# Supplementary material for: Deep learning insights into the architecture of the mammalian egg-sperm fusion synapse
Source: eLife. 2024 Apr 26;13:RP93131. doi: 10.7554/eLife.93131 (PMC11052572; doi:10.7554/eLife.93131)
Supplement: Figure 5—figure supplement 1—source data 1. [file elife-93131-fig5-figsupp1-data1.zip › eLife-VOR-RA-2023-93131R1_figure_5-figure_supplement_1-source_data/figure_5-figure_supplement_1b/CD9_IZUMO1_ranked_9.pdb]

ATOM      1  N   PRO B   1      15.389 -57.619 -52.460  1.00 75.43           N  
ATOM      2  CA  PRO B   1      14.928 -57.453 -51.080  1.00 75.43           C  
ATOM      3  C   PRO B   1      15.753 -58.263 -50.081  1.00 75.43           C  
ATOM      4  O   PRO B   1      16.259 -59.335 -50.419  1.00 75.43           O  
ATOM      5  CB  PRO B   1      13.482 -57.953 -51.127  1.00 75.43           C  
ATOM      6  CG  PRO B   1      13.301 -58.464 -52.519  1.00 75.43           C  
ATOM      7  CD  PRO B   1      14.602 -58.320 -53.254  1.00 75.43           C  
ATOM      8  N   VAL B   2      16.087 -57.543 -49.021  1.00 79.22           N  
ATOM      9  CA  VAL B   2      16.901 -58.216 -48.016  1.00 79.22           C  
ATOM     10  C   VAL B   2      16.209 -59.503 -47.568  1.00 79.22           C  
ATOM     11  O   VAL B   2      15.004 -59.669 -47.768  1.00 79.22           O  
ATOM     12  CB  VAL B   2      17.169 -57.304 -46.798  1.00 79.22           C  
ATOM     13  CG1 VAL B   2      18.174 -56.210 -47.153  1.00 79.22           C  
ATOM     14  CG2 VAL B   2      15.864 -56.691 -46.293  1.00 79.22           C  
ATOM     15  N   LYS B   3      17.008 -60.564 -47.103  1.00 80.37           N  
ATOM     16  CA  LYS B   3      16.453 -61.884 -46.816  1.00 80.37           C  
ATOM     17  C   LYS B   3      16.616 -62.241 -45.342  1.00 80.37           C  
ATOM     18  O   LYS B   3      17.388 -61.601 -44.625  1.00 80.37           O  
ATOM     19  CB  LYS B   3      17.118 -62.948 -47.690  1.00 80.37           C  
ATOM     20  CG  LYS B   3      16.890 -62.755 -49.182  1.00 80.37           C  
ATOM     21  CD  LYS B   3      17.486 -63.900 -49.991  1.00 80.37           C  
ATOM     22  CE  LYS B   3      17.270 -63.702 -51.485  1.00 80.37           C  
ATOM     23  NZ  LYS B   3      17.861 -64.818 -52.284  1.00 80.37           N  
ATOM     24  N   GLY B   4      15.649 -63.129 -44.846  1.00 82.23           N  
ATOM     25  CA  GLY B   4      15.721 -63.806 -43.561  1.00 82.23           C  
ATOM     26  C   GLY B   4      15.608 -62.858 -42.381  1.00 82.23           C  
ATOM     27  O   GLY B   4      14.664 -62.071 -42.299  1.00 82.23           O  
ATOM     28  N   GLY B   5      16.635 -62.934 -41.597  1.00 83.60           N  
ATOM     29  CA  GLY B   5      16.701 -62.137 -40.382  1.00 83.60           C  
ATOM     30  C   GLY B   5      16.674 -60.644 -40.646  1.00 83.60           C  
ATOM     31  O   GLY B   5      16.047 -59.888 -39.902  1.00 83.60           O  
ATOM     32  N   THR B   6      17.226 -60.227 -41.725  1.00 89.26           N  
ATOM     33  CA  THR B   6      17.288 -58.814 -42.084  1.00 89.26           C  
ATOM     34  C   THR B   6      15.914 -58.302 -42.505  1.00 89.26           C  
ATOM     35  O   THR B   6      15.602 -57.125 -42.322  1.00 89.26           O  
ATOM     36  CB  THR B   6      18.300 -58.570 -43.219  1.00 89.26           C  
ATOM     37  CG2 THR B   6      18.711 -57.103 -43.282  1.00 89.26           C  
ATOM     38  OG1 THR B   6      19.466 -59.372 -42.992  1.00 89.26           O  
ATOM     39  N   LYS B   7      15.083 -59.233 -43.043  1.00 90.85           N  
ATOM     40  CA  LYS B   7      13.722 -58.852 -43.407  1.00 90.85           C  
ATOM     41  C   LYS B   7      12.890 -58.536 -42.166  1.00 90.85           C  
ATOM     42  O   LYS B   7      12.084 -57.604 -42.175  1.00 90.85           O  
ATOM     43  CB  LYS B   7      13.052 -59.962 -44.218  1.00 90.85           C  
ATOM     44  CG  LYS B   7      11.712 -59.565 -44.821  1.00 90.85           C  
ATOM     45  CD  LYS B   7      11.134 -60.682 -45.680  1.00 90.85           C  
ATOM     46  CE  LYS B   7       9.776 -60.300 -46.254  1.00 90.85           C  
ATOM     47  NZ  LYS B   7       9.203 -61.394 -47.095  1.00 90.85           N  
ATOM     48  N   CYS B   8      13.110 -59.297 -41.177  1.00 89.81           N  
ATOM     49  CA  CYS B   8      12.432 -59.040 -39.910  1.00 89.81           C  
ATOM     50  C   CYS B   8      12.848 -57.692 -39.333  1.00 89.81           C  
ATOM     51  O   CYS B   8      12.005 -56.930 -38.855  1.00 89.81           O  
ATOM     52  CB  CYS B   8      12.735 -60.151 -38.905  1.00 89.81           C  
ATOM     53  SG  CYS B   8      11.886 -59.952 -37.323  1.00 89.81           S  
ATOM     54  N   ILE B   9      14.096 -57.425 -39.407  1.00 91.79           N  
ATOM     55  CA  ILE B   9      14.628 -56.158 -38.916  1.00 91.79           C  
ATOM     56  C   ILE B   9      14.040 -55.004 -39.725  1.00 91.79           C  
ATOM     57  O   ILE B   9      13.687 -53.962 -39.167  1.00 91.79           O  
ATOM     58  CB  ILE B   9      16.171 -56.128 -38.983  1.00 91.79           C  
ATOM     59  CG1 ILE B   9      16.769 -57.065 -37.927  1.00 91.79           C  
ATOM     60  CG2 ILE B   9      16.692 -54.699 -38.805  1.00 91.79           C  
ATOM     61  CD1 ILE B   9      18.286 -57.181 -37.990  1.00 91.79           C  
ATOM     62  N   LYS B  10      13.898 -55.214 -40.938  1.00 92.25           N  
ATOM     63  CA  LYS B  10      13.342 -54.196 -41.825  1.00 92.25           C  
ATOM     64  C   LYS B  10      11.910 -53.846 -41.431  1.00 92.25           C  
ATOM     65  O   LYS B  10      11.562 -52.669 -41.318  1.00 92.25           O  
ATOM     66  CB  LYS B  10      13.384 -54.670 -43.279  1.00 92.25           C  
ATOM     67  CG  LYS B  10      12.694 -53.730 -44.256  1.00 92.25           C  
ATOM     68  CD  LYS B  10      12.679 -54.304 -45.668  1.00 92.25           C  
ATOM     69  CE  LYS B  10      11.826 -53.462 -46.606  1.00 92.25           C  
ATOM     70  NZ  LYS B  10      11.904 -53.952 -48.015  1.00 92.25           N  
ATOM     71  N   TYR B  11      11.133 -54.845 -41.189  1.00 92.18           N  
ATOM     72  CA  TYR B  11       9.731 -54.611 -40.860  1.00 92.18           C  
ATOM     73  C   TYR B  11       9.590 -54.034 -39.456  1.00 92.18           C  
ATOM     74  O   TYR B  11       8.694 -53.225 -39.198  1.00 92.18           O  
ATOM     75  CB  TYR B  11       8.928 -55.911 -40.971  1.00 92.18           C  
ATOM     76  CG  TYR B  11       8.641 -56.325 -42.394  1.00 92.18           C  
ATOM     77  CD1 TYR B  11       8.288 -55.383 -43.358  1.00 92.18           C  
ATOM     78  CD2 TYR B  11       8.721 -57.659 -42.778  1.00 92.18           C  
ATOM     79  CE1 TYR B  11       8.020 -55.760 -44.669  1.00 92.18           C  
ATOM     80  CE2 TYR B  11       8.455 -58.049 -44.088  1.00 92.18           C  
ATOM     81  CZ  TYR B  11       8.106 -57.093 -45.024  1.00 92.18           C  
ATOM     82  OH  TYR B  11       7.843 -57.472 -46.321  1.00 92.18           O  
ATOM     83  N   LEU B  12      10.452 -54.441 -38.557  1.00 92.51           N  
ATOM     84  CA  LEU B  12      10.450 -53.854 -37.222  1.00 92.51           C  
ATOM     85  C   LEU B  12      10.809 -52.372 -37.281  1.00 92.51           C  
ATOM     86  O   LEU B  12      10.166 -51.546 -36.629  1.00 92.51           O  
ATOM     87  CB  LEU B  12      11.432 -54.593 -36.309  1.00 92.51           C  
ATOM     88  CG  LEU B  12      10.989 -55.970 -35.811  1.00 92.51           C  
ATOM     89  CD1 LEU B  12      12.118 -56.640 -35.035  1.00 92.51           C  
ATOM     90  CD2 LEU B  12       9.738 -55.850 -34.949  1.00 92.51           C  
ATOM     91  N   LEU B  13      11.807 -52.077 -38.046  1.00 93.48           N  
ATOM     92  CA  LEU B  13      12.219 -50.686 -38.205  1.00 93.48           C  
ATOM     93  C   LEU B  13      11.102 -49.857 -38.828  1.00 93.48           C  
ATOM     94  O   LEU B  13      10.850 -48.727 -38.404  1.00 93.48           O  
ATOM     95  CB  LEU B  13      13.480 -50.596 -39.068  1.00 93.48           C  
ATOM     96  CG  LEU B  13      14.816 -50.651 -38.323  1.00 93.48           C  
ATOM     97  CD1 LEU B  13      15.964 -50.840 -39.309  1.00 93.48           C  
ATOM     98  CD2 LEU B  13      15.020 -49.388 -37.494  1.00 93.48           C  
ATOM     99  N   PHE B  14      10.459 -50.424 -39.789  1.00 93.45           N  
ATOM    100  CA  PHE B  14       9.364 -49.717 -40.442  1.00 93.45           C  
ATOM    101  C   PHE B  14       8.205 -49.503 -39.477  1.00 93.45           C  
ATOM    102  O   PHE B  14       7.695 -48.387 -39.349  1.00 93.45           O  
ATOM    103  CB  PHE B  14       8.883 -50.490 -41.676  1.00 93.45           C  
ATOM    104  CG  PHE B  14       7.623 -49.938 -42.284  1.00 93.45           C  
ATOM    105  CD1 PHE B  14       6.397 -50.550 -42.054  1.00 93.45           C  
ATOM    106  CD2 PHE B  14       7.665 -48.806 -43.088  1.00 93.45           C  
ATOM    107  CE1 PHE B  14       5.229 -50.041 -42.618  1.00 93.45           C  
ATOM    108  CE2 PHE B  14       6.501 -48.292 -43.654  1.00 93.45           C  
ATOM    109  CZ  PHE B  14       5.285 -48.911 -43.418  1.00 93.45           C  
ATOM    110  N   GLY B  15       7.815 -50.555 -38.797  1.00 93.84           N  
ATOM    111  CA  GLY B  15       6.675 -50.479 -37.897  1.00 93.84           C  
ATOM    112  C   GLY B  15       6.880 -49.500 -36.756  1.00 93.84           C  
ATOM    113  O   GLY B  15       6.030 -48.644 -36.506  1.00 93.84           O  
ATOM    114  N   PHE B  16       7.955 -49.611 -36.064  1.00 93.30           N  
ATOM    115  CA  PHE B  16       8.239 -48.753 -34.920  1.00 93.30           C  
ATOM    116  C   PHE B  16       8.378 -47.299 -35.356  1.00 93.30           C  
ATOM    117  O   PHE B  16       7.830 -46.399 -34.716  1.00 93.30           O  
ATOM    118  CB  PHE B  16       9.516 -49.212 -34.208  1.00 93.30           C  
ATOM    119  CG  PHE B  16       9.302 -50.362 -33.262  1.00 93.30           C  
ATOM    120  CD1 PHE B  16       8.347 -50.286 -32.256  1.00 93.30           C  
ATOM    121  CD2 PHE B  16      10.058 -51.522 -33.380  1.00 93.30           C  
ATOM    122  CE1 PHE B  16       8.148 -51.350 -31.379  1.00 93.30           C  
ATOM    123  CE2 PHE B  16       9.864 -52.590 -32.508  1.00 93.30           C  
ATOM    124  CZ  PHE B  16       8.910 -52.501 -31.508  1.00 93.30           C  
ATOM    125  N   ASN B  17       9.082 -47.066 -36.416  1.00 94.00           N  
ATOM    126  CA  ASN B  17       9.310 -45.692 -36.849  1.00 94.00           C  
ATOM    127  C   ASN B  17       8.052 -45.079 -37.458  1.00 94.00           C  
ATOM    128  O   ASN B  17       7.865 -43.862 -37.414  1.00 94.00           O  
ATOM    129  CB  ASN B  17      10.469 -45.628 -37.846  1.00 94.00           C  
ATOM    130  CG  ASN B  17      11.823 -45.728 -37.173  1.00 94.00           C  
ATOM    131  ND2 ASN B  17      12.486 -46.866 -37.341  1.00 94.00           N  
ATOM    132  OD1 ASN B  17      12.271 -44.790 -36.507  1.00 94.00           O  
ATOM    133  N   PHE B  18       7.204 -45.950 -37.986  1.00 94.92           N  
ATOM    134  CA  PHE B  18       5.928 -45.451 -38.489  1.00 94.92           C  
ATOM    135  C   PHE B  18       5.074 -44.904 -37.351  1.00 94.92           C  
ATOM    136  O   PHE B  18       4.474 -43.836 -37.477  1.00 94.92           O  
ATOM    137  CB  PHE B  18       5.171 -46.558 -39.229  1.00 94.92           C  
ATOM    138  CG  PHE B  18       3.885 -46.095 -39.860  1.00 94.92           C  
ATOM    139  CD1 PHE B  18       2.659 -46.433 -39.299  1.00 94.92           C  
ATOM    140  CD2 PHE B  18       3.903 -45.323 -41.014  1.00 94.92           C  
ATOM    141  CE1 PHE B  18       1.467 -46.007 -39.881  1.00 94.92           C  
ATOM    142  CE2 PHE B  18       2.716 -44.894 -41.602  1.00 94.92           C  
ATOM    143  CZ  PHE B  18       1.500 -45.238 -41.034  1.00 94.92           C  
ATOM    144  N   ILE B  19       5.059 -45.654 -36.327  1.00 94.16           N  
ATOM    145  CA  ILE B  19       4.331 -45.202 -35.145  1.00 94.16           C  
ATOM    146  C   ILE B  19       4.969 -43.926 -34.603  1.00 94.16           C  
ATOM    147  O   ILE B  19       4.266 -42.983 -34.229  1.00 94.16           O  
ATOM    148  CB  ILE B  19       4.301 -46.292 -34.050  1.00 94.16           C  
ATOM    149  CG1 ILE B  19       3.537 -47.525 -34.546  1.00 94.16           C  
ATOM    150  CG2 ILE B  19       3.680 -45.745 -32.761  1.00 94.16           C  
ATOM    151  CD1 ILE B  19       3.615 -48.722 -33.608  1.00 94.16           C  
ATOM    152  N   PHE B  20       6.221 -43.894 -34.508  1.00 93.23           N  
ATOM    153  CA  PHE B  20       6.948 -42.722 -34.038  1.00 93.23           C  
ATOM    154  C   PHE B  20       6.675 -41.520 -34.933  1.00 93.23           C  
ATOM    155  O   PHE B  20       6.572 -40.390 -34.451  1.00 93.23           O  
ATOM    156  CB  PHE B  20       8.452 -43.006 -33.984  1.00 93.23           C  
ATOM    157  CG  PHE B  20       9.220 -42.051 -33.109  1.00 93.23           C  
ATOM    158  CD1 PHE B  20      10.046 -41.085 -33.670  1.00 93.23           C  
ATOM    159  CD2 PHE B  20       9.114 -42.121 -31.727  1.00 93.23           C  
ATOM    160  CE1 PHE B  20      10.758 -40.200 -32.862  1.00 93.23           C  
ATOM    161  CE2 PHE B  20       9.822 -41.241 -30.913  1.00 93.23           C  
ATOM    162  CZ  PHE B  20      10.644 -40.282 -31.483  1.00 93.23           C  
ATOM    163  N   TRP B  21       6.597 -41.741 -36.201  1.00 94.40           N  
ATOM    164  CA  TRP B  21       6.260 -40.696 -37.162  1.00 94.40           C  
ATOM    165  C   TRP B  21       4.876 -40.122 -36.880  1.00 94.40           C  
ATOM    166  O   TRP B  21       4.698 -38.901 -36.847  1.00 94.40           O  
ATOM    167  CB  TRP B  21       6.319 -41.240 -38.592  1.00 94.40           C  
ATOM    168  CG  TRP B  21       5.827 -40.278 -39.631  1.00 94.40           C  
ATOM    169  CD1 TRP B  21       6.468 -39.159 -40.087  1.00 94.40           C  
ATOM    170  CD2 TRP B  21       4.587 -40.348 -40.342  1.00 94.40           C  
ATOM    171  CE2 TRP B  21       4.542 -39.238 -41.214  1.00 94.40           C  
ATOM    172  CE3 TRP B  21       3.509 -41.243 -40.326  1.00 94.40           C  
ATOM    173  NE1 TRP B  21       5.700 -38.529 -41.039  1.00 94.40           N  
ATOM    174  CZ2 TRP B  21       3.459 -38.999 -42.063  1.00 94.40           C  
ATOM    175  CZ3 TRP B  21       2.432 -41.004 -41.172  1.00 94.40           C  
ATOM    176  CH2 TRP B  21       2.417 -39.891 -42.028  1.00 94.40           C  
ATOM    177  N   LEU B  22       3.919 -40.956 -36.583  1.00 95.38           N  
ATOM    178  CA  LEU B  22       2.561 -40.533 -36.261  1.00 95.38           C  
ATOM    179  C   LEU B  22       2.532 -39.747 -34.954  1.00 95.38           C  
ATOM    180  O   LEU B  22       1.812 -38.753 -34.839  1.00 95.38           O  
ATOM    181  CB  LEU B  22       1.631 -41.745 -36.160  1.00 95.38           C  
ATOM    182  CG  LEU B  22       1.319 -42.471 -37.471  1.00 95.38           C  
ATOM    183  CD1 LEU B  22       0.436 -43.686 -37.207  1.00 95.38           C  
ATOM    184  CD2 LEU B  22       0.652 -41.522 -38.461  1.00 95.38           C  
ATOM    185  N   ALA B  23       3.313 -40.245 -34.016  1.00 94.84           N  
ATOM    186  CA  ALA B  23       3.401 -39.539 -32.739  1.00 94.84           C  
ATOM    187  C   ALA B  23       3.972 -38.137 -32.927  1.00 94.84           C  
ATOM    188  O   ALA B  23       3.515 -37.183 -32.292  1.00 94.84           O  
ATOM    189  CB  ALA B  23       4.254 -40.331 -31.751  1.00 94.84           C  
ATOM    190  N   GLY B  24       4.942 -38.023 -33.738  1.00 94.96           N  
ATOM    191  CA  GLY B  24       5.497 -36.714 -34.045  1.00 94.96           C  
ATOM    192  C   GLY B  24       4.485 -35.765 -34.655  1.00 94.96           C  
ATOM    193  O   GLY B  24       4.446 -34.582 -34.309  1.00 94.96           O  
ATOM    194  N   ILE B  25       3.646 -36.280 -35.521  1.00 94.94           N  
ATOM    195  CA  ILE B  25       2.591 -35.481 -36.133  1.00 94.94           C  
ATOM    196  C   ILE B  25       1.610 -35.011 -35.061  1.00 94.94           C  
ATOM    197  O   ILE B  25       1.191 -33.851 -35.058  1.00 94.94           O  
ATOM    198  CB  ILE B  25       1.845 -36.274 -37.231  1.00 94.94           C  
ATOM    199  CG1 ILE B  25       2.792 -36.595 -38.393  1.00 94.94           C  
ATOM    200  CG2 ILE B  25       0.620 -35.497 -37.721  1.00 94.94           C  
ATOM    201  CD1 ILE B  25       2.189 -37.515 -39.446  1.00 94.94           C  
ATOM    202  N   ALA B  26       1.331 -35.885 -34.193  1.00 94.86           N  
ATOM    203  CA  ALA B  26       0.388 -35.557 -33.126  1.00 94.86           C  
ATOM    204  C   ALA B  26       0.936 -34.447 -32.232  1.00 94.86           C  
ATOM    205  O   ALA B  26       0.231 -33.482 -31.929  1.00 94.86           O  
ATOM    206  CB  ALA B  26       0.072 -36.798 -32.295  1.00 94.86           C  
ATOM    207  N   VAL B  27       2.122 -34.576 -31.801  1.00 94.46           N  
ATOM    208  CA  VAL B  27       2.745 -33.582 -30.932  1.00 94.46           C  
ATOM    209  C   VAL B  27       2.859 -32.249 -31.669  1.00 94.46           C  
ATOM    210  O   VAL B  27       2.597 -31.191 -31.093  1.00 94.46           O  
ATOM    211  CB  VAL B  27       4.138 -34.044 -30.449  1.00 94.46           C  
ATOM    212  CG1 VAL B  27       4.860 -32.912 -29.722  1.00 94.46           C  
ATOM    213  CG2 VAL B  27       4.009 -35.269 -29.544  1.00 94.46           C  
ATOM    214  N   LEU B  28       3.258 -32.305 -32.853  1.00 93.90           N  
ATOM    215  CA  LEU B  28       3.350 -31.101 -33.673  1.00 93.90           C  
ATOM    216  C   LEU B  28       1.990 -30.424 -33.798  1.00 93.90           C  
ATOM    217  O   LEU B  28       1.889 -29.199 -33.692  1.00 93.90           O  
ATOM    218  CB  LEU B  28       3.894 -31.440 -35.063  1.00 93.90           C  
ATOM    219  CG  LEU B  28       4.027 -30.273 -36.043  1.00 93.90           C  
ATOM    220  CD1 LEU B  28       5.001 -29.233 -35.499  1.00 93.90           C  
ATOM    221  CD2 LEU B  28       4.478 -30.772 -37.412  1.00 93.90           C  
ATOM    222  N   ALA B  29       0.985 -31.208 -33.988  1.00 94.14           N  
ATOM    223  CA  ALA B  29      -0.370 -30.677 -34.116  1.00 94.14           C  
ATOM    224  C   ALA B  29      -0.804 -29.969 -32.836  1.00 94.14           C  
ATOM    225  O   ALA B  29      -1.398 -28.889 -32.887  1.00 94.14           O  
ATOM    226  CB  ALA B  29      -1.350 -31.795 -34.459  1.00 94.14           C  
ATOM    227  N   ILE B  30      -0.500 -30.564 -31.745  1.00 90.95           N  
ATOM    228  CA  ILE B  30      -0.846 -29.959 -30.463  1.00 90.95           C  
ATOM    229  C   ILE B  30      -0.083 -28.648 -30.289  1.00 90.95           C  
ATOM    230  O   ILE B  30      -0.659 -27.636 -29.883  1.00 90.95           O  
ATOM    231  CB  ILE B  30      -0.545 -30.915 -29.288  1.00 90.95           C  
ATOM    232  CG1 ILE B  30      -1.457 -32.145 -29.353  1.00 90.95           C  
ATOM    233  CG2 ILE B  30      -0.700 -30.189 -27.948  1.00 90.95           C  
ATOM    234  CD1 ILE B  30      -1.100 -33.234 -28.349  1.00 90.95           C  
ATOM    235  N   GLY B  31       1.177 -28.705 -30.579  1.00 91.73           N  
ATOM    236  CA  GLY B  31       1.972 -27.490 -30.492  1.00 91.73           C  
ATOM    237  C   GLY B  31       1.459 -26.376 -31.385  1.00 91.73           C  
ATOM    238  O   GLY B  31       1.342 -25.228 -30.949  1.00 91.73           O  
ATOM    239  N   LEU B  32       1.141 -26.728 -32.546  1.00 91.67           N  
ATOM    240  CA  LEU B  32       0.631 -25.739 -33.489  1.00 91.67           C  
ATOM    241  C   LEU B  32      -0.744 -25.237 -33.059  1.00 91.67           C  
ATOM    242  O   LEU B  32      -1.063 -24.060 -33.237  1.00 91.67           O  
ATOM    243  CB  LEU B  32       0.554 -26.331 -34.898  1.00 91.67           C  
ATOM    244  CG  LEU B  32       1.888 -26.574 -35.607  1.00 91.67           C  
ATOM    245  CD1 LEU B  32       1.658 -27.268 -36.944  1.00 91.67           C  
ATOM    246  CD2 LEU B  32       2.638 -25.260 -35.800  1.00 91.67           C  
ATOM    247  N   TRP B  33      -1.519 -26.058 -32.624  1.00 89.77           N  
ATOM    248  CA  TRP B  33      -2.828 -25.647 -32.125  1.00 89.77           C  
ATOM    249  C   TRP B  33      -2.686 -24.653 -30.978  1.00 89.77           C  
ATOM    250  O   TRP B  33      -3.391 -23.641 -30.935  1.00 89.77           O  
ATOM    251  CB  TRP B  33      -3.634 -26.866 -31.663  1.00 89.77           C  
ATOM    252  CG  TRP B  33      -4.924 -26.520 -30.983  1.00 89.77           C  
ATOM    253  CD1 TRP B  33      -6.054 -26.017 -31.566  1.00 89.77           C  
ATOM    254  CD2 TRP B  33      -5.215 -26.648 -29.588  1.00 89.77           C  
ATOM    255  CE2 TRP B  33      -6.542 -26.205 -29.395  1.00 89.77           C  
ATOM    256  CE3 TRP B  33      -4.482 -27.097 -28.481  1.00 89.77           C  
ATOM    257  NE1 TRP B  33      -7.031 -25.825 -30.616  1.00 89.77           N  
ATOM    258  CZ2 TRP B  33      -7.151 -26.196 -28.139  1.00 89.77           C  
ATOM    259  CZ3 TRP B  33      -5.090 -27.087 -27.232  1.00 89.77           C  
ATOM    260  CH2 TRP B  33      -6.411 -26.639 -27.072  1.00 89.77           C  
ATOM    261  N   LEU B  34      -1.851 -24.876 -30.050  1.00 86.11           N  
ATOM    262  CA  LEU B  34      -1.620 -23.956 -28.941  1.00 86.11           C  
ATOM    263  C   LEU B  34      -1.083 -22.620 -29.444  1.00 86.11           C  
ATOM    264  O   LEU B  34      -1.398 -21.569 -28.882  1.00 86.11           O  
ATOM    265  CB  LEU B  34      -0.641 -24.565 -27.934  1.00 86.11           C  
ATOM    266  CG  LEU B  34      -1.178 -25.709 -27.072  1.00 86.11           C  
ATOM    267  CD1 LEU B  34      -0.044 -26.362 -26.290  1.00 86.11           C  
ATOM    268  CD2 LEU B  34      -2.264 -25.205 -26.129  1.00 86.11           C  
ATOM    269  N   ARG B  35      -0.291 -22.647 -30.469  1.00 87.88           N  
ATOM    270  CA  ARG B  35       0.326 -21.439 -31.008  1.00 87.88           C  
ATOM    271  C   ARG B  35      -0.683 -20.612 -31.796  1.00 87.88           C  
ATOM    272  O   ARG B  35      -0.637 -19.381 -31.774  1.00 87.88           O  
ATOM    273  CB  ARG B  35       1.520 -21.796 -31.896  1.00 87.88           C  
ATOM    274  CG  ARG B  35       2.099 -20.612 -32.655  1.00 87.88           C  
ATOM    275  CD  ARG B  35       2.645 -19.550 -31.711  1.00 87.88           C  
ATOM    276  NE  ARG B  35       3.217 -18.423 -32.442  1.00 87.88           N  
ATOM    277  CZ  ARG B  35       2.551 -17.321 -32.779  1.00 87.88           C  
ATOM    278  NH1 ARG B  35       1.269 -17.178 -32.457  1.00 87.88           N  
ATOM    279  NH2 ARG B  35       3.169 -16.357 -33.444  1.00 87.88           N  
ATOM    280  N   PHE B  36      -1.614 -21.262 -32.450  1.00 88.15           N  
ATOM    281  CA  PHE B  36      -2.408 -20.530 -33.430  1.00 88.15           C  
ATOM    282  C   PHE B  36      -3.878 -20.508 -33.028  1.00 88.15           C  
ATOM    283  O   PHE B  36      -4.705 -19.898 -33.709  1.00 88.15           O  
ATOM    284  CB  PHE B  36      -2.254 -21.150 -34.821  1.00 88.15           C  
ATOM    285  CG  PHE B  36      -0.882 -20.975 -35.415  1.00 88.15           C  
ATOM    286  CD1 PHE B  36      -0.439 -19.721 -35.818  1.00 88.15           C  
ATOM    287  CD2 PHE B  36      -0.036 -22.065 -35.571  1.00 88.15           C  
ATOM    288  CE1 PHE B  36       0.830 -19.556 -36.368  1.00 88.15           C  
ATOM    289  CE2 PHE B  36       1.234 -21.908 -36.120  1.00 88.15           C  
ATOM    290  CZ  PHE B  36       1.664 -20.652 -36.519  1.00 88.15           C  
ATOM    291  N   ASP B  37      -4.155 -21.105 -32.045  1.00 84.02           N  
ATOM    292  CA  ASP B  37      -5.538 -21.050 -31.581  1.00 84.02           C  
ATOM    293  C   ASP B  37      -5.961 -19.613 -31.288  1.00 84.02           C  
ATOM    294  O   ASP B  37      -5.150 -18.800 -30.840  1.00 84.02           O  
ATOM    295  CB  ASP B  37      -5.721 -21.917 -30.334  1.00 84.02           C  
ATOM    296  CG  ASP B  37      -7.176 -22.064 -29.922  1.00 84.02           C  
ATOM    297  OD1 ASP B  37      -7.631 -21.330 -29.019  1.00 84.02           O  
ATOM    298  OD2 ASP B  37      -7.872 -22.925 -30.504  1.00 84.02           O  
ATOM    299  N   SER B  38      -7.174 -19.271 -31.449  1.00 79.15           N  
ATOM    300  CA  SER B  38      -7.683 -17.911 -31.304  1.00 79.15           C  
ATOM    301  C   SER B  38      -7.543 -17.419 -29.868  1.00 79.15           C  
ATOM    302  O   SER B  38      -7.280 -16.238 -29.634  1.00 79.15           O  
ATOM    303  CB  SER B  38      -9.148 -17.838 -31.737  1.00 79.15           C  
ATOM    304  OG  SER B  38      -9.952 -18.686 -30.936  1.00 79.15           O  
ATOM    305  N   GLN B  39      -7.674 -18.322 -28.958  1.00 76.29           N  
ATOM    306  CA  GLN B  39      -7.662 -17.911 -27.558  1.00 76.29           C  
ATOM    307  C   GLN B  39      -6.234 -17.701 -27.060  1.00 76.29           C  
ATOM    308  O   GLN B  39      -6.002 -16.910 -26.142  1.00 76.29           O  
ATOM    309  CB  GLN B  39      -8.374 -18.947 -26.687  1.00 76.29           C  
ATOM    310  CG  GLN B  39      -9.856 -19.100 -27.002  1.00 76.29           C  
ATOM    311  CD  GLN B  39     -10.676 -17.900 -26.568  1.00 76.29           C  
ATOM    312  NE2 GLN B  39     -11.750 -17.619 -27.298  1.00 76.29           N  
ATOM    313  OE1 GLN B  39     -10.347 -17.230 -25.583  1.00 76.29           O  
ATOM    314  N   THR B  40      -5.293 -18.396 -27.643  1.00 76.85           N  
ATOM    315  CA  THR B  40      -3.922 -18.317 -27.152  1.00 76.85           C  
ATOM    316  C   THR B  40      -3.063 -17.466 -28.082  1.00 76.85           C  
ATOM    317  O   THR B  40      -1.980 -17.016 -27.699  1.00 76.85           O  
ATOM    318  CB  THR B  40      -3.296 -19.717 -27.012  1.00 76.85           C  
ATOM    319  CG2 THR B  40      -3.926 -20.486 -25.853  1.00 76.85           C  
ATOM    320  OG1 THR B  40      -3.503 -20.451 -28.225  1.00 76.85           O  
ATOM    321  N   LYS B  41      -3.546 -17.218 -29.218  1.00 77.85           N  
ATOM    322  CA  LYS B  41      -2.791 -16.456 -30.208  1.00 77.85           C  
ATOM    323  C   LYS B  41      -2.379 -15.094 -29.657  1.00 77.85           C  
ATOM    324  O   LYS B  41      -1.267 -14.626 -29.910  1.00 77.85           O  
ATOM    325  CB  LYS B  41      -3.610 -16.278 -31.487  1.00 77.85           C  
ATOM    326  CG  LYS B  41      -2.856 -15.586 -32.614  1.00 77.85           C  
ATOM    327  CD  LYS B  41      -3.737 -15.396 -33.842  1.00 77.85           C  
ATOM    328  CE  LYS B  41      -3.009 -14.634 -34.941  1.00 77.85           C  
ATOM    329  NZ  LYS B  41      -3.875 -14.431 -36.141  1.00 77.85           N  
ATOM    330  N   SER B  42      -3.256 -14.528 -28.968  1.00 73.98           N  
ATOM    331  CA  SER B  42      -3.004 -13.190 -28.444  1.00 73.98           C  
ATOM    332  C   SER B  42      -1.838 -13.191 -27.463  1.00 73.98           C  
ATOM    333  O   SER B  42      -1.127 -12.191 -27.333  1.00 73.98           O  
ATOM    334  CB  SER B  42      -4.256 -12.637 -27.760  1.00 73.98           C  
ATOM    335  OG  SER B  42      -4.600 -13.423 -26.632  1.00 73.98           O  
ATOM    336  N   ILE B  43      -1.695 -14.288 -26.821  1.00 71.88           N  
ATOM    337  CA  ILE B  43      -0.595 -14.415 -25.873  1.00 71.88           C  
ATOM    338  C   ILE B  43       0.738 -14.274 -26.606  1.00 71.88           C  
ATOM    339  O   ILE B  43       1.665 -13.634 -26.104  1.00 71.88           O  
ATOM    340  CB  ILE B  43      -0.651 -15.762 -25.118  1.00 71.88           C  
ATOM    341  CG1 ILE B  43      -1.960 -15.878 -24.330  1.00 71.88           C  
ATOM    342  CG2 ILE B  43       0.561 -15.915 -24.195  1.00 71.88           C  
ATOM    343  CD1 ILE B  43      -2.199 -17.255 -23.725  1.00 71.88           C  
ATOM    344  N   PHE B  44       0.841 -14.753 -27.659  1.00 75.67           N  
ATOM    345  CA  PHE B  44       2.081 -14.781 -28.427  1.00 75.67           C  
ATOM    346  C   PHE B  44       2.277 -13.475 -29.186  1.00 75.67           C  
ATOM    347  O   PHE B  44       3.411 -13.072 -29.455  1.00 75.67           O  
ATOM    348  CB  PHE B  44       2.083 -15.962 -29.403  1.00 75.67           C  
ATOM    349  CG  PHE B  44       2.155 -17.305 -28.730  1.00 75.67           C  
ATOM    350  CD1 PHE B  44       3.381 -17.872 -28.405  1.00 75.67           C  
ATOM    351  CD2 PHE B  44       0.994 -18.003 -28.421  1.00 75.67           C  
ATOM    352  CE1 PHE B  44       3.449 -19.117 -27.782  1.00 75.67           C  
ATOM    353  CE2 PHE B  44       1.055 -19.246 -27.799  1.00 75.67           C  
ATOM    354  CZ  PHE B  44       2.283 -19.801 -27.481  1.00 75.67           C  
ATOM    355  N   GLU B  45       1.240 -12.816 -29.468  1.00 70.00           N  
ATOM    356  CA  GLU B  45       1.336 -11.532 -30.157  1.00 70.00           C  
ATOM    357  C   GLU B  45       1.700 -10.411 -29.187  1.00 70.00           C  
ATOM    358  O   GLU B  45       2.444  -9.495 -29.542  1.00 70.00           O  
ATOM    359  CB  GLU B  45       0.021 -11.205 -30.869  1.00 70.00           C  
ATOM    360  CG  GLU B  45      -0.274 -12.106 -32.059  1.00 70.00           C  
ATOM    361  CD  GLU B  45      -1.621 -11.822 -32.708  1.00 70.00           C  
ATOM    362  OE1 GLU B  45      -1.932 -12.435 -33.753  1.00 70.00           O  
ATOM    363  OE2 GLU B  45      -2.369 -10.978 -32.166  1.00 70.00           O  
ATOM    364  N   GLN B  46       1.080 -10.423 -28.075  1.00 60.65           N  
ATOM    365  CA  GLN B  46       1.336  -9.372 -27.098  1.00 60.65           C  
ATOM    366  C   GLN B  46       2.701  -9.550 -26.441  1.00 60.65           C  
ATOM    367  O   GLN B  46       3.359  -8.568 -26.089  1.00 60.65           O  
ATOM    368  CB  GLN B  46       0.239  -9.352 -26.031  1.00 60.65           C  
ATOM    369  CG  GLN B  46      -1.006  -8.578 -26.444  1.00 60.65           C  
ATOM    370  CD  GLN B  46      -2.095  -8.612 -25.388  1.00 60.65           C  
ATOM    371  NE2 GLN B  46      -3.147  -7.828 -25.596  1.00 60.65           N  
ATOM    372  OE1 GLN B  46      -1.992  -9.338 -24.394  1.00 60.65           O  
ATOM    373  N   GLU B  47       3.070 -10.772 -26.035  1.00 59.90           N  
ATOM    374  CA  GLU B  47       4.293 -11.028 -25.282  1.00 59.90           C  
ATOM    375  C   GLU B  47       5.510 -11.069 -26.202  1.00 59.90           C  
ATOM    376  O   GLU B  47       6.608 -11.426 -25.772  1.00 59.90           O  
ATOM    377  CB  GLU B  47       4.179 -12.342 -24.502  1.00 59.90           C  
ATOM    378  CG  GLU B  47       3.530 -12.191 -23.134  1.00 59.90           C  
ATOM    379  CD  GLU B  47       3.554 -13.471 -22.313  1.00 59.90           C  
ATOM    380  OE1 GLU B  47       3.123 -13.447 -21.139  1.00 59.90           O  
ATOM    381  OE2 GLU B  47       4.010 -14.505 -22.850  1.00 59.90           O  
ATOM    382  N   THR B  48       5.327 -10.947 -27.443  1.00 53.78           N  
ATOM    383  CA  THR B  48       6.552 -10.916 -28.237  1.00 53.78           C  
ATOM    384  C   THR B  48       7.631 -10.100 -27.532  1.00 53.78           C  
ATOM    385  O   THR B  48       8.819 -10.422 -27.622  1.00 53.78           O  
ATOM    386  CB  THR B  48       6.295 -10.332 -29.638  1.00 53.78           C  
ATOM    387  CG2 THR B  48       7.188 -10.996 -30.682  1.00 53.78           C  
ATOM    388  OG1 THR B  48       4.923 -10.544 -29.993  1.00 53.78           O  
ATOM    389  N   ASN B  49       7.253  -9.130 -26.865  1.00 51.75           N  
ATOM    390  CA  ASN B  49       8.303  -8.257 -26.352  1.00 51.75           C  
ATOM    391  C   ASN B  49       8.819  -8.736 -24.999  1.00 51.75           C  
ATOM    392  O   ASN B  49       9.831  -8.237 -24.503  1.00 51.75           O  
ATOM    393  CB  ASN B  49       7.800  -6.816 -26.249  1.00 51.75           C  
ATOM    394  CG  ASN B  49       8.036  -6.023 -27.520  1.00 51.75           C  
ATOM    395  ND2 ASN B  49       7.379  -4.874 -27.632  1.00 51.75           N  
ATOM    396  OD1 ASN B  49       8.802  -6.439 -28.392  1.00 51.75           O  
ATOM    397  N   ASN B  50       8.046  -9.423 -24.175  1.00 52.68           N  
ATOM    398  CA  ASN B  50       8.633  -9.870 -22.916  1.00 52.68           C  
ATOM    399  C   ASN B  50       8.966 -11.360 -22.951  1.00 52.68           C  
ATOM    400  O   ASN B  50       8.138 -12.193 -22.575  1.00 52.68           O  
ATOM    401  CB  ASN B  50       7.696  -9.561 -21.747  1.00 52.68           C  
ATOM    402  CG  ASN B  50       8.027  -8.249 -21.064  1.00 52.68           C  
ATOM    403  ND2 ASN B  50       7.102  -7.755 -20.251  1.00 52.68           N  
ATOM    404  OD1 ASN B  50       9.106  -7.685 -21.267  1.00 52.68           O  
ATOM    405  N   ASN B  51       9.766 -11.838 -23.863  1.00 53.10           N  
ATOM    406  CA  ASN B  51      10.365 -13.106 -24.266  1.00 53.10           C  
ATOM    407  C   ASN B  51      10.514 -14.057 -23.083  1.00 53.10           C  
ATOM    408  O   ASN B  51      10.964 -15.193 -23.246  1.00 53.10           O  
ATOM    409  CB  ASN B  51      11.722 -12.870 -24.933  1.00 53.10           C  
ATOM    410  CG  ASN B  51      11.605 -12.621 -26.424  1.00 53.10           C  
ATOM    411  ND2 ASN B  51      12.689 -12.158 -27.035  1.00 53.10           N  
ATOM    412  OD1 ASN B  51      10.548 -12.841 -27.021  1.00 53.10           O  
ATOM    413  N   ASN B  52      10.255 -13.662 -21.883  1.00 61.11           N  
ATOM    414  CA  ASN B  52      10.685 -14.522 -20.787  1.00 61.11           C  
ATOM    415  C   ASN B  52       9.540 -15.394 -20.276  1.00 61.11           C  
ATOM    416  O   ASN B  52       9.612 -15.934 -19.171  1.00 61.11           O  
ATOM    417  CB  ASN B  52      11.266 -13.687 -19.645  1.00 61.11           C  
ATOM    418  CG  ASN B  52      12.694 -14.071 -19.308  1.00 61.11           C  
ATOM    419  ND2 ASN B  52      13.243 -13.457 -18.267  1.00 61.11           N  
ATOM    420  OD1 ASN B  52      13.298 -14.912 -19.978  1.00 61.11           O  
ATOM    421  N   SER B  53       8.559 -15.661 -21.207  1.00 77.56           N  
ATOM    422  CA  SER B  53       7.502 -16.507 -20.661  1.00 77.56           C  
ATOM    423  C   SER B  53       7.798 -17.984 -20.898  1.00 77.56           C  
ATOM    424  O   SER B  53       8.206 -18.372 -21.994  1.00 77.56           O  
ATOM    425  CB  SER B  53       6.151 -16.144 -21.280  1.00 77.56           C  
ATOM    426  OG  SER B  53       5.346 -17.299 -21.445  1.00 77.56           O  
ATOM    427  N   SER B  54       7.811 -18.724 -19.929  1.00 82.36           N  
ATOM    428  CA  SER B  54       8.044 -20.164 -19.973  1.00 82.36           C  
ATOM    429  C   SER B  54       7.015 -20.864 -20.854  1.00 82.36           C  
ATOM    430  O   SER B  54       7.335 -21.842 -21.533  1.00 82.36           O  
ATOM    431  CB  SER B  54       8.008 -20.757 -18.564  1.00 82.36           C  
ATOM    432  OG  SER B  54       8.998 -20.163 -17.743  1.00 82.36           O  
ATOM    433  N   PHE B  55       5.859 -20.296 -20.935  1.00 81.88           N  
ATOM    434  CA  PHE B  55       4.821 -20.879 -21.777  1.00 81.88           C  
ATOM    435  C   PHE B  55       5.171 -20.725 -23.252  1.00 81.88           C  
ATOM    436  O   PHE B  55       5.030 -21.671 -24.030  1.00 81.88           O  
ATOM    437  CB  PHE B  55       3.465 -20.227 -21.488  1.00 81.88           C  
ATOM    438  CG  PHE B  55       2.350 -20.730 -22.365  1.00 81.88           C  
ATOM    439  CD1 PHE B  55       1.879 -19.964 -23.423  1.00 81.88           C  
ATOM    440  CD2 PHE B  55       1.774 -21.973 -22.132  1.00 81.88           C  
ATOM    441  CE1 PHE B  55       0.849 -20.427 -24.238  1.00 81.88           C  
ATOM    442  CE2 PHE B  55       0.743 -22.442 -22.941  1.00 81.88           C  
ATOM    443  CZ  PHE B  55       0.282 -21.667 -23.993  1.00 81.88           C  
ATOM    444  N   TYR B  56       5.621 -19.629 -23.611  1.00 80.68           N  
ATOM    445  CA  TYR B  56       6.031 -19.330 -24.979  1.00 80.68           C  
ATOM    446  C   TYR B  56       7.135 -20.274 -25.438  1.00 80.68           C  
ATOM    447  O   TYR B  56       7.017 -20.914 -26.485  1.00 80.68           O  
ATOM    448  CB  TYR B  56       6.505 -17.877 -25.092  1.00 80.68           C  
ATOM    449  CG  TYR B  56       6.892 -17.473 -26.494  1.00 80.68           C  
ATOM    450  CD1 TYR B  56       8.194 -17.651 -26.957  1.00 80.68           C  
ATOM    451  CD2 TYR B  56       5.958 -16.909 -27.357  1.00 80.68           C  
ATOM    452  CE1 TYR B  56       8.555 -17.277 -28.247  1.00 80.68           C  
ATOM    453  CE2 TYR B  56       6.309 -16.532 -28.648  1.00 80.68           C  
ATOM    454  CZ  TYR B  56       7.607 -16.720 -29.085  1.00 80.68           C  
ATOM    455  OH  TYR B  56       7.960 -16.348 -30.363  1.00 80.68           O  
ATOM    456  N   THR B  57       8.079 -20.364 -24.636  1.00 85.28           N  
ATOM    457  CA  THR B  57       9.210 -21.230 -24.952  1.00 85.28           C  
ATOM    458  C   THR B  57       8.777 -22.693 -24.990  1.00 85.28           C  
ATOM    459  O   THR B  57       9.210 -23.452 -25.860  1.00 85.28           O  
ATOM    460  CB  THR B  57      10.349 -21.056 -23.931  1.00 85.28           C  
ATOM    461  CG2 THR B  57      11.613 -21.776 -24.388  1.00 85.28           C  
ATOM    462  OG1 THR B  57      10.637 -19.660 -23.777  1.00 85.28           O  
ATOM    463  N   GLY B  58       7.908 -23.038 -24.135  1.00 87.37           N  
ATOM    464  CA  GLY B  58       7.429 -24.409 -24.078  1.00 87.37           C  
ATOM    465  C   GLY B  58       6.699 -24.841 -25.337  1.00 87.37           C  
ATOM    466  O   GLY B  58       6.919 -25.944 -25.841  1.00 87.37           O  
ATOM    467  N   VAL B  59       5.926 -23.992 -25.804  1.00 89.08           N  
ATOM    468  CA  VAL B  59       5.153 -24.316 -26.998  1.00 89.08           C  
ATOM    469  C   VAL B  59       6.090 -24.479 -28.193  1.00 89.08           C  
ATOM    470  O   VAL B  59       5.941 -25.413 -28.983  1.00 89.08           O  
ATOM    471  CB  VAL B  59       4.091 -23.234 -27.298  1.00 89.08           C  
ATOM    472  CG1 VAL B  59       3.480 -23.446 -28.682  1.00 89.08           C  
ATOM    473  CG2 VAL B  59       3.005 -23.241 -26.223  1.00 89.08           C  
ATOM    474  N   TYR B  60       7.060 -23.676 -28.325  1.00 89.09           N  
ATOM    475  CA  TYR B  60       7.999 -23.791 -29.435  1.00 89.09           C  
ATOM    476  C   TYR B  60       8.872 -25.030 -29.285  1.00 89.09           C  
ATOM    477  O   TYR B  60       9.256 -25.652 -30.280  1.00 89.09           O  
ATOM    478  CB  TYR B  60       8.879 -22.540 -29.526  1.00 89.09           C  
ATOM    479  CG  TYR B  60       8.224 -21.388 -30.247  1.00 89.09           C  
ATOM    480  CD1 TYR B  60       7.830 -21.507 -31.579  1.00 89.09           C  
ATOM    481  CD2 TYR B  60       7.998 -20.178 -29.602  1.00 89.09           C  
ATOM    482  CE1 TYR B  60       7.228 -20.448 -32.249  1.00 89.09           C  
ATOM    483  CE2 TYR B  60       7.396 -19.111 -30.262  1.00 89.09           C  
ATOM    484  CZ  TYR B  60       7.015 -19.255 -31.583  1.00 89.09           C  
ATOM    485  OH  TYR B  60       6.419 -18.204 -32.242  1.00 89.09           O  
ATOM    486  N   ILE B  61       9.158 -25.327 -28.111  1.00 90.55           N  
ATOM    487  CA  ILE B  61       9.880 -26.572 -27.872  1.00 90.55           C  
ATOM    488  C   ILE B  61       9.031 -27.756 -28.327  1.00 90.55           C  
ATOM    489  O   ILE B  61       9.537 -28.682 -28.968  1.00 90.55           O  
ATOM    490  CB  ILE B  61      10.263 -26.728 -26.383  1.00 90.55           C  
ATOM    491  CG1 ILE B  61      11.380 -25.745 -26.013  1.00 90.55           C  
ATOM    492  CG2 ILE B  61      10.681 -28.170 -26.081  1.00 90.55           C  
ATOM    493  CD1 ILE B  61      11.712 -25.716 -24.528  1.00 90.55           C  
ATOM    494  N   LEU B  62       7.772 -27.636 -28.020  1.00 91.50           N  
ATOM    495  CA  LEU B  62       6.853 -28.697 -28.419  1.00 91.50           C  
ATOM    496  C   LEU B  62       6.794 -28.821 -29.938  1.00 91.50           C  
ATOM    497  O   LEU B  62       6.854 -29.928 -30.479  1.00 91.50           O  
ATOM    498  CB  LEU B  62       5.453 -28.433 -27.861  1.00 91.50           C  
ATOM    499  CG  LEU B  62       4.536 -29.650 -27.726  1.00 91.50           C  
ATOM    500  CD1 LEU B  62       5.081 -30.610 -26.674  1.00 91.50           C  
ATOM    501  CD2 LEU B  62       3.117 -29.215 -27.378  1.00 91.50           C  
ATOM    502  N   ILE B  63       6.725 -27.738 -30.586  1.00 92.79           N  
ATOM    503  CA  ILE B  63       6.676 -27.715 -32.043  1.00 92.79           C  
ATOM    504  C   ILE B  63       7.971 -28.288 -32.613  1.00 92.79           C  
ATOM    505  O   ILE B  63       7.940 -29.149 -33.496  1.00 92.79           O  
ATOM    506  CB  ILE B  63       6.443 -26.284 -32.578  1.00 92.79           C  
ATOM    507  CG1 ILE B  63       5.036 -25.798 -32.211  1.00 92.79           C  
ATOM    508  CG2 ILE B  63       6.663 -26.231 -34.093  1.00 92.79           C  
ATOM    509  CD1 ILE B  63       4.782 -24.333 -32.537  1.00 92.79           C  
ATOM    510  N   GLY B  64       9.084 -27.837 -32.092  1.00 95.04           N  
ATOM    511  CA  GLY B  64      10.371 -28.345 -32.542  1.00 95.04           C  
ATOM    512  C   GLY B  64      10.539 -29.834 -32.310  1.00 95.04           C  
ATOM    513  O   GLY B  64      11.014 -30.556 -33.189  1.00 95.04           O  
ATOM    514  N   ALA B  65      10.099 -30.293 -31.158  1.00 95.13           N  
ATOM    515  CA  ALA B  65      10.207 -31.710 -30.817  1.00 95.13           C  
ATOM    516  C   ALA B  65       9.322 -32.561 -31.722  1.00 95.13           C  
ATOM    517  O   ALA B  65       9.747 -33.614 -32.205  1.00 95.13           O  
ATOM    518  CB  ALA B  65       9.837 -31.935 -29.353  1.00 95.13           C  
ATOM    519  N   GLY B  66       8.132 -32.060 -31.921  1.00 95.18           N  
ATOM    520  CA  GLY B  66       7.241 -32.782 -32.815  1.00 95.18           C  
ATOM    521  C   GLY B  66       7.776 -32.893 -34.230  1.00 95.18           C  
ATOM    522  O   GLY B  66       7.715 -33.961 -34.841  1.00 95.18           O  
ATOM    523  N   ALA B  67       8.302 -31.812 -34.716  1.00 96.05           N  
ATOM    524  CA  ALA B  67       8.880 -31.806 -36.058  1.00 96.05           C  
ATOM    525  C   ALA B  67      10.066 -32.761 -36.149  1.00 96.05           C  
ATOM    526  O   ALA B  67      10.207 -33.494 -37.130  1.00 96.05           O  
ATOM    527  CB  ALA B  67       9.306 -30.393 -36.447  1.00 96.05           C  
ATOM    528  N   LEU B  68      10.845 -32.707 -35.167  1.00 95.76           N  
ATOM    529  CA  LEU B  68      12.015 -33.578 -35.144  1.00 95.76           C  
ATOM    530  C   LEU B  68      11.601 -35.045 -35.105  1.00 95.76           C  
ATOM    531  O   LEU B  68      12.159 -35.872 -35.831  1.00 95.76           O  
ATOM    532  CB  LEU B  68      12.901 -33.253 -33.938  1.00 95.76           C  
ATOM    533  CG  LEU B  68      14.216 -34.027 -33.835  1.00 95.76           C  
ATOM    534  CD1 LEU B  68      15.087 -33.758 -35.058  1.00 95.76           C  
ATOM    535  CD2 LEU B  68      14.956 -33.656 -32.555  1.00 95.76           C  
ATOM    536  N   MET B  69      10.643 -35.380 -34.281  1.00 95.08           N  
ATOM    537  CA  MET B  69      10.128 -36.744 -34.188  1.00 95.08           C  
ATOM    538  C   MET B  69       9.560 -37.203 -35.527  1.00 95.08           C  
ATOM    539  O   MET B  69       9.770 -38.346 -35.936  1.00 95.08           O  
ATOM    540  CB  MET B  69       9.054 -36.841 -33.103  1.00 95.08           C  
ATOM    541  CG  MET B  69       9.601 -36.744 -31.689  1.00 95.08           C  
ATOM    542  SD  MET B  69       8.274 -36.731 -30.421  1.00 95.08           S  
ATOM    543  CE  MET B  69       7.612 -38.407 -30.633  1.00 95.08           C  
ATOM    544  N   MET B  70       8.900 -36.288 -36.150  1.00 94.72           N  
ATOM    545  CA  MET B  70       8.318 -36.593 -37.454  1.00 94.72           C  
ATOM    546  C   MET B  70       9.406 -36.884 -38.482  1.00 94.72           C  
ATOM    547  O   MET B  70       9.298 -37.837 -39.254  1.00 94.72           O  
ATOM    548  CB  MET B  70       7.440 -35.437 -37.935  1.00 94.72           C  
ATOM    549  CG  MET B  70       6.676 -35.738 -39.214  1.00 94.72           C  
ATOM    550  SD  MET B  70       5.683 -34.307 -39.793  1.00 94.72           S  
ATOM    551  CE  MET B  70       6.945 -33.399 -40.728  1.00 94.72           C  
ATOM    552  N   LEU B  71      10.408 -36.082 -38.471  1.00 96.03           N  
ATOM    553  CA  LEU B  71      11.508 -36.230 -39.419  1.00 96.03           C  
ATOM    554  C   LEU B  71      12.249 -37.543 -39.190  1.00 96.03           C  
ATOM    555  O   LEU B  71      12.443 -38.323 -40.127  1.00 96.03           O  
ATOM    556  CB  LEU B  71      12.480 -35.054 -39.299  1.00 96.03           C  
ATOM    557  CG  LEU B  71      13.760 -35.146 -40.131  1.00 96.03           C  
ATOM    558  CD1 LEU B  71      13.425 -35.188 -41.618  1.00 96.03           C  
ATOM    559  CD2 LEU B  71      14.687 -33.975 -39.820  1.00 96.03           C  
ATOM    560  N   VAL B  72      12.590 -37.810 -37.987  1.00 95.56           N  
ATOM    561  CA  VAL B  72      13.365 -38.999 -37.648  1.00 95.56           C  
ATOM    562  C   VAL B  72      12.535 -40.252 -37.919  1.00 95.56           C  
ATOM    563  O   VAL B  72      13.034 -41.223 -38.493  1.00 95.56           O  
ATOM    564  CB  VAL B  72      13.827 -38.975 -36.174  1.00 95.56           C  
ATOM    565  CG1 VAL B  72      14.447 -40.314 -35.779  1.00 95.56           C  
ATOM    566  CG2 VAL B  72      14.820 -37.836 -35.945  1.00 95.56           C  
ATOM    567  N   GLY B  73      11.294 -40.245 -37.537  1.00 94.70           N  
ATOM    568  CA  GLY B  73      10.417 -41.369 -37.821  1.00 94.70           C  
ATOM    569  C   GLY B  73      10.239 -41.627 -39.305  1.00 94.70           C  
ATOM    570  O   GLY B  73      10.212 -42.780 -39.741  1.00 94.70           O  
ATOM    571  N   PHE B  74      10.163 -40.576 -40.066  1.00 94.51           N  
ATOM    572  CA  PHE B  74      10.016 -40.676 -41.513  1.00 94.51           C  
ATOM    573  C   PHE B  74      11.253 -41.306 -42.141  1.00 94.51           C  
ATOM    574  O   PHE B  74      11.142 -42.186 -42.997  1.00 94.51           O  
ATOM    575  CB  PHE B  74       9.760 -39.296 -42.127  1.00 94.51           C  
ATOM    576  CG  PHE B  74       9.688 -39.304 -43.629  1.00 94.51           C  
ATOM    577  CD1 PHE B  74      10.789 -38.937 -44.394  1.00 94.51           C  
ATOM    578  CD2 PHE B  74       8.519 -39.678 -44.278  1.00 94.51           C  
ATOM    579  CE1 PHE B  74      10.725 -38.943 -45.785  1.00 94.51           C  
ATOM    580  CE2 PHE B  74       8.448 -39.688 -45.669  1.00 94.51           C  
ATOM    581  CZ  PHE B  74       9.552 -39.318 -46.420  1.00 94.51           C  
ATOM    582  N   LEU B  75      12.392 -40.801 -41.768  1.00 94.36           N  
ATOM    583  CA  LEU B  75      13.639 -41.349 -42.289  1.00 94.36           C  
ATOM    584  C   LEU B  75      13.754 -42.837 -41.973  1.00 94.36           C  
ATOM    585  O   LEU B  75      14.195 -43.623 -42.814  1.00 94.36           O  
ATOM    586  CB  LEU B  75      14.840 -40.598 -41.709  1.00 94.36           C  
ATOM    587  CG  LEU B  75      15.040 -39.162 -42.194  1.00 94.36           C  
ATOM    588  CD1 LEU B  75      16.115 -38.467 -41.365  1.00 94.36           C  
ATOM    589  CD2 LEU B  75      15.404 -39.144 -43.675  1.00 94.36           C  
ATOM    590  N   GLY B  76      13.317 -43.261 -40.833  1.00 92.80           N  
ATOM    591  CA  GLY B  76      13.387 -44.655 -40.423  1.00 92.80           C  
ATOM    592  C   GLY B  76      12.411 -45.546 -41.171  1.00 92.80           C  
ATOM    593  O   GLY B  76      12.789 -46.609 -41.669  1.00 92.80           O  
ATOM    594  N   CYS B  77      11.224 -45.109 -41.256  1.00 90.70           N  
ATOM    595  CA  CYS B  77      10.218 -45.952 -41.890  1.00 90.70           C  
ATOM    596  C   CYS B  77      10.409 -45.987 -43.401  1.00 90.70           C  
ATOM    597  O   CYS B  77      10.484 -47.064 -43.997  1.00 90.70           O  
ATOM    598  CB  CYS B  77       8.812 -45.453 -41.556  1.00 90.70           C  
ATOM    599  SG  CYS B  77       8.478 -43.776 -42.139  1.00 90.70           S  
ATOM    600  N   CYS B  78      10.574 -44.868 -44.025  1.00 91.68           N  
ATOM    601  CA  CYS B  78      10.784 -44.816 -45.467  1.00 91.68           C  
ATOM    602  C   CYS B  78      12.153 -45.372 -45.840  1.00 91.68           C  
ATOM    603  O   CYS B  78      12.311 -45.992 -46.893  1.00 91.68           O  
ATOM    604  CB  CYS B  78      10.648 -43.383 -45.978  1.00 91.68           C  
ATOM    605  SG  CYS B  78       8.940 -42.802 -46.076  1.00 91.68           S  
ATOM    606  N   GLY B  79      13.062 -45.084 -44.992  1.00 92.35           N  
ATOM    607  CA  GLY B  79      14.379 -45.651 -45.240  1.00 92.35           C  
ATOM    608  C   GLY B  79      14.383 -47.168 -45.249  1.00 92.35           C  
ATOM    609  O   GLY B  79      15.085 -47.787 -46.051  1.00 92.35           O  
ATOM    610  N   ALA B  80      13.597 -47.784 -44.411  1.00 92.50           N  
ATOM    611  CA  ALA B  80      13.520 -49.240 -44.326  1.00 92.50           C  
ATOM    612  C   ALA B  80      12.734 -49.818 -45.499  1.00 92.50           C  
ATOM    613  O   ALA B  80      13.205 -50.733 -46.178  1.00 92.50           O  
ATOM    614  CB  ALA B  80      12.883 -49.662 -43.003  1.00 92.50           C  
ATOM    615  N   VAL B  81      11.646 -49.259 -45.755  1.00 91.45           N  
ATOM    616  CA  VAL B  81      10.766 -49.810 -46.781  1.00 91.45           C  
ATOM    617  C   VAL B  81      11.417 -49.661 -48.155  1.00 91.45           C  
ATOM    618  O   VAL B  81      11.349 -50.573 -48.982  1.00 91.45           O  
ATOM    619  CB  VAL B  81       9.383 -49.123 -46.769  1.00 91.45           C  
ATOM    620  CG1 VAL B  81       8.956 -48.745 -48.186  1.00 91.45           C  
ATOM    621  CG2 VAL B  81       8.341 -50.033 -46.119  1.00 91.45           C  
ATOM    622  N   GLN B  82      12.115 -48.577 -48.395  1.00 92.26           N  
ATOM    623  CA  GLN B  82      12.731 -48.322 -49.693  1.00 92.26           C  
ATOM    624  C   GLN B  82      14.144 -48.898 -49.753  1.00 92.26           C  
ATOM    625  O   GLN B  82      14.759 -48.935 -50.821  1.00 92.26           O  
ATOM    626  CB  GLN B  82      12.762 -46.822 -49.988  1.00 92.26           C  
ATOM    627  CG  GLN B  82      11.385 -46.209 -50.203  1.00 92.26           C  
ATOM    628  CD  GLN B  82      11.447 -44.738 -50.568  1.00 92.26           C  
ATOM    629  NE2 GLN B  82      10.298 -44.159 -50.897  1.00 92.26           N  
ATOM    630  OE1 GLN B  82      12.520 -44.125 -50.552  1.00 92.26           O  
ATOM    631  N   GLU B  83      14.578 -49.297 -48.699  1.00 92.17           N  
ATOM    632  CA  GLU B  83      15.942 -49.807 -48.606  1.00 92.17           C  
ATOM    633  C   GLU B  83      16.949 -48.787 -49.129  1.00 92.17           C  
ATOM    634  O   GLU B  83      17.808 -49.119 -49.948  1.00 92.17           O  
ATOM    635  CB  GLU B  83      16.078 -51.124 -49.375  1.00 92.17           C  
ATOM    636  CG  GLU B  83      15.204 -52.246 -48.835  1.00 92.17           C  
ATOM    637  CD  GLU B  83      15.556 -53.610 -49.408  1.00 92.17           C  
ATOM    638  OE1 GLU B  83      14.940 -54.618 -48.995  1.00 92.17           O  
ATOM    639  OE2 GLU B  83      16.455 -53.670 -50.276  1.00 92.17           O  
ATOM    640  N   SER B  84      16.768 -47.576 -48.693  1.00 91.78           N  
ATOM    641  CA  SER B  84      17.675 -46.488 -49.047  1.00 91.78           C  
ATOM    642  C   SER B  84      18.802 -46.352 -48.029  1.00 91.78           C  
ATOM    643  O   SER B  84      18.557 -46.030 -46.864  1.00 91.78           O  
ATOM    644  CB  SER B  84      16.912 -45.168 -49.156  1.00 91.78           C  
ATOM    645  OG  SER B  84      17.806 -44.068 -49.159  1.00 91.78           O  
ATOM    646  N   GLN B  85      19.995 -46.486 -48.467  1.00 91.07           N  
ATOM    647  CA  GLN B  85      21.155 -46.357 -47.591  1.00 91.07           C  
ATOM    648  C   GLN B  85      21.309 -44.924 -47.090  1.00 91.07           C  
ATOM    649  O   GLN B  85      21.706 -44.701 -45.944  1.00 91.07           O  
ATOM    650  CB  GLN B  85      22.426 -46.801 -48.315  1.00 91.07           C  
ATOM    651  CG  GLN B  85      22.499 -48.301 -48.566  1.00 91.07           C  
ATOM    652  CD  GLN B  85      23.816 -48.728 -49.189  1.00 91.07           C  
ATOM    653  NE2 GLN B  85      24.318 -49.887 -48.777  1.00 91.07           N  
ATOM    654  OE1 GLN B  85      24.375 -48.023 -50.035  1.00 91.07           O  
ATOM    655  N   CYS B  86      20.938 -44.082 -47.956  1.00 90.51           N  
ATOM    656  CA  CYS B  86      21.065 -42.674 -47.599  1.00 90.51           C  
ATOM    657  C   CYS B  86      20.113 -42.311 -46.467  1.00 90.51           C  
ATOM    658  O   CYS B  86      20.524 -41.712 -45.471  1.00 90.51           O  
ATOM    659  CB  CYS B  86      20.792 -41.787 -48.813  1.00 90.51           C  
ATOM    660  SG  CYS B  86      20.971 -40.021 -48.478  1.00 90.51           S  
ATOM    661  N   MET B  87      18.908 -42.724 -46.599  1.00 93.88           N  
ATOM    662  CA  MET B  87      17.907 -42.425 -45.580  1.00 93.88           C  
ATOM    663  C   MET B  87      18.224 -43.151 -44.276  1.00 93.88           C  
ATOM    664  O   MET B  87      18.093 -42.576 -43.193  1.00 93.88           O  
ATOM    665  CB  MET B  87      16.511 -42.814 -46.068  1.00 93.88           C  
ATOM    666  CG  MET B  87      15.970 -41.910 -47.164  1.00 93.88           C  
ATOM    667  SD  MET B  87      14.247 -42.328 -47.635  1.00 93.88           S  
ATOM    668  CE  MET B  87      13.357 -41.687 -46.188  1.00 93.88           C  
ATOM    669  N   LEU B  88      18.652 -44.360 -44.356  1.00 93.78           N  
ATOM    670  CA  LEU B  88      19.007 -45.125 -43.166  1.00 93.78           C  
ATOM    671  C   LEU B  88      20.249 -44.546 -42.497  1.00 93.78           C  
ATOM    672  O   LEU B  88      20.345 -44.528 -41.267  1.00 93.78           O  
ATOM    673  CB  LEU B  88      19.246 -46.595 -43.525  1.00 93.78           C  
ATOM    674  CG  LEU B  88      18.004 -47.420 -43.865  1.00 93.78           C  
ATOM    675  CD1 LEU B  88      18.407 -48.791 -44.395  1.00 93.78           C  
ATOM    676  CD2 LEU B  88      17.103 -47.558 -42.642  1.00 93.78           C  
ATOM    677  N   GLY B  89      21.179 -44.127 -43.310  1.00 93.18           N  
ATOM    678  CA  GLY B  89      22.354 -43.464 -42.767  1.00 93.18           C  
ATOM    679  C   GLY B  89      22.028 -42.165 -42.053  1.00 93.18           C  
ATOM    680  O   GLY B  89      22.573 -41.885 -40.983  1.00 93.18           O  
ATOM    681  N   LEU B  90      21.137 -41.376 -42.686  1.00 94.23           N  
ATOM    682  CA  LEU B  90      20.701 -40.135 -42.054  1.00 94.23           C  
ATOM    683  C   LEU B  90      19.954 -40.420 -40.756  1.00 94.23           C  
ATOM    684  O   LEU B  90      20.113 -39.694 -39.771  1.00 94.23           O  
ATOM    685  CB  LEU B  90      19.808 -39.334 -43.006  1.00 94.23           C  
ATOM    686  CG  LEU B  90      20.516 -38.607 -44.150  1.00 94.23           C  
ATOM    687  CD1 LEU B  90      19.494 -38.025 -45.121  1.00 94.23           C  
ATOM    688  CD2 LEU B  90      21.428 -37.513 -43.605  1.00 94.23           C  
ATOM    689  N   PHE B  91      19.090 -41.468 -40.792  1.00 95.03           N  
ATOM    690  CA  PHE B  91      18.381 -41.905 -39.596  1.00 95.03           C  
ATOM    691  C   PHE B  91      19.359 -42.242 -38.478  1.00 95.03           C  
ATOM    692  O   PHE B  91      19.224 -41.746 -37.357  1.00 95.03           O  
ATOM    693  CB  PHE B  91      17.499 -43.118 -39.906  1.00 95.03           C  
ATOM    694  CG  PHE B  91      16.872 -43.740 -38.687  1.00 95.03           C  
ATOM    695  CD1 PHE B  91      17.319 -44.965 -38.206  1.00 95.03           C  
ATOM    696  CD2 PHE B  91      15.834 -43.100 -38.023  1.00 95.03           C  
ATOM    697  CE1 PHE B  91      16.740 -45.543 -37.078  1.00 95.03           C  
ATOM    698  CE2 PHE B  91      15.251 -43.671 -36.895  1.00 95.03           C  
ATOM    699  CZ  PHE B  91      15.705 -44.893 -36.425  1.00 95.03           C  
ATOM    700  N   PHE B  92      20.386 -42.977 -38.792  1.00 93.72           N  
ATOM    701  CA  PHE B  92      21.413 -43.342 -37.825  1.00 93.72           C  
ATOM    702  C   PHE B  92      22.130 -42.103 -37.302  1.00 93.72           C  
ATOM    703  O   PHE B  92      22.350 -41.968 -36.097  1.00 93.72           O  
ATOM    704  CB  PHE B  92      22.424 -44.308 -38.451  1.00 93.72           C  
ATOM    705  CG  PHE B  92      23.555 -44.683 -37.532  1.00 93.72           C  
ATOM    706  CD1 PHE B  92      24.736 -43.953 -37.528  1.00 93.72           C  
ATOM    707  CD2 PHE B  92      23.436 -45.768 -36.673  1.00 93.72           C  
ATOM    708  CE1 PHE B  92      25.786 -44.298 -36.678  1.00 93.72           C  
ATOM    709  CE2 PHE B  92      24.480 -46.120 -35.821  1.00 93.72           C  
ATOM    710  CZ  PHE B  92      25.654 -45.383 -35.826  1.00 93.72           C  
ATOM    711  N   GLY B  93      22.499 -41.267 -38.214  1.00 95.23           N  
ATOM    712  CA  GLY B  93      23.194 -40.053 -37.821  1.00 95.23           C  
ATOM    713  C   GLY B  93      22.377 -39.169 -36.898  1.00 95.23           C  
ATOM    714  O   GLY B  93      22.888 -38.669 -35.894  1.00 95.23           O  
ATOM    715  N   PHE B  94      21.157 -38.965 -37.168  1.00 94.90           N  
ATOM    716  CA  PHE B  94      20.272 -38.165 -36.330  1.00 94.90           C  
ATOM    717  C   PHE B  94      20.120 -38.792 -34.949  1.00 94.90           C  
ATOM    718  O   PHE B  94      20.169 -38.091 -33.935  1.00 94.90           O  
ATOM    719  CB  PHE B  94      18.899 -38.011 -36.991  1.00 94.90           C  
ATOM    720  CG  PHE B  94      18.788 -36.808 -37.889  1.00 94.90           C  
ATOM    721  CD1 PHE B  94      18.629 -35.536 -37.354  1.00 94.90           C  
ATOM    722  CD2 PHE B  94      18.844 -36.949 -39.269  1.00 94.90           C  
ATOM    723  CE1 PHE B  94      18.527 -34.420 -38.182  1.00 94.90           C  
ATOM    724  CE2 PHE B  94      18.743 -35.840 -40.103  1.00 94.90           C  
ATOM    725  CZ  PHE B  94      18.583 -34.577 -39.558  1.00 94.90           C  
ATOM    726  N   LEU B  95      19.871 -40.095 -34.899  1.00 94.89           N  
ATOM    727  CA  LEU B  95      19.725 -40.773 -33.615  1.00 94.89           C  
ATOM    728  C   LEU B  95      20.994 -40.636 -32.781  1.00 94.89           C  
ATOM    729  O   LEU B  95      20.925 -40.469 -31.561  1.00 94.89           O  
ATOM    730  CB  LEU B  95      19.394 -42.253 -33.824  1.00 94.89           C  
ATOM    731  CG  LEU B  95      17.937 -42.582 -34.151  1.00 94.89           C  
ATOM    732  CD1 LEU B  95      17.730 -44.094 -34.185  1.00 94.89           C  
ATOM    733  CD2 LEU B  95      17.001 -41.932 -33.138  1.00 94.89           C  
ATOM    734  N   LEU B  96      22.130 -40.711 -33.445  1.00 95.08           N  
ATOM    735  CA  LEU B  96      23.405 -40.588 -32.746  1.00 95.08           C  
ATOM    736  C   LEU B  96      23.550 -39.204 -32.120  1.00 95.08           C  
ATOM    737  O   LEU B  96      23.929 -39.083 -30.953  1.00 95.08           O  
ATOM    738  CB  LEU B  96      24.570 -40.852 -33.703  1.00 95.08           C  
ATOM    739  CG  LEU B  96      25.953 -40.992 -33.067  1.00 95.08           C  
ATOM    740  CD1 LEU B  96      26.651 -42.245 -33.583  1.00 95.08           C  
ATOM    741  CD2 LEU B  96      26.796 -39.751 -33.343  1.00 95.08           C  
ATOM    742  N   VAL B  97      23.232 -38.281 -32.943  1.00 95.92           N  
ATOM    743  CA  VAL B  97      23.348 -36.909 -32.460  1.00 95.92           C  
ATOM    744  C   VAL B  97      22.344 -36.669 -31.335  1.00 95.92           C  
ATOM    745  O   VAL B  97      22.690 -36.103 -30.295  1.00 95.92           O  
ATOM    746  CB  VAL B  97      23.130 -35.885 -33.597  1.00 95.92           C  
ATOM    747  CG1 VAL B  97      23.007 -34.471 -33.034  1.00 95.92           C  
ATOM    748  CG2 VAL B  97      24.269 -35.964 -34.611  1.00 95.92           C  
ATOM    749  N   ILE B  98      21.124 -37.070 -31.471  1.00 95.23           N  
ATOM    750  CA  ILE B  98      20.083 -36.895 -30.465  1.00 95.23           C  
ATOM    751  C   ILE B  98      20.474 -37.633 -29.185  1.00 95.23           C  
ATOM    752  O   ILE B  98      20.303 -37.109 -28.082  1.00 95.23           O  
ATOM    753  CB  ILE B  98      18.713 -37.397 -30.975  1.00 95.23           C  
ATOM    754  CG1 ILE B  98      18.201 -36.492 -32.102  1.00 95.23           C  
ATOM    755  CG2 ILE B  98      17.703 -37.468 -29.827  1.00 95.23           C  
ATOM    756  CD1 ILE B  98      16.971 -37.034 -32.819  1.00 95.23           C  
ATOM    757  N   PHE B  99      20.968 -38.791 -29.312  1.00 94.94           N  
ATOM    758  CA  PHE B  99      21.400 -39.595 -28.174  1.00 94.94           C  
ATOM    759  C   PHE B  99      22.489 -38.878 -27.387  1.00 94.94           C  
ATOM    760  O   PHE B  99      22.444 -38.833 -26.155  1.00 94.94           O  
ATOM    761  CB  PHE B  99      21.904 -40.964 -28.642  1.00 94.94           C  
ATOM    762  CG  PHE B  99      22.236 -41.905 -27.515  1.00 94.94           C  
ATOM    763  CD1 PHE B  99      23.535 -42.362 -27.334  1.00 94.94           C  
ATOM    764  CD2 PHE B  99      21.247 -42.333 -26.639  1.00 94.94           C  
ATOM    765  CE1 PHE B  99      23.845 -43.234 -26.292  1.00 94.94           C  
ATOM    766  CE2 PHE B  99      21.550 -43.204 -25.596  1.00 94.94           C  
ATOM    767  CZ  PHE B  99      22.849 -43.654 -25.425  1.00 94.94           C  
ATOM    768  N   ALA B 100      23.434 -38.336 -28.092  1.00 95.47           N  
ATOM    769  CA  ALA B 100      24.517 -37.604 -27.441  1.00 95.47           C  
ATOM    770  C   ALA B 100      23.983 -36.389 -26.687  1.00 95.47           C  
ATOM    771  O   ALA B 100      24.399 -36.121 -25.557  1.00 95.47           O  
ATOM    772  CB  ALA B 100      25.559 -37.171 -28.471  1.00 95.47           C  
ATOM    773  N   ILE B 101      23.079 -35.726 -27.290  1.00 94.99           N  
ATOM    774  CA  ILE B 101      22.498 -34.540 -26.670  1.00 94.99           C  
ATOM    775  C   ILE B 101      21.682 -34.945 -25.445  1.00 94.99           C  
ATOM    776  O   ILE B 101      21.721 -34.267 -24.415  1.00 94.99           O  
ATOM    777  CB  ILE B 101      21.616 -33.756 -27.668  1.00 94.99           C  
ATOM    778  CG1 ILE B 101      22.471 -33.183 -28.803  1.00 94.99           C  
ATOM    779  CG2 ILE B 101      20.842 -32.646 -26.949  1.00 94.99           C  
ATOM    780  CD1 ILE B 101      21.663 -32.557 -29.931  1.00 94.99           C  
ATOM    781  N   GLU B 102      20.952 -36.025 -25.524  1.00 94.51           N  
ATOM    782  CA  GLU B 102      20.146 -36.503 -24.404  1.00 94.51           C  
ATOM    783  C   GLU B 102      21.024 -36.887 -23.217  1.00 94.51           C  
ATOM    784  O   GLU B 102      20.681 -36.604 -22.067  1.00 94.51           O  
ATOM    785  CB  GLU B 102      19.287 -37.696 -24.831  1.00 94.51           C  
ATOM    786  CG  GLU B 102      18.100 -37.316 -25.705  1.00 94.51           C  
ATOM    787  CD  GLU B 102      17.223 -38.504 -26.074  1.00 94.51           C  
ATOM    788  OE1 GLU B 102      16.113 -38.294 -26.612  1.00 94.51           O  
ATOM    789  OE2 GLU B 102      17.651 -39.651 -25.822  1.00 94.51           O  
ATOM    790  N   ILE B 103      22.108 -37.506 -23.499  1.00 93.19           N  
ATOM    791  CA  ILE B 103      23.031 -37.887 -22.434  1.00 93.19           C  
ATOM    792  C   ILE B 103      23.592 -36.634 -21.764  1.00 93.19           C  
ATOM    793  O   ILE B 103      23.661 -36.559 -20.535  1.00 93.19           O  
ATOM    794  CB  ILE B 103      24.181 -38.767 -22.973  1.00 93.19           C  
ATOM    795  CG1 ILE B 103      23.648 -40.140 -23.401  1.00 93.19           C  
ATOM    796  CG2 ILE B 103      25.286 -38.914 -21.922  1.00 93.19           C  
ATOM    797  CD1 ILE B 103      24.701 -41.047 -24.021  1.00 93.19           C  
ATOM    798  N   ALA B 104      23.967 -35.696 -22.576  1.00 94.69           N  
ATOM    799  CA  ALA B 104      24.493 -34.444 -22.037  1.00 94.69           C  
ATOM    800  C   ALA B 104      23.453 -33.739 -21.172  1.00 94.69           C  
ATOM    801  O   ALA B 104      23.766 -33.257 -20.081  1.00 94.69           O  
ATOM    802  CB  ALA B 104      24.950 -33.528 -23.169  1.00 94.69           C  
ATOM    803  N   ALA B 105      22.224 -33.726 -21.604  1.00 93.16           N  
ATOM    804  CA  ALA B 105      21.135 -33.089 -20.866  1.00 93.16           C  
ATOM    805  C   ALA B 105      20.830 -33.849 -19.577  1.00 93.16           C  
ATOM    806  O   ALA B 105      20.542 -33.240 -18.544  1.00 93.16           O  
ATOM    807  CB  ALA B 105      19.884 -32.999 -21.736  1.00 93.16           C  
ATOM    808  N   ALA B 106      20.893 -35.128 -19.700  1.00 91.47           N  
ATOM    809  CA  ALA B 106      20.638 -35.954 -18.522  1.00 91.47           C  
ATOM    810  C   ALA B 106      21.692 -35.713 -17.444  1.00 91.47           C  
ATOM    811  O   ALA B 106      21.362 -35.587 -16.264  1.00 91.47           O  
ATOM    812  CB  ALA B 106      20.603 -37.431 -18.907  1.00 91.47           C  
ATOM    813  N   ILE B 107      22.905 -35.599 -17.825  1.00 92.18           N  
ATOM    814  CA  ILE B 107      23.997 -35.344 -16.891  1.00 92.18           C  
ATOM    815  C   ILE B 107      23.836 -33.956 -16.275  1.00 92.18           C  
ATOM    816  O   ILE B 107      23.951 -33.793 -15.058  1.00 92.18           O  
ATOM    817  CB  ILE B 107      25.373 -35.466 -17.584  1.00 92.18           C  
ATOM    818  CG1 ILE B 107      25.614 -36.909 -18.043  1.00 92.18           C  
ATOM    819  CG2 ILE B 107      26.491 -34.994 -16.650  1.00 92.18           C  
ATOM    820  CD1 ILE B 107      26.872 -37.090 -18.880  1.00 92.18           C  
ATOM    821  N   TRP B 108      23.546 -33.066 -17.111  1.00 92.68           N  
ATOM    822  CA  TRP B 108      23.337 -31.707 -16.621  1.00 92.68           C  
ATOM    823  C   TRP B 108      22.129 -31.643 -15.693  1.00 92.68           C  
ATOM    824  O   TRP B 108      22.180 -31.003 -14.640  1.00 92.68           O  
ATOM    825  CB  TRP B 108      23.152 -30.736 -17.790  1.00 92.68           C  
ATOM    826  CG  TRP B 108      22.996 -29.304 -17.373  1.00 92.68           C  
ATOM    827  CD1 TRP B 108      23.994 -28.392 -17.167  1.00 92.68           C  
ATOM    828  CD2 TRP B 108      21.767 -28.622 -17.107  1.00 92.68           C  
ATOM    829  CE2 TRP B 108      22.095 -27.297 -16.744  1.00 92.68           C  
ATOM    830  CE3 TRP B 108      20.419 -29.002 -17.140  1.00 92.68           C  
ATOM    831  NE1 TRP B 108      23.458 -27.183 -16.788  1.00 92.68           N  
ATOM    832  CZ2 TRP B 108      21.122 -26.349 -16.418  1.00 92.68           C  
ATOM    833  CZ3 TRP B 108      19.452 -28.057 -16.815  1.00 92.68           C  
ATOM    834  CH2 TRP B 108      19.811 -26.747 -16.458  1.00 92.68           C  
ATOM    835  N   GLY B 109      21.032 -32.238 -16.068  1.00 89.79           N  
ATOM    836  CA  GLY B 109      19.818 -32.240 -15.268  1.00 89.79           C  
ATOM    837  C   GLY B 109      19.997 -32.898 -13.913  1.00 89.79           C  
ATOM    838  O   GLY B 109      19.439 -32.438 -12.914  1.00 89.79           O  
ATOM    839  N   TYR B 110      20.819 -33.917 -13.946  1.00 87.67           N  
ATOM    840  CA  TYR B 110      21.089 -34.615 -12.694  1.00 87.67           C  
ATOM    841  C   TYR B 110      21.902 -33.742 -11.746  1.00 87.67           C  
ATOM    842  O   TYR B 110      21.658 -33.733 -10.537  1.00 87.67           O  
ATOM    843  CB  TYR B 110      21.831 -35.928 -12.959  1.00 87.67           C  
ATOM    844  CG  TYR B 110      21.908 -36.837 -11.757  1.00 87.67           C  
ATOM    845  CD1 TYR B 110      23.031 -36.842 -10.933  1.00 87.67           C  
ATOM    846  CD2 TYR B 110      20.858 -37.693 -11.442  1.00 87.67           C  
ATOM    847  CE1 TYR B 110      23.107 -37.679  -9.825  1.00 87.67           C  
ATOM    848  CE2 TYR B 110      20.922 -38.534 -10.336  1.00 87.67           C  
ATOM    849  CZ  TYR B 110      22.049 -38.519  -9.534  1.00 87.67           C  
ATOM    850  OH  TYR B 110      22.118 -39.350  -8.439  1.00 87.67           O  
ATOM    851  N   SER B 111      22.793 -33.004 -12.316  1.00 91.58           N  
ATOM    852  CA  SER B 111      23.657 -32.156 -11.501  1.00 91.58           C  
ATOM    853  C   SER B 111      22.935 -30.887 -11.064  1.00 91.58           C  
ATOM    854  O   SER B 111      23.326 -30.251 -10.083  1.00 91.58           O  
ATOM    855  CB  SER B 111      24.928 -31.792 -12.269  1.00 91.58           C  
ATOM    856  OG  SER B 111      24.627 -30.951 -13.369  1.00 91.58           O  
ATOM    857  N   HIS B 112      21.946 -30.553 -11.797  1.00 92.60           N  
ATOM    858  CA  HIS B 112      21.199 -29.338 -11.492  1.00 92.60           C  
ATOM    859  C   HIS B 112      19.722 -29.643 -11.266  1.00 92.60           C  
ATOM    860  O   HIS B 112      18.852 -28.988 -11.845  1.00 92.60           O  
ATOM    861  CB  HIS B 112      21.358 -28.315 -12.617  1.00 92.60           C  
ATOM    862  CG  HIS B 112      22.766 -27.852 -12.812  1.00 92.60           C  
ATOM    863  CD2 HIS B 112      23.401 -26.735 -12.386  1.00 92.60           C  
ATOM    864  ND1 HIS B 112      23.695 -28.575 -13.529  1.00 92.60           N  
ATOM    865  CE1 HIS B 112      24.845 -27.921 -13.533  1.00 92.60           C  
ATOM    866  NE2 HIS B 112      24.693 -26.801 -12.846  1.00 92.60           N  
ATOM    867  N   LYS B 113      19.474 -30.474 -10.385  1.00 90.33           N  
ATOM    868  CA  LYS B 113      18.119 -30.968 -10.157  1.00 90.33           C  
ATOM    869  C   LYS B 113      17.208 -29.858  -9.642  1.00 90.33           C  
ATOM    870  O   LYS B 113      16.077 -29.708 -10.112  1.00 90.33           O  
ATOM    871  CB  LYS B 113      18.132 -32.136  -9.170  1.00 90.33           C  
ATOM    872  CG  LYS B 113      16.783 -32.818  -9.000  1.00 90.33           C  
ATOM    873  CD  LYS B 113      16.853 -33.951  -7.983  1.00 90.33           C  
ATOM    874  CE  LYS B 113      15.472 -34.506  -7.666  1.00 90.33           C  
ATOM    875  NZ  LYS B 113      15.529 -35.576  -6.626  1.00 90.33           N  
ATOM    876  N   ASP B 114      17.709 -29.075  -8.715  1.00 90.92           N  
ATOM    877  CA  ASP B 114      16.895 -28.023  -8.115  1.00 90.92           C  
ATOM    878  C   ASP B 114      16.496 -26.976  -9.152  1.00 90.92           C  
ATOM    879  O   ASP B 114      15.369 -26.479  -9.139  1.00 90.92           O  
ATOM    880  CB  ASP B 114      17.644 -27.359  -6.957  1.00 90.92           C  
ATOM    881  CG  ASP B 114      17.869 -28.293  -5.782  1.00 90.92           C  
ATOM    882  OD1 ASP B 114      17.047 -29.209  -5.565  1.00 90.92           O  
ATOM    883  OD2 ASP B 114      18.877 -28.110  -5.065  1.00 90.92           O  
ATOM    884  N   GLU B 115      17.428 -26.711 -10.020  1.00 92.07           N  
ATOM    885  CA  GLU B 115      17.145 -25.745 -11.076  1.00 92.07           C  
ATOM    886  C   GLU B 115      16.094 -26.280 -12.046  1.00 92.07           C  
ATOM    887  O   GLU B 115      15.212 -25.539 -12.483  1.00 92.07           O  
ATOM    888  CB  GLU B 115      18.425 -25.387 -11.835  1.00 92.07           C  
ATOM    889  CG  GLU B 115      18.349 -24.061 -12.577  1.00 92.07           C  
ATOM    890  CD  GLU B 115      19.673 -23.644 -13.199  1.00 92.07           C  
ATOM    891  OE1 GLU B 115      19.716 -22.604 -13.897  1.00 92.07           O  
ATOM    892  OE2 GLU B 115      20.674 -24.364 -12.989  1.00 92.07           O  
ATOM    893  N   VAL B 116      16.194 -27.495 -12.317  1.00 91.73           N  
ATOM    894  CA  VAL B 116      15.236 -28.122 -13.223  1.00 91.73           C  
ATOM    895  C   VAL B 116      13.841 -28.086 -12.607  1.00 91.73           C  
ATOM    896  O   VAL B 116      12.868 -27.730 -13.276  1.00 91.73           O  
ATOM    897  CB  VAL B 116      15.637 -29.578 -13.554  1.00 91.73           C  
ATOM    898  CG1 VAL B 116      14.525 -30.281 -14.329  1.00 91.73           C  
ATOM    899  CG2 VAL B 116      16.944 -29.605 -14.344  1.00 91.73           C  
ATOM    900  N   ILE B 117      13.779 -28.394 -11.426  1.00 92.10           N  
ATOM    901  CA  ILE B 117      12.500 -28.395 -10.724  1.00 92.10           C  
ATOM    902  C   ILE B 117      11.886 -26.998 -10.765  1.00 92.10           C  
ATOM    903  O   ILE B 117      10.705 -26.841 -11.084  1.00 92.10           O  
ATOM    904  CB  ILE B 117      12.660 -28.868  -9.260  1.00 92.10           C  
ATOM    905  CG1 ILE B 117      13.063 -30.346  -9.218  1.00 92.10           C  
ATOM    906  CG2 ILE B 117      11.370 -28.627  -8.471  1.00 92.10           C  
ATOM    907  CD1 ILE B 117      13.439 -30.845  -7.830  1.00 92.10           C  
ATOM    908  N   LYS B 118      12.646 -26.061 -10.504  1.00 91.04           N  
ATOM    909  CA  LYS B 118      12.176 -24.679 -10.496  1.00 91.04           C  
ATOM    910  C   LYS B 118      11.658 -24.266 -11.871  1.00 91.04           C  
ATOM    911  O   LYS B 118      10.606 -23.632 -11.979  1.00 91.04           O  
ATOM    912  CB  LYS B 118      13.294 -23.734 -10.053  1.00 91.04           C  
ATOM    913  CG  LYS B 118      12.840 -22.300  -9.824  1.00 91.04           C  
ATOM    914  CD  LYS B 118      13.992 -21.415  -9.368  1.00 91.04           C  
ATOM    915  CE  LYS B 118      13.566 -19.957  -9.252  1.00 91.04           C  
ATOM    916  NZ  LYS B 118      14.706 -19.076  -8.860  1.00 91.04           N  
ATOM    917  N   GLU B 119      12.424 -24.660 -12.842  1.00 90.19           N  
ATOM    918  CA  GLU B 119      12.022 -24.307 -14.200  1.00 90.19           C  
ATOM    919  C   GLU B 119      10.706 -24.979 -14.578  1.00 90.19           C  
ATOM    920  O   GLU B 119       9.851 -24.366 -15.221  1.00 90.19           O  
ATOM    921  CB  GLU B 119      13.115 -24.688 -15.202  1.00 90.19           C  
ATOM    922  CG  GLU B 119      14.183 -23.620 -15.383  1.00 90.19           C  
ATOM    923  CD  GLU B 119      14.322 -23.148 -16.822  1.00 90.19           C  
ATOM    924  OE1 GLU B 119      15.012 -22.133 -17.064  1.00 90.19           O  
ATOM    925  OE2 GLU B 119      13.734 -23.800 -17.714  1.00 90.19           O  
ATOM    926  N   VAL B 120      10.513 -26.138 -14.192  1.00 91.82           N  
ATOM    927  CA  VAL B 120       9.286 -26.864 -14.506  1.00 91.82           C  
ATOM    928  C   VAL B 120       8.115 -26.254 -13.740  1.00 91.82           C  
ATOM    929  O   VAL B 120       7.016 -26.111 -14.282  1.00 91.82           O  
ATOM    930  CB  VAL B 120       9.415 -28.367 -14.175  1.00 91.82           C  
ATOM    931  CG1 VAL B 120       8.073 -29.075 -14.349  1.00 91.82           C  
ATOM    932  CG2 VAL B 120      10.484 -29.016 -15.053  1.00 91.82           C  
ATOM    933  N   GLN B 121       8.366 -25.933 -12.572  1.00 91.76           N  
ATOM    934  CA  GLN B 121       7.326 -25.286 -11.779  1.00 91.76           C  
ATOM    935  C   GLN B 121       6.924 -23.945 -12.387  1.00 91.76           C  
ATOM    936  O   GLN B 121       5.737 -23.625 -12.469  1.00 91.76           O  
ATOM    937  CB  GLN B 121       7.794 -25.089 -10.337  1.00 91.76           C  
ATOM    938  CG  GLN B 121       7.882 -26.382  -9.536  1.00 91.76           C  
ATOM    939  CD  GLN B 121       8.424 -26.170  -8.135  1.00 91.76           C  
ATOM    940  NE2 GLN B 121       8.038 -27.043  -7.211  1.00 91.76           N  
ATOM    941  OE1 GLN B 121       9.184 -25.228  -7.885  1.00 91.76           O  
ATOM    942  N   GLU B 122       7.878 -23.235 -12.784  1.00 88.47           N  
ATOM    943  CA  GLU B 122       7.609 -21.944 -13.411  1.00 88.47           C  
ATOM    944  C   GLU B 122       6.845 -22.115 -14.721  1.00 88.47           C  
ATOM    945  O   GLU B 122       5.954 -21.324 -15.033  1.00 88.47           O  
ATOM    946  CB  GLU B 122       8.915 -21.184 -13.659  1.00 88.47           C  
ATOM    947  CG  GLU B 122       8.717 -19.707 -13.970  1.00 88.47           C  
ATOM    948  CD  GLU B 122      10.016 -18.917 -13.977  1.00 88.47           C  
ATOM    949  OE1 GLU B 122       9.978 -17.689 -14.219  1.00 88.47           O  
ATOM    950  OE2 GLU B 122      11.081 -19.531 -13.740  1.00 88.47           O  
ATOM    951  N   PHE B 123       7.218 -23.058 -15.396  1.00 90.16           N  
ATOM    952  CA  PHE B 123       6.493 -23.368 -16.622  1.00 90.16           C  
ATOM    953  C   PHE B 123       5.023 -23.638 -16.330  1.00 90.16           C  
ATOM    954  O   PHE B 123       4.142 -23.108 -17.009  1.00 90.16           O  
ATOM    955  CB  PHE B 123       7.120 -24.575 -17.327  1.00 90.16           C  
ATOM    956  CG  PHE B 123       6.375 -25.010 -18.560  1.00 90.16           C  
ATOM    957  CD1 PHE B 123       5.573 -26.145 -18.541  1.00 90.16           C  
ATOM    958  CD2 PHE B 123       6.478 -24.285 -19.740  1.00 90.16           C  
ATOM    959  CE1 PHE B 123       4.882 -26.550 -19.681  1.00 90.16           C  
ATOM    960  CE2 PHE B 123       5.792 -24.684 -20.884  1.00 90.16           C  
ATOM    961  CZ  PHE B 123       4.995 -25.817 -20.852  1.00 90.16           C  
ATOM    962  N   TYR B 124       4.733 -24.405 -15.373  1.00 92.41           N  
ATOM    963  CA  TYR B 124       3.357 -24.717 -15.004  1.00 92.41           C  
ATOM    964  C   TYR B 124       2.611 -23.463 -14.566  1.00 92.41           C  
ATOM    965  O   TYR B 124       1.480 -23.223 -14.995  1.00 92.41           O  
ATOM    966  CB  TYR B 124       3.323 -25.762 -13.885  1.00 92.41           C  
ATOM    967  CG  TYR B 124       1.965 -25.925 -13.247  1.00 92.41           C  
ATOM    968  CD1 TYR B 124       1.672 -25.324 -12.025  1.00 92.41           C  
ATOM    969  CD2 TYR B 124       0.973 -26.681 -13.864  1.00 92.41           C  
ATOM    970  CE1 TYR B 124       0.422 -25.473 -11.432  1.00 92.41           C  
ATOM    971  CE2 TYR B 124      -0.279 -26.837 -13.280  1.00 92.41           C  
ATOM    972  CZ  TYR B 124      -0.545 -26.230 -12.067  1.00 92.41           C  
ATOM    973  OH  TYR B 124      -1.784 -26.381 -11.484  1.00 92.41           O  
ATOM    974  N   LYS B 125       3.298 -22.795 -13.682  1.00 87.36           N  
ATOM    975  CA  LYS B 125       2.656 -21.593 -13.156  1.00 87.36           C  
ATOM    976  C   LYS B 125       2.247 -20.650 -14.285  1.00 87.36           C  
ATOM    977  O   LYS B 125       1.130 -20.129 -14.292  1.00 87.36           O  
ATOM    978  CB  LYS B 125       3.586 -20.870 -12.181  1.00 87.36           C  
ATOM    979  CG  LYS B 125       2.916 -19.744 -11.406  1.00 87.36           C  
ATOM    980  CD  LYS B 125       3.866 -19.126 -10.388  1.00 87.36           C  
ATOM    981  CE  LYS B 125       3.237 -17.924  -9.694  1.00 87.36           C  
ATOM    982  NZ  LYS B 125       4.169 -17.304  -8.705  1.00 87.36           N  
ATOM    983  N   ASP B 126       3.137 -20.469 -15.215  1.00 85.49           N  
ATOM    984  CA  ASP B 126       2.857 -19.613 -16.365  1.00 85.49           C  
ATOM    985  C   ASP B 126       1.718 -20.182 -17.208  1.00 85.49           C  
ATOM    986  O   ASP B 126       0.812 -19.450 -17.612  1.00 85.49           O  
ATOM    987  CB  ASP B 126       4.112 -19.440 -17.223  1.00 85.49           C  
ATOM    988  CG  ASP B 126       4.059 -18.209 -18.110  1.00 85.49           C  
ATOM    989  OD1 ASP B 126       3.297 -17.267 -17.800  1.00 85.49           O  
ATOM    990  OD2 ASP B 126       4.782 -18.181 -19.128  1.00 85.49           O  
ATOM    991  N   THR B 127       1.747 -21.408 -17.423  1.00 86.64           N  
ATOM    992  CA  THR B 127       0.706 -22.088 -18.187  1.00 86.64           C  
ATOM    993  C   THR B 127      -0.640 -21.986 -17.478  1.00 86.64           C  
ATOM    994  O   THR B 127      -1.656 -21.677 -18.104  1.00 86.64           O  
ATOM    995  CB  THR B 127       1.060 -23.570 -18.415  1.00 86.64           C  
ATOM    996  CG2 THR B 127      -0.001 -24.263 -19.264  1.00 86.64           C  
ATOM    997  OG1 THR B 127       2.324 -23.657 -19.084  1.00 86.64           O  
ATOM    998  N   TYR B 128      -0.579 -22.246 -16.239  1.00 87.59           N  
ATOM    999  CA  TYR B 128      -1.773 -22.187 -15.404  1.00 87.59           C  
ATOM   1000  C   TYR B 128      -2.426 -20.812 -15.483  1.00 87.59           C  
ATOM   1001  O   TYR B 128      -3.629 -20.704 -15.731  1.00 87.59           O  
ATOM   1002  CB  TYR B 128      -1.427 -22.517 -13.948  1.00 87.59           C  
ATOM   1003  CG  TYR B 128      -2.535 -22.195 -12.974  1.00 87.59           C  
ATOM   1004  CD1 TYR B 128      -2.507 -21.025 -12.220  1.00 87.59           C  
ATOM   1005  CD2 TYR B 128      -3.611 -23.061 -12.806  1.00 87.59           C  
ATOM   1006  CE1 TYR B 128      -3.524 -20.725 -11.320  1.00 87.59           C  
ATOM   1007  CE2 TYR B 128      -4.633 -22.771 -11.908  1.00 87.59           C  
ATOM   1008  CZ  TYR B 128      -4.582 -21.602 -11.172  1.00 87.59           C  
ATOM   1009  OH  TYR B 128      -5.591 -21.311 -10.281  1.00 87.59           O  
ATOM   1010  N   ASN B 129      -1.683 -19.798 -15.316  1.00 82.46           N  
ATOM   1011  CA  ASN B 129      -2.206 -18.436 -15.291  1.00 82.46           C  
ATOM   1012  C   ASN B 129      -2.752 -18.021 -16.654  1.00 82.46           C  
ATOM   1013  O   ASN B 129      -3.727 -17.272 -16.735  1.00 82.46           O  
ATOM   1014  CB  ASN B 129      -1.126 -17.455 -14.830  1.00 82.46           C  
ATOM   1015  CG  ASN B 129      -0.841 -17.556 -13.344  1.00 82.46           C  
ATOM   1016  ND2 ASN B 129       0.403 -17.294 -12.960  1.00 82.46           N  
ATOM   1017  OD1 ASN B 129      -1.731 -17.869 -12.548  1.00 82.46           O  
ATOM   1018  N   LYS B 130      -2.200 -18.532 -17.671  1.00 80.02           N  
ATOM   1019  CA  LYS B 130      -2.603 -18.138 -19.019  1.00 80.02           C  
ATOM   1020  C   LYS B 130      -3.811 -18.945 -19.487  1.00 80.02           C  
ATOM   1021  O   LYS B 130      -4.648 -18.439 -20.238  1.00 80.02           O  
ATOM   1022  CB  LYS B 130      -1.442 -18.315 -19.999  1.00 80.02           C  
ATOM   1023  CG  LYS B 130      -0.374 -17.236 -19.893  1.00 80.02           C  
ATOM   1024  CD  LYS B 130       0.764 -17.480 -20.875  1.00 80.02           C  
ATOM   1025  CE  LYS B 130       1.815 -16.380 -20.798  1.00 80.02           C  
ATOM   1026  NZ  LYS B 130       3.017 -16.702 -21.624  1.00 80.02           N  
ATOM   1027  N   LEU B 131      -3.958 -20.156 -18.995  1.00 82.27           N  
ATOM   1028  CA  LEU B 131      -4.994 -21.029 -19.535  1.00 82.27           C  
ATOM   1029  C   LEU B 131      -6.218 -21.046 -18.625  1.00 82.27           C  
ATOM   1030  O   LEU B 131      -7.326 -21.353 -19.073  1.00 82.27           O  
ATOM   1031  CB  LEU B 131      -4.457 -22.452 -19.715  1.00 82.27           C  
ATOM   1032  CG  LEU B 131      -3.765 -22.750 -21.045  1.00 82.27           C  
ATOM   1033  CD1 LEU B 131      -2.423 -22.031 -21.119  1.00 82.27           C  
ATOM   1034  CD2 LEU B 131      -3.581 -24.253 -21.226  1.00 82.27           C  
ATOM   1035  N   LYS B 132      -6.049 -20.720 -17.410  1.00 79.33           N  
ATOM   1036  CA  LYS B 132      -7.138 -20.868 -16.449  1.00 79.33           C  
ATOM   1037  C   LYS B 132      -8.305 -19.947 -16.795  1.00 79.33           C  
ATOM   1038  O   LYS B 132      -9.459 -20.256 -16.489  1.00 79.33           O  
ATOM   1039  CB  LYS B 132      -6.646 -20.580 -15.030  1.00 79.33           C  
ATOM   1040  CG  LYS B 132      -6.375 -19.107 -14.756  1.00 79.33           C  
ATOM   1041  CD  LYS B 132      -5.954 -18.876 -13.311  1.00 79.33           C  
ATOM   1042  CE  LYS B 132      -5.655 -17.407 -13.043  1.00 79.33           C  
ATOM   1043  NZ  LYS B 132      -5.338 -17.160 -11.604  1.00 79.33           N  
ATOM   1044  N   THR B 133      -8.021 -18.873 -17.357  1.00 74.79           N  
ATOM   1045  CA  THR B 133      -9.055 -17.875 -17.611  1.00 74.79           C  
ATOM   1046  C   THR B 133      -9.626 -18.033 -19.016  1.00 74.79           C  
ATOM   1047  O   THR B 133     -10.491 -17.260 -19.431  1.00 74.79           O  
ATOM   1048  CB  THR B 133      -8.507 -16.447 -17.434  1.00 74.79           C  
ATOM   1049  CG2 THR B 133      -8.022 -16.216 -16.006  1.00 74.79           C  
ATOM   1050  OG1 THR B 133      -7.412 -16.245 -18.336  1.00 74.79           O  
ATOM   1051  N   LYS B 134      -9.183 -18.955 -19.765  1.00 77.62           N  
ATOM   1052  CA  LYS B 134      -9.608 -19.119 -21.153  1.00 77.62           C  
ATOM   1053  C   LYS B 134     -10.796 -20.072 -21.255  1.00 77.62           C  
ATOM   1054  O   LYS B 134     -11.395 -20.437 -20.242  1.00 77.62           O  
ATOM   1055  CB  LYS B 134      -8.452 -19.631 -22.012  1.00 77.62           C  
ATOM   1056  CG  LYS B 134      -7.217 -18.741 -21.981  1.00 77.62           C  
ATOM   1057  CD  LYS B 134      -7.471 -17.410 -22.675  1.00 77.62           C  
ATOM   1058  CE  LYS B 134      -6.231 -16.526 -22.662  1.00 77.62           C  
ATOM   1059  NZ  LYS B 134      -6.525 -15.149 -23.163  1.00 77.62           N  
ATOM   1060  N   ASP B 135     -11.145 -20.410 -22.502  1.00 79.15           N  
ATOM   1061  CA  ASP B 135     -12.359 -21.178 -22.764  1.00 79.15           C  
ATOM   1062  C   ASP B 135     -12.135 -22.664 -22.499  1.00 79.15           C  
ATOM   1063  O   ASP B 135     -11.062 -23.065 -22.042  1.00 79.15           O  
ATOM   1064  CB  ASP B 135     -12.830 -20.964 -24.204  1.00 79.15           C  
ATOM   1065  CG  ASP B 135     -13.325 -19.552 -24.462  1.00 79.15           C  
ATOM   1066  OD1 ASP B 135     -13.668 -18.839 -23.495  1.00 79.15           O  
ATOM   1067  OD2 ASP B 135     -13.376 -19.150 -25.645  1.00 79.15           O  
ATOM   1068  N   GLU B 136     -13.049 -23.505 -22.814  1.00 80.03           N  
ATOM   1069  CA  GLU B 136     -13.165 -24.906 -22.419  1.00 80.03           C  
ATOM   1070  C   GLU B 136     -11.994 -25.727 -22.950  1.00 80.03           C  
ATOM   1071  O   GLU B 136     -11.354 -26.464 -22.198  1.00 80.03           O  
ATOM   1072  CB  GLU B 136     -14.488 -25.495 -22.914  1.00 80.03           C  
ATOM   1073  CG  GLU B 136     -14.970 -26.691 -22.103  1.00 80.03           C  
ATOM   1074  CD  GLU B 136     -16.331 -27.204 -22.542  1.00 80.03           C  
ATOM   1075  OE1 GLU B 136     -16.810 -28.214 -21.977  1.00 80.03           O  
ATOM   1076  OE2 GLU B 136     -16.925 -26.592 -23.458  1.00 80.03           O  
ATOM   1077  N   PRO B 137     -11.570 -25.588 -24.227  1.00 81.28           N  
ATOM   1078  CA  PRO B 137     -10.483 -26.455 -24.686  1.00 81.28           C  
ATOM   1079  C   PRO B 137      -9.175 -26.208 -23.938  1.00 81.28           C  
ATOM   1080  O   PRO B 137      -8.426 -27.150 -23.669  1.00 81.28           O  
ATOM   1081  CB  PRO B 137     -10.342 -26.090 -26.166  1.00 81.28           C  
ATOM   1082  CG  PRO B 137     -11.609 -25.371 -26.504  1.00 81.28           C  
ATOM   1083  CD  PRO B 137     -12.191 -24.811 -25.239  1.00 81.28           C  
ATOM   1084  N   GLN B 138      -8.920 -24.965 -23.660  1.00 82.05           N  
ATOM   1085  CA  GLN B 138      -7.714 -24.629 -22.912  1.00 82.05           C  
ATOM   1086  C   GLN B 138      -7.808 -25.115 -21.469  1.00 82.05           C  
ATOM   1087  O   GLN B 138      -6.838 -25.645 -20.922  1.00 82.05           O  
ATOM   1088  CB  GLN B 138      -7.465 -23.120 -22.944  1.00 82.05           C  
ATOM   1089  CG  GLN B 138      -7.022 -22.598 -24.304  1.00 82.05           C  
ATOM   1090  CD  GLN B 138      -8.179 -22.430 -25.272  1.00 82.05           C  
ATOM   1091  NE2 GLN B 138      -7.861 -22.133 -26.528  1.00 82.05           N  
ATOM   1092  OE1 GLN B 138      -9.347 -22.567 -24.896  1.00 82.05           O  
ATOM   1093  N   ARG B 139      -8.940 -25.058 -20.961  1.00 82.20           N  
ATOM   1094  CA  ARG B 139      -9.143 -25.536 -19.597  1.00 82.20           C  
ATOM   1095  C   ARG B 139      -9.064 -27.058 -19.533  1.00 82.20           C  
ATOM   1096  O   ARG B 139      -8.587 -27.619 -18.543  1.00 82.20           O  
ATOM   1097  CB  ARG B 139     -10.490 -25.057 -19.054  1.00 82.20           C  
ATOM   1098  CG  ARG B 139     -10.526 -23.575 -18.713  1.00 82.20           C  
ATOM   1099  CD  ARG B 139     -11.844 -23.178 -18.062  1.00 82.20           C  
ATOM   1100  NE  ARG B 139     -12.086 -21.743 -18.171  1.00 82.20           N  
ATOM   1101  CZ  ARG B 139     -13.146 -21.114 -17.669  1.00 82.20           C  
ATOM   1102  NH1 ARG B 139     -14.086 -21.785 -17.014  1.00 82.20           N  
ATOM   1103  NH2 ARG B 139     -13.268 -19.803 -17.826  1.00 82.20           N  
ATOM   1104  N   GLU B 140      -9.505 -27.670 -20.507  1.00 84.68           N  
ATOM   1105  CA  GLU B 140      -9.417 -29.126 -20.572  1.00 84.68           C  
ATOM   1106  C   GLU B 140      -7.964 -29.590 -20.632  1.00 84.68           C  
ATOM   1107  O   GLU B 140      -7.615 -30.630 -20.071  1.00 84.68           O  
ATOM   1108  CB  GLU B 140     -10.188 -29.658 -21.783  1.00 84.68           C  
ATOM   1109  CG  GLU B 140     -11.700 -29.606 -21.620  1.00 84.68           C  
ATOM   1110  CD  GLU B 140     -12.204 -30.420 -20.439  1.00 84.68           C  
ATOM   1111  OE1 GLU B 140     -13.167 -29.984 -19.768  1.00 84.68           O  
ATOM   1112  OE2 GLU B 140     -11.631 -31.503 -20.182  1.00 84.68           O  
ATOM   1113  N   THR B 141      -7.185 -28.781 -21.352  1.00 85.12           N  
ATOM   1114  CA  THR B 141      -5.760 -29.087 -21.399  1.00 85.12           C  
ATOM   1115  C   THR B 141      -5.143 -29.010 -20.006  1.00 85.12           C  
ATOM   1116  O   THR B 141      -4.374 -29.889 -19.611  1.00 85.12           O  
ATOM   1117  CB  THR B 141      -5.014 -28.131 -22.348  1.00 85.12           C  
ATOM   1118  CG2 THR B 141      -3.536 -28.494 -22.444  1.00 85.12           C  
ATOM   1119  OG1 THR B 141      -5.599 -28.208 -23.653  1.00 85.12           O  
ATOM   1120  N   LEU B 142      -5.587 -28.039 -19.343  1.00 87.78           N  
ATOM   1121  CA  LEU B 142      -5.110 -27.888 -17.973  1.00 87.78           C  
ATOM   1122  C   LEU B 142      -5.598 -29.037 -17.097  1.00 87.78           C  
ATOM   1123  O   LEU B 142      -4.837 -29.571 -16.286  1.00 87.78           O  
ATOM   1124  CB  LEU B 142      -5.576 -26.552 -17.387  1.00 87.78           C  
ATOM   1125  CG  LEU B 142      -4.855 -26.076 -16.125  1.00 87.78           C  
ATOM   1126  CD1 LEU B 142      -3.376 -25.842 -16.415  1.00 87.78           C  
ATOM   1127  CD2 LEU B 142      -5.506 -24.809 -15.583  1.00 87.78           C  
ATOM   1128  N   LYS B 143      -6.789 -29.478 -17.306  1.00 85.19           N  
ATOM   1129  CA  LYS B 143      -7.357 -30.586 -16.544  1.00 85.19           C  
ATOM   1130  C   LYS B 143      -6.590 -31.881 -16.803  1.00 85.19           C  
ATOM   1131  O   LYS B 143      -6.388 -32.682 -15.889  1.00 85.19           O  
ATOM   1132  CB  LYS B 143      -8.835 -30.774 -16.889  1.00 85.19           C  
ATOM   1133  CG  LYS B 143      -9.759 -29.765 -16.224  1.00 85.19           C  
ATOM   1134  CD  LYS B 143     -11.219 -30.033 -16.566  1.00 85.19           C  
ATOM   1135  CE  LYS B 143     -12.129 -28.933 -16.038  1.00 85.19           C  
ATOM   1136  NZ  LYS B 143     -13.553 -29.156 -16.428  1.00 85.19           N  
ATOM   1137  N   ALA B 144      -6.211 -31.960 -17.967  1.00 86.66           N  
ATOM   1138  CA  ALA B 144      -5.447 -33.151 -18.324  1.00 86.66           C  
ATOM   1139  C   ALA B 144      -4.110 -33.188 -17.590  1.00 86.66           C  
ATOM   1140  O   ALA B 144      -3.682 -34.244 -17.118  1.00 86.66           O  
ATOM   1141  CB  ALA B 144      -5.222 -33.207 -19.833  1.00 86.66           C  
ATOM   1142  N   ILE B 145      -3.522 -32.077 -17.467  1.00 88.09           N  
ATOM   1143  CA  ILE B 145      -2.257 -31.986 -16.744  1.00 88.09           C  
ATOM   1144  C   ILE B 145      -2.485 -32.290 -15.266  1.00 88.09           C  
ATOM   1145  O   ILE B 145      -1.716 -33.038 -14.655  1.00 88.09           O  
ATOM   1146  CB  ILE B 145      -1.611 -30.591 -16.912  1.00 88.09           C  
ATOM   1147  CG1 ILE B 145      -1.207 -30.361 -18.373  1.00 88.09           C  
ATOM   1148  CG2 ILE B 145      -0.405 -30.441 -15.980  1.00 88.09           C  
ATOM   1149  CD1 ILE B 145      -0.759 -28.939 -18.676  1.00 88.09           C  
ATOM   1150  N   HIS B 146      -3.518 -31.741 -14.761  1.00 89.21           N  
ATOM   1151  CA  HIS B 146      -3.846 -31.956 -13.356  1.00 89.21           C  
ATOM   1152  C   HIS B 146      -4.150 -33.424 -13.080  1.00 89.21           C  
ATOM   1153  O   HIS B 146      -3.748 -33.961 -12.045  1.00 89.21           O  
ATOM   1154  CB  HIS B 146      -5.037 -31.087 -12.946  1.00 89.21           C  
ATOM   1155  CG  HIS B 146      -4.737 -29.622 -12.940  1.00 89.21           C  
ATOM   1156  CD2 HIS B 146      -3.559 -28.955 -12.990  1.00 89.21           C  
ATOM   1157  ND1 HIS B 146      -5.722 -28.661 -12.874  1.00 89.21           N  
ATOM   1158  CE1 HIS B 146      -5.162 -27.463 -12.884  1.00 89.21           C  
ATOM   1159  NE2 HIS B 146      -3.849 -27.614 -12.953  1.00 89.21           N  
ATOM   1160  N   TYR B 147      -4.814 -34.051 -13.963  1.00 85.48           N  
ATOM   1161  CA  TYR B 147      -5.120 -35.471 -13.830  1.00 85.48           C  
ATOM   1162  C   TYR B 147      -3.846 -36.307 -13.849  1.00 85.48           C  
ATOM   1163  O   TYR B 147      -3.685 -37.223 -13.040  1.00 85.48           O  
ATOM   1164  CB  TYR B 147      -6.061 -35.926 -14.949  1.00 85.48           C  
ATOM   1165  CG  TYR B 147      -6.436 -37.386 -14.871  1.00 85.48           C  
ATOM   1166  CD1 TYR B 147      -5.790 -38.335 -15.661  1.00 85.48           C  
ATOM   1167  CD2 TYR B 147      -7.437 -37.821 -14.010  1.00 85.48           C  
ATOM   1168  CE1 TYR B 147      -6.133 -39.680 -15.594  1.00 85.48           C  
ATOM   1169  CE2 TYR B 147      -7.788 -39.164 -13.934  1.00 85.48           C  
ATOM   1170  CZ  TYR B 147      -7.131 -40.086 -14.729  1.00 85.48           C  
ATOM   1171  OH  TYR B 147      -7.475 -41.417 -14.659  1.00 85.48           O  
ATOM   1172  N   ALA B 148      -2.981 -35.936 -14.699  1.00 87.20           N  
ATOM   1173  CA  ALA B 148      -1.743 -36.693 -14.867  1.00 87.20           C  
ATOM   1174  C   ALA B 148      -0.840 -36.548 -13.645  1.00 87.20           C  
ATOM   1175  O   ALA B 148      -0.207 -37.514 -13.215  1.00 87.20           O  
ATOM   1176  CB  ALA B 148      -1.008 -36.237 -16.126  1.00 87.20           C  
ATOM   1177  N   LEU B 149      -0.818 -35.394 -13.058  1.00 88.19           N  
ATOM   1178  CA  LEU B 149       0.069 -35.119 -11.934  1.00 88.19           C  
ATOM   1179  C   LEU B 149      -0.653 -35.333 -10.607  1.00 88.19           C  
ATOM   1180  O   LEU B 149      -0.051 -35.201  -9.540  1.00 88.19           O  
ATOM   1181  CB  LEU B 149       0.602 -33.686 -12.011  1.00 88.19           C  
ATOM   1182  CG  LEU B 149       1.596 -33.393 -13.136  1.00 88.19           C  
ATOM   1183  CD1 LEU B 149       1.924 -31.904 -13.179  1.00 88.19           C  
ATOM   1184  CD2 LEU B 149       2.865 -34.220 -12.958  1.00 88.19           C  
ATOM   1185  N   ASN B 150      -1.945 -35.619 -10.704  1.00 86.00           N  
ATOM   1186  CA  ASN B 150      -2.781 -35.762  -9.517  1.00 86.00           C  
ATOM   1187  C   ASN B 150      -2.683 -34.538  -8.611  1.00 86.00           C  
ATOM   1188  O   ASN B 150      -2.409 -34.665  -7.416  1.00 86.00           O  
ATOM   1189  CB  ASN B 150      -2.403 -37.027  -8.744  1.00 86.00           C  
ATOM   1190  CG  ASN B 150      -3.470 -37.446  -7.751  1.00 86.00           C  
ATOM   1191  ND2 ASN B 150      -3.125 -38.369  -6.863  1.00 86.00           N  
ATOM   1192  OD1 ASN B 150      -4.598 -36.945  -7.785  1.00 86.00           O  
ATOM   1193  N   CYS B 151      -2.786 -33.433  -9.177  1.00 88.02           N  
ATOM   1194  CA  CYS B 151      -2.738 -32.147  -8.489  1.00 88.02           C  
ATOM   1195  C   CYS B 151      -3.760 -31.178  -9.072  1.00 88.02           C  
ATOM   1196  O   CYS B 151      -4.530 -31.543  -9.963  1.00 88.02           O  
ATOM   1197  CB  CYS B 151      -1.337 -31.541  -8.581  1.00 88.02           C  
ATOM   1198  SG  CYS B 151      -0.913 -30.935 -10.228  1.00 88.02           S  
ATOM   1199  N   CYS B 152      -3.852 -29.952  -8.370  1.00 86.56           N  
ATOM   1200  CA  CYS B 152      -4.771 -28.958  -8.915  1.00 86.56           C  
ATOM   1201  C   CYS B 152      -4.298 -27.545  -8.595  1.00 86.56           C  
ATOM   1202  O   CYS B 152      -4.195 -27.170  -7.424  1.00 86.56           O  
ATOM   1203  CB  CYS B 152      -6.180 -29.170  -8.363  1.00 86.56           C  
ATOM   1204  SG  CYS B 152      -7.438 -28.153  -9.166  1.00 86.56           S  
ATOM   1205  N   GLY B 153      -3.986 -26.844  -9.612  1.00 86.06           N  
ATOM   1206  CA  GLY B 153      -3.696 -25.425  -9.475  1.00 86.06           C  
ATOM   1207  C   GLY B 153      -2.526 -25.141  -8.552  1.00 86.06           C  
ATOM   1208  O   GLY B 153      -1.643 -25.985  -8.383  1.00 86.06           O  
ATOM   1209  N   LEU B 154      -2.478 -23.890  -8.022  1.00 81.16           N  
ATOM   1210  CA  LEU B 154      -1.388 -23.451  -7.156  1.00 81.16           C  
ATOM   1211  C   LEU B 154      -1.751 -23.640  -5.688  1.00 81.16           C  
ATOM   1212  O   LEU B 154      -0.867 -23.745  -4.835  1.00 81.16           O  
ATOM   1213  CB  LEU B 154      -1.049 -21.982  -7.426  1.00 81.16           C  
ATOM   1214  CG  LEU B 154      -0.616 -21.636  -8.851  1.00 81.16           C  
ATOM   1215  CD1 LEU B 154      -0.387 -20.134  -8.985  1.00 81.16           C  
ATOM   1216  CD2 LEU B 154       0.642 -22.410  -9.230  1.00 81.16           C  
ATOM   1217  N   ALA B 155      -3.046 -23.694  -5.469  1.00 69.69           N  
ATOM   1218  CA  ALA B 155      -3.513 -23.782  -4.087  1.00 69.69           C  
ATOM   1219  C   ALA B 155      -4.070 -25.170  -3.784  1.00 69.69           C  
ATOM   1220  O   ALA B 155      -4.657 -25.392  -2.722  1.00 69.69           O  
ATOM   1221  CB  ALA B 155      -4.572 -22.716  -3.814  1.00 69.69           C  
ATOM   1222  N   GLY B 156      -3.953 -26.097  -4.722  1.00 74.46           N  
ATOM   1223  CA  GLY B 156      -4.410 -27.458  -4.485  1.00 74.46           C  
ATOM   1224  C   GLY B 156      -5.892 -27.643  -4.749  1.00 74.46           C  
ATOM   1225  O   GLY B 156      -6.466 -26.962  -5.601  1.00 74.46           O  
ATOM   1226  N   GLY B 157      -6.464 -28.592  -4.139  1.00 70.27           N  
ATOM   1227  CA  GLY B 157      -7.822 -29.042  -4.391  1.00 70.27           C  
ATOM   1228  C   GLY B 157      -8.867 -27.983  -4.091  1.00 70.27           C  
ATOM   1229  O   GLY B 157     -10.003 -28.074  -4.560  1.00 70.27           O  
ATOM   1230  N   VAL B 158      -8.410 -26.991  -3.372  1.00 67.52           N  
ATOM   1231  CA  VAL B 158      -9.391 -25.987  -2.972  1.00 67.52           C  
ATOM   1232  C   VAL B 158      -9.791 -25.145  -4.181  1.00 67.52           C  
ATOM   1233  O   VAL B 158     -10.861 -24.531  -4.192  1.00 67.52           O  
ATOM   1234  CB  VAL B 158      -8.846 -25.078  -1.847  1.00 67.52           C  
ATOM   1235  CG1 VAL B 158      -9.825 -25.026  -0.675  1.00 67.52           C  
ATOM   1236  CG2 VAL B 158      -7.476 -25.568  -1.383  1.00 67.52           C  
ATOM   1237  N   GLU B 159      -8.947 -25.251  -5.201  1.00 73.52           N  
ATOM   1238  CA  GLU B 159      -9.247 -24.475  -6.401  1.00 73.52           C  
ATOM   1239  C   GLU B 159     -10.462 -25.036  -7.134  1.00 73.52           C  
ATOM   1240  O   GLU B 159     -11.055 -24.356  -7.973  1.00 73.52           O  
ATOM   1241  CB  GLU B 159      -8.036 -24.444  -7.337  1.00 73.52           C  
ATOM   1242  CG  GLU B 159      -7.040 -23.338  -7.019  1.00 73.52           C  
ATOM   1243  CD  GLU B 159      -6.035 -23.097  -8.134  1.00 73.52           C  
ATOM   1244  OE1 GLU B 159      -5.037 -22.375  -7.906  1.00 73.52           O  
ATOM   1245  OE2 GLU B 159      -6.246 -23.634  -9.245  1.00 73.52           O  
ATOM   1246  N   GLN B 160     -10.831 -26.212  -6.770  1.00 69.68           N  
ATOM   1247  CA  GLN B 160     -12.003 -26.825  -7.387  1.00 69.68           C  
ATOM   1248  C   GLN B 160     -13.264 -26.019  -7.092  1.00 69.68           C  
ATOM   1249  O   GLN B 160     -14.217 -26.039  -7.874  1.00 69.68           O  
ATOM   1250  CB  GLN B 160     -12.174 -28.266  -6.902  1.00 69.68           C  
ATOM   1251  CG  GLN B 160     -13.329 -29.004  -7.564  1.00 69.68           C  
ATOM   1252  CD  GLN B 160     -13.407 -30.463  -7.153  1.00 69.68           C  
ATOM   1253  NE2 GLN B 160     -14.612 -31.021  -7.170  1.00 69.68           N  
ATOM   1254  OE1 GLN B 160     -12.390 -31.083  -6.824  1.00 69.68           O  
ATOM   1255  N   PHE B 161     -13.151 -25.386  -6.030  1.00 64.88           N  
ATOM   1256  CA  PHE B 161     -14.332 -24.645  -5.602  1.00 64.88           C  
ATOM   1257  C   PHE B 161     -14.389 -23.281  -6.278  1.00 64.88           C  
ATOM   1258  O   PHE B 161     -15.416 -22.601  -6.231  1.00 64.88           O  
ATOM   1259  CB  PHE B 161     -14.340 -24.477  -4.079  1.00 64.88           C  
ATOM   1260  CG  PHE B 161     -14.285 -25.778  -3.325  1.00 64.88           C  
ATOM   1261  CD1 PHE B 161     -15.359 -26.658  -3.350  1.00 64.88           C  
ATOM   1262  CD2 PHE B 161     -13.157 -26.121  -2.590  1.00 64.88           C  
ATOM   1263  CE1 PHE B 161     -15.310 -27.863  -2.653  1.00 64.88           C  
ATOM   1264  CE2 PHE B 161     -13.101 -27.323  -1.891  1.00 64.88           C  
ATOM   1265  CZ  PHE B 161     -14.179 -28.192  -1.922  1.00 64.88           C  
ATOM   1266  N   ILE B 162     -13.358 -22.938  -6.972  1.00 63.55           N  
ATOM   1267  CA  ILE B 162     -13.268 -21.614  -7.578  1.00 63.55           C  
ATOM   1268  C   ILE B 162     -13.250 -21.742  -9.100  1.00 63.55           C  
ATOM   1269  O   ILE B 162     -13.807 -20.900  -9.807  1.00 63.55           O  
ATOM   1270  CB  ILE B 162     -12.015 -20.852  -7.089  1.00 63.55           C  
ATOM   1271  CG1 ILE B 162     -11.980 -20.809  -5.558  1.00 63.55           C  
ATOM   1272  CG2 ILE B 162     -11.979 -19.439  -7.678  1.00 63.55           C  
ATOM   1273  CD1 ILE B 162     -10.597 -20.552  -4.977  1.00 63.55           C  
ATOM   1274  N   SER B 163     -12.605 -22.792  -9.502  1.00 66.08           N  
ATOM   1275  CA  SER B 163     -12.441 -22.988 -10.938  1.00 66.08           C  
ATOM   1276  C   SER B 163     -12.668 -24.446 -11.327  1.00 66.08           C  
ATOM   1277  O   SER B 163     -12.445 -25.351 -10.521  1.00 66.08           O  
ATOM   1278  CB  SER B 163     -11.047 -22.545 -11.384  1.00 66.08           C  
ATOM   1279  OG  SER B 163     -10.044 -23.250 -10.674  1.00 66.08           O  
ATOM   1280  N   ASP B 164     -13.245 -24.575 -12.357  1.00 74.05           N  
ATOM   1281  CA  ASP B 164     -13.485 -25.922 -12.866  1.00 74.05           C  
ATOM   1282  C   ASP B 164     -12.245 -26.473 -13.564  1.00 74.05           C  
ATOM   1283  O   ASP B 164     -12.261 -26.713 -14.773  1.00 74.05           O  
ATOM   1284  CB  ASP B 164     -14.676 -25.928 -13.827  1.00 74.05           C  
ATOM   1285  CG  ASP B 164     -15.167 -27.327 -14.154  1.00 74.05           C  
ATOM   1286  OD1 ASP B 164     -14.837 -28.278 -13.414  1.00 74.05           O  
ATOM   1287  OD2 ASP B 164     -15.888 -27.480 -15.164  1.00 74.05           O  
ATOM   1288  N   ILE B 165     -11.129 -26.557 -12.922  1.00 78.61           N  
ATOM   1289  CA  ILE B 165      -9.884 -27.015 -13.531  1.00 78.61           C  
ATOM   1290  C   ILE B 165      -9.359 -28.234 -12.777  1.00 78.61           C  
ATOM   1291  O   ILE B 165      -8.320 -28.794 -13.137  1.00 78.61           O  
ATOM   1292  CB  ILE B 165      -8.819 -25.895 -13.549  1.00 78.61           C  
ATOM   1293  CG1 ILE B 165      -8.631 -25.316 -12.143  1.00 78.61           C  
ATOM   1294  CG2 ILE B 165      -9.204 -24.800 -14.547  1.00 78.61           C  
ATOM   1295  CD1 ILE B 165      -7.458 -24.353 -12.022  1.00 78.61           C  
ATOM   1296  N   CYS B 166     -10.044 -28.591 -11.710  1.00 81.90           N  
ATOM   1297  CA  CYS B 166      -9.566 -29.683 -10.869  1.00 81.90           C  
ATOM   1298  C   CYS B 166     -10.336 -30.967 -11.150  1.00 81.90           C  
ATOM   1299  O   CYS B 166     -11.490 -30.922 -11.581  1.00 81.90           O  
ATOM   1300  CB  CYS B 166      -9.692 -29.315  -9.391  1.00 81.90           C  
ATOM   1301  SG  CYS B 166      -8.797 -27.814  -8.935  1.00 81.90           S  
ATOM   1302  N   PRO B 167      -9.688 -32.034 -11.000  1.00 75.25           N  
ATOM   1303  CA  PRO B 167     -10.419 -33.294 -11.149  1.00 75.25           C  
ATOM   1304  C   PRO B 167     -11.531 -33.458 -10.115  1.00 75.25           C  
ATOM   1305  O   PRO B 167     -11.412 -32.962  -8.992  1.00 75.25           O  
ATOM   1306  CB  PRO B 167      -9.334 -34.357 -10.956  1.00 75.25           C  
ATOM   1307  CG  PRO B 167      -8.097 -33.584 -10.627  1.00 75.25           C  
ATOM   1308  CD  PRO B 167      -8.442 -32.123 -10.598  1.00 75.25           C  
ATOM   1309  N   LYS B 168     -12.633 -33.923 -10.567  1.00 69.79           N  
ATOM   1310  CA  LYS B 168     -13.796 -34.063  -9.696  1.00 69.79           C  
ATOM   1311  C   LYS B 168     -13.512 -35.032  -8.552  1.00 69.79           C  
ATOM   1312  O   LYS B 168     -13.223 -36.207  -8.784  1.00 69.79           O  
ATOM   1313  CB  LYS B 168     -15.011 -34.537 -10.495  1.00 69.79           C  
ATOM   1314  CG  LYS B 168     -15.573 -33.491 -11.446  1.00 69.79           C  
ATOM   1315  CD  LYS B 168     -16.841 -33.982 -12.132  1.00 69.79           C  
ATOM   1316  CE  LYS B 168     -17.374 -32.959 -13.126  1.00 69.79           C  
ATOM   1317  NZ  LYS B 168     -18.620 -33.433 -13.797  1.00 69.79           N  
ATOM   1318  N   LYS B 169     -13.155 -34.423  -7.512  1.00 67.63           N  
ATOM   1319  CA  LYS B 169     -12.990 -35.236  -6.311  1.00 67.63           C  
ATOM   1320  C   LYS B 169     -13.920 -34.765  -5.196  1.00 67.63           C  
ATOM   1321  O   LYS B 169     -14.405 -33.633  -5.223  1.00 67.63           O  
ATOM   1322  CB  LYS B 169     -11.538 -35.200  -5.833  1.00 67.63           C  
ATOM   1323  CG  LYS B 169     -10.563 -35.913  -6.759  1.00 67.63           C  
ATOM   1324  CD  LYS B 169      -9.198 -36.086  -6.107  1.00 67.63           C  
ATOM   1325  CE  LYS B 169      -8.236 -36.844  -7.013  1.00 67.63           C  
ATOM   1326  NZ  LYS B 169      -6.897 -37.019  -6.377  1.00 67.63           N  
ATOM   1327  N   ASP B 170     -14.332 -35.718  -4.421  1.00 64.32           N  
ATOM   1328  CA  ASP B 170     -15.146 -35.386  -3.256  1.00 64.32           C  
ATOM   1329  C   ASP B 170     -14.450 -34.349  -2.378  1.00 64.32           C  
ATOM   1330  O   ASP B 170     -13.230 -34.181  -2.455  1.00 64.32           O  
ATOM   1331  CB  ASP B 170     -15.456 -36.644  -2.440  1.00 64.32           C  
ATOM   1332  CG  ASP B 170     -16.584 -37.471  -3.031  1.00 64.32           C  
ATOM   1333  OD1 ASP B 170     -17.390 -36.928  -3.817  1.00 64.32           O  
ATOM   1334  OD2 ASP B 170     -16.667 -38.674  -2.705  1.00 64.32           O  
ATOM   1335  N   VAL B 171     -15.211 -33.615  -1.659  1.00 62.20           N  
ATOM   1336  CA  VAL B 171     -14.724 -32.539  -0.801  1.00 62.20           C  
ATOM   1337  C   VAL B 171     -13.573 -33.048   0.063  1.00 62.20           C  
ATOM   1338  O   VAL B 171     -12.552 -32.372   0.208  1.00 62.20           O  
ATOM   1339  CB  VAL B 171     -15.850 -31.971   0.091  1.00 62.20           C  
ATOM   1340  CG1 VAL B 171     -15.311 -30.876   1.009  1.00 62.20           C  
ATOM   1341  CG2 VAL B 171     -16.993 -31.437  -0.770  1.00 62.20           C  
ATOM   1342  N   LEU B 172     -13.682 -34.207   0.519  1.00 61.50           N  
ATOM   1343  CA  LEU B 172     -12.662 -34.788   1.386  1.00 61.50           C  
ATOM   1344  C   LEU B 172     -11.375 -35.049   0.611  1.00 61.50           C  
ATOM   1345  O   LEU B 172     -10.278 -34.823   1.127  1.00 61.50           O  
ATOM   1346  CB  LEU B 172     -13.168 -36.090   2.012  1.00 61.50           C  
ATOM   1347  CG  LEU B 172     -13.421 -36.064   3.520  1.00 61.50           C  
ATOM   1348  CD1 LEU B 172     -14.913 -35.931   3.805  1.00 61.50           C  
ATOM   1349  CD2 LEU B 172     -12.854 -37.316   4.179  1.00 61.50           C  
ATOM   1350  N   GLU B 173     -11.625 -35.530  -0.505  1.00 68.71           N  
ATOM   1351  CA  GLU B 173     -10.467 -35.869  -1.327  1.00 68.71           C  
ATOM   1352  C   GLU B 173      -9.809 -34.616  -1.896  1.00 68.71           C  
ATOM   1353  O   GLU B 173      -8.615 -34.622  -2.208  1.00 68.71           O  
ATOM   1354  CB  GLU B 173     -10.872 -36.812  -2.463  1.00 68.71           C  
ATOM   1355  CG  GLU B 173     -11.192 -38.228  -2.003  1.00 68.71           C  
ATOM   1356  CD  GLU B 173     -11.548 -39.164  -3.146  1.00 68.71           C  
ATOM   1357  OE1 GLU B 173     -11.801 -40.364  -2.892  1.00 68.71           O  
ATOM   1358  OE2 GLU B 173     -11.575 -38.694  -4.306  1.00 68.71           O  
ATOM   1359  N   THR B 174     -10.566 -33.612  -1.818  1.00 67.61           N  
ATOM   1360  CA  THR B 174     -10.045 -32.357  -2.349  1.00 67.61           C  
ATOM   1361  C   THR B 174      -8.931 -31.816  -1.459  1.00 67.61           C  
ATOM   1362  O   THR B 174      -7.971 -31.220  -1.951  1.00 67.61           O  
ATOM   1363  CB  THR B 174     -11.159 -31.302  -2.481  1.00 67.61           C  
ATOM   1364  CG2 THR B 174     -10.703 -30.127  -3.339  1.00 67.61           C  
ATOM   1365  OG1 THR B 174     -12.310 -31.904  -3.087  1.00 67.61           O  
ATOM   1366  N   PHE B 175      -9.108 -32.158  -0.149  1.00 69.27           N  
ATOM   1367  CA  PHE B 175      -8.107 -31.643   0.778  1.00 69.27           C  
ATOM   1368  C   PHE B 175      -6.807 -32.431   0.665  1.00 69.27           C  
ATOM   1369  O   PHE B 175      -5.749 -31.954   1.079  1.00 69.27           O  
ATOM   1370  CB  PHE B 175      -8.628 -31.694   2.217  1.00 69.27           C  
ATOM   1371  CG  PHE B 175      -9.779 -30.760   2.480  1.00 69.27           C  
ATOM   1372  CD1 PHE B 175      -9.603 -29.383   2.411  1.00 69.27           C  
ATOM   1373  CD2 PHE B 175     -11.035 -31.258   2.797  1.00 69.27           C  
ATOM   1374  CE1 PHE B 175     -10.666 -28.515   2.653  1.00 69.27           C  
ATOM   1375  CE2 PHE B 175     -12.102 -30.398   3.040  1.00 69.27           C  
ATOM   1376  CZ  PHE B 175     -11.915 -29.027   2.968  1.00 69.27           C  
ATOM   1377  N   THR B 176      -6.963 -33.514   0.012  1.00 72.06           N  
ATOM   1378  CA  THR B 176      -5.768 -34.340  -0.110  1.00 72.06           C  
ATOM   1379  C   THR B 176      -5.021 -34.024  -1.403  1.00 72.06           C  
ATOM   1380  O   THR B 176      -3.855 -34.391  -1.558  1.00 72.06           O  
ATOM   1381  CB  THR B 176      -6.118 -35.839  -0.069  1.00 72.06           C  
ATOM   1382  CG2 THR B 176      -6.704 -36.231   1.284  1.00 72.06           C  
ATOM   1383  OG1 THR B 176      -7.077 -36.128  -1.094  1.00 72.06           O  
ATOM   1384  N   VAL B 177      -5.732 -33.328  -2.226  1.00 79.52           N  
ATOM   1385  CA  VAL B 177      -5.079 -32.993  -3.487  1.00 79.52           C  
ATOM   1386  C   VAL B 177      -4.043 -31.895  -3.258  1.00 79.52           C  
ATOM   1387  O   VAL B 177      -4.343 -30.867  -2.650  1.00 79.52           O  
ATOM   1388  CB  VAL B 177      -6.102 -32.546  -4.555  1.00 79.52           C  
ATOM   1389  CG1 VAL B 177      -5.395 -32.171  -5.857  1.00 79.52           C  
ATOM   1390  CG2 VAL B 177      -7.132 -33.647  -4.800  1.00 79.52           C  
ATOM   1391  N   LYS B 178      -2.884 -32.130  -3.642  1.00 81.80           N  
ATOM   1392  CA  LYS B 178      -1.778 -31.199  -3.439  1.00 81.80           C  
ATOM   1393  C   LYS B 178      -1.732 -30.150  -4.545  1.00 81.80           C  
ATOM   1394  O   LYS B 178      -2.418 -30.279  -5.561  1.00 81.80           O  
ATOM   1395  CB  LYS B 178      -0.447 -31.952  -3.375  1.00 81.80           C  
ATOM   1396  CG  LYS B 178      -0.376 -32.989  -2.264  1.00 81.80           C  
ATOM   1397  CD  LYS B 178       0.959 -33.723  -2.270  1.00 81.80           C  
ATOM   1398  CE  LYS B 178       1.036 -34.755  -1.153  1.00 81.80           C  
ATOM   1399  NZ  LYS B 178       2.361 -35.442  -1.124  1.00 81.80           N  
ATOM   1400  N   SER B 179      -0.966 -29.148  -4.251  1.00 86.60           N  
ATOM   1401  CA  SER B 179      -0.692 -28.158  -5.287  1.00 86.60           C  
ATOM   1402  C   SER B 179       0.210 -28.731  -6.375  1.00 86.60           C  
ATOM   1403  O   SER B 179       1.044 -29.598  -6.105  1.00 86.60           O  
ATOM   1404  CB  SER B 179      -0.043 -26.912  -4.681  1.00 86.60           C  
ATOM   1405  OG  SER B 179       1.295 -27.178  -4.299  1.00 86.60           O  
ATOM   1406  N   CYS B 180       0.077 -28.247  -7.508  1.00 90.66           N  
ATOM   1407  CA  CYS B 180       0.814 -28.808  -8.634  1.00 90.66           C  
ATOM   1408  C   CYS B 180       2.306 -28.524  -8.506  1.00 90.66           C  
ATOM   1409  O   CYS B 180       3.134 -29.391  -8.790  1.00 90.66           O  
ATOM   1410  CB  CYS B 180       0.290 -28.244  -9.954  1.00 90.66           C  
ATOM   1411  SG  CYS B 180      -1.300 -28.935 -10.461  1.00 90.66           S  
ATOM   1412  N   PRO B 181       2.660 -27.314  -8.026  1.00 90.11           N  
ATOM   1413  CA  PRO B 181       4.097 -27.125  -7.815  1.00 90.11           C  
ATOM   1414  C   PRO B 181       4.678 -28.104  -6.797  1.00 90.11           C  
ATOM   1415  O   PRO B 181       5.797 -28.593  -6.975  1.00 90.11           O  
ATOM   1416  CB  PRO B 181       4.192 -25.685  -7.303  1.00 90.11           C  
ATOM   1417  CG  PRO B 181       2.969 -25.009  -7.837  1.00 90.11           C  
ATOM   1418  CD  PRO B 181       1.863 -26.021  -7.921  1.00 90.11           C  
ATOM   1419  N   ASP B 182       3.973 -28.444  -5.822  1.00 87.94           N  
ATOM   1420  CA  ASP B 182       4.426 -29.422  -4.838  1.00 87.94           C  
ATOM   1421  C   ASP B 182       4.461 -30.826  -5.436  1.00 87.94           C  
ATOM   1422  O   ASP B 182       5.369 -31.609  -5.146  1.00 87.94           O  
ATOM   1423  CB  ASP B 182       3.523 -29.398  -3.603  1.00 87.94           C  
ATOM   1424  CG  ASP B 182       3.672 -28.128  -2.783  1.00 87.94           C  
ATOM   1425  OD1 ASP B 182       4.726 -27.462  -2.877  1.00 87.94           O  
ATOM   1426  OD2 ASP B 182       2.729 -27.793  -2.035  1.00 87.94           O  
ATOM   1427  N   ALA B 183       3.459 -31.097  -6.193  1.00 90.25           N  
ATOM   1428  CA  ALA B 183       3.417 -32.398  -6.855  1.00 90.25           C  
ATOM   1429  C   ALA B 183       4.615 -32.580  -7.782  1.00 90.25           C  
ATOM   1430  O   ALA B 183       5.198 -33.665  -7.846  1.00 90.25           O  
ATOM   1431  CB  ALA B 183       2.115 -32.555  -7.638  1.00 90.25           C  
ATOM   1432  N   ILE B 184       4.923 -31.534  -8.485  1.00 91.63           N  
ATOM   1433  CA  ILE B 184       6.064 -31.565  -9.393  1.00 91.63           C  
ATOM   1434  C   ILE B 184       7.345 -31.831  -8.605  1.00 91.63           C  
ATOM   1435  O   ILE B 184       8.156 -32.675  -8.992  1.00 91.63           O  
ATOM   1436  CB  ILE B 184       6.190 -30.245 -10.189  1.00 91.63           C  
ATOM   1437  CG1 ILE B 184       5.034 -30.113 -11.187  1.00 91.63           C  
ATOM   1438  CG2 ILE B 184       7.542 -30.171 -10.903  1.00 91.63           C  
ATOM   1439  CD1 ILE B 184       4.926 -28.735 -11.828  1.00 91.63           C  
ATOM   1440  N   LYS B 185       7.512 -31.158  -7.585  1.00 91.09           N  
ATOM   1441  CA  LYS B 185       8.681 -31.366  -6.737  1.00 91.09           C  
ATOM   1442  C   LYS B 185       8.732 -32.798  -6.210  1.00 91.09           C  
ATOM   1443  O   LYS B 185       9.801 -33.409  -6.163  1.00 91.09           O  
ATOM   1444  CB  LYS B 185       8.680 -30.378  -5.569  1.00 91.09           C  
ATOM   1445  CG  LYS B 185       9.933 -30.438  -4.707  1.00 91.09           C  
ATOM   1446  CD  LYS B 185       9.896 -29.397  -3.595  1.00 91.09           C  
ATOM   1447  CE  LYS B 185      11.148 -29.457  -2.731  1.00 91.09           C  
ATOM   1448  NZ  LYS B 185      11.202 -30.710  -1.920  1.00 91.09           N  
ATOM   1449  N   GLU B 186       7.651 -33.341  -5.888  1.00 89.26           N  
ATOM   1450  CA  GLU B 186       7.579 -34.698  -5.356  1.00 89.26           C  
ATOM   1451  C   GLU B 186       7.981 -35.725  -6.411  1.00 89.26           C  
ATOM   1452  O   GLU B 186       8.596 -36.745  -6.089  1.00 89.26           O  
ATOM   1453  CB  GLU B 186       6.170 -35.000  -4.839  1.00 89.26           C  
ATOM   1454  CG  GLU B 186       6.062 -36.314  -4.080  1.00 89.26           C  
ATOM   1455  CD  GLU B 186       4.653 -36.610  -3.592  1.00 89.26           C  
ATOM   1456  OE1 GLU B 186       4.404 -37.734  -3.100  1.00 89.26           O  
ATOM   1457  OE2 GLU B 186       3.790 -35.710  -3.701  1.00 89.26           O  
ATOM   1458  N   VAL B 187       7.619 -35.456  -7.609  1.00 88.25           N  
ATOM   1459  CA  VAL B 187       7.981 -36.360  -8.697  1.00 88.25           C  
ATOM   1460  C   VAL B 187       9.501 -36.446  -8.813  1.00 88.25           C  
ATOM   1461  O   VAL B 187      10.058 -37.536  -8.966  1.00 88.25           O  
ATOM   1462  CB  VAL B 187       7.368 -35.905 -10.041  1.00 88.25           C  
ATOM   1463  CG1 VAL B 187       7.970 -36.694 -11.203  1.00 88.25           C  
ATOM   1464  CG2 VAL B 187       5.849 -36.061 -10.014  1.00 88.25           C  
ATOM   1465  N   PHE B 188      10.161 -35.380  -8.638  1.00 88.55           N  
ATOM   1466  CA  PHE B 188      11.609 -35.352  -8.803  1.00 88.55           C  
ATOM   1467  C   PHE B 188      12.307 -35.832  -7.535  1.00 88.55           C  
ATOM   1468  O   PHE B 188      13.379 -36.437  -7.602  1.00 88.55           O  
ATOM   1469  CB  PHE B 188      12.083 -33.940  -9.160  1.00 88.55           C  
ATOM   1470  CG  PHE B 188      11.816 -33.554 -10.590  1.00 88.55           C  
ATOM   1471  CD1 PHE B 188      12.704 -33.909 -11.598  1.00 88.55           C  
ATOM   1472  CD2 PHE B 188      10.676 -32.836 -10.927  1.00 88.55           C  
ATOM   1473  CE1 PHE B 188      12.460 -33.553 -12.922  1.00 88.55           C  
ATOM   1474  CE2 PHE B 188      10.426 -32.476 -12.248  1.00 88.55           C  
ATOM   1475  CZ  PHE B 188      11.319 -32.836 -13.244  1.00 88.55           C  
ATOM   1476  N   ASP B 189      11.710 -35.632  -6.473  1.00 86.85           N  
ATOM   1477  CA  ASP B 189      12.356 -36.004  -5.217  1.00 86.85           C  
ATOM   1478  C   ASP B 189      12.103 -37.472  -4.882  1.00 86.85           C  
ATOM   1479  O   ASP B 189      13.019 -38.187  -4.474  1.00 86.85           O  
ATOM   1480  CB  ASP B 189      11.862 -35.111  -4.077  1.00 86.85           C  
ATOM   1481  CG  ASP B 189      12.474 -33.721  -4.104  1.00 86.85           C  
ATOM   1482  OD1 ASP B 189      13.430 -33.490  -4.875  1.00 86.85           O  
ATOM   1483  OD2 ASP B 189      11.996 -32.850  -3.346  1.00 86.85           O  
ATOM   1484  N   ASN B 190      10.879 -37.889  -5.057  1.00 86.86           N  
ATOM   1485  CA  ASN B 190      10.524 -39.225  -4.589  1.00 86.86           C  
ATOM   1486  C   ASN B 190      10.429 -40.216  -5.745  1.00 86.86           C  
ATOM   1487  O   ASN B 190      10.522 -41.428  -5.540  1.00 86.86           O  
ATOM   1488  CB  ASN B 190       9.207 -39.189  -3.811  1.00 86.86           C  
ATOM   1489  CG  ASN B 190       9.316 -38.409  -2.516  1.00 86.86           C  
ATOM   1490  ND2 ASN B 190       8.174 -38.015  -1.964  1.00 86.86           N  
ATOM   1491  OD1 ASN B 190      10.415 -38.161  -2.016  1.00 86.86           O  
ATOM   1492  N   LYS B 191      10.216 -39.741  -6.850  1.00 86.27           N  
ATOM   1493  CA  LYS B 191      10.016 -40.648  -7.977  1.00 86.27           C  
ATOM   1494  C   LYS B 191      11.112 -40.469  -9.025  1.00 86.27           C  
ATOM   1495  O   LYS B 191      10.876 -40.673 -10.218  1.00 86.27           O  
ATOM   1496  CB  LYS B 191       8.644 -40.422  -8.611  1.00 86.27           C  
ATOM   1497  CG  LYS B 191       7.476 -40.677  -7.668  1.00 86.27           C  
ATOM   1498  CD  LYS B 191       6.139 -40.538  -8.383  1.00 86.27           C  
ATOM   1499  CE  LYS B 191       4.971 -40.804  -7.443  1.00 86.27           C  
ATOM   1500  NZ  LYS B 191       3.656 -40.610  -8.124  1.00 86.27           N  
ATOM   1501  N   PHE B 192      12.227 -40.104  -8.593  1.00 86.58           N  
ATOM   1502  CA  PHE B 192      13.346 -39.851  -9.493  1.00 86.58           C  
ATOM   1503  C   PHE B 192      13.772 -41.132 -10.200  1.00 86.58           C  
ATOM   1504  O   PHE B 192      14.198 -41.097 -11.356  1.00 86.58           O  
ATOM   1505  CB  PHE B 192      14.530 -39.253  -8.727  1.00 86.58           C  
ATOM   1506  CG  PHE B 192      15.653 -38.788  -9.612  1.00 86.58           C  
ATOM   1507  CD1 PHE B 192      16.843 -39.501  -9.684  1.00 86.58           C  
ATOM   1508  CD2 PHE B 192      15.520 -37.635 -10.376  1.00 86.58           C  
ATOM   1509  CE1 PHE B 192      17.885 -39.073 -10.503  1.00 86.58           C  
ATOM   1510  CE2 PHE B 192      16.556 -37.200 -11.196  1.00 86.58           C  
ATOM   1511  CZ  PHE B 192      17.739 -37.920 -11.258  1.00 86.58           C  
ATOM   1512  N   HIS B 193      13.593 -42.246  -9.537  1.00 86.55           N  
ATOM   1513  CA  HIS B 193      13.955 -43.533 -10.120  1.00 86.55           C  
ATOM   1514  C   HIS B 193      13.073 -43.863 -11.319  1.00 86.55           C  
ATOM   1515  O   HIS B 193      13.519 -44.521 -12.261  1.00 86.55           O  
ATOM   1516  CB  HIS B 193      13.853 -44.643  -9.071  1.00 86.55           C  
ATOM   1517  CG  HIS B 193      12.509 -44.732  -8.421  1.00 86.55           C  
ATOM   1518  CD2 HIS B 193      11.474 -45.580  -8.630  1.00 86.55           C  
ATOM   1519  ND1 HIS B 193      12.107 -43.871  -7.423  1.00 86.55           N  
ATOM   1520  CE1 HIS B 193      10.879 -44.188  -7.045  1.00 86.55           C  
ATOM   1521  NE2 HIS B 193      10.473 -45.221  -7.762  1.00 86.55           N  
ATOM   1522  N   ILE B 194      11.918 -43.457 -11.303  1.00 88.55           N  
ATOM   1523  CA  ILE B 194      11.016 -43.688 -12.426  1.00 88.55           C  
ATOM   1524  C   ILE B 194      11.464 -42.857 -13.627  1.00 88.55           C  
ATOM   1525  O   ILE B 194      11.472 -43.346 -14.759  1.00 88.55           O  
ATOM   1526  CB  ILE B 194       9.554 -43.352 -12.056  1.00 88.55           C  
ATOM   1527  CG1 ILE B 194       9.086 -44.223 -10.884  1.00 88.55           C  
ATOM   1528  CG2 ILE B 194       8.636 -43.529 -13.269  1.00 88.55           C  
ATOM   1529  CD1 ILE B 194       7.667 -43.926 -10.420  1.00 88.55           C  
ATOM   1530  N   ILE B 195      11.854 -41.623 -13.369  1.00 88.07           N  
ATOM   1531  CA  ILE B 195      12.352 -40.753 -14.428  1.00 88.07           C  
ATOM   1532  C   ILE B 195      13.598 -41.369 -15.061  1.00 88.07           C  
ATOM   1533  O   ILE B 195      13.739 -41.381 -16.286  1.00 88.07           O  
ATOM   1534  CB  ILE B 195      12.666 -39.336 -13.895  1.00 88.07           C  
ATOM   1535  CG1 ILE B 195      11.388 -38.661 -13.387  1.00 88.07           C  
ATOM   1536  CG2 ILE B 195      13.340 -38.489 -14.978  1.00 88.07           C  
ATOM   1537  CD1 ILE B 195      11.623 -37.314 -12.717  1.00 88.07           C  
ATOM   1538  N   GLY B 196      14.399 -41.887 -14.230  1.00 88.43           N  
ATOM   1539  CA  GLY B 196      15.577 -42.582 -14.728  1.00 88.43           C  
ATOM   1540  C   GLY B 196      15.240 -43.812 -15.551  1.00 88.43           C  
ATOM   1541  O   GLY B 196      15.850 -44.053 -16.594  1.00 88.43           O  
ATOM   1542  N   ALA B 197      14.273 -44.559 -15.097  1.00 91.25           N  
ATOM   1543  CA  ALA B 197      13.859 -45.764 -15.812  1.00 91.25           C  
ATOM   1544  C   ALA B 197      13.324 -45.422 -17.199  1.00 91.25           C  
ATOM   1545  O   ALA B 197      13.629 -46.110 -18.176  1.00 91.25           O  
ATOM   1546  CB  ALA B 197      12.804 -46.522 -15.010  1.00 91.25           C  
ATOM   1547  N   VAL B 198      12.581 -44.375 -17.222  1.00 91.48           N  
ATOM   1548  CA  VAL B 198      12.052 -43.923 -18.504  1.00 91.48           C  
ATOM   1549  C   VAL B 198      13.199 -43.497 -19.416  1.00 91.48           C  
ATOM   1550  O   VAL B 198      13.215 -43.832 -20.603  1.00 91.48           O  
ATOM   1551  CB  VAL B 198      11.051 -42.759 -18.328  1.00 91.48           C  
ATOM   1552  CG1 VAL B 198      10.676 -42.158 -19.682  1.00 91.48           C  
ATOM   1553  CG2 VAL B 198       9.802 -43.237 -17.588  1.00 91.48           C  
ATOM   1554  N   GLY B 199      14.162 -42.816 -18.889  1.00 91.32           N  
ATOM   1555  CA  GLY B 199      15.333 -42.422 -19.655  1.00 91.32           C  
ATOM   1556  C   GLY B 199      16.111 -43.602 -20.206  1.00 91.32           C  
ATOM   1557  O   GLY B 199      16.507 -43.602 -21.374  1.00 91.32           O  
ATOM   1558  N   ILE B 200      16.240 -44.547 -19.365  1.00 91.66           N  
ATOM   1559  CA  ILE B 200      16.944 -45.755 -19.782  1.00 91.66           C  
ATOM   1560  C   ILE B 200      16.152 -46.460 -20.880  1.00 91.66           C  
ATOM   1561  O   ILE B 200      16.728 -46.949 -21.854  1.00 91.66           O  
ATOM   1562  CB  ILE B 200      17.179 -46.712 -18.592  1.00 91.66           C  
ATOM   1563  CG1 ILE B 200      18.198 -46.111 -17.617  1.00 91.66           C  
ATOM   1564  CG2 ILE B 200      17.639 -48.087 -19.087  1.00 91.66           C  
ATOM   1565  CD1 ILE B 200      18.343 -46.890 -16.316  1.00 91.66           C  
ATOM   1566  N   GLY B 201      14.859 -46.546 -20.711  1.00 93.33           N  
ATOM   1567  CA  GLY B 201      14.019 -47.127 -21.746  1.00 93.33           C  
ATOM   1568  C   GLY B 201      14.165 -46.438 -23.090  1.00 93.33           C  
ATOM   1569  O   GLY B 201      14.313 -47.100 -24.119  1.00 93.33           O  
ATOM   1570  N   ILE B 202      14.153 -45.144 -23.029  1.00 93.13           N  
ATOM   1571  CA  ILE B 202      14.315 -44.360 -24.248  1.00 93.13           C  
ATOM   1572  C   ILE B 202      15.676 -44.653 -24.873  1.00 93.13           C  
ATOM   1573  O   ILE B 202      15.781 -44.845 -26.087  1.00 93.13           O  
ATOM   1574  CB  ILE B 202      14.165 -42.847 -23.972  1.00 93.13           C  
ATOM   1575  CG1 ILE B 202      12.721 -42.516 -23.580  1.00 93.13           C  
ATOM   1576  CG2 ILE B 202      14.605 -42.029 -25.190  1.00 93.13           C  
ATOM   1577  CD1 ILE B 202      12.521 -41.080 -23.113  1.00 93.13           C  
ATOM   1578  N   ALA B 203      16.690 -44.728 -24.044  1.00 93.49           N  
ATOM   1579  CA  ALA B 203      18.042 -45.003 -24.523  1.00 93.49           C  
ATOM   1580  C   ALA B 203      18.118 -46.371 -25.196  1.00 93.49           C  
ATOM   1581  O   ALA B 203      18.719 -46.512 -26.264  1.00 93.49           O  
ATOM   1582  CB  ALA B 203      19.040 -44.925 -23.370  1.00 93.49           C  
ATOM   1583  N   VAL B 204      17.468 -47.305 -24.663  1.00 93.86           N  
ATOM   1584  CA  VAL B 204      17.492 -48.663 -25.195  1.00 93.86           C  
ATOM   1585  C   VAL B 204      16.814 -48.695 -26.563  1.00 93.86           C  
ATOM   1586  O   VAL B 204      17.343 -49.280 -27.511  1.00 93.86           O  
ATOM   1587  CB  VAL B 204      16.805 -49.661 -24.236  1.00 93.86           C  
ATOM   1588  CG1 VAL B 204      16.565 -51.000 -24.931  1.00 93.86           C  
ATOM   1589  CG2 VAL B 204      17.645 -49.853 -22.975  1.00 93.86           C  
ATOM   1590  N   VAL B 205      15.735 -48.077 -26.634  1.00 92.58           N  
ATOM   1591  CA  VAL B 205      15.002 -48.049 -27.895  1.00 92.58           C  
ATOM   1592  C   VAL B 205      15.843 -47.360 -28.968  1.00 92.58           C  
ATOM   1593  O   VAL B 205      15.894 -47.816 -30.112  1.00 92.58           O  
ATOM   1594  CB  VAL B 205      13.640 -47.333 -27.744  1.00 92.58           C  
ATOM   1595  CG1 VAL B 205      13.009 -47.080 -29.111  1.00 92.58           C  
ATOM   1596  CG2 VAL B 205      12.702 -48.153 -26.862  1.00 92.58           C  
ATOM   1597  N   MET B 206      16.513 -46.311 -28.590  1.00 93.84           N  
ATOM   1598  CA  MET B 206      17.347 -45.580 -29.540  1.00 93.84           C  
ATOM   1599  C   MET B 206      18.530 -46.430 -29.990  1.00 93.84           C  
ATOM   1600  O   MET B 206      18.871 -46.449 -31.174  1.00 93.84           O  
ATOM   1601  CB  MET B 206      17.847 -44.273 -28.923  1.00 93.84           C  
ATOM   1602  CG  MET B 206      16.766 -43.217 -28.765  1.00 93.84           C  
ATOM   1603  SD  MET B 206      17.418 -41.636 -28.100  1.00 93.84           S  
ATOM   1604  CE  MET B 206      18.296 -41.012 -29.560  1.00 93.84           C  
ATOM   1605  N   ILE B 207      19.107 -47.152 -29.105  1.00 93.75           N  
ATOM   1606  CA  ILE B 207      20.239 -48.012 -29.427  1.00 93.75           C  
ATOM   1607  C   ILE B 207      19.794 -49.118 -30.381  1.00 93.75           C  
ATOM   1608  O   ILE B 207      20.480 -49.414 -31.362  1.00 93.75           O  
ATOM   1609  CB  ILE B 207      20.866 -48.622 -28.153  1.00 93.75           C  
ATOM   1610  CG1 ILE B 207      21.597 -47.542 -27.348  1.00 93.75           C  
ATOM   1611  CG2 ILE B 207      21.811 -49.771 -28.513  1.00 93.75           C  
ATOM   1612  CD1 ILE B 207      22.093 -48.014 -25.988  1.00 93.75           C  
ATOM   1613  N   PHE B 208      18.674 -49.645 -30.129  1.00 92.77           N  
ATOM   1614  CA  PHE B 208      18.134 -50.650 -31.037  1.00 92.77           C  
ATOM   1615  C   PHE B 208      17.884 -50.054 -32.418  1.00 92.77           C  
ATOM   1616  O   PHE B 208      18.164 -50.692 -33.434  1.00 92.77           O  
ATOM   1617  CB  PHE B 208      16.836 -51.240 -30.477  1.00 92.77           C  
ATOM   1618  CG  PHE B 208      17.050 -52.396 -29.536  1.00 92.77           C  
ATOM   1619  CD1 PHE B 208      17.436 -53.640 -30.019  1.00 92.77           C  
ATOM   1620  CD2 PHE B 208      16.866 -52.236 -28.169  1.00 92.77           C  
ATOM   1621  CE1 PHE B 208      17.635 -54.711 -29.150  1.00 92.77           C  
ATOM   1622  CE2 PHE B 208      17.063 -53.301 -27.295  1.00 92.77           C  
ATOM   1623  CZ  PHE B 208      17.446 -54.538 -27.789  1.00 92.77           C  
ATOM   1624  N   GLY B 209      17.335 -48.851 -32.395  1.00 92.82           N  
ATOM   1625  CA  GLY B 209      17.137 -48.181 -33.670  1.00 92.82           C  
ATOM   1626  C   GLY B 209      18.424 -47.985 -34.448  1.00 92.82           C  
ATOM   1627  O   GLY B 209      18.457 -48.188 -35.664  1.00 92.82           O  
ATOM   1628  N   MET B 210      19.448 -47.640 -33.797  1.00 93.13           N  
ATOM   1629  CA  MET B 210      20.742 -47.439 -34.443  1.00 93.13           C  
ATOM   1630  C   MET B 210      21.309 -48.760 -34.949  1.00 93.13           C  
ATOM   1631  O   MET B 210      21.789 -48.842 -36.082  1.00 93.13           O  
ATOM   1632  CB  MET B 210      21.728 -46.782 -33.477  1.00 93.13           C  
ATOM   1633  CG  MET B 210      21.437 -45.315 -33.205  1.00 93.13           C  
ATOM   1634  SD  MET B 210      22.740 -44.514 -32.192  1.00 93.13           S  
ATOM   1635  CE  MET B 210      22.316 -45.164 -30.552  1.00 93.13           C  
ATOM   1636  N   ILE B 211      21.202 -49.792 -34.186  1.00 92.57           N  
ATOM   1637  CA  ILE B 211      21.737 -51.103 -34.540  1.00 92.57           C  
ATOM   1638  C   ILE B 211      20.985 -51.657 -35.748  1.00 92.57           C  
ATOM   1639  O   ILE B 211      21.601 -52.087 -36.727  1.00 92.57           O  
ATOM   1640  CB  ILE B 211      21.648 -52.089 -33.354  1.00 92.57           C  
ATOM   1641  CG1 ILE B 211      22.610 -51.667 -32.236  1.00 92.57           C  
ATOM   1642  CG2 ILE B 211      21.940 -53.519 -33.818  1.00 92.57           C  
ATOM   1643  CD1 ILE B 211      22.505 -52.517 -30.977  1.00 92.57           C  
ATOM   1644  N   PHE B 212      19.709 -51.575 -35.633  1.00 92.77           N  
ATOM   1645  CA  PHE B 212      18.900 -52.109 -36.723  1.00 92.77           C  
ATOM   1646  C   PHE B 212      19.140 -51.327 -38.009  1.00 92.77           C  
ATOM   1647  O   PHE B 212      19.192 -51.909 -39.094  1.00 92.77           O  
ATOM   1648  CB  PHE B 212      17.413 -52.075 -36.357  1.00 92.77           C  
ATOM   1649  CG  PHE B 212      17.016 -53.101 -35.331  1.00 92.77           C  
ATOM   1650  CD1 PHE B 212      17.876 -54.141 -34.999  1.00 92.77           C  
ATOM   1651  CD2 PHE B 212      15.782 -53.027 -34.697  1.00 92.77           C  
ATOM   1652  CE1 PHE B 212      17.512 -55.092 -34.049  1.00 92.77           C  
ATOM   1653  CE2 PHE B 212      15.411 -53.975 -33.748  1.00 92.77           C  
ATOM   1654  CZ  PHE B 212      16.277 -55.007 -33.426  1.00 92.77           C  
ATOM   1655  N   SER B 213      19.230 -50.051 -37.826  1.00 92.50           N  
ATOM   1656  CA  SER B 213      19.478 -49.216 -38.996  1.00 92.50           C  
ATOM   1657  C   SER B 213      20.818 -49.551 -39.641  1.00 92.50           C  
ATOM   1658  O   SER B 213      20.913 -49.672 -40.864  1.00 92.50           O  
ATOM   1659  CB  SER B 213      19.441 -47.735 -38.616  1.00 92.50           C  
ATOM   1660  OG  SER B 213      19.698 -46.919 -39.746  1.00 92.50           O  
ATOM   1661  N   MET B 214      21.789 -49.785 -38.927  1.00 90.04           N  
ATOM   1662  CA  MET B 214      23.122 -50.084 -39.441  1.00 90.04           C  
ATOM   1663  C   MET B 214      23.170 -51.482 -40.048  1.00 90.04           C  
ATOM   1664  O   MET B 214      23.776 -51.685 -41.101  1.00 90.04           O  
ATOM   1665  CB  MET B 214      24.168 -49.959 -38.332  1.00 90.04           C  
ATOM   1666  CG  MET B 214      25.597 -49.887 -38.843  1.00 90.04           C  
ATOM   1667  SD  MET B 214      25.922 -48.366 -39.816  1.00 90.04           S  
ATOM   1668  CE  MET B 214      27.640 -48.665 -40.315  1.00 90.04           C  
ATOM   1669  N   ILE B 215      22.578 -52.407 -39.391  1.00 90.44           N  
ATOM   1670  CA  ILE B 215      22.543 -53.769 -39.915  1.00 90.44           C  
ATOM   1671  C   ILE B 215      21.856 -53.779 -41.279  1.00 90.44           C  
ATOM   1672  O   ILE B 215      22.354 -54.390 -42.227  1.00 90.44           O  
ATOM   1673  CB  ILE B 215      21.821 -54.730 -38.944  1.00 90.44           C  
ATOM   1674  CG1 ILE B 215      22.687 -54.986 -37.704  1.00 90.44           C  
ATOM   1675  CG2 ILE B 215      21.469 -56.045 -39.648  1.00 90.44           C  
ATOM   1676  CD1 ILE B 215      22.022 -55.869 -36.658  1.00 90.44           C  
ATOM   1677  N   LEU B 216      20.768 -53.106 -41.340  1.00 91.11           N  
ATOM   1678  CA  LEU B 216      20.029 -53.046 -42.597  1.00 91.11           C  
ATOM   1679  C   LEU B 216      20.822 -52.292 -43.659  1.00 91.11           C  
ATOM   1680  O   LEU B 216      20.884 -52.720 -44.814  1.00 91.11           O  
ATOM   1681  CB  LEU B 216      18.669 -52.376 -42.387  1.00 91.11           C  
ATOM   1682  CG  LEU B 216      17.726 -52.362 -43.593  1.00 91.11           C  
ATOM   1683  CD1 LEU B 216      17.447 -53.784 -44.064  1.00 91.11           C  
ATOM   1684  CD2 LEU B 216      16.428 -51.642 -43.248  1.00 91.11           C  
ATOM   1685  N   CYS B 217      21.370 -51.199 -43.264  1.00 89.85           N  
ATOM   1686  CA  CYS B 217      22.179 -50.412 -44.186  1.00 89.85           C  
ATOM   1687  C   CYS B 217      23.336 -51.236 -44.737  1.00 89.85           C  
ATOM   1688  O   CYS B 217      23.584 -51.237 -45.945  1.00 89.85           O  
ATOM   1689  CB  CYS B 217      22.719 -49.161 -43.493  1.00 89.85           C  
ATOM   1690  SG  CYS B 217      23.636 -48.057 -44.590  1.00 89.85           S  
ATOM   1691  N   CYS B 218      24.015 -51.989 -43.955  1.00 88.89           N  
ATOM   1692  CA  CYS B 218      25.151 -52.803 -44.374  1.00 88.89           C  
ATOM   1693  C   CYS B 218      24.693 -53.981 -45.225  1.00 88.89           C  
ATOM   1694  O   CYS B 218      25.368 -54.359 -46.185  1.00 88.89           O  
ATOM   1695  CB  CYS B 218      25.924 -53.311 -43.158  1.00 88.89           C  
ATOM   1696  SG  CYS B 218      26.875 -52.029 -42.312  1.00 88.89           S  
ATOM   1697  N   ALA B 219      23.609 -54.570 -44.856  1.00 89.17           N  
ATOM   1698  CA  ALA B 219      23.072 -55.681 -45.637  1.00 89.17           C  
ATOM   1699  C   ALA B 219      22.712 -55.234 -47.051  1.00 89.17           C  
ATOM   1700  O   ALA B 219      22.949 -55.962 -48.019  1.00 89.17           O  
ATOM   1701  CB  ALA B 219      21.850 -56.278 -44.943  1.00 89.17           C  
ATOM   1702  N   ILE B 220      22.181 -54.089 -47.138  1.00 88.20           N  
ATOM   1703  CA  ILE B 220      21.820 -53.538 -48.440  1.00 88.20           C  
ATOM   1704  C   ILE B 220      23.084 -53.257 -49.250  1.00 88.20           C  
ATOM   1705  O   ILE B 220      23.135 -53.539 -50.450  1.00 88.20           O  
ATOM   1706  CB  ILE B 220      20.980 -52.250 -48.294  1.00 88.20           C  
ATOM   1707  CG1 ILE B 220      19.637 -52.561 -47.622  1.00 88.20           C  
ATOM   1708  CG2 ILE B 220      20.768 -51.585 -49.658  1.00 88.20           C  
ATOM   1709  CD1 ILE B 220      18.908 -51.331 -47.097  1.00 88.20           C  
ATOM   1710  N   ARG B 221      24.062 -52.702 -48.629  1.00 85.46           N  
ATOM   1711  CA  ARG B 221      25.322 -52.402 -49.302  1.00 85.46           C  
ATOM   1712  C   ARG B 221      25.981 -53.675 -49.823  1.00 85.46           C  
ATOM   1713  O   ARG B 221      26.493 -53.700 -50.944  1.00 85.46           O  
ATOM   1714  CB  ARG B 221      26.274 -51.668 -48.356  1.00 85.46           C  
ATOM   1715  CG  ARG B 221      27.500 -51.089 -49.044  1.00 85.46           C  
ATOM   1716  CD  ARG B 221      28.343 -50.256 -48.088  1.00 85.46           C  
ATOM   1717  NE  ARG B 221      29.525 -49.710 -48.747  1.00 85.46           N  
ATOM   1718  CZ  ARG B 221      30.456 -48.973 -48.147  1.00 85.46           C  
ATOM   1719  NH1 ARG B 221      30.359 -48.678 -46.856  1.00 85.46           N  
ATOM   1720  NH2 ARG B 221      31.492 -48.526 -48.842  1.00 85.46           N  
ATOM   1721  N   ARG B 222      25.967 -54.702 -49.027  1.00 84.28           N  
ATOM   1722  CA  ARG B 222      26.562 -55.974 -49.424  1.00 84.28           C  
ATOM   1723  C   ARG B 222      25.809 -56.587 -50.601  1.00 84.28           C  
ATOM   1724  O   ARG B 222      26.418 -57.179 -51.493  1.00 84.28           O  
ATOM   1725  CB  ARG B 222      26.577 -56.951 -48.246  1.00 84.28           C  
ATOM   1726  CG  ARG B 222      27.621 -58.050 -48.372  1.00 84.28           C  
ATOM   1727  CD  ARG B 222      27.636 -58.957 -47.149  1.00 84.28           C  
ATOM   1728  NE  ARG B 222      28.768 -59.877 -47.173  1.00 84.28           N  
ATOM   1729  CZ  ARG B 222      29.111 -60.684 -46.174  1.00 84.28           C  
ATOM   1730  NH1 ARG B 222      28.411 -60.700 -45.044  1.00 84.28           N  
ATOM   1731  NH2 ARG B 222      30.161 -61.481 -46.302  1.00 84.28           N  
ATOM   1732  N   ASN B 223      24.536 -56.454 -50.537  1.00 82.14           N  
ATOM   1733  CA  ASN B 223      23.733 -56.987 -51.633  1.00 82.14           C  
ATOM   1734  C   ASN B 223      23.992 -56.234 -52.935  1.00 82.14           C  
ATOM   1735  O   ASN B 223      23.958 -56.824 -54.015  1.00 82.14           O  
ATOM   1736  CB  ASN B 223      22.245 -56.939 -51.280  1.00 82.14           C  
ATOM   1737  CG  ASN B 223      21.759 -58.220 -50.628  1.00 82.14           C  
ATOM   1738  ND2 ASN B 223      20.491 -58.240 -50.236  1.00 82.14           N  
ATOM   1739  OD1 ASN B 223      22.517 -59.180 -50.478  1.00 82.14           O  
ATOM   1740  N   ARG B 224      24.256 -55.006 -52.880  1.00 76.25           N  
ATOM   1741  CA  ARG B 224      24.517 -54.204 -54.071  1.00 76.25           C  
ATOM   1742  C   ARG B 224      25.896 -54.509 -54.645  1.00 76.25           C  
ATOM   1743  O   ARG B 224      26.097 -54.446 -55.860  1.00 76.25           O  
ATOM   1744  CB  ARG B 224      24.402 -52.711 -53.750  1.00 76.25           C  
ATOM   1745  CG  ARG B 224      23.523 -51.938 -54.720  1.00 76.25           C  
ATOM   1746  CD  ARG B 224      23.494 -50.452 -54.394  1.00 76.25           C  
ATOM   1747  NE  ARG B 224      22.641 -49.714 -55.320  1.00 76.25           N  
ATOM   1748  CZ  ARG B 224      22.426 -48.402 -55.271  1.00 76.25           C  
ATOM   1749  NH1 ARG B 224      23.002 -47.655 -54.337  1.00 76.25           N  
ATOM   1750  NH2 ARG B 224      21.630 -47.831 -56.164  1.00 76.25           N  
ATOM   1751  N   GLU B 225      26.810 -54.770 -53.761  1.00 74.75           N  
ATOM   1752  CA  GLU B 225      28.153 -55.108 -54.223  1.00 74.75           C  
ATOM   1753  C   GLU B 225      28.190 -56.501 -54.845  1.00 74.75           C  
ATOM   1754  O   GLU B 225      29.030 -56.782 -55.700  1.00 74.75           O  
ATOM   1755  CB  GLU B 225      29.156 -55.020 -53.070  1.00 74.75           C  
ATOM   1756  CG  GLU B 225      29.467 -53.596 -52.632  1.00 74.75           C  
ATOM   1757  CD  GLU B 225      30.444 -53.525 -51.468  1.00 74.75           C  
ATOM   1758  OE1 GLU B 225      30.812 -52.403 -51.052  1.00 74.75           O  
ATOM   1759  OE2 GLU B 225      30.843 -54.601 -50.969  1.00 74.75           O  
ATOM   1760  N   MET B 226      27.399 -57.394 -54.364  1.00 69.93           N  
ATOM   1761  CA  MET B 226      27.387 -58.755 -54.894  1.00 69.93           C  
ATOM   1762  C   MET B 226      26.724 -58.798 -56.266  1.00 69.93           C  
ATOM   1763  O   MET B 226      26.930 -59.742 -57.030  1.00 69.93           O  
ATOM   1764  CB  MET B 226      26.664 -59.700 -53.933  1.00 69.93           C  
ATOM   1765  CG  MET B 226      27.518 -60.157 -52.762  1.00 69.93           C  
ATOM   1766  SD  MET B 226      26.782 -61.579 -51.866  1.00 69.93           S  
ATOM   1767  CE  MET B 226      27.148 -61.103 -50.154  1.00 69.93           C  
ATOM   1768  N   VAL B 227      25.942 -57.836 -56.590  1.00 56.96           N  
ATOM   1769  CA  VAL B 227      25.421 -57.838 -57.952  1.00 56.96           C  
ATOM   1770  C   VAL B 227      26.328 -57.006 -58.855  1.00 56.96           C  
ATOM   1771  O   VAL B 227      26.800 -55.939 -58.458  1.00 56.96           O  
ATOM   1772  CB  VAL B 227      23.974 -57.295 -58.006  1.00 56.96           C  
ATOM   1773  CG1 VAL B 227      23.442 -57.318 -59.438  1.00 56.96           C  
ATOM   1774  CG2 VAL B 227      23.066 -58.107 -57.083  1.00 56.96           C  
TER   
ATOM   1775  N   CYS C   1      -1.742  -9.477   2.017  1.00 91.57           N  
ATOM   1776  CA  CYS C   1      -1.197  -8.616   3.061  1.00 91.57           C  
ATOM   1777  C   CYS C   1      -2.144  -8.535   4.252  1.00 91.57           C  
ATOM   1778  O   CYS C   1      -1.762  -8.066   5.325  1.00 91.57           O  
ATOM   1779  CB  CYS C   1      -0.929  -7.214   2.515  1.00 91.57           C  
ATOM   1780  SG  CYS C   1       0.627  -6.495   3.085  1.00 91.57           S  
ATOM   1781  N   VAL C   2      -3.284  -9.098   4.138  1.00 96.62           N  
ATOM   1782  CA  VAL C   2      -4.329  -8.880   5.133  1.00 96.62           C  
ATOM   1783  C   VAL C   2      -3.991  -9.640   6.414  1.00 96.62           C  
ATOM   1784  O   VAL C   2      -4.438  -9.268   7.500  1.00 96.62           O  
ATOM   1785  CB  VAL C   2      -5.715  -9.314   4.605  1.00 96.62           C  
ATOM   1786  CG1 VAL C   2      -6.216  -8.342   3.538  1.00 96.62           C  
ATOM   1787  CG2 VAL C   2      -5.652 -10.737   4.050  1.00 96.62           C  
ATOM   1788  N   ILE C   3      -3.171 -10.603   6.319  1.00 96.35           N  
ATOM   1789  CA  ILE C   3      -2.814 -11.419   7.475  1.00 96.35           C  
ATOM   1790  C   ILE C   3      -1.974 -10.595   8.448  1.00 96.35           C  
ATOM   1791  O   ILE C   3      -1.782 -10.990   9.601  1.00 96.35           O  
ATOM   1792  CB  ILE C   3      -2.051 -12.694   7.052  1.00 96.35           C  
ATOM   1793  CG1 ILE C   3      -2.152 -13.763   8.145  1.00 96.35           C  
ATOM   1794  CG2 ILE C   3      -0.587 -12.368   6.739  1.00 96.35           C  
ATOM   1795  CD1 ILE C   3      -2.029 -15.191   7.628  1.00 96.35           C  
ATOM   1796  N   CYS C   4      -1.423  -9.522   7.981  1.00 96.90           N  
ATOM   1797  CA  CYS C   4      -0.629  -8.637   8.826  1.00 96.90           C  
ATOM   1798  C   CYS C   4      -1.511  -7.896   9.823  1.00 96.90           C  
ATOM   1799  O   CYS C   4      -1.010  -7.288  10.771  1.00 96.90           O  
ATOM   1800  CB  CYS C   4       0.146  -7.633   7.972  1.00 96.90           C  
ATOM   1801  SG  CYS C   4       1.305  -8.400   6.819  1.00 96.90           S  
ATOM   1802  N   ASP C   5      -2.773  -7.879   9.626  1.00 96.99           N  
ATOM   1803  CA  ASP C   5      -3.732  -7.310  10.567  1.00 96.99           C  
ATOM   1804  C   ASP C   5      -4.053  -8.296  11.688  1.00 96.99           C  
ATOM   1805  O   ASP C   5      -4.577  -9.383  11.435  1.00 96.99           O  
ATOM   1806  CB  ASP C   5      -5.016  -6.901   9.844  1.00 96.99           C  
ATOM   1807  CG  ASP C   5      -5.952  -6.080  10.714  1.00 96.99           C  
ATOM   1808  OD1 ASP C   5      -5.935  -6.247  11.953  1.00 96.99           O  
ATOM   1809  OD2 ASP C   5      -6.714  -5.262  10.156  1.00 96.99           O  
ATOM   1810  N   PRO C   6      -3.826  -7.917  12.901  1.00 96.79           N  
ATOM   1811  CA  PRO C   6      -4.081  -8.823  14.023  1.00 96.79           C  
ATOM   1812  C   PRO C   6      -5.539  -9.269  14.101  1.00 96.79           C  
ATOM   1813  O   PRO C   6      -5.825 -10.378  14.558  1.00 96.79           O  
ATOM   1814  CB  PRO C   6      -3.701  -7.984  15.246  1.00 96.79           C  
ATOM   1815  CG  PRO C   6      -2.780  -6.932  14.717  1.00 96.79           C  
ATOM   1816  CD  PRO C   6      -3.149  -6.650  13.289  1.00 96.79           C  
ATOM   1817  N   SER C   7      -6.428  -8.420  13.709  1.00 97.59           N  
ATOM   1818  CA  SER C   7      -7.843  -8.775  13.744  1.00 97.59           C  
ATOM   1819  C   SER C   7      -8.134  -9.975  12.848  1.00 97.59           C  
ATOM   1820  O   SER C   7      -8.984 -10.806  13.172  1.00 97.59           O  
ATOM   1821  CB  SER C   7      -8.706  -7.587  13.314  1.00 97.59           C  
ATOM   1822  OG  SER C   7      -8.424  -6.448  14.109  1.00 97.59           O  
ATOM   1823  N   VAL C   8      -7.457 -10.071  11.778  1.00 98.09           N  
ATOM   1824  CA  VAL C   8      -7.647 -11.177  10.847  1.00 98.09           C  
ATOM   1825  C   VAL C   8      -7.134 -12.473  11.470  1.00 98.09           C  
ATOM   1826  O   VAL C   8      -7.798 -13.509  11.398  1.00 98.09           O  
ATOM   1827  CB  VAL C   8      -6.935 -10.913   9.501  1.00 98.09           C  
ATOM   1828  CG1 VAL C   8      -6.979 -12.156   8.614  1.00 98.09           C  
ATOM   1829  CG2 VAL C   8      -7.569  -9.721   8.786  1.00 98.09           C  
ATOM   1830  N   VAL C   9      -6.021 -12.416  12.092  1.00 97.18           N  
ATOM   1831  CA  VAL C   9      -5.432 -13.578  12.748  1.00 97.18           C  
ATOM   1832  C   VAL C   9      -6.369 -14.083  13.845  1.00 97.18           C  
ATOM   1833  O   VAL C   9      -6.603 -15.287  13.964  1.00 97.18           O  
ATOM   1834  CB  VAL C   9      -4.043 -13.251  13.343  1.00 97.18           C  
ATOM   1835  CG1 VAL C   9      -3.487 -14.452  14.107  1.00 97.18           C  
ATOM   1836  CG2 VAL C   9      -3.080 -12.823  12.239  1.00 97.18           C  
ATOM   1837  N   LEU C  10      -6.887 -13.159  14.545  1.00 97.29           N  
ATOM   1838  CA  LEU C  10      -7.812 -13.512  15.616  1.00 97.29           C  
ATOM   1839  C   LEU C  10      -9.077 -14.154  15.055  1.00 97.29           C  
ATOM   1840  O   LEU C  10      -9.596 -15.115  15.625  1.00 97.29           O  
ATOM   1841  CB  LEU C  10      -8.178 -12.273  16.439  1.00 97.29           C  
ATOM   1842  CG  LEU C  10      -7.098 -11.743  17.384  1.00 97.29           C  
ATOM   1843  CD1 LEU C  10      -7.504 -10.386  17.946  1.00 97.29           C  
ATOM   1844  CD2 LEU C  10      -6.837 -12.738  18.511  1.00 97.29           C  
ATOM   1845  N   ALA C  11      -9.554 -13.610  13.980  1.00 97.63           N  
ATOM   1846  CA  ALA C  11     -10.758 -14.155  13.359  1.00 97.63           C  
ATOM   1847  C   ALA C  11     -10.525 -15.582  12.870  1.00 97.63           C  
ATOM   1848  O   ALA C  11     -11.410 -16.434  12.978  1.00 97.63           O  
ATOM   1849  CB  ALA C  11     -11.208 -13.266  12.201  1.00 97.63           C  
ATOM   1850  N   LEU C  12      -9.369 -15.865  12.346  1.00 97.54           N  
ATOM   1851  CA  LEU C  12      -9.040 -17.207  11.877  1.00 97.54           C  
ATOM   1852  C   LEU C  12      -8.956 -18.185  13.044  1.00 97.54           C  
ATOM   1853  O   LEU C  12      -9.389 -19.334  12.929  1.00 97.54           O  
ATOM   1854  CB  LEU C  12      -7.718 -17.196  11.107  1.00 97.54           C  
ATOM   1855  CG  LEU C  12      -7.714 -16.445   9.775  1.00 97.54           C  
ATOM   1856  CD1 LEU C  12      -6.328 -16.498   9.140  1.00 97.54           C  
ATOM   1857  CD2 LEU C  12      -8.763 -17.024   8.831  1.00 97.54           C  
ATOM   1858  N   LYS C  13      -8.419 -17.705  14.147  1.00 96.99           N  
ATOM   1859  CA  LYS C  13      -8.368 -18.539  15.346  1.00 96.99           C  
ATOM   1860  C   LYS C  13      -9.772 -18.865  15.848  1.00 96.99           C  
ATOM   1861  O   LYS C  13     -10.053 -20.005  16.225  1.00 96.99           O  
ATOM   1862  CB  LYS C  13      -7.565 -17.847  16.449  1.00 96.99           C  
ATOM   1863  CG  LYS C  13      -6.061 -17.865  16.222  1.00 96.99           C  
ATOM   1864  CD  LYS C  13      -5.311 -17.259  17.402  1.00 96.99           C  
ATOM   1865  CE  LYS C  13      -3.809 -17.219  17.149  1.00 96.99           C  
ATOM   1866  NZ  LYS C  13      -3.076 -16.563  18.274  1.00 96.99           N  
ATOM   1867  N   SER C  14     -10.555 -17.863  15.836  1.00 97.03           N  
ATOM   1868  CA  SER C  14     -11.939 -18.063  16.252  1.00 97.03           C  
ATOM   1869  C   SER C  14     -12.666 -19.019  15.313  1.00 97.03           C  
ATOM   1870  O   SER C  14     -13.484 -19.829  15.755  1.00 97.03           O  
ATOM   1871  CB  SER C  14     -12.681 -16.727  16.308  1.00 97.03           C  
ATOM   1872  OG  SER C  14     -14.043 -16.922  16.650  1.00 97.03           O  
ATOM   1873  N   LEU C  15     -12.413 -18.905  14.055  1.00 97.57           N  
ATOM   1874  CA  LEU C  15     -12.989 -19.824  13.081  1.00 97.57           C  
ATOM   1875  C   LEU C  15     -12.619 -21.267  13.409  1.00 97.57           C  
ATOM   1876  O   LEU C  15     -13.480 -22.149  13.406  1.00 97.57           O  
ATOM   1877  CB  LEU C  15     -12.516 -19.472  11.668  1.00 97.57           C  
ATOM   1878  CG  LEU C  15     -13.074 -20.331  10.532  1.00 97.57           C  
ATOM   1879  CD1 LEU C  15     -14.571 -20.086  10.369  1.00 97.57           C  
ATOM   1880  CD2 LEU C  15     -12.336 -20.044   9.230  1.00 97.57           C  
ATOM   1881  N   GLU C  16     -11.428 -21.476  13.728  1.00 97.15           N  
ATOM   1882  CA  GLU C  16     -10.917 -22.812  14.021  1.00 97.15           C  
ATOM   1883  C   GLU C  16     -11.454 -23.329  15.353  1.00 97.15           C  
ATOM   1884  O   GLU C  16     -11.941 -24.459  15.434  1.00 97.15           O  
ATOM   1885  CB  GLU C  16      -9.386 -22.812  14.035  1.00 97.15           C  
ATOM   1886  CG  GLU C  16      -8.773 -24.175  14.320  1.00 97.15           C  
ATOM   1887  CD  GLU C  16      -7.255 -24.144  14.401  1.00 97.15           C  
ATOM   1888  OE1 GLU C  16      -6.628 -25.228  14.443  1.00 97.15           O  
ATOM   1889  OE2 GLU C  16      -6.688 -23.030  14.426  1.00 97.15           O  
ATOM   1890  N   LYS C  17     -11.449 -22.527  16.390  1.00 96.79           N  
ATOM   1891  CA  LYS C  17     -11.744 -22.971  17.750  1.00 96.79           C  
ATOM   1892  C   LYS C  17     -13.243 -22.937  18.026  1.00 96.79           C  
ATOM   1893  O   LYS C  17     -13.774 -23.815  18.710  1.00 96.79           O  
ATOM   1894  CB  LYS C  17     -11.003 -22.104  18.770  1.00 96.79           C  
ATOM   1895  CG  LYS C  17      -9.493 -22.286  18.757  1.00 96.79           C  
ATOM   1896  CD  LYS C  17      -8.878 -21.949  20.109  1.00 96.79           C  
ATOM   1897  CE  LYS C  17      -7.369 -22.156  20.106  1.00 96.79           C  
ATOM   1898  NZ  LYS C  17      -6.766 -21.861  21.440  1.00 96.79           N  
ATOM   1899  N   ASP C  18     -13.891 -21.984  17.425  1.00 97.05           N  
ATOM   1900  CA  ASP C  18     -15.277 -21.751  17.816  1.00 97.05           C  
ATOM   1901  C   ASP C  18     -16.242 -22.245  16.740  1.00 97.05           C  
ATOM   1902  O   ASP C  18     -17.277 -22.837  17.051  1.00 97.05           O  
ATOM   1903  CB  ASP C  18     -15.515 -20.266  18.094  1.00 97.05           C  
ATOM   1904  CG  ASP C  18     -14.613 -19.715  19.184  1.00 97.05           C  
ATOM   1905  OD1 ASP C  18     -14.247 -20.469  20.111  1.00 97.05           O  
ATOM   1906  OD2 ASP C  18     -14.268 -18.515  19.117  1.00 97.05           O  
ATOM   1907  N   TYR C  19     -15.913 -22.123  15.542  1.00 97.24           N  
ATOM   1908  CA  TYR C  19     -16.894 -22.380  14.494  1.00 97.24           C  
ATOM   1909  C   TYR C  19     -16.731 -23.785  13.927  1.00 97.24           C  
ATOM   1910  O   TYR C  19     -17.713 -24.514  13.766  1.00 97.24           O  
ATOM   1911  CB  TYR C  19     -16.766 -21.346  13.372  1.00 97.24           C  
ATOM   1912  CG  TYR C  19     -17.944 -21.324  12.429  1.00 97.24           C  
ATOM   1913  CD1 TYR C  19     -17.862 -21.906  11.167  1.00 97.24           C  
ATOM   1914  CD2 TYR C  19     -19.141 -20.719  12.799  1.00 97.24           C  
ATOM   1915  CE1 TYR C  19     -18.945 -21.886  10.294  1.00 97.24           C  
ATOM   1916  CE2 TYR C  19     -20.231 -20.694  11.934  1.00 97.24           C  
ATOM   1917  CZ  TYR C  19     -20.123 -21.279  10.686  1.00 97.24           C  
ATOM   1918  OH  TYR C  19     -21.198 -21.256   9.826  1.00 97.24           O  
ATOM   1919  N   LEU C  20     -15.545 -24.229  13.664  1.00 96.12           N  
ATOM   1920  CA  LEU C  20     -15.284 -25.474  12.949  1.00 96.12           C  
ATOM   1921  C   LEU C  20     -15.840 -26.668  13.719  1.00 96.12           C  
ATOM   1922  O   LEU C  20     -16.457 -27.558  13.129  1.00 96.12           O  
ATOM   1923  CB  LEU C  20     -13.781 -25.656  12.720  1.00 96.12           C  
ATOM   1924  CG  LEU C  20     -13.155 -24.797  11.620  1.00 96.12           C  
ATOM   1925  CD1 LEU C  20     -11.743 -25.281  11.310  1.00 96.12           C  
ATOM   1926  CD2 LEU C  20     -14.022 -24.819  10.365  1.00 96.12           C  
ATOM   1927  N   PRO C  21     -15.679 -26.750  15.050  1.00 96.22           N  
ATOM   1928  CA  PRO C  21     -16.145 -27.932  15.781  1.00 96.22           C  
ATOM   1929  C   PRO C  21     -17.628 -28.215  15.560  1.00 96.22           C  
ATOM   1930  O   PRO C  21     -18.032 -29.378  15.469  1.00 96.22           O  
ATOM   1931  CB  PRO C  21     -15.870 -27.573  17.244  1.00 96.22           C  
ATOM   1932  CG  PRO C  21     -14.679 -26.671  17.198  1.00 96.22           C  
ATOM   1933  CD  PRO C  21     -14.786 -25.799  15.980  1.00 96.22           C  
ATOM   1934  N   GLY C  22     -18.401 -27.291  15.300  1.00 95.80           N  
ATOM   1935  CA  GLY C  22     -19.833 -27.488  15.135  1.00 95.80           C  
ATOM   1936  C   GLY C  22     -20.270 -27.495  13.683  1.00 95.80           C  
ATOM   1937  O   GLY C  22     -21.423 -27.808  13.378  1.00 95.80           O  
ATOM   1938  N   HIS C  23     -19.345 -27.314  12.740  1.00 96.23           N  
ATOM   1939  CA  HIS C  23     -19.818 -27.058  11.385  1.00 96.23           C  
ATOM   1940  C   HIS C  23     -19.034 -27.876  10.364  1.00 96.23           C  
ATOM   1941  O   HIS C  23     -19.341 -27.846   9.170  1.00 96.23           O  
ATOM   1942  CB  HIS C  23     -19.715 -25.568  11.054  1.00 96.23           C  
ATOM   1943  CG  HIS C  23     -20.587 -24.702  11.906  1.00 96.23           C  
ATOM   1944  CD2 HIS C  23     -21.779 -24.115  11.648  1.00 96.23           C  
ATOM   1945  ND1 HIS C  23     -20.255 -24.353  13.197  1.00 96.23           N  
ATOM   1946  CE1 HIS C  23     -21.209 -23.585  13.698  1.00 96.23           C  
ATOM   1947  NE2 HIS C  23     -22.145 -23.426  12.779  1.00 96.23           N  
ATOM   1948  N   LEU C  24     -18.014 -28.629  10.849  1.00 92.70           N  
ATOM   1949  CA  LEU C  24     -17.212 -29.509  10.004  1.00 92.70           C  
ATOM   1950  C   LEU C  24     -16.682 -30.694  10.804  1.00 92.70           C  
ATOM   1951  O   LEU C  24     -16.397 -30.566  11.997  1.00 92.70           O  
ATOM   1952  CB  LEU C  24     -16.047 -28.737   9.379  1.00 92.70           C  
ATOM   1953  CG  LEU C  24     -15.311 -29.432   8.233  1.00 92.70           C  
ATOM   1954  CD1 LEU C  24     -16.219 -29.548   7.013  1.00 92.70           C  
ATOM   1955  CD2 LEU C  24     -14.032 -28.679   7.884  1.00 92.70           C  
ATOM   1956  N   ASP C  25     -16.604 -31.817  10.137  1.00 91.60           N  
ATOM   1957  CA  ASP C  25     -16.086 -33.018  10.785  1.00 91.60           C  
ATOM   1958  C   ASP C  25     -14.661 -32.798  11.290  1.00 91.60           C  
ATOM   1959  O   ASP C  25     -13.843 -32.178  10.606  1.00 91.60           O  
ATOM   1960  CB  ASP C  25     -16.124 -34.206   9.824  1.00 91.60           C  
ATOM   1961  CG  ASP C  25     -16.962 -35.362  10.342  1.00 91.60           C  
ATOM   1962  OD1 ASP C  25     -16.854 -35.704  11.540  1.00 91.60           O  
ATOM   1963  OD2 ASP C  25     -17.735 -35.938   9.546  1.00 91.60           O  
ATOM   1964  N   ALA C  26     -14.303 -33.285  12.401  1.00 91.43           N  
ATOM   1965  CA  ALA C  26     -13.027 -33.082  13.083  1.00 91.43           C  
ATOM   1966  C   ALA C  26     -11.863 -33.575  12.229  1.00 91.43           C  
ATOM   1967  O   ALA C  26     -10.763 -33.022  12.287  1.00 91.43           O  
ATOM   1968  CB  ALA C  26     -13.028 -33.788  14.437  1.00 91.43           C  
ATOM   1969  N   LYS C  27     -12.140 -34.520  11.474  1.00 88.00           N  
ATOM   1970  CA  LYS C  27     -11.077 -35.107  10.664  1.00 88.00           C  
ATOM   1971  C   LYS C  27     -10.563 -34.113   9.626  1.00 88.00           C  
ATOM   1972  O   LYS C  27      -9.444 -34.249   9.129  1.00 88.00           O  
ATOM   1973  CB  LYS C  27     -11.570 -36.379   9.971  1.00 88.00           C  
ATOM   1974  CG  LYS C  27     -12.751 -36.157   9.038  1.00 88.00           C  
ATOM   1975  CD  LYS C  27     -13.216 -37.462   8.406  1.00 88.00           C  
ATOM   1976  CE  LYS C  27     -14.410 -37.245   7.486  1.00 88.00           C  
ATOM   1977  NZ  LYS C  27     -14.856 -38.519   6.847  1.00 88.00           N  
ATOM   1978  N   HIS C  28     -11.454 -33.100   9.337  1.00 83.81           N  
ATOM   1979  CA  HIS C  28     -11.111 -32.172   8.267  1.00 83.81           C  
ATOM   1980  C   HIS C  28     -10.614 -30.843   8.829  1.00 83.81           C  
ATOM   1981  O   HIS C  28     -10.198 -29.961   8.074  1.00 83.81           O  
ATOM   1982  CB  HIS C  28     -12.314 -31.937   7.354  1.00 83.81           C  
ATOM   1983  CG  HIS C  28     -12.800 -33.176   6.670  1.00 83.81           C  
ATOM   1984  CD2 HIS C  28     -14.013 -33.776   6.672  1.00 83.81           C  
ATOM   1985  ND1 HIS C  28     -11.987 -33.949   5.868  1.00 83.81           N  
ATOM   1986  CE1 HIS C  28     -12.684 -34.973   5.405  1.00 83.81           C  
ATOM   1987  NE2 HIS C  28     -13.916 -34.891   5.878  1.00 83.81           N  
ATOM   1988  N   HIS C  29     -10.569 -30.691  10.135  1.00 90.97           N  
ATOM   1989  CA  HIS C  29     -10.285 -29.400  10.754  1.00 90.97           C  
ATOM   1990  C   HIS C  29      -8.880 -28.919  10.406  1.00 90.97           C  
ATOM   1991  O   HIS C  29      -8.706 -27.800   9.919  1.00 90.97           O  
ATOM   1992  CB  HIS C  29     -10.450 -29.486  12.272  1.00 90.97           C  
ATOM   1993  CG  HIS C  29     -11.875 -29.578  12.717  1.00 90.97           C  
ATOM   1994  CD2 HIS C  29     -13.014 -29.782  12.015  1.00 90.97           C  
ATOM   1995  ND1 HIS C  29     -12.252 -29.451  14.036  1.00 90.97           N  
ATOM   1996  CE1 HIS C  29     -13.566 -29.575  14.126  1.00 90.97           C  
ATOM   1997  NE2 HIS C  29     -14.052 -29.777  12.913  1.00 90.97           N  
ATOM   1998  N   LYS C  30      -7.978 -29.794  10.625  1.00 89.40           N  
ATOM   1999  CA  LYS C  30      -6.583 -29.410  10.433  1.00 89.40           C  
ATOM   2000  C   LYS C  30      -6.300 -29.082   8.970  1.00 89.40           C  
ATOM   2001  O   LYS C  30      -5.714 -28.040   8.666  1.00 89.40           O  
ATOM   2002  CB  LYS C  30      -5.650 -30.525  10.909  1.00 89.40           C  
ATOM   2003  CG  LYS C  30      -4.175 -30.153  10.882  1.00 89.40           C  
ATOM   2004  CD  LYS C  30      -3.301 -31.290  11.396  1.00 89.40           C  
ATOM   2005  CE  LYS C  30      -1.821 -30.945  11.303  1.00 89.40           C  
ATOM   2006  NZ  LYS C  30      -0.960 -32.062  11.793  1.00 89.40           N  
ATOM   2007  N   ALA C  31      -6.748 -29.940   8.090  1.00 82.98           N  
ATOM   2008  CA  ALA C  31      -6.521 -29.740   6.661  1.00 82.98           C  
ATOM   2009  C   ALA C  31      -7.209 -28.470   6.168  1.00 82.98           C  
ATOM   2010  O   ALA C  31      -6.642 -27.719   5.370  1.00 82.98           O  
ATOM   2011  CB  ALA C  31      -7.013 -30.950   5.869  1.00 82.98           C  
ATOM   2012  N   MET C  32      -8.392 -28.243   6.648  1.00 86.59           N  
ATOM   2013  CA  MET C  32      -9.158 -27.062   6.262  1.00 86.59           C  
ATOM   2014  C   MET C  32      -8.446 -25.786   6.698  1.00 86.59           C  
ATOM   2015  O   MET C  32      -8.280 -24.859   5.903  1.00 86.59           O  
ATOM   2016  CB  MET C  32     -10.562 -27.108   6.865  1.00 86.59           C  
ATOM   2017  CG  MET C  32     -11.432 -25.921   6.488  1.00 86.59           C  
ATOM   2018  SD  MET C  32     -13.130 -26.047   7.171  1.00 86.59           S  
ATOM   2019  CE  MET C  32     -13.851 -24.513   6.523  1.00 86.59           C  
ATOM   2020  N   MET C  33      -7.996 -25.774   7.896  1.00 91.62           N  
ATOM   2021  CA  MET C  33      -7.377 -24.564   8.430  1.00 91.62           C  
ATOM   2022  C   MET C  33      -6.045 -24.284   7.742  1.00 91.62           C  
ATOM   2023  O   MET C  33      -5.684 -23.126   7.525  1.00 91.62           O  
ATOM   2024  CB  MET C  33      -7.170 -24.688   9.940  1.00 91.62           C  
ATOM   2025  CG  MET C  33      -8.450 -24.550  10.749  1.00 91.62           C  
ATOM   2026  SD  MET C  33      -9.416 -23.059  10.285  1.00 91.62           S  
ATOM   2027  CE  MET C  33      -8.182 -21.768  10.599  1.00 91.62           C  
ATOM   2028  N   GLU C  34      -5.317 -25.316   7.454  1.00 87.33           N  
ATOM   2029  CA  GLU C  34      -4.073 -25.135   6.710  1.00 87.33           C  
ATOM   2030  C   GLU C  34      -4.327 -24.464   5.363  1.00 87.33           C  
ATOM   2031  O   GLU C  34      -3.596 -23.554   4.969  1.00 87.33           O  
ATOM   2032  CB  GLU C  34      -3.369 -26.479   6.504  1.00 87.33           C  
ATOM   2033  CG  GLU C  34      -2.617 -26.974   7.730  1.00 87.33           C  
ATOM   2034  CD  GLU C  34      -1.956 -28.327   7.523  1.00 87.33           C  
ATOM   2035  OE1 GLU C  34      -1.311 -28.839   8.467  1.00 87.33           O  
ATOM   2036  OE2 GLU C  34      -2.084 -28.880   6.408  1.00 87.33           O  
ATOM   2037  N   ARG C  35      -5.385 -24.859   4.744  1.00 84.74           N  
ATOM   2038  CA  ARG C  35      -5.716 -24.300   3.437  1.00 84.74           C  
ATOM   2039  C   ARG C  35      -6.226 -22.869   3.567  1.00 84.74           C  
ATOM   2040  O   ARG C  35      -5.922 -22.018   2.730  1.00 84.74           O  
ATOM   2041  CB  ARG C  35      -6.760 -25.167   2.731  1.00 84.74           C  
ATOM   2042  CG  ARG C  35      -6.205 -26.466   2.169  1.00 84.74           C  
ATOM   2043  CD  ARG C  35      -7.208 -27.163   1.261  1.00 84.74           C  
ATOM   2044  NE  ARG C  35      -6.651 -28.379   0.676  1.00 84.74           N  
ATOM   2045  CZ  ARG C  35      -7.302 -29.185  -0.159  1.00 84.74           C  
ATOM   2046  NH1 ARG C  35      -8.552 -28.919  -0.523  1.00 84.74           N  
ATOM   2047  NH2 ARG C  35      -6.700 -30.267  -0.633  1.00 84.74           N  
ATOM   2048  N   VAL C  36      -6.988 -22.694   4.549  1.00 91.29           N  
ATOM   2049  CA  VAL C  36      -7.527 -21.358   4.785  1.00 91.29           C  
ATOM   2050  C   VAL C  36      -6.386 -20.385   5.075  1.00 91.29           C  
ATOM   2051  O   VAL C  36      -6.316 -19.306   4.483  1.00 91.29           O  
ATOM   2052  CB  VAL C  36      -8.542 -21.352   5.948  1.00 91.29           C  
ATOM   2053  CG1 VAL C  36      -8.878 -19.921   6.365  1.00 91.29           C  
ATOM   2054  CG2 VAL C  36      -9.810 -22.108   5.554  1.00 91.29           C  
ATOM   2055  N   GLU C  37      -5.526 -20.777   5.925  1.00 92.32           N  
ATOM   2056  CA  GLU C  37      -4.399 -19.921   6.283  1.00 92.32           C  
ATOM   2057  C   GLU C  37      -3.510 -19.643   5.075  1.00 92.32           C  
ATOM   2058  O   GLU C  37      -3.063 -18.511   4.874  1.00 92.32           O  
ATOM   2059  CB  GLU C  37      -3.577 -20.559   7.406  1.00 92.32           C  
ATOM   2060  CG  GLU C  37      -4.239 -20.483   8.774  1.00 92.32           C  
ATOM   2061  CD  GLU C  37      -3.394 -21.087   9.884  1.00 92.32           C  
ATOM   2062  OE1 GLU C  37      -3.859 -21.129  11.046  1.00 92.32           O  
ATOM   2063  OE2 GLU C  37      -2.258 -21.520   9.591  1.00 92.32           O  
ATOM   2064  N   ASN C  38      -3.296 -20.627   4.312  1.00 85.95           N  
ATOM   2065  CA  ASN C  38      -2.495 -20.445   3.106  1.00 85.95           C  
ATOM   2066  C   ASN C  38      -3.189 -19.528   2.104  1.00 85.95           C  
ATOM   2067  O   ASN C  38      -2.538 -18.714   1.447  1.00 85.95           O  
ATOM   2068  CB  ASN C  38      -2.183 -21.797   2.461  1.00 85.95           C  
ATOM   2069  CG  ASN C  38      -1.147 -22.588   3.235  1.00 85.95           C  
ATOM   2070  ND2 ASN C  38      -1.092 -23.893   2.990  1.00 85.95           N  
ATOM   2071  OD1 ASN C  38      -0.404 -22.033   4.048  1.00 85.95           O  
ATOM   2072  N   ALA C  39      -4.443 -19.700   2.003  1.00 88.10           N  
ATOM   2073  CA  ALA C  39      -5.210 -18.851   1.094  1.00 88.10           C  
ATOM   2074  C   ALA C  39      -5.135 -17.386   1.517  1.00 88.10           C  
ATOM   2075  O   ALA C  39      -4.990 -16.498   0.674  1.00 88.10           O  
ATOM   2076  CB  ALA C  39      -6.665 -19.312   1.037  1.00 88.10           C  
ATOM   2077  N   VAL C  40      -5.233 -17.175   2.796  1.00 93.84           N  
ATOM   2078  CA  VAL C  40      -5.173 -15.812   3.312  1.00 93.84           C  
ATOM   2079  C   VAL C  40      -3.763 -15.254   3.134  1.00 93.84           C  
ATOM   2080  O   VAL C  40      -3.591 -14.092   2.758  1.00 93.84           O  
ATOM   2081  CB  VAL C  40      -5.588 -15.749   4.799  1.00 93.84           C  
ATOM   2082  CG1 VAL C  40      -5.349 -14.352   5.368  1.00 93.84           C  
ATOM   2083  CG2 VAL C  40      -7.052 -16.153   4.962  1.00 93.84           C  
ATOM   2084  N   LYS C  41      -2.802 -16.035   3.391  1.00 90.07           N  
ATOM   2085  CA  LYS C  41      -1.420 -15.619   3.177  1.00 90.07           C  
ATOM   2086  C   LYS C  41      -1.164 -15.301   1.707  1.00 90.07           C  
ATOM   2087  O   LYS C  41      -0.379 -14.406   1.387  1.00 90.07           O  
ATOM   2088  CB  LYS C  41      -0.451 -16.701   3.655  1.00 90.07           C  
ATOM   2089  CG  LYS C  41      -0.276 -16.752   5.166  1.00 90.07           C  
ATOM   2090  CD  LYS C  41       0.691 -17.854   5.579  1.00 90.07           C  
ATOM   2091  CE  LYS C  41       0.778 -17.981   7.094  1.00 90.07           C  
ATOM   2092  NZ  LYS C  41       1.644 -19.128   7.504  1.00 90.07           N  
ATOM   2093  N   ASP C  42      -1.881 -15.979   0.861  1.00 87.68           N  
ATOM   2094  CA  ASP C  42      -1.704 -15.826  -0.580  1.00 87.68           C  
ATOM   2095  C   ASP C  42      -2.215 -14.469  -1.055  1.00 87.68           C  
ATOM   2096  O   ASP C  42      -2.001 -14.087  -2.208  1.00 87.68           O  
ATOM   2097  CB  ASP C  42      -2.423 -16.951  -1.330  1.00 87.68           C  
ATOM   2098  CG  ASP C  42      -1.952 -17.100  -2.766  1.00 87.68           C  
ATOM   2099  OD1 ASP C  42      -0.728 -17.060  -3.014  1.00 87.68           O  
ATOM   2100  OD2 ASP C  42      -2.813 -17.255  -3.659  1.00 87.68           O  
ATOM   2101  N   PHE C  43      -2.848 -13.760  -0.214  1.00 91.62           N  
ATOM   2102  CA  PHE C  43      -3.275 -12.407  -0.554  1.00 91.62           C  
ATOM   2103  C   PHE C  43      -2.075 -11.532  -0.899  1.00 91.62           C  
ATOM   2104  O   PHE C  43      -2.229 -10.469  -1.504  1.00 91.62           O  
ATOM   2105  CB  PHE C  43      -4.063 -11.784   0.603  1.00 91.62           C  
ATOM   2106  CG  PHE C  43      -5.535 -12.098   0.572  1.00 91.62           C  
ATOM   2107  CD1 PHE C  43      -6.477 -11.090   0.739  1.00 91.62           C  
ATOM   2108  CD2 PHE C  43      -5.976 -13.399   0.377  1.00 91.62           C  
ATOM   2109  CE1 PHE C  43      -7.840 -11.376   0.712  1.00 91.62           C  
ATOM   2110  CE2 PHE C  43      -7.337 -13.694   0.347  1.00 91.62           C  
ATOM   2111  CZ  PHE C  43      -8.266 -12.680   0.515  1.00 91.62           C  
ATOM   2112  N   GLN C  44      -0.944 -11.960  -0.506  1.00 87.28           N  
ATOM   2113  CA  GLN C  44       0.262 -11.190  -0.791  1.00 87.28           C  
ATOM   2114  C   GLN C  44       0.762 -11.454  -2.208  1.00 87.28           C  
ATOM   2115  O   GLN C  44       1.551 -10.676  -2.749  1.00 87.28           O  
ATOM   2116  CB  GLN C  44       1.360 -11.517   0.223  1.00 87.28           C  
ATOM   2117  CG  GLN C  44       1.855 -12.955   0.150  1.00 87.28           C  
ATOM   2118  CD  GLN C  44       3.025 -13.221   1.078  1.00 87.28           C  
ATOM   2119  NE2 GLN C  44       3.191 -14.476   1.479  1.00 87.28           N  
ATOM   2120  OE1 GLN C  44       3.775 -12.304   1.431  1.00 87.28           O  
ATOM   2121  N   GLU C  45       0.355 -12.577  -2.741  1.00 81.31           N  
ATOM   2122  CA  GLU C  45       0.770 -12.920  -4.098  1.00 81.31           C  
ATOM   2123  C   GLU C  45      -0.231 -12.406  -5.128  1.00 81.31           C  
ATOM   2124  O   GLU C  45      -1.096 -13.154  -5.588  1.00 81.31           O  
ATOM   2125  CB  GLU C  45       0.941 -14.435  -4.241  1.00 81.31           C  
ATOM   2126  CG  GLU C  45       1.965 -15.032  -3.286  1.00 81.31           C  
ATOM   2127  CD  GLU C  45       3.396 -14.640  -3.620  1.00 81.31           C  
ATOM   2128  OE1 GLU C  45       4.288 -14.811  -2.758  1.00 81.31           O  
ATOM   2129  OE2 GLU C  45       3.626 -14.160  -4.751  1.00 81.31           O  
ATOM   2130  N   LEU C  46      -0.038 -11.181  -5.465  1.00 80.39           N  
ATOM   2131  CA  LEU C  46      -0.982 -10.529  -6.365  1.00 80.39           C  
ATOM   2132  C   LEU C  46      -0.359 -10.309  -7.740  1.00 80.39           C  
ATOM   2133  O   LEU C  46       0.851 -10.098  -7.850  1.00 80.39           O  
ATOM   2134  CB  LEU C  46      -1.443  -9.192  -5.781  1.00 80.39           C  
ATOM   2135  CG  LEU C  46      -2.132  -9.250  -4.417  1.00 80.39           C  
ATOM   2136  CD1 LEU C  46      -2.390  -7.841  -3.892  1.00 80.39           C  
ATOM   2137  CD2 LEU C  46      -3.435 -10.038  -4.508  1.00 80.39           C  
ATOM   2138  N   SER C  47      -1.045 -10.695  -8.755  1.00 71.31           N  
ATOM   2139  CA  SER C  47      -0.666 -10.296 -10.106  1.00 71.31           C  
ATOM   2140  C   SER C  47      -1.538  -9.150 -10.609  1.00 71.31           C  
ATOM   2141  O   SER C  47      -2.736  -9.328 -10.835  1.00 71.31           O  
ATOM   2142  CB  SER C  47      -0.766 -11.482 -11.065  1.00 71.31           C  
ATOM   2143  OG  SER C  47      -2.085 -12.002 -11.085  1.00 71.31           O  
ATOM   2144  N   LEU C  48      -0.837  -8.060 -10.600  1.00 68.52           N  
ATOM   2145  CA  LEU C  48      -1.595  -6.892 -11.035  1.00 68.52           C  
ATOM   2146  C   LEU C  48      -1.512  -6.724 -12.548  1.00 68.52           C  
ATOM   2147  O   LEU C  48      -0.510  -7.095 -13.164  1.00 68.52           O  
ATOM   2148  CB  LEU C  48      -1.081  -5.630 -10.340  1.00 68.52           C  
ATOM   2149  CG  LEU C  48      -1.100  -5.641  -8.810  1.00 68.52           C  
ATOM   2150  CD1 LEU C  48      -0.309  -4.458  -8.261  1.00 68.52           C  
ATOM   2151  CD2 LEU C  48      -2.534  -5.619  -8.293  1.00 68.52           C  
ATOM   2152  N   ASN C  49      -2.580  -6.728 -13.261  1.00 60.51           N  
ATOM   2153  CA  ASN C  49      -2.702  -6.664 -14.714  1.00 60.51           C  
ATOM   2154  C   ASN C  49      -1.799  -5.586 -15.306  1.00 60.51           C  
ATOM   2155  O   ASN C  49      -1.151  -5.807 -16.330  1.00 60.51           O  
ATOM   2156  CB  ASN C  49      -4.157  -6.421 -15.121  1.00 60.51           C  
ATOM   2157  CG  ASN C  49      -5.037  -7.635 -14.900  1.00 60.51           C  
ATOM   2158  ND2 ASN C  49      -6.347  -7.430 -14.925  1.00 60.51           N  
ATOM   2159  OD1 ASN C  49      -4.541  -8.748 -14.709  1.00 60.51           O  
ATOM   2160  N   GLU C  50      -1.799  -4.381 -14.810  1.00 55.12           N  
ATOM   2161  CA  GLU C  50      -1.143  -3.265 -15.484  1.00 55.12           C  
ATOM   2162  C   GLU C  50       0.210  -2.956 -14.850  1.00 55.12           C  
ATOM   2163  O   GLU C  50       1.205  -2.773 -15.555  1.00 55.12           O  
ATOM   2164  CB  GLU C  50      -2.034  -2.020 -15.455  1.00 55.12           C  
ATOM   2165  CG  GLU C  50      -3.214  -2.086 -16.414  1.00 55.12           C  
ATOM   2166  CD  GLU C  50      -4.064  -0.825 -16.406  1.00 55.12           C  
ATOM   2167  OE1 GLU C  50      -5.040  -0.747 -17.187  1.00 55.12           O  
ATOM   2168  OE2 GLU C  50      -3.753   0.090 -15.613  1.00 55.12           O  
ATOM   2169  N   ASP C  51       0.276  -2.879 -13.539  1.00 60.49           N  
ATOM   2170  CA  ASP C  51       1.496  -2.481 -12.846  1.00 60.49           C  
ATOM   2171  C   ASP C  51       2.092  -3.651 -12.066  1.00 60.49           C  
ATOM   2172  O   ASP C  51       1.385  -4.601 -11.726  1.00 60.49           O  
ATOM   2173  CB  ASP C  51       1.219  -1.308 -11.904  1.00 60.49           C  
ATOM   2174  CG  ASP C  51       0.948  -0.007 -12.639  1.00 60.49           C  
ATOM   2175  OD1 ASP C  51       1.336   0.117 -13.821  1.00 60.49           O  
ATOM   2176  OD2 ASP C  51       0.344   0.903 -12.031  1.00 60.49           O  
ATOM   2177  N   ALA C  52       3.374  -3.530 -12.074  1.00 67.09           N  
ATOM   2178  CA  ALA C  52       4.046  -4.529 -11.248  1.00 67.09           C  
ATOM   2179  C   ALA C  52       3.663  -4.375  -9.779  1.00 67.09           C  
ATOM   2180  O   ALA C  52       3.522  -3.254  -9.283  1.00 67.09           O  
ATOM   2181  CB  ALA C  52       5.560  -4.425 -11.414  1.00 67.09           C  
ATOM   2182  N   TYR C  53       3.262  -5.360  -9.194  1.00 79.86           N  
ATOM   2183  CA  TYR C  53       2.952  -5.375  -7.768  1.00 79.86           C  
ATOM   2184  C   TYR C  53       4.203  -5.118  -6.936  1.00 79.86           C  
ATOM   2185  O   TYR C  53       5.189  -5.849  -7.044  1.00 79.86           O  
ATOM   2186  CB  TYR C  53       2.325  -6.713  -7.369  1.00 79.86           C  
ATOM   2187  CG  TYR C  53       2.087  -6.852  -5.884  1.00 79.86           C  
ATOM   2188  CD1 TYR C  53       2.592  -7.943  -5.178  1.00 79.86           C  
ATOM   2189  CD2 TYR C  53       1.358  -5.897  -5.186  1.00 79.86           C  
ATOM   2190  CE1 TYR C  53       2.375  -8.076  -3.811  1.00 79.86           C  
ATOM   2191  CE2 TYR C  53       1.133  -6.020  -3.818  1.00 79.86           C  
ATOM   2192  CZ  TYR C  53       1.646  -7.112  -3.141  1.00 79.86           C  
ATOM   2193  OH  TYR C  53       1.427  -7.239  -1.787  1.00 79.86           O  
ATOM   2194  N   MET C  54       4.225  -4.130  -6.058  1.00 81.10           N  
ATOM   2195  CA  MET C  54       5.392  -3.711  -5.287  1.00 81.10           C  
ATOM   2196  C   MET C  54       5.502  -4.507  -3.991  1.00 81.10           C  
ATOM   2197  O   MET C  54       6.563  -4.539  -3.365  1.00 81.10           O  
ATOM   2198  CB  MET C  54       5.324  -2.215  -4.978  1.00 81.10           C  
ATOM   2199  CG  MET C  54       5.424  -1.328  -6.208  1.00 81.10           C  
ATOM   2200  SD  MET C  54       5.445   0.458  -5.790  1.00 81.10           S  
ATOM   2201  CE  MET C  54       3.665   0.769  -5.629  1.00 81.10           C  
ATOM   2202  N   GLY C  55       4.368  -5.098  -3.533  1.00 89.11           N  
ATOM   2203  CA  GLY C  55       4.385  -5.905  -2.323  1.00 89.11           C  
ATOM   2204  C   GLY C  55       4.233  -5.084  -1.057  1.00 89.11           C  
ATOM   2205  O   GLY C  55       4.629  -5.523   0.025  1.00 89.11           O  
ATOM   2206  N   VAL C  56       3.821  -3.855  -1.192  1.00 92.25           N  
ATOM   2207  CA  VAL C  56       3.628  -2.988  -0.034  1.00 92.25           C  
ATOM   2208  C   VAL C  56       2.229  -2.378  -0.072  1.00 92.25           C  
ATOM   2209  O   VAL C  56       1.618  -2.275  -1.138  1.00 92.25           O  
ATOM   2210  CB  VAL C  56       4.696  -1.873   0.024  1.00 92.25           C  
ATOM   2211  CG1 VAL C  56       6.088  -2.467   0.230  1.00 92.25           C  
ATOM   2212  CG2 VAL C  56       4.654  -1.029  -1.249  1.00 92.25           C  
ATOM   2213  N   VAL C  57       1.698  -2.067   1.056  1.00 95.45           N  
ATOM   2214  CA  VAL C  57       0.437  -1.348   1.201  1.00 95.45           C  
ATOM   2215  C   VAL C  57       0.542  -0.346   2.349  1.00 95.45           C  
ATOM   2216  O   VAL C  57       1.487  -0.396   3.140  1.00 95.45           O  
ATOM   2217  CB  VAL C  57      -0.743  -2.315   1.443  1.00 95.45           C  
ATOM   2218  CG1 VAL C  57      -1.010  -3.164   0.201  1.00 95.45           C  
ATOM   2219  CG2 VAL C  57      -0.464  -3.205   2.653  1.00 95.45           C  
ATOM   2220  N   ASP C  58      -0.340   0.616   2.345  1.00 94.88           N  
ATOM   2221  CA  ASP C  58      -0.436   1.488   3.512  1.00 94.88           C  
ATOM   2222  C   ASP C  58      -1.433   0.938   4.528  1.00 94.88           C  
ATOM   2223  O   ASP C  58      -2.110  -0.058   4.266  1.00 94.88           O  
ATOM   2224  CB  ASP C  58      -0.837   2.903   3.092  1.00 94.88           C  
ATOM   2225  CG  ASP C  58      -2.192   2.957   2.410  1.00 94.88           C  
ATOM   2226  OD1 ASP C  58      -2.847   1.902   2.269  1.00 94.88           O  
ATOM   2227  OD2 ASP C  58      -2.608   4.065   2.005  1.00 94.88           O  
ATOM   2228  N   GLU C  59      -1.469   1.528   5.660  1.00 95.61           N  
ATOM   2229  CA  GLU C  59      -2.336   1.057   6.736  1.00 95.61           C  
ATOM   2230  C   GLU C  59      -3.805   1.128   6.331  1.00 95.61           C  
ATOM   2231  O   GLU C  59      -4.580   0.216   6.627  1.00 95.61           O  
ATOM   2232  CB  GLU C  59      -2.102   1.873   8.010  1.00 95.61           C  
ATOM   2233  CG  GLU C  59      -2.817   1.319   9.234  1.00 95.61           C  
ATOM   2234  CD  GLU C  59      -2.197   0.035   9.762  1.00 95.61           C  
ATOM   2235  OE1 GLU C  59      -2.889  -0.725  10.477  1.00 95.61           O  
ATOM   2236  OE2 GLU C  59      -1.009  -0.214   9.457  1.00 95.61           O  
ATOM   2237  N   ALA C  60      -4.170   2.188   5.670  1.00 95.63           N  
ATOM   2238  CA  ALA C  60      -5.561   2.376   5.268  1.00 95.63           C  
ATOM   2239  C   ALA C  60      -6.022   1.252   4.344  1.00 95.63           C  
ATOM   2240  O   ALA C  60      -7.110   0.701   4.523  1.00 95.63           O  
ATOM   2241  CB  ALA C  60      -5.739   3.729   4.584  1.00 95.63           C  
ATOM   2242  N   THR C  61      -5.226   0.955   3.372  1.00 97.02           N  
ATOM   2243  CA  THR C  61      -5.545  -0.111   2.429  1.00 97.02           C  
ATOM   2244  C   THR C  61      -5.627  -1.458   3.143  1.00 97.02           C  
ATOM   2245  O   THR C  61      -6.535  -2.250   2.882  1.00 97.02           O  
ATOM   2246  CB  THR C  61      -4.500  -0.190   1.300  1.00 97.02           C  
ATOM   2247  CG2 THR C  61      -4.858  -1.280   0.295  1.00 97.02           C  
ATOM   2248  OG1 THR C  61      -4.446   1.070   0.620  1.00 97.02           O  
ATOM   2249  N   LEU C  62      -4.687  -1.703   4.033  1.00 97.65           N  
ATOM   2250  CA  LEU C  62      -4.704  -2.938   4.811  1.00 97.65           C  
ATOM   2251  C   LEU C  62      -5.997  -3.056   5.611  1.00 97.65           C  
ATOM   2252  O   LEU C  62      -6.642  -4.108   5.604  1.00 97.65           O  
ATOM   2253  CB  LEU C  62      -3.500  -2.994   5.754  1.00 97.65           C  
ATOM   2254  CG  LEU C  62      -3.425  -4.203   6.687  1.00 97.65           C  
ATOM   2255  CD1 LEU C  62      -3.323  -5.492   5.878  1.00 97.65           C  
ATOM   2256  CD2 LEU C  62      -2.245  -4.070   7.642  1.00 97.65           C  
ATOM   2257  N   GLN C  63      -6.362  -1.988   6.228  1.00 97.15           N  
ATOM   2258  CA  GLN C  63      -7.568  -1.985   7.050  1.00 97.15           C  
ATOM   2259  C   GLN C  63      -8.814  -2.214   6.200  1.00 97.15           C  
ATOM   2260  O   GLN C  63      -9.717  -2.951   6.601  1.00 97.15           O  
ATOM   2261  CB  GLN C  63      -7.689  -0.668   7.819  1.00 97.15           C  
ATOM   2262  CG  GLN C  63      -6.762  -0.570   9.023  1.00 97.15           C  
ATOM   2263  CD  GLN C  63      -7.138  -1.532  10.133  1.00 97.15           C  
ATOM   2264  NE2 GLN C  63      -6.274  -1.646  11.137  1.00 97.15           N  
ATOM   2265  OE1 GLN C  63      -8.195  -2.168  10.090  1.00 97.15           O  
ATOM   2266  N   LYS C  64      -8.820  -1.562   5.113  1.00 97.16           N  
ATOM   2267  CA  LYS C  64      -9.952  -1.737   4.208  1.00 97.16           C  
ATOM   2268  C   LYS C  64     -10.092  -3.194   3.777  1.00 97.16           C  
ATOM   2269  O   LYS C  64     -11.192  -3.749   3.790  1.00 97.16           O  
ATOM   2270  CB  LYS C  64      -9.801  -0.840   2.978  1.00 97.16           C  
ATOM   2271  CG  LYS C  64     -11.082  -0.672   2.173  1.00 97.16           C  
ATOM   2272  CD  LYS C  64     -10.885   0.282   1.003  1.00 97.16           C  
ATOM   2273  CE  LYS C  64     -12.177   0.488   0.223  1.00 97.16           C  
ATOM   2274  NZ  LYS C  64     -11.977   1.384  -0.954  1.00 97.16           N  
ATOM   2275  N   GLY C  65      -8.997  -3.749   3.361  1.00 97.88           N  
ATOM   2276  CA  GLY C  65      -8.997  -5.152   2.981  1.00 97.88           C  
ATOM   2277  C   GLY C  65      -9.398  -6.077   4.114  1.00 97.88           C  
ATOM   2278  O   GLY C  65     -10.188  -7.002   3.918  1.00 97.88           O  
ATOM   2279  N   SER C  66      -8.851  -5.830   5.311  1.00 98.02           N  
ATOM   2280  CA  SER C  66      -9.168  -6.646   6.479  1.00 98.02           C  
ATOM   2281  C   SER C  66     -10.647  -6.547   6.837  1.00 98.02           C  
ATOM   2282  O   SER C  66     -11.292  -7.559   7.118  1.00 98.02           O  
ATOM   2283  CB  SER C  66      -8.316  -6.221   7.677  1.00 98.02           C  
ATOM   2284  OG  SER C  66      -6.936  -6.352   7.383  1.00 98.02           O  
ATOM   2285  N   TRP C  67     -11.086  -5.345   6.766  1.00 97.56           N  
ATOM   2286  CA  TRP C  67     -12.491  -5.125   7.092  1.00 97.56           C  
ATOM   2287  C   TRP C  67     -13.399  -5.872   6.121  1.00 97.56           C  
ATOM   2288  O   TRP C  67     -14.350  -6.538   6.537  1.00 97.56           O  
ATOM   2289  CB  TRP C  67     -12.821  -3.630   7.072  1.00 97.56           C  
ATOM   2290  CG  TRP C  67     -14.251  -3.317   7.398  1.00 97.56           C  
ATOM   2291  CD1 TRP C  67     -14.800  -3.177   8.643  1.00 97.56           C  
ATOM   2292  CD2 TRP C  67     -15.315  -3.110   6.464  1.00 97.56           C  
ATOM   2293  CE2 TRP C  67     -16.484  -2.848   7.213  1.00 97.56           C  
ATOM   2294  CE3 TRP C  67     -15.393  -3.120   5.066  1.00 97.56           C  
ATOM   2295  NE1 TRP C  67     -16.143  -2.894   8.538  1.00 97.56           N  
ATOM   2296  CZ2 TRP C  67     -17.717  -2.598   6.607  1.00 97.56           C  
ATOM   2297  CZ3 TRP C  67     -16.622  -2.872   4.465  1.00 97.56           C  
ATOM   2298  CH2 TRP C  67     -17.766  -2.613   5.237  1.00 97.56           C  
ATOM   2299  N   SER C  68     -13.126  -5.716   4.877  1.00 97.76           N  
ATOM   2300  CA  SER C  68     -13.917  -6.399   3.859  1.00 97.76           C  
ATOM   2301  C   SER C  68     -13.898  -7.910   4.063  1.00 97.76           C  
ATOM   2302  O   SER C  68     -14.943  -8.562   4.013  1.00 97.76           O  
ATOM   2303  CB  SER C  68     -13.399  -6.059   2.460  1.00 97.76           C  
ATOM   2304  OG  SER C  68     -14.160  -6.724   1.466  1.00 97.76           O  
ATOM   2305  N   LEU C  69     -12.806  -8.480   4.313  1.00 98.25           N  
ATOM   2306  CA  LEU C  69     -12.644  -9.915   4.519  1.00 98.25           C  
ATOM   2307  C   LEU C  69     -13.413 -10.377   5.752  1.00 98.25           C  
ATOM   2308  O   LEU C  69     -14.153 -11.362   5.696  1.00 98.25           O  
ATOM   2309  CB  LEU C  69     -11.162 -10.273   4.663  1.00 98.25           C  
ATOM   2310  CG  LEU C  69     -10.848 -11.726   5.022  1.00 98.25           C  
ATOM   2311  CD1 LEU C  69     -11.333 -12.661   3.919  1.00 98.25           C  
ATOM   2312  CD2 LEU C  69      -9.352 -11.906   5.263  1.00 98.25           C  
ATOM   2313  N   LEU C  70     -13.232  -9.655   6.835  1.00 98.17           N  
ATOM   2314  CA  LEU C  70     -13.844 -10.047   8.099  1.00 98.17           C  
ATOM   2315  C   LEU C  70     -15.362  -9.924   8.031  1.00 98.17           C  
ATOM   2316  O   LEU C  70     -16.082 -10.737   8.613  1.00 98.17           O  
ATOM   2317  CB  LEU C  70     -13.302  -9.190   9.246  1.00 98.17           C  
ATOM   2318  CG  LEU C  70     -11.855  -9.455   9.666  1.00 98.17           C  
ATOM   2319  CD1 LEU C  70     -11.414  -8.441  10.716  1.00 98.17           C  
ATOM   2320  CD2 LEU C  70     -11.704 -10.878  10.191  1.00 98.17           C  
ATOM   2321  N   LYS C  71     -15.798  -8.914   7.358  1.00 97.70           N  
ATOM   2322  CA  LYS C  71     -17.239  -8.755   7.175  1.00 97.70           C  
ATOM   2323  C   LYS C  71     -17.836  -9.957   6.449  1.00 97.70           C  
ATOM   2324  O   LYS C  71     -18.864 -10.494   6.868  1.00 97.70           O  
ATOM   2325  CB  LYS C  71     -17.544  -7.472   6.403  1.00 97.70           C  
ATOM   2326  CG  LYS C  71     -19.027  -7.155   6.288  1.00 97.70           C  
ATOM   2327  CD  LYS C  71     -19.269  -5.892   5.473  1.00 97.70           C  
ATOM   2328  CE  LYS C  71     -20.748  -5.693   5.174  1.00 97.70           C  
ATOM   2329  NZ  LYS C  71     -20.994  -4.439   4.399  1.00 97.70           N  
ATOM   2330  N   ASP C  72     -17.240 -10.363   5.418  1.00 97.93           N  
ATOM   2331  CA  ASP C  72     -17.728 -11.499   4.641  1.00 97.93           C  
ATOM   2332  C   ASP C  72     -17.577 -12.803   5.421  1.00 97.93           C  
ATOM   2333  O   ASP C  72     -18.429 -13.690   5.328  1.00 97.93           O  
ATOM   2334  CB  ASP C  72     -16.985 -11.594   3.307  1.00 97.93           C  
ATOM   2335  CG  ASP C  72     -17.709 -10.889   2.173  1.00 97.93           C  
ATOM   2336  OD1 ASP C  72     -18.789 -10.307   2.408  1.00 97.93           O  
ATOM   2337  OD2 ASP C  72     -17.194 -10.919   1.034  1.00 97.93           O  
ATOM   2338  N   LEU C  73     -16.473 -12.944   6.113  1.00 97.99           N  
ATOM   2339  CA  LEU C  73     -16.301 -14.129   6.947  1.00 97.99           C  
ATOM   2340  C   LEU C  73     -17.399 -14.217   8.000  1.00 97.99           C  
ATOM   2341  O   LEU C  73     -17.955 -15.293   8.236  1.00 97.99           O  
ATOM   2342  CB  LEU C  73     -14.928 -14.113   7.624  1.00 97.99           C  
ATOM   2343  CG  LEU C  73     -14.587 -15.324   8.493  1.00 97.99           C  
ATOM   2344  CD1 LEU C  73     -14.619 -16.601   7.658  1.00 97.99           C  
ATOM   2345  CD2 LEU C  73     -13.223 -15.144   9.150  1.00 97.99           C  
ATOM   2346  N   LYS C  74     -17.695 -13.134   8.564  1.00 97.25           N  
ATOM   2347  CA  LYS C  74     -18.762 -13.086   9.559  1.00 97.25           C  
ATOM   2348  C   LYS C  74     -20.105 -13.461   8.942  1.00 97.25           C  
ATOM   2349  O   LYS C  74     -20.916 -14.144   9.571  1.00 97.25           O  
ATOM   2350  CB  LYS C  74     -18.844 -11.697  10.192  1.00 97.25           C  
ATOM   2351  CG  LYS C  74     -19.794 -11.612  11.378  1.00 97.25           C  
ATOM   2352  CD  LYS C  74     -19.706 -10.258  12.070  1.00 97.25           C  
ATOM   2353  CE  LYS C  74     -20.677 -10.161  13.238  1.00 97.25           C  
ATOM   2354  NZ  LYS C  74     -22.043  -9.756  12.790  1.00 97.25           N  
ATOM   2355  N   ARG C  75     -20.327 -12.979   7.791  1.00 97.17           N  
ATOM   2356  CA  ARG C  75     -21.554 -13.334   7.086  1.00 97.17           C  
ATOM   2357  C   ARG C  75     -21.699 -14.847   6.968  1.00 97.17           C  
ATOM   2358  O   ARG C  75     -22.781 -15.393   7.197  1.00 97.17           O  
ATOM   2359  CB  ARG C  75     -21.582 -12.695   5.695  1.00 97.17           C  
ATOM   2360  CG  ARG C  75     -22.886 -12.908   4.945  1.00 97.17           C  
ATOM   2361  CD  ARG C  75     -22.801 -12.401   3.512  1.00 97.17           C  
ATOM   2362  NE  ARG C  75     -21.895 -13.213   2.705  1.00 97.17           N  
ATOM   2363  CZ  ARG C  75     -21.451 -12.881   1.497  1.00 97.17           C  
ATOM   2364  NH1 ARG C  75     -21.823 -11.740   0.928  1.00 97.17           N  
ATOM   2365  NH2 ARG C  75     -20.627 -13.695   0.851  1.00 97.17           N  
ATOM   2366  N   ILE C  76     -20.608 -15.527   6.651  1.00 97.08           N  
ATOM   2367  CA  ILE C  76     -20.624 -16.977   6.495  1.00 97.08           C  
ATOM   2368  C   ILE C  76     -20.872 -17.638   7.849  1.00 97.08           C  
ATOM   2369  O   ILE C  76     -21.706 -18.541   7.962  1.00 97.08           O  
ATOM   2370  CB  ILE C  76     -19.303 -17.493   5.881  1.00 97.08           C  
ATOM   2371  CG1 ILE C  76     -19.173 -17.028   4.426  1.00 97.08           C  
ATOM   2372  CG2 ILE C  76     -19.225 -19.020   5.976  1.00 97.08           C  
ATOM   2373  CD1 ILE C  76     -17.860 -17.421   3.766  1.00 97.08           C  
ATOM   2374  N   THR C  77     -20.175 -17.182   8.887  1.00 96.57           N  
ATOM   2375  CA  THR C  77     -20.328 -17.802  10.199  1.00 96.57           C  
ATOM   2376  C   THR C  77     -21.708 -17.506  10.779  1.00 96.57           C  
ATOM   2377  O   THR C  77     -22.281 -18.337  11.487  1.00 96.57           O  
ATOM   2378  CB  THR C  77     -19.242 -17.316  11.176  1.00 96.57           C  
ATOM   2379  CG2 THR C  77     -17.856 -17.766  10.726  1.00 96.57           C  
ATOM   2380  OG1 THR C  77     -19.271 -15.885  11.240  1.00 96.57           O  
ATOM   2381  N   ASP C  78     -22.268 -16.375  10.455  1.00 96.48           N  
ATOM   2382  CA  ASP C  78     -23.601 -16.016  10.930  1.00 96.48           C  
ATOM   2383  C   ASP C  78     -24.674 -16.855  10.240  1.00 96.48           C  
ATOM   2384  O   ASP C  78     -25.760 -17.054  10.788  1.00 96.48           O  
ATOM   2385  CB  ASP C  78     -23.869 -14.527  10.701  1.00 96.48           C  
ATOM   2386  CG  ASP C  78     -23.175 -13.636  11.717  1.00 96.48           C  
ATOM   2387  OD1 ASP C  78     -22.599 -14.160  12.694  1.00 96.48           O  
ATOM   2388  OD2 ASP C  78     -23.209 -12.399  11.539  1.00 96.48           O  
ATOM   2389  N   SER C  79     -24.404 -17.310   9.082  1.00 96.41           N  
ATOM   2390  CA  SER C  79     -25.367 -18.102   8.323  1.00 96.41           C  
ATOM   2391  C   SER C  79     -25.483 -19.515   8.883  1.00 96.41           C  
ATOM   2392  O   SER C  79     -26.434 -20.235   8.572  1.00 96.41           O  
ATOM   2393  CB  SER C  79     -24.970 -18.160   6.848  1.00 96.41           C  
ATOM   2394  OG  SER C  79     -23.867 -19.030   6.658  1.00 96.41           O  
ATOM   2395  N   ASP C  80     -24.591 -19.972   9.659  1.00 95.86           N  
ATOM   2396  CA  ASP C  80     -24.572 -21.281  10.309  1.00 95.86           C  
ATOM   2397  C   ASP C  80     -24.502 -22.405   9.277  1.00 95.86           C  
ATOM   2398  O   ASP C  80     -25.107 -23.462   9.461  1.00 95.86           O  
ATOM   2399  CB  ASP C  80     -25.806 -21.458  11.196  1.00 95.86           C  
ATOM   2400  CG  ASP C  80     -25.513 -22.229  12.470  1.00 95.86           C  
ATOM   2401  OD1 ASP C  80     -24.333 -22.321  12.870  1.00 95.86           O  
ATOM   2402  OD2 ASP C  80     -26.472 -22.752  13.079  1.00 95.86           O  
ATOM   2403  N   VAL C  81     -23.904 -22.091   8.134  1.00 94.48           N  
ATOM   2404  CA  VAL C  81     -23.729 -23.092   7.087  1.00 94.48           C  
ATOM   2405  C   VAL C  81     -22.730 -24.151   7.546  1.00 94.48           C  
ATOM   2406  O   VAL C  81     -21.774 -23.844   8.262  1.00 94.48           O  
ATOM   2407  CB  VAL C  81     -23.254 -22.451   5.763  1.00 94.48           C  
ATOM   2408  CG1 VAL C  81     -21.824 -21.930   5.896  1.00 94.48           C  
ATOM   2409  CG2 VAL C  81     -23.357 -23.456   4.618  1.00 94.48           C  
ATOM   2410  N   LYS C  82     -22.974 -25.462   7.110  1.00 93.40           N  
ATOM   2411  CA  LYS C  82     -22.153 -26.562   7.605  1.00 93.40           C  
ATOM   2412  C   LYS C  82     -21.667 -27.443   6.457  1.00 93.40           C  
ATOM   2413  O   LYS C  82     -22.146 -27.321   5.327  1.00 93.40           O  
ATOM   2414  CB  LYS C  82     -22.933 -27.403   8.616  1.00 93.40           C  
ATOM   2415  CG  LYS C  82     -23.493 -26.604   9.783  1.00 93.40           C  
ATOM   2416  CD  LYS C  82     -24.220 -27.501  10.777  1.00 93.40           C  
ATOM   2417  CE  LYS C  82     -24.801 -26.699  11.934  1.00 93.40           C  
ATOM   2418  NZ  LYS C  82     -25.413 -27.585  12.969  1.00 93.40           N  
ATOM   2419  N   GLY C  83     -20.671 -28.206   6.776  1.00 88.61           N  
ATOM   2420  CA  GLY C  83     -20.258 -29.291   5.901  1.00 88.61           C  
ATOM   2421  C   GLY C  83     -19.652 -28.808   4.596  1.00 88.61           C  
ATOM   2422  O   GLY C  83     -18.867 -27.858   4.584  1.00 88.61           O  
ATOM   2423  N   ASP C  84     -20.035 -29.435   3.524  1.00 81.83           N  
ATOM   2424  CA  ASP C  84     -19.450 -29.192   2.209  1.00 81.83           C  
ATOM   2425  C   ASP C  84     -19.794 -27.791   1.706  1.00 81.83           C  
ATOM   2426  O   ASP C  84     -18.966 -27.130   1.077  1.00 81.83           O  
ATOM   2427  CB  ASP C  84     -19.929 -30.243   1.206  1.00 81.83           C  
ATOM   2428  CG  ASP C  84     -19.280 -31.600   1.415  1.00 81.83           C  
ATOM   2429  OD1 ASP C  84     -18.366 -31.716   2.260  1.00 81.83           O  
ATOM   2430  OD2 ASP C  84     -19.686 -32.562   0.728  1.00 81.83           O  
ATOM   2431  N   LEU C  85     -20.982 -27.513   1.968  1.00 86.55           N  
ATOM   2432  CA  LEU C  85     -21.408 -26.195   1.511  1.00 86.55           C  
ATOM   2433  C   LEU C  85     -20.611 -25.095   2.204  1.00 86.55           C  
ATOM   2434  O   LEU C  85     -20.258 -24.091   1.581  1.00 86.55           O  
ATOM   2435  CB  LEU C  85     -22.903 -25.995   1.767  1.00 86.55           C  
ATOM   2436  CG  LEU C  85     -23.544 -24.764   1.124  1.00 86.55           C  
ATOM   2437  CD1 LEU C  85     -23.450 -24.850  -0.396  1.00 86.55           C  
ATOM   2438  CD2 LEU C  85     -24.995 -24.621   1.569  1.00 86.55           C  
ATOM   2439  N   PHE C  86     -20.329 -25.304   3.512  1.00 91.57           N  
ATOM   2440  CA  PHE C  86     -19.507 -24.372   4.274  1.00 91.57           C  
ATOM   2441  C   PHE C  86     -18.136 -24.208   3.630  1.00 91.57           C  
ATOM   2442  O   PHE C  86     -17.670 -23.085   3.426  1.00 91.57           O  
ATOM   2443  CB  PHE C  86     -19.355 -24.848   5.722  1.00 91.57           C  
ATOM   2444  CG  PHE C  86     -18.192 -24.225   6.446  1.00 91.57           C  
ATOM   2445  CD1 PHE C  86     -17.124 -25.003   6.876  1.00 91.57           C  
ATOM   2446  CD2 PHE C  86     -18.168 -22.859   6.699  1.00 91.57           C  
ATOM   2447  CE1 PHE C  86     -16.047 -24.428   7.547  1.00 91.57           C  
ATOM   2448  CE2 PHE C  86     -17.094 -22.277   7.368  1.00 91.57           C  
ATOM   2449  CZ  PHE C  86     -16.036 -23.065   7.793  1.00 91.57           C  
ATOM   2450  N   VAL C  87     -17.565 -25.300   3.302  1.00 87.14           N  
ATOM   2451  CA  VAL C  87     -16.226 -25.296   2.721  1.00 87.14           C  
ATOM   2452  C   VAL C  87     -16.249 -24.571   1.378  1.00 87.14           C  
ATOM   2453  O   VAL C  87     -15.391 -23.727   1.107  1.00 87.14           O  
ATOM   2454  CB  VAL C  87     -15.679 -26.731   2.544  1.00 87.14           C  
ATOM   2455  CG1 VAL C  87     -14.349 -26.713   1.793  1.00 87.14           C  
ATOM   2456  CG2 VAL C  87     -15.522 -27.412   3.902  1.00 87.14           C  
ATOM   2457  N   LYS C  88     -17.225 -24.822   0.582  1.00 84.01           N  
ATOM   2458  CA  LYS C  88     -17.346 -24.201  -0.733  1.00 84.01           C  
ATOM   2459  C   LYS C  88     -17.529 -22.690  -0.613  1.00 84.01           C  
ATOM   2460  O   LYS C  88     -16.854 -21.921  -1.301  1.00 84.01           O  
ATOM   2461  CB  LYS C  88     -18.515 -24.810  -1.509  1.00 84.01           C  
ATOM   2462  CG  LYS C  88     -18.533 -24.448  -2.987  1.00 84.01           C  
ATOM   2463  CD  LYS C  88     -19.673 -25.144  -3.719  1.00 84.01           C  
ATOM   2464  CE  LYS C  88     -19.737 -24.727  -5.182  1.00 84.01           C  
ATOM   2465  NZ  LYS C  88     -20.834 -25.431  -5.912  1.00 84.01           N  
ATOM   2466  N   GLU C  89     -18.391 -22.288   0.250  1.00 90.20           N  
ATOM   2467  CA  GLU C  89     -18.667 -20.865   0.421  1.00 90.20           C  
ATOM   2468  C   GLU C  89     -17.448 -20.126   0.966  1.00 90.20           C  
ATOM   2469  O   GLU C  89     -17.160 -19.002   0.551  1.00 90.20           O  
ATOM   2470  CB  GLU C  89     -19.867 -20.658   1.350  1.00 90.20           C  
ATOM   2471  CG  GLU C  89     -21.209 -20.963   0.700  1.00 90.20           C  
ATOM   2472  CD  GLU C  89     -22.397 -20.536   1.548  1.00 90.20           C  
ATOM   2473  OE1 GLU C  89     -23.554 -20.723   1.109  1.00 90.20           O  
ATOM   2474  OE2 GLU C  89     -22.168 -20.011   2.661  1.00 90.20           O  
ATOM   2475  N   LEU C  90     -16.793 -20.749   1.858  1.00 92.80           N  
ATOM   2476  CA  LEU C  90     -15.634 -20.118   2.480  1.00 92.80           C  
ATOM   2477  C   LEU C  90     -14.543 -19.850   1.449  1.00 92.80           C  
ATOM   2478  O   LEU C  90     -14.036 -18.731   1.353  1.00 92.80           O  
ATOM   2479  CB  LEU C  90     -15.084 -20.997   3.606  1.00 92.80           C  
ATOM   2480  CG  LEU C  90     -13.875 -20.449   4.365  1.00 92.80           C  
ATOM   2481  CD1 LEU C  90     -14.230 -19.135   5.052  1.00 92.80           C  
ATOM   2482  CD2 LEU C  90     -13.373 -21.470   5.381  1.00 92.80           C  
ATOM   2483  N   PHE C  91     -14.248 -20.814   0.650  1.00 88.15           N  
ATOM   2484  CA  PHE C  91     -13.151 -20.662  -0.298  1.00 88.15           C  
ATOM   2485  C   PHE C  91     -13.568 -19.784  -1.472  1.00 88.15           C  
ATOM   2486  O   PHE C  91     -12.742 -19.066  -2.041  1.00 88.15           O  
ATOM   2487  CB  PHE C  91     -12.683 -22.030  -0.805  1.00 88.15           C  
ATOM   2488  CG  PHE C  91     -11.781 -22.757   0.155  1.00 88.15           C  
ATOM   2489  CD1 PHE C  91     -10.457 -22.369   0.315  1.00 88.15           C  
ATOM   2490  CD2 PHE C  91     -12.258 -23.829   0.898  1.00 88.15           C  
ATOM   2491  CE1 PHE C  91      -9.619 -23.040   1.204  1.00 88.15           C  
ATOM   2492  CE2 PHE C  91     -11.427 -24.505   1.787  1.00 88.15           C  
ATOM   2493  CZ  PHE C  91     -10.107 -24.110   1.938  1.00 88.15           C  
ATOM   2494  N   TRP C  92     -14.819 -19.865  -1.780  1.00 86.77           N  
ATOM   2495  CA  TRP C  92     -15.306 -18.919  -2.777  1.00 86.77           C  
ATOM   2496  C   TRP C  92     -15.150 -17.483  -2.287  1.00 86.77           C  
ATOM   2497  O   TRP C  92     -14.715 -16.607  -3.040  1.00 86.77           O  
ATOM   2498  CB  TRP C  92     -16.773 -19.199  -3.114  1.00 86.77           C  
ATOM   2499  CG  TRP C  92     -17.307 -18.372  -4.245  1.00 86.77           C  
ATOM   2500  CD1 TRP C  92     -18.082 -17.250  -4.150  1.00 86.77           C  
ATOM   2501  CD2 TRP C  92     -17.109 -18.607  -5.642  1.00 86.77           C  
ATOM   2502  CE2 TRP C  92     -17.793 -17.585  -6.338  1.00 86.77           C  
ATOM   2503  CE3 TRP C  92     -16.419 -19.581  -6.375  1.00 86.77           C  
ATOM   2504  NE1 TRP C  92     -18.378 -16.771  -5.406  1.00 86.77           N  
ATOM   2505  CZ2 TRP C  92     -17.805 -17.511  -7.734  1.00 86.77           C  
ATOM   2506  CZ3 TRP C  92     -16.432 -19.507  -7.763  1.00 86.77           C  
ATOM   2507  CH2 TRP C  92     -17.121 -18.478  -8.425  1.00 86.77           C  
ATOM   2508  N   MET C  93     -15.584 -17.286  -1.038  1.00 94.24           N  
ATOM   2509  CA  MET C  93     -15.454 -15.963  -0.436  1.00 94.24           C  
ATOM   2510  C   MET C  93     -13.995 -15.517  -0.413  1.00 94.24           C  
ATOM   2511  O   MET C  93     -13.689 -14.365  -0.725  1.00 94.24           O  
ATOM   2512  CB  MET C  93     -16.024 -15.958   0.983  1.00 94.24           C  
ATOM   2513  CG  MET C  93     -16.010 -14.590   1.646  1.00 94.24           C  
ATOM   2514  SD  MET C  93     -14.388 -14.196   2.409  1.00 94.24           S  
ATOM   2515  CE  MET C  93     -14.412 -15.339   3.818  1.00 94.24           C  
ATOM   2516  N   LEU C  94     -13.071 -16.419  -0.093  1.00 93.28           N  
ATOM   2517  CA  LEU C  94     -11.651 -16.088  -0.050  1.00 93.28           C  
ATOM   2518  C   LEU C  94     -11.140 -15.705  -1.435  1.00 93.28           C  
ATOM   2519  O   LEU C  94     -10.349 -14.770  -1.572  1.00 93.28           O  
ATOM   2520  CB  LEU C  94     -10.842 -17.266   0.497  1.00 93.28           C  
ATOM   2521  CG  LEU C  94     -10.959 -17.531   1.999  1.00 93.28           C  
ATOM   2522  CD1 LEU C  94     -10.211 -18.806   2.373  1.00 93.28           C  
ATOM   2523  CD2 LEU C  94     -10.431 -16.342   2.794  1.00 93.28           C  
ATOM   2524  N   HIS C  95     -11.619 -16.377  -2.410  1.00 87.33           N  
ATOM   2525  CA  HIS C  95     -11.235 -16.070  -3.784  1.00 87.33           C  
ATOM   2526  C   HIS C  95     -11.721 -14.683  -4.195  1.00 87.33           C  
ATOM   2527  O   HIS C  95     -10.956 -13.894  -4.755  1.00 87.33           O  
ATOM   2528  CB  HIS C  95     -11.788 -17.124  -4.743  1.00 87.33           C  
ATOM   2529  CG  HIS C  95     -11.432 -16.878  -6.175  1.00 87.33           C  
ATOM   2530  CD2 HIS C  95     -12.196 -16.508  -7.229  1.00 87.33           C  
ATOM   2531  ND1 HIS C  95     -10.148 -17.013  -6.657  1.00 87.33           N  
ATOM   2532  CE1 HIS C  95     -10.138 -16.735  -7.949  1.00 87.33           C  
ATOM   2533  NE2 HIS C  95     -11.368 -16.425  -8.322  1.00 87.33           N  
ATOM   2534  N   LEU C  96     -12.912 -14.449  -3.853  1.00 90.70           N  
ATOM   2535  CA  LEU C  96     -13.501 -13.159  -4.191  1.00 90.70           C  
ATOM   2536  C   LEU C  96     -12.806 -12.029  -3.441  1.00 90.70           C  
ATOM   2537  O   LEU C  96     -12.534 -10.972  -4.014  1.00 90.70           O  
ATOM   2538  CB  LEU C  96     -14.999 -13.154  -3.871  1.00 90.70           C  
ATOM   2539  CG  LEU C  96     -15.768 -11.887  -4.249  1.00 90.70           C  
ATOM   2540  CD1 LEU C  96     -15.720 -11.665  -5.757  1.00 90.70           C  
ATOM   2541  CD2 LEU C  96     -17.211 -11.972  -3.762  1.00 90.70           C  
ATOM   2542  N   GLN C  97     -12.550 -12.243  -2.220  1.00 95.48           N  
ATOM   2543  CA  GLN C  97     -11.921 -11.213  -1.401  1.00 95.48           C  
ATOM   2544  C   GLN C  97     -10.489 -10.946  -1.854  1.00 95.48           C  
ATOM   2545  O   GLN C  97     -10.004  -9.817  -1.765  1.00 95.48           O  
ATOM   2546  CB  GLN C  97     -11.939 -11.615   0.075  1.00 95.48           C  
ATOM   2547  CG  GLN C  97     -13.290 -11.419   0.749  1.00 95.48           C  
ATOM   2548  CD  GLN C  97     -13.735  -9.969   0.762  1.00 95.48           C  
ATOM   2549  NE2 GLN C  97     -15.027  -9.744   0.545  1.00 95.48           N  
ATOM   2550  OE1 GLN C  97     -12.926  -9.058   0.965  1.00 95.48           O  
ATOM   2551  N   LYS C  98      -9.841 -11.930  -2.330  1.00 92.19           N  
ATOM   2552  CA  LYS C  98      -8.512 -11.701  -2.888  1.00 92.19           C  
ATOM   2553  C   LYS C  98      -8.576 -10.768  -4.093  1.00 92.19           C  
ATOM   2554  O   LYS C  98      -7.749  -9.863  -4.230  1.00 92.19           O  
ATOM   2555  CB  LYS C  98      -7.860 -13.027  -3.283  1.00 92.19           C  
ATOM   2556  CG  LYS C  98      -6.415 -12.892  -3.740  1.00 92.19           C  
ATOM   2557  CD  LYS C  98      -5.800 -14.251  -4.052  1.00 92.19           C  
ATOM   2558  CE  LYS C  98      -4.376 -14.114  -4.576  1.00 92.19           C  
ATOM   2559  NZ  LYS C  98      -3.751 -15.445  -4.836  1.00 92.19           N  
ATOM   2560  N   GLU C  99      -9.520 -10.982  -4.907  1.00 89.56           N  
ATOM   2561  CA  GLU C  99      -9.709 -10.113  -6.064  1.00 89.56           C  
ATOM   2562  C   GLU C  99     -10.043  -8.687  -5.636  1.00 89.56           C  
ATOM   2563  O   GLU C  99      -9.531  -7.725  -6.211  1.00 89.56           O  
ATOM   2564  CB  GLU C  99     -10.812 -10.661  -6.974  1.00 89.56           C  
ATOM   2565  CG  GLU C  99     -10.413 -11.916  -7.737  1.00 89.56           C  
ATOM   2566  CD  GLU C  99     -11.427 -12.321  -8.795  1.00 89.56           C  
ATOM   2567  OE1 GLU C  99     -11.109 -13.192  -9.637  1.00 89.56           O  
ATOM   2568  OE2 GLU C  99     -12.546 -11.764  -8.784  1.00 89.56           O  
ATOM   2569  N   THR C 100     -10.882  -8.623  -4.682  1.00 95.15           N  
ATOM   2570  CA  THR C 100     -11.243  -7.316  -4.145  1.00 95.15           C  
ATOM   2571  C   THR C 100     -10.019  -6.611  -3.568  1.00 95.15           C  
ATOM   2572  O   THR C 100      -9.799  -5.426  -3.828  1.00 95.15           O  
ATOM   2573  CB  THR C 100     -12.327  -7.439  -3.058  1.00 95.15           C  
ATOM   2574  CG2 THR C 100     -12.735  -6.068  -2.530  1.00 95.15           C  
ATOM   2575  OG1 THR C 100     -13.479  -8.088  -3.611  1.00 95.15           O  
ATOM   2576  N   PHE C 101      -9.275  -7.364  -2.856  1.00 96.11           N  
ATOM   2577  CA  PHE C 101      -8.067  -6.796  -2.269  1.00 96.11           C  
ATOM   2578  C   PHE C 101      -7.096  -6.348  -3.354  1.00 96.11           C  
ATOM   2579  O   PHE C 101      -6.438  -5.315  -3.218  1.00 96.11           O  
ATOM   2580  CB  PHE C 101      -7.388  -7.810  -1.343  1.00 96.11           C  
ATOM   2581  CG  PHE C 101      -6.237  -7.242  -0.559  1.00 96.11           C  
ATOM   2582  CD1 PHE C 101      -4.937  -7.672  -0.794  1.00 96.11           C  
ATOM   2583  CD2 PHE C 101      -6.455  -6.275   0.414  1.00 96.11           C  
ATOM   2584  CE1 PHE C 101      -3.869  -7.147  -0.070  1.00 96.11           C  
ATOM   2585  CE2 PHE C 101      -5.394  -5.745   1.142  1.00 96.11           C  
ATOM   2586  CZ  PHE C 101      -4.102  -6.184   0.899  1.00 96.11           C  
ATOM   2587  N   ALA C 102      -7.022  -7.110  -4.362  1.00 92.28           N  
ATOM   2588  CA  ALA C 102      -6.165  -6.738  -5.486  1.00 92.28           C  
ATOM   2589  C   ALA C 102      -6.561  -5.379  -6.052  1.00 92.28           C  
ATOM   2590  O   ALA C 102      -5.700  -4.574  -6.414  1.00 92.28           O  
ATOM   2591  CB  ALA C 102      -6.227  -7.804  -6.577  1.00 92.28           C  
ATOM   2592  N   THR C 103      -7.800  -5.171  -6.068  1.00 93.59           N  
ATOM   2593  CA  THR C 103      -8.292  -3.890  -6.563  1.00 93.59           C  
ATOM   2594  C   THR C 103      -7.890  -2.757  -5.623  1.00 93.59           C  
ATOM   2595  O   THR C 103      -7.497  -1.679  -6.075  1.00 93.59           O  
ATOM   2596  CB  THR C 103      -9.823  -3.906  -6.727  1.00 93.59           C  
ATOM   2597  CG2 THR C 103     -10.322  -2.612  -7.363  1.00 93.59           C  
ATOM   2598  OG1 THR C 103     -10.197  -5.010  -7.560  1.00 93.59           O  
ATOM   2599  N   TYR C 104      -8.000  -3.021  -4.343  1.00 95.64           N  
ATOM   2600  CA  TYR C 104      -7.581  -2.023  -3.367  1.00 95.64           C  
ATOM   2601  C   TYR C 104      -6.103  -1.690  -3.525  1.00 95.64           C  
ATOM   2602  O   TYR C 104      -5.715  -0.520  -3.487  1.00 95.64           O  
ATOM   2603  CB  TYR C 104      -7.856  -2.516  -1.942  1.00 95.64           C  
ATOM   2604  CG  TYR C 104      -9.321  -2.723  -1.643  1.00 95.64           C  
ATOM   2605  CD1 TYR C 104     -10.301  -2.027  -2.348  1.00 95.64           C  
ATOM   2606  CD2 TYR C 104      -9.728  -3.614  -0.657  1.00 95.64           C  
ATOM   2607  CE1 TYR C 104     -11.652  -2.213  -2.074  1.00 95.64           C  
ATOM   2608  CE2 TYR C 104     -11.076  -3.808  -0.375  1.00 95.64           C  
ATOM   2609  CZ  TYR C 104     -12.030  -3.105  -1.088  1.00 95.64           C  
ATOM   2610  OH  TYR C 104     -13.365  -3.294  -0.814  1.00 95.64           O  
ATOM   2611  N   VAL C 105      -5.352  -2.698  -3.701  1.00 94.56           N  
ATOM   2612  CA  VAL C 105      -3.908  -2.520  -3.809  1.00 94.56           C  
ATOM   2613  C   VAL C 105      -3.574  -1.786  -5.106  1.00 94.56           C  
ATOM   2614  O   VAL C 105      -2.712  -0.904  -5.123  1.00 94.56           O  
ATOM   2615  CB  VAL C 105      -3.163  -3.873  -3.756  1.00 94.56           C  
ATOM   2616  CG1 VAL C 105      -1.680  -3.685  -4.072  1.00 94.56           C  
ATOM   2617  CG2 VAL C 105      -3.342  -4.525  -2.386  1.00 94.56           C  
ATOM   2618  N   ALA C 106      -4.218  -2.167  -6.156  1.00 92.33           N  
ATOM   2619  CA  ALA C 106      -4.009  -1.483  -7.429  1.00 92.33           C  
ATOM   2620  C   ALA C 106      -4.328   0.005  -7.311  1.00 92.33           C  
ATOM   2621  O   ALA C 106      -3.583   0.849  -7.815  1.00 92.33           O  
ATOM   2622  CB  ALA C 106      -4.860  -2.121  -8.524  1.00 92.33           C  
ATOM   2623  N   ARG C 107      -5.396   0.312  -6.656  1.00 93.09           N  
ATOM   2624  CA  ARG C 107      -5.782   1.704  -6.448  1.00 93.09           C  
ATOM   2625  C   ARG C 107      -4.757   2.433  -5.585  1.00 93.09           C  
ATOM   2626  O   ARG C 107      -4.386   3.571  -5.880  1.00 93.09           O  
ATOM   2627  CB  ARG C 107      -7.166   1.788  -5.801  1.00 93.09           C  
ATOM   2628  CG  ARG C 107      -7.722   3.199  -5.716  1.00 93.09           C  
ATOM   2629  CD  ARG C 107      -9.141   3.215  -5.167  1.00 93.09           C  
ATOM   2630  NE  ARG C 107      -9.661   4.575  -5.054  1.00 93.09           N  
ATOM   2631  CZ  ARG C 107     -10.913   4.883  -4.726  1.00 93.09           C  
ATOM   2632  NH1 ARG C 107     -11.802   3.930  -4.471  1.00 93.09           N  
ATOM   2633  NH2 ARG C 107     -11.280   6.154  -4.653  1.00 93.09           N  
ATOM   2634  N   PHE C 108      -4.387   1.826  -4.572  1.00 94.69           N  
ATOM   2635  CA  PHE C 108      -3.351   2.379  -3.708  1.00 94.69           C  
ATOM   2636  C   PHE C 108      -2.100   2.717  -4.511  1.00 94.69           C  
ATOM   2637  O   PHE C 108      -1.558   3.818  -4.391  1.00 94.69           O  
ATOM   2638  CB  PHE C 108      -3.005   1.398  -2.585  1.00 94.69           C  
ATOM   2639  CG  PHE C 108      -1.658   1.643  -1.958  1.00 94.69           C  
ATOM   2640  CD1 PHE C 108      -0.587   0.800  -2.229  1.00 94.69           C  
ATOM   2641  CD2 PHE C 108      -1.464   2.715  -1.098  1.00 94.69           C  
ATOM   2642  CE1 PHE C 108       0.660   1.023  -1.650  1.00 94.69           C  
ATOM   2643  CE2 PHE C 108      -0.221   2.945  -0.516  1.00 94.69           C  
ATOM   2644  CZ  PHE C 108       0.840   2.098  -0.792  1.00 94.69           C  
ATOM   2645  N   GLN C 109      -1.624   1.795  -5.293  1.00 91.44           N  
ATOM   2646  CA  GLN C 109      -0.401   1.997  -6.061  1.00 91.44           C  
ATOM   2647  C   GLN C 109      -0.564   3.131  -7.068  1.00 91.44           C  
ATOM   2648  O   GLN C 109       0.390   3.859  -7.353  1.00 91.44           O  
ATOM   2649  CB  GLN C 109      -0.000   0.709  -6.781  1.00 91.44           C  
ATOM   2650  CG  GLN C 109       0.521  -0.380  -5.852  1.00 91.44           C  
ATOM   2651  CD  GLN C 109       1.221  -1.500  -6.596  1.00 91.44           C  
ATOM   2652  NE2 GLN C 109       1.392  -1.329  -7.903  1.00 91.44           N  
ATOM   2653  OE1 GLN C 109       1.608  -2.512  -6.002  1.00 91.44           O  
ATOM   2654  N   LYS C 110      -1.698   3.247  -7.539  1.00 91.05           N  
ATOM   2655  CA  LYS C 110      -1.952   4.257  -8.562  1.00 91.05           C  
ATOM   2656  C   LYS C 110      -2.148   5.636  -7.936  1.00 91.05           C  
ATOM   2657  O   LYS C 110      -1.664   6.637  -8.467  1.00 91.05           O  
ATOM   2658  CB  LYS C 110      -3.178   3.881  -9.395  1.00 91.05           C  
ATOM   2659  CG  LYS C 110      -3.415   4.790 -10.592  1.00 91.05           C  
ATOM   2660  CD  LYS C 110      -4.618   4.335 -11.409  1.00 91.05           C  
ATOM   2661  CE  LYS C 110      -4.896   5.280 -12.571  1.00 91.05           C  
ATOM   2662  NZ  LYS C 110      -6.013   4.787 -13.431  1.00 91.05           N  
ATOM   2663  N   GLU C 111      -2.757   5.660  -6.772  1.00 93.06           N  
ATOM   2664  CA  GLU C 111      -3.225   6.950  -6.276  1.00 93.06           C  
ATOM   2665  C   GLU C 111      -2.506   7.340  -4.987  1.00 93.06           C  
ATOM   2666  O   GLU C 111      -2.262   8.523  -4.740  1.00 93.06           O  
ATOM   2667  CB  GLU C 111      -4.737   6.921  -6.047  1.00 93.06           C  
ATOM   2668  CG  GLU C 111      -5.549   6.717  -7.319  1.00 93.06           C  
ATOM   2669  CD  GLU C 111      -7.047   6.639  -7.069  1.00 93.06           C  
ATOM   2670  OE1 GLU C 111      -7.807   6.370  -8.025  1.00 93.06           O  
ATOM   2671  OE2 GLU C 111      -7.462   6.851  -5.908  1.00 93.06           O  
ATOM   2672  N   ALA C 112      -2.212   6.392  -4.182  1.00 94.19           N  
ATOM   2673  CA  ALA C 112      -1.820   6.723  -2.815  1.00 94.19           C  
ATOM   2674  C   ALA C 112      -0.336   6.451  -2.589  1.00 94.19           C  
ATOM   2675  O   ALA C 112       0.263   6.980  -1.650  1.00 94.19           O  
ATOM   2676  CB  ALA C 112      -2.661   5.933  -1.815  1.00 94.19           C  
ATOM   2677  N   TYR C 113       0.211   5.633  -3.419  1.00 93.37           N  
ATOM   2678  CA  TYR C 113       1.640   5.367  -3.289  1.00 93.37           C  
ATOM   2679  C   TYR C 113       2.463   6.539  -3.809  1.00 93.37           C  
ATOM   2680  O   TYR C 113       2.424   6.853  -5.002  1.00 93.37           O  
ATOM   2681  CB  TYR C 113       2.018   4.088  -4.043  1.00 93.37           C  
ATOM   2682  CG  TYR C 113       3.498   3.792  -4.030  1.00 93.37           C  
ATOM   2683  CD1 TYR C 113       4.282   4.013  -5.160  1.00 93.37           C  
ATOM   2684  CD2 TYR C 113       4.116   3.290  -2.889  1.00 93.37           C  
ATOM   2685  CE1 TYR C 113       5.647   3.740  -5.153  1.00 93.37           C  
ATOM   2686  CE2 TYR C 113       5.478   3.013  -2.870  1.00 93.37           C  
ATOM   2687  CZ  TYR C 113       6.234   3.241  -4.006  1.00 93.37           C  
ATOM   2688  OH  TYR C 113       7.585   2.969  -3.993  1.00 93.37           O  
ATOM   2689  N   CYS C 114       3.233   7.114  -2.938  1.00 92.16           N  
ATOM   2690  CA  CYS C 114       4.076   8.255  -3.278  1.00 92.16           C  
ATOM   2691  C   CYS C 114       3.337   9.230  -4.186  1.00 92.16           C  
ATOM   2692  O   CYS C 114       3.759   9.476  -5.315  1.00 92.16           O  
ATOM   2693  CB  CYS C 114       5.362   7.787  -3.958  1.00 92.16           C  
ATOM   2694  SG  CYS C 114       6.507   6.939  -2.848  1.00 92.16           S  
ATOM   2695  N   PRO C 115       2.319   9.837  -3.614  1.00 95.09           N  
ATOM   2696  CA  PRO C 115       1.458  10.694  -4.432  1.00 95.09           C  
ATOM   2697  C   PRO C 115       2.078  12.062  -4.707  1.00 95.09           C  
ATOM   2698  O   PRO C 115       1.557  12.827  -5.523  1.00 95.09           O  
ATOM   2699  CB  PRO C 115       0.189  10.829  -3.586  1.00 95.09           C  
ATOM   2700  CG  PRO C 115       0.662  10.732  -2.171  1.00 95.09           C  
ATOM   2701  CD  PRO C 115       1.807   9.762  -2.116  1.00 95.09           C  
ATOM   2702  N   ASN C 116       3.153  12.391  -4.066  1.00 94.81           N  
ATOM   2703  CA  ASN C 116       3.782  13.696  -4.241  1.00 94.81           C  
ATOM   2704  C   ASN C 116       4.334  13.868  -5.653  1.00 94.81           C  
ATOM   2705  O   ASN C 116       4.872  12.923  -6.232  1.00 94.81           O  
ATOM   2706  CB  ASN C 116       4.893  13.900  -3.208  1.00 94.81           C  
ATOM   2707  CG  ASN C 116       5.907  12.773  -3.212  1.00 94.81           C  
ATOM   2708  ND2 ASN C 116       7.186  13.127  -3.189  1.00 94.81           N  
ATOM   2709  OD1 ASN C 116       5.544  11.594  -3.236  1.00 94.81           O  
ATOM   2710  N   LYS C 117       4.199  15.011  -6.157  1.00 94.38           N  
ATOM   2711  CA  LYS C 117       4.766  15.326  -7.466  1.00 94.38           C  
ATOM   2712  C   LYS C 117       6.115  16.024  -7.326  1.00 94.38           C  
ATOM   2713  O   LYS C 117       6.904  16.057  -8.273  1.00 94.38           O  
ATOM   2714  CB  LYS C 117       3.804  16.200  -8.271  1.00 94.38           C  
ATOM   2715  CG  LYS C 117       2.490  15.516  -8.620  1.00 94.38           C  
ATOM   2716  CD  LYS C 117       1.598  16.417  -9.464  1.00 94.38           C  
ATOM   2717  CE  LYS C 117       0.269  15.747  -9.786  1.00 94.38           C  
ATOM   2718  NZ  LYS C 117      -0.638  16.652 -10.552  1.00 94.38           N  
ATOM   2719  N   CYS C 118       6.311  16.579  -6.203  1.00 94.12           N  
ATOM   2720  CA  CYS C 118       7.557  17.255  -5.860  1.00 94.12           C  
ATOM   2721  C   CYS C 118       7.901  17.052  -4.390  1.00 94.12           C  
ATOM   2722  O   CYS C 118       7.094  16.518  -3.627  1.00 94.12           O  
ATOM   2723  CB  CYS C 118       7.458  18.748  -6.168  1.00 94.12           C  
ATOM   2724  SG  CYS C 118       6.268  19.629  -5.133  1.00 94.12           S  
ATOM   2725  N   GLY C 119       9.132  17.331  -4.109  1.00 93.68           N  
ATOM   2726  CA  GLY C 119       9.559  17.251  -2.721  1.00 93.68           C  
ATOM   2727  C   GLY C 119       9.819  15.831  -2.257  1.00 93.68           C  
ATOM   2728  O   GLY C 119      10.015  14.931  -3.077  1.00 93.68           O  
ATOM   2729  N   VAL C 120       9.877  15.746  -0.881  1.00 92.42           N  
ATOM   2730  CA  VAL C 120      10.146  14.447  -0.274  1.00 92.42           C  
ATOM   2731  C   VAL C 120       9.038  14.102   0.719  1.00 92.42           C  
ATOM   2732  O   VAL C 120       8.867  14.786   1.730  1.00 92.42           O  
ATOM   2733  CB  VAL C 120      11.520  14.423   0.432  1.00 92.42           C  
ATOM   2734  CG1 VAL C 120      11.804  13.039   1.014  1.00 92.42           C  
ATOM   2735  CG2 VAL C 120      12.625  14.834  -0.539  1.00 92.42           C  
ATOM   2736  N   MET C 121       8.330  13.052   0.355  1.00 94.71           N  
ATOM   2737  CA  MET C 121       7.268  12.570   1.234  1.00 94.71           C  
ATOM   2738  C   MET C 121       7.717  11.328   1.997  1.00 94.71           C  
ATOM   2739  O   MET C 121       8.309  10.417   1.415  1.00 94.71           O  
ATOM   2740  CB  MET C 121       6.004  12.263   0.432  1.00 94.71           C  
ATOM   2741  CG  MET C 121       4.867  11.701   1.270  1.00 94.71           C  
ATOM   2742  SD  MET C 121       3.404  11.247   0.260  1.00 94.71           S  
ATOM   2743  CE  MET C 121       2.343  10.520   1.539  1.00 94.71           C  
ATOM   2744  N   LEU C 122       7.496  11.353   3.291  1.00 93.95           N  
ATOM   2745  CA  LEU C 122       7.724  10.164   4.105  1.00 93.95           C  
ATOM   2746  C   LEU C 122       6.421   9.406   4.337  1.00 93.95           C  
ATOM   2747  O   LEU C 122       5.519   9.904   5.014  1.00 93.95           O  
ATOM   2748  CB  LEU C 122       8.350  10.548   5.449  1.00 93.95           C  
ATOM   2749  CG  LEU C 122       9.709  11.245   5.389  1.00 93.95           C  
ATOM   2750  CD1 LEU C 122      10.208  11.556   6.796  1.00 93.95           C  
ATOM   2751  CD2 LEU C 122      10.719  10.384   4.638  1.00 93.95           C  
ATOM   2752  N   GLN C 123       6.425   8.238   3.750  1.00 93.77           N  
ATOM   2753  CA  GLN C 123       5.197   7.451   3.813  1.00 93.77           C  
ATOM   2754  C   GLN C 123       5.428   6.128   4.537  1.00 93.77           C  
ATOM   2755  O   GLN C 123       6.390   5.415   4.245  1.00 93.77           O  
ATOM   2756  CB  GLN C 123       4.652   7.194   2.407  1.00 93.77           C  
ATOM   2757  CG  GLN C 123       3.287   6.519   2.392  1.00 93.77           C  
ATOM   2758  CD  GLN C 123       2.748   6.316   0.989  1.00 93.77           C  
ATOM   2759  NE2 GLN C 123       1.426   6.299   0.858  1.00 93.77           N  
ATOM   2760  OE1 GLN C 123       3.513   6.178   0.029  1.00 93.77           O  
ATOM   2761  N   THR C 124       4.543   5.871   5.473  1.00 94.92           N  
ATOM   2762  CA  THR C 124       4.615   4.590   6.166  1.00 94.92           C  
ATOM   2763  C   THR C 124       3.990   3.482   5.322  1.00 94.92           C  
ATOM   2764  O   THR C 124       2.828   3.581   4.922  1.00 94.92           O  
ATOM   2765  CB  THR C 124       3.914   4.655   7.535  1.00 94.92           C  
ATOM   2766  CG2 THR C 124       3.950   3.301   8.236  1.00 94.92           C  
ATOM   2767  OG1 THR C 124       4.573   5.624   8.358  1.00 94.92           O  
ATOM   2768  N   LEU C 125       4.779   2.505   5.074  1.00 94.23           N  
ATOM   2769  CA  LEU C 125       4.325   1.369   4.278  1.00 94.23           C  
ATOM   2770  C   LEU C 125       4.473   0.066   5.057  1.00 94.23           C  
ATOM   2771  O   LEU C 125       5.265  -0.012   6.000  1.00 94.23           O  
ATOM   2772  CB  LEU C 125       5.111   1.285   2.966  1.00 94.23           C  
ATOM   2773  CG  LEU C 125       5.009   2.495   2.036  1.00 94.23           C  
ATOM   2774  CD1 LEU C 125       6.017   2.375   0.899  1.00 94.23           C  
ATOM   2775  CD2 LEU C 125       3.592   2.632   1.489  1.00 94.23           C  
ATOM   2776  N   ILE C 126       3.693  -0.881   4.724  1.00 95.16           N  
ATOM   2777  CA  ILE C 126       3.746  -2.225   5.288  1.00 95.16           C  
ATOM   2778  C   ILE C 126       4.158  -3.222   4.207  1.00 95.16           C  
ATOM   2779  O   ILE C 126       3.507  -3.323   3.166  1.00 95.16           O  
ATOM   2780  CB  ILE C 126       2.388  -2.634   5.903  1.00 95.16           C  
ATOM   2781  CG1 ILE C 126       1.975  -1.638   6.993  1.00 95.16           C  
ATOM   2782  CG2 ILE C 126       2.454  -4.059   6.459  1.00 95.16           C  
ATOM   2783  CD1 ILE C 126       0.506  -1.722   7.383  1.00 95.16           C  
ATOM   2784  N   TRP C 127       5.254  -3.885   4.485  1.00 91.45           N  
ATOM   2785  CA  TRP C 127       5.700  -4.936   3.575  1.00 91.45           C  
ATOM   2786  C   TRP C 127       4.883  -6.209   3.773  1.00 91.45           C  
ATOM   2787  O   TRP C 127       4.871  -6.783   4.863  1.00 91.45           O  
ATOM   2788  CB  TRP C 127       7.188  -5.231   3.780  1.00 91.45           C  
ATOM   2789  CG  TRP C 127       8.098  -4.143   3.298  1.00 91.45           C  
ATOM   2790  CD1 TRP C 127       8.457  -3.009   3.972  1.00 91.45           C  
ATOM   2791  CD2 TRP C 127       8.760  -4.082   2.030  1.00 91.45           C  
ATOM   2792  CE2 TRP C 127       9.506  -2.884   2.005  1.00 91.45           C  
ATOM   2793  CE3 TRP C 127       8.795  -4.928   0.913  1.00 91.45           C  
ATOM   2794  NE1 TRP C 127       9.305  -2.248   3.201  1.00 91.45           N  
ATOM   2795  CZ2 TRP C 127      10.280  -2.509   0.904  1.00 91.45           C  
ATOM   2796  CZ3 TRP C 127       9.567  -4.553  -0.181  1.00 91.45           C  
ATOM   2797  CH2 TRP C 127      10.298  -3.354  -0.176  1.00 91.45           C  
ATOM   2798  N   CYS C 128       4.280  -6.688   2.689  1.00 93.60           N  
ATOM   2799  CA  CYS C 128       3.306  -7.769   2.793  1.00 93.60           C  
ATOM   2800  C   CYS C 128       3.989  -9.088   3.135  1.00 93.60           C  
ATOM   2801  O   CYS C 128       3.423  -9.919   3.848  1.00 93.60           O  
ATOM   2802  CB  CYS C 128       2.525  -7.914   1.487  1.00 93.60           C  
ATOM   2803  SG  CYS C 128       1.600  -6.432   1.024  1.00 93.60           S  
ATOM   2804  N   LYS C 129       5.186  -9.300   2.726  1.00 87.36           N  
ATOM   2805  CA  LYS C 129       5.881 -10.576   2.868  1.00 87.36           C  
ATOM   2806  C   LYS C 129       6.211 -10.862   4.330  1.00 87.36           C  
ATOM   2807  O   LYS C 129       6.059 -11.992   4.796  1.00 87.36           O  
ATOM   2808  CB  LYS C 129       7.159 -10.588   2.028  1.00 87.36           C  
ATOM   2809  CG  LYS C 129       7.818 -11.956   1.922  1.00 87.36           C  
ATOM   2810  CD  LYS C 129       9.006 -11.932   0.971  1.00 87.36           C  
ATOM   2811  CE  LYS C 129       9.707 -13.283   0.915  1.00 87.36           C  
ATOM   2812  NZ  LYS C 129      10.811 -13.293  -0.090  1.00 87.36           N  
ATOM   2813  N   ASN C 130       6.562  -9.828   5.076  1.00 90.05           N  
ATOM   2814  CA  ASN C 130       6.991 -10.067   6.451  1.00 90.05           C  
ATOM   2815  C   ASN C 130       6.212  -9.203   7.438  1.00 90.05           C  
ATOM   2816  O   ASN C 130       6.490  -9.222   8.639  1.00 90.05           O  
ATOM   2817  CB  ASN C 130       8.493  -9.817   6.595  1.00 90.05           C  
ATOM   2818  CG  ASN C 130       8.913  -8.461   6.065  1.00 90.05           C  
ATOM   2819  ND2 ASN C 130      10.212  -8.286   5.850  1.00 90.05           N  
ATOM   2820  OD1 ASN C 130       8.078  -7.578   5.852  1.00 90.05           O  
ATOM   2821  N   CYS C 131       5.311  -8.479   6.965  1.00 95.86           N  
ATOM   2822  CA  CYS C 131       4.429  -7.645   7.773  1.00 95.86           C  
ATOM   2823  C   CYS C 131       5.218  -6.565   8.503  1.00 95.86           C  
ATOM   2824  O   CYS C 131       4.843  -6.153   9.602  1.00 95.86           O  
ATOM   2825  CB  CYS C 131       3.659  -8.497   8.781  1.00 95.86           C  
ATOM   2826  SG  CYS C 131       2.505  -9.660   8.021  1.00 95.86           S  
ATOM   2827  N   LYS C 132       6.311  -6.101   7.915  1.00 92.38           N  
ATOM   2828  CA  LYS C 132       7.141  -5.065   8.523  1.00 92.38           C  
ATOM   2829  C   LYS C 132       6.688  -3.674   8.090  1.00 92.38           C  
ATOM   2830  O   LYS C 132       6.435  -3.437   6.907  1.00 92.38           O  
ATOM   2831  CB  LYS C 132       8.612  -5.274   8.159  1.00 92.38           C  
ATOM   2832  CG  LYS C 132       9.584  -4.527   9.061  1.00 92.38           C  
ATOM   2833  CD  LYS C 132      11.031  -4.883   8.739  1.00 92.38           C  
ATOM   2834  CE  LYS C 132      12.008  -4.029   9.535  1.00 92.38           C  
ATOM   2835  NZ  LYS C 132      13.427  -4.353   9.201  1.00 92.38           N  
ATOM   2836  N   LYS C 133       6.572  -2.873   9.060  1.00 93.61           N  
ATOM   2837  CA  LYS C 133       6.227  -1.476   8.813  1.00 93.61           C  
ATOM   2838  C   LYS C 133       7.480  -0.611   8.705  1.00 93.61           C  
ATOM   2839  O   LYS C 133       8.332  -0.629   9.594  1.00 93.61           O  
ATOM   2840  CB  LYS C 133       5.316  -0.944   9.921  1.00 93.61           C  
ATOM   2841  CG  LYS C 133       4.601   0.351   9.566  1.00 93.61           C  
ATOM   2842  CD  LYS C 133       3.674   0.803  10.687  1.00 93.61           C  
ATOM   2843  CE  LYS C 133       2.237   0.945  10.204  1.00 93.61           C  
ATOM   2844  NZ  LYS C 133       1.379   1.635  11.212  1.00 93.61           N  
ATOM   2845  N   GLU C 134       7.623   0.106   7.633  1.00 90.23           N  
ATOM   2846  CA  GLU C 134       8.787   0.955   7.393  1.00 90.23           C  
ATOM   2847  C   GLU C 134       8.378   2.294   6.785  1.00 90.23           C  
ATOM   2848  O   GLU C 134       7.350   2.386   6.110  1.00 90.23           O  
ATOM   2849  CB  GLU C 134       9.790   0.246   6.480  1.00 90.23           C  
ATOM   2850  CG  GLU C 134      10.533  -0.899   7.153  1.00 90.23           C  
ATOM   2851  CD  GLU C 134      11.557  -1.565   6.248  1.00 90.23           C  
ATOM   2852  OE1 GLU C 134      12.273  -2.481   6.713  1.00 90.23           O  
ATOM   2853  OE2 GLU C 134      11.644  -1.167   5.065  1.00 90.23           O  
ATOM   2854  N   VAL C 135       9.180   3.240   7.132  1.00 91.07           N  
ATOM   2855  CA  VAL C 135       8.966   4.554   6.534  1.00 91.07           C  
ATOM   2856  C   VAL C 135       9.756   4.663   5.231  1.00 91.07           C  
ATOM   2857  O   VAL C 135      10.978   4.499   5.223  1.00 91.07           O  
ATOM   2858  CB  VAL C 135       9.369   5.690   7.499  1.00 91.07           C  
ATOM   2859  CG1 VAL C 135       9.170   7.054   6.841  1.00 91.07           C  
ATOM   2860  CG2 VAL C 135       8.569   5.597   8.796  1.00 91.07           C  
ATOM   2861  N   HIS C 136       9.021   4.891   4.195  1.00 89.45           N  
ATOM   2862  CA  HIS C 136       9.608   5.010   2.866  1.00 89.45           C  
ATOM   2863  C   HIS C 136       9.681   6.469   2.425  1.00 89.45           C  
ATOM   2864  O   HIS C 136       8.704   7.210   2.553  1.00 89.45           O  
ATOM   2865  CB  HIS C 136       8.807   4.194   1.850  1.00 89.45           C  
ATOM   2866  CG  HIS C 136       9.285   4.351   0.442  1.00 89.45           C  
ATOM   2867  CD2 HIS C 136       8.752   5.018  -0.609  1.00 89.45           C  
ATOM   2868  ND1 HIS C 136      10.450   3.775  -0.017  1.00 89.45           N  
ATOM   2869  CE1 HIS C 136      10.613   4.082  -1.291  1.00 89.45           C  
ATOM   2870  NE2 HIS C 136       9.598   4.835  -1.676  1.00 89.45           N  
ATOM   2871  N   ALA C 137      10.855   6.834   1.864  1.00 89.34           N  
ATOM   2872  CA  ALA C 137      11.030   8.199   1.375  1.00 89.34           C  
ATOM   2873  C   ALA C 137      10.720   8.293  -0.116  1.00 89.34           C  
ATOM   2874  O   ALA C 137      11.413   7.689  -0.939  1.00 89.34           O  
ATOM   2875  CB  ALA C 137      12.451   8.685   1.652  1.00 89.34           C  
ATOM   2876  N   CYS C 138       9.693   9.010  -0.369  1.00 90.87           N  
ATOM   2877  CA  CYS C 138       9.325   9.289  -1.753  1.00 90.87           C  
ATOM   2878  C   CYS C 138       9.999  10.563  -2.250  1.00 90.87           C  
ATOM   2879  O   CYS C 138       9.503  11.666  -2.012  1.00 90.87           O  
ATOM   2880  CB  CYS C 138       7.808   9.417  -1.888  1.00 90.87           C  
ATOM   2881  SG  CYS C 138       6.895   8.021  -1.197  1.00 90.87           S  
ATOM   2882  N   ARG C 139      11.061  10.352  -3.026  1.00 90.21           N  
ATOM   2883  CA  ARG C 139      11.858  11.492  -3.463  1.00 90.21           C  
ATOM   2884  C   ARG C 139      11.512  11.886  -4.895  1.00 90.21           C  
ATOM   2885  O   ARG C 139      11.600  11.064  -5.809  1.00 90.21           O  
ATOM   2886  CB  ARG C 139      13.351  11.179  -3.352  1.00 90.21           C  
ATOM   2887  CG  ARG C 139      13.810  10.857  -1.939  1.00 90.21           C  
ATOM   2888  CD  ARG C 139      15.298  10.543  -1.887  1.00 90.21           C  
ATOM   2889  NE  ARG C 139      15.707  10.085  -0.562  1.00 90.21           N  
ATOM   2890  CZ  ARG C 139      16.215  10.866   0.386  1.00 90.21           C  
ATOM   2891  NH1 ARG C 139      16.387  12.166   0.175  1.00 90.21           N  
ATOM   2892  NH2 ARG C 139      16.552  10.346   1.558  1.00 90.21           N  
ATOM   2893  N   LYS C 140      11.026  13.104  -4.989  1.00 90.30           N  
ATOM   2894  CA  LYS C 140      10.763  13.716  -6.289  1.00 90.30           C  
ATOM   2895  C   LYS C 140      11.598  14.979  -6.482  1.00 90.30           C  
ATOM   2896  O   LYS C 140      12.622  15.160  -5.818  1.00 90.30           O  
ATOM   2897  CB  LYS C 140       9.277  14.044  -6.437  1.00 90.30           C  
ATOM   2898  CG  LYS C 140       8.353  12.863  -6.176  1.00 90.30           C  
ATOM   2899  CD  LYS C 140       8.487  11.800  -7.259  1.00 90.30           C  
ATOM   2900  CE  LYS C 140       7.491  10.666  -7.056  1.00 90.30           C  
ATOM   2901  NZ  LYS C 140       6.294  10.816  -7.936  1.00 90.30           N  
ATOM   2902  N   SER C 141      11.230  15.785  -7.465  1.00 89.91           N  
ATOM   2903  CA  SER C 141      11.956  17.029  -7.696  1.00 89.91           C  
ATOM   2904  C   SER C 141      11.839  17.968  -6.500  1.00 89.91           C  
ATOM   2905  O   SER C 141      10.762  18.107  -5.916  1.00 89.91           O  
ATOM   2906  CB  SER C 141      11.438  17.727  -8.954  1.00 89.91           C  
ATOM   2907  OG  SER C 141      11.969  19.036  -9.059  1.00 89.91           O  
ATOM   2908  N   TYR C 142      12.923  18.538  -6.138  1.00 83.38           N  
ATOM   2909  CA  TYR C 142      12.948  19.443  -4.994  1.00 83.38           C  
ATOM   2910  C   TYR C 142      12.183  20.725  -5.298  1.00 83.38           C  
ATOM   2911  O   TYR C 142      11.651  21.367  -4.389  1.00 83.38           O  
ATOM   2912  CB  TYR C 142      14.392  19.776  -4.605  1.00 83.38           C  
ATOM   2913  CG  TYR C 142      15.027  18.752  -3.695  1.00 83.38           C  
ATOM   2914  CD1 TYR C 142      14.709  18.705  -2.339  1.00 83.38           C  
ATOM   2915  CD2 TYR C 142      15.944  17.832  -4.189  1.00 83.38           C  
ATOM   2916  CE1 TYR C 142      15.293  17.765  -1.497  1.00 83.38           C  
ATOM   2917  CE2 TYR C 142      16.534  16.886  -3.355  1.00 83.38           C  
ATOM   2918  CZ  TYR C 142      16.202  16.861  -2.013  1.00 83.38           C  
ATOM   2919  OH  TYR C 142      16.784  15.928  -1.184  1.00 83.38           O  
ATOM   2920  N   ASP C 143      12.184  21.040  -6.497  1.00 82.73           N  
ATOM   2921  CA  ASP C 143      11.532  22.288  -6.883  1.00 82.73           C  
ATOM   2922  C   ASP C 143      10.054  22.063  -7.190  1.00 82.73           C  
ATOM   2923  O   ASP C 143       9.711  21.395  -8.168  1.00 82.73           O  
ATOM   2924  CB  ASP C 143      12.233  22.906  -8.095  1.00 82.73           C  
ATOM   2925  CG  ASP C 143      11.746  24.310  -8.409  1.00 82.73           C  
ATOM   2926  OD1 ASP C 143      10.931  24.860  -7.637  1.00 82.73           O  
ATOM   2927  OD2 ASP C 143      12.178  24.869  -9.440  1.00 82.73           O  
ATOM   2928  N   CYS C 144       9.173  22.571  -6.344  1.00 92.89           N  
ATOM   2929  CA  CYS C 144       7.734  22.420  -6.526  1.00 92.89           C  
ATOM   2930  C   CYS C 144       7.168  23.561  -7.362  1.00 92.89           C  
ATOM   2931  O   CYS C 144       5.952  23.751  -7.418  1.00 92.89           O  
ATOM   2932  CB  CYS C 144       7.025  22.365  -5.173  1.00 92.89           C  
ATOM   2933  SG  CYS C 144       7.418  20.892  -4.204  1.00 92.89           S  
ATOM   2934  N   GLY C 145       8.065  24.316  -7.968  1.00 89.83           N  
ATOM   2935  CA  GLY C 145       7.654  25.382  -8.868  1.00 89.83           C  
ATOM   2936  C   GLY C 145       7.538  26.730  -8.184  1.00 89.83           C  
ATOM   2937  O   GLY C 145       7.746  26.838  -6.973  1.00 89.83           O  
ATOM   2938  N   GLU C 146       7.290  27.781  -9.076  1.00 93.23           N  
ATOM   2939  CA  GLU C 146       7.153  29.154  -8.600  1.00 93.23           C  
ATOM   2940  C   GLU C 146       5.709  29.636  -8.712  1.00 93.23           C  
ATOM   2941  O   GLU C 146       5.027  29.347  -9.697  1.00 93.23           O  
ATOM   2942  CB  GLU C 146       8.081  30.089  -9.382  1.00 93.23           C  
ATOM   2943  CG  GLU C 146       8.443  31.362  -8.632  1.00 93.23           C  
ATOM   2944  CD  GLU C 146       9.419  32.249  -9.392  1.00 93.23           C  
ATOM   2945  OE1 GLU C 146       9.737  33.357  -8.905  1.00 93.23           O  
ATOM   2946  OE2 GLU C 146       9.866  31.831 -10.484  1.00 93.23           O  
ATOM   2947  N   ARG C 147       5.279  30.191  -7.599  1.00 95.89           N  
ATOM   2948  CA  ARG C 147       3.927  30.741  -7.575  1.00 95.89           C  
ATOM   2949  C   ARG C 147       3.948  32.256  -7.737  1.00 95.89           C  
ATOM   2950  O   ARG C 147       4.634  32.957  -6.989  1.00 95.89           O  
ATOM   2951  CB  ARG C 147       3.216  30.362  -6.273  1.00 95.89           C  
ATOM   2952  CG  ARG C 147       3.119  28.863  -6.037  1.00 95.89           C  
ATOM   2953  CD  ARG C 147       2.140  28.531  -4.921  1.00 95.89           C  
ATOM   2954  NE  ARG C 147       2.066  27.092  -4.680  1.00 95.89           N  
ATOM   2955  CZ  ARG C 147       1.256  26.512  -3.798  1.00 95.89           C  
ATOM   2956  NH1 ARG C 147       0.432  27.240  -3.053  1.00 95.89           N  
ATOM   2957  NH2 ARG C 147       1.271  25.195  -3.660  1.00 95.89           N  
ATOM   2958  N   ASN C 148       3.263  32.718  -8.749  1.00 96.32           N  
ATOM   2959  CA  ASN C 148       3.104  34.157  -8.931  1.00 96.32           C  
ATOM   2960  C   ASN C 148       1.829  34.670  -8.269  1.00 96.32           C  
ATOM   2961  O   ASN C 148       0.725  34.283  -8.657  1.00 96.32           O  
ATOM   2962  CB  ASN C 148       3.110  34.514 -10.420  1.00 96.32           C  
ATOM   2963  CG  ASN C 148       4.470  34.314 -11.062  1.00 96.32           C  
ATOM   2964  ND2 ASN C 148       4.481  33.738 -12.258  1.00 96.32           N  
ATOM   2965  OD1 ASN C 148       5.500  34.675 -10.487  1.00 96.32           O  
ATOM   2966  N   VAL C 149       2.085  35.579  -7.311  1.00 96.25           N  
ATOM   2967  CA  VAL C 149       0.951  36.079  -6.542  1.00 96.25           C  
ATOM   2968  C   VAL C 149       0.794  37.582  -6.768  1.00 96.25           C  
ATOM   2969  O   VAL C 149       1.707  38.358  -6.477  1.00 96.25           O  
ATOM   2970  CB  VAL C 149       1.111  35.782  -5.034  1.00 96.25           C  
ATOM   2971  CG1 VAL C 149      -0.104  36.276  -4.254  1.00 96.25           C  
ATOM   2972  CG2 VAL C 149       1.326  34.287  -4.806  1.00 96.25           C  
ATOM   2973  N   GLU C 150      -0.330  38.005  -7.307  1.00 95.90           N  
ATOM   2974  CA  GLU C 150      -0.676  39.416  -7.451  1.00 95.90           C  
ATOM   2975  C   GLU C 150      -1.699  39.844  -6.403  1.00 95.90           C  
ATOM   2976  O   GLU C 150      -2.789  39.274  -6.324  1.00 95.90           O  
ATOM   2977  CB  GLU C 150      -1.213  39.697  -8.857  1.00 95.90           C  
ATOM   2978  CG  GLU C 150      -0.216  39.400  -9.967  1.00 95.90           C  
ATOM   2979  CD  GLU C 150      -0.746  39.727 -11.354  1.00 95.90           C  
ATOM   2980  OE1 GLU C 150      -0.000  39.560 -12.344  1.00 95.90           O  
ATOM   2981  OE2 GLU C 150      -1.919  40.155 -11.450  1.00 95.90           O  
ATOM   2982  N   VAL C 151      -1.250  40.812  -5.696  1.00 95.38           N  
ATOM   2983  CA  VAL C 151      -2.127  41.260  -4.620  1.00 95.38           C  
ATOM   2984  C   VAL C 151      -2.336  42.769  -4.717  1.00 95.38           C  
ATOM   2985  O   VAL C 151      -1.370  43.535  -4.755  1.00 95.38           O  
ATOM   2986  CB  VAL C 151      -1.558  40.889  -3.233  1.00 95.38           C  
ATOM   2987  CG1 VAL C 151      -2.560  41.228  -2.130  1.00 95.38           C  
ATOM   2988  CG2 VAL C 151      -1.188  39.407  -3.186  1.00 95.38           C  
ATOM   2989  N   PRO C 152      -3.650  43.223  -4.699  1.00 94.54           N  
ATOM   2990  CA  PRO C 152      -3.895  44.667  -4.657  1.00 94.54           C  
ATOM   2991  C   PRO C 152      -3.452  45.303  -3.342  1.00 94.54           C  
ATOM   2992  O   PRO C 152      -3.488  44.653  -2.295  1.00 94.54           O  
ATOM   2993  CB  PRO C 152      -5.412  44.772  -4.832  1.00 94.54           C  
ATOM   2994  CG  PRO C 152      -5.837  43.421  -5.312  1.00 94.54           C  
ATOM   2995  CD  PRO C 152      -4.832  42.410  -4.840  1.00 94.54           C  
ATOM   2996  N   GLN C 153      -3.094  46.563  -3.540  1.00 93.19           N  
ATOM   2997  CA  GLN C 153      -2.675  47.302  -2.352  1.00 93.19           C  
ATOM   2998  C   GLN C 153      -3.786  47.337  -1.307  1.00 93.19           C  
ATOM   2999  O   GLN C 153      -4.963  47.470  -1.648  1.00 93.19           O  
ATOM   3000  CB  GLN C 153      -2.257  48.724  -2.724  1.00 93.19           C  
ATOM   3001  CG  GLN C 153      -1.286  49.358  -1.736  1.00 93.19           C  
ATOM   3002  CD  GLN C 153      -0.735  50.684  -2.223  1.00 93.19           C  
ATOM   3003  NE2 GLN C 153       0.136  51.293  -1.427  1.00 93.19           N  
ATOM   3004  OE1 GLN C 153      -1.088  51.158  -3.308  1.00 93.19           O  
ATOM   3005  N   MET C 154      -3.461  47.186  -0.069  1.00 92.97           N  
ATOM   3006  CA  MET C 154      -4.340  47.255   1.096  1.00 92.97           C  
ATOM   3007  C   MET C 154      -5.140  45.967   1.252  1.00 92.97           C  
ATOM   3008  O   MET C 154      -6.019  45.877   2.110  1.00 92.97           O  
ATOM   3009  CB  MET C 154      -5.288  48.450   0.985  1.00 92.97           C  
ATOM   3010  CG  MET C 154      -4.620  49.790   1.247  1.00 92.97           C  
ATOM   3011  SD  MET C 154      -4.353  50.105   3.035  1.00 92.97           S  
ATOM   3012  CE  MET C 154      -5.849  51.055   3.420  1.00 92.97           C  
ATOM   3013  N   GLU C 155      -4.884  45.040   0.385  1.00 94.38           N  
ATOM   3014  CA  GLU C 155      -5.480  43.717   0.544  1.00 94.38           C  
ATOM   3015  C   GLU C 155      -4.525  42.762   1.254  1.00 94.38           C  
ATOM   3016  O   GLU C 155      -3.367  43.105   1.504  1.00 94.38           O  
ATOM   3017  CB  GLU C 155      -5.883  43.142  -0.816  1.00 94.38           C  
ATOM   3018  CG  GLU C 155      -7.079  43.839  -1.448  1.00 94.38           C  
ATOM   3019  CD  GLU C 155      -7.762  43.005  -2.522  1.00 94.38           C  
ATOM   3020  OE1 GLU C 155      -8.714  43.504  -3.163  1.00 94.38           O  
ATOM   3021  OE2 GLU C 155      -7.341  41.844  -2.722  1.00 94.38           O  
ATOM   3022  N   ASP C 156      -5.026  41.664   1.611  1.00 96.05           N  
ATOM   3023  CA  ASP C 156      -4.224  40.702   2.360  1.00 96.05           C  
ATOM   3024  C   ASP C 156      -3.437  39.792   1.420  1.00 96.05           C  
ATOM   3025  O   ASP C 156      -3.989  39.264   0.453  1.00 96.05           O  
ATOM   3026  CB  ASP C 156      -5.113  39.864   3.282  1.00 96.05           C  
ATOM   3027  CG  ASP C 156      -5.825  40.694   4.336  1.00 96.05           C  
ATOM   3028  OD1 ASP C 156      -5.519  41.899   4.471  1.00 96.05           O  
ATOM   3029  OD2 ASP C 156      -6.697  40.139   5.037  1.00 96.05           O  
ATOM   3030  N   MET C 157      -2.207  39.660   1.684  1.00 95.85           N  
ATOM   3031  CA  MET C 157      -1.371  38.707   0.959  1.00 95.85           C  
ATOM   3032  C   MET C 157      -1.374  37.346   1.648  1.00 95.85           C  
ATOM   3033  O   MET C 157      -1.112  37.252   2.848  1.00 95.85           O  
ATOM   3034  CB  MET C 157       0.061  39.231   0.842  1.00 95.85           C  
ATOM   3035  CG  MET C 157       1.000  38.287   0.107  1.00 95.85           C  
ATOM   3036  SD  MET C 157       2.758  38.792   0.250  1.00 95.85           S  
ATOM   3037  CE  MET C 157       3.098  38.290   1.960  1.00 95.85           C  
ATOM   3038  N   ILE C 158      -1.747  36.322   0.932  1.00 97.35           N  
ATOM   3039  CA  ILE C 158      -1.773  34.964   1.465  1.00 97.35           C  
ATOM   3040  C   ILE C 158      -0.875  34.062   0.621  1.00 97.35           C  
ATOM   3041  O   ILE C 158      -1.140  33.846  -0.563  1.00 97.35           O  
ATOM   3042  CB  ILE C 158      -3.211  34.401   1.508  1.00 97.35           C  
ATOM   3043  CG1 ILE C 158      -4.125  35.332   2.313  1.00 97.35           C  
ATOM   3044  CG2 ILE C 158      -3.219  32.985   2.093  1.00 97.35           C  
ATOM   3045  CD1 ILE C 158      -5.588  34.908   2.319  1.00 97.35           C  
ATOM   3046  N   LEU C 159       0.172  33.617   1.207  1.00 97.68           N  
ATOM   3047  CA  LEU C 159       1.060  32.647   0.576  1.00 97.68           C  
ATOM   3048  C   LEU C 159       0.813  31.247   1.126  1.00 97.68           C  
ATOM   3049  O   LEU C 159       1.070  30.983   2.303  1.00 97.68           O  
ATOM   3050  CB  LEU C 159       2.524  33.042   0.789  1.00 97.68           C  
ATOM   3051  CG  LEU C 159       2.902  34.474   0.408  1.00 97.68           C  
ATOM   3052  CD1 LEU C 159       4.391  34.709   0.640  1.00 97.68           C  
ATOM   3053  CD2 LEU C 159       2.532  34.757  -1.044  1.00 97.68           C  
ATOM   3054  N   ASP C 160       0.343  30.346   0.325  1.00 97.66           N  
ATOM   3055  CA  ASP C 160      -0.024  28.995   0.737  1.00 97.66           C  
ATOM   3056  C   ASP C 160       1.044  27.985   0.328  1.00 97.66           C  
ATOM   3057  O   ASP C 160       1.274  27.763  -0.863  1.00 97.66           O  
ATOM   3058  CB  ASP C 160      -1.377  28.601   0.139  1.00 97.66           C  
ATOM   3059  CG  ASP C 160      -1.941  27.324   0.738  1.00 97.66           C  
ATOM   3060  OD1 ASP C 160      -1.281  26.714   1.606  1.00 97.66           O  
ATOM   3061  OD2 ASP C 160      -3.054  26.924   0.336  1.00 97.66           O  
ATOM   3062  N   CYS C 161       1.623  27.352   1.346  1.00 97.40           N  
ATOM   3063  CA  CYS C 161       2.691  26.388   1.112  1.00 97.40           C  
ATOM   3064  C   CYS C 161       2.179  24.960   1.259  1.00 97.40           C  
ATOM   3065  O   CYS C 161       2.947  24.004   1.132  1.00 97.40           O  
ATOM   3066  CB  CYS C 161       3.850  26.626   2.080  1.00 97.40           C  
ATOM   3067  SG  CYS C 161       5.387  25.811   1.591  1.00 97.40           S  
ATOM   3068  N   GLU C 162       0.973  24.748   1.466  1.00 96.86           N  
ATOM   3069  CA  GLU C 162       0.393  23.431   1.710  1.00 96.86           C  
ATOM   3070  C   GLU C 162       0.179  22.671   0.404  1.00 96.86           C  
ATOM   3071  O   GLU C 162      -0.336  23.229  -0.567  1.00 96.86           O  
ATOM   3072  CB  GLU C 162      -0.931  23.557   2.467  1.00 96.86           C  
ATOM   3073  CG  GLU C 162      -1.519  22.224   2.905  1.00 96.86           C  
ATOM   3074  CD  GLU C 162      -2.787  22.370   3.734  1.00 96.86           C  
ATOM   3075  OE1 GLU C 162      -3.287  21.352   4.262  1.00 96.86           O  
ATOM   3076  OE2 GLU C 162      -3.283  23.512   3.855  1.00 96.86           O  
ATOM   3077  N   LEU C 163       0.629  21.511   0.417  1.00 95.99           N  
ATOM   3078  CA  LEU C 163       0.337  20.578  -0.664  1.00 95.99           C  
ATOM   3079  C   LEU C 163      -0.549  19.437  -0.174  1.00 95.99           C  
ATOM   3080  O   LEU C 163      -0.589  19.149   1.024  1.00 95.99           O  
ATOM   3081  CB  LEU C 163       1.634  20.016  -1.254  1.00 95.99           C  
ATOM   3082  CG  LEU C 163       2.610  21.037  -1.839  1.00 95.99           C  
ATOM   3083  CD1 LEU C 163       3.917  20.355  -2.233  1.00 95.99           C  
ATOM   3084  CD2 LEU C 163       1.989  21.747  -3.037  1.00 95.99           C  
ATOM   3085  N   ASN C 164      -1.237  18.744  -1.070  1.00 94.30           N  
ATOM   3086  CA  ASN C 164      -2.250  17.750  -0.734  1.00 94.30           C  
ATOM   3087  C   ASN C 164      -1.649  16.576   0.035  1.00 94.30           C  
ATOM   3088  O   ASN C 164      -2.316  15.975   0.879  1.00 94.30           O  
ATOM   3089  CB  ASN C 164      -2.953  17.252  -1.998  1.00 94.30           C  
ATOM   3090  CG  ASN C 164      -1.981  16.774  -3.058  1.00 94.30           C  
ATOM   3091  ND2 ASN C 164      -2.486  16.029  -4.034  1.00 94.30           N  
ATOM   3092  OD1 ASN C 164      -0.785  17.071  -3.000  1.00 94.30           O  
ATOM   3093  N   TRP C 165      -0.405  16.321  -0.190  1.00 95.75           N  
ATOM   3094  CA  TRP C 165       0.203  15.128   0.390  1.00 95.75           C  
ATOM   3095  C   TRP C 165       0.839  15.442   1.740  1.00 95.75           C  
ATOM   3096  O   TRP C 165       1.267  14.535   2.458  1.00 95.75           O  
ATOM   3097  CB  TRP C 165       1.252  14.544  -0.559  1.00 95.75           C  
ATOM   3098  CG  TRP C 165       2.341  15.505  -0.929  1.00 95.75           C  
ATOM   3099  CD1 TRP C 165       2.370  16.343  -2.010  1.00 95.75           C  
ATOM   3100  CD2 TRP C 165       3.565  15.724  -0.219  1.00 95.75           C  
ATOM   3101  CE2 TRP C 165       4.288  16.711  -0.927  1.00 95.75           C  
ATOM   3102  CE3 TRP C 165       4.119  15.183   0.948  1.00 95.75           C  
ATOM   3103  NE1 TRP C 165       3.537  17.070  -2.014  1.00 95.75           N  
ATOM   3104  CZ2 TRP C 165       5.538  17.166  -0.504  1.00 95.75           C  
ATOM   3105  CZ3 TRP C 165       5.364  15.638   1.367  1.00 95.75           C  
ATOM   3106  CH2 TRP C 165       6.059  16.620   0.640  1.00 95.75           C  
ATOM   3107  N   HIS C 166       0.966  16.728   2.160  1.00 96.08           N  
ATOM   3108  CA  HIS C 166       1.619  17.114   3.405  1.00 96.08           C  
ATOM   3109  C   HIS C 166       0.951  16.454   4.606  1.00 96.08           C  
ATOM   3110  O   HIS C 166       1.631  15.977   5.517  1.00 96.08           O  
ATOM   3111  CB  HIS C 166       1.606  18.635   3.567  1.00 96.08           C  
ATOM   3112  CG  HIS C 166       2.623  19.337   2.726  1.00 96.08           C  
ATOM   3113  CD2 HIS C 166       3.530  18.858   1.842  1.00 96.08           C  
ATOM   3114  ND1 HIS C 166       2.787  20.705   2.744  1.00 96.08           N  
ATOM   3115  CE1 HIS C 166       3.754  21.038   1.905  1.00 96.08           C  
ATOM   3116  NE2 HIS C 166       4.222  19.935   1.345  1.00 96.08           N  
ATOM   3117  N   GLN C 167      -0.355  16.427   4.550  1.00 93.89           N  
ATOM   3118  CA  GLN C 167      -1.099  15.883   5.680  1.00 93.89           C  
ATOM   3119  C   GLN C 167      -0.812  14.396   5.864  1.00 93.89           C  
ATOM   3120  O   GLN C 167      -0.854  13.883   6.985  1.00 93.89           O  
ATOM   3121  CB  GLN C 167      -2.600  16.109   5.495  1.00 93.89           C  
ATOM   3122  CG  GLN C 167      -3.013  17.574   5.547  1.00 93.89           C  
ATOM   3123  CD  GLN C 167      -4.494  17.777   5.290  1.00 93.89           C  
ATOM   3124  NE2 GLN C 167      -4.954  19.016   5.418  1.00 93.89           N  
ATOM   3125  OE1 GLN C 167      -5.219  16.826   4.978  1.00 93.89           O  
ATOM   3126  N   ALA C 168      -0.521  13.764   4.842  1.00 93.86           N  
ATOM   3127  CA  ALA C 168      -0.319  12.318   4.878  1.00 93.86           C  
ATOM   3128  C   ALA C 168       1.144  11.976   5.151  1.00 93.86           C  
ATOM   3129  O   ALA C 168       1.467  10.838   5.502  1.00 93.86           O  
ATOM   3130  CB  ALA C 168      -0.773  11.685   3.566  1.00 93.86           C  
ATOM   3131  N   SER C 169       2.035  12.955   5.023  1.00 95.12           N  
ATOM   3132  CA  SER C 169       3.465  12.712   5.189  1.00 95.12           C  
ATOM   3133  C   SER C 169       3.844  12.628   6.663  1.00 95.12           C  
ATOM   3134  O   SER C 169       3.302  13.364   7.492  1.00 95.12           O  
ATOM   3135  CB  SER C 169       4.280  13.812   4.506  1.00 95.12           C  
ATOM   3136  OG  SER C 169       5.668  13.573   4.652  1.00 95.12           O  
ATOM   3137  N   GLU C 170       4.779  11.698   6.870  1.00 94.41           N  
ATOM   3138  CA  GLU C 170       5.315  11.580   8.222  1.00 94.41           C  
ATOM   3139  C   GLU C 170       6.567  12.434   8.396  1.00 94.41           C  
ATOM   3140  O   GLU C 170       7.172  12.866   7.412  1.00 94.41           O  
ATOM   3141  CB  GLU C 170       5.625  10.117   8.552  1.00 94.41           C  
ATOM   3142  CG  GLU C 170       4.421   9.194   8.445  1.00 94.41           C  
ATOM   3143  CD  GLU C 170       4.418   8.088   9.489  1.00 94.41           C  
ATOM   3144  OE1 GLU C 170       3.440   7.309   9.544  1.00 94.41           O  
ATOM   3145  OE2 GLU C 170       5.401   8.002  10.258  1.00 94.41           O  
ATOM   3146  N   GLY C 171       6.893  12.787   9.699  1.00 94.18           N  
ATOM   3147  CA  GLY C 171       8.164  13.401  10.050  1.00 94.18           C  
ATOM   3148  C   GLY C 171       8.243  14.867   9.668  1.00 94.18           C  
ATOM   3149  O   GLY C 171       9.333  15.399   9.449  1.00 94.18           O  
ATOM   3150  N   LEU C 172       7.132  15.438   9.530  1.00 95.65           N  
ATOM   3151  CA  LEU C 172       7.144  16.853   9.174  1.00 95.65           C  
ATOM   3152  C   LEU C 172       7.372  17.720  10.408  1.00 95.65           C  
ATOM   3153  O   LEU C 172       6.948  17.364  11.510  1.00 95.65           O  
ATOM   3154  CB  LEU C 172       5.830  17.247   8.494  1.00 95.65           C  
ATOM   3155  CG  LEU C 172       5.500  16.523   7.188  1.00 95.65           C  
ATOM   3156  CD1 LEU C 172       4.133  16.959   6.672  1.00 95.65           C  
ATOM   3157  CD2 LEU C 172       6.580  16.783   6.143  1.00 95.65           C  
ATOM   3158  N   THR C 173       8.073  18.804  10.187  1.00 95.59           N  
ATOM   3159  CA  THR C 173       8.309  19.748  11.272  1.00 95.59           C  
ATOM   3160  C   THR C 173       7.530  21.041  11.044  1.00 95.59           C  
ATOM   3161  O   THR C 173       6.300  21.055  11.134  1.00 95.59           O  
ATOM   3162  CB  THR C 173       9.808  20.068  11.419  1.00 95.59           C  
ATOM   3163  CG2 THR C 173      10.598  18.827  11.819  1.00 95.59           C  
ATOM   3164  OG1 THR C 173      10.310  20.560  10.171  1.00 95.59           O  
ATOM   3165  N   ASP C 174       8.238  22.134  10.721  1.00 96.67           N  
ATOM   3166  CA  ASP C 174       7.540  23.411  10.610  1.00 96.67           C  
ATOM   3167  C   ASP C 174       7.662  23.982   9.199  1.00 96.67           C  
ATOM   3168  O   ASP C 174       8.592  23.643   8.464  1.00 96.67           O  
ATOM   3169  CB  ASP C 174       8.084  24.411  11.631  1.00 96.67           C  
ATOM   3170  CG  ASP C 174       7.805  24.005  13.067  1.00 96.67           C  
ATOM   3171  OD1 ASP C 174       6.765  23.361  13.326  1.00 96.67           O  
ATOM   3172  OD2 ASP C 174       8.629  24.335  13.947  1.00 96.67           O  
ATOM   3173  N   TYR C 175       6.622  24.730   8.950  1.00 97.68           N  
ATOM   3174  CA  TYR C 175       6.733  25.589   7.776  1.00 97.68           C  
ATOM   3175  C   TYR C 175       7.542  26.841   8.092  1.00 97.68           C  
ATOM   3176  O   TYR C 175       7.297  27.509   9.100  1.00 97.68           O  
ATOM   3177  CB  TYR C 175       5.345  25.981   7.262  1.00 97.68           C  
ATOM   3178  CG  TYR C 175       4.538  24.816   6.743  1.00 97.68           C  
ATOM   3179  CD1 TYR C 175       4.597  24.445   5.401  1.00 97.68           C  
ATOM   3180  CD2 TYR C 175       3.717  24.083   7.592  1.00 97.68           C  
ATOM   3181  CE1 TYR C 175       3.854  23.373   4.918  1.00 97.68           C  
ATOM   3182  CE2 TYR C 175       2.970  23.008   7.120  1.00 97.68           C  
ATOM   3183  CZ  TYR C 175       3.046  22.662   5.783  1.00 97.68           C  
ATOM   3184  OH  TYR C 175       2.308  21.599   5.310  1.00 97.68           O  
ATOM   3185  N   SER C 176       8.581  27.135   7.247  1.00 97.75           N  
ATOM   3186  CA  SER C 176       9.383  28.348   7.368  1.00 97.75           C  
ATOM   3187  C   SER C 176       9.250  29.225   6.127  1.00 97.75           C  
ATOM   3188  O   SER C 176       9.519  28.776   5.012  1.00 97.75           O  
ATOM   3189  CB  SER C 176      10.853  27.998   7.600  1.00 97.75           C  
ATOM   3190  OG  SER C 176      11.001  27.183   8.750  1.00 97.75           O  
ATOM   3191  N   PHE C 177       8.787  30.422   6.406  1.00 98.12           N  
ATOM   3192  CA  PHE C 177       8.685  31.375   5.309  1.00 98.12           C  
ATOM   3193  C   PHE C 177       9.826  32.385   5.361  1.00 98.12           C  
ATOM   3194  O   PHE C 177      10.079  32.991   6.405  1.00 98.12           O  
ATOM   3195  CB  PHE C 177       7.338  32.103   5.351  1.00 98.12           C  
ATOM   3196  CG  PHE C 177       6.164  31.227   5.005  1.00 98.12           C  
ATOM   3197  CD1 PHE C 177       5.675  31.177   3.705  1.00 98.12           C  
ATOM   3198  CD2 PHE C 177       5.549  30.453   5.981  1.00 98.12           C  
ATOM   3199  CE1 PHE C 177       4.588  30.368   3.382  1.00 98.12           C  
ATOM   3200  CE2 PHE C 177       4.463  29.641   5.665  1.00 98.12           C  
ATOM   3201  CZ  PHE C 177       3.984  29.600   4.366  1.00 98.12           C  
ATOM   3202  N   TYR C 178      10.470  32.519   4.189  1.00 97.63           N  
ATOM   3203  CA  TYR C 178      11.584  33.452   4.068  1.00 97.63           C  
ATOM   3204  C   TYR C 178      11.277  34.538   3.044  1.00 97.63           C  
ATOM   3205  O   TYR C 178      10.656  34.270   2.012  1.00 97.63           O  
ATOM   3206  CB  TYR C 178      12.866  32.712   3.674  1.00 97.63           C  
ATOM   3207  CG  TYR C 178      13.306  31.681   4.685  1.00 97.63           C  
ATOM   3208  CD1 TYR C 178      14.196  32.011   5.704  1.00 97.63           C  
ATOM   3209  CD2 TYR C 178      12.835  30.374   4.622  1.00 97.63           C  
ATOM   3210  CE1 TYR C 178      14.606  31.064   6.636  1.00 97.63           C  
ATOM   3211  CE2 TYR C 178      13.237  29.418   5.549  1.00 97.63           C  
ATOM   3212  CZ  TYR C 178      14.122  29.773   6.551  1.00 97.63           C  
ATOM   3213  OH  TYR C 178      14.525  28.832   7.472  1.00 97.63           O  
ATOM   3214  N   ARG C 179      11.662  35.712   3.396  1.00 97.40           N  
ATOM   3215  CA  ARG C 179      11.721  36.780   2.402  1.00 97.40           C  
ATOM   3216  C   ARG C 179      13.091  36.832   1.735  1.00 97.40           C  
ATOM   3217  O   ARG C 179      14.117  36.912   2.416  1.00 97.40           O  
ATOM   3218  CB  ARG C 179      11.400  38.130   3.045  1.00 97.40           C  
ATOM   3219  CG  ARG C 179      11.350  39.286   2.057  1.00 97.40           C  
ATOM   3220  CD  ARG C 179      10.092  40.125   2.234  1.00 97.40           C  
ATOM   3221  NE  ARG C 179      10.061  41.251   1.304  1.00 97.40           N  
ATOM   3222  CZ  ARG C 179       9.064  42.126   1.207  1.00 97.40           C  
ATOM   3223  NH1 ARG C 179       7.993  42.022   1.985  1.00 97.40           N  
ATOM   3224  NH2 ARG C 179       9.139  43.113   0.326  1.00 97.40           N  
ATOM   3225  N   VAL C 180      13.079  36.666   0.461  1.00 96.40           N  
ATOM   3226  CA  VAL C 180      14.336  36.653  -0.282  1.00 96.40           C  
ATOM   3227  C   VAL C 180      14.612  38.042  -0.854  1.00 96.40           C  
ATOM   3228  O   VAL C 180      13.829  38.556  -1.657  1.00 96.40           O  
ATOM   3229  CB  VAL C 180      14.314  35.604  -1.415  1.00 96.40           C  
ATOM   3230  CG1 VAL C 180      15.676  35.525  -2.103  1.00 96.40           C  
ATOM   3231  CG2 VAL C 180      13.909  34.237  -0.868  1.00 96.40           C  
ATOM   3232  N   TRP C 181      15.794  38.512  -0.476  1.00 94.17           N  
ATOM   3233  CA  TRP C 181      16.129  39.865  -0.904  1.00 94.17           C  
ATOM   3234  C   TRP C 181      17.023  39.840  -2.139  1.00 94.17           C  
ATOM   3235  O   TRP C 181      17.630  38.813  -2.453  1.00 94.17           O  
ATOM   3236  CB  TRP C 181      16.820  40.633   0.225  1.00 94.17           C  
ATOM   3237  CG  TRP C 181      15.998  40.748   1.475  1.00 94.17           C  
ATOM   3238  CD1 TRP C 181      16.158  40.042   2.634  1.00 94.17           C  
ATOM   3239  CD2 TRP C 181      14.883  41.620   1.686  1.00 94.17           C  
ATOM   3240  CE2 TRP C 181      14.415  41.390   2.998  1.00 94.17           C  
ATOM   3241  CE3 TRP C 181      14.234  42.575   0.892  1.00 94.17           C  
ATOM   3242  NE1 TRP C 181      15.209  40.423   3.556  1.00 94.17           N  
ATOM   3243  CZ2 TRP C 181      13.327  42.081   3.535  1.00 94.17           C  
ATOM   3244  CZ3 TRP C 181      13.151  43.262   1.428  1.00 94.17           C  
ATOM   3245  CH2 TRP C 181      12.710  43.009   2.738  1.00 94.17           C  
ATOM   3246  N   GLY C 182      17.119  40.914  -2.875  1.00 88.71           N  
ATOM   3247  CA  GLY C 182      17.895  41.027  -4.100  1.00 88.71           C  
ATOM   3248  C   GLY C 182      19.381  40.811  -3.888  1.00 88.71           C  
ATOM   3249  O   GLY C 182      20.104  40.467  -4.825  1.00 88.71           O  
ATOM   3250  N   ASN C 183      19.854  41.028  -2.655  1.00 89.01           N  
ATOM   3251  CA  ASN C 183      21.271  40.864  -2.350  1.00 89.01           C  
ATOM   3252  C   ASN C 183      21.606  39.417  -2.002  1.00 89.01           C  
ATOM   3253  O   ASN C 183      22.619  39.149  -1.353  1.00 89.01           O  
ATOM   3254  CB  ASN C 183      21.685  41.795  -1.208  1.00 89.01           C  
ATOM   3255  CG  ASN C 183      20.729  41.740  -0.033  1.00 89.01           C  
ATOM   3256  ND2 ASN C 183      21.011  42.525   0.999  1.00 89.01           N  
ATOM   3257  OD1 ASN C 183      19.745  40.996  -0.053  1.00 89.01           O  
ATOM   3258  N   ASN C 184      20.811  38.557  -2.276  1.00 87.49           N  
ATOM   3259  CA  ASN C 184      20.983  37.124  -2.064  1.00 87.49           C  
ATOM   3260  C   ASN C 184      20.933  36.767  -0.581  1.00 87.49           C  
ATOM   3261  O   ASN C 184      21.556  35.796  -0.150  1.00 87.49           O  
ATOM   3262  CB  ASN C 184      22.298  36.644  -2.681  1.00 87.49           C  
ATOM   3263  CG  ASN C 184      22.228  36.531  -4.191  1.00 87.49           C  
ATOM   3264  ND2 ASN C 184      23.385  36.549  -4.842  1.00 87.49           N  
ATOM   3265  OD1 ASN C 184      21.142  36.430  -4.768  1.00 87.49           O  
ATOM   3266  N   THR C 185      20.429  37.621   0.200  1.00 91.63           N  
ATOM   3267  CA  THR C 185      20.168  37.309   1.601  1.00 91.63           C  
ATOM   3268  C   THR C 185      18.691  36.989   1.818  1.00 91.63           C  
ATOM   3269  O   THR C 185      17.859  37.253   0.947  1.00 91.63           O  
ATOM   3270  CB  THR C 185      20.584  38.472   2.520  1.00 91.63           C  
ATOM   3271  CG2 THR C 185      22.056  38.821   2.332  1.00 91.63           C  
ATOM   3272  OG1 THR C 185      19.788  39.624   2.213  1.00 91.63           O  
ATOM   3273  N   GLU C 186      18.463  36.297   2.907  1.00 95.38           N  
ATOM   3274  CA  GLU C 186      17.080  35.950   3.222  1.00 95.38           C  
ATOM   3275  C   GLU C 186      16.765  36.220   4.691  1.00 95.38           C  
ATOM   3276  O   GLU C 186      17.652  36.154   5.545  1.00 95.38           O  
ATOM   3277  CB  GLU C 186      16.805  34.483   2.885  1.00 95.38           C  
ATOM   3278  CG  GLU C 186      17.095  34.119   1.436  1.00 95.38           C  
ATOM   3279  CD  GLU C 186      16.863  32.648   1.130  1.00 95.38           C  
ATOM   3280  OE1 GLU C 186      17.023  32.241  -0.044  1.00 95.38           O  
ATOM   3281  OE2 GLU C 186      16.517  31.898   2.069  1.00 95.38           O  
ATOM   3282  N   THR C 187      15.525  36.634   4.985  1.00 96.17           N  
ATOM   3283  CA  THR C 187      15.038  36.862   6.341  1.00 96.17           C  
ATOM   3284  C   THR C 187      13.871  35.933   6.660  1.00 96.17           C  
ATOM   3285  O   THR C 187      12.942  35.798   5.860  1.00 96.17           O  
ATOM   3286  CB  THR C 187      14.602  38.326   6.540  1.00 96.17           C  
ATOM   3287  CG2 THR C 187      14.651  38.719   8.012  1.00 96.17           C  
ATOM   3288  OG1 THR C 187      15.477  39.185   5.797  1.00 96.17           O  
ATOM   3289  N   LEU C 188      13.930  35.340   7.862  1.00 97.48           N  
ATOM   3290  CA  LEU C 188      12.838  34.482   8.311  1.00 97.48           C  
ATOM   3291  C   LEU C 188      11.639  35.316   8.754  1.00 97.48           C  
ATOM   3292  O   LEU C 188      11.743  36.113   9.690  1.00 97.48           O  
ATOM   3293  CB  LEU C 188      13.301  33.582   9.460  1.00 97.48           C  
ATOM   3294  CG  LEU C 188      12.259  32.614  10.024  1.00 97.48           C  
ATOM   3295  CD1 LEU C 188      11.893  31.562   8.982  1.00 97.48           C  
ATOM   3296  CD2 LEU C 188      12.777  31.955  11.298  1.00 97.48           C  
ATOM   3297  N   VAL C 189      10.635  35.100   8.081  1.00 96.08           N  
ATOM   3298  CA  VAL C 189       9.437  35.895   8.331  1.00 96.08           C  
ATOM   3299  C   VAL C 189       8.522  35.157   9.306  1.00 96.08           C  
ATOM   3300  O   VAL C 189       7.935  35.769  10.200  1.00 96.08           O  
ATOM   3301  CB  VAL C 189       8.680  36.208   7.022  1.00 96.08           C  
ATOM   3302  CG1 VAL C 189       7.461  37.088   7.300  1.00 96.08           C  
ATOM   3303  CG2 VAL C 189       9.610  36.882   6.015  1.00 96.08           C  
ATOM   3304  N   SER C 190       8.311  33.936   9.088  1.00 96.39           N  
ATOM   3305  CA  SER C 190       7.432  33.129   9.927  1.00 96.39           C  
ATOM   3306  C   SER C 190       7.896  31.677   9.977  1.00 96.39           C  
ATOM   3307  O   SER C 190       8.463  31.167   9.009  1.00 96.39           O  
ATOM   3308  CB  SER C 190       5.993  33.195   9.417  1.00 96.39           C  
ATOM   3309  OG  SER C 190       5.491  31.896   9.156  1.00 96.39           O  
ATOM   3310  N   LYS C 191       7.716  31.059  11.172  1.00 97.26           N  
ATOM   3311  CA  LYS C 191       7.990  29.640  11.381  1.00 97.26           C  
ATOM   3312  C   LYS C 191       6.950  29.009  12.300  1.00 97.26           C  
ATOM   3313  O   LYS C 191       6.680  29.525  13.388  1.00 97.26           O  
ATOM   3314  CB  LYS C 191       9.392  29.443  11.961  1.00 97.26           C  
ATOM   3315  CG  LYS C 191       9.779  27.985  12.163  1.00 97.26           C  
ATOM   3316  CD  LYS C 191      11.212  27.851  12.659  1.00 97.26           C  
ATOM   3317  CE  LYS C 191      11.614  26.392  12.824  1.00 97.26           C  
ATOM   3318  NZ  LYS C 191      13.015  26.256  13.325  1.00 97.26           N  
ATOM   3319  N   GLY C 192       6.338  28.006  11.832  1.00 96.57           N  
ATOM   3320  CA  GLY C 192       5.331  27.335  12.639  1.00 96.57           C  
ATOM   3321  C   GLY C 192       4.629  26.210  11.903  1.00 96.57           C  
ATOM   3322  O   GLY C 192       5.098  25.759  10.856  1.00 96.57           O  
ATOM   3323  N   LYS C 193       3.514  25.748  12.490  1.00 96.40           N  
ATOM   3324  CA  LYS C 193       2.752  24.636  11.928  1.00 96.40           C  
ATOM   3325  C   LYS C 193       1.767  25.124  10.869  1.00 96.40           C  
ATOM   3326  O   LYS C 193       1.231  24.325  10.099  1.00 96.40           O  
ATOM   3327  CB  LYS C 193       2.006  23.885  13.032  1.00 96.40           C  
ATOM   3328  CG  LYS C 193       2.916  23.251  14.074  1.00 96.40           C  
ATOM   3329  CD  LYS C 193       3.786  22.160  13.465  1.00 96.40           C  
ATOM   3330  CE  LYS C 193       4.608  21.441  14.527  1.00 96.40           C  
ATOM   3331  NZ  LYS C 193       5.632  20.540  13.920  1.00 96.40           N  
ATOM   3332  N   GLU C 194       1.645  26.458  10.792  1.00 96.15           N  
ATOM   3333  CA  GLU C 194       0.745  27.046   9.804  1.00 96.15           C  
ATOM   3334  C   GLU C 194       1.348  26.988   8.404  1.00 96.15           C  
ATOM   3335  O   GLU C 194       2.458  27.475   8.180  1.00 96.15           O  
ATOM   3336  CB  GLU C 194       0.414  28.495  10.175  1.00 96.15           C  
ATOM   3337  CG  GLU C 194      -0.410  28.631  11.447  1.00 96.15           C  
ATOM   3338  CD  GLU C 194      -0.820  30.064  11.745  1.00 96.15           C  
ATOM   3339  OE1 GLU C 194      -1.535  30.295  12.747  1.00 96.15           O  
ATOM   3340  OE2 GLU C 194      -0.425  30.964  10.971  1.00 96.15           O  
ATOM   3341  N   ALA C 195       0.611  26.532   7.501  1.00 97.72           N  
ATOM   3342  CA  ALA C 195       1.113  26.337   6.145  1.00 97.72           C  
ATOM   3343  C   ALA C 195       1.008  27.623   5.331  1.00 97.72           C  
ATOM   3344  O   ALA C 195       1.489  27.689   4.197  1.00 97.72           O  
ATOM   3345  CB  ALA C 195       0.350  25.209   5.452  1.00 97.72           C  
ATOM   3346  N   THR C 196       0.411  28.633   5.907  1.00 97.70           N  
ATOM   3347  CA  THR C 196       0.187  29.865   5.158  1.00 97.70           C  
ATOM   3348  C   THR C 196       0.859  31.047   5.850  1.00 97.70           C  
ATOM   3349  O   THR C 196       0.978  31.070   7.076  1.00 97.70           O  
ATOM   3350  CB  THR C 196      -1.317  30.150   4.992  1.00 97.70           C  
ATOM   3351  CG2 THR C 196      -2.005  29.038   4.207  1.00 97.70           C  
ATOM   3352  OG1 THR C 196      -1.925  30.253   6.286  1.00 97.70           O  
ATOM   3353  N   LEU C 197       1.367  31.918   5.048  1.00 97.47           N  
ATOM   3354  CA  LEU C 197       1.826  33.226   5.505  1.00 97.47           C  
ATOM   3355  C   LEU C 197       0.854  34.321   5.081  1.00 97.47           C  
ATOM   3356  O   LEU C 197       0.610  34.513   3.888  1.00 97.47           O  
ATOM   3357  CB  LEU C 197       3.223  33.526   4.954  1.00 97.47           C  
ATOM   3358  CG  LEU C 197       3.782  34.919   5.248  1.00 97.47           C  
ATOM   3359  CD1 LEU C 197       4.065  35.073   6.739  1.00 97.47           C  
ATOM   3360  CD2 LEU C 197       5.044  35.172   4.430  1.00 97.47           C  
ATOM   3361  N   THR C 198       0.290  34.933   6.062  1.00 97.46           N  
ATOM   3362  CA  THR C 198      -0.676  35.987   5.771  1.00 97.46           C  
ATOM   3363  C   THR C 198      -0.152  37.343   6.234  1.00 97.46           C  
ATOM   3364  O   THR C 198       0.251  37.498   7.389  1.00 97.46           O  
ATOM   3365  CB  THR C 198      -2.033  35.702   6.442  1.00 97.46           C  
ATOM   3366  CG2 THR C 198      -3.071  36.749   6.051  1.00 97.46           C  
ATOM   3367  OG1 THR C 198      -2.498  34.409   6.034  1.00 97.46           O  
ATOM   3368  N   LYS C 199      -0.073  38.354   5.351  1.00 95.94           N  
ATOM   3369  CA  LYS C 199       0.238  39.747   5.659  1.00 95.94           C  
ATOM   3370  C   LYS C 199      -0.933  40.660   5.308  1.00 95.94           C  
ATOM   3371  O   LYS C 199      -1.267  40.825   4.134  1.00 95.94           O  
ATOM   3372  CB  LYS C 199       1.496  40.195   4.914  1.00 95.94           C  
ATOM   3373  CG  LYS C 199       1.974  41.590   5.288  1.00 95.94           C  
ATOM   3374  CD  LYS C 199       3.406  41.831   4.830  1.00 95.94           C  
ATOM   3375  CE  LYS C 199       3.883  43.229   5.201  1.00 95.94           C  
ATOM   3376  NZ  LYS C 199       5.281  43.478   4.736  1.00 95.94           N  
ATOM   3377  N   PRO C 200      -1.518  41.175   6.328  1.00 95.75           N  
ATOM   3378  CA  PRO C 200      -2.656  42.050   6.037  1.00 95.75           C  
ATOM   3379  C   PRO C 200      -2.229  43.403   5.471  1.00 95.75           C  
ATOM   3380  O   PRO C 200      -1.125  43.874   5.753  1.00 95.75           O  
ATOM   3381  CB  PRO C 200      -3.330  42.216   7.401  1.00 95.75           C  
ATOM   3382  CG  PRO C 200      -2.237  41.997   8.397  1.00 95.75           C  
ATOM   3383  CD  PRO C 200      -1.186  41.129   7.769  1.00 95.75           C  
ATOM   3384  N   MET C 201      -3.050  44.023   4.700  1.00 93.91           N  
ATOM   3385  CA  MET C 201      -2.900  45.373   4.163  1.00 93.91           C  
ATOM   3386  C   MET C 201      -1.511  45.568   3.563  1.00 93.91           C  
ATOM   3387  O   MET C 201      -0.761  46.445   3.994  1.00 93.91           O  
ATOM   3388  CB  MET C 201      -3.149  46.416   5.253  1.00 93.91           C  
ATOM   3389  CG  MET C 201      -4.565  46.398   5.806  1.00 93.91           C  
ATOM   3390  SD  MET C 201      -4.906  47.822   6.912  1.00 93.91           S  
ATOM   3391  CE  MET C 201      -6.120  47.074   8.033  1.00 93.91           C  
ATOM   3392  N   VAL C 202      -1.350  44.869   2.563  1.00 94.82           N  
ATOM   3393  CA  VAL C 202      -0.007  44.853   1.993  1.00 94.82           C  
ATOM   3394  C   VAL C 202       0.265  46.174   1.275  1.00 94.82           C  
ATOM   3395  O   VAL C 202      -0.667  46.853   0.837  1.00 94.82           O  
ATOM   3396  CB  VAL C 202       0.182  43.669   1.018  1.00 94.82           C  
ATOM   3397  CG1 VAL C 202       0.102  42.339   1.765  1.00 94.82           C  
ATOM   3398  CG2 VAL C 202      -0.861  43.724  -0.097  1.00 94.82           C  
ATOM   3399  N   GLY C 203       1.569  46.531   1.142  1.00 94.36           N  
ATOM   3400  CA  GLY C 203       2.058  47.690   0.411  1.00 94.36           C  
ATOM   3401  C   GLY C 203       3.142  47.348  -0.594  1.00 94.36           C  
ATOM   3402  O   GLY C 203       3.538  46.186  -0.717  1.00 94.36           O  
ATOM   3403  N   PRO C 204       3.618  48.394  -1.361  1.00 94.43           N  
ATOM   3404  CA  PRO C 204       4.663  48.168  -2.363  1.00 94.43           C  
ATOM   3405  C   PRO C 204       5.931  47.562  -1.766  1.00 94.43           C  
ATOM   3406  O   PRO C 204       6.668  46.854  -2.458  1.00 94.43           O  
ATOM   3407  CB  PRO C 204       4.935  49.570  -2.914  1.00 94.43           C  
ATOM   3408  CG  PRO C 204       3.780  50.395  -2.442  1.00 94.43           C  
ATOM   3409  CD  PRO C 204       3.121  49.683  -1.296  1.00 94.43           C  
ATOM   3410  N   GLU C 205       6.150  47.721  -0.502  1.00 93.84           N  
ATOM   3411  CA  GLU C 205       7.350  47.208   0.151  1.00 93.84           C  
ATOM   3412  C   GLU C 205       7.260  45.701   0.368  1.00 93.84           C  
ATOM   3413  O   GLU C 205       8.278  45.034   0.570  1.00 93.84           O  
ATOM   3414  CB  GLU C 205       7.582  47.918   1.487  1.00 93.84           C  
ATOM   3415  CG  GLU C 205       6.468  47.700   2.501  1.00 93.84           C  
ATOM   3416  CD  GLU C 205       5.281  48.627   2.297  1.00 93.84           C  
ATOM   3417  OE1 GLU C 205       4.359  48.628   3.145  1.00 93.84           O  
ATOM   3418  OE2 GLU C 205       5.271  49.358   1.281  1.00 93.84           O  
ATOM   3419  N   ASP C 206       6.079  45.266   0.371  1.00 95.74           N  
ATOM   3420  CA  ASP C 206       5.851  43.847   0.621  1.00 95.74           C  
ATOM   3421  C   ASP C 206       6.046  43.027  -0.652  1.00 95.74           C  
ATOM   3422  O   ASP C 206       6.098  41.796  -0.602  1.00 95.74           O  
ATOM   3423  CB  ASP C 206       4.446  43.620   1.183  1.00 95.74           C  
ATOM   3424  CG  ASP C 206       4.245  44.251   2.550  1.00 95.74           C  
ATOM   3425  OD1 ASP C 206       5.152  44.159   3.404  1.00 95.74           O  
ATOM   3426  OD2 ASP C 206       3.166  44.842   2.775  1.00 95.74           O  
ATOM   3427  N   ALA C 207       6.115  43.698  -1.833  1.00 96.42           N  
ATOM   3428  CA  ALA C 207       6.380  42.995  -3.084  1.00 96.42           C  
ATOM   3429  C   ALA C 207       7.779  42.385  -3.086  1.00 96.42           C  
ATOM   3430  O   ALA C 207       8.684  42.891  -2.419  1.00 96.42           O  
ATOM   3431  CB  ALA C 207       6.213  43.939  -4.272  1.00 96.42           C  
ATOM   3432  N   GLY C 208       7.889  41.254  -3.818  1.00 95.74           N  
ATOM   3433  CA  GLY C 208       9.191  40.611  -3.904  1.00 95.74           C  
ATOM   3434  C   GLY C 208       9.108  39.097  -3.929  1.00 95.74           C  
ATOM   3435  O   GLY C 208       8.085  38.532  -4.322  1.00 95.74           O  
ATOM   3436  N   SER C 209      10.295  38.539  -3.531  1.00 96.68           N  
ATOM   3437  CA  SER C 209      10.411  37.085  -3.578  1.00 96.68           C  
ATOM   3438  C   SER C 209      10.362  36.481  -2.179  1.00 96.68           C  
ATOM   3439  O   SER C 209      10.966  37.013  -1.246  1.00 96.68           O  
ATOM   3440  CB  SER C 209      11.707  36.672  -4.276  1.00 96.68           C  
ATOM   3441  OG  SER C 209      11.725  37.131  -5.616  1.00 96.68           O  
ATOM   3442  N   TYR C 210       9.509  35.483  -2.085  1.00 97.47           N  
ATOM   3443  CA  TYR C 210       9.399  34.728  -0.842  1.00 97.47           C  
ATOM   3444  C   TYR C 210       9.676  33.248  -1.077  1.00 97.47           C  
ATOM   3445  O   TYR C 210       9.582  32.764  -2.206  1.00 97.47           O  
ATOM   3446  CB  TYR C 210       8.009  34.907  -0.225  1.00 97.47           C  
ATOM   3447  CG  TYR C 210       7.706  36.328   0.186  1.00 97.47           C  
ATOM   3448  CD1 TYR C 210       7.786  36.721   1.520  1.00 97.47           C  
ATOM   3449  CD2 TYR C 210       7.339  37.279  -0.760  1.00 97.47           C  
ATOM   3450  CE1 TYR C 210       7.505  38.028   1.902  1.00 97.47           C  
ATOM   3451  CE2 TYR C 210       7.055  38.590  -0.389  1.00 97.47           C  
ATOM   3452  CZ  TYR C 210       7.141  38.955   0.942  1.00 97.47           C  
ATOM   3453  OH  TYR C 210       6.863  40.250   1.316  1.00 97.47           O  
ATOM   3454  N   ARG C 211      10.042  32.556   0.009  1.00 96.85           N  
ATOM   3455  CA  ARG C 211      10.316  31.125  -0.066  1.00 96.85           C  
ATOM   3456  C   ARG C 211       9.735  30.393   1.139  1.00 96.85           C  
ATOM   3457  O   ARG C 211       9.868  30.854   2.275  1.00 96.85           O  
ATOM   3458  CB  ARG C 211      11.821  30.869  -0.160  1.00 96.85           C  
ATOM   3459  CG  ARG C 211      12.185  29.414  -0.404  1.00 96.85           C  
ATOM   3460  CD  ARG C 211      13.691  29.217  -0.504  1.00 96.85           C  
ATOM   3461  NE  ARG C 211      14.363  29.563   0.745  1.00 96.85           N  
ATOM   3462  CZ  ARG C 211      15.247  28.790   1.370  1.00 96.85           C  
ATOM   3463  NH1 ARG C 211      15.584  27.607   0.871  1.00 96.85           N  
ATOM   3464  NH2 ARG C 211      15.799  29.203   2.501  1.00 96.85           N  
ATOM   3465  N   CYS C 212       9.030  29.363   0.828  1.00 97.31           N  
ATOM   3466  CA  CYS C 212       8.518  28.498   1.884  1.00 97.31           C  
ATOM   3467  C   CYS C 212       9.299  27.190   1.944  1.00 97.31           C  
ATOM   3468  O   CYS C 212       9.592  26.590   0.908  1.00 97.31           O  
ATOM   3469  CB  CYS C 212       7.034  28.208   1.667  1.00 97.31           C  
ATOM   3470  SG  CYS C 212       6.399  26.860   2.688  1.00 97.31           S  
ATOM   3471  N   GLU C 213       9.640  26.767   3.105  1.00 95.88           N  
ATOM   3472  CA  GLU C 213      10.312  25.492   3.337  1.00 95.88           C  
ATOM   3473  C   GLU C 213       9.591  24.674   4.405  1.00 95.88           C  
ATOM   3474  O   GLU C 213       9.436  25.126   5.542  1.00 95.88           O  
ATOM   3475  CB  GLU C 213      11.770  25.718   3.745  1.00 95.88           C  
ATOM   3476  CG  GLU C 213      12.668  26.156   2.596  1.00 95.88           C  
ATOM   3477  CD  GLU C 213      14.124  26.318   3.001  1.00 95.88           C  
ATOM   3478  OE1 GLU C 213      14.936  26.792   2.174  1.00 95.88           O  
ATOM   3479  OE2 GLU C 213      14.457  25.964   4.154  1.00 95.88           O  
ATOM   3480  N   LEU C 214       9.157  23.582   3.990  1.00 96.92           N  
ATOM   3481  CA  LEU C 214       8.612  22.638   4.959  1.00 96.92           C  
ATOM   3482  C   LEU C 214       9.689  21.672   5.442  1.00 96.92           C  
ATOM   3483  O   LEU C 214      10.213  20.878   4.658  1.00 96.92           O  
ATOM   3484  CB  LEU C 214       7.445  21.856   4.349  1.00 96.92           C  
ATOM   3485  CG  LEU C 214       6.824  20.769   5.228  1.00 96.92           C  
ATOM   3486  CD1 LEU C 214       6.287  21.376   6.520  1.00 96.92           C  
ATOM   3487  CD2 LEU C 214       5.718  20.039   4.473  1.00 96.92           C  
ATOM   3488  N   GLY C 215       9.923  21.730   6.700  1.00 95.37           N  
ATOM   3489  CA  GLY C 215      10.986  20.916   7.268  1.00 95.37           C  
ATOM   3490  C   GLY C 215      10.571  19.478   7.511  1.00 95.37           C  
ATOM   3491  O   GLY C 215       9.379  19.160   7.504  1.00 95.37           O  
ATOM   3492  N   SER C 216      11.578  18.593   7.652  1.00 93.93           N  
ATOM   3493  CA  SER C 216      11.402  17.181   7.971  1.00 93.93           C  
ATOM   3494  C   SER C 216      12.454  16.702   8.965  1.00 93.93           C  
ATOM   3495  O   SER C 216      13.469  17.370   9.173  1.00 93.93           O  
ATOM   3496  CB  SER C 216      11.466  16.332   6.700  1.00 93.93           C  
ATOM   3497  OG  SER C 216      11.616  14.959   7.020  1.00 93.93           O  
ATOM   3498  N   VAL C 217      12.105  15.635   9.598  1.00 91.22           N  
ATOM   3499  CA  VAL C 217      13.044  15.070  10.560  1.00 91.22           C  
ATOM   3500  C   VAL C 217      14.293  14.573   9.833  1.00 91.22           C  
ATOM   3501  O   VAL C 217      15.360  14.441  10.437  1.00 91.22           O  
ATOM   3502  CB  VAL C 217      12.406  13.918  11.369  1.00 91.22           C  
ATOM   3503  CG1 VAL C 217      11.329  14.454  12.311  1.00 91.22           C  
ATOM   3504  CG2 VAL C 217      11.824  12.865  10.430  1.00 91.22           C  
ATOM   3505  N   ASN C 218      14.018  14.453   8.644  1.00 81.05           N  
ATOM   3506  CA  ASN C 218      15.196  14.156   7.837  1.00 81.05           C  
ATOM   3507  C   ASN C 218      16.012  15.414   7.553  1.00 81.05           C  
ATOM   3508  O   ASN C 218      15.573  16.525   7.855  1.00 81.05           O  
ATOM   3509  CB  ASN C 218      14.792  13.479   6.526  1.00 81.05           C  
ATOM   3510  CG  ASN C 218      14.194  12.103   6.741  1.00 81.05           C  
ATOM   3511  ND2 ASN C 218      13.642  11.523   5.681  1.00 81.05           N  
ATOM   3512  OD1 ASN C 218      14.226  11.564   7.850  1.00 81.05           O  
ATOM   3513  N   SER C 219      17.283  15.453   7.405  1.00 79.70           N  
ATOM   3514  CA  SER C 219      18.182  16.587   7.215  1.00 79.70           C  
ATOM   3515  C   SER C 219      17.757  17.434   6.020  1.00 79.70           C  
ATOM   3516  O   SER C 219      17.983  18.646   6.000  1.00 79.70           O  
ATOM   3517  CB  SER C 219      19.621  16.105   7.024  1.00 79.70           C  
ATOM   3518  OG  SER C 219      19.979  15.175   8.031  1.00 79.70           O  
ATOM   3519  N   SER C 220      16.779  16.991   5.119  1.00 86.65           N  
ATOM   3520  CA  SER C 220      16.361  17.745   3.943  1.00 86.65           C  
ATOM   3521  C   SER C 220      14.898  18.164   4.044  1.00 86.65           C  
ATOM   3522  O   SER C 220      14.084  17.455   4.641  1.00 86.65           O  
ATOM   3523  CB  SER C 220      16.577  16.921   2.673  1.00 86.65           C  
ATOM   3524  OG  SER C 220      15.828  15.718   2.721  1.00 86.65           O  
ATOM   3525  N   PRO C 221      14.632  19.381   3.532  1.00 93.65           N  
ATOM   3526  CA  PRO C 221      13.234  19.817   3.568  1.00 93.65           C  
ATOM   3527  C   PRO C 221      12.313  18.917   2.747  1.00 93.65           C  
ATOM   3528  O   PRO C 221      12.741  18.341   1.743  1.00 93.65           O  
ATOM   3529  CB  PRO C 221      13.289  21.227   2.974  1.00 93.65           C  
ATOM   3530  CG  PRO C 221      14.747  21.534   2.853  1.00 93.65           C  
ATOM   3531  CD  PRO C 221      15.520  20.263   3.053  1.00 93.65           C  
ATOM   3532  N   ALA C 222      11.078  18.834   3.166  1.00 96.07           N  
ATOM   3533  CA  ALA C 222      10.076  18.038   2.462  1.00 96.07           C  
ATOM   3534  C   ALA C 222       9.559  18.773   1.229  1.00 96.07           C  
ATOM   3535  O   ALA C 222       9.294  18.155   0.196  1.00 96.07           O  
ATOM   3536  CB  ALA C 222       8.919  17.693   3.397  1.00 96.07           C  
ATOM   3537  N   THR C 223       9.413  20.083   1.425  1.00 96.54           N  
ATOM   3538  CA  THR C 223       8.875  20.885   0.332  1.00 96.54           C  
ATOM   3539  C   THR C 223       9.540  22.257   0.290  1.00 96.54           C  
ATOM   3540  O   THR C 223       9.827  22.846   1.333  1.00 96.54           O  
ATOM   3541  CB  THR C 223       7.349  21.055   0.464  1.00 96.54           C  
ATOM   3542  CG2 THR C 223       6.807  21.999  -0.605  1.00 96.54           C  
ATOM   3543  OG1 THR C 223       6.717  19.777   0.321  1.00 96.54           O  
ATOM   3544  N   ILE C 224       9.817  22.704  -0.962  1.00 96.44           N  
ATOM   3545  CA  ILE C 224      10.272  24.070  -1.199  1.00 96.44           C  
ATOM   3546  C   ILE C 224       9.406  24.725  -2.272  1.00 96.44           C  
ATOM   3547  O   ILE C 224       9.280  24.203  -3.382  1.00 96.44           O  
ATOM   3548  CB  ILE C 224      11.759  24.105  -1.617  1.00 96.44           C  
ATOM   3549  CG1 ILE C 224      12.635  23.470  -0.531  1.00 96.44           C  
ATOM   3550  CG2 ILE C 224      12.204  25.540  -1.910  1.00 96.44           C  
ATOM   3551  CD1 ILE C 224      14.098  23.322  -0.923  1.00 96.44           C  
ATOM   3552  N   ILE C 225       8.832  25.799  -1.881  1.00 96.87           N  
ATOM   3553  CA  ILE C 225       8.019  26.548  -2.832  1.00 96.87           C  
ATOM   3554  C   ILE C 225       8.472  28.006  -2.864  1.00 96.87           C  
ATOM   3555  O   ILE C 225       8.662  28.626  -1.816  1.00 96.87           O  
ATOM   3556  CB  ILE C 225       6.516  26.461  -2.481  1.00 96.87           C  
ATOM   3557  CG1 ILE C 225       6.042  25.004  -2.522  1.00 96.87           C  
ATOM   3558  CG2 ILE C 225       5.688  27.333  -3.430  1.00 96.87           C  
ATOM   3559  CD1 ILE C 225       4.578  24.819  -2.146  1.00 96.87           C  
ATOM   3560  N   ASN C 226       8.619  28.528  -4.087  1.00 96.49           N  
ATOM   3561  CA  ASN C 226       8.977  29.931  -4.271  1.00 96.49           C  
ATOM   3562  C   ASN C 226       7.778  30.763  -4.712  1.00 96.49           C  
ATOM   3563  O   ASN C 226       6.969  30.312  -5.526  1.00 96.49           O  
ATOM   3564  CB  ASN C 226      10.118  30.065  -5.280  1.00 96.49           C  
ATOM   3565  CG  ASN C 226      11.405  29.423  -4.799  1.00 96.49           C  
ATOM   3566  ND2 ASN C 226      11.854  28.394  -5.506  1.00 96.49           N  
ATOM   3567  OD1 ASN C 226      11.988  29.850  -3.799  1.00 96.49           O  
ATOM   3568  N   PHE C 227       7.721  31.945  -4.086  1.00 97.29           N  
ATOM   3569  CA  PHE C 227       6.639  32.864  -4.420  1.00 97.29           C  
ATOM   3570  C   PHE C 227       7.192  34.178  -4.960  1.00 97.29           C  
ATOM   3571  O   PHE C 227       8.181  34.700  -4.441  1.00 97.29           O  
ATOM   3572  CB  PHE C 227       5.758  33.128  -3.195  1.00 97.29           C  
ATOM   3573  CG  PHE C 227       5.128  31.887  -2.622  1.00 97.29           C  
ATOM   3574  CD1 PHE C 227       3.859  31.487  -3.021  1.00 97.29           C  
ATOM   3575  CD2 PHE C 227       5.806  31.121  -1.683  1.00 97.29           C  
ATOM   3576  CE1 PHE C 227       3.274  30.339  -2.492  1.00 97.29           C  
ATOM   3577  CE2 PHE C 227       5.228  29.972  -1.150  1.00 97.29           C  
ATOM   3578  CZ  PHE C 227       3.961  29.584  -1.555  1.00 97.29           C  
ATOM   3579  N   HIS C 228       6.590  34.617  -6.024  1.00 97.30           N  
ATOM   3580  CA  HIS C 228       6.832  35.967  -6.519  1.00 97.30           C  
ATOM   3581  C   HIS C 228       5.605  36.853  -6.327  1.00 97.30           C  
ATOM   3582  O   HIS C 228       4.595  36.679  -7.015  1.00 97.30           O  
ATOM   3583  CB  HIS C 228       7.230  35.934  -7.996  1.00 97.30           C  
ATOM   3584  CG  HIS C 228       7.686  37.255  -8.524  1.00 97.30           C  
ATOM   3585  CD2 HIS C 228       7.169  38.054  -9.489  1.00 97.30           C  
ATOM   3586  ND1 HIS C 228       8.809  37.899  -8.053  1.00 97.30           N  
ATOM   3587  CE1 HIS C 228       8.964  39.039  -8.705  1.00 97.30           C  
ATOM   3588  NE2 HIS C 228       7.982  39.157  -9.582  1.00 97.30           N  
ATOM   3589  N   VAL C 229       5.786  37.850  -5.443  1.00 97.27           N  
ATOM   3590  CA  VAL C 229       4.643  38.676  -5.065  1.00 97.27           C  
ATOM   3591  C   VAL C 229       4.730  40.030  -5.766  1.00 97.27           C  
ATOM   3592  O   VAL C 229       5.749  40.718  -5.676  1.00 97.27           O  
ATOM   3593  CB  VAL C 229       4.566  38.872  -3.535  1.00 97.27           C  
ATOM   3594  CG1 VAL C 229       3.391  39.775  -3.165  1.00 97.27           C  
ATOM   3595  CG2 VAL C 229       4.449  37.522  -2.830  1.00 97.27           C  
ATOM   3596  N   THR C 230       3.639  40.413  -6.469  1.00 96.56           N  
ATOM   3597  CA  THR C 230       3.493  41.725  -7.089  1.00 96.56           C  
ATOM   3598  C   THR C 230       2.305  42.475  -6.492  1.00 96.56           C  
ATOM   3599  O   THR C 230       1.198  41.939  -6.420  1.00 96.56           O  
ATOM   3600  CB  THR C 230       3.313  41.605  -8.614  1.00 96.56           C  
ATOM   3601  CG2 THR C 230       3.505  42.955  -9.298  1.00 96.56           C  
ATOM   3602  OG1 THR C 230       4.278  40.680  -9.131  1.00 96.56           O  
ATOM   3603  N   VAL C 231       2.610  43.671  -6.002  1.00 95.56           N  
ATOM   3604  CA  VAL C 231       1.542  44.492  -5.440  1.00 95.56           C  
ATOM   3605  C   VAL C 231       1.043  45.479  -6.493  1.00 95.56           C  
ATOM   3606  O   VAL C 231       1.816  46.288  -7.011  1.00 95.56           O  
ATOM   3607  CB  VAL C 231       2.012  45.249  -4.179  1.00 95.56           C  
ATOM   3608  CG1 VAL C 231       0.898  46.146  -3.641  1.00 95.56           C  
ATOM   3609  CG2 VAL C 231       2.474  44.263  -3.107  1.00 95.56           C  
ATOM   3610  N   LEU C 232      -0.239  45.426  -6.723  1.00 93.93           N  
ATOM   3611  CA  LEU C 232      -0.855  46.287  -7.727  1.00 93.93           C  
ATOM   3612  C   LEU C 232      -1.426  47.547  -7.085  1.00 93.93           C  
ATOM   3613  O   LEU C 232      -2.080  47.477  -6.041  1.00 93.93           O  
ATOM   3614  CB  LEU C 232      -1.961  45.535  -8.472  1.00 93.93           C  
ATOM   3615  CG  LEU C 232      -1.557  44.219  -9.139  1.00 93.93           C  
ATOM   3616  CD1 LEU C 232      -2.792  43.468  -9.623  1.00 93.93           C  
ATOM   3617  CD2 LEU C 232      -0.595  44.479 -10.294  1.00 93.93           C  
ATOM   3618  N   PRO C 233      -1.066  48.717  -7.614  1.00 86.62           N  
ATOM   3619  CA  PRO C 233      -1.586  49.962  -7.043  1.00 86.62           C  
ATOM   3620  C   PRO C 233      -3.106  50.067  -7.143  1.00 86.62           C  
ATOM   3621  O   PRO C 233      -3.718  49.424  -7.999  1.00 86.62           O  
ATOM   3622  CB  PRO C 233      -0.906  51.045  -7.884  1.00 86.62           C  
ATOM   3623  CG  PRO C 233      -0.392  50.327  -9.089  1.00 86.62           C  
ATOM   3624  CD  PRO C 233      -0.463  48.850  -8.831  1.00 86.62           C  
ATOM   3625  N   LYS C 234      -3.716  50.565  -6.156  1.00 72.83           N  
ATOM   3626  CA  LYS C 234      -5.157  50.789  -6.193  1.00 72.83           C  
ATOM   3627  C   LYS C 234      -5.572  51.488  -7.485  1.00 72.83           C  
ATOM   3628  O   LYS C 234      -4.972  52.492  -7.874  1.00 72.83           O  
ATOM   3629  CB  LYS C 234      -5.604  51.612  -4.985  1.00 72.83           C  
ATOM   3630  CG  LYS C 234      -6.365  50.812  -3.937  1.00 72.83           C  
ATOM   3631  CD  LYS C 234      -6.797  51.689  -2.770  1.00 72.83           C  
ATOM   3632  CE  LYS C 234      -7.506  50.878  -1.693  1.00 72.83           C  
ATOM   3633  NZ  LYS C 234      -7.888  51.725  -0.523  1.00 72.83           N  
ATOM   3634  N   MET C 235      -5.810  50.752  -8.438  1.00 59.85           N  
ATOM   3635  CA  MET C 235      -6.358  51.485  -9.575  1.00 59.85           C  
ATOM   3636  C   MET C 235      -7.426  52.475  -9.121  1.00 59.85           C  
ATOM   3637  O   MET C 235      -8.348  52.107  -8.391  1.00 59.85           O  
ATOM   3638  CB  MET C 235      -6.945  50.520 -10.606  1.00 59.85           C  
ATOM   3639  CG  MET C 235      -5.900  49.850 -11.484  1.00 59.85           C  
ATOM   3640  SD  MET C 235      -6.600  49.231 -13.064  1.00 59.85           S  
ATOM   3641  CE  MET C 235      -5.170  49.452 -14.157  1.00 59.85           C  
ATOM   3642  N   ILE C 236      -7.005  53.665  -8.783  1.00 52.94           N  
ATOM   3643  CA  ILE C 236      -8.100  54.628  -8.728  1.00 52.94           C  
ATOM   3644  C   ILE C 236      -9.081  54.359  -9.866  1.00 52.94           C  
ATOM   3645  O   ILE C 236      -8.729  54.491 -11.041  1.00 52.94           O  
ATOM   3646  CB  ILE C 236      -7.579  56.081  -8.800  1.00 52.94           C  
ATOM   3647  CG1 ILE C 236      -6.525  56.326  -7.715  1.00 52.94           C  
ATOM   3648  CG2 ILE C 236      -8.737  57.077  -8.674  1.00 52.94           C  
ATOM   3649  CD1 ILE C 236      -5.780  57.645  -7.862  1.00 52.94           C  
ATOM   3650  N   LYS C 237      -9.668  53.337  -9.920  1.00 49.27           N  
ATOM   3651  CA  LYS C 237     -10.759  53.279 -10.889  1.00 49.27           C  
ATOM   3652  C   LYS C 237     -11.456  54.632 -11.013  1.00 49.27           C  
ATOM   3653  O   LYS C 237     -11.984  55.157 -10.031  1.00 49.27           O  
ATOM   3654  CB  LYS C 237     -11.771  52.203 -10.493  1.00 49.27           C  
ATOM   3655  CG  LYS C 237     -11.458  50.823 -11.052  1.00 49.27           C  
ATOM   3656  CD  LYS C 237     -12.563  49.825 -10.729  1.00 49.27           C  
ATOM   3657  CE  LYS C 237     -12.224  48.430 -11.239  1.00 49.27           C  
ATOM   3658  NZ  LYS C 237     -13.281  47.438 -10.882  1.00 49.27           N  
ATOM   3659  N   GLU C 238     -10.826  55.564 -11.750  1.00 45.11           N  
ATOM   3660  CA  GLU C 238     -11.765  56.609 -12.146  1.00 45.11           C  
ATOM   3661  C   GLU C 238     -13.113  56.016 -12.548  1.00 45.11           C  
ATOM   3662  O   GLU C 238     -13.187  55.189 -13.460  1.00 45.11           O  
ATOM   3663  CB  GLU C 238     -11.192  57.438 -13.297  1.00 45.11           C  
ATOM   3664  CG  GLU C 238     -10.372  58.638 -12.842  1.00 45.11           C  
ATOM   3665  CD  GLU C 238      -9.833  59.469 -13.996  1.00 45.11           C  
ATOM   3666  OE1 GLU C 238      -9.239  60.541 -13.745  1.00 45.11           O  
ATOM   3667  OE2 GLU C 238     -10.009  59.044 -15.160  1.00 45.11           O  
ATOM   3668  N   GLU C 239     -13.755  55.588 -11.601  1.00 39.76           N  
ATOM   3669  CA  GLU C 239     -15.130  55.264 -11.964  1.00 39.76           C  
ATOM   3670  C   GLU C 239     -15.627  56.154 -13.099  1.00 39.76           C  
ATOM   3671  O   GLU C 239     -15.647  57.380 -12.970  1.00 39.76           O  
ATOM   3672  CB  GLU C 239     -16.054  55.396 -10.750  1.00 39.76           C  
ATOM   3673  CG  GLU C 239     -16.309  54.082 -10.026  1.00 39.76           C  
ATOM   3674  CD  GLU C 239     -17.210  54.233  -8.810  1.00 39.76           C  
ATOM   3675  OE1 GLU C 239     -17.576  53.205  -8.195  1.00 39.76           O  
ATOM   3676  OE2 GLU C 239     -17.552  55.387  -8.470  1.00 39.76           O  
ATOM   3677  N   LYS C 240     -15.108  55.785 -14.287  1.00 49.08           N  
ATOM   3678  CA  LYS C 240     -15.897  56.489 -15.294  1.00 49.08           C  
ATOM   3679  C   LYS C 240     -17.358  56.602 -14.867  1.00 49.08           C  
ATOM   3680  O   LYS C 240     -18.001  55.596 -14.562  1.00 49.08           O  
ATOM   3681  CB  LYS C 240     -15.799  55.780 -16.645  1.00 49.08           C  
ATOM   3682  CG  LYS C 240     -14.646  56.260 -17.514  1.00 49.08           C  
ATOM   3683  CD  LYS C 240     -14.670  55.603 -18.888  1.00 49.08           C  
ATOM   3684  CE  LYS C 240     -13.455  55.997 -19.718  1.00 49.08           C  
ATOM   3685  NZ  LYS C 240     -13.386  55.227 -20.996  1.00 49.08           N  
ATOM   3686  N   PRO C 241     -17.799  57.835 -14.230  1.00 40.56           N  
ATOM   3687  CA  PRO C 241     -19.220  57.954 -13.897  1.00 40.56           C  
ATOM   3688  C   PRO C 241     -20.128  57.322 -14.950  1.00 40.56           C  
ATOM   3689  O   PRO C 241     -19.810  57.351 -16.142  1.00 40.56           O  
ATOM   3690  CB  PRO C 241     -19.440  59.467 -13.824  1.00 40.56           C  
ATOM   3691  CG  PRO C 241     -18.151  60.064 -14.287  1.00 40.56           C  
ATOM   3692  CD  PRO C 241     -17.202  58.947 -14.620  1.00 40.56           C  
ATOM   3693  N   SER C 242     -20.609  56.140 -14.613  1.00 42.10           N  
ATOM   3694  CA  SER C 242     -21.559  55.584 -15.570  1.00 42.10           C  
ATOM   3695  C   SER C 242     -22.380  56.684 -16.236  1.00 42.10           C  
ATOM   3696  O   SER C 242     -22.824  57.622 -15.572  1.00 42.10           O  
ATOM   3697  CB  SER C 242     -22.490  54.585 -14.884  1.00 42.10           C  
ATOM   3698  OG  SER C 242     -23.080  55.159 -13.730  1.00 42.10           O  
ATOM   3699  N   PRO C 243     -22.005  57.035 -17.541  1.00 42.33           N  
ATOM   3700  CA  PRO C 243     -22.830  58.071 -18.166  1.00 42.33           C  
ATOM   3701  C   PRO C 243     -24.297  57.990 -17.750  1.00 42.33           C  
ATOM   3702  O   PRO C 243     -24.802  56.900 -17.466  1.00 42.33           O  
ATOM   3703  CB  PRO C 243     -22.671  57.794 -19.663  1.00 42.33           C  
ATOM   3704  CG  PRO C 243     -22.010  56.456 -19.736  1.00 42.33           C  
ATOM   3705  CD  PRO C 243     -21.642  56.030 -18.343  1.00 42.33           C  
ATOM   3706  N   ASN C 244     -24.722  58.857 -16.892  1.00 37.80           N  
ATOM   3707  CA  ASN C 244     -26.139  58.989 -16.571  1.00 37.80           C  
ATOM   3708  C   ASN C 244     -27.020  58.663 -17.773  1.00 37.80           C  
ATOM   3709  O   ASN C 244     -26.907  59.303 -18.821  1.00 37.80           O  
ATOM   3710  CB  ASN C 244     -26.443  60.398 -16.055  1.00 37.80           C  
ATOM   3711  CG  ASN C 244     -26.181  60.544 -14.569  1.00 37.80           C  
ATOM   3712  ND2 ASN C 244     -25.908  61.769 -14.133  1.00 37.80           N  
ATOM   3713  OD1 ASN C 244     -26.223  59.566 -13.819  1.00 37.80           O  
ATOM   3714  N   ILE C 245     -27.112  57.318 -18.088  1.00 37.14           N  
ATOM   3715  CA  ILE C 245     -28.092  56.957 -19.106  1.00 37.14           C  
ATOM   3716  C   ILE C 245     -29.309  57.873 -19.000  1.00 37.14           C  
ATOM   3717  O   ILE C 245     -29.936  57.962 -17.942  1.00 37.14           O  
ATOM   3718  CB  ILE C 245     -28.523  55.478 -18.978  1.00 37.14           C  
ATOM   3719  CG1 ILE C 245     -27.298  54.558 -19.038  1.00 37.14           C  
ATOM   3720  CG2 ILE C 245     -29.536  55.113 -20.067  1.00 37.14           C  
ATOM   3721  CD1 ILE C 245     -27.598  53.104 -18.701  1.00 37.14           C  
ATOM   3722  N   VAL C 246     -29.198  59.006 -19.650  1.00 36.68           N  
ATOM   3723  CA  VAL C 246     -30.373  59.848 -19.856  1.00 36.68           C  
ATOM   3724  C   VAL C 246     -31.583  58.975 -20.181  1.00 36.68           C  
ATOM   3725  O   VAL C 246     -31.535  58.150 -21.095  1.00 36.68           O  
ATOM   3726  CB  VAL C 246     -30.142  60.878 -20.984  1.00 36.68           C  
ATOM   3727  CG1 VAL C 246     -31.061  62.085 -20.809  1.00 36.68           C  
ATOM   3728  CG2 VAL C 246     -28.679  61.317 -21.013  1.00 36.68           C  
ATOM   3729  N   THR C 247     -32.254  58.461 -19.183  1.00 34.07           N  
ATOM   3730  CA  THR C 247     -33.525  57.758 -19.326  1.00 34.07           C  
ATOM   3731  C   THR C 247     -34.432  58.479 -20.319  1.00 34.07           C  
ATOM   3732  O   THR C 247     -34.768  59.649 -20.124  1.00 34.07           O  
ATOM   3733  CB  THR C 247     -34.245  57.624 -17.972  1.00 34.07           C  
ATOM   3734  CG2 THR C 247     -34.449  56.159 -17.600  1.00 34.07           C  
ATOM   3735  OG1 THR C 247     -33.460  58.259 -16.955  1.00 34.07           O  
ATOM   3736  N   PRO C 248     -34.099  58.176 -21.638  1.00 35.19           N  
ATOM   3737  CA  PRO C 248     -35.027  58.843 -22.555  1.00 35.19           C  
ATOM   3738  C   PRO C 248     -36.468  58.827 -22.050  1.00 35.19           C  
ATOM   3739  O   PRO C 248     -36.958  57.786 -21.605  1.00 35.19           O  
ATOM   3740  CB  PRO C 248     -34.891  58.031 -23.845  1.00 35.19           C  
ATOM   3741  CG  PRO C 248     -33.960  56.914 -23.498  1.00 35.19           C  
ATOM   3742  CD  PRO C 248     -33.628  57.007 -22.037  1.00 35.19           C  
ATOM   3743  N   GLY C 249     -36.914  59.858 -21.416  1.00 25.60           N  
ATOM   3744  CA  GLY C 249     -38.251  60.057 -20.882  1.00 25.60           C  
ATOM   3745  C   GLY C 249     -39.344  59.556 -21.806  1.00 25.60           C  
ATOM   3746  O   GLY C 249     -39.103  59.327 -22.993  1.00 25.60           O  
ATOM   3747  N   GLU C 250     -40.505  59.229 -21.298  1.00 27.60           N  
ATOM   3748  CA  GLU C 250     -41.745  58.517 -21.593  1.00 27.60           C  
ATOM   3749  C   GLU C 250     -42.504  59.183 -22.737  1.00 27.60           C  
ATOM   3750  O   GLU C 250     -43.575  58.717 -23.133  1.00 27.60           O  
ATOM   3751  CB  GLU C 250     -42.631  58.441 -20.347  1.00 27.60           C  
ATOM   3752  CG  GLU C 250     -42.676  57.060 -19.709  1.00 27.60           C  
ATOM   3753  CD  GLU C 250     -43.504  57.016 -18.434  1.00 27.60           C  
ATOM   3754  OE1 GLU C 250     -43.688  55.914 -17.868  1.00 27.60           O  
ATOM   3755  OE2 GLU C 250     -43.975  58.090 -18.000  1.00 27.60           O  
ATOM   3756  N   ALA C 251     -41.976  60.250 -23.465  1.00 24.65           N  
ATOM   3757  CA  ALA C 251     -43.070  61.208 -23.602  1.00 24.65           C  
ATOM   3758  C   ALA C 251     -44.317  60.538 -24.174  1.00 24.65           C  
ATOM   3759  O   ALA C 251     -44.234  59.456 -24.759  1.00 24.65           O  
ATOM   3760  CB  ALA C 251     -42.645  62.378 -24.487  1.00 24.65           C  
ATOM   3761  N   THR C 252     -45.268  61.405 -24.721  1.00 24.21           N  
ATOM   3762  CA  THR C 252     -46.672  61.803 -24.737  1.00 24.21           C  
ATOM   3763  C   THR C 252     -47.463  60.956 -25.729  1.00 24.21           C  
ATOM   3764  O   THR C 252     -46.899  60.423 -26.686  1.00 24.21           O  
ATOM   3765  CB  THR C 252     -46.825  63.294 -25.094  1.00 24.21           C  
ATOM   3766  CG2 THR C 252     -48.187  63.826 -24.660  1.00 24.21           C  
ATOM   3767  OG1 THR C 252     -45.799  64.045 -24.434  1.00 24.21           O  
ATOM   3768  N   THR C 253     -48.724  61.030 -25.494  1.00 23.70           N  
ATOM   3769  CA  THR C 253     -50.045  60.449 -25.709  1.00 23.70           C  
ATOM   3770  C   THR C 253     -50.470  60.598 -27.166  1.00 23.70           C  
ATOM   3771  O   THR C 253     -51.609  60.287 -27.521  1.00 23.70           O  
ATOM   3772  CB  THR C 253     -51.097  61.104 -24.795  1.00 23.70           C  
ATOM   3773  CG2 THR C 253     -52.397  60.305 -24.793  1.00 23.70           C  
ATOM   3774  OG1 THR C 253     -50.587  61.168 -23.458  1.00 23.70           O  
ATOM   3775  N   GLU C 254     -49.404  60.758 -28.043  1.00 22.64           N  
ATOM   3776  CA  GLU C 254     -50.131  61.355 -29.160  1.00 22.64           C  
ATOM   3777  C   GLU C 254     -51.395  60.563 -29.483  1.00 22.64           C  
ATOM   3778  O   GLU C 254     -51.382  59.330 -29.467  1.00 22.64           O  
ATOM   3779  CB  GLU C 254     -49.236  61.445 -30.398  1.00 22.64           C  
ATOM   3780  CG  GLU C 254     -48.460  62.749 -30.503  1.00 22.64           C  
ATOM   3781  CD  GLU C 254     -47.599  62.837 -31.754  1.00 22.64           C  
ATOM   3782  OE1 GLU C 254     -47.001  63.908 -32.005  1.00 22.64           O  
ATOM   3783  OE2 GLU C 254     -47.522  61.825 -32.487  1.00 22.64           O  
ATOM   3784  N   SER C 255     -52.388  61.433 -29.586  1.00 22.38           N  
ATOM   3785  CA  SER C 255     -53.846  61.459 -29.604  1.00 22.38           C  
ATOM   3786  C   SER C 255     -54.402  60.535 -30.682  1.00 22.38           C  
ATOM   3787  O   SER C 255     -55.252  59.687 -30.402  1.00 22.38           O  
ATOM   3788  CB  SER C 255     -54.354  62.884 -29.831  1.00 22.38           C  
ATOM   3789  OG  SER C 255     -53.760  63.452 -30.986  1.00 22.38           O  
ATOM   3790  N   SER C 256     -54.594  61.177 -31.765  1.00 22.82           N  
ATOM   3791  CA  SER C 256     -55.900  61.374 -32.382  1.00 22.82           C  
ATOM   3792  C   SER C 256     -56.280  60.189 -33.264  1.00 22.82           C  
ATOM   3793  O   SER C 256     -55.446  59.672 -34.010  1.00 22.82           O  
ATOM   3794  CB  SER C 256     -55.916  62.661 -33.209  1.00 22.82           C  
ATOM   3795  OG  SER C 256     -54.805  62.706 -34.088  1.00 22.82           O  
ATOM   3796  N   ILE C 257     -57.289  59.516 -32.831  1.00 27.05           N  
ATOM   3797  CA  ILE C 257     -58.138  58.424 -33.296  1.00 27.05           C  
ATOM   3798  C   ILE C 257     -58.536  58.662 -34.750  1.00 27.05           C  
ATOM   3799  O   ILE C 257     -59.199  57.823 -35.364  1.00 27.05           O  
ATOM   3800  CB  ILE C 257     -59.398  58.273 -32.414  1.00 27.05           C  
ATOM   3801  CG1 ILE C 257     -59.004  58.129 -30.940  1.00 27.05           C  
ATOM   3802  CG2 ILE C 257     -60.240  57.080 -32.875  1.00 27.05           C  
ATOM   3803  CD1 ILE C 257     -60.183  58.167 -29.977  1.00 27.05           C  
ATOM   3804  N   SER C 258     -58.010  59.762 -35.458  1.00 23.73           N  
ATOM   3805  CA  SER C 258     -59.182  60.176 -36.223  1.00 23.73           C  
ATOM   3806  C   SER C 258     -59.829  58.987 -36.929  1.00 23.73           C  
ATOM   3807  O   SER C 258     -59.131  58.118 -37.457  1.00 23.73           O  
ATOM   3808  CB  SER C 258     -58.804  61.244 -37.249  1.00 23.73           C  
ATOM   3809  OG  SER C 258     -59.952  61.704 -37.941  1.00 23.73           O  
ATOM   3810  N   LEU C 259     -61.058  58.788 -36.516  1.00 23.36           N  
ATOM   3811  CA  LEU C 259     -62.238  58.028 -36.909  1.00 23.36           C  
ATOM   3812  C   LEU C 259     -62.482  58.138 -38.410  1.00 23.36           C  
ATOM   3813  O   LEU C 259     -62.783  59.222 -38.917  1.00 23.36           O  
ATOM   3814  CB  LEU C 259     -63.470  58.519 -36.144  1.00 23.36           C  
ATOM   3815  CG  LEU C 259     -63.793  57.789 -34.839  1.00 23.36           C  
ATOM   3816  CD1 LEU C 259     -64.675  58.660 -33.949  1.00 23.36           C  
ATOM   3817  CD2 LEU C 259     -64.468  56.452 -35.126  1.00 23.36           C  
ATOM   3818  N   GLN C 260     -61.439  57.916 -39.193  1.00 23.25           N  
ATOM   3819  CA  GLN C 260     -61.963  58.033 -40.549  1.00 23.25           C  
ATOM   3820  C   GLN C 260     -63.373  57.456 -40.646  1.00 23.25           C  
ATOM   3821  O   GLN C 260     -63.564  56.245 -40.513  1.00 23.25           O  
ATOM   3822  CB  GLN C 260     -61.039  57.332 -41.545  1.00 23.25           C  
ATOM   3823  CG  GLN C 260     -60.009  58.253 -42.184  1.00 23.25           C  
ATOM   3824  CD  GLN C 260     -59.198  57.566 -43.267  1.00 23.25           C  
ATOM   3825  NE2 GLN C 260     -58.416  58.346 -44.006  1.00 23.25           N  
ATOM   3826  OE1 GLN C 260     -59.273  56.345 -43.436  1.00 23.25           O  
ATOM   3827  N   PRO C 261     -64.442  58.129 -40.145  1.00 22.65           N  
ATOM   3828  CA  PRO C 261     -65.872  58.449 -40.119  1.00 22.65           C  
ATOM   3829  C   PRO C 261     -66.599  58.003 -41.384  1.00 22.65           C  
ATOM   3830  O   PRO C 261     -65.961  57.722 -42.402  1.00 22.65           O  
ATOM   3831  CB  PRO C 261     -65.888  59.975 -39.989  1.00 22.65           C  
ATOM   3832  CG  PRO C 261     -64.482  60.397 -40.269  1.00 22.65           C  
ATOM   3833  CD  PRO C 261     -63.647  59.167 -40.479  1.00 22.65           C  
ATOM   3834  N   LEU C 262     -67.932  58.738 -41.570  1.00 20.90           N  
ATOM   3835  CA  LEU C 262     -69.382  58.870 -41.646  1.00 20.90           C  
ATOM   3836  C   LEU C 262     -69.828  59.144 -43.079  1.00 20.90           C  
ATOM   3837  O   LEU C 262     -69.074  59.712 -43.871  1.00 20.90           O  
ATOM   3838  CB  LEU C 262     -69.867  59.994 -40.727  1.00 20.90           C  
ATOM   3839  CG  LEU C 262     -70.424  59.565 -39.368  1.00 20.90           C  
ATOM   3840  CD1 LEU C 262     -70.275  60.693 -38.353  1.00 20.90           C  
ATOM   3841  CD2 LEU C 262     -71.885  59.145 -39.497  1.00 20.90           C  
ATOM   3842  N   GLN C 263     -70.874  60.228 -43.710  1.00 22.53           N  
ATOM   3843  CA  GLN C 263     -71.783  59.718 -44.731  1.00 22.53           C  
ATOM   3844  C   GLN C 263     -71.030  59.368 -46.012  1.00 22.53           C  
ATOM   3845  O   GLN C 263     -70.075  60.052 -46.384  1.00 22.53           O  
ATOM   3846  CB  GLN C 263     -72.882  60.738 -45.029  1.00 22.53           C  
ATOM   3847  CG  GLN C 263     -74.132  60.564 -44.176  1.00 22.53           C  
ATOM   3848  CD  GLN C 263     -75.283  61.436 -44.638  1.00 22.53           C  
ATOM   3849  NE2 GLN C 263     -76.472  61.180 -44.102  1.00 22.53           N  
ATOM   3850  OE1 GLN C 263     -75.107  62.333 -45.468  1.00 22.53           O  
TER   
END
