# Supplementary material for: Deep learning insights into the architecture of the mammalian egg-sperm fusion synapse
Source: eLife. 2024 Apr 26;13:RP93131. doi: 10.7554/eLife.93131 (PMC11052572; doi:10.7554/eLife.93131)
Supplement: Figure 5—figure supplement 1—source data 1. [file elife-93131-fig5-figsupp1-data1.zip › eLife-VOR-RA-2023-93131R1_figure_5-figure_supplement_1-source_data/figure_5-figure_supplement_1b/CD9_IZUMO1_ranked_8.pdb]

ATOM      1  N   PRO B   1      15.297 -57.985 -52.506  1.00 74.35           N  
ATOM      2  CA  PRO B   1      14.825 -57.829 -51.127  1.00 74.35           C  
ATOM      3  C   PRO B   1      15.648 -58.639 -50.128  1.00 74.35           C  
ATOM      4  O   PRO B   1      16.156 -59.711 -50.466  1.00 74.35           O  
ATOM      5  CB  PRO B   1      13.384 -58.340 -51.188  1.00 74.35           C  
ATOM      6  CG  PRO B   1      13.213 -58.837 -52.588  1.00 74.35           C  
ATOM      7  CD  PRO B   1      14.521 -58.684 -53.310  1.00 74.35           C  
ATOM      8  N   VAL B   2      15.992 -57.909 -49.053  1.00 78.27           N  
ATOM      9  CA  VAL B   2      16.810 -58.578 -48.046  1.00 78.27           C  
ATOM     10  C   VAL B   2      16.125 -59.865 -47.595  1.00 78.27           C  
ATOM     11  O   VAL B   2      14.918 -60.034 -47.788  1.00 78.27           O  
ATOM     12  CB  VAL B   2      17.077 -57.662 -46.832  1.00 78.27           C  
ATOM     13  CG1 VAL B   2      18.077 -56.564 -47.192  1.00 78.27           C  
ATOM     14  CG2 VAL B   2      15.770 -57.052 -46.326  1.00 78.27           C  
ATOM     15  N   LYS B   3      16.911 -60.931 -47.138  1.00 80.07           N  
ATOM     16  CA  LYS B   3      16.361 -62.251 -46.845  1.00 80.07           C  
ATOM     17  C   LYS B   3      16.530 -62.603 -45.371  1.00 80.07           C  
ATOM     18  O   LYS B   3      17.303 -61.959 -44.658  1.00 80.07           O  
ATOM     19  CB  LYS B   3      17.029 -63.315 -47.719  1.00 80.07           C  
ATOM     20  CG  LYS B   3      16.800 -63.125 -49.210  1.00 80.07           C  
ATOM     21  CD  LYS B   3      17.401 -64.268 -50.018  1.00 80.07           C  
ATOM     22  CE  LYS B   3      17.185 -64.072 -51.513  1.00 80.07           C  
ATOM     23  NZ  LYS B   3      17.788 -65.181 -52.310  1.00 80.07           N  
ATOM     24  N   GLY B   4      15.543 -63.485 -44.864  1.00 81.64           N  
ATOM     25  CA  GLY B   4      15.613 -64.158 -43.577  1.00 81.64           C  
ATOM     26  C   GLY B   4      15.500 -63.208 -42.399  1.00 81.64           C  
ATOM     27  O   GLY B   4      14.553 -62.422 -42.318  1.00 81.64           O  
ATOM     28  N   GLY B   5      16.533 -63.262 -41.617  1.00 81.59           N  
ATOM     29  CA  GLY B   5      16.602 -62.461 -40.407  1.00 81.59           C  
ATOM     30  C   GLY B   5      16.576 -60.968 -40.677  1.00 81.59           C  
ATOM     31  O   GLY B   5      15.956 -60.207 -39.930  1.00 81.59           O  
ATOM     32  N   THR B   6      17.125 -60.560 -41.758  1.00 88.55           N  
ATOM     33  CA  THR B   6      17.188 -59.149 -42.123  1.00 88.55           C  
ATOM     34  C   THR B   6      15.813 -58.637 -42.542  1.00 88.55           C  
ATOM     35  O   THR B   6      15.506 -57.456 -42.370  1.00 88.55           O  
ATOM     36  CB  THR B   6      18.195 -58.912 -43.264  1.00 88.55           C  
ATOM     37  CG2 THR B   6      18.615 -57.447 -43.331  1.00 88.55           C  
ATOM     38  OG1 THR B   6      19.357 -59.720 -43.043  1.00 88.55           O  
ATOM     39  N   LYS B   7      14.984 -59.575 -43.068  1.00 90.38           N  
ATOM     40  CA  LYS B   7      13.618 -59.196 -43.421  1.00 90.38           C  
ATOM     41  C   LYS B   7      12.799 -58.868 -42.176  1.00 90.38           C  
ATOM     42  O   LYS B   7      11.992 -57.937 -42.185  1.00 90.38           O  
ATOM     43  CB  LYS B   7      12.939 -60.313 -44.216  1.00 90.38           C  
ATOM     44  CG  LYS B   7      11.594 -59.920 -44.809  1.00 90.38           C  
ATOM     45  CD  LYS B   7      11.002 -61.048 -45.646  1.00 90.38           C  
ATOM     46  CE  LYS B   7       9.634 -60.675 -46.199  1.00 90.38           C  
ATOM     47  NZ  LYS B   7       9.041 -61.785 -47.004  1.00 90.38           N  
ATOM     48  N   CYS B   8      13.033 -59.626 -41.185  1.00 89.33           N  
ATOM     49  CA  CYS B   8      12.367 -59.360 -39.916  1.00 89.33           C  
ATOM     50  C   CYS B   8      12.789 -58.009 -39.351  1.00 89.33           C  
ATOM     51  O   CYS B   8      11.952 -57.243 -38.870  1.00 89.33           O  
ATOM     52  CB  CYS B   8      12.675 -60.464 -38.906  1.00 89.33           C  
ATOM     53  SG  CYS B   8      11.834 -60.258 -37.320  1.00 89.33           S  
ATOM     54  N   ILE B   9      14.034 -57.740 -39.428  1.00 91.45           N  
ATOM     55  CA  ILE B   9      14.570 -56.471 -38.949  1.00 91.45           C  
ATOM     56  C   ILE B   9      13.978 -55.321 -39.761  1.00 91.45           C  
ATOM     57  O   ILE B   9      13.631 -54.275 -39.208  1.00 91.45           O  
ATOM     58  CB  ILE B   9      16.113 -56.443 -39.027  1.00 91.45           C  
ATOM     59  CG1 ILE B   9      16.716 -57.382 -37.976  1.00 91.45           C  
ATOM     60  CG2 ILE B   9      16.636 -55.015 -38.852  1.00 91.45           C  
ATOM     61  CD1 ILE B   9      18.234 -57.491 -38.043  1.00 91.45           C  
ATOM     62  N   LYS B  10      13.821 -55.527 -40.984  1.00 91.79           N  
ATOM     63  CA  LYS B  10      13.260 -54.515 -41.875  1.00 91.79           C  
ATOM     64  C   LYS B  10      11.830 -54.161 -41.474  1.00 91.79           C  
ATOM     65  O   LYS B  10      11.486 -52.982 -41.365  1.00 91.79           O  
ATOM     66  CB  LYS B  10      13.291 -55.001 -43.325  1.00 91.79           C  
ATOM     67  CG  LYS B  10      12.592 -54.070 -44.305  1.00 91.79           C  
ATOM     68  CD  LYS B  10      12.565 -54.656 -45.711  1.00 91.79           C  
ATOM     69  CE  LYS B  10      11.696 -53.827 -46.647  1.00 91.79           C  
ATOM     70  NZ  LYS B  10      11.771 -54.320 -48.054  1.00 91.79           N  
ATOM     71  N   TYR B  11      11.054 -55.165 -41.204  1.00 91.79           N  
ATOM     72  CA  TYR B  11       9.655 -54.927 -40.866  1.00 91.79           C  
ATOM     73  C   TYR B  11       9.525 -54.343 -39.465  1.00 91.79           C  
ATOM     74  O   TYR B  11       8.632 -53.533 -39.203  1.00 91.79           O  
ATOM     75  CB  TYR B  11       8.849 -56.226 -40.967  1.00 91.79           C  
ATOM     76  CG  TYR B  11       8.544 -56.642 -42.385  1.00 91.79           C  
ATOM     77  CD1 TYR B  11       8.129 -55.708 -43.333  1.00 91.79           C  
ATOM     78  CD2 TYR B  11       8.670 -57.969 -42.781  1.00 91.79           C  
ATOM     79  CE1 TYR B  11       7.845 -56.088 -44.641  1.00 91.79           C  
ATOM     80  CE2 TYR B  11       8.389 -58.361 -44.087  1.00 91.79           C  
ATOM     81  CZ  TYR B  11       7.978 -57.415 -45.007  1.00 91.79           C  
ATOM     82  OH  TYR B  11       7.699 -57.796 -46.300  1.00 91.79           O  
ATOM     83  N   LEU B  12      10.390 -54.749 -38.563  1.00 92.13           N  
ATOM     84  CA  LEU B  12      10.400 -54.155 -37.232  1.00 92.13           C  
ATOM     85  C   LEU B  12      10.759 -52.674 -37.299  1.00 92.13           C  
ATOM     86  O   LEU B  12      10.119 -51.845 -36.647  1.00 92.13           O  
ATOM     87  CB  LEU B  12      11.388 -54.890 -36.323  1.00 92.13           C  
ATOM     88  CG  LEU B  12      10.943 -56.257 -35.802  1.00 92.13           C  
ATOM     89  CD1 LEU B  12      12.078 -56.930 -35.039  1.00 92.13           C  
ATOM     90  CD2 LEU B  12       9.707 -56.117 -34.919  1.00 92.13           C  
ATOM     91  N   LEU B  13      11.755 -52.381 -38.080  1.00 93.15           N  
ATOM     92  CA  LEU B  13      12.163 -50.991 -38.249  1.00 93.15           C  
ATOM     93  C   LEU B  13      11.043 -50.166 -38.872  1.00 93.15           C  
ATOM     94  O   LEU B  13      10.793 -49.034 -38.453  1.00 93.15           O  
ATOM     95  CB  LEU B  13      13.421 -50.904 -39.117  1.00 93.15           C  
ATOM     96  CG  LEU B  13      14.760 -50.937 -38.379  1.00 93.15           C  
ATOM     97  CD1 LEU B  13      15.901 -51.181 -39.360  1.00 93.15           C  
ATOM     98  CD2 LEU B  13      14.977 -49.640 -37.607  1.00 93.15           C  
ATOM     99  N   PHE B  14      10.402 -50.732 -39.822  1.00 93.09           N  
ATOM    100  CA  PHE B  14       9.303 -50.032 -40.476  1.00 93.09           C  
ATOM    101  C   PHE B  14       8.149 -49.810 -39.503  1.00 93.09           C  
ATOM    102  O   PHE B  14       7.636 -48.696 -39.385  1.00 93.09           O  
ATOM    103  CB  PHE B  14       8.815 -50.815 -41.698  1.00 93.09           C  
ATOM    104  CG  PHE B  14       7.555 -50.265 -42.309  1.00 93.09           C  
ATOM    105  CD1 PHE B  14       6.327 -50.873 -42.071  1.00 93.09           C  
ATOM    106  CD2 PHE B  14       7.596 -49.140 -43.121  1.00 93.09           C  
ATOM    107  CE1 PHE B  14       5.159 -50.365 -42.634  1.00 93.09           C  
ATOM    108  CE2 PHE B  14       6.433 -48.628 -43.689  1.00 93.09           C  
ATOM    109  CZ  PHE B  14       5.215 -49.242 -43.445  1.00 93.09           C  
ATOM    110  N   GLY B  15       7.758 -50.847 -38.803  1.00 93.40           N  
ATOM    111  CA  GLY B  15       6.627 -50.762 -37.892  1.00 93.40           C  
ATOM    112  C   GLY B  15       6.843 -49.771 -36.764  1.00 93.40           C  
ATOM    113  O   GLY B  15       5.993 -48.913 -36.513  1.00 93.40           O  
ATOM    114  N   PHE B  16       7.929 -49.865 -36.083  1.00 92.88           N  
ATOM    115  CA  PHE B  16       8.227 -48.995 -34.952  1.00 92.88           C  
ATOM    116  C   PHE B  16       8.363 -47.546 -35.404  1.00 92.88           C  
ATOM    117  O   PHE B  16       7.821 -46.639 -34.769  1.00 92.88           O  
ATOM    118  CB  PHE B  16       9.510 -49.447 -34.248  1.00 92.88           C  
ATOM    119  CG  PHE B  16       9.299 -50.561 -33.259  1.00 92.88           C  
ATOM    120  CD1 PHE B  16       8.415 -50.410 -32.197  1.00 92.88           C  
ATOM    121  CD2 PHE B  16       9.985 -51.762 -33.390  1.00 92.88           C  
ATOM    122  CE1 PHE B  16       8.217 -51.439 -31.280  1.00 92.88           C  
ATOM    123  CE2 PHE B  16       9.794 -52.795 -32.478  1.00 92.88           C  
ATOM    124  CZ  PHE B  16       8.910 -52.632 -31.424  1.00 92.88           C  
ATOM    125  N   ASN B  17       9.050 -47.314 -36.478  1.00 93.71           N  
ATOM    126  CA  ASN B  17       9.277 -45.945 -36.928  1.00 93.71           C  
ATOM    127  C   ASN B  17       8.015 -45.338 -37.535  1.00 93.71           C  
ATOM    128  O   ASN B  17       7.833 -44.120 -37.507  1.00 93.71           O  
ATOM    129  CB  ASN B  17      10.428 -45.895 -37.935  1.00 93.71           C  
ATOM    130  CG  ASN B  17      11.788 -45.999 -37.274  1.00 93.71           C  
ATOM    131  ND2 ASN B  17      12.446 -47.139 -37.450  1.00 93.71           N  
ATOM    132  OD1 ASN B  17      12.242 -45.064 -36.610  1.00 93.71           O  
ATOM    133  N   PHE B  18       7.157 -46.221 -38.051  1.00 94.39           N  
ATOM    134  CA  PHE B  18       5.878 -45.729 -38.548  1.00 94.39           C  
ATOM    135  C   PHE B  18       5.033 -45.171 -37.409  1.00 94.39           C  
ATOM    136  O   PHE B  18       4.432 -44.103 -37.539  1.00 94.39           O  
ATOM    137  CB  PHE B  18       5.114 -46.844 -39.270  1.00 94.39           C  
ATOM    138  CG  PHE B  18       3.820 -46.391 -39.890  1.00 94.39           C  
ATOM    139  CD1 PHE B  18       2.602 -46.725 -39.312  1.00 94.39           C  
ATOM    140  CD2 PHE B  18       3.822 -45.630 -41.052  1.00 94.39           C  
ATOM    141  CE1 PHE B  18       1.402 -46.306 -39.883  1.00 94.39           C  
ATOM    142  CE2 PHE B  18       2.627 -45.208 -41.629  1.00 94.39           C  
ATOM    143  CZ  PHE B  18       1.419 -45.548 -41.043  1.00 94.39           C  
ATOM    144  N   ILE B  19       5.025 -45.907 -36.371  1.00 93.80           N  
ATOM    145  CA  ILE B  19       4.307 -45.445 -35.188  1.00 93.80           C  
ATOM    146  C   ILE B  19       4.947 -44.163 -34.663  1.00 93.80           C  
ATOM    147  O   ILE B  19       4.246 -43.220 -34.288  1.00 93.80           O  
ATOM    148  CB  ILE B  19       4.286 -46.526 -34.084  1.00 93.80           C  
ATOM    149  CG1 ILE B  19       3.527 -47.767 -34.565  1.00 93.80           C  
ATOM    150  CG2 ILE B  19       3.667 -45.970 -32.797  1.00 93.80           C  
ATOM    151  CD1 ILE B  19       3.616 -48.955 -33.617  1.00 93.80           C  
ATOM    152  N   PHE B  20       6.206 -44.123 -34.585  1.00 92.98           N  
ATOM    153  CA  PHE B  20       6.936 -42.947 -34.130  1.00 92.98           C  
ATOM    154  C   PHE B  20       6.656 -41.752 -35.033  1.00 92.98           C  
ATOM    155  O   PHE B  20       6.564 -40.617 -34.561  1.00 92.98           O  
ATOM    156  CB  PHE B  20       8.441 -43.230 -34.086  1.00 92.98           C  
ATOM    157  CG  PHE B  20       9.200 -42.338 -33.142  1.00 92.98           C  
ATOM    158  CD1 PHE B  20       9.978 -41.293 -33.624  1.00 92.98           C  
ATOM    159  CD2 PHE B  20       9.135 -42.546 -31.770  1.00 92.98           C  
ATOM    160  CE1 PHE B  20      10.681 -40.465 -32.751  1.00 92.98           C  
ATOM    161  CE2 PHE B  20       9.835 -41.723 -30.892  1.00 92.98           C  
ATOM    162  CZ  PHE B  20      10.608 -40.684 -31.384  1.00 92.98           C  
ATOM    163  N   TRP B  21       6.566 -41.986 -36.302  1.00 94.12           N  
ATOM    164  CA  TRP B  21       6.218 -40.949 -37.268  1.00 94.12           C  
ATOM    165  C   TRP B  21       4.836 -40.374 -36.977  1.00 94.12           C  
ATOM    166  O   TRP B  21       4.654 -39.155 -36.961  1.00 94.12           O  
ATOM    167  CB  TRP B  21       6.264 -41.505 -38.694  1.00 94.12           C  
ATOM    168  CG  TRP B  21       5.772 -40.547 -39.738  1.00 94.12           C  
ATOM    169  CD1 TRP B  21       6.417 -39.436 -40.206  1.00 94.12           C  
ATOM    170  CD2 TRP B  21       4.526 -40.613 -40.438  1.00 94.12           C  
ATOM    171  CE2 TRP B  21       4.482 -39.510 -41.318  1.00 94.12           C  
ATOM    172  CE3 TRP B  21       3.441 -41.500 -40.407  1.00 94.12           C  
ATOM    173  NE1 TRP B  21       5.646 -38.807 -41.157  1.00 94.12           N  
ATOM    174  CZ2 TRP B  21       3.394 -39.269 -42.162  1.00 94.12           C  
ATOM    175  CZ3 TRP B  21       2.360 -41.260 -41.248  1.00 94.12           C  
ATOM    176  CH2 TRP B  21       2.348 -40.152 -42.112  1.00 94.12           C  
ATOM    177  N   LEU B  22       3.872 -41.208 -36.669  1.00 95.18           N  
ATOM    178  CA  LEU B  22       2.516 -40.782 -36.337  1.00 95.18           C  
ATOM    179  C   LEU B  22       2.500 -39.984 -35.037  1.00 95.18           C  
ATOM    180  O   LEU B  22       1.781 -38.989 -34.924  1.00 95.18           O  
ATOM    181  CB  LEU B  22       1.589 -41.994 -36.217  1.00 95.18           C  
ATOM    182  CG  LEU B  22       1.268 -42.734 -37.518  1.00 95.18           C  
ATOM    183  CD1 LEU B  22       0.392 -43.949 -37.234  1.00 95.18           C  
ATOM    184  CD2 LEU B  22       0.589 -41.798 -38.512  1.00 95.18           C  
ATOM    185  N   ALA B  23       3.279 -40.463 -34.096  1.00 94.64           N  
ATOM    186  CA  ALA B  23       3.378 -39.745 -32.828  1.00 94.64           C  
ATOM    187  C   ALA B  23       3.948 -38.345 -33.033  1.00 94.64           C  
ATOM    188  O   ALA B  23       3.495 -37.385 -32.405  1.00 94.64           O  
ATOM    189  CB  ALA B  23       4.240 -40.528 -31.840  1.00 94.64           C  
ATOM    190  N   GLY B  24       4.924 -38.240 -33.851  1.00 94.76           N  
ATOM    191  CA  GLY B  24       5.477 -36.935 -34.176  1.00 94.76           C  
ATOM    192  C   GLY B  24       4.461 -35.991 -34.790  1.00 94.76           C  
ATOM    193  O   GLY B  24       4.425 -34.805 -34.454  1.00 94.76           O  
ATOM    194  N   ILE B  25       3.615 -36.513 -35.657  1.00 94.96           N  
ATOM    195  CA  ILE B  25       2.556 -35.719 -36.272  1.00 94.96           C  
ATOM    196  C   ILE B  25       1.581 -35.239 -35.199  1.00 94.96           C  
ATOM    197  O   ILE B  25       1.162 -34.080 -35.206  1.00 94.96           O  
ATOM    198  CB  ILE B  25       1.805 -36.523 -37.357  1.00 94.96           C  
ATOM    199  CG1 ILE B  25       2.749 -36.869 -38.514  1.00 94.96           C  
ATOM    200  CG2 ILE B  25       0.586 -35.743 -37.859  1.00 94.96           C  
ATOM    201  CD1 ILE B  25       2.138 -37.795 -39.556  1.00 94.96           C  
ATOM    202  N   ALA B  26       1.305 -36.110 -34.310  1.00 94.85           N  
ATOM    203  CA  ALA B  26       0.369 -35.773 -33.240  1.00 94.85           C  
ATOM    204  C   ALA B  26       0.921 -34.653 -32.363  1.00 94.85           C  
ATOM    205  O   ALA B  26       0.217 -33.685 -32.065  1.00 94.85           O  
ATOM    206  CB  ALA B  26       0.060 -37.005 -32.394  1.00 94.85           C  
ATOM    207  N   VAL B  27       2.113 -34.769 -31.933  1.00 94.55           N  
ATOM    208  CA  VAL B  27       2.740 -33.763 -31.082  1.00 94.55           C  
ATOM    209  C   VAL B  27       2.844 -32.439 -31.836  1.00 94.55           C  
ATOM    210  O   VAL B  27       2.588 -31.374 -31.272  1.00 94.55           O  
ATOM    211  CB  VAL B  27       4.138 -34.215 -30.604  1.00 94.55           C  
ATOM    212  CG1 VAL B  27       4.862 -33.072 -29.894  1.00 94.55           C  
ATOM    213  CG2 VAL B  27       4.019 -35.430 -29.685  1.00 94.55           C  
ATOM    214  N   LEU B  28       3.223 -32.516 -33.029  1.00 94.03           N  
ATOM    215  CA  LEU B  28       3.307 -31.322 -33.864  1.00 94.03           C  
ATOM    216  C   LEU B  28       1.945 -30.648 -33.987  1.00 94.03           C  
ATOM    217  O   LEU B  28       1.844 -29.422 -33.895  1.00 94.03           O  
ATOM    218  CB  LEU B  28       3.842 -31.676 -35.254  1.00 94.03           C  
ATOM    219  CG  LEU B  28       3.971 -30.519 -36.246  1.00 94.03           C  
ATOM    220  CD1 LEU B  28       4.950 -29.475 -35.717  1.00 94.03           C  
ATOM    221  CD2 LEU B  28       4.414 -31.032 -37.612  1.00 94.03           C  
ATOM    222  N   ALA B  29       0.940 -31.430 -34.161  1.00 94.31           N  
ATOM    223  CA  ALA B  29      -0.416 -30.901 -34.283  1.00 94.31           C  
ATOM    224  C   ALA B  29      -0.840 -30.179 -33.006  1.00 94.31           C  
ATOM    225  O   ALA B  29      -1.437 -29.101 -33.065  1.00 94.31           O  
ATOM    226  CB  ALA B  29      -1.398 -32.024 -34.607  1.00 94.31           C  
ATOM    227  N   ILE B  30      -0.528 -30.755 -31.910  1.00 91.11           N  
ATOM    228  CA  ILE B  30      -0.865 -30.136 -30.632  1.00 91.11           C  
ATOM    229  C   ILE B  30      -0.099 -28.824 -30.477  1.00 91.11           C  
ATOM    230  O   ILE B  30      -0.672 -27.807 -30.076  1.00 91.11           O  
ATOM    231  CB  ILE B  30      -0.556 -31.079 -29.449  1.00 91.11           C  
ATOM    232  CG1 ILE B  30      -1.470 -32.309 -29.492  1.00 91.11           C  
ATOM    233  CG2 ILE B  30      -0.697 -30.338 -28.115  1.00 91.11           C  
ATOM    234  CD1 ILE B  30      -1.106 -33.388 -28.482  1.00 91.11           C  
ATOM    235  N   GLY B  31       1.152 -28.887 -30.766  1.00 91.84           N  
ATOM    236  CA  GLY B  31       1.947 -27.671 -30.700  1.00 91.84           C  
ATOM    237  C   GLY B  31       1.426 -26.567 -31.600  1.00 91.84           C  
ATOM    238  O   GLY B  31       1.315 -25.415 -31.176  1.00 91.84           O  
ATOM    239  N   LEU B  32       1.105 -26.932 -32.764  1.00 91.86           N  
ATOM    240  CA  LEU B  32       0.583 -25.953 -33.712  1.00 91.86           C  
ATOM    241  C   LEU B  32      -0.787 -25.446 -33.272  1.00 91.86           C  
ATOM    242  O   LEU B  32      -1.108 -24.270 -33.457  1.00 91.86           O  
ATOM    243  CB  LEU B  32       0.489 -26.562 -35.114  1.00 91.86           C  
ATOM    244  CG  LEU B  32       1.814 -26.813 -35.834  1.00 91.86           C  
ATOM    245  CD1 LEU B  32       1.569 -27.519 -37.164  1.00 91.86           C  
ATOM    246  CD2 LEU B  32       2.564 -25.503 -36.048  1.00 91.86           C  
ATOM    247  N   TRP B  33      -1.565 -26.250 -32.821  1.00 90.13           N  
ATOM    248  CA  TRP B  33      -2.869 -25.836 -32.314  1.00 90.13           C  
ATOM    249  C   TRP B  33      -2.717 -24.826 -31.181  1.00 90.13           C  
ATOM    250  O   TRP B  33      -3.423 -23.815 -31.144  1.00 90.13           O  
ATOM    251  CB  TRP B  33      -3.666 -27.050 -31.827  1.00 90.13           C  
ATOM    252  CG  TRP B  33      -4.955 -26.699 -31.146  1.00 90.13           C  
ATOM    253  CD1 TRP B  33      -6.089 -26.205 -31.729  1.00 90.13           C  
ATOM    254  CD2 TRP B  33      -5.239 -26.810 -29.747  1.00 90.13           C  
ATOM    255  CE2 TRP B  33      -6.566 -26.366 -29.554  1.00 90.13           C  
ATOM    256  CE3 TRP B  33      -4.499 -27.242 -28.638  1.00 90.13           C  
ATOM    257  NE1 TRP B  33      -7.062 -26.004 -30.778  1.00 90.13           N  
ATOM    258  CZ2 TRP B  33      -7.169 -26.342 -28.295  1.00 90.13           C  
ATOM    259  CZ3 TRP B  33      -5.102 -27.218 -27.386  1.00 90.13           C  
ATOM    260  CH2 TRP B  33      -6.424 -26.771 -27.227  1.00 90.13           C  
ATOM    261  N   LEU B  34      -1.868 -25.034 -30.247  1.00 86.45           N  
ATOM    262  CA  LEU B  34      -1.627 -24.101 -29.151  1.00 86.45           C  
ATOM    263  C   LEU B  34      -1.096 -22.771 -29.677  1.00 86.45           C  
ATOM    264  O   LEU B  34      -1.401 -21.713 -29.124  1.00 86.45           O  
ATOM    265  CB  LEU B  34      -0.640 -24.696 -28.146  1.00 86.45           C  
ATOM    266  CG  LEU B  34      -1.168 -25.833 -27.269  1.00 86.45           C  
ATOM    267  CD1 LEU B  34      -0.026 -26.471 -26.484  1.00 86.45           C  
ATOM    268  CD2 LEU B  34      -2.252 -25.322 -26.326  1.00 86.45           C  
ATOM    269  N   ARG B  35      -0.324 -22.803 -30.724  1.00 88.14           N  
ATOM    270  CA  ARG B  35       0.288 -21.603 -31.284  1.00 88.14           C  
ATOM    271  C   ARG B  35      -0.728 -20.786 -32.074  1.00 88.14           C  
ATOM    272  O   ARG B  35      -0.689 -19.555 -32.059  1.00 88.14           O  
ATOM    273  CB  ARG B  35       1.474 -21.971 -32.178  1.00 88.14           C  
ATOM    274  CG  ARG B  35       2.055 -20.796 -32.947  1.00 88.14           C  
ATOM    275  CD  ARG B  35       2.612 -19.731 -32.013  1.00 88.14           C  
ATOM    276  NE  ARG B  35       3.176 -18.606 -32.752  1.00 88.14           N  
ATOM    277  CZ  ARG B  35       2.518 -17.490 -33.053  1.00 88.14           C  
ATOM    278  NH1 ARG B  35       1.252 -17.329 -32.681  1.00 88.14           N  
ATOM    279  NH2 ARG B  35       3.127 -16.529 -33.730  1.00 88.14           N  
ATOM    280  N   PHE B  36      -1.658 -21.442 -32.711  1.00 88.75           N  
ATOM    281  CA  PHE B  36      -2.458 -20.721 -33.695  1.00 88.75           C  
ATOM    282  C   PHE B  36      -3.924 -20.689 -33.283  1.00 88.75           C  
ATOM    283  O   PHE B  36      -4.752 -20.073 -33.959  1.00 88.75           O  
ATOM    284  CB  PHE B  36      -2.315 -21.362 -35.078  1.00 88.75           C  
ATOM    285  CG  PHE B  36      -0.950 -21.193 -35.689  1.00 88.75           C  
ATOM    286  CD1 PHE B  36      -0.510 -19.944 -36.110  1.00 88.75           C  
ATOM    287  CD2 PHE B  36      -0.105 -22.285 -35.841  1.00 88.75           C  
ATOM    288  CE1 PHE B  36       0.753 -19.785 -36.674  1.00 88.75           C  
ATOM    289  CE2 PHE B  36       1.159 -22.133 -36.404  1.00 88.75           C  
ATOM    290  CZ  PHE B  36       1.585 -20.883 -36.822  1.00 88.75           C  
ATOM    291  N   ASP B  37      -4.209 -21.278 -32.312  1.00 84.85           N  
ATOM    292  CA  ASP B  37      -5.589 -21.217 -31.841  1.00 84.85           C  
ATOM    293  C   ASP B  37      -6.006 -19.776 -31.552  1.00 84.85           C  
ATOM    294  O   ASP B  37      -5.188 -18.962 -31.116  1.00 84.85           O  
ATOM    295  CB  ASP B  37      -5.767 -22.077 -30.588  1.00 84.85           C  
ATOM    296  CG  ASP B  37      -7.220 -22.215 -30.166  1.00 84.85           C  
ATOM    297  OD1 ASP B  37      -7.667 -21.474 -29.265  1.00 84.85           O  
ATOM    298  OD2 ASP B  37      -7.923 -23.076 -30.739  1.00 84.85           O  
ATOM    299  N   SER B  38      -7.229 -19.437 -31.686  1.00 80.68           N  
ATOM    300  CA  SER B  38      -7.738 -18.076 -31.547  1.00 80.68           C  
ATOM    301  C   SER B  38      -7.586 -17.572 -30.116  1.00 80.68           C  
ATOM    302  O   SER B  38      -7.324 -16.388 -29.893  1.00 80.68           O  
ATOM    303  CB  SER B  38      -9.205 -18.006 -31.969  1.00 80.68           C  
ATOM    304  OG  SER B  38     -10.002 -18.860 -31.163  1.00 80.68           O  
ATOM    305  N   GLN B  39      -7.710 -18.452 -29.201  1.00 77.93           N  
ATOM    306  CA  GLN B  39      -7.687 -18.030 -27.804  1.00 77.93           C  
ATOM    307  C   GLN B  39      -6.257 -17.808 -27.320  1.00 77.93           C  
ATOM    308  O   GLN B  39      -6.021 -17.014 -26.407  1.00 77.93           O  
ATOM    309  CB  GLN B  39      -8.386 -19.064 -26.919  1.00 77.93           C  
ATOM    310  CG  GLN B  39      -9.868 -19.231 -27.223  1.00 77.93           C  
ATOM    311  CD  GLN B  39     -10.693 -18.029 -26.802  1.00 77.93           C  
ATOM    312  NE2 GLN B  39     -11.745 -17.736 -27.560  1.00 77.93           N  
ATOM    313  OE1 GLN B  39     -10.388 -17.368 -25.804  1.00 77.93           O  
ATOM    314  N   THR B  40      -5.327 -18.515 -27.910  1.00 77.64           N  
ATOM    315  CA  THR B  40      -3.953 -18.428 -27.428  1.00 77.64           C  
ATOM    316  C   THR B  40      -3.098 -17.596 -28.380  1.00 77.64           C  
ATOM    317  O   THR B  40      -2.002 -17.163 -28.020  1.00 77.64           O  
ATOM    318  CB  THR B  40      -3.329 -19.826 -27.261  1.00 77.64           C  
ATOM    319  CG2 THR B  40      -3.957 -20.572 -26.089  1.00 77.64           C  
ATOM    320  OG1 THR B  40      -3.538 -20.582 -28.461  1.00 77.64           O  
ATOM    321  N   LYS B  41      -3.583 -17.351 -29.514  1.00 78.61           N  
ATOM    322  CA  LYS B  41      -2.831 -16.616 -30.527  1.00 78.61           C  
ATOM    323  C   LYS B  41      -2.390 -15.252 -30.002  1.00 78.61           C  
ATOM    324  O   LYS B  41      -1.283 -14.796 -30.296  1.00 78.61           O  
ATOM    325  CB  LYS B  41      -3.665 -16.445 -31.797  1.00 78.61           C  
ATOM    326  CG  LYS B  41      -2.919 -15.774 -32.941  1.00 78.61           C  
ATOM    327  CD  LYS B  41      -3.812 -15.599 -34.163  1.00 78.61           C  
ATOM    328  CE  LYS B  41      -3.092 -14.857 -35.281  1.00 78.61           C  
ATOM    329  NZ  LYS B  41      -3.975 -14.649 -36.467  1.00 78.61           N  
ATOM    330  N   SER B  42      -3.245 -14.675 -29.318  1.00 75.91           N  
ATOM    331  CA  SER B  42      -2.966 -13.333 -28.817  1.00 75.91           C  
ATOM    332  C   SER B  42      -1.767 -13.334 -27.873  1.00 75.91           C  
ATOM    333  O   SER B  42      -1.057 -12.332 -27.764  1.00 75.91           O  
ATOM    334  CB  SER B  42      -4.190 -12.763 -28.099  1.00 75.91           C  
ATOM    335  OG  SER B  42      -4.510 -13.538 -26.956  1.00 75.91           O  
ATOM    336  N   ILE B  43      -1.610 -14.408 -27.223  1.00 73.16           N  
ATOM    337  CA  ILE B  43      -0.481 -14.533 -26.306  1.00 73.16           C  
ATOM    338  C   ILE B  43       0.828 -14.400 -27.079  1.00 73.16           C  
ATOM    339  O   ILE B  43       1.788 -13.800 -26.589  1.00 73.16           O  
ATOM    340  CB  ILE B  43      -0.519 -15.875 -25.542  1.00 73.16           C  
ATOM    341  CG1 ILE B  43      -1.807 -15.985 -24.719  1.00 73.16           C  
ATOM    342  CG2 ILE B  43       0.717 -16.023 -24.649  1.00 73.16           C  
ATOM    343  CD1 ILE B  43      -2.041 -17.363 -24.115  1.00 73.16           C  
ATOM    344  N   PHE B  44       0.845 -14.811 -28.168  1.00 76.46           N  
ATOM    345  CA  PHE B  44       2.059 -14.858 -28.974  1.00 76.46           C  
ATOM    346  C   PHE B  44       2.207 -13.587 -29.803  1.00 76.46           C  
ATOM    347  O   PHE B  44       3.318 -13.215 -30.185  1.00 76.46           O  
ATOM    348  CB  PHE B  44       2.051 -16.085 -29.890  1.00 76.46           C  
ATOM    349  CG  PHE B  44       2.125 -17.395 -29.151  1.00 76.46           C  
ATOM    350  CD1 PHE B  44       3.354 -17.948 -28.812  1.00 76.46           C  
ATOM    351  CD2 PHE B  44       0.966 -18.072 -28.798  1.00 76.46           C  
ATOM    352  CE1 PHE B  44       3.426 -19.160 -28.129  1.00 76.46           C  
ATOM    353  CE2 PHE B  44       1.030 -19.283 -28.114  1.00 76.46           C  
ATOM    354  CZ  PHE B  44       2.261 -19.826 -27.782  1.00 76.46           C  
ATOM    355  N   GLU B  45       1.106 -12.899 -30.108  1.00 70.82           N  
ATOM    356  CA  GLU B  45       1.147 -11.684 -30.917  1.00 70.82           C  
ATOM    357  C   GLU B  45       1.374 -10.450 -30.048  1.00 70.82           C  
ATOM    358  O   GLU B  45       2.074  -9.520 -30.454  1.00 70.82           O  
ATOM    359  CB  GLU B  45      -0.148 -11.530 -31.721  1.00 70.82           C  
ATOM    360  CG  GLU B  45      -0.311 -12.563 -32.826  1.00 70.82           C  
ATOM    361  CD  GLU B  45      -1.633 -12.445 -33.567  1.00 70.82           C  
ATOM    362  OE1 GLU B  45      -1.846 -13.189 -34.551  1.00 70.82           O  
ATOM    363  OE2 GLU B  45      -2.462 -11.601 -33.161  1.00 70.82           O  
ATOM    364  N   GLN B  46       0.465 -10.220 -29.137  1.00 59.37           N  
ATOM    365  CA  GLN B  46       0.520  -9.007 -28.328  1.00 59.37           C  
ATOM    366  C   GLN B  46       1.789  -8.969 -27.480  1.00 59.37           C  
ATOM    367  O   GLN B  46       2.273  -7.892 -27.126  1.00 59.37           O  
ATOM    368  CB  GLN B  46      -0.714  -8.902 -27.431  1.00 59.37           C  
ATOM    369  CG  GLN B  46      -1.909  -8.243 -28.105  1.00 59.37           C  
ATOM    370  CD  GLN B  46      -3.125  -8.168 -27.201  1.00 59.37           C  
ATOM    371  NE2 GLN B  46      -4.139  -7.424 -27.630  1.00 59.37           N  
ATOM    372  OE1 GLN B  46      -3.154  -8.774 -26.126  1.00 59.37           O  
ATOM    373  N   GLU B  47       1.938 -10.074 -26.782  1.00 56.12           N  
ATOM    374  CA  GLU B  47       3.065 -10.006 -25.857  1.00 56.12           C  
ATOM    375  C   GLU B  47       4.377  -9.777 -26.603  1.00 56.12           C  
ATOM    376  O   GLU B  47       4.751 -10.570 -27.470  1.00 56.12           O  
ATOM    377  CB  GLU B  47       3.153 -11.284 -25.020  1.00 56.12           C  
ATOM    378  CG  GLU B  47       2.383 -11.214 -23.709  1.00 56.12           C  
ATOM    379  CD  GLU B  47       2.528 -12.467 -22.860  1.00 56.12           C  
ATOM    380  OE1 GLU B  47       1.980 -12.504 -21.735  1.00 56.12           O  
ATOM    381  OE2 GLU B  47       3.194 -13.419 -23.325  1.00 56.12           O  
ATOM    382  N   THR B  48       4.492  -8.565 -26.983  1.00 50.52           N  
ATOM    383  CA  THR B  48       5.898  -8.273 -27.243  1.00 50.52           C  
ATOM    384  C   THR B  48       6.799  -9.251 -26.495  1.00 50.52           C  
ATOM    385  O   THR B  48       6.481  -9.669 -25.380  1.00 50.52           O  
ATOM    386  CB  THR B  48       6.253  -6.830 -26.840  1.00 50.52           C  
ATOM    387  CG2 THR B  48       7.238  -6.211 -27.825  1.00 50.52           C  
ATOM    388  OG1 THR B  48       5.058  -6.040 -26.814  1.00 50.52           O  
ATOM    389  N   ASN B  49       7.716  -9.946 -27.344  1.00 48.05           N  
ATOM    390  CA  ASN B  49       8.715 -10.871 -26.820  1.00 48.05           C  
ATOM    391  C   ASN B  49       9.076 -10.545 -25.374  1.00 48.05           C  
ATOM    392  O   ASN B  49      10.161 -10.029 -25.102  1.00 48.05           O  
ATOM    393  CB  ASN B  49       9.969 -10.859 -27.697  1.00 48.05           C  
ATOM    394  CG  ASN B  49      10.036 -12.047 -28.637  1.00 48.05           C  
ATOM    395  ND2 ASN B  49      10.973 -12.007 -29.577  1.00 48.05           N  
ATOM    396  OD1 ASN B  49       9.251 -12.991 -28.520  1.00 48.05           O  
ATOM    397  N   ASN B  50       8.333  -9.769 -24.820  1.00 48.04           N  
ATOM    398  CA  ASN B  50       9.045  -9.765 -23.547  1.00 48.04           C  
ATOM    399  C   ASN B  50       9.444 -11.176 -23.124  1.00 48.04           C  
ATOM    400  O   ASN B  50       8.597 -12.068 -23.041  1.00 48.04           O  
ATOM    401  CB  ASN B  50       8.195  -9.106 -22.458  1.00 48.04           C  
ATOM    402  CG  ASN B  50       8.459  -7.617 -22.332  1.00 48.04           C  
ATOM    403  ND2 ASN B  50       7.555  -6.909 -21.667  1.00 48.04           N  
ATOM    404  OD1 ASN B  50       9.467  -7.110 -22.831  1.00 48.04           O  
ATOM    405  N   ASN B  51      10.537 -11.621 -23.630  1.00 50.23           N  
ATOM    406  CA  ASN B  51      11.450 -12.754 -23.737  1.00 50.23           C  
ATOM    407  C   ASN B  51      11.022 -13.907 -22.833  1.00 50.23           C  
ATOM    408  O   ASN B  51      11.333 -15.067 -23.110  1.00 50.23           O  
ATOM    409  CB  ASN B  51      12.882 -12.324 -23.405  1.00 50.23           C  
ATOM    410  CG  ASN B  51      13.596 -11.708 -24.592  1.00 50.23           C  
ATOM    411  ND2 ASN B  51      14.731 -11.070 -24.335  1.00 50.23           N  
ATOM    412  OD1 ASN B  51      13.130 -11.804 -25.731  1.00 50.23           O  
ATOM    413  N   ASN B  52      10.628 -13.755 -21.494  1.00 58.22           N  
ATOM    414  CA  ASN B  52      10.903 -14.771 -20.484  1.00 58.22           C  
ATOM    415  C   ASN B  52       9.668 -15.618 -20.190  1.00 58.22           C  
ATOM    416  O   ASN B  52       9.548 -16.193 -19.106  1.00 58.22           O  
ATOM    417  CB  ASN B  52      11.421 -14.123 -19.198  1.00 58.22           C  
ATOM    418  CG  ASN B  52      12.846 -14.528 -18.875  1.00 58.22           C  
ATOM    419  ND2 ASN B  52      13.358 -14.047 -17.748  1.00 58.22           N  
ATOM    420  OD1 ASN B  52      13.483 -15.265 -19.632  1.00 58.22           O  
ATOM    421  N   SER B  53       8.705 -15.764 -21.209  1.00 77.54           N  
ATOM    422  CA  SER B  53       7.611 -16.612 -20.748  1.00 77.54           C  
ATOM    423  C   SER B  53       7.905 -18.085 -21.009  1.00 77.54           C  
ATOM    424  O   SER B  53       8.334 -18.453 -22.105  1.00 77.54           O  
ATOM    425  CB  SER B  53       6.300 -16.216 -21.430  1.00 77.54           C  
ATOM    426  OG  SER B  53       5.617 -17.361 -21.909  1.00 77.54           O  
ATOM    427  N   SER B  54       7.883 -18.831 -20.128  1.00 82.68           N  
ATOM    428  CA  SER B  54       8.119 -20.271 -20.178  1.00 82.68           C  
ATOM    429  C   SER B  54       7.088 -20.972 -21.056  1.00 82.68           C  
ATOM    430  O   SER B  54       7.405 -21.949 -21.735  1.00 82.68           O  
ATOM    431  CB  SER B  54       8.091 -20.867 -18.769  1.00 82.68           C  
ATOM    432  OG  SER B  54       9.092 -20.281 -17.956  1.00 82.68           O  
ATOM    433  N   PHE B  55       5.918 -20.388 -21.193  1.00 82.26           N  
ATOM    434  CA  PHE B  55       4.877 -20.976 -22.028  1.00 82.26           C  
ATOM    435  C   PHE B  55       5.219 -20.823 -23.505  1.00 82.26           C  
ATOM    436  O   PHE B  55       5.077 -21.770 -24.281  1.00 82.26           O  
ATOM    437  CB  PHE B  55       3.520 -20.329 -21.733  1.00 82.26           C  
ATOM    438  CG  PHE B  55       2.404 -20.835 -22.607  1.00 82.26           C  
ATOM    439  CD1 PHE B  55       1.933 -20.073 -23.668  1.00 82.26           C  
ATOM    440  CD2 PHE B  55       1.825 -22.075 -22.365  1.00 82.26           C  
ATOM    441  CE1 PHE B  55       0.900 -20.540 -24.479  1.00 82.26           C  
ATOM    442  CE2 PHE B  55       0.792 -22.547 -23.170  1.00 82.26           C  
ATOM    443  CZ  PHE B  55       0.331 -21.778 -24.225  1.00 82.26           C  
ATOM    444  N   TYR B  56       5.643 -19.724 -23.877  1.00 80.79           N  
ATOM    445  CA  TYR B  56       6.044 -19.427 -25.247  1.00 80.79           C  
ATOM    446  C   TYR B  56       7.143 -20.376 -25.711  1.00 80.79           C  
ATOM    447  O   TYR B  56       7.012 -21.025 -26.752  1.00 80.79           O  
ATOM    448  CB  TYR B  56       6.524 -17.976 -25.364  1.00 80.79           C  
ATOM    449  CG  TYR B  56       6.901 -17.574 -26.769  1.00 80.79           C  
ATOM    450  CD1 TYR B  56       8.194 -17.775 -27.248  1.00 80.79           C  
ATOM    451  CD2 TYR B  56       5.968 -16.992 -27.619  1.00 80.79           C  
ATOM    452  CE1 TYR B  56       8.548 -17.403 -28.541  1.00 80.79           C  
ATOM    453  CE2 TYR B  56       6.310 -16.617 -28.914  1.00 80.79           C  
ATOM    454  CZ  TYR B  56       7.600 -16.827 -29.366  1.00 80.79           C  
ATOM    455  OH  TYR B  56       7.944 -16.457 -30.647  1.00 80.79           O  
ATOM    456  N   THR B  57       8.123 -20.471 -24.921  1.00 86.03           N  
ATOM    457  CA  THR B  57       9.249 -21.341 -25.243  1.00 86.03           C  
ATOM    458  C   THR B  57       8.813 -22.803 -25.268  1.00 86.03           C  
ATOM    459  O   THR B  57       9.241 -23.569 -26.134  1.00 86.03           O  
ATOM    460  CB  THR B  57      10.400 -21.162 -24.235  1.00 86.03           C  
ATOM    461  CG2 THR B  57      11.657 -21.889 -24.701  1.00 86.03           C  
ATOM    462  OG1 THR B  57      10.692 -19.766 -24.096  1.00 86.03           O  
ATOM    463  N   GLY B  58       7.950 -23.133 -24.384  1.00 87.58           N  
ATOM    464  CA  GLY B  58       7.469 -24.503 -24.314  1.00 87.58           C  
ATOM    465  C   GLY B  58       6.734 -24.942 -25.565  1.00 87.58           C  
ATOM    466  O   GLY B  58       6.948 -26.050 -26.062  1.00 87.58           O  
ATOM    467  N   VAL B  59       5.947 -24.109 -26.063  1.00 89.12           N  
ATOM    468  CA  VAL B  59       5.166 -24.444 -27.248  1.00 89.12           C  
ATOM    469  C   VAL B  59       6.095 -24.619 -28.447  1.00 89.12           C  
ATOM    470  O   VAL B  59       5.944 -25.563 -29.225  1.00 89.12           O  
ATOM    471  CB  VAL B  59       4.103 -23.364 -27.551  1.00 89.12           C  
ATOM    472  CG1 VAL B  59       3.494 -23.579 -28.936  1.00 89.12           C  
ATOM    473  CG2 VAL B  59       3.015 -23.371 -26.479  1.00 89.12           C  
ATOM    474  N   TYR B  60       7.064 -23.826 -28.586  1.00 89.27           N  
ATOM    475  CA  TYR B  60       7.996 -23.949 -29.702  1.00 89.27           C  
ATOM    476  C   TYR B  60       8.873 -25.186 -29.547  1.00 89.27           C  
ATOM    477  O   TYR B  60       9.249 -25.816 -30.538  1.00 89.27           O  
ATOM    478  CB  TYR B  60       8.872 -22.698 -29.811  1.00 89.27           C  
ATOM    479  CG  TYR B  60       8.212 -21.556 -30.545  1.00 89.27           C  
ATOM    480  CD1 TYR B  60       7.823 -21.690 -31.876  1.00 89.27           C  
ATOM    481  CD2 TYR B  60       7.978 -20.341 -29.910  1.00 89.27           C  
ATOM    482  CE1 TYR B  60       7.216 -20.640 -32.556  1.00 89.27           C  
ATOM    483  CE2 TYR B  60       7.372 -19.284 -30.581  1.00 89.27           C  
ATOM    484  CZ  TYR B  60       6.995 -19.443 -31.902  1.00 89.27           C  
ATOM    485  OH  TYR B  60       6.393 -18.400 -32.571  1.00 89.27           O  
ATOM    486  N   ILE B  61       9.166 -25.472 -28.366  1.00 90.60           N  
ATOM    487  CA  ILE B  61       9.891 -26.714 -28.120  1.00 90.60           C  
ATOM    488  C   ILE B  61       9.041 -27.904 -28.561  1.00 90.60           C  
ATOM    489  O   ILE B  61       9.545 -28.832 -29.197  1.00 90.60           O  
ATOM    490  CB  ILE B  61      10.281 -26.856 -26.632  1.00 90.60           C  
ATOM    491  CG1 ILE B  61      11.393 -25.863 -26.274  1.00 90.60           C  
ATOM    492  CG2 ILE B  61      10.709 -28.294 -26.321  1.00 90.60           C  
ATOM    493  CD1 ILE B  61      11.727 -25.817 -24.789  1.00 90.60           C  
ATOM    494  N   LEU B  62       7.781 -27.790 -28.263  1.00 91.43           N  
ATOM    495  CA  LEU B  62       6.862 -28.857 -28.646  1.00 91.43           C  
ATOM    496  C   LEU B  62       6.790 -28.993 -30.163  1.00 91.43           C  
ATOM    497  O   LEU B  62       6.843 -30.104 -30.694  1.00 91.43           O  
ATOM    498  CB  LEU B  62       5.466 -28.590 -28.078  1.00 91.43           C  
ATOM    499  CG  LEU B  62       4.552 -29.807 -27.929  1.00 91.43           C  
ATOM    500  CD1 LEU B  62       5.100 -30.756 -26.867  1.00 91.43           C  
ATOM    501  CD2 LEU B  62       3.132 -29.370 -27.581  1.00 91.43           C  
ATOM    502  N   ILE B  63       6.720 -27.925 -30.830  1.00 92.72           N  
ATOM    503  CA  ILE B  63       6.659 -27.913 -32.288  1.00 92.72           C  
ATOM    504  C   ILE B  63       7.951 -28.490 -32.863  1.00 92.72           C  
ATOM    505  O   ILE B  63       7.914 -29.357 -33.738  1.00 92.72           O  
ATOM    506  CB  ILE B  63       6.419 -26.487 -32.831  1.00 92.72           C  
ATOM    507  CG1 ILE B  63       5.016 -25.999 -32.451  1.00 92.72           C  
ATOM    508  CG2 ILE B  63       6.620 -26.447 -34.349  1.00 92.72           C  
ATOM    509  CD1 ILE B  63       4.758 -24.536 -32.783  1.00 92.72           C  
ATOM    510  N   GLY B  64       9.064 -28.022 -32.346  1.00 95.08           N  
ATOM    511  CA  GLY B  64      10.348 -28.530 -32.801  1.00 95.08           C  
ATOM    512  C   GLY B  64      10.523 -30.017 -32.552  1.00 95.08           C  
ATOM    513  O   GLY B  64      10.994 -30.747 -33.426  1.00 95.08           O  
ATOM    514  N   ALA B  65      10.099 -30.471 -31.392  1.00 95.03           N  
ATOM    515  CA  ALA B  65      10.212 -31.882 -31.033  1.00 95.03           C  
ATOM    516  C   ALA B  65       9.320 -32.746 -31.919  1.00 95.03           C  
ATOM    517  O   ALA B  65       9.742 -33.806 -32.391  1.00 95.03           O  
ATOM    518  CB  ALA B  65       9.856 -32.088 -29.562  1.00 95.03           C  
ATOM    519  N   GLY B  66       8.122 -32.247 -32.115  1.00 95.06           N  
ATOM    520  CA  GLY B  66       7.225 -32.980 -32.994  1.00 95.06           C  
ATOM    521  C   GLY B  66       7.750 -33.107 -34.411  1.00 95.06           C  
ATOM    522  O   GLY B  66       7.686 -34.183 -35.009  1.00 95.06           O  
ATOM    523  N   ALA B  67       8.285 -32.038 -34.928  1.00 95.89           N  
ATOM    524  CA  ALA B  67       8.853 -32.048 -36.274  1.00 95.89           C  
ATOM    525  C   ALA B  67      10.040 -33.004 -36.362  1.00 95.89           C  
ATOM    526  O   ALA B  67      10.175 -33.749 -37.335  1.00 95.89           O  
ATOM    527  CB  ALA B  67       9.276 -30.640 -36.684  1.00 95.89           C  
ATOM    528  N   LEU B  68      10.823 -32.933 -35.375  1.00 95.64           N  
ATOM    529  CA  LEU B  68      11.994 -33.804 -35.347  1.00 95.64           C  
ATOM    530  C   LEU B  68      11.580 -35.270 -35.287  1.00 95.64           C  
ATOM    531  O   LEU B  68      12.132 -36.106 -36.005  1.00 95.64           O  
ATOM    532  CB  LEU B  68      12.887 -33.464 -34.152  1.00 95.64           C  
ATOM    533  CG  LEU B  68      14.205 -34.233 -34.049  1.00 95.64           C  
ATOM    534  CD1 LEU B  68      15.074 -33.961 -35.272  1.00 95.64           C  
ATOM    535  CD2 LEU B  68      14.943 -33.861 -32.768  1.00 95.64           C  
ATOM    536  N   MET B  69      10.623 -35.604 -34.454  1.00 95.16           N  
ATOM    537  CA  MET B  69      10.109 -36.967 -34.338  1.00 95.16           C  
ATOM    538  C   MET B  69       9.527 -37.442 -35.665  1.00 95.16           C  
ATOM    539  O   MET B  69       9.726 -38.593 -36.059  1.00 95.16           O  
ATOM    540  CB  MET B  69       9.047 -37.051 -33.241  1.00 95.16           C  
ATOM    541  CG  MET B  69       9.611 -36.939 -31.833  1.00 95.16           C  
ATOM    542  SD  MET B  69       8.299 -36.895 -30.552  1.00 95.16           S  
ATOM    543  CE  MET B  69       7.586 -38.550 -30.766  1.00 95.16           C  
ATOM    544  N   MET B  70       8.863 -36.532 -36.300  1.00 94.63           N  
ATOM    545  CA  MET B  70       8.268 -36.855 -37.594  1.00 94.63           C  
ATOM    546  C   MET B  70       9.348 -37.154 -38.629  1.00 94.63           C  
ATOM    547  O   MET B  70       9.234 -38.116 -39.392  1.00 94.63           O  
ATOM    548  CB  MET B  70       7.381 -35.708 -38.081  1.00 94.63           C  
ATOM    549  CG  MET B  70       6.595 -36.033 -39.340  1.00 94.63           C  
ATOM    550  SD  MET B  70       5.610 -34.606 -39.942  1.00 94.63           S  
ATOM    551  CE  MET B  70       6.846 -33.781 -40.983  1.00 94.63           C  
ATOM    552  N   LEU B  71      10.348 -36.355 -38.633  1.00 95.83           N  
ATOM    553  CA  LEU B  71      11.440 -36.512 -39.588  1.00 95.83           C  
ATOM    554  C   LEU B  71      12.185 -37.821 -39.350  1.00 95.83           C  
ATOM    555  O   LEU B  71      12.384 -38.605 -40.282  1.00 95.83           O  
ATOM    556  CB  LEU B  71      12.412 -35.333 -39.489  1.00 95.83           C  
ATOM    557  CG  LEU B  71      13.680 -35.427 -40.339  1.00 95.83           C  
ATOM    558  CD1 LEU B  71      13.334 -35.335 -41.821  1.00 95.83           C  
ATOM    559  CD2 LEU B  71      14.669 -34.335 -39.946  1.00 95.83           C  
ATOM    560  N   VAL B  72      12.544 -38.080 -38.142  1.00 95.41           N  
ATOM    561  CA  VAL B  72      13.321 -39.265 -37.795  1.00 95.41           C  
ATOM    562  C   VAL B  72      12.490 -40.521 -38.050  1.00 95.41           C  
ATOM    563  O   VAL B  72      12.987 -41.497 -38.617  1.00 95.41           O  
ATOM    564  CB  VAL B  72      13.788 -39.226 -36.323  1.00 95.41           C  
ATOM    565  CG1 VAL B  72      14.417 -40.560 -35.920  1.00 95.41           C  
ATOM    566  CG2 VAL B  72      14.775 -38.080 -36.107  1.00 95.41           C  
ATOM    567  N   GLY B  73      11.245 -40.513 -37.667  1.00 94.37           N  
ATOM    568  CA  GLY B  73      10.366 -41.641 -37.937  1.00 94.37           C  
ATOM    569  C   GLY B  73      10.183 -41.911 -39.418  1.00 94.37           C  
ATOM    570  O   GLY B  73      10.156 -43.068 -39.843  1.00 94.37           O  
ATOM    571  N   PHE B  74      10.102 -40.870 -40.189  1.00 94.20           N  
ATOM    572  CA  PHE B  74       9.945 -40.982 -41.634  1.00 94.20           C  
ATOM    573  C   PHE B  74      11.179 -41.614 -42.267  1.00 94.20           C  
ATOM    574  O   PHE B  74      11.063 -42.489 -43.128  1.00 94.20           O  
ATOM    575  CB  PHE B  74       9.682 -39.607 -42.256  1.00 94.20           C  
ATOM    576  CG  PHE B  74       9.587 -39.629 -43.758  1.00 94.20           C  
ATOM    577  CD1 PHE B  74      10.680 -39.281 -44.543  1.00 94.20           C  
ATOM    578  CD2 PHE B  74       8.404 -39.996 -44.385  1.00 94.20           C  
ATOM    579  CE1 PHE B  74      10.595 -39.299 -45.933  1.00 94.20           C  
ATOM    580  CE2 PHE B  74       8.311 -40.018 -45.774  1.00 94.20           C  
ATOM    581  CZ  PHE B  74       9.407 -39.668 -46.546  1.00 94.20           C  
ATOM    582  N   LEU B  75      12.323 -41.106 -41.895  1.00 93.99           N  
ATOM    583  CA  LEU B  75      13.568 -41.657 -42.419  1.00 93.99           C  
ATOM    584  C   LEU B  75      13.684 -43.142 -42.095  1.00 93.99           C  
ATOM    585  O   LEU B  75      14.124 -43.933 -42.933  1.00 93.99           O  
ATOM    586  CB  LEU B  75      14.771 -40.902 -41.848  1.00 93.99           C  
ATOM    587  CG  LEU B  75      14.968 -39.467 -42.340  1.00 93.99           C  
ATOM    588  CD1 LEU B  75      16.056 -38.773 -41.530  1.00 93.99           C  
ATOM    589  CD2 LEU B  75      15.310 -39.454 -43.826  1.00 93.99           C  
ATOM    590  N   GLY B  76      13.255 -43.562 -40.952  1.00 92.54           N  
ATOM    591  CA  GLY B  76      13.326 -44.954 -40.536  1.00 92.54           C  
ATOM    592  C   GLY B  76      12.342 -45.848 -41.267  1.00 92.54           C  
ATOM    593  O   GLY B  76      12.712 -46.917 -41.756  1.00 92.54           O  
ATOM    594  N   CYS B  77      11.153 -45.407 -41.357  1.00 90.34           N  
ATOM    595  CA  CYS B  77      10.138 -46.251 -41.975  1.00 90.34           C  
ATOM    596  C   CYS B  77      10.319 -46.304 -43.488  1.00 90.34           C  
ATOM    597  O   CYS B  77      10.390 -47.386 -44.072  1.00 90.34           O  
ATOM    598  CB  CYS B  77       8.738 -45.741 -41.638  1.00 90.34           C  
ATOM    599  SG  CYS B  77       8.396 -44.083 -42.268  1.00 90.34           S  
ATOM    600  N   CYS B  78      10.487 -45.185 -44.123  1.00 91.36           N  
ATOM    601  CA  CYS B  78      10.682 -45.147 -45.569  1.00 91.36           C  
ATOM    602  C   CYS B  78      12.049 -45.706 -45.948  1.00 91.36           C  
ATOM    603  O   CYS B  78      12.200 -46.324 -47.004  1.00 91.36           O  
ATOM    604  CB  CYS B  78      10.542 -43.718 -46.091  1.00 91.36           C  
ATOM    605  SG  CYS B  78       8.832 -43.141 -46.183  1.00 91.36           S  
ATOM    606  N   GLY B  79      12.967 -45.412 -45.108  1.00 92.00           N  
ATOM    607  CA  GLY B  79      14.281 -45.982 -45.362  1.00 92.00           C  
ATOM    608  C   GLY B  79      14.283 -47.498 -45.358  1.00 92.00           C  
ATOM    609  O   GLY B  79      14.980 -48.126 -46.159  1.00 92.00           O  
ATOM    610  N   ALA B  80      13.500 -48.112 -44.498  1.00 92.12           N  
ATOM    611  CA  ALA B  80      13.421 -49.567 -44.399  1.00 92.12           C  
ATOM    612  C   ALA B  80      12.626 -50.154 -45.562  1.00 92.12           C  
ATOM    613  O   ALA B  80      13.087 -51.080 -46.232  1.00 92.12           O  
ATOM    614  CB  ALA B  80      12.793 -49.978 -43.069  1.00 92.12           C  
ATOM    615  N   VAL B  81      11.542 -49.596 -45.835  1.00 91.01           N  
ATOM    616  CA  VAL B  81      10.653 -50.148 -46.852  1.00 91.01           C  
ATOM    617  C   VAL B  81      11.295 -50.009 -48.231  1.00 91.01           C  
ATOM    618  O   VAL B  81      11.224 -50.928 -49.050  1.00 91.01           O  
ATOM    619  CB  VAL B  81       9.273 -49.454 -46.836  1.00 91.01           C  
ATOM    620  CG1 VAL B  81       8.819 -49.120 -48.256  1.00 91.01           C  
ATOM    621  CG2 VAL B  81       8.241 -50.337 -46.136  1.00 91.01           C  
ATOM    622  N   GLN B  82      11.990 -48.938 -48.485  1.00 91.97           N  
ATOM    623  CA  GLN B  82      12.599 -48.694 -49.789  1.00 91.97           C  
ATOM    624  C   GLN B  82      14.013 -49.265 -49.851  1.00 91.97           C  
ATOM    625  O   GLN B  82      14.623 -49.309 -50.921  1.00 91.97           O  
ATOM    626  CB  GLN B  82      12.624 -47.196 -50.097  1.00 91.97           C  
ATOM    627  CG  GLN B  82      11.245 -46.590 -50.315  1.00 91.97           C  
ATOM    628  CD  GLN B  82      11.302 -45.122 -50.694  1.00 91.97           C  
ATOM    629  NE2 GLN B  82      10.150 -44.552 -51.032  1.00 91.97           N  
ATOM    630  OE1 GLN B  82      12.372 -44.505 -50.682  1.00 91.97           O  
ATOM    631  N   GLU B  83      14.447 -49.663 -48.795  1.00 91.50           N  
ATOM    632  CA  GLU B  83      15.811 -50.175 -48.707  1.00 91.50           C  
ATOM    633  C   GLU B  83      16.817 -49.163 -49.245  1.00 91.50           C  
ATOM    634  O   GLU B  83      17.669 -49.504 -50.069  1.00 91.50           O  
ATOM    635  CB  GLU B  83      15.938 -51.499 -49.467  1.00 91.50           C  
ATOM    636  CG  GLU B  83      15.061 -52.612 -48.913  1.00 91.50           C  
ATOM    637  CD  GLU B  83      15.391 -53.980 -49.491  1.00 91.50           C  
ATOM    638  OE1 GLU B  83      14.774 -54.983 -49.068  1.00 91.50           O  
ATOM    639  OE2 GLU B  83      16.275 -54.047 -50.374  1.00 91.50           O  
ATOM    640  N   SER B  84      16.644 -47.940 -48.820  1.00 91.32           N  
ATOM    641  CA  SER B  84      17.551 -46.859 -49.191  1.00 91.32           C  
ATOM    642  C   SER B  84      18.686 -46.718 -48.181  1.00 91.32           C  
ATOM    643  O   SER B  84      18.450 -46.401 -47.014  1.00 91.32           O  
ATOM    644  CB  SER B  84      16.792 -45.537 -49.303  1.00 91.32           C  
ATOM    645  OG  SER B  84      17.638 -44.442 -48.991  1.00 91.32           O  
ATOM    646  N   GLN B  85      19.870 -46.844 -48.630  1.00 90.77           N  
ATOM    647  CA  GLN B  85      21.037 -46.713 -47.764  1.00 90.77           C  
ATOM    648  C   GLN B  85      21.199 -45.278 -47.272  1.00 90.77           C  
ATOM    649  O   GLN B  85      21.607 -45.050 -46.131  1.00 90.77           O  
ATOM    650  CB  GLN B  85      22.302 -47.164 -48.495  1.00 90.77           C  
ATOM    651  CG  GLN B  85      22.364 -48.664 -48.749  1.00 90.77           C  
ATOM    652  CD  GLN B  85      23.669 -49.097 -49.390  1.00 90.77           C  
ATOM    653  NE2 GLN B  85      24.096 -50.321 -49.097  1.00 90.77           N  
ATOM    654  OE1 GLN B  85      24.288 -48.339 -50.144  1.00 90.77           O  
ATOM    655  N   CYS B  86      20.818 -44.438 -48.137  1.00 90.18           N  
ATOM    656  CA  CYS B  86      20.949 -43.029 -47.786  1.00 90.18           C  
ATOM    657  C   CYS B  86      19.999 -42.658 -46.653  1.00 90.18           C  
ATOM    658  O   CYS B  86      20.413 -42.050 -45.664  1.00 90.18           O  
ATOM    659  CB  CYS B  86      20.674 -42.145 -49.003  1.00 90.18           C  
ATOM    660  SG  CYS B  86      20.874 -40.380 -48.680  1.00 90.18           S  
ATOM    661  N   MET B  87      18.803 -43.068 -46.773  1.00 93.49           N  
ATOM    662  CA  MET B  87      17.806 -42.766 -45.750  1.00 93.49           C  
ATOM    663  C   MET B  87      18.133 -43.480 -44.443  1.00 93.49           C  
ATOM    664  O   MET B  87      18.007 -42.898 -43.364  1.00 93.49           O  
ATOM    665  CB  MET B  87      16.408 -43.162 -46.227  1.00 93.49           C  
ATOM    666  CG  MET B  87      15.863 -42.274 -47.334  1.00 93.49           C  
ATOM    667  SD  MET B  87      14.131 -42.689 -47.779  1.00 93.49           S  
ATOM    668  CE  MET B  87      13.255 -41.970 -46.362  1.00 93.49           C  
ATOM    669  N   LEU B  88      18.570 -44.681 -44.496  1.00 93.15           N  
ATOM    670  CA  LEU B  88      18.931 -45.440 -43.303  1.00 93.15           C  
ATOM    671  C   LEU B  88      20.179 -44.860 -42.646  1.00 93.15           C  
ATOM    672  O   LEU B  88      20.288 -44.841 -41.418  1.00 93.15           O  
ATOM    673  CB  LEU B  88      19.163 -46.912 -43.654  1.00 93.15           C  
ATOM    674  CG  LEU B  88      17.914 -47.738 -43.971  1.00 93.15           C  
ATOM    675  CD1 LEU B  88      18.309 -49.116 -44.491  1.00 93.15           C  
ATOM    676  CD2 LEU B  88      17.027 -47.861 -42.737  1.00 93.15           C  
ATOM    677  N   GLY B  89      21.114 -44.451 -43.493  1.00 92.77           N  
ATOM    678  CA  GLY B  89      22.292 -43.783 -42.963  1.00 92.77           C  
ATOM    679  C   GLY B  89      21.970 -42.480 -42.256  1.00 92.77           C  
ATOM    680  O   GLY B  89      22.521 -42.193 -41.191  1.00 92.77           O  
ATOM    681  N   LEU B  90      21.079 -41.694 -42.881  1.00 93.84           N  
ATOM    682  CA  LEU B  90      20.643 -40.451 -42.255  1.00 93.84           C  
ATOM    683  C   LEU B  90      19.907 -40.728 -40.950  1.00 93.84           C  
ATOM    684  O   LEU B  90      20.072 -39.996 -39.971  1.00 93.84           O  
ATOM    685  CB  LEU B  90      19.740 -39.660 -43.206  1.00 93.84           C  
ATOM    686  CG  LEU B  90      20.439 -38.918 -44.346  1.00 93.84           C  
ATOM    687  CD1 LEU B  90      19.413 -38.375 -45.334  1.00 93.84           C  
ATOM    688  CD2 LEU B  90      21.309 -37.793 -43.797  1.00 93.84           C  
ATOM    689  N   PHE B  91      19.034 -41.775 -40.951  1.00 94.67           N  
ATOM    690  CA  PHE B  91      18.332 -42.203 -39.748  1.00 94.67           C  
ATOM    691  C   PHE B  91      19.317 -42.533 -38.634  1.00 94.67           C  
ATOM    692  O   PHE B  91      19.185 -42.036 -37.514  1.00 94.67           O  
ATOM    693  CB  PHE B  91      17.449 -43.420 -40.044  1.00 94.67           C  
ATOM    694  CG  PHE B  91      16.830 -44.035 -38.818  1.00 94.67           C  
ATOM    695  CD1 PHE B  91      17.270 -45.264 -38.342  1.00 94.67           C  
ATOM    696  CD2 PHE B  91      15.809 -43.383 -38.140  1.00 94.67           C  
ATOM    697  CE1 PHE B  91      16.699 -45.835 -37.207  1.00 94.67           C  
ATOM    698  CE2 PHE B  91      15.234 -43.946 -37.005  1.00 94.67           C  
ATOM    699  CZ  PHE B  91      15.680 -45.173 -36.541  1.00 94.67           C  
ATOM    700  N   PHE B  92      20.341 -43.273 -38.955  1.00 93.19           N  
ATOM    701  CA  PHE B  92      21.375 -43.632 -37.993  1.00 93.19           C  
ATOM    702  C   PHE B  92      22.098 -42.389 -37.486  1.00 93.19           C  
ATOM    703  O   PHE B  92      22.332 -42.248 -36.284  1.00 93.19           O  
ATOM    704  CB  PHE B  92      22.380 -44.605 -38.619  1.00 93.19           C  
ATOM    705  CG  PHE B  92      23.518 -44.972 -37.707  1.00 93.19           C  
ATOM    706  CD1 PHE B  92      24.703 -44.247 -37.726  1.00 93.19           C  
ATOM    707  CD2 PHE B  92      23.404 -46.042 -36.829  1.00 93.19           C  
ATOM    708  CE1 PHE B  92      25.760 -44.584 -36.882  1.00 93.19           C  
ATOM    709  CE2 PHE B  92      24.455 -46.385 -35.983  1.00 93.19           C  
ATOM    710  CZ  PHE B  92      25.632 -45.656 -36.012  1.00 93.19           C  
ATOM    711  N   GLY B  93      22.452 -41.558 -38.418  1.00 94.88           N  
ATOM    712  CA  GLY B  93      23.149 -40.339 -38.039  1.00 94.88           C  
ATOM    713  C   GLY B  93      22.335 -39.448 -37.120  1.00 94.88           C  
ATOM    714  O   GLY B  93      22.852 -38.939 -36.123  1.00 94.88           O  
ATOM    715  N   PHE B  94      21.106 -39.254 -37.374  1.00 94.57           N  
ATOM    716  CA  PHE B  94      20.223 -38.448 -36.539  1.00 94.57           C  
ATOM    717  C   PHE B  94      20.081 -39.063 -35.152  1.00 94.57           C  
ATOM    718  O   PHE B  94      20.136 -38.355 -34.144  1.00 94.57           O  
ATOM    719  CB  PHE B  94      18.845 -38.305 -37.193  1.00 94.57           C  
ATOM    720  CG  PHE B  94      18.722 -37.104 -38.092  1.00 94.57           C  
ATOM    721  CD1 PHE B  94      18.534 -35.835 -37.559  1.00 94.57           C  
ATOM    722  CD2 PHE B  94      18.794 -37.246 -39.472  1.00 94.57           C  
ATOM    723  CE1 PHE B  94      18.420 -34.723 -38.388  1.00 94.57           C  
ATOM    724  CE2 PHE B  94      18.680 -36.138 -40.308  1.00 94.57           C  
ATOM    725  CZ  PHE B  94      18.493 -34.878 -39.764  1.00 94.57           C  
ATOM    726  N   LEU B  95      19.844 -40.364 -35.082  1.00 94.56           N  
ATOM    727  CA  LEU B  95      19.706 -41.032 -33.792  1.00 94.56           C  
ATOM    728  C   LEU B  95      20.980 -40.886 -32.966  1.00 94.56           C  
ATOM    729  O   LEU B  95      20.918 -40.713 -31.747  1.00 94.56           O  
ATOM    730  CB  LEU B  95      19.377 -42.514 -33.988  1.00 94.56           C  
ATOM    731  CG  LEU B  95      17.921 -42.849 -34.315  1.00 94.56           C  
ATOM    732  CD1 LEU B  95      17.715 -44.359 -34.335  1.00 94.56           C  
ATOM    733  CD2 LEU B  95      16.982 -42.189 -33.312  1.00 94.56           C  
ATOM    734  N   LEU B  96      22.125 -40.963 -33.636  1.00 94.63           N  
ATOM    735  CA  LEU B  96      23.403 -40.830 -32.946  1.00 94.63           C  
ATOM    736  C   LEU B  96      23.549 -39.440 -32.334  1.00 94.63           C  
ATOM    737  O   LEU B  96      23.938 -39.307 -31.172  1.00 94.63           O  
ATOM    738  CB  LEU B  96      24.563 -41.099 -33.909  1.00 94.63           C  
ATOM    739  CG  LEU B  96      25.946 -41.257 -33.276  1.00 94.63           C  
ATOM    740  CD1 LEU B  96      26.670 -42.458 -33.878  1.00 94.63           C  
ATOM    741  CD2 LEU B  96      26.767 -39.985 -33.460  1.00 94.63           C  
ATOM    742  N   VAL B  97      23.218 -38.523 -33.161  1.00 95.75           N  
ATOM    743  CA  VAL B  97      23.333 -37.147 -32.690  1.00 95.75           C  
ATOM    744  C   VAL B  97      22.336 -36.902 -31.560  1.00 95.75           C  
ATOM    745  O   VAL B  97      22.687 -36.321 -30.531  1.00 95.75           O  
ATOM    746  CB  VAL B  97      23.103 -36.135 -33.835  1.00 95.75           C  
ATOM    747  CG1 VAL B  97      22.983 -34.715 -33.284  1.00 95.75           C  
ATOM    748  CG2 VAL B  97      24.233 -36.221 -34.858  1.00 95.75           C  
ATOM    749  N   ILE B  98      21.115 -37.308 -31.688  1.00 95.03           N  
ATOM    750  CA  ILE B  98      20.081 -37.129 -30.674  1.00 95.03           C  
ATOM    751  C   ILE B  98      20.488 -37.850 -29.391  1.00 95.03           C  
ATOM    752  O   ILE B  98      20.325 -37.315 -28.292  1.00 95.03           O  
ATOM    753  CB  ILE B  98      18.711 -37.645 -31.168  1.00 95.03           C  
ATOM    754  CG1 ILE B  98      18.181 -36.755 -32.297  1.00 95.03           C  
ATOM    755  CG2 ILE B  98      17.711 -37.714 -30.009  1.00 95.03           C  
ATOM    756  CD1 ILE B  98      16.949 -37.312 -32.998  1.00 95.03           C  
ATOM    757  N   PHE B  99      20.983 -39.008 -29.501  1.00 94.46           N  
ATOM    758  CA  PHE B  99      21.428 -39.798 -28.360  1.00 94.46           C  
ATOM    759  C   PHE B  99      22.519 -39.066 -27.588  1.00 94.46           C  
ATOM    760  O   PHE B  99      22.484 -39.007 -26.357  1.00 94.46           O  
ATOM    761  CB  PHE B  99      21.938 -41.169 -28.817  1.00 94.46           C  
ATOM    762  CG  PHE B  99      22.281 -42.097 -27.684  1.00 94.46           C  
ATOM    763  CD1 PHE B  99      23.585 -42.547 -27.507  1.00 94.46           C  
ATOM    764  CD2 PHE B  99      21.302 -42.521 -26.796  1.00 94.46           C  
ATOM    765  CE1 PHE B  99      23.906 -43.407 -26.458  1.00 94.46           C  
ATOM    766  CE2 PHE B  99      21.614 -43.380 -25.747  1.00 94.46           C  
ATOM    767  CZ  PHE B  99      22.917 -43.823 -25.580  1.00 94.46           C  
ATOM    768  N   ALA B 100      23.463 -38.512 -28.307  1.00 95.21           N  
ATOM    769  CA  ALA B 100      24.549 -37.767 -27.674  1.00 95.21           C  
ATOM    770  C   ALA B 100      24.014 -36.548 -26.927  1.00 95.21           C  
ATOM    771  O   ALA B 100      24.436 -36.268 -25.802  1.00 95.21           O  
ATOM    772  CB  ALA B 100      25.579 -37.338 -28.716  1.00 95.21           C  
ATOM    773  N   ILE B 101      23.101 -35.906 -27.517  1.00 94.76           N  
ATOM    774  CA  ILE B 101      22.517 -34.717 -26.906  1.00 94.76           C  
ATOM    775  C   ILE B 101      21.713 -35.115 -25.669  1.00 94.76           C  
ATOM    776  O   ILE B 101      21.754 -34.426 -24.647  1.00 94.76           O  
ATOM    777  CB  ILE B 101      21.621 -33.951 -27.904  1.00 94.76           C  
ATOM    778  CG1 ILE B 101      22.465 -33.377 -29.047  1.00 94.76           C  
ATOM    779  CG2 ILE B 101      20.842 -32.843 -27.189  1.00 94.76           C  
ATOM    780  CD1 ILE B 101      21.646 -32.768 -30.177  1.00 94.76           C  
ATOM    781  N   GLU B 102      20.980 -36.190 -25.731  1.00 94.12           N  
ATOM    782  CA  GLU B 102      20.184 -36.661 -24.601  1.00 94.12           C  
ATOM    783  C   GLU B 102      21.072 -37.028 -23.416  1.00 94.12           C  
ATOM    784  O   GLU B 102      20.734 -36.736 -22.266  1.00 94.12           O  
ATOM    785  CB  GLU B 102      19.329 -37.864 -25.010  1.00 94.12           C  
ATOM    786  CG  GLU B 102      18.132 -37.501 -25.877  1.00 94.12           C  
ATOM    787  CD  GLU B 102      17.257 -38.696 -26.222  1.00 94.12           C  
ATOM    788  OE1 GLU B 102      16.145 -38.499 -26.761  1.00 94.12           O  
ATOM    789  OE2 GLU B 102      17.688 -39.840 -25.951  1.00 94.12           O  
ATOM    790  N   ILE B 103      22.162 -37.648 -23.700  1.00 93.00           N  
ATOM    791  CA  ILE B 103      23.093 -38.016 -22.639  1.00 93.00           C  
ATOM    792  C   ILE B 103      23.652 -36.754 -21.983  1.00 93.00           C  
ATOM    793  O   ILE B 103      23.728 -36.668 -20.755  1.00 93.00           O  
ATOM    794  CB  ILE B 103      24.244 -38.895 -23.176  1.00 93.00           C  
ATOM    795  CG1 ILE B 103      23.712 -40.269 -23.601  1.00 93.00           C  
ATOM    796  CG2 ILE B 103      25.350 -39.036 -22.127  1.00 93.00           C  
ATOM    797  CD1 ILE B 103      24.765 -41.175 -24.225  1.00 93.00           C  
ATOM    798  N   ALA B 104      24.015 -35.821 -22.804  1.00 94.61           N  
ATOM    799  CA  ALA B 104      24.545 -34.565 -22.279  1.00 94.61           C  
ATOM    800  C   ALA B 104      23.508 -33.851 -21.416  1.00 94.61           C  
ATOM    801  O   ALA B 104      23.826 -33.357 -20.332  1.00 94.61           O  
ATOM    802  CB  ALA B 104      24.997 -33.659 -23.421  1.00 94.61           C  
ATOM    803  N   ALA B 105      22.294 -33.848 -21.848  1.00 92.94           N  
ATOM    804  CA  ALA B 105      21.210 -33.205 -21.111  1.00 92.94           C  
ATOM    805  C   ALA B 105      20.908 -33.953 -19.816  1.00 92.94           C  
ATOM    806  O   ALA B 105      20.620 -33.335 -18.788  1.00 92.94           O  
ATOM    807  CB  ALA B 105      19.955 -33.121 -21.977  1.00 92.94           C  
ATOM    808  N   ALA B 106      20.963 -35.240 -19.911  1.00 91.16           N  
ATOM    809  CA  ALA B 106      20.715 -36.055 -18.725  1.00 91.16           C  
ATOM    810  C   ALA B 106      21.772 -35.802 -17.655  1.00 91.16           C  
ATOM    811  O   ALA B 106      21.448 -35.659 -16.474  1.00 91.16           O  
ATOM    812  CB  ALA B 106      20.679 -37.536 -19.094  1.00 91.16           C  
ATOM    813  N   ILE B 107      22.987 -35.682 -18.048  1.00 92.15           N  
ATOM    814  CA  ILE B 107      24.082 -35.416 -17.122  1.00 92.15           C  
ATOM    815  C   ILE B 107      23.921 -34.022 -16.518  1.00 92.15           C  
ATOM    816  O   ILE B 107      24.039 -33.847 -15.303  1.00 92.15           O  
ATOM    817  CB  ILE B 107      25.456 -35.542 -17.818  1.00 92.15           C  
ATOM    818  CG1 ILE B 107      25.693 -36.988 -18.271  1.00 92.15           C  
ATOM    819  CG2 ILE B 107      26.577 -35.067 -16.891  1.00 92.15           C  
ATOM    820  CD1 ILE B 107      26.945 -37.174 -19.118  1.00 92.15           C  
ATOM    821  N   TRP B 108      23.619 -33.141 -17.351  1.00 92.66           N  
ATOM    822  CA  TRP B 108      23.412 -31.778 -16.874  1.00 92.66           C  
ATOM    823  C   TRP B 108      22.206 -31.704 -15.944  1.00 92.66           C  
ATOM    824  O   TRP B 108      22.259 -31.053 -14.898  1.00 92.66           O  
ATOM    825  CB  TRP B 108      23.223 -30.818 -18.052  1.00 92.66           C  
ATOM    826  CG  TRP B 108      23.072 -29.382 -17.649  1.00 92.66           C  
ATOM    827  CD1 TRP B 108      24.073 -28.469 -17.462  1.00 92.66           C  
ATOM    828  CD2 TRP B 108      21.847 -28.695 -17.379  1.00 92.66           C  
ATOM    829  CE2 TRP B 108      22.180 -27.366 -17.034  1.00 92.66           C  
ATOM    830  CE3 TRP B 108      20.498 -29.075 -17.396  1.00 92.66           C  
ATOM    831  NE1 TRP B 108      23.542 -27.256 -17.092  1.00 92.66           N  
ATOM    832  CZ2 TRP B 108      21.210 -26.414 -16.708  1.00 92.66           C  
ATOM    833  CZ3 TRP B 108      19.535 -28.126 -17.072  1.00 92.66           C  
ATOM    834  CH2 TRP B 108      19.898 -26.811 -16.732  1.00 92.66           C  
ATOM    835  N   GLY B 109      21.117 -32.301 -16.318  1.00 89.49           N  
ATOM    836  CA  GLY B 109      19.905 -32.295 -15.514  1.00 89.49           C  
ATOM    837  C   GLY B 109      20.090 -32.932 -14.150  1.00 89.49           C  
ATOM    838  O   GLY B 109      19.540 -32.454 -13.156  1.00 89.49           O  
ATOM    839  N   TYR B 110      20.906 -33.957 -14.166  1.00 87.44           N  
ATOM    840  CA  TYR B 110      21.178 -34.637 -12.905  1.00 87.44           C  
ATOM    841  C   TYR B 110      22.000 -33.753 -11.974  1.00 87.44           C  
ATOM    842  O   TYR B 110      21.764 -33.728 -10.764  1.00 87.44           O  
ATOM    843  CB  TYR B 110      21.912 -35.958 -13.153  1.00 87.44           C  
ATOM    844  CG  TYR B 110      21.922 -36.882 -11.960  1.00 87.44           C  
ATOM    845  CD1 TYR B 110      23.002 -36.904 -11.081  1.00 87.44           C  
ATOM    846  CD2 TYR B 110      20.852 -37.734 -11.710  1.00 87.44           C  
ATOM    847  CE1 TYR B 110      23.016 -37.755  -9.980  1.00 87.44           C  
ATOM    848  CE2 TYR B 110      20.855 -38.589 -10.612  1.00 87.44           C  
ATOM    849  CZ  TYR B 110      21.940 -38.592  -9.754  1.00 87.44           C  
ATOM    850  OH  TYR B 110      21.948 -39.436  -8.667  1.00 87.44           O  
ATOM    851  N   SER B 111      22.890 -33.018 -12.560  1.00 91.66           N  
ATOM    852  CA  SER B 111      23.763 -32.163 -11.762  1.00 91.66           C  
ATOM    853  C   SER B 111      23.045 -30.888 -11.333  1.00 91.66           C  
ATOM    854  O   SER B 111      23.444 -30.241 -10.363  1.00 91.66           O  
ATOM    855  CB  SER B 111      25.027 -31.807 -12.545  1.00 91.66           C  
ATOM    856  OG  SER B 111      24.718 -30.971 -13.647  1.00 91.66           O  
ATOM    857  N   HIS B 112      22.056 -30.565 -12.037  1.00 92.79           N  
ATOM    858  CA  HIS B 112      21.310 -29.347 -11.737  1.00 92.79           C  
ATOM    859  C   HIS B 112      19.835 -29.648 -11.494  1.00 92.79           C  
ATOM    860  O   HIS B 112      18.961 -28.994 -12.066  1.00 92.79           O  
ATOM    861  CB  HIS B 112      21.459 -28.335 -12.875  1.00 92.79           C  
ATOM    862  CG  HIS B 112      22.863 -27.863 -13.079  1.00 92.79           C  
ATOM    863  CD2 HIS B 112      23.487 -26.729 -12.680  1.00 92.79           C  
ATOM    864  ND1 HIS B 112      23.801 -28.595 -13.773  1.00 92.79           N  
ATOM    865  CE1 HIS B 112      24.944 -27.931 -13.792  1.00 92.79           C  
ATOM    866  NE2 HIS B 112      24.779 -26.795 -13.136  1.00 92.79           N  
ATOM    867  N   LYS B 113      19.587 -30.486 -10.637  1.00 90.37           N  
ATOM    868  CA  LYS B 113      18.234 -30.976 -10.394  1.00 90.37           C  
ATOM    869  C   LYS B 113      17.329 -29.860  -9.879  1.00 90.37           C  
ATOM    870  O   LYS B 113      16.197 -29.708 -10.342  1.00 90.37           O  
ATOM    871  CB  LYS B 113      18.255 -32.136  -9.397  1.00 90.37           C  
ATOM    872  CG  LYS B 113      16.895 -32.783  -9.172  1.00 90.37           C  
ATOM    873  CD  LYS B 113      16.971 -33.895  -8.134  1.00 90.37           C  
ATOM    874  CE  LYS B 113      15.587 -34.411  -7.764  1.00 90.37           C  
ATOM    875  NZ  LYS B 113      15.652 -35.462  -6.706  1.00 90.37           N  
ATOM    876  N   ASP B 114      17.844 -29.061  -8.945  1.00 91.28           N  
ATOM    877  CA  ASP B 114      17.036 -28.004  -8.344  1.00 91.28           C  
ATOM    878  C   ASP B 114      16.632 -26.962  -9.385  1.00 91.28           C  
ATOM    879  O   ASP B 114      15.505 -26.464  -9.367  1.00 91.28           O  
ATOM    880  CB  ASP B 114      17.795 -27.335  -7.196  1.00 91.28           C  
ATOM    881  CG  ASP B 114      18.034 -28.265  -6.020  1.00 91.28           C  
ATOM    882  OD1 ASP B 114      17.196 -29.159  -5.770  1.00 91.28           O  
ATOM    883  OD2 ASP B 114      19.068 -28.103  -5.337  1.00 91.28           O  
ATOM    884  N   GLU B 115      17.547 -26.704 -10.255  1.00 92.23           N  
ATOM    885  CA  GLU B 115      17.256 -25.745 -11.318  1.00 92.23           C  
ATOM    886  C   GLU B 115      16.198 -26.286 -12.275  1.00 92.23           C  
ATOM    887  O   GLU B 115      15.315 -25.547 -12.713  1.00 92.23           O  
ATOM    888  CB  GLU B 115      18.532 -25.392 -12.086  1.00 92.23           C  
ATOM    889  CG  GLU B 115      18.450 -24.072 -12.839  1.00 92.23           C  
ATOM    890  CD  GLU B 115      19.768 -23.662 -13.477  1.00 92.23           C  
ATOM    891  OE1 GLU B 115      19.806 -22.628 -14.181  1.00 92.23           O  
ATOM    892  OE2 GLU B 115      20.771 -24.381 -13.270  1.00 92.23           O  
ATOM    893  N   VAL B 116      16.295 -27.493 -12.561  1.00 91.67           N  
ATOM    894  CA  VAL B 116      15.330 -28.126 -13.456  1.00 91.67           C  
ATOM    895  C   VAL B 116      13.940 -28.086 -12.827  1.00 91.67           C  
ATOM    896  O   VAL B 116      12.961 -27.738 -13.492  1.00 91.67           O  
ATOM    897  CB  VAL B 116      15.728 -29.584 -13.778  1.00 91.67           C  
ATOM    898  CG1 VAL B 116      14.610 -30.292 -14.541  1.00 91.67           C  
ATOM    899  CG2 VAL B 116      17.028 -29.616 -14.580  1.00 91.67           C  
ATOM    900  N   ILE B 117      13.889 -28.391 -11.642  1.00 92.05           N  
ATOM    901  CA  ILE B 117      12.618 -28.385 -10.928  1.00 92.05           C  
ATOM    902  C   ILE B 117      12.004 -26.987 -10.977  1.00 92.05           C  
ATOM    903  O   ILE B 117      10.822 -26.833 -11.290  1.00 92.05           O  
ATOM    904  CB  ILE B 117      12.790 -28.844  -9.463  1.00 92.05           C  
ATOM    905  CG1 ILE B 117      13.188 -30.323  -9.409  1.00 92.05           C  
ATOM    906  CG2 ILE B 117      11.507 -28.592  -8.664  1.00 92.05           C  
ATOM    907  CD1 ILE B 117      13.569 -30.812  -8.019  1.00 92.05           C  
ATOM    908  N   LYS B 118      12.767 -26.049 -10.724  1.00 91.48           N  
ATOM    909  CA  LYS B 118      12.300 -24.665 -10.725  1.00 91.48           C  
ATOM    910  C   LYS B 118      11.775 -24.263 -12.101  1.00 91.48           C  
ATOM    911  O   LYS B 118      10.723 -23.629 -12.208  1.00 91.48           O  
ATOM    912  CB  LYS B 118      13.422 -23.719 -10.295  1.00 91.48           C  
ATOM    913  CG  LYS B 118      12.971 -22.282 -10.080  1.00 91.48           C  
ATOM    914  CD  LYS B 118      14.127 -21.394  -9.637  1.00 91.48           C  
ATOM    915  CE  LYS B 118      13.707 -19.934  -9.542  1.00 91.48           C  
ATOM    916  NZ  LYS B 118      14.855 -19.049  -9.181  1.00 91.48           N  
ATOM    917  N   GLU B 119      12.523 -24.652 -13.068  1.00 90.30           N  
ATOM    918  CA  GLU B 119      12.114 -24.310 -14.427  1.00 90.30           C  
ATOM    919  C   GLU B 119      10.795 -24.986 -14.792  1.00 90.30           C  
ATOM    920  O   GLU B 119       9.938 -24.378 -15.437  1.00 90.30           O  
ATOM    921  CB  GLU B 119      13.201 -24.701 -15.431  1.00 90.30           C  
ATOM    922  CG  GLU B 119      14.258 -23.626 -15.641  1.00 90.30           C  
ATOM    923  CD  GLU B 119      14.614 -23.412 -17.104  1.00 90.30           C  
ATOM    924  OE1 GLU B 119      15.354 -22.452 -17.414  1.00 90.30           O  
ATOM    925  OE2 GLU B 119      14.145 -24.210 -17.947  1.00 90.30           O  
ATOM    926  N   VAL B 120      10.599 -26.149 -14.403  1.00 91.87           N  
ATOM    927  CA  VAL B 120       9.371 -26.877 -14.703  1.00 91.87           C  
ATOM    928  C   VAL B 120       8.203 -26.261 -13.936  1.00 91.87           C  
ATOM    929  O   VAL B 120       7.101 -26.128 -14.473  1.00 91.87           O  
ATOM    930  CB  VAL B 120       9.503 -28.378 -14.358  1.00 91.87           C  
ATOM    931  CG1 VAL B 120       8.156 -29.085 -14.502  1.00 91.87           C  
ATOM    932  CG2 VAL B 120      10.554 -29.039 -15.247  1.00 91.87           C  
ATOM    933  N   GLN B 121       8.450 -25.928 -12.775  1.00 92.05           N  
ATOM    934  CA  GLN B 121       7.413 -25.276 -11.981  1.00 92.05           C  
ATOM    935  C   GLN B 121       7.009 -23.939 -12.597  1.00 92.05           C  
ATOM    936  O   GLN B 121       5.821 -23.619 -12.675  1.00 92.05           O  
ATOM    937  CB  GLN B 121       7.888 -25.069 -10.542  1.00 92.05           C  
ATOM    938  CG  GLN B 121       7.986 -26.357  -9.737  1.00 92.05           C  
ATOM    939  CD  GLN B 121       8.534 -26.136  -8.339  1.00 92.05           C  
ATOM    940  NE2 GLN B 121       8.147 -26.999  -7.407  1.00 92.05           N  
ATOM    941  OE1 GLN B 121       9.300 -25.196  -8.100  1.00 92.05           O  
ATOM    942  N   GLU B 122       7.965 -23.243 -12.996  1.00 88.90           N  
ATOM    943  CA  GLU B 122       7.694 -21.957 -13.632  1.00 88.90           C  
ATOM    944  C   GLU B 122       6.924 -22.139 -14.936  1.00 88.90           C  
ATOM    945  O   GLU B 122       6.036 -21.345 -15.255  1.00 88.90           O  
ATOM    946  CB  GLU B 122       8.998 -21.199 -13.892  1.00 88.90           C  
ATOM    947  CG  GLU B 122       8.810 -19.704 -14.104  1.00 88.90           C  
ATOM    948  CD  GLU B 122      10.121 -18.935 -14.159  1.00 88.90           C  
ATOM    949  OE1 GLU B 122      10.092 -17.701 -14.364  1.00 88.90           O  
ATOM    950  OE2 GLU B 122      11.185 -19.574 -13.999  1.00 88.90           O  
ATOM    951  N   PHE B 123       7.300 -23.072 -15.605  1.00 90.26           N  
ATOM    952  CA  PHE B 123       6.571 -23.392 -16.827  1.00 90.26           C  
ATOM    953  C   PHE B 123       5.101 -23.657 -16.527  1.00 90.26           C  
ATOM    954  O   PHE B 123       4.219 -23.134 -17.209  1.00 90.26           O  
ATOM    955  CB  PHE B 123       7.192 -24.606 -17.524  1.00 90.26           C  
ATOM    956  CG  PHE B 123       6.445 -25.050 -18.752  1.00 90.26           C  
ATOM    957  CD1 PHE B 123       5.632 -26.176 -18.719  1.00 90.26           C  
ATOM    958  CD2 PHE B 123       6.556 -24.340 -19.940  1.00 90.26           C  
ATOM    959  CE1 PHE B 123       4.938 -26.589 -19.855  1.00 90.26           C  
ATOM    960  CE2 PHE B 123       5.867 -24.746 -21.079  1.00 90.26           C  
ATOM    961  CZ  PHE B 123       5.059 -25.872 -21.035  1.00 90.26           C  
ATOM    962  N   TYR B 124       4.810 -24.421 -15.567  1.00 92.52           N  
ATOM    963  CA  TYR B 124       3.434 -24.727 -15.189  1.00 92.52           C  
ATOM    964  C   TYR B 124       2.692 -23.468 -14.760  1.00 92.52           C  
ATOM    965  O   TYR B 124       1.559 -23.231 -15.184  1.00 92.52           O  
ATOM    966  CB  TYR B 124       3.404 -25.762 -14.061  1.00 92.52           C  
ATOM    967  CG  TYR B 124       2.045 -25.928 -13.426  1.00 92.52           C  
ATOM    968  CD1 TYR B 124       1.743 -25.316 -12.212  1.00 92.52           C  
ATOM    969  CD2 TYR B 124       1.061 -26.698 -14.038  1.00 92.52           C  
ATOM    970  CE1 TYR B 124       0.492 -25.468 -11.622  1.00 92.52           C  
ATOM    971  CE2 TYR B 124      -0.193 -26.856 -13.457  1.00 92.52           C  
ATOM    972  CZ  TYR B 124      -0.467 -26.238 -12.250  1.00 92.52           C  
ATOM    973  OH  TYR B 124      -1.707 -26.393 -11.671  1.00 92.52           O  
ATOM    974  N   LYS B 125       3.385 -22.790 -13.887  1.00 87.97           N  
ATOM    975  CA  LYS B 125       2.751 -21.579 -13.375  1.00 87.97           C  
ATOM    976  C   LYS B 125       2.338 -20.650 -14.514  1.00 87.97           C  
ATOM    977  O   LYS B 125       1.222 -20.128 -14.521  1.00 87.97           O  
ATOM    978  CB  LYS B 125       3.689 -20.846 -12.415  1.00 87.97           C  
ATOM    979  CG  LYS B 125       3.037 -19.688 -11.675  1.00 87.97           C  
ATOM    980  CD  LYS B 125       3.992 -19.057 -10.670  1.00 87.97           C  
ATOM    981  CE  LYS B 125       3.381 -17.829 -10.010  1.00 87.97           C  
ATOM    982  NZ  LYS B 125       4.316 -17.204  -9.028  1.00 87.97           N  
ATOM    983  N   ASP B 126       3.216 -20.471 -15.444  1.00 86.05           N  
ATOM    984  CA  ASP B 126       2.935 -19.628 -16.603  1.00 86.05           C  
ATOM    985  C   ASP B 126       1.791 -20.203 -17.435  1.00 86.05           C  
ATOM    986  O   ASP B 126       0.889 -19.472 -17.848  1.00 86.05           O  
ATOM    987  CB  ASP B 126       4.187 -19.470 -17.468  1.00 86.05           C  
ATOM    988  CG  ASP B 126       4.106 -18.287 -18.417  1.00 86.05           C  
ATOM    989  OD1 ASP B 126       3.347 -17.332 -18.140  1.00 86.05           O  
ATOM    990  OD2 ASP B 126       4.806 -18.310 -19.452  1.00 86.05           O  
ATOM    991  N   THR B 127       1.805 -21.432 -17.642  1.00 87.04           N  
ATOM    992  CA  THR B 127       0.760 -22.118 -18.394  1.00 87.04           C  
ATOM    993  C   THR B 127      -0.583 -22.007 -17.678  1.00 87.04           C  
ATOM    994  O   THR B 127      -1.602 -21.704 -18.302  1.00 87.04           O  
ATOM    995  CB  THR B 127       1.110 -23.603 -18.608  1.00 87.04           C  
ATOM    996  CG2 THR B 127       0.044 -24.303 -19.444  1.00 87.04           C  
ATOM    997  OG1 THR B 127       2.370 -23.697 -19.284  1.00 87.04           O  
ATOM    998  N   TYR B 128      -0.514 -22.251 -16.451  1.00 87.92           N  
ATOM    999  CA  TYR B 128      -1.704 -22.181 -15.611  1.00 87.92           C  
ATOM   1000  C   TYR B 128      -2.358 -20.808 -15.704  1.00 87.92           C  
ATOM   1001  O   TYR B 128      -3.564 -20.701 -15.941  1.00 87.92           O  
ATOM   1002  CB  TYR B 128      -1.353 -22.494 -14.153  1.00 87.92           C  
ATOM   1003  CG  TYR B 128      -2.464 -22.180 -13.180  1.00 87.92           C  
ATOM   1004  CD1 TYR B 128      -2.458 -20.997 -12.445  1.00 87.92           C  
ATOM   1005  CD2 TYR B 128      -3.520 -23.066 -12.994  1.00 87.92           C  
ATOM   1006  CE1 TYR B 128      -3.478 -20.704 -11.546  1.00 87.92           C  
ATOM   1007  CE2 TYR B 128      -4.546 -22.782 -12.098  1.00 87.92           C  
ATOM   1008  CZ  TYR B 128      -4.516 -21.601 -11.380  1.00 87.92           C  
ATOM   1009  OH  TYR B 128      -5.528 -21.316 -10.490  1.00 87.92           O  
ATOM   1010  N   ASN B 129      -1.616 -19.790 -15.551  1.00 83.15           N  
ATOM   1011  CA  ASN B 129      -2.139 -18.428 -15.537  1.00 83.15           C  
ATOM   1012  C   ASN B 129      -2.688 -18.024 -16.902  1.00 83.15           C  
ATOM   1013  O   ASN B 129      -3.664 -17.278 -16.987  1.00 83.15           O  
ATOM   1014  CB  ASN B 129      -1.058 -17.443 -15.087  1.00 83.15           C  
ATOM   1015  CG  ASN B 129      -0.769 -17.531 -13.602  1.00 83.15           C  
ATOM   1016  ND2 ASN B 129       0.477 -17.274 -13.223  1.00 83.15           N  
ATOM   1017  OD1 ASN B 129      -1.660 -17.828 -12.800  1.00 83.15           O  
ATOM   1018  N   LYS B 130      -2.149 -18.537 -17.920  1.00 81.57           N  
ATOM   1019  CA  LYS B 130      -2.560 -18.158 -19.268  1.00 81.57           C  
ATOM   1020  C   LYS B 130      -3.769 -18.970 -19.723  1.00 81.57           C  
ATOM   1021  O   LYS B 130      -4.609 -18.473 -20.477  1.00 81.57           O  
ATOM   1022  CB  LYS B 130      -1.404 -18.344 -20.253  1.00 81.57           C  
ATOM   1023  CG  LYS B 130      -0.335 -17.264 -20.163  1.00 81.57           C  
ATOM   1024  CD  LYS B 130       0.802 -17.521 -21.144  1.00 81.57           C  
ATOM   1025  CE  LYS B 130       1.853 -16.420 -21.083  1.00 81.57           C  
ATOM   1026  NZ  LYS B 130       3.044 -16.746 -21.922  1.00 81.57           N  
ATOM   1027  N   LEU B 131      -3.917 -20.184 -19.228  1.00 83.82           N  
ATOM   1028  CA  LEU B 131      -4.955 -21.064 -19.752  1.00 83.82           C  
ATOM   1029  C   LEU B 131      -6.174 -21.074 -18.835  1.00 83.82           C  
ATOM   1030  O   LEU B 131      -7.282 -21.393 -19.271  1.00 83.82           O  
ATOM   1031  CB  LEU B 131      -4.419 -22.487 -19.921  1.00 83.82           C  
ATOM   1032  CG  LEU B 131      -3.699 -22.789 -21.237  1.00 83.82           C  
ATOM   1033  CD1 LEU B 131      -2.295 -22.193 -21.221  1.00 83.82           C  
ATOM   1034  CD2 LEU B 131      -3.645 -24.292 -21.486  1.00 83.82           C  
ATOM   1035  N   LYS B 132      -5.995 -20.738 -17.626  1.00 80.90           N  
ATOM   1036  CA  LYS B 132      -7.081 -20.867 -16.658  1.00 80.90           C  
ATOM   1037  C   LYS B 132      -8.246 -19.949 -17.014  1.00 80.90           C  
ATOM   1038  O   LYS B 132      -9.398 -20.247 -16.694  1.00 80.90           O  
ATOM   1039  CB  LYS B 132      -6.580 -20.556 -15.247  1.00 80.90           C  
ATOM   1040  CG  LYS B 132      -6.295 -19.082 -15.002  1.00 80.90           C  
ATOM   1041  CD  LYS B 132      -5.878 -18.825 -13.560  1.00 80.90           C  
ATOM   1042  CE  LYS B 132      -5.570 -17.354 -13.319  1.00 80.90           C  
ATOM   1043  NZ  LYS B 132      -5.262 -17.079 -11.883  1.00 80.90           N  
ATOM   1044  N   THR B 133      -7.974 -18.877 -17.577  1.00 76.52           N  
ATOM   1045  CA  THR B 133      -9.003 -17.877 -17.839  1.00 76.52           C  
ATOM   1046  C   THR B 133      -9.588 -18.056 -19.237  1.00 76.52           C  
ATOM   1047  O   THR B 133     -10.449 -17.281 -19.660  1.00 76.52           O  
ATOM   1048  CB  THR B 133      -8.445 -16.449 -17.693  1.00 76.52           C  
ATOM   1049  CG2 THR B 133      -7.949 -16.196 -16.273  1.00 76.52           C  
ATOM   1050  OG1 THR B 133      -7.356 -16.272 -18.607  1.00 76.52           O  
ATOM   1051  N   LYS B 134      -9.183 -19.001 -19.970  1.00 79.53           N  
ATOM   1052  CA  LYS B 134      -9.620 -19.184 -21.352  1.00 79.53           C  
ATOM   1053  C   LYS B 134     -10.812 -20.133 -21.430  1.00 79.53           C  
ATOM   1054  O   LYS B 134     -11.411 -20.472 -20.407  1.00 79.53           O  
ATOM   1055  CB  LYS B 134      -8.471 -19.712 -22.212  1.00 79.53           C  
ATOM   1056  CG  LYS B 134      -7.233 -18.828 -22.204  1.00 79.53           C  
ATOM   1057  CD  LYS B 134      -7.487 -17.503 -22.913  1.00 79.53           C  
ATOM   1058  CE  LYS B 134      -6.241 -16.630 -22.931  1.00 79.53           C  
ATOM   1059  NZ  LYS B 134      -6.535 -15.254 -23.434  1.00 79.53           N  
ATOM   1060  N   ASP B 135     -11.155 -20.508 -22.665  1.00 80.73           N  
ATOM   1061  CA  ASP B 135     -12.374 -21.276 -22.901  1.00 80.73           C  
ATOM   1062  C   ASP B 135     -12.151 -22.759 -22.613  1.00 80.73           C  
ATOM   1063  O   ASP B 135     -11.083 -23.151 -22.139  1.00 80.73           O  
ATOM   1064  CB  ASP B 135     -12.857 -21.087 -24.340  1.00 80.73           C  
ATOM   1065  CG  ASP B 135     -13.335 -19.673 -24.624  1.00 80.73           C  
ATOM   1066  OD1 ASP B 135     -13.654 -18.934 -23.669  1.00 80.73           O  
ATOM   1067  OD2 ASP B 135     -13.396 -19.297 -25.815  1.00 80.73           O  
ATOM   1068  N   GLU B 136     -13.053 -23.601 -22.933  1.00 81.13           N  
ATOM   1069  CA  GLU B 136     -13.161 -24.998 -22.522  1.00 81.13           C  
ATOM   1070  C   GLU B 136     -11.998 -25.825 -23.060  1.00 81.13           C  
ATOM   1071  O   GLU B 136     -11.344 -26.551 -22.308  1.00 81.13           O  
ATOM   1072  CB  GLU B 136     -14.491 -25.595 -22.989  1.00 81.13           C  
ATOM   1073  CG  GLU B 136     -14.928 -26.820 -22.199  1.00 81.13           C  
ATOM   1074  CD  GLU B 136     -16.289 -27.351 -22.619  1.00 81.13           C  
ATOM   1075  OE1 GLU B 136     -16.725 -28.396 -22.084  1.00 81.13           O  
ATOM   1076  OE2 GLU B 136     -16.925 -26.718 -23.491  1.00 81.13           O  
ATOM   1077  N   PRO B 137     -11.592 -25.691 -24.340  1.00 82.73           N  
ATOM   1078  CA  PRO B 137     -10.511 -26.562 -24.805  1.00 82.73           C  
ATOM   1079  C   PRO B 137      -9.193 -26.309 -24.075  1.00 82.73           C  
ATOM   1080  O   PRO B 137      -8.442 -27.250 -23.805  1.00 82.73           O  
ATOM   1081  CB  PRO B 137     -10.389 -26.211 -26.290  1.00 82.73           C  
ATOM   1082  CG  PRO B 137     -11.657 -25.489 -26.617  1.00 82.73           C  
ATOM   1083  CD  PRO B 137     -12.244 -24.955 -25.342  1.00 82.73           C  
ATOM   1084  N   GLN B 138      -8.941 -25.075 -23.823  1.00 83.00           N  
ATOM   1085  CA  GLN B 138      -7.725 -24.734 -23.093  1.00 83.00           C  
ATOM   1086  C   GLN B 138      -7.802 -25.212 -21.645  1.00 83.00           C  
ATOM   1087  O   GLN B 138      -6.821 -25.725 -21.102  1.00 83.00           O  
ATOM   1088  CB  GLN B 138      -7.477 -23.226 -23.136  1.00 83.00           C  
ATOM   1089  CG  GLN B 138      -7.048 -22.712 -24.503  1.00 83.00           C  
ATOM   1090  CD  GLN B 138      -8.213 -22.551 -25.463  1.00 83.00           C  
ATOM   1091  NE2 GLN B 138      -7.907 -22.265 -26.723  1.00 83.00           N  
ATOM   1092  OE1 GLN B 138      -9.377 -22.685 -25.074  1.00 83.00           O  
ATOM   1093  N   ARG B 139      -8.935 -25.166 -21.118  1.00 84.29           N  
ATOM   1094  CA  ARG B 139      -9.123 -25.633 -19.748  1.00 84.29           C  
ATOM   1095  C   ARG B 139      -9.036 -27.153 -19.670  1.00 84.29           C  
ATOM   1096  O   ARG B 139      -8.559 -27.703 -18.675  1.00 84.29           O  
ATOM   1097  CB  ARG B 139     -10.469 -25.157 -19.197  1.00 84.29           C  
ATOM   1098  CG  ARG B 139     -10.510 -23.673 -18.867  1.00 84.29           C  
ATOM   1099  CD  ARG B 139     -11.827 -23.275 -18.218  1.00 84.29           C  
ATOM   1100  NE  ARG B 139     -12.017 -21.828 -18.225  1.00 84.29           N  
ATOM   1101  CZ  ARG B 139     -13.071 -21.199 -17.712  1.00 84.29           C  
ATOM   1102  NH1 ARG B 139     -14.054 -21.881 -17.138  1.00 84.29           N  
ATOM   1103  NH2 ARG B 139     -13.141 -19.877 -17.773  1.00 84.29           N  
ATOM   1104  N   GLU B 140      -9.457 -27.769 -20.641  1.00 85.53           N  
ATOM   1105  CA  GLU B 140      -9.361 -29.224 -20.694  1.00 85.53           C  
ATOM   1106  C   GLU B 140      -7.905 -29.679 -20.751  1.00 85.53           C  
ATOM   1107  O   GLU B 140      -7.552 -30.718 -20.189  1.00 85.53           O  
ATOM   1108  CB  GLU B 140     -10.129 -29.771 -21.900  1.00 85.53           C  
ATOM   1109  CG  GLU B 140     -11.642 -29.723 -21.739  1.00 85.53           C  
ATOM   1110  CD  GLU B 140     -12.144 -30.529 -20.550  1.00 85.53           C  
ATOM   1111  OE1 GLU B 140     -13.113 -30.094 -19.889  1.00 85.53           O  
ATOM   1112  OE2 GLU B 140     -11.560 -31.602 -20.277  1.00 85.53           O  
ATOM   1113  N   THR B 141      -7.114 -28.873 -21.455  1.00 85.65           N  
ATOM   1114  CA  THR B 141      -5.687 -29.170 -21.497  1.00 85.65           C  
ATOM   1115  C   THR B 141      -5.075 -29.082 -20.101  1.00 85.65           C  
ATOM   1116  O   THR B 141      -4.304 -29.956 -19.700  1.00 85.65           O  
ATOM   1117  CB  THR B 141      -4.944 -28.213 -22.447  1.00 85.65           C  
ATOM   1118  CG2 THR B 141      -3.463 -28.569 -22.538  1.00 85.65           C  
ATOM   1119  OG1 THR B 141      -5.526 -28.299 -23.753  1.00 85.65           O  
ATOM   1120  N   LEU B 142      -5.521 -28.121 -19.447  1.00 88.13           N  
ATOM   1121  CA  LEU B 142      -5.049 -27.963 -18.075  1.00 88.13           C  
ATOM   1122  C   LEU B 142      -5.536 -29.110 -17.197  1.00 88.13           C  
ATOM   1123  O   LEU B 142      -4.778 -29.639 -16.381  1.00 88.13           O  
ATOM   1124  CB  LEU B 142      -5.521 -26.626 -17.497  1.00 88.13           C  
ATOM   1125  CG  LEU B 142      -4.787 -26.130 -16.251  1.00 88.13           C  
ATOM   1126  CD1 LEU B 142      -3.320 -25.862 -16.572  1.00 88.13           C  
ATOM   1127  CD2 LEU B 142      -5.457 -24.875 -15.700  1.00 88.13           C  
ATOM   1128  N   LYS B 143      -6.727 -29.552 -17.407  1.00 86.21           N  
ATOM   1129  CA  LYS B 143      -7.294 -30.659 -16.643  1.00 86.21           C  
ATOM   1130  C   LYS B 143      -6.524 -31.953 -16.894  1.00 86.21           C  
ATOM   1131  O   LYS B 143      -6.320 -32.748 -15.974  1.00 86.21           O  
ATOM   1132  CB  LYS B 143      -8.771 -30.853 -16.995  1.00 86.21           C  
ATOM   1133  CG  LYS B 143      -9.697 -29.827 -16.358  1.00 86.21           C  
ATOM   1134  CD  LYS B 143     -11.156 -30.104 -16.701  1.00 86.21           C  
ATOM   1135  CE  LYS B 143     -12.069 -28.996 -16.196  1.00 86.21           C  
ATOM   1136  NZ  LYS B 143     -13.493 -29.235 -16.577  1.00 86.21           N  
ATOM   1137  N   ALA B 144      -6.141 -32.039 -18.042  1.00 87.38           N  
ATOM   1138  CA  ALA B 144      -5.374 -33.233 -18.392  1.00 87.38           C  
ATOM   1139  C   ALA B 144      -4.037 -33.261 -17.658  1.00 87.38           C  
ATOM   1140  O   ALA B 144      -3.607 -34.313 -17.178  1.00 87.38           O  
ATOM   1141  CB  ALA B 144      -5.152 -33.298 -19.902  1.00 87.38           C  
ATOM   1142  N   ILE B 145      -3.450 -32.139 -17.539  1.00 88.25           N  
ATOM   1143  CA  ILE B 145      -2.185 -32.041 -16.819  1.00 88.25           C  
ATOM   1144  C   ILE B 145      -2.410 -32.332 -15.337  1.00 88.25           C  
ATOM   1145  O   ILE B 145      -1.643 -33.075 -14.721  1.00 88.25           O  
ATOM   1146  CB  ILE B 145      -1.540 -30.648 -17.000  1.00 88.25           C  
ATOM   1147  CG1 ILE B 145      -1.141 -30.430 -18.464  1.00 88.25           C  
ATOM   1148  CG2 ILE B 145      -0.330 -30.489 -16.073  1.00 88.25           C  
ATOM   1149  CD1 ILE B 145      -0.695 -29.009 -18.778  1.00 88.25           C  
ATOM   1150  N   HIS B 146      -3.442 -31.782 -14.828  1.00 89.83           N  
ATOM   1151  CA  HIS B 146      -3.768 -31.984 -13.421  1.00 89.83           C  
ATOM   1152  C   HIS B 146      -4.071 -33.451 -13.131  1.00 89.83           C  
ATOM   1153  O   HIS B 146      -3.668 -33.978 -12.092  1.00 89.83           O  
ATOM   1154  CB  HIS B 146      -4.959 -31.113 -13.016  1.00 89.83           C  
ATOM   1155  CG  HIS B 146      -4.662 -29.648 -13.029  1.00 89.83           C  
ATOM   1156  CD2 HIS B 146      -3.485 -28.979 -13.075  1.00 89.83           C  
ATOM   1157  ND1 HIS B 146      -5.650 -28.687 -12.990  1.00 89.83           N  
ATOM   1158  CE1 HIS B 146      -5.091 -27.489 -13.011  1.00 89.83           C  
ATOM   1159  NE2 HIS B 146      -3.779 -27.638 -13.062  1.00 89.83           N  
ATOM   1160  N   TYR B 147      -4.740 -34.086 -14.011  1.00 86.20           N  
ATOM   1161  CA  TYR B 147      -5.046 -35.505 -13.864  1.00 86.20           C  
ATOM   1162  C   TYR B 147      -3.772 -36.341 -13.886  1.00 86.20           C  
ATOM   1163  O   TYR B 147      -3.609 -37.257 -13.075  1.00 86.20           O  
ATOM   1164  CB  TYR B 147      -5.995 -35.968 -14.974  1.00 86.20           C  
ATOM   1165  CG  TYR B 147      -6.366 -37.428 -14.885  1.00 86.20           C  
ATOM   1166  CD1 TYR B 147      -5.729 -38.379 -15.679  1.00 86.20           C  
ATOM   1167  CD2 TYR B 147      -7.354 -37.861 -14.006  1.00 86.20           C  
ATOM   1168  CE1 TYR B 147      -6.070 -39.726 -15.601  1.00 86.20           C  
ATOM   1169  CE2 TYR B 147      -7.702 -39.204 -13.920  1.00 86.20           C  
ATOM   1170  CZ  TYR B 147      -7.055 -40.128 -14.720  1.00 86.20           C  
ATOM   1171  OH  TYR B 147      -7.397 -41.459 -14.638  1.00 86.20           O  
ATOM   1172  N   ALA B 148      -2.904 -35.966 -14.735  1.00 87.48           N  
ATOM   1173  CA  ALA B 148      -1.666 -36.724 -14.905  1.00 87.48           C  
ATOM   1174  C   ALA B 148      -0.758 -36.573 -13.689  1.00 87.48           C  
ATOM   1175  O   ALA B 148      -0.125 -37.539 -13.256  1.00 87.48           O  
ATOM   1176  CB  ALA B 148      -0.937 -36.274 -16.169  1.00 87.48           C  
ATOM   1177  N   LEU B 149      -0.727 -35.419 -13.116  1.00 88.35           N  
ATOM   1178  CA  LEU B 149       0.160 -35.139 -11.993  1.00 88.35           C  
ATOM   1179  C   LEU B 149      -0.563 -35.339 -10.664  1.00 88.35           C  
ATOM   1180  O   LEU B 149       0.041 -35.207  -9.598  1.00 88.35           O  
ATOM   1181  CB  LEU B 149       0.703 -33.710 -12.081  1.00 88.35           C  
ATOM   1182  CG  LEU B 149       1.702 -33.433 -13.205  1.00 88.35           C  
ATOM   1183  CD1 LEU B 149       2.026 -31.945 -13.272  1.00 88.35           C  
ATOM   1184  CD2 LEU B 149       2.973 -34.253 -13.006  1.00 88.35           C  
ATOM   1185  N   ASN B 150      -1.856 -35.627 -10.743  1.00 86.27           N  
ATOM   1186  CA  ASN B 150      -2.695 -35.752  -9.556  1.00 86.27           C  
ATOM   1187  C   ASN B 150      -2.586 -34.520  -8.661  1.00 86.27           C  
ATOM   1188  O   ASN B 150      -2.316 -34.638  -7.464  1.00 86.27           O  
ATOM   1189  CB  ASN B 150      -2.329 -37.013  -8.770  1.00 86.27           C  
ATOM   1190  CG  ASN B 150      -3.382 -37.389  -7.745  1.00 86.27           C  
ATOM   1191  ND2 ASN B 150      -3.018 -38.260  -6.813  1.00 86.27           N  
ATOM   1192  OD1 ASN B 150      -4.514 -36.900  -7.793  1.00 86.27           O  
ATOM   1193  N   CYS B 151      -2.676 -33.396  -9.219  1.00 88.48           N  
ATOM   1194  CA  CYS B 151      -2.616 -32.105  -8.544  1.00 88.48           C  
ATOM   1195  C   CYS B 151      -3.649 -31.142  -9.116  1.00 88.48           C  
ATOM   1196  O   CYS B 151      -4.435 -31.514  -9.990  1.00 88.48           O  
ATOM   1197  CB  CYS B 151      -1.217 -31.500  -8.667  1.00 88.48           C  
ATOM   1198  SG  CYS B 151      -0.822 -30.914 -10.330  1.00 88.48           S  
ATOM   1199  N   CYS B 152      -3.741 -29.913  -8.418  1.00 87.40           N  
ATOM   1200  CA  CYS B 152      -4.680 -28.930  -8.944  1.00 87.40           C  
ATOM   1201  C   CYS B 152      -4.196 -27.511  -8.668  1.00 87.40           C  
ATOM   1202  O   CYS B 152      -4.080 -27.105  -7.511  1.00 87.40           O  
ATOM   1203  CB  CYS B 152      -6.067 -29.133  -8.335  1.00 87.40           C  
ATOM   1204  SG  CYS B 152      -7.356 -28.130  -9.106  1.00 87.40           S  
ATOM   1205  N   GLY B 153      -3.880 -26.843  -9.714  1.00 86.81           N  
ATOM   1206  CA  GLY B 153      -3.576 -25.424  -9.620  1.00 86.81           C  
ATOM   1207  C   GLY B 153      -2.407 -25.124  -8.701  1.00 86.81           C  
ATOM   1208  O   GLY B 153      -1.523 -25.963  -8.518  1.00 86.81           O  
ATOM   1209  N   LEU B 154      -2.371 -23.861  -8.181  1.00 82.23           N  
ATOM   1210  CA  LEU B 154      -1.278 -23.406  -7.330  1.00 82.23           C  
ATOM   1211  C   LEU B 154      -1.629 -23.580  -5.856  1.00 82.23           C  
ATOM   1212  O   LEU B 154      -0.738 -23.680  -5.008  1.00 82.23           O  
ATOM   1213  CB  LEU B 154      -0.949 -21.939  -7.617  1.00 82.23           C  
ATOM   1214  CG  LEU B 154      -0.535 -21.605  -9.052  1.00 82.23           C  
ATOM   1215  CD1 LEU B 154      -0.287 -20.108  -9.197  1.00 82.23           C  
ATOM   1216  CD2 LEU B 154       0.705 -22.400  -9.449  1.00 82.23           C  
ATOM   1217  N   ALA B 155      -2.919 -23.642  -5.609  1.00 71.77           N  
ATOM   1218  CA  ALA B 155      -3.377 -23.702  -4.222  1.00 71.77           C  
ATOM   1219  C   ALA B 155      -3.900 -25.093  -3.877  1.00 71.77           C  
ATOM   1220  O   ALA B 155      -4.448 -25.305  -2.792  1.00 71.77           O  
ATOM   1221  CB  ALA B 155      -4.457 -22.653  -3.973  1.00 71.77           C  
ATOM   1222  N   GLY B 156      -3.805 -26.029  -4.805  1.00 76.72           N  
ATOM   1223  CA  GLY B 156      -4.242 -27.388  -4.528  1.00 76.72           C  
ATOM   1224  C   GLY B 156      -5.725 -27.599  -4.770  1.00 76.72           C  
ATOM   1225  O   GLY B 156      -6.322 -26.931  -5.618  1.00 76.72           O  
ATOM   1226  N   GLY B 157      -6.286 -28.541  -4.115  1.00 73.47           N  
ATOM   1227  CA  GLY B 157      -7.643 -29.010  -4.345  1.00 73.47           C  
ATOM   1228  C   GLY B 157      -8.696 -27.956  -4.059  1.00 73.47           C  
ATOM   1229  O   GLY B 157      -9.833 -28.065  -4.521  1.00 73.47           O  
ATOM   1230  N   VAL B 158      -8.231 -26.959  -3.358  1.00 70.46           N  
ATOM   1231  CA  VAL B 158      -9.220 -25.956  -2.979  1.00 70.46           C  
ATOM   1232  C   VAL B 158      -9.629 -25.144  -4.205  1.00 70.46           C  
ATOM   1233  O   VAL B 158     -10.700 -24.532  -4.225  1.00 70.46           O  
ATOM   1234  CB  VAL B 158      -8.682 -25.018  -1.874  1.00 70.46           C  
ATOM   1235  CG1 VAL B 158      -9.623 -25.008  -0.671  1.00 70.46           C  
ATOM   1236  CG2 VAL B 158      -7.276 -25.442  -1.453  1.00 70.46           C  
ATOM   1237  N   GLU B 159      -8.804 -25.250  -5.217  1.00 76.31           N  
ATOM   1238  CA  GLU B 159      -9.109 -24.500  -6.431  1.00 76.31           C  
ATOM   1239  C   GLU B 159     -10.337 -25.068  -7.137  1.00 76.31           C  
ATOM   1240  O   GLU B 159     -10.935 -24.403  -7.985  1.00 76.31           O  
ATOM   1241  CB  GLU B 159      -7.908 -24.502  -7.380  1.00 76.31           C  
ATOM   1242  CG  GLU B 159      -6.929 -23.362  -7.137  1.00 76.31           C  
ATOM   1243  CD  GLU B 159      -5.994 -23.115  -8.310  1.00 76.31           C  
ATOM   1244  OE1 GLU B 159      -5.027 -22.333  -8.159  1.00 76.31           O  
ATOM   1245  OE2 GLU B 159      -6.229 -23.707  -9.386  1.00 76.31           O  
ATOM   1246  N   GLN B 160     -10.706 -26.238  -6.769  1.00 72.65           N  
ATOM   1247  CA  GLN B 160     -11.884 -26.856  -7.369  1.00 72.65           C  
ATOM   1248  C   GLN B 160     -13.144 -26.050  -7.062  1.00 72.65           C  
ATOM   1249  O   GLN B 160     -14.115 -26.094  -7.819  1.00 72.65           O  
ATOM   1250  CB  GLN B 160     -12.047 -28.295  -6.878  1.00 72.65           C  
ATOM   1251  CG  GLN B 160     -13.212 -29.036  -7.519  1.00 72.65           C  
ATOM   1252  CD  GLN B 160     -13.298 -30.485  -7.082  1.00 72.65           C  
ATOM   1253  NE2 GLN B 160     -14.495 -31.057  -7.155  1.00 72.65           N  
ATOM   1254  OE1 GLN B 160     -12.296 -31.088  -6.682  1.00 72.65           O  
ATOM   1255  N   PHE B 161     -13.014 -25.380  -6.026  1.00 67.84           N  
ATOM   1256  CA  PHE B 161     -14.184 -24.629  -5.586  1.00 67.84           C  
ATOM   1257  C   PHE B 161     -14.244 -23.269  -6.270  1.00 67.84           C  
ATOM   1258  O   PHE B 161     -15.266 -22.583  -6.210  1.00 67.84           O  
ATOM   1259  CB  PHE B 161     -14.169 -24.451  -4.064  1.00 67.84           C  
ATOM   1260  CG  PHE B 161     -14.117 -25.748  -3.302  1.00 67.84           C  
ATOM   1261  CD1 PHE B 161     -15.211 -26.605  -3.285  1.00 67.84           C  
ATOM   1262  CD2 PHE B 161     -12.973 -26.110  -2.602  1.00 67.84           C  
ATOM   1263  CE1 PHE B 161     -15.166 -27.805  -2.580  1.00 67.84           C  
ATOM   1264  CE2 PHE B 161     -12.921 -27.308  -1.895  1.00 67.84           C  
ATOM   1265  CZ  PHE B 161     -14.019 -28.154  -1.885  1.00 67.84           C  
ATOM   1266  N   ILE B 162     -13.231 -22.939  -6.975  1.00 67.15           N  
ATOM   1267  CA  ILE B 162     -13.139 -21.623  -7.598  1.00 67.15           C  
ATOM   1268  C   ILE B 162     -13.149 -21.770  -9.117  1.00 67.15           C  
ATOM   1269  O   ILE B 162     -13.720 -20.936  -9.824  1.00 67.15           O  
ATOM   1270  CB  ILE B 162     -11.870 -20.869  -7.141  1.00 67.15           C  
ATOM   1271  CG1 ILE B 162     -11.796 -20.826  -5.610  1.00 67.15           C  
ATOM   1272  CG2 ILE B 162     -11.840 -19.455  -7.731  1.00 67.15           C  
ATOM   1273  CD1 ILE B 162     -10.393 -20.599  -5.064  1.00 67.15           C  
ATOM   1274  N   SER B 163     -12.536 -22.842  -9.533  1.00 69.16           N  
ATOM   1275  CA  SER B 163     -12.399 -23.053 -10.971  1.00 69.16           C  
ATOM   1276  C   SER B 163     -12.641 -24.513 -11.341  1.00 69.16           C  
ATOM   1277  O   SER B 163     -12.432 -25.409 -10.521  1.00 69.16           O  
ATOM   1278  CB  SER B 163     -11.012 -22.621 -11.448  1.00 69.16           C  
ATOM   1279  OG  SER B 163      -9.998 -23.320 -10.746  1.00 69.16           O  
ATOM   1280  N   ASP B 164     -13.193 -24.655 -12.379  1.00 75.16           N  
ATOM   1281  CA  ASP B 164     -13.449 -26.005 -12.871  1.00 75.16           C  
ATOM   1282  C   ASP B 164     -12.221 -26.574 -13.577  1.00 75.16           C  
ATOM   1283  O   ASP B 164     -12.259 -26.847 -14.778  1.00 75.16           O  
ATOM   1284  CB  ASP B 164     -14.651 -26.013 -13.817  1.00 75.16           C  
ATOM   1285  CG  ASP B 164     -15.132 -27.413 -14.153  1.00 75.16           C  
ATOM   1286  OD1 ASP B 164     -14.788 -28.368 -13.422  1.00 75.16           O  
ATOM   1287  OD2 ASP B 164     -15.859 -27.565 -15.158  1.00 75.16           O  
ATOM   1288  N   ILE B 165     -11.081 -26.635 -12.961  1.00 80.36           N  
ATOM   1289  CA  ILE B 165      -9.849 -27.107 -13.584  1.00 80.36           C  
ATOM   1290  C   ILE B 165      -9.307 -28.309 -12.814  1.00 80.36           C  
ATOM   1291  O   ILE B 165      -8.273 -28.873 -13.177  1.00 80.36           O  
ATOM   1292  CB  ILE B 165      -8.784 -25.988 -13.648  1.00 80.36           C  
ATOM   1293  CG1 ILE B 165      -8.590 -25.357 -12.264  1.00 80.36           C  
ATOM   1294  CG2 ILE B 165      -9.175 -24.930 -14.683  1.00 80.36           C  
ATOM   1295  CD1 ILE B 165      -7.431 -24.371 -12.192  1.00 80.36           C  
ATOM   1296  N   CYS B 166      -9.980 -28.670 -11.741  1.00 83.09           N  
ATOM   1297  CA  CYS B 166      -9.486 -29.742 -10.884  1.00 83.09           C  
ATOM   1298  C   CYS B 166     -10.250 -31.036 -11.136  1.00 83.09           C  
ATOM   1299  O   CYS B 166     -11.406 -31.007 -11.560  1.00 83.09           O  
ATOM   1300  CB  CYS B 166      -9.600 -29.348  -9.412  1.00 83.09           C  
ATOM   1301  SG  CYS B 166      -8.705 -27.838  -8.990  1.00 83.09           S  
ATOM   1302  N   PRO B 167      -9.590 -32.095 -10.956  1.00 76.02           N  
ATOM   1303  CA  PRO B 167     -10.309 -33.366 -11.070  1.00 76.02           C  
ATOM   1304  C   PRO B 167     -11.411 -33.517 -10.025  1.00 76.02           C  
ATOM   1305  O   PRO B 167     -11.290 -32.990  -8.915  1.00 76.02           O  
ATOM   1306  CB  PRO B 167      -9.211 -34.412 -10.862  1.00 76.02           C  
ATOM   1307  CG  PRO B 167      -7.992 -33.622 -10.513  1.00 76.02           C  
ATOM   1308  CD  PRO B 167      -8.345 -32.163 -10.541  1.00 76.02           C  
ATOM   1309  N   LYS B 168     -12.521 -34.008 -10.447  1.00 71.53           N  
ATOM   1310  CA  LYS B 168     -13.668 -34.149  -9.556  1.00 71.53           C  
ATOM   1311  C   LYS B 168     -13.355 -35.099  -8.403  1.00 71.53           C  
ATOM   1312  O   LYS B 168     -13.052 -36.273  -8.624  1.00 71.53           O  
ATOM   1313  CB  LYS B 168     -14.890 -34.646 -10.328  1.00 71.53           C  
ATOM   1314  CG  LYS B 168     -15.470 -33.625 -11.295  1.00 71.53           C  
ATOM   1315  CD  LYS B 168     -16.746 -34.137 -11.951  1.00 71.53           C  
ATOM   1316  CE  LYS B 168     -17.298 -33.136 -12.957  1.00 71.53           C  
ATOM   1317  NZ  LYS B 168     -18.555 -33.630 -13.596  1.00 71.53           N  
ATOM   1318  N   LYS B 169     -13.025 -34.484  -7.358  1.00 69.58           N  
ATOM   1319  CA  LYS B 169     -12.820 -35.276  -6.149  1.00 69.58           C  
ATOM   1320  C   LYS B 169     -13.741 -34.812  -5.025  1.00 69.58           C  
ATOM   1321  O   LYS B 169     -14.261 -33.694  -5.063  1.00 69.58           O  
ATOM   1322  CB  LYS B 169     -11.362 -35.199  -5.696  1.00 69.58           C  
ATOM   1323  CG  LYS B 169     -10.386 -35.896  -6.633  1.00 69.58           C  
ATOM   1324  CD  LYS B 169      -8.997 -36.003  -6.014  1.00 69.58           C  
ATOM   1325  CE  LYS B 169      -8.032 -36.746  -6.928  1.00 69.58           C  
ATOM   1326  NZ  LYS B 169      -6.676 -36.874  -6.316  1.00 69.58           N  
ATOM   1327  N   ASP B 170     -14.092 -35.764  -4.205  1.00 68.34           N  
ATOM   1328  CA  ASP B 170     -14.889 -35.428  -3.029  1.00 68.34           C  
ATOM   1329  C   ASP B 170     -14.191 -34.370  -2.178  1.00 68.34           C  
ATOM   1330  O   ASP B 170     -12.981 -34.164  -2.301  1.00 68.34           O  
ATOM   1331  CB  ASP B 170     -15.164 -36.678  -2.192  1.00 68.34           C  
ATOM   1332  CG  ASP B 170     -16.262 -37.552  -2.774  1.00 68.34           C  
ATOM   1333  OD1 ASP B 170     -17.089 -37.046  -3.563  1.00 68.34           O  
ATOM   1334  OD2 ASP B 170     -16.301 -38.755  -2.438  1.00 68.34           O  
ATOM   1335  N   VAL B 171     -14.976 -33.646  -1.459  1.00 64.03           N  
ATOM   1336  CA  VAL B 171     -14.495 -32.539  -0.638  1.00 64.03           C  
ATOM   1337  C   VAL B 171     -13.319 -33.003   0.218  1.00 64.03           C  
ATOM   1338  O   VAL B 171     -12.315 -32.297   0.340  1.00 64.03           O  
ATOM   1339  CB  VAL B 171     -15.616 -31.969   0.259  1.00 64.03           C  
ATOM   1340  CG1 VAL B 171     -15.064 -30.894   1.195  1.00 64.03           C  
ATOM   1341  CG2 VAL B 171     -16.751 -31.408  -0.595  1.00 64.03           C  
ATOM   1342  N   LEU B 172     -13.447 -34.131   0.772  1.00 63.61           N  
ATOM   1343  CA  LEU B 172     -12.390 -34.663   1.626  1.00 63.61           C  
ATOM   1344  C   LEU B 172     -11.123 -34.928   0.820  1.00 63.61           C  
ATOM   1345  O   LEU B 172     -10.017 -34.634   1.278  1.00 63.61           O  
ATOM   1346  CB  LEU B 172     -12.852 -35.951   2.311  1.00 63.61           C  
ATOM   1347  CG  LEU B 172     -12.324 -36.192   3.727  1.00 63.61           C  
ATOM   1348  CD1 LEU B 172     -13.192 -35.462   4.747  1.00 63.61           C  
ATOM   1349  CD2 LEU B 172     -12.272 -37.685   4.031  1.00 63.61           C  
ATOM   1350  N   GLU B 173     -11.384 -35.491  -0.304  1.00 71.56           N  
ATOM   1351  CA  GLU B 173     -10.244 -35.828  -1.151  1.00 71.56           C  
ATOM   1352  C   GLU B 173      -9.604 -34.574  -1.739  1.00 71.56           C  
ATOM   1353  O   GLU B 173      -8.415 -34.571  -2.064  1.00 71.56           O  
ATOM   1354  CB  GLU B 173     -10.670 -36.778  -2.273  1.00 71.56           C  
ATOM   1355  CG  GLU B 173     -11.008 -38.183  -1.794  1.00 71.56           C  
ATOM   1356  CD  GLU B 173     -11.421 -39.117  -2.920  1.00 71.56           C  
ATOM   1357  OE1 GLU B 173     -11.665 -40.316  -2.655  1.00 71.56           O  
ATOM   1358  OE2 GLU B 173     -11.502 -38.646  -4.076  1.00 71.56           O  
ATOM   1359  N   THR B 174     -10.400 -33.564  -1.667  1.00 69.76           N  
ATOM   1360  CA  THR B 174      -9.910 -32.307  -2.220  1.00 69.76           C  
ATOM   1361  C   THR B 174      -8.785 -31.740  -1.358  1.00 69.76           C  
ATOM   1362  O   THR B 174      -7.850 -31.123  -1.875  1.00 69.76           O  
ATOM   1363  CB  THR B 174     -11.041 -31.270  -2.340  1.00 69.76           C  
ATOM   1364  CG2 THR B 174     -10.583 -30.044  -3.125  1.00 69.76           C  
ATOM   1365  OG1 THR B 174     -12.157 -31.864  -3.012  1.00 69.76           O  
ATOM   1366  N   PHE B 175      -8.907 -32.079  -0.058  1.00 72.06           N  
ATOM   1367  CA  PHE B 175      -7.896 -31.537   0.843  1.00 72.06           C  
ATOM   1368  C   PHE B 175      -6.591 -32.316   0.722  1.00 72.06           C  
ATOM   1369  O   PHE B 175      -5.533 -31.830   1.129  1.00 72.06           O  
ATOM   1370  CB  PHE B 175      -8.393 -31.567   2.292  1.00 72.06           C  
ATOM   1371  CG  PHE B 175      -9.542 -30.632   2.558  1.00 72.06           C  
ATOM   1372  CD1 PHE B 175      -9.394 -29.260   2.390  1.00 72.06           C  
ATOM   1373  CD2 PHE B 175     -10.770 -31.126   2.978  1.00 72.06           C  
ATOM   1374  CE1 PHE B 175     -10.456 -28.393   2.636  1.00 72.06           C  
ATOM   1375  CE2 PHE B 175     -11.836 -30.264   3.226  1.00 72.06           C  
ATOM   1376  CZ  PHE B 175     -11.676 -28.899   3.055  1.00 72.06           C  
ATOM   1377  N   THR B 176      -6.749 -33.399   0.076  1.00 73.69           N  
ATOM   1378  CA  THR B 176      -5.551 -34.223  -0.038  1.00 73.69           C  
ATOM   1379  C   THR B 176      -4.809 -33.921  -1.337  1.00 73.69           C  
ATOM   1380  O   THR B 176      -3.631 -34.256  -1.477  1.00 73.69           O  
ATOM   1381  CB  THR B 176      -5.898 -35.723   0.022  1.00 73.69           C  
ATOM   1382  CG2 THR B 176      -6.500 -36.094   1.373  1.00 73.69           C  
ATOM   1383  OG1 THR B 176      -6.842 -36.030  -1.011  1.00 73.69           O  
ATOM   1384  N   VAL B 177      -5.529 -33.264  -2.197  1.00 80.94           N  
ATOM   1385  CA  VAL B 177      -4.881 -32.947  -3.465  1.00 80.94           C  
ATOM   1386  C   VAL B 177      -3.857 -31.833  -3.257  1.00 80.94           C  
ATOM   1387  O   VAL B 177      -4.165 -30.804  -2.652  1.00 80.94           O  
ATOM   1388  CB  VAL B 177      -5.911 -32.531  -4.540  1.00 80.94           C  
ATOM   1389  CG1 VAL B 177      -5.207 -32.126  -5.834  1.00 80.94           C  
ATOM   1390  CG2 VAL B 177      -6.899 -33.666  -4.799  1.00 80.94           C  
ATOM   1391  N   LYS B 178      -2.702 -32.070  -3.645  1.00 82.82           N  
ATOM   1392  CA  LYS B 178      -1.608 -31.121  -3.457  1.00 82.82           C  
ATOM   1393  C   LYS B 178      -1.575 -30.091  -4.582  1.00 82.82           C  
ATOM   1394  O   LYS B 178      -2.277 -30.236  -5.586  1.00 82.82           O  
ATOM   1395  CB  LYS B 178      -0.269 -31.856  -3.379  1.00 82.82           C  
ATOM   1396  CG  LYS B 178      -0.187 -32.876  -2.254  1.00 82.82           C  
ATOM   1397  CD  LYS B 178       1.154 -33.599  -2.250  1.00 82.82           C  
ATOM   1398  CE  LYS B 178       1.230 -34.632  -1.134  1.00 82.82           C  
ATOM   1399  NZ  LYS B 178       2.550 -35.331  -1.116  1.00 82.82           N  
ATOM   1400  N   SER B 179      -0.807 -29.083  -4.318  1.00 87.26           N  
ATOM   1401  CA  SER B 179      -0.548 -28.106  -5.369  1.00 87.26           C  
ATOM   1402  C   SER B 179       0.346 -28.688  -6.459  1.00 87.26           C  
ATOM   1403  O   SER B 179       1.183 -29.552  -6.186  1.00 87.26           O  
ATOM   1404  CB  SER B 179       0.099 -26.848  -4.786  1.00 87.26           C  
ATOM   1405  OG  SER B 179       1.440 -27.104  -4.404  1.00 87.26           O  
ATOM   1406  N   CYS B 180       0.204 -28.208  -7.600  1.00 91.17           N  
ATOM   1407  CA  CYS B 180       0.935 -28.776  -8.727  1.00 91.17           C  
ATOM   1408  C   CYS B 180       2.427 -28.489  -8.610  1.00 91.17           C  
ATOM   1409  O   CYS B 180       3.254 -29.359  -8.889  1.00 91.17           O  
ATOM   1410  CB  CYS B 180       0.402 -28.220 -10.047  1.00 91.17           C  
ATOM   1411  SG  CYS B 180      -1.196 -28.909 -10.535  1.00 91.17           S  
ATOM   1412  N   PRO B 181       2.794 -27.284  -8.161  1.00 90.56           N  
ATOM   1413  CA  PRO B 181       4.232 -27.089  -7.959  1.00 90.56           C  
ATOM   1414  C   PRO B 181       4.822 -28.056  -6.935  1.00 90.56           C  
ATOM   1415  O   PRO B 181       5.939 -28.548  -7.117  1.00 90.56           O  
ATOM   1416  CB  PRO B 181       4.324 -25.644  -7.461  1.00 90.56           C  
ATOM   1417  CG  PRO B 181       3.101 -24.976  -7.999  1.00 90.56           C  
ATOM   1418  CD  PRO B 181       1.994 -25.988  -8.066  1.00 90.56           C  
ATOM   1419  N   ASP B 182       4.130 -28.397  -5.959  1.00 88.86           N  
ATOM   1420  CA  ASP B 182       4.591 -29.365  -4.968  1.00 88.86           C  
ATOM   1421  C   ASP B 182       4.624 -30.775  -5.550  1.00 88.86           C  
ATOM   1422  O   ASP B 182       5.533 -31.554  -5.254  1.00 88.86           O  
ATOM   1423  CB  ASP B 182       3.696 -29.329  -3.727  1.00 88.86           C  
ATOM   1424  CG  ASP B 182       3.856 -28.054  -2.917  1.00 88.86           C  
ATOM   1425  OD1 ASP B 182       4.910 -27.391  -3.025  1.00 88.86           O  
ATOM   1426  OD2 ASP B 182       2.921 -27.710  -2.162  1.00 88.86           O  
ATOM   1427  N   ALA B 183       3.613 -31.052  -6.298  1.00 90.73           N  
ATOM   1428  CA  ALA B 183       3.568 -32.360  -6.946  1.00 90.73           C  
ATOM   1429  C   ALA B 183       4.760 -32.550  -7.881  1.00 90.73           C  
ATOM   1430  O   ALA B 183       5.345 -33.634  -7.938  1.00 90.73           O  
ATOM   1431  CB  ALA B 183       2.261 -32.528  -7.716  1.00 90.73           C  
ATOM   1432  N   ILE B 184       5.061 -31.514  -8.600  1.00 91.88           N  
ATOM   1433  CA  ILE B 184       6.198 -31.553  -9.514  1.00 91.88           C  
ATOM   1434  C   ILE B 184       7.483 -31.808  -8.729  1.00 91.88           C  
ATOM   1435  O   ILE B 184       8.294 -32.654  -9.111  1.00 91.88           O  
ATOM   1436  CB  ILE B 184       6.316 -30.243 -10.325  1.00 91.88           C  
ATOM   1437  CG1 ILE B 184       5.154 -30.124 -11.318  1.00 91.88           C  
ATOM   1438  CG2 ILE B 184       7.664 -30.174 -11.048  1.00 91.88           C  
ATOM   1439  CD1 ILE B 184       5.039 -28.755 -11.975  1.00 91.88           C  
ATOM   1440  N   LYS B 185       7.656 -31.135  -7.723  1.00 91.40           N  
ATOM   1441  CA  LYS B 185       8.829 -31.327  -6.878  1.00 91.40           C  
ATOM   1442  C   LYS B 185       8.889 -32.753  -6.336  1.00 91.40           C  
ATOM   1443  O   LYS B 185       9.962 -33.356  -6.280  1.00 91.40           O  
ATOM   1444  CB  LYS B 185       8.827 -30.327  -5.720  1.00 91.40           C  
ATOM   1445  CG  LYS B 185      10.075 -30.385  -4.850  1.00 91.40           C  
ATOM   1446  CD  LYS B 185      10.045 -29.321  -3.760  1.00 91.40           C  
ATOM   1447  CE  LYS B 185      11.280 -29.394  -2.873  1.00 91.40           C  
ATOM   1448  NZ  LYS B 185      11.250 -30.590  -1.978  1.00 91.40           N  
ATOM   1449  N   GLU B 186       7.813 -33.302  -5.995  1.00 89.36           N  
ATOM   1450  CA  GLU B 186       7.749 -34.655  -5.452  1.00 89.36           C  
ATOM   1451  C   GLU B 186       8.148 -35.691  -6.499  1.00 89.36           C  
ATOM   1452  O   GLU B 186       8.772 -36.703  -6.174  1.00 89.36           O  
ATOM   1453  CB  GLU B 186       6.344 -34.956  -4.923  1.00 89.36           C  
ATOM   1454  CG  GLU B 186       6.242 -36.270  -4.161  1.00 89.36           C  
ATOM   1455  CD  GLU B 186       4.836 -36.570  -3.668  1.00 89.36           C  
ATOM   1456  OE1 GLU B 186       4.598 -37.687  -3.156  1.00 89.36           O  
ATOM   1457  OE2 GLU B 186       3.965 -35.681  -3.796  1.00 89.36           O  
ATOM   1458  N   VAL B 187       7.765 -35.422  -7.695  1.00 87.99           N  
ATOM   1459  CA  VAL B 187       8.119 -36.336  -8.776  1.00 87.99           C  
ATOM   1460  C   VAL B 187       9.638 -36.418  -8.906  1.00 87.99           C  
ATOM   1461  O   VAL B 187      10.198 -37.507  -9.052  1.00 87.99           O  
ATOM   1462  CB  VAL B 187       7.491 -35.899 -10.117  1.00 87.99           C  
ATOM   1463  CG1 VAL B 187       8.087 -36.697 -11.277  1.00 87.99           C  
ATOM   1464  CG2 VAL B 187       5.973 -36.064 -10.076  1.00 87.99           C  
ATOM   1465  N   PHE B 188      10.296 -35.361  -8.767  1.00 88.45           N  
ATOM   1466  CA  PHE B 188      11.743 -35.327  -8.945  1.00 88.45           C  
ATOM   1467  C   PHE B 188      12.456 -35.788  -7.680  1.00 88.45           C  
ATOM   1468  O   PHE B 188      13.527 -36.394  -7.750  1.00 88.45           O  
ATOM   1469  CB  PHE B 188      12.206 -33.917  -9.325  1.00 88.45           C  
ATOM   1470  CG  PHE B 188      11.938 -33.556 -10.761  1.00 88.45           C  
ATOM   1471  CD1 PHE B 188      12.824 -33.931 -11.763  1.00 88.45           C  
ATOM   1472  CD2 PHE B 188      10.799 -32.841 -11.108  1.00 88.45           C  
ATOM   1473  CE1 PHE B 188      12.578 -33.597 -13.094  1.00 88.45           C  
ATOM   1474  CE2 PHE B 188      10.547 -32.504 -12.435  1.00 88.45           C  
ATOM   1475  CZ  PHE B 188      11.439 -32.882 -13.426  1.00 88.45           C  
ATOM   1476  N   ASP B 189      11.873 -35.587  -6.611  1.00 86.90           N  
ATOM   1477  CA  ASP B 189      12.534 -35.938  -5.358  1.00 86.90           C  
ATOM   1478  C   ASP B 189      12.288 -37.401  -4.998  1.00 86.90           C  
ATOM   1479  O   ASP B 189      13.210 -38.109  -4.588  1.00 86.90           O  
ATOM   1480  CB  ASP B 189      12.053 -35.029  -4.224  1.00 86.90           C  
ATOM   1481  CG  ASP B 189      12.664 -33.640  -4.279  1.00 86.90           C  
ATOM   1482  OD1 ASP B 189      13.619 -33.423  -5.056  1.00 86.90           O  
ATOM   1483  OD2 ASP B 189      12.186 -32.754  -3.539  1.00 86.90           O  
ATOM   1484  N   ASN B 190      11.073 -37.830  -5.131  1.00 86.72           N  
ATOM   1485  CA  ASN B 190      10.727 -39.162  -4.645  1.00 86.72           C  
ATOM   1486  C   ASN B 190      10.626 -40.167  -5.787  1.00 86.72           C  
ATOM   1487  O   ASN B 190      10.742 -41.374  -5.570  1.00 86.72           O  
ATOM   1488  CB  ASN B 190       9.417 -39.121  -3.855  1.00 86.72           C  
ATOM   1489  CG  ASN B 190       9.537 -38.329  -2.567  1.00 86.72           C  
ATOM   1490  ND2 ASN B 190       8.400 -37.929  -2.010  1.00 86.72           N  
ATOM   1491  OD1 ASN B 190      10.641 -38.080  -2.077  1.00 86.72           O  
ATOM   1492  N   LYS B 191      10.393 -39.711  -6.889  1.00 86.21           N  
ATOM   1493  CA  LYS B 191      10.182 -40.632  -8.002  1.00 86.21           C  
ATOM   1494  C   LYS B 191      11.262 -40.463  -9.068  1.00 86.21           C  
ATOM   1495  O   LYS B 191      11.006 -40.671 -10.256  1.00 86.21           O  
ATOM   1496  CB  LYS B 191       8.799 -40.421  -8.619  1.00 86.21           C  
ATOM   1497  CG  LYS B 191       7.647 -40.670  -7.656  1.00 86.21           C  
ATOM   1498  CD  LYS B 191       6.299 -40.541  -8.353  1.00 86.21           C  
ATOM   1499  CE  LYS B 191       5.145 -40.792  -7.391  1.00 86.21           C  
ATOM   1500  NZ  LYS B 191       3.821 -40.607  -8.054  1.00 86.21           N  
ATOM   1501  N   PHE B 192      12.376 -40.085  -8.672  1.00 86.17           N  
ATOM   1502  CA  PHE B 192      13.482 -39.842  -9.590  1.00 86.17           C  
ATOM   1503  C   PHE B 192      13.898 -41.130 -10.290  1.00 86.17           C  
ATOM   1504  O   PHE B 192      14.309 -41.107 -11.451  1.00 86.17           O  
ATOM   1505  CB  PHE B 192      14.677 -39.239  -8.846  1.00 86.17           C  
ATOM   1506  CG  PHE B 192      15.791 -38.788  -9.751  1.00 86.17           C  
ATOM   1507  CD1 PHE B 192      16.979 -39.504  -9.825  1.00 86.17           C  
ATOM   1508  CD2 PHE B 192      15.650 -37.646 -10.530  1.00 86.17           C  
ATOM   1509  CE1 PHE B 192      18.012 -39.089 -10.662  1.00 86.17           C  
ATOM   1510  CE2 PHE B 192      16.677 -37.225 -11.369  1.00 86.17           C  
ATOM   1511  CZ  PHE B 192      17.859 -37.947 -11.432  1.00 86.17           C  
ATOM   1512  N   HIS B 193      13.733 -42.245  -9.623  1.00 86.30           N  
ATOM   1513  CA  HIS B 193      14.090 -43.537 -10.197  1.00 86.30           C  
ATOM   1514  C   HIS B 193      13.196 -43.878 -11.384  1.00 86.30           C  
ATOM   1515  O   HIS B 193      13.632 -44.552 -12.321  1.00 86.30           O  
ATOM   1516  CB  HIS B 193      13.998 -44.637  -9.137  1.00 86.30           C  
ATOM   1517  CG  HIS B 193      12.663 -44.716  -8.469  1.00 86.30           C  
ATOM   1518  CD2 HIS B 193      11.616 -45.551  -8.671  1.00 86.30           C  
ATOM   1519  ND1 HIS B 193      12.285 -43.860  -7.457  1.00 86.30           N  
ATOM   1520  CE1 HIS B 193      11.059 -44.166  -7.065  1.00 86.30           C  
ATOM   1521  NE2 HIS B 193      10.630 -45.189  -7.786  1.00 86.30           N  
ATOM   1522  N   ILE B 194      12.040 -43.480 -11.355  1.00 88.33           N  
ATOM   1523  CA  ILE B 194      11.130 -43.722 -12.468  1.00 88.33           C  
ATOM   1524  C   ILE B 194      11.567 -42.904 -13.680  1.00 88.33           C  
ATOM   1525  O   ILE B 194      11.565 -43.404 -14.807  1.00 88.33           O  
ATOM   1526  CB  ILE B 194       9.671 -43.380 -12.088  1.00 88.33           C  
ATOM   1527  CG1 ILE B 194       9.216 -44.233 -10.898  1.00 88.33           C  
ATOM   1528  CG2 ILE B 194       8.741 -43.576 -13.290  1.00 88.33           C  
ATOM   1529  CD1 ILE B 194       7.804 -43.922 -10.418  1.00 88.33           C  
ATOM   1530  N   ILE B 195      11.970 -41.669 -13.453  1.00 87.80           N  
ATOM   1531  CA  ILE B 195      12.461 -40.810 -14.525  1.00 87.80           C  
ATOM   1532  C   ILE B 195      13.705 -41.432 -15.157  1.00 87.80           C  
ATOM   1533  O   ILE B 195      13.839 -41.456 -16.383  1.00 87.80           O  
ATOM   1534  CB  ILE B 195      12.778 -39.388 -14.010  1.00 87.80           C  
ATOM   1535  CG1 ILE B 195      11.501 -38.708 -13.501  1.00 87.80           C  
ATOM   1536  CG2 ILE B 195      13.444 -38.551 -15.106  1.00 87.80           C  
ATOM   1537  CD1 ILE B 195      11.738 -37.351 -12.853  1.00 87.80           C  
ATOM   1538  N   GLY B 196      14.517 -41.938 -14.313  1.00 88.18           N  
ATOM   1539  CA  GLY B 196      15.694 -42.634 -14.810  1.00 88.18           C  
ATOM   1540  C   GLY B 196      15.356 -43.875 -15.615  1.00 88.18           C  
ATOM   1541  O   GLY B 196      15.962 -44.126 -16.659  1.00 88.18           O  
ATOM   1542  N   ALA B 197      14.376 -44.626 -15.163  1.00 91.00           N  
ATOM   1543  CA  ALA B 197      13.961 -45.840 -15.862  1.00 91.00           C  
ATOM   1544  C   ALA B 197      13.417 -45.515 -17.249  1.00 91.00           C  
ATOM   1545  O   ALA B 197      13.719 -46.212 -18.221  1.00 91.00           O  
ATOM   1546  CB  ALA B 197      12.913 -46.592 -15.045  1.00 91.00           C  
ATOM   1547  N   VAL B 198      12.679 -44.458 -17.281  1.00 91.41           N  
ATOM   1548  CA  VAL B 198      12.141 -44.022 -18.566  1.00 91.41           C  
ATOM   1549  C   VAL B 198      13.283 -43.603 -19.488  1.00 91.41           C  
ATOM   1550  O   VAL B 198      13.292 -43.951 -20.672  1.00 91.41           O  
ATOM   1551  CB  VAL B 198      11.138 -42.859 -18.397  1.00 91.41           C  
ATOM   1552  CG1 VAL B 198      10.767 -42.265 -19.754  1.00 91.41           C  
ATOM   1553  CG2 VAL B 198       9.889 -43.336 -17.659  1.00 91.41           C  
ATOM   1554  N   GLY B 199      14.242 -42.908 -18.980  1.00 91.12           N  
ATOM   1555  CA  GLY B 199      15.405 -42.518 -19.760  1.00 91.12           C  
ATOM   1556  C   GLY B 199      16.183 -43.702 -20.303  1.00 91.12           C  
ATOM   1557  O   GLY B 199      16.571 -43.712 -21.474  1.00 91.12           O  
ATOM   1558  N   ILE B 200      16.328 -44.647 -19.467  1.00 91.24           N  
ATOM   1559  CA  ILE B 200      17.035 -45.857 -19.874  1.00 91.24           C  
ATOM   1560  C   ILE B 200      16.236 -46.582 -20.954  1.00 91.24           C  
ATOM   1561  O   ILE B 200      16.807 -47.084 -21.925  1.00 91.24           O  
ATOM   1562  CB  ILE B 200      17.288 -46.795 -18.673  1.00 91.24           C  
ATOM   1563  CG1 ILE B 200      18.310 -46.172 -17.715  1.00 91.24           C  
ATOM   1564  CG2 ILE B 200      17.756 -48.171 -19.152  1.00 91.24           C  
ATOM   1565  CD1 ILE B 200      18.472 -46.929 -16.404  1.00 91.24           C  
ATOM   1566  N   GLY B 201      14.942 -46.674 -20.760  1.00 93.14           N  
ATOM   1567  CA  GLY B 201      14.096 -47.274 -21.779  1.00 93.14           C  
ATOM   1568  C   GLY B 201      14.226 -46.605 -23.134  1.00 93.14           C  
ATOM   1569  O   GLY B 201      14.371 -47.280 -24.156  1.00 93.14           O  
ATOM   1570  N   ILE B 202      14.217 -45.308 -23.096  1.00 93.08           N  
ATOM   1571  CA  ILE B 202      14.363 -44.538 -24.326  1.00 93.08           C  
ATOM   1572  C   ILE B 202      15.722 -44.829 -24.958  1.00 93.08           C  
ATOM   1573  O   ILE B 202      15.820 -45.031 -26.171  1.00 93.08           O  
ATOM   1574  CB  ILE B 202      14.205 -43.023 -24.067  1.00 93.08           C  
ATOM   1575  CG1 ILE B 202      12.759 -42.697 -23.672  1.00 93.08           C  
ATOM   1576  CG2 ILE B 202      14.630 -42.218 -25.299  1.00 93.08           C  
ATOM   1577  CD1 ILE B 202      12.553 -41.261 -23.211  1.00 93.08           C  
ATOM   1578  N   ALA B 203      16.739 -44.895 -24.132  1.00 93.40           N  
ATOM   1579  CA  ALA B 203      18.087 -45.172 -24.619  1.00 93.40           C  
ATOM   1580  C   ALA B 203      18.163 -46.547 -25.274  1.00 93.40           C  
ATOM   1581  O   ALA B 203      18.755 -46.701 -26.346  1.00 93.40           O  
ATOM   1582  CB  ALA B 203      19.095 -45.075 -23.476  1.00 93.40           C  
ATOM   1583  N   VAL B 204      17.516 -47.474 -24.731  1.00 93.91           N  
ATOM   1584  CA  VAL B 204      17.538 -48.839 -25.247  1.00 93.91           C  
ATOM   1585  C   VAL B 204      16.849 -48.888 -26.608  1.00 93.91           C  
ATOM   1586  O   VAL B 204      17.372 -49.482 -27.555  1.00 93.91           O  
ATOM   1587  CB  VAL B 204      16.860 -49.826 -24.270  1.00 93.91           C  
ATOM   1588  CG1 VAL B 204      16.618 -51.174 -24.946  1.00 93.91           C  
ATOM   1589  CG2 VAL B 204      17.708 -49.998 -23.012  1.00 93.91           C  
ATOM   1590  N   VAL B 205      15.769 -48.280 -26.689  1.00 92.25           N  
ATOM   1591  CA  VAL B 205      15.025 -48.263 -27.945  1.00 92.25           C  
ATOM   1592  C   VAL B 205      15.858 -47.586 -29.030  1.00 92.25           C  
ATOM   1593  O   VAL B 205      15.902 -48.054 -30.170  1.00 92.25           O  
ATOM   1594  CB  VAL B 205      13.666 -47.545 -27.789  1.00 92.25           C  
ATOM   1595  CG1 VAL B 205      13.026 -47.300 -29.154  1.00 92.25           C  
ATOM   1596  CG2 VAL B 205      12.732 -48.360 -26.896  1.00 92.25           C  
ATOM   1597  N   MET B 206      16.542 -46.521 -28.667  1.00 93.57           N  
ATOM   1598  CA  MET B 206      17.368 -45.798 -29.629  1.00 93.57           C  
ATOM   1599  C   MET B 206      18.549 -46.650 -30.082  1.00 93.57           C  
ATOM   1600  O   MET B 206      18.878 -46.684 -31.269  1.00 93.57           O  
ATOM   1601  CB  MET B 206      17.871 -44.485 -29.026  1.00 93.57           C  
ATOM   1602  CG  MET B 206      16.789 -43.429 -28.868  1.00 93.57           C  
ATOM   1603  SD  MET B 206      17.443 -41.846 -28.209  1.00 93.57           S  
ATOM   1604  CE  MET B 206      18.314 -41.225 -29.675  1.00 93.57           C  
ATOM   1605  N   ILE B 207      19.133 -47.360 -29.195  1.00 93.46           N  
ATOM   1606  CA  ILE B 207      20.268 -48.219 -29.517  1.00 93.46           C  
ATOM   1607  C   ILE B 207      19.816 -49.339 -30.451  1.00 93.46           C  
ATOM   1608  O   ILE B 207      20.493 -49.646 -31.435  1.00 93.46           O  
ATOM   1609  CB  ILE B 207      20.909 -48.809 -28.242  1.00 93.46           C  
ATOM   1610  CG1 ILE B 207      21.646 -47.716 -27.459  1.00 93.46           C  
ATOM   1611  CG2 ILE B 207      21.856 -49.960 -28.597  1.00 93.46           C  
ATOM   1612  CD1 ILE B 207      22.164 -48.169 -26.102  1.00 93.46           C  
ATOM   1613  N   PHE B 208      18.701 -49.873 -30.196  1.00 92.47           N  
ATOM   1614  CA  PHE B 208      18.156 -50.894 -31.083  1.00 92.47           C  
ATOM   1615  C   PHE B 208      17.885 -50.319 -32.468  1.00 92.47           C  
ATOM   1616  O   PHE B 208      18.158 -50.969 -33.479  1.00 92.47           O  
ATOM   1617  CB  PHE B 208      16.868 -51.482 -30.499  1.00 92.47           C  
ATOM   1618  CG  PHE B 208      17.100 -52.623 -29.545  1.00 92.47           C  
ATOM   1619  CD1 PHE B 208      17.476 -53.875 -30.015  1.00 92.47           C  
ATOM   1620  CD2 PHE B 208      16.941 -52.444 -28.177  1.00 92.47           C  
ATOM   1621  CE1 PHE B 208      17.693 -54.933 -29.135  1.00 92.47           C  
ATOM   1622  CE2 PHE B 208      17.154 -53.496 -27.292  1.00 92.47           C  
ATOM   1623  CZ  PHE B 208      17.529 -54.740 -27.772  1.00 92.47           C  
ATOM   1624  N   GLY B 209      17.335 -49.123 -32.461  1.00 92.41           N  
ATOM   1625  CA  GLY B 209      17.119 -48.469 -33.741  1.00 92.41           C  
ATOM   1626  C   GLY B 209      18.398 -48.273 -34.534  1.00 92.41           C  
ATOM   1627  O   GLY B 209      18.422 -48.490 -35.747  1.00 92.41           O  
ATOM   1628  N   MET B 210      19.426 -47.902 -33.902  1.00 92.73           N  
ATOM   1629  CA  MET B 210      20.714 -47.702 -34.559  1.00 92.73           C  
ATOM   1630  C   MET B 210      21.283 -49.025 -35.059  1.00 92.73           C  
ATOM   1631  O   MET B 210      21.755 -49.115 -36.193  1.00 92.73           O  
ATOM   1632  CB  MET B 210      21.707 -47.031 -33.608  1.00 92.73           C  
ATOM   1633  CG  MET B 210      21.406 -45.565 -33.341  1.00 92.73           C  
ATOM   1634  SD  MET B 210      22.709 -44.752 -32.337  1.00 92.73           S  
ATOM   1635  CE  MET B 210      22.289 -45.388 -30.690  1.00 92.73           C  
ATOM   1636  N   ILE B 211      21.194 -50.045 -34.266  1.00 92.25           N  
ATOM   1637  CA  ILE B 211      21.729 -51.357 -34.612  1.00 92.25           C  
ATOM   1638  C   ILE B 211      20.969 -51.926 -35.808  1.00 92.25           C  
ATOM   1639  O   ILE B 211      21.577 -52.366 -36.786  1.00 92.25           O  
ATOM   1640  CB  ILE B 211      21.654 -52.332 -33.416  1.00 92.25           C  
ATOM   1641  CG1 ILE B 211      22.623 -51.897 -32.310  1.00 92.25           C  
ATOM   1642  CG2 ILE B 211      21.947 -53.766 -33.869  1.00 92.25           C  
ATOM   1643  CD1 ILE B 211      22.528 -52.731 -31.041  1.00 92.25           C  
ATOM   1644  N   PHE B 212      19.693 -51.856 -35.690  1.00 92.37           N  
ATOM   1645  CA  PHE B 212      18.875 -52.400 -36.767  1.00 92.37           C  
ATOM   1646  C   PHE B 212      19.104 -51.631 -38.063  1.00 92.37           C  
ATOM   1647  O   PHE B 212      19.147 -52.222 -39.144  1.00 92.37           O  
ATOM   1648  CB  PHE B 212      17.391 -52.363 -36.390  1.00 92.37           C  
ATOM   1649  CG  PHE B 212      17.004 -53.380 -35.349  1.00 92.37           C  
ATOM   1650  CD1 PHE B 212      17.866 -54.417 -35.016  1.00 92.37           C  
ATOM   1651  CD2 PHE B 212      15.777 -53.297 -34.704  1.00 92.37           C  
ATOM   1652  CE1 PHE B 212      17.511 -55.359 -34.053  1.00 92.37           C  
ATOM   1653  CE2 PHE B 212      15.416 -54.234 -33.741  1.00 92.37           C  
ATOM   1654  CZ  PHE B 212      16.283 -55.265 -33.417  1.00 92.37           C  
ATOM   1655  N   SER B 213      19.196 -50.352 -37.899  1.00 91.90           N  
ATOM   1656  CA  SER B 213      19.437 -49.526 -39.077  1.00 91.90           C  
ATOM   1657  C   SER B 213      20.774 -49.865 -39.727  1.00 91.90           C  
ATOM   1658  O   SER B 213      20.861 -49.994 -40.950  1.00 91.90           O  
ATOM   1659  CB  SER B 213      19.402 -48.042 -38.708  1.00 91.90           C  
ATOM   1660  OG  SER B 213      19.655 -47.235 -39.845  1.00 91.90           O  
ATOM   1661  N   MET B 214      21.744 -50.082 -39.016  1.00 89.68           N  
ATOM   1662  CA  MET B 214      23.074 -50.385 -39.535  1.00 89.68           C  
ATOM   1663  C   MET B 214      23.118 -51.787 -40.135  1.00 89.68           C  
ATOM   1664  O   MET B 214      23.719 -51.997 -41.190  1.00 89.68           O  
ATOM   1665  CB  MET B 214      24.125 -50.255 -38.432  1.00 89.68           C  
ATOM   1666  CG  MET B 214      25.545 -50.098 -38.953  1.00 89.68           C  
ATOM   1667  SD  MET B 214      25.786 -48.530 -39.875  1.00 89.68           S  
ATOM   1668  CE  MET B 214      27.592 -48.533 -40.043  1.00 89.68           C  
ATOM   1669  N   ILE B 215      22.533 -52.713 -39.479  1.00 90.20           N  
ATOM   1670  CA  ILE B 215      22.493 -54.076 -39.993  1.00 90.20           C  
ATOM   1671  C   ILE B 215      21.796 -54.095 -41.352  1.00 90.20           C  
ATOM   1672  O   ILE B 215      22.286 -54.713 -42.300  1.00 90.20           O  
ATOM   1673  CB  ILE B 215      21.777 -55.031 -39.011  1.00 90.20           C  
ATOM   1674  CG1 ILE B 215      22.647 -55.274 -37.773  1.00 90.20           C  
ATOM   1675  CG2 ILE B 215      21.426 -56.352 -39.701  1.00 90.20           C  
ATOM   1676  CD1 ILE B 215      21.989 -56.146 -36.714  1.00 90.20           C  
ATOM   1677  N   LEU B 216      20.711 -53.427 -41.413  1.00 90.61           N  
ATOM   1678  CA  LEU B 216      19.961 -53.372 -42.663  1.00 90.61           C  
ATOM   1679  C   LEU B 216      20.748 -52.628 -43.737  1.00 90.61           C  
ATOM   1680  O   LEU B 216      20.794 -53.060 -44.890  1.00 90.61           O  
ATOM   1681  CB  LEU B 216      18.605 -52.696 -42.447  1.00 90.61           C  
ATOM   1682  CG  LEU B 216      17.655 -52.682 -43.645  1.00 90.61           C  
ATOM   1683  CD1 LEU B 216      17.363 -54.105 -44.107  1.00 90.61           C  
ATOM   1684  CD2 LEU B 216      16.363 -51.952 -43.294  1.00 90.61           C  
ATOM   1685  N   CYS B 217      21.294 -51.537 -43.352  1.00 89.37           N  
ATOM   1686  CA  CYS B 217      22.099 -50.758 -44.286  1.00 89.37           C  
ATOM   1687  C   CYS B 217      23.252 -51.589 -44.837  1.00 89.37           C  
ATOM   1688  O   CYS B 217      23.496 -51.595 -46.045  1.00 89.37           O  
ATOM   1689  CB  CYS B 217      22.644 -49.502 -43.606  1.00 89.37           C  
ATOM   1690  SG  CYS B 217      23.548 -48.405 -44.721  1.00 89.37           S  
ATOM   1691  N   CYS B 218      23.936 -52.341 -44.060  1.00 88.32           N  
ATOM   1692  CA  CYS B 218      25.065 -53.166 -44.478  1.00 88.32           C  
ATOM   1693  C   CYS B 218      24.595 -54.345 -45.321  1.00 88.32           C  
ATOM   1694  O   CYS B 218      25.262 -54.730 -46.284  1.00 88.32           O  
ATOM   1695  CB  CYS B 218      25.838 -53.672 -43.260  1.00 88.32           C  
ATOM   1696  SG  CYS B 218      26.804 -52.394 -42.427  1.00 88.32           S  
ATOM   1697  N   ALA B 219      23.520 -54.926 -44.950  1.00 88.73           N  
ATOM   1698  CA  ALA B 219      22.972 -56.038 -45.721  1.00 88.73           C  
ATOM   1699  C   ALA B 219      22.603 -55.598 -47.135  1.00 88.73           C  
ATOM   1700  O   ALA B 219      22.831 -56.332 -48.099  1.00 88.73           O  
ATOM   1701  CB  ALA B 219      21.751 -56.624 -45.014  1.00 88.73           C  
ATOM   1702  N   ILE B 220      22.077 -54.448 -47.233  1.00 87.83           N  
ATOM   1703  CA  ILE B 220      21.708 -53.904 -48.534  1.00 87.83           C  
ATOM   1704  C   ILE B 220      22.966 -53.626 -49.354  1.00 87.83           C  
ATOM   1705  O   ILE B 220      23.009 -53.912 -50.553  1.00 87.83           O  
ATOM   1706  CB  ILE B 220      20.867 -52.616 -48.391  1.00 87.83           C  
ATOM   1707  CG1 ILE B 220      19.535 -52.921 -47.697  1.00 87.83           C  
ATOM   1708  CG2 ILE B 220      20.636 -51.966 -49.758  1.00 87.83           C  
ATOM   1709  CD1 ILE B 220      18.802 -51.687 -47.190  1.00 87.83           C  
ATOM   1710  N   ARG B 221      23.953 -53.083 -48.742  1.00 84.74           N  
ATOM   1711  CA  ARG B 221      25.208 -52.786 -49.425  1.00 84.74           C  
ATOM   1712  C   ARG B 221      25.867 -54.061 -49.940  1.00 84.74           C  
ATOM   1713  O   ARG B 221      26.379 -54.092 -51.061  1.00 84.74           O  
ATOM   1714  CB  ARG B 221      26.165 -52.042 -48.491  1.00 84.74           C  
ATOM   1715  CG  ARG B 221      27.381 -51.457 -49.193  1.00 84.74           C  
ATOM   1716  CD  ARG B 221      28.231 -50.621 -48.248  1.00 84.74           C  
ATOM   1717  NE  ARG B 221      29.405 -50.073 -48.920  1.00 84.74           N  
ATOM   1718  CZ  ARG B 221      30.335 -49.325 -48.333  1.00 84.74           C  
ATOM   1719  NH1 ARG B 221      30.245 -49.019 -47.043  1.00 84.74           N  
ATOM   1720  NH2 ARG B 221      31.363 -48.878 -49.039  1.00 84.74           N  
ATOM   1721  N   ARG B 222      25.867 -55.088 -49.141  1.00 83.58           N  
ATOM   1722  CA  ARG B 222      26.460 -56.364 -49.534  1.00 83.58           C  
ATOM   1723  C   ARG B 222      25.699 -56.983 -50.701  1.00 83.58           C  
ATOM   1724  O   ARG B 222      26.304 -57.584 -51.593  1.00 83.58           O  
ATOM   1725  CB  ARG B 222      26.482 -57.333 -48.349  1.00 83.58           C  
ATOM   1726  CG  ARG B 222      27.469 -58.478 -48.511  1.00 83.58           C  
ATOM   1727  CD  ARG B 222      27.486 -59.384 -47.287  1.00 83.58           C  
ATOM   1728  NE  ARG B 222      28.596 -60.332 -47.335  1.00 83.58           N  
ATOM   1729  CZ  ARG B 222      28.970 -61.112 -46.324  1.00 83.58           C  
ATOM   1730  NH1 ARG B 222      28.328 -61.072 -45.162  1.00 83.58           N  
ATOM   1731  NH2 ARG B 222      29.994 -61.939 -46.475  1.00 83.58           N  
ATOM   1732  N   ASN B 223      24.423 -56.853 -50.637  1.00 80.55           N  
ATOM   1733  CA  ASN B 223      23.615 -57.395 -51.726  1.00 80.55           C  
ATOM   1734  C   ASN B 223      23.864 -56.649 -53.034  1.00 80.55           C  
ATOM   1735  O   ASN B 223      23.819 -57.244 -54.111  1.00 80.55           O  
ATOM   1736  CB  ASN B 223      22.128 -57.350 -51.363  1.00 80.55           C  
ATOM   1737  CG  ASN B 223      21.640 -58.645 -50.745  1.00 80.55           C  
ATOM   1738  ND2 ASN B 223      20.387 -58.656 -50.304  1.00 80.55           N  
ATOM   1739  OD1 ASN B 223      22.382 -59.628 -50.662  1.00 80.55           O  
ATOM   1740  N   ARG B 224      24.122 -55.424 -52.990  1.00 74.92           N  
ATOM   1741  CA  ARG B 224      24.377 -54.629 -54.187  1.00 74.92           C  
ATOM   1742  C   ARG B 224      25.750 -54.943 -54.771  1.00 74.92           C  
ATOM   1743  O   ARG B 224      25.943 -54.874 -55.987  1.00 74.92           O  
ATOM   1744  CB  ARG B 224      24.272 -53.135 -53.871  1.00 74.92           C  
ATOM   1745  CG  ARG B 224      23.078 -52.451 -54.521  1.00 74.92           C  
ATOM   1746  CD  ARG B 224      23.090 -50.948 -54.283  1.00 74.92           C  
ATOM   1747  NE  ARG B 224      21.893 -50.307 -54.817  1.00 74.92           N  
ATOM   1748  CZ  ARG B 224      21.621 -49.008 -54.723  1.00 74.92           C  
ATOM   1749  NH1 ARG B 224      22.460 -48.184 -54.108  1.00 74.92           N  
ATOM   1750  NH2 ARG B 224      20.502 -48.532 -55.247  1.00 74.92           N  
ATOM   1751  N   GLU B 225      26.677 -55.211 -53.910  1.00 72.16           N  
ATOM   1752  CA  GLU B 225      28.016 -55.555 -54.379  1.00 72.16           C  
ATOM   1753  C   GLU B 225      28.043 -56.951 -54.995  1.00 72.16           C  
ATOM   1754  O   GLU B 225      28.884 -57.244 -55.847  1.00 72.16           O  
ATOM   1755  CB  GLU B 225      29.027 -55.465 -53.234  1.00 72.16           C  
ATOM   1756  CG  GLU B 225      29.342 -54.041 -52.802  1.00 72.16           C  
ATOM   1757  CD  GLU B 225      30.320 -53.969 -51.640  1.00 72.16           C  
ATOM   1758  OE1 GLU B 225      30.680 -52.845 -51.218  1.00 72.16           O  
ATOM   1759  OE2 GLU B 225      30.730 -55.044 -51.147  1.00 72.16           O  
ATOM   1760  N   MET B 226      27.245 -57.821 -54.506  1.00 68.48           N  
ATOM   1761  CA  MET B 226      27.227 -59.182 -55.036  1.00 68.48           C  
ATOM   1762  C   MET B 226      26.549 -59.225 -56.401  1.00 68.48           C  
ATOM   1763  O   MET B 226      26.738 -60.176 -57.162  1.00 68.48           O  
ATOM   1764  CB  MET B 226      26.513 -60.127 -54.067  1.00 68.48           C  
ATOM   1765  CG  MET B 226      27.367 -60.551 -52.883  1.00 68.48           C  
ATOM   1766  SD  MET B 226      26.656 -61.981 -51.980  1.00 68.48           S  
ATOM   1767  CE  MET B 226      26.994 -61.479 -50.269  1.00 68.48           C  
ATOM   1768  N   VAL B 227      25.769 -58.260 -56.737  1.00 56.10           N  
ATOM   1769  CA  VAL B 227      25.232 -58.266 -58.093  1.00 56.10           C  
ATOM   1770  C   VAL B 227      26.133 -57.442 -59.009  1.00 56.10           C  
ATOM   1771  O   VAL B 227      26.606 -56.371 -58.624  1.00 56.10           O  
ATOM   1772  CB  VAL B 227      23.787 -57.720 -58.133  1.00 56.10           C  
ATOM   1773  CG1 VAL B 227      23.235 -57.759 -59.557  1.00 56.10           C  
ATOM   1774  CG2 VAL B 227      22.889 -58.515 -57.187  1.00 56.10           C  
TER   
ATOM   1775  N   CYS C   1      -1.697  -9.261   2.142  1.00 92.50           N  
ATOM   1776  CA  CYS C   1      -1.170  -8.399   3.193  1.00 92.50           C  
ATOM   1777  C   CYS C   1      -2.136  -8.319   4.369  1.00 92.50           C  
ATOM   1778  O   CYS C   1      -1.771  -7.848   5.447  1.00 92.50           O  
ATOM   1779  CB  CYS C   1      -0.897  -6.997   2.649  1.00 92.50           C  
ATOM   1780  SG  CYS C   1       0.584  -6.225   3.336  1.00 92.50           S  
ATOM   1781  N   VAL C   2      -3.271  -8.883   4.242  1.00 96.84           N  
ATOM   1782  CA  VAL C   2      -4.331  -8.676   5.223  1.00 96.84           C  
ATOM   1783  C   VAL C   2      -4.003  -9.433   6.507  1.00 96.84           C  
ATOM   1784  O   VAL C   2      -4.472  -9.068   7.588  1.00 96.84           O  
ATOM   1785  CB  VAL C   2      -5.705  -9.124   4.675  1.00 96.84           C  
ATOM   1786  CG1 VAL C   2      -6.200  -8.158   3.600  1.00 96.84           C  
ATOM   1787  CG2 VAL C   2      -5.621 -10.546   4.124  1.00 96.84           C  
ATOM   1788  N   ILE C   3      -3.179 -10.381   6.433  1.00 96.55           N  
ATOM   1789  CA  ILE C   3      -2.830 -11.194   7.594  1.00 96.55           C  
ATOM   1790  C   ILE C   3      -2.014 -10.360   8.580  1.00 96.55           C  
ATOM   1791  O   ILE C   3      -1.835 -10.754   9.735  1.00 96.55           O  
ATOM   1792  CB  ILE C   3      -2.044 -12.459   7.183  1.00 96.55           C  
ATOM   1793  CG1 ILE C   3      -2.129 -13.522   8.283  1.00 96.55           C  
ATOM   1794  CG2 ILE C   3      -0.585 -12.110   6.870  1.00 96.55           C  
ATOM   1795  CD1 ILE C   3      -1.963 -14.950   7.780  1.00 96.55           C  
ATOM   1796  N   CYS C   4      -1.465  -9.278   8.121  1.00 97.12           N  
ATOM   1797  CA  CYS C   4      -0.691  -8.385   8.978  1.00 97.12           C  
ATOM   1798  C   CYS C   4      -1.596  -7.651   9.959  1.00 97.12           C  
ATOM   1799  O   CYS C   4      -1.115  -7.037  10.913  1.00 97.12           O  
ATOM   1800  CB  CYS C   4       0.087  -7.376   8.134  1.00 97.12           C  
ATOM   1801  SG  CYS C   4       1.283  -8.134   7.012  1.00 97.12           S  
ATOM   1802  N   ASP C   5      -2.854  -7.639   9.738  1.00 97.10           N  
ATOM   1803  CA  ASP C   5      -3.833  -7.079  10.665  1.00 97.10           C  
ATOM   1804  C   ASP C   5      -4.157  -8.067  11.785  1.00 97.10           C  
ATOM   1805  O   ASP C   5      -4.663  -9.161  11.526  1.00 97.10           O  
ATOM   1806  CB  ASP C   5      -5.113  -6.686   9.924  1.00 97.10           C  
ATOM   1807  CG  ASP C   5      -6.069  -5.876  10.780  1.00 97.10           C  
ATOM   1808  OD1 ASP C   5      -6.079  -6.054  12.018  1.00 97.10           O  
ATOM   1809  OD2 ASP C   5      -6.823  -5.056  10.213  1.00 97.10           O  
ATOM   1810  N   PRO C   6      -3.951  -7.690  12.995  1.00 96.88           N  
ATOM   1811  CA  PRO C   6      -4.212  -8.595  14.117  1.00 96.88           C  
ATOM   1812  C   PRO C   6      -5.667  -9.057  14.174  1.00 96.88           C  
ATOM   1813  O   PRO C   6      -5.948 -10.170  14.629  1.00 96.88           O  
ATOM   1814  CB  PRO C   6      -3.860  -7.750  15.343  1.00 96.88           C  
ATOM   1815  CG  PRO C   6      -2.938  -6.693  14.825  1.00 96.88           C  
ATOM   1816  CD  PRO C   6      -3.285  -6.417  13.391  1.00 96.88           C  
ATOM   1817  N   SER C   7      -6.567  -8.227  13.765  1.00 97.71           N  
ATOM   1818  CA  SER C   7      -7.978  -8.596  13.779  1.00 97.71           C  
ATOM   1819  C   SER C   7      -8.245  -9.798  12.881  1.00 97.71           C  
ATOM   1820  O   SER C   7      -9.095 -10.636  13.190  1.00 97.71           O  
ATOM   1821  CB  SER C   7      -8.847  -7.417  13.339  1.00 97.71           C  
ATOM   1822  OG  SER C   7      -8.581  -6.272  14.131  1.00 97.71           O  
ATOM   1823  N   VAL C   8      -7.554  -9.890  11.828  1.00 98.19           N  
ATOM   1824  CA  VAL C   8      -7.719 -10.999  10.894  1.00 98.19           C  
ATOM   1825  C   VAL C   8      -7.201 -12.289  11.528  1.00 98.19           C  
ATOM   1826  O   VAL C   8      -7.853 -13.333  11.447  1.00 98.19           O  
ATOM   1827  CB  VAL C   8      -6.989 -10.731   9.559  1.00 98.19           C  
ATOM   1828  CG1 VAL C   8      -7.005 -11.976   8.675  1.00 98.19           C  
ATOM   1829  CG2 VAL C   8      -7.627  -9.548   8.832  1.00 98.19           C  
ATOM   1830  N   VAL C   9      -6.103 -12.222  12.167  1.00 97.25           N  
ATOM   1831  CA  VAL C   9      -5.513 -13.379  12.833  1.00 97.25           C  
ATOM   1832  C   VAL C   9      -6.458 -13.890  13.918  1.00 97.25           C  
ATOM   1833  O   VAL C   9      -6.684 -15.097  14.035  1.00 97.25           O  
ATOM   1834  CB  VAL C   9      -4.134 -13.040  13.443  1.00 97.25           C  
ATOM   1835  CG1 VAL C   9      -3.573 -14.237  14.208  1.00 97.25           C  
ATOM   1836  CG2 VAL C   9      -3.162 -12.595  12.353  1.00 97.25           C  
ATOM   1837  N   LEU C  10      -7.001 -12.973  14.609  1.00 97.43           N  
ATOM   1838  CA  LEU C  10      -7.939 -13.332  15.666  1.00 97.43           C  
ATOM   1839  C   LEU C  10      -9.189 -13.987  15.086  1.00 97.43           C  
ATOM   1840  O   LEU C  10      -9.709 -14.952  15.651  1.00 97.43           O  
ATOM   1841  CB  LEU C  10      -8.329 -12.095  16.481  1.00 97.43           C  
ATOM   1842  CG  LEU C  10      -7.271 -11.560  17.448  1.00 97.43           C  
ATOM   1843  CD1 LEU C  10      -7.701 -10.208  18.008  1.00 97.43           C  
ATOM   1844  CD2 LEU C  10      -7.022 -12.557  18.574  1.00 97.43           C  
ATOM   1845  N   ALA C  11      -9.649 -13.455  14.007  1.00 97.70           N  
ATOM   1846  CA  ALA C  11     -10.837 -14.013  13.367  1.00 97.70           C  
ATOM   1847  C   ALA C  11     -10.582 -15.437  12.883  1.00 97.70           C  
ATOM   1848  O   ALA C  11     -11.462 -16.298  12.977  1.00 97.70           O  
ATOM   1849  CB  ALA C  11     -11.277 -13.129  12.203  1.00 97.70           C  
ATOM   1850  N   LEU C  12      -9.414 -15.712  12.388  1.00 97.59           N  
ATOM   1851  CA  LEU C  12      -9.065 -17.052  11.927  1.00 97.59           C  
ATOM   1852  C   LEU C  12      -8.991 -18.026  13.097  1.00 97.59           C  
ATOM   1853  O   LEU C  12      -9.414 -19.178  12.979  1.00 97.59           O  
ATOM   1854  CB  LEU C  12      -7.729 -17.030  11.181  1.00 97.59           C  
ATOM   1855  CG  LEU C  12      -7.709 -16.282   9.846  1.00 97.59           C  
ATOM   1856  CD1 LEU C  12      -6.310 -16.316   9.239  1.00 97.59           C  
ATOM   1857  CD2 LEU C  12      -8.730 -16.879   8.884  1.00 97.59           C  
ATOM   1858  N   LYS C  13      -8.485 -17.556  14.209  1.00 97.07           N  
ATOM   1859  CA  LYS C  13      -8.445 -18.387  15.409  1.00 97.07           C  
ATOM   1860  C   LYS C  13      -9.853 -18.722  15.892  1.00 97.07           C  
ATOM   1861  O   LYS C  13     -10.130 -19.862  16.272  1.00 97.07           O  
ATOM   1862  CB  LYS C  13      -7.662 -17.688  16.520  1.00 97.07           C  
ATOM   1863  CG  LYS C  13      -6.155 -17.691  16.314  1.00 97.07           C  
ATOM   1864  CD  LYS C  13      -5.426 -17.081  17.503  1.00 97.07           C  
ATOM   1865  CE  LYS C  13      -3.922 -17.019  17.267  1.00 97.07           C  
ATOM   1866  NZ  LYS C  13      -3.210 -16.349  18.396  1.00 97.07           N  
ATOM   1867  N   SER C  14     -10.644 -17.727  15.854  1.00 97.08           N  
ATOM   1868  CA  SER C  14     -12.032 -17.938  16.248  1.00 97.08           C  
ATOM   1869  C   SER C  14     -12.736 -18.903  15.300  1.00 97.08           C  
ATOM   1870  O   SER C  14     -13.553 -19.720  15.729  1.00 97.08           O  
ATOM   1871  CB  SER C  14     -12.787 -16.608  16.287  1.00 97.08           C  
ATOM   1872  OG  SER C  14     -14.150 -16.813  16.613  1.00 97.08           O  
ATOM   1873  N   LEU C  15     -12.465 -18.783  14.054  1.00 97.56           N  
ATOM   1874  CA  LEU C  15     -13.017 -19.710  13.072  1.00 97.56           C  
ATOM   1875  C   LEU C  15     -12.639 -21.148  13.408  1.00 97.56           C  
ATOM   1876  O   LEU C  15     -13.492 -22.039  13.392  1.00 97.56           O  
ATOM   1877  CB  LEU C  15     -12.525 -19.356  11.666  1.00 97.56           C  
ATOM   1878  CG  LEU C  15     -13.068 -20.214  10.522  1.00 97.56           C  
ATOM   1879  CD1 LEU C  15     -14.561 -19.970  10.336  1.00 97.56           C  
ATOM   1880  CD2 LEU C  15     -12.309 -19.926   9.231  1.00 97.56           C  
ATOM   1881  N   GLU C  16     -11.459 -21.342  13.760  1.00 97.25           N  
ATOM   1882  CA  GLU C  16     -10.939 -22.672  14.063  1.00 97.25           C  
ATOM   1883  C   GLU C  16     -11.493 -23.193  15.386  1.00 97.25           C  
ATOM   1884  O   GLU C  16     -11.973 -24.325  15.461  1.00 97.25           O  
ATOM   1885  CB  GLU C  16      -9.409 -22.656  14.103  1.00 97.25           C  
ATOM   1886  CG  GLU C  16      -8.787 -24.011  14.406  1.00 97.25           C  
ATOM   1887  CD  GLU C  16      -7.272 -23.961  14.530  1.00 97.25           C  
ATOM   1888  OE1 GLU C  16      -6.631 -25.036  14.584  1.00 97.25           O  
ATOM   1889  OE2 GLU C  16      -6.720 -22.839  14.575  1.00 97.25           O  
ATOM   1890  N   LYS C  17     -11.516 -22.403  16.418  1.00 96.88           N  
ATOM   1891  CA  LYS C  17     -11.825 -22.850  17.773  1.00 96.88           C  
ATOM   1892  C   LYS C  17     -13.329 -22.823  18.031  1.00 96.88           C  
ATOM   1893  O   LYS C  17     -13.864 -23.702  18.710  1.00 96.88           O  
ATOM   1894  CB  LYS C  17     -11.102 -21.982  18.803  1.00 96.88           C  
ATOM   1895  CG  LYS C  17      -9.590 -22.158  18.809  1.00 96.88           C  
ATOM   1896  CD  LYS C  17      -8.985 -21.756  20.148  1.00 96.88           C  
ATOM   1897  CE  LYS C  17      -7.475 -21.954  20.162  1.00 96.88           C  
ATOM   1898  NZ  LYS C  17      -6.882 -21.594  21.485  1.00 96.88           N  
ATOM   1899  N   ASP C  18     -13.978 -21.883  17.409  1.00 97.12           N  
ATOM   1900  CA  ASP C  18     -15.372 -21.659  17.779  1.00 97.12           C  
ATOM   1901  C   ASP C  18     -16.317 -22.158  16.688  1.00 97.12           C  
ATOM   1902  O   ASP C  18     -17.353 -22.760  16.984  1.00 97.12           O  
ATOM   1903  CB  ASP C  18     -15.625 -20.175  18.053  1.00 97.12           C  
ATOM   1904  CG  ASP C  18     -14.738 -19.617  19.153  1.00 97.12           C  
ATOM   1905  OD1 ASP C  18     -14.395 -20.361  20.096  1.00 97.12           O  
ATOM   1906  OD2 ASP C  18     -14.383 -18.421  19.078  1.00 97.12           O  
ATOM   1907  N   TYR C  19     -15.971 -22.029  15.488  1.00 97.26           N  
ATOM   1908  CA  TYR C  19     -16.932 -22.294  14.424  1.00 97.26           C  
ATOM   1909  C   TYR C  19     -16.751 -23.699  13.862  1.00 97.26           C  
ATOM   1910  O   TYR C  19     -17.725 -24.437  13.692  1.00 97.26           O  
ATOM   1911  CB  TYR C  19     -16.792 -21.261  13.302  1.00 97.26           C  
ATOM   1912  CG  TYR C  19     -17.955 -21.249  12.339  1.00 97.26           C  
ATOM   1913  CD1 TYR C  19     -17.849 -21.839  11.082  1.00 97.26           C  
ATOM   1914  CD2 TYR C  19     -19.159 -20.646  12.684  1.00 97.26           C  
ATOM   1915  CE1 TYR C  19     -18.916 -21.828  10.190  1.00 97.26           C  
ATOM   1916  CE2 TYR C  19     -20.234 -20.629  11.801  1.00 97.26           C  
ATOM   1917  CZ  TYR C  19     -20.103 -21.223  10.559  1.00 97.26           C  
ATOM   1918  OH  TYR C  19     -21.163 -21.209   9.680  1.00 97.26           O  
ATOM   1919  N   LEU C  20     -15.552 -24.135  13.628  1.00 96.18           N  
ATOM   1920  CA  LEU C  20     -15.269 -25.378  12.918  1.00 96.18           C  
ATOM   1921  C   LEU C  20     -15.826 -26.577  13.678  1.00 96.18           C  
ATOM   1922  O   LEU C  20     -16.424 -27.474  13.078  1.00 96.18           O  
ATOM   1923  CB  LEU C  20     -13.762 -25.545  12.712  1.00 96.18           C  
ATOM   1924  CG  LEU C  20     -13.127 -24.685  11.618  1.00 96.18           C  
ATOM   1925  CD1 LEU C  20     -11.707 -25.160  11.328  1.00 96.18           C  
ATOM   1926  CD2 LEU C  20     -13.976 -24.718  10.352  1.00 96.18           C  
ATOM   1927  N   PRO C  21     -15.703 -26.665  15.012  1.00 96.42           N  
ATOM   1928  CA  PRO C  21     -16.168 -27.850  15.735  1.00 96.42           C  
ATOM   1929  C   PRO C  21     -17.646 -28.148  15.493  1.00 96.42           C  
ATOM   1930  O   PRO C  21     -18.038 -29.313  15.398  1.00 96.42           O  
ATOM   1931  CB  PRO C  21     -15.917 -27.491  17.202  1.00 96.42           C  
ATOM   1932  CG  PRO C  21     -14.729 -26.585  17.175  1.00 96.42           C  
ATOM   1933  CD  PRO C  21     -14.825 -25.708  15.959  1.00 96.42           C  
ATOM   1934  N   GLY C  22     -18.415 -27.225  15.206  1.00 95.94           N  
ATOM   1935  CA  GLY C  22     -19.841 -27.436  15.021  1.00 95.94           C  
ATOM   1936  C   GLY C  22     -20.258 -27.445  13.562  1.00 95.94           C  
ATOM   1937  O   GLY C  22     -21.406 -27.760  13.241  1.00 95.94           O  
ATOM   1938  N   HIS C  23     -19.328 -27.260  12.628  1.00 96.22           N  
ATOM   1939  CA  HIS C  23     -19.784 -27.008  11.265  1.00 96.22           C  
ATOM   1940  C   HIS C  23     -18.983 -27.825  10.257  1.00 96.22           C  
ATOM   1941  O   HIS C  23     -19.275 -27.799   9.060  1.00 96.22           O  
ATOM   1942  CB  HIS C  23     -19.682 -25.518  10.933  1.00 96.22           C  
ATOM   1943  CG  HIS C  23     -20.581 -24.657  11.761  1.00 96.22           C  
ATOM   1944  CD2 HIS C  23     -21.778 -24.092  11.480  1.00 96.22           C  
ATOM   1945  ND1 HIS C  23     -20.272 -24.284  13.052  1.00 96.22           N  
ATOM   1946  CE1 HIS C  23     -21.245 -23.526  13.530  1.00 96.22           C  
ATOM   1947  NE2 HIS C  23     -22.172 -23.395  12.596  1.00 96.22           N  
ATOM   1948  N   LEU C  24     -17.968 -28.562  10.766  1.00 93.01           N  
ATOM   1949  CA  LEU C  24     -17.153 -29.439   9.932  1.00 93.01           C  
ATOM   1950  C   LEU C  24     -16.623 -30.618  10.741  1.00 93.01           C  
ATOM   1951  O   LEU C  24     -16.358 -30.487  11.938  1.00 93.01           O  
ATOM   1952  CB  LEU C  24     -15.988 -28.662   9.316  1.00 93.01           C  
ATOM   1953  CG  LEU C  24     -15.237 -29.355   8.179  1.00 93.01           C  
ATOM   1954  CD1 LEU C  24     -16.134 -29.484   6.952  1.00 93.01           C  
ATOM   1955  CD2 LEU C  24     -13.961 -28.592   7.836  1.00 93.01           C  
ATOM   1956  N   ASP C  25     -16.532 -31.749  10.064  1.00 91.85           N  
ATOM   1957  CA  ASP C  25     -16.015 -32.946  10.721  1.00 91.85           C  
ATOM   1958  C   ASP C  25     -14.600 -32.715  11.248  1.00 91.85           C  
ATOM   1959  O   ASP C  25     -13.776 -32.092  10.575  1.00 91.85           O  
ATOM   1960  CB  ASP C  25     -16.031 -34.136   9.759  1.00 91.85           C  
ATOM   1961  CG  ASP C  25     -16.937 -35.261  10.225  1.00 91.85           C  
ATOM   1962  OD1 ASP C  25     -16.853 -35.664  11.405  1.00 91.85           O  
ATOM   1963  OD2 ASP C  25     -17.741 -35.754   9.403  1.00 91.85           O  
ATOM   1964  N   ALA C  26     -14.263 -33.205  12.362  1.00 91.57           N  
ATOM   1965  CA  ALA C  26     -12.999 -32.994  13.062  1.00 91.57           C  
ATOM   1966  C   ALA C  26     -11.819 -33.478  12.224  1.00 91.57           C  
ATOM   1967  O   ALA C  26     -10.722 -32.922  12.304  1.00 91.57           O  
ATOM   1968  CB  ALA C  26     -13.014 -33.704  14.414  1.00 91.57           C  
ATOM   1969  N   LYS C  27     -12.075 -34.440  11.442  1.00 88.01           N  
ATOM   1970  CA  LYS C  27     -10.997 -35.018  10.645  1.00 88.01           C  
ATOM   1971  C   LYS C  27     -10.472 -34.016   9.622  1.00 88.01           C  
ATOM   1972  O   LYS C  27      -9.343 -34.143   9.142  1.00 88.01           O  
ATOM   1973  CB  LYS C  27     -11.472 -36.288   9.938  1.00 88.01           C  
ATOM   1974  CG  LYS C  27     -12.629 -36.064   8.976  1.00 88.01           C  
ATOM   1975  CD  LYS C  27     -13.066 -37.367   8.316  1.00 88.01           C  
ATOM   1976  CE  LYS C  27     -14.224 -37.144   7.353  1.00 88.01           C  
ATOM   1977  NZ  LYS C  27     -14.645 -38.415   6.690  1.00 88.01           N  
ATOM   1978  N   HIS C  28     -11.353 -32.999   9.343  1.00 85.68           N  
ATOM   1979  CA  HIS C  28     -11.000 -32.060   8.284  1.00 85.68           C  
ATOM   1980  C   HIS C  28     -10.502 -30.740   8.862  1.00 85.68           C  
ATOM   1981  O   HIS C  28     -10.063 -29.858   8.119  1.00 85.68           O  
ATOM   1982  CB  HIS C  28     -12.198 -31.813   7.365  1.00 85.68           C  
ATOM   1983  CG  HIS C  28     -12.685 -33.044   6.670  1.00 85.68           C  
ATOM   1984  CD2 HIS C  28     -13.903 -33.633   6.655  1.00 85.68           C  
ATOM   1985  ND1 HIS C  28     -11.870 -33.821   5.875  1.00 85.68           N  
ATOM   1986  CE1 HIS C  28     -12.570 -34.838   5.399  1.00 85.68           C  
ATOM   1987  NE2 HIS C  28     -13.806 -34.747   5.857  1.00 85.68           N  
ATOM   1988  N   HIS C  29     -10.491 -30.592  10.163  1.00 91.31           N  
ATOM   1989  CA  HIS C  29     -10.222 -29.303  10.789  1.00 91.31           C  
ATOM   1990  C   HIS C  29      -8.813 -28.817  10.466  1.00 91.31           C  
ATOM   1991  O   HIS C  29      -8.634 -27.694   9.988  1.00 91.31           O  
ATOM   1992  CB  HIS C  29     -10.412 -29.393  12.304  1.00 91.31           C  
ATOM   1993  CG  HIS C  29     -11.845 -29.498  12.724  1.00 91.31           C  
ATOM   1994  CD2 HIS C  29     -12.971 -29.697  12.000  1.00 91.31           C  
ATOM   1995  ND1 HIS C  29     -12.244 -29.391  14.038  1.00 91.31           N  
ATOM   1996  CE1 HIS C  29     -13.558 -29.521  14.104  1.00 91.31           C  
ATOM   1997  NE2 HIS C  29     -14.024 -29.708  12.881  1.00 91.31           N  
ATOM   1998  N   LYS C  30      -7.900 -29.682  10.707  1.00 90.06           N  
ATOM   1999  CA  LYS C  30      -6.501 -29.296  10.535  1.00 90.06           C  
ATOM   2000  C   LYS C  30      -6.199 -28.962   9.077  1.00 90.06           C  
ATOM   2001  O   LYS C  30      -5.613 -27.918   8.783  1.00 90.06           O  
ATOM   2002  CB  LYS C  30      -5.574 -30.411  11.022  1.00 90.06           C  
ATOM   2003  CG  LYS C  30      -4.099 -30.037  11.010  1.00 90.06           C  
ATOM   2004  CD  LYS C  30      -3.230 -31.172  11.537  1.00 90.06           C  
ATOM   2005  CE  LYS C  30      -1.749 -30.825  11.462  1.00 90.06           C  
ATOM   2006  NZ  LYS C  30      -0.893 -31.937  11.973  1.00 90.06           N  
ATOM   2007  N   ALA C  31      -6.633 -29.824   8.196  1.00 83.85           N  
ATOM   2008  CA  ALA C  31      -6.383 -29.623   6.772  1.00 83.85           C  
ATOM   2009  C   ALA C  31      -7.073 -28.358   6.268  1.00 83.85           C  
ATOM   2010  O   ALA C  31      -6.498 -27.603   5.481  1.00 83.85           O  
ATOM   2011  CB  ALA C  31      -6.855 -30.836   5.973  1.00 83.85           C  
ATOM   2012  N   MET C  32      -8.261 -28.137   6.717  1.00 87.60           N  
ATOM   2013  CA  MET C  32      -9.029 -26.959   6.319  1.00 87.60           C  
ATOM   2014  C   MET C  32      -8.331 -25.680   6.765  1.00 87.60           C  
ATOM   2015  O   MET C  32      -8.159 -24.752   5.971  1.00 87.60           O  
ATOM   2016  CB  MET C  32     -10.442 -27.016   6.901  1.00 87.60           C  
ATOM   2017  CG  MET C  32     -11.310 -25.829   6.515  1.00 87.60           C  
ATOM   2018  SD  MET C  32     -13.013 -25.957   7.188  1.00 87.60           S  
ATOM   2019  CE  MET C  32     -13.717 -24.400   6.577  1.00 87.60           C  
ATOM   2020  N   MET C  33      -7.906 -25.656   7.965  1.00 92.23           N  
ATOM   2021  CA  MET C  33      -7.302 -24.443   8.510  1.00 92.23           C  
ATOM   2022  C   MET C  33      -5.963 -24.154   7.841  1.00 92.23           C  
ATOM   2023  O   MET C  33      -5.609 -22.993   7.629  1.00 92.23           O  
ATOM   2024  CB  MET C  33      -7.115 -24.568  10.023  1.00 92.23           C  
ATOM   2025  CG  MET C  33      -8.407 -24.434  10.813  1.00 92.23           C  
ATOM   2026  SD  MET C  33      -9.372 -22.948  10.337  1.00 92.23           S  
ATOM   2027  CE  MET C  33      -8.147 -21.651  10.669  1.00 92.23           C  
ATOM   2028  N   GLU C  34      -5.228 -25.187   7.568  1.00 88.27           N  
ATOM   2029  CA  GLU C  34      -3.976 -24.997   6.842  1.00 88.27           C  
ATOM   2030  C   GLU C  34      -4.216 -24.328   5.492  1.00 88.27           C  
ATOM   2031  O   GLU C  34      -3.487 -23.410   5.110  1.00 88.27           O  
ATOM   2032  CB  GLU C  34      -3.259 -26.335   6.647  1.00 88.27           C  
ATOM   2033  CG  GLU C  34      -2.537 -26.833   7.891  1.00 88.27           C  
ATOM   2034  CD  GLU C  34      -1.857 -28.179   7.692  1.00 88.27           C  
ATOM   2035  OE1 GLU C  34      -1.230 -28.690   8.648  1.00 88.27           O  
ATOM   2036  OE2 GLU C  34      -1.951 -28.726   6.570  1.00 88.27           O  
ATOM   2037  N   ARG C  35      -5.260 -24.731   4.853  1.00 86.07           N  
ATOM   2038  CA  ARG C  35      -5.576 -24.176   3.541  1.00 86.07           C  
ATOM   2039  C   ARG C  35      -6.097 -22.748   3.661  1.00 86.07           C  
ATOM   2040  O   ARG C  35      -5.787 -21.896   2.825  1.00 86.07           O  
ATOM   2041  CB  ARG C  35      -6.602 -25.051   2.819  1.00 86.07           C  
ATOM   2042  CG  ARG C  35      -6.030 -26.350   2.273  1.00 86.07           C  
ATOM   2043  CD  ARG C  35      -6.973 -27.004   1.271  1.00 86.07           C  
ATOM   2044  NE  ARG C  35      -6.381 -28.197   0.675  1.00 86.07           N  
ATOM   2045  CZ  ARG C  35      -6.983 -28.977  -0.218  1.00 86.07           C  
ATOM   2046  NH1 ARG C  35      -8.213 -28.702  -0.638  1.00 86.07           N  
ATOM   2047  NH2 ARG C  35      -6.353 -30.040  -0.696  1.00 86.07           N  
ATOM   2048  N   VAL C  36      -6.862 -22.567   4.625  1.00 91.97           N  
ATOM   2049  CA  VAL C  36      -7.413 -21.235   4.849  1.00 91.97           C  
ATOM   2050  C   VAL C  36      -6.284 -20.254   5.156  1.00 91.97           C  
ATOM   2051  O   VAL C  36      -6.213 -19.175   4.564  1.00 91.97           O  
ATOM   2052  CB  VAL C  36      -8.447 -21.234   5.996  1.00 91.97           C  
ATOM   2053  CG1 VAL C  36      -8.794 -19.804   6.409  1.00 91.97           C  
ATOM   2054  CG2 VAL C  36      -9.705 -21.994   5.581  1.00 91.97           C  
ATOM   2055  N   GLU C  37      -5.436 -20.642   6.035  1.00 93.14           N  
ATOM   2056  CA  GLU C  37      -4.319 -19.779   6.406  1.00 93.14           C  
ATOM   2057  C   GLU C  37      -3.417 -19.496   5.209  1.00 93.14           C  
ATOM   2058  O   GLU C  37      -2.977 -18.361   5.011  1.00 93.14           O  
ATOM   2059  CB  GLU C  37      -3.506 -20.410   7.540  1.00 93.14           C  
ATOM   2060  CG  GLU C  37      -4.186 -20.337   8.899  1.00 93.14           C  
ATOM   2061  CD  GLU C  37      -3.358 -20.949  10.018  1.00 93.14           C  
ATOM   2062  OE1 GLU C  37      -3.836 -20.990  11.174  1.00 93.14           O  
ATOM   2063  OE2 GLU C  37      -2.220 -21.388   9.736  1.00 93.14           O  
ATOM   2064  N   ASN C  38      -3.187 -20.484   4.457  1.00 87.18           N  
ATOM   2065  CA  ASN C  38      -2.372 -20.299   3.261  1.00 87.18           C  
ATOM   2066  C   ASN C  38      -3.060 -19.386   2.251  1.00 87.18           C  
ATOM   2067  O   ASN C  38      -2.406 -18.568   1.601  1.00 87.18           O  
ATOM   2068  CB  ASN C  38      -2.045 -21.650   2.620  1.00 87.18           C  
ATOM   2069  CG  ASN C  38      -1.013 -22.434   3.406  1.00 87.18           C  
ATOM   2070  ND2 ASN C  38      -0.955 -23.739   3.170  1.00 87.18           N  
ATOM   2071  OD1 ASN C  38      -0.274 -21.872   4.218  1.00 87.18           O  
ATOM   2072  N   ALA C  39      -4.308 -19.556   2.123  1.00 88.61           N  
ATOM   2073  CA  ALA C  39      -5.068 -18.715   1.202  1.00 88.61           C  
ATOM   2074  C   ALA C  39      -5.007 -17.249   1.621  1.00 88.61           C  
ATOM   2075  O   ALA C  39      -4.859 -16.361   0.779  1.00 88.61           O  
ATOM   2076  CB  ALA C  39      -6.519 -19.184   1.125  1.00 88.61           C  
ATOM   2077  N   VAL C  40      -5.121 -17.036   2.887  1.00 94.00           N  
ATOM   2078  CA  VAL C  40      -5.078 -15.671   3.400  1.00 94.00           C  
ATOM   2079  C   VAL C  40      -3.670 -15.101   3.237  1.00 94.00           C  
ATOM   2080  O   VAL C  40      -3.504 -13.939   2.861  1.00 94.00           O  
ATOM   2081  CB  VAL C  40      -5.509 -15.608   4.882  1.00 94.00           C  
ATOM   2082  CG1 VAL C  40      -5.274 -14.211   5.455  1.00 94.00           C  
ATOM   2083  CG2 VAL C  40      -6.977 -16.008   5.027  1.00 94.00           C  
ATOM   2084  N   LYS C  41      -2.704 -15.874   3.517  1.00 90.92           N  
ATOM   2085  CA  LYS C  41      -1.322 -15.448   3.318  1.00 90.92           C  
ATOM   2086  C   LYS C  41      -1.050 -15.131   1.851  1.00 90.92           C  
ATOM   2087  O   LYS C  41      -0.267 -14.231   1.540  1.00 90.92           O  
ATOM   2088  CB  LYS C  41      -0.352 -16.522   3.811  1.00 90.92           C  
ATOM   2089  CG  LYS C  41      -0.199 -16.572   5.324  1.00 90.92           C  
ATOM   2090  CD  LYS C  41       0.770 -17.666   5.753  1.00 90.92           C  
ATOM   2091  CE  LYS C  41       0.844 -17.786   7.269  1.00 90.92           C  
ATOM   2092  NZ  LYS C  41       1.707 -18.929   7.693  1.00 90.92           N  
ATOM   2093  N   ASP C  42      -1.752 -15.819   1.009  1.00 88.22           N  
ATOM   2094  CA  ASP C  42      -1.559 -15.666  -0.430  1.00 88.22           C  
ATOM   2095  C   ASP C  42      -2.074 -14.312  -0.913  1.00 88.22           C  
ATOM   2096  O   ASP C  42      -1.846 -13.930  -2.063  1.00 88.22           O  
ATOM   2097  CB  ASP C  42      -2.260 -16.797  -1.188  1.00 88.22           C  
ATOM   2098  CG  ASP C  42      -1.782 -16.933  -2.623  1.00 88.22           C  
ATOM   2099  OD1 ASP C  42      -0.559 -16.872  -2.867  1.00 88.22           O  
ATOM   2100  OD2 ASP C  42      -2.639 -17.099  -3.518  1.00 88.22           O  
ATOM   2101  N   PHE C  43      -2.718 -13.598  -0.100  1.00 91.87           N  
ATOM   2102  CA  PHE C  43      -3.155 -12.251  -0.449  1.00 91.87           C  
ATOM   2103  C   PHE C  43      -1.961 -11.364  -0.779  1.00 91.87           C  
ATOM   2104  O   PHE C  43      -2.118 -10.304  -1.388  1.00 91.87           O  
ATOM   2105  CB  PHE C  43      -3.967 -11.634   0.696  1.00 91.87           C  
ATOM   2106  CG  PHE C  43      -5.435 -11.956   0.639  1.00 91.87           C  
ATOM   2107  CD1 PHE C  43      -6.386 -10.951   0.773  1.00 91.87           C  
ATOM   2108  CD2 PHE C  43      -5.867 -13.262   0.452  1.00 91.87           C  
ATOM   2109  CE1 PHE C  43      -7.746 -11.244   0.720  1.00 91.87           C  
ATOM   2110  CE2 PHE C  43      -7.224 -13.564   0.400  1.00 91.87           C  
ATOM   2111  CZ  PHE C  43      -8.163 -12.553   0.535  1.00 91.87           C  
ATOM   2112  N   GLN C  44      -0.836 -11.774  -0.367  1.00 88.43           N  
ATOM   2113  CA  GLN C  44       0.365 -10.991  -0.639  1.00 88.43           C  
ATOM   2114  C   GLN C  44       0.889 -11.261  -2.047  1.00 88.43           C  
ATOM   2115  O   GLN C  44       1.675 -10.476  -2.583  1.00 88.43           O  
ATOM   2116  CB  GLN C  44       1.450 -11.295   0.394  1.00 88.43           C  
ATOM   2117  CG  GLN C  44       1.965 -12.728   0.342  1.00 88.43           C  
ATOM   2118  CD  GLN C  44       3.123 -12.969   1.291  1.00 88.43           C  
ATOM   2119  NE2 GLN C  44       3.238 -14.197   1.786  1.00 88.43           N  
ATOM   2120  OE1 GLN C  44       3.909 -12.061   1.577  1.00 88.43           O  
ATOM   2121  N   GLU C  45       0.520 -12.396  -2.569  1.00 82.34           N  
ATOM   2122  CA  GLU C  45       0.956 -12.743  -3.919  1.00 82.34           C  
ATOM   2123  C   GLU C  45      -0.037 -12.246  -4.964  1.00 82.34           C  
ATOM   2124  O   GLU C  45      -0.895 -13.002  -5.424  1.00 82.34           O  
ATOM   2125  CB  GLU C  45       1.145 -14.256  -4.051  1.00 82.34           C  
ATOM   2126  CG  GLU C  45       2.169 -14.835  -3.086  1.00 82.34           C  
ATOM   2127  CD  GLU C  45       3.596 -14.418  -3.403  1.00 82.34           C  
ATOM   2128  OE1 GLU C  45       4.485 -14.588  -2.539  1.00 82.34           O  
ATOM   2129  OE2 GLU C  45       3.826 -13.915  -4.526  1.00 82.34           O  
ATOM   2130  N   LEU C  46       0.151 -11.030  -5.337  1.00 80.43           N  
ATOM   2131  CA  LEU C  46      -0.789 -10.394  -6.254  1.00 80.43           C  
ATOM   2132  C   LEU C  46      -0.152 -10.175  -7.622  1.00 80.43           C  
ATOM   2133  O   LEU C  46       1.059  -9.962  -7.720  1.00 80.43           O  
ATOM   2134  CB  LEU C  46      -1.273  -9.058  -5.683  1.00 80.43           C  
ATOM   2135  CG  LEU C  46      -1.976  -9.114  -4.327  1.00 80.43           C  
ATOM   2136  CD1 LEU C  46      -2.252  -7.705  -3.813  1.00 80.43           C  
ATOM   2137  CD2 LEU C  46      -3.269  -9.915  -4.427  1.00 80.43           C  
ATOM   2138  N   SER C  47      -0.830 -10.535  -8.626  1.00 72.19           N  
ATOM   2139  CA  SER C  47      -0.442 -10.134  -9.974  1.00 72.19           C  
ATOM   2140  C   SER C  47      -1.317  -8.994 -10.485  1.00 72.19           C  
ATOM   2141  O   SER C  47      -2.515  -9.177 -10.710  1.00 72.19           O  
ATOM   2142  CB  SER C  47      -0.527 -11.323 -10.933  1.00 72.19           C  
ATOM   2143  OG  SER C  47      -1.843 -11.847 -10.968  1.00 72.19           O  
ATOM   2144  N   LEU C  48      -0.609  -7.906 -10.501  1.00 70.19           N  
ATOM   2145  CA  LEU C  48      -1.372  -6.745 -10.947  1.00 70.19           C  
ATOM   2146  C   LEU C  48      -1.275  -6.578 -12.460  1.00 70.19           C  
ATOM   2147  O   LEU C  48      -0.268  -6.951 -13.066  1.00 70.19           O  
ATOM   2148  CB  LEU C  48      -0.874  -5.476 -10.249  1.00 70.19           C  
ATOM   2149  CG  LEU C  48      -0.896  -5.491  -8.720  1.00 70.19           C  
ATOM   2150  CD1 LEU C  48      -0.146  -4.282  -8.168  1.00 70.19           C  
ATOM   2151  CD2 LEU C  48      -2.331  -5.517  -8.206  1.00 70.19           C  
ATOM   2152  N   ASN C  49      -2.326  -6.533 -13.189  1.00 61.31           N  
ATOM   2153  CA  ASN C  49      -2.430  -6.474 -14.644  1.00 61.31           C  
ATOM   2154  C   ASN C  49      -1.532  -5.388 -15.227  1.00 61.31           C  
ATOM   2155  O   ASN C  49      -0.881  -5.598 -16.252  1.00 61.31           O  
ATOM   2156  CB  ASN C  49      -3.882  -6.248 -15.069  1.00 61.31           C  
ATOM   2157  CG  ASN C  49      -4.759  -7.461 -14.824  1.00 61.31           C  
ATOM   2158  ND2 ASN C  49      -6.071  -7.259 -14.849  1.00 61.31           N  
ATOM   2159  OD1 ASN C  49      -4.260  -8.569 -14.614  1.00 61.31           O  
ATOM   2160  N   GLU C  50      -1.522  -4.196 -14.714  1.00 56.37           N  
ATOM   2161  CA  GLU C  50      -0.877  -3.071 -15.382  1.00 56.37           C  
ATOM   2162  C   GLU C  50       0.471  -2.747 -14.742  1.00 56.37           C  
ATOM   2163  O   GLU C  50       1.464  -2.542 -15.443  1.00 56.37           O  
ATOM   2164  CB  GLU C  50      -1.782  -1.836 -15.354  1.00 56.37           C  
ATOM   2165  CG  GLU C  50      -2.972  -1.925 -16.301  1.00 56.37           C  
ATOM   2166  CD  GLU C  50      -3.835  -0.672 -16.297  1.00 56.37           C  
ATOM   2167  OE1 GLU C  50      -4.809  -0.606 -17.081  1.00 56.37           O  
ATOM   2168  OE2 GLU C  50      -3.532   0.250 -15.507  1.00 56.37           O  
ATOM   2169  N   ASP C  51       0.524  -2.694 -13.428  1.00 62.88           N  
ATOM   2170  CA  ASP C  51       1.737  -2.289 -12.723  1.00 62.88           C  
ATOM   2171  C   ASP C  51       2.329  -3.456 -11.936  1.00 62.88           C  
ATOM   2172  O   ASP C  51       1.625  -4.415 -11.612  1.00 62.88           O  
ATOM   2173  CB  ASP C  51       1.447  -1.115 -11.786  1.00 62.88           C  
ATOM   2174  CG  ASP C  51       1.157   0.177 -12.527  1.00 62.88           C  
ATOM   2175  OD1 ASP C  51       1.559   0.310 -13.703  1.00 62.88           O  
ATOM   2176  OD2 ASP C  51       0.522   1.073 -11.929  1.00 62.88           O  
ATOM   2177  N   ALA C  52       3.608  -3.318 -11.914  1.00 69.96           N  
ATOM   2178  CA  ALA C  52       4.271  -4.314 -11.074  1.00 69.96           C  
ATOM   2179  C   ALA C  52       3.868  -4.153  -9.611  1.00 69.96           C  
ATOM   2180  O   ALA C  52       3.705  -3.032  -9.125  1.00 69.96           O  
ATOM   2181  CB  ALA C  52       5.786  -4.208 -11.219  1.00 69.96           C  
ATOM   2182  N   TYR C  53       3.474  -5.121  -9.024  1.00 82.81           N  
ATOM   2183  CA  TYR C  53       3.141  -5.129  -7.605  1.00 82.81           C  
ATOM   2184  C   TYR C  53       4.377  -4.862  -6.753  1.00 82.81           C  
ATOM   2185  O   TYR C  53       5.367  -5.593  -6.840  1.00 82.81           O  
ATOM   2186  CB  TYR C  53       2.512  -6.467  -7.207  1.00 82.81           C  
ATOM   2187  CG  TYR C  53       2.246  -6.596  -5.726  1.00 82.81           C  
ATOM   2188  CD1 TYR C  53       2.724  -7.687  -5.005  1.00 82.81           C  
ATOM   2189  CD2 TYR C  53       1.514  -5.628  -5.046  1.00 82.81           C  
ATOM   2190  CE1 TYR C  53       2.480  -7.812  -3.642  1.00 82.81           C  
ATOM   2191  CE2 TYR C  53       1.264  -5.742  -3.683  1.00 82.81           C  
ATOM   2192  CZ  TYR C  53       1.751  -6.836  -2.990  1.00 82.81           C  
ATOM   2193  OH  TYR C  53       1.505  -6.953  -1.641  1.00 82.81           O  
ATOM   2194  N   MET C  54       4.383  -3.888  -5.878  1.00 84.76           N  
ATOM   2195  CA  MET C  54       5.534  -3.459  -5.089  1.00 84.76           C  
ATOM   2196  C   MET C  54       5.622  -4.244  -3.785  1.00 84.76           C  
ATOM   2197  O   MET C  54       6.670  -4.265  -3.137  1.00 84.76           O  
ATOM   2198  CB  MET C  54       5.458  -1.961  -4.794  1.00 84.76           C  
ATOM   2199  CG  MET C  54       5.581  -1.085  -6.030  1.00 84.76           C  
ATOM   2200  SD  MET C  54       5.599   0.705  -5.625  1.00 84.76           S  
ATOM   2201  CE  MET C  54       3.817   1.019  -5.490  1.00 84.76           C  
ATOM   2202  N   GLY C  55       4.483  -4.820  -3.342  1.00 90.49           N  
ATOM   2203  CA  GLY C  55       4.480  -5.623  -2.130  1.00 90.49           C  
ATOM   2204  C   GLY C  55       4.303  -4.798  -0.869  1.00 90.49           C  
ATOM   2205  O   GLY C  55       4.696  -5.225   0.218  1.00 90.49           O  
ATOM   2206  N   VAL C  56       3.861  -3.582  -1.005  1.00 93.36           N  
ATOM   2207  CA  VAL C  56       3.642  -2.712   0.145  1.00 93.36           C  
ATOM   2208  C   VAL C  56       2.238  -2.116   0.083  1.00 93.36           C  
ATOM   2209  O   VAL C  56       1.643  -2.026  -0.993  1.00 93.36           O  
ATOM   2210  CB  VAL C  56       4.697  -1.585   0.213  1.00 93.36           C  
ATOM   2211  CG1 VAL C  56       6.092  -2.162   0.448  1.00 93.36           C  
ATOM   2212  CG2 VAL C  56       4.671  -0.752  -1.067  1.00 93.36           C  
ATOM   2213  N   VAL C  57       1.704  -1.788   1.193  1.00 95.89           N  
ATOM   2214  CA  VAL C  57       0.432  -1.083   1.313  1.00 95.89           C  
ATOM   2215  C   VAL C  57       0.504  -0.079   2.461  1.00 95.89           C  
ATOM   2216  O   VAL C  57       1.438  -0.114   3.268  1.00 95.89           O  
ATOM   2217  CB  VAL C  57      -0.741  -2.063   1.537  1.00 95.89           C  
ATOM   2218  CG1 VAL C  57      -0.973  -2.920   0.293  1.00 95.89           C  
ATOM   2219  CG2 VAL C  57      -0.474  -2.945   2.756  1.00 95.89           C  
ATOM   2220  N   ASP C  58      -0.394   0.873   2.452  1.00 95.34           N  
ATOM   2221  CA  ASP C  58      -0.517   1.747   3.614  1.00 95.34           C  
ATOM   2222  C   ASP C  58      -1.530   1.192   4.613  1.00 95.34           C  
ATOM   2223  O   ASP C  58      -2.197   0.193   4.339  1.00 95.34           O  
ATOM   2224  CB  ASP C  58      -0.920   3.159   3.185  1.00 95.34           C  
ATOM   2225  CG  ASP C  58      -2.257   3.201   2.467  1.00 95.34           C  
ATOM   2226  OD1 ASP C  58      -2.896   2.139   2.305  1.00 95.34           O  
ATOM   2227  OD2 ASP C  58      -2.674   4.305   2.056  1.00 95.34           O  
ATOM   2228  N   GLU C  59      -1.586   1.790   5.748  1.00 95.87           N  
ATOM   2229  CA  GLU C  59      -2.468   1.311   6.810  1.00 95.87           C  
ATOM   2230  C   GLU C  59      -3.930   1.365   6.378  1.00 95.87           C  
ATOM   2231  O   GLU C  59      -4.702   0.448   6.668  1.00 95.87           O  
ATOM   2232  CB  GLU C  59      -2.265   2.130   8.086  1.00 95.87           C  
ATOM   2233  CG  GLU C  59      -2.996   1.570   9.299  1.00 95.87           C  
ATOM   2234  CD  GLU C  59      -2.372   0.294   9.838  1.00 95.87           C  
ATOM   2235  OE1 GLU C  59      -3.067  -0.468  10.549  1.00 95.87           O  
ATOM   2236  OE2 GLU C  59      -1.179   0.053   9.548  1.00 95.87           O  
ATOM   2237  N   ALA C  60      -4.299   2.424   5.706  1.00 95.92           N  
ATOM   2238  CA  ALA C  60      -5.684   2.596   5.276  1.00 95.92           C  
ATOM   2239  C   ALA C  60      -6.115   1.463   4.348  1.00 95.92           C  
ATOM   2240  O   ALA C  60      -7.201   0.901   4.507  1.00 95.92           O  
ATOM   2241  CB  ALA C  60      -5.864   3.945   4.584  1.00 95.92           C  
ATOM   2242  N   THR C  61      -5.297   1.173   3.400  1.00 97.22           N  
ATOM   2243  CA  THR C  61      -5.585   0.102   2.454  1.00 97.22           C  
ATOM   2244  C   THR C  61      -5.666  -1.245   3.170  1.00 97.22           C  
ATOM   2245  O   THR C  61      -6.558  -2.049   2.892  1.00 97.22           O  
ATOM   2246  CB  THR C  61      -4.520   0.033   1.345  1.00 97.22           C  
ATOM   2247  CG2 THR C  61      -4.843  -1.067   0.339  1.00 97.22           C  
ATOM   2248  OG1 THR C  61      -4.469   1.290   0.660  1.00 97.22           O  
ATOM   2249  N   LEU C  62      -4.742  -1.481   4.073  1.00 97.77           N  
ATOM   2250  CA  LEU C  62      -4.760  -2.712   4.854  1.00 97.77           C  
ATOM   2251  C   LEU C  62      -6.065  -2.845   5.631  1.00 97.77           C  
ATOM   2252  O   LEU C  62      -6.700  -3.903   5.610  1.00 97.77           O  
ATOM   2253  CB  LEU C  62      -3.572  -2.753   5.820  1.00 97.77           C  
ATOM   2254  CG  LEU C  62      -3.497  -3.963   6.753  1.00 97.77           C  
ATOM   2255  CD1 LEU C  62      -3.356  -5.248   5.945  1.00 97.77           C  
ATOM   2256  CD2 LEU C  62      -2.340  -3.811   7.734  1.00 97.77           C  
ATOM   2257  N   GLN C  63      -6.450  -1.796   6.250  1.00 97.30           N  
ATOM   2258  CA  GLN C  63      -7.671  -1.805   7.051  1.00 97.30           C  
ATOM   2259  C   GLN C  63      -8.900  -2.047   6.179  1.00 97.30           C  
ATOM   2260  O   GLN C  63      -9.802  -2.793   6.563  1.00 97.30           O  
ATOM   2261  CB  GLN C  63      -7.820  -0.488   7.816  1.00 97.30           C  
ATOM   2262  CG  GLN C  63      -6.876  -0.357   9.003  1.00 97.30           C  
ATOM   2263  CD  GLN C  63      -7.176  -1.356  10.106  1.00 97.30           C  
ATOM   2264  NE2 GLN C  63      -6.222  -1.545  11.011  1.00 97.30           N  
ATOM   2265  OE1 GLN C  63      -8.256  -1.953  10.143  1.00 97.30           O  
ATOM   2266  N   LYS C  64      -8.906  -1.397   5.087  1.00 97.32           N  
ATOM   2267  CA  LYS C  64     -10.018  -1.588   4.161  1.00 97.32           C  
ATOM   2268  C   LYS C  64     -10.132  -3.049   3.734  1.00 97.32           C  
ATOM   2269  O   LYS C  64     -11.227  -3.616   3.726  1.00 97.32           O  
ATOM   2270  CB  LYS C  64      -9.854  -0.694   2.931  1.00 97.32           C  
ATOM   2271  CG  LYS C  64     -11.119  -0.551   2.097  1.00 97.32           C  
ATOM   2272  CD  LYS C  64     -10.913   0.407   0.930  1.00 97.32           C  
ATOM   2273  CE  LYS C  64     -12.190   0.582   0.118  1.00 97.32           C  
ATOM   2274  NZ  LYS C  64     -11.978   1.475  -1.060  1.00 97.32           N  
ATOM   2275  N   GLY C  65      -9.018  -3.596   3.343  1.00 97.95           N  
ATOM   2276  CA  GLY C  65      -8.994  -5.002   2.970  1.00 97.95           C  
ATOM   2277  C   GLY C  65      -9.406  -5.926   4.100  1.00 97.95           C  
ATOM   2278  O   GLY C  65     -10.184  -6.860   3.893  1.00 97.95           O  
ATOM   2279  N   SER C  66      -8.891  -5.669   5.310  1.00 98.09           N  
ATOM   2280  CA  SER C  66      -9.218  -6.482   6.477  1.00 98.09           C  
ATOM   2281  C   SER C  66     -10.703  -6.398   6.809  1.00 98.09           C  
ATOM   2282  O   SER C  66     -11.343  -7.417   7.080  1.00 98.09           O  
ATOM   2283  CB  SER C  66      -8.391  -6.043   7.686  1.00 98.09           C  
ATOM   2284  OG  SER C  66      -7.004  -6.155   7.413  1.00 98.09           O  
ATOM   2285  N   TRP C  67     -11.160  -5.201   6.738  1.00 97.66           N  
ATOM   2286  CA  TRP C  67     -12.572  -4.995   7.042  1.00 97.66           C  
ATOM   2287  C   TRP C  67     -13.457  -5.754   6.059  1.00 97.66           C  
ATOM   2288  O   TRP C  67     -14.408  -6.427   6.462  1.00 97.66           O  
ATOM   2289  CB  TRP C  67     -12.917  -3.504   7.013  1.00 97.66           C  
ATOM   2290  CG  TRP C  67     -14.352  -3.204   7.331  1.00 97.66           C  
ATOM   2291  CD1 TRP C  67     -14.909  -3.065   8.571  1.00 97.66           C  
ATOM   2292  CD2 TRP C  67     -15.411  -3.011   6.389  1.00 97.66           C  
ATOM   2293  CE2 TRP C  67     -16.588  -2.758   7.130  1.00 97.66           C  
ATOM   2294  CE3 TRP C  67     -15.482  -3.026   4.991  1.00 97.66           C  
ATOM   2295  NE1 TRP C  67     -16.254  -2.796   8.458  1.00 97.66           N  
ATOM   2296  CZ2 TRP C  67     -17.820  -2.522   6.517  1.00 97.66           C  
ATOM   2297  CZ3 TRP C  67     -16.710  -2.792   4.382  1.00 97.66           C  
ATOM   2298  CH2 TRP C  67     -17.861  -2.543   5.147  1.00 97.66           C  
ATOM   2299  N   SER C  68     -13.160  -5.594   4.813  1.00 97.85           N  
ATOM   2300  CA  SER C  68     -13.928  -6.288   3.785  1.00 97.85           C  
ATOM   2301  C   SER C  68     -13.897  -7.798   3.997  1.00 97.85           C  
ATOM   2302  O   SER C  68     -14.935  -8.461   3.931  1.00 97.85           O  
ATOM   2303  CB  SER C  68     -13.389  -5.950   2.394  1.00 97.85           C  
ATOM   2304  OG  SER C  68     -14.134  -6.617   1.390  1.00 97.85           O  
ATOM   2305  N   LEU C  69     -12.798  -8.359   4.268  1.00 98.29           N  
ATOM   2306  CA  LEU C  69     -12.626  -9.792   4.481  1.00 98.29           C  
ATOM   2307  C   LEU C  69     -13.406 -10.256   5.708  1.00 98.29           C  
ATOM   2308  O   LEU C  69     -14.137 -11.248   5.644  1.00 98.29           O  
ATOM   2309  CB  LEU C  69     -11.143 -10.134   4.646  1.00 98.29           C  
ATOM   2310  CG  LEU C  69     -10.818 -11.584   5.011  1.00 98.29           C  
ATOM   2311  CD1 LEU C  69     -11.277 -12.525   3.901  1.00 98.29           C  
ATOM   2312  CD2 LEU C  69      -9.325 -11.747   5.275  1.00 98.29           C  
ATOM   2313  N   LEU C  70     -13.259  -9.535   6.789  1.00 98.23           N  
ATOM   2314  CA  LEU C  70     -13.886  -9.927   8.047  1.00 98.23           C  
ATOM   2315  C   LEU C  70     -15.405  -9.821   7.952  1.00 98.23           C  
ATOM   2316  O   LEU C  70     -16.125 -10.642   8.525  1.00 98.23           O  
ATOM   2317  CB  LEU C  70     -13.373  -9.059   9.197  1.00 98.23           C  
ATOM   2318  CG  LEU C  70     -11.929  -9.303   9.640  1.00 98.23           C  
ATOM   2319  CD1 LEU C  70     -11.514  -8.274  10.686  1.00 98.23           C  
ATOM   2320  CD2 LEU C  70     -11.769 -10.719  10.183  1.00 98.23           C  
ATOM   2321  N   LYS C  71     -15.837  -8.815   7.265  1.00 97.77           N  
ATOM   2322  CA  LYS C  71     -17.275  -8.672   7.060  1.00 97.77           C  
ATOM   2323  C   LYS C  71     -17.849  -9.880   6.327  1.00 97.77           C  
ATOM   2324  O   LYS C  71     -18.879 -10.426   6.730  1.00 97.77           O  
ATOM   2325  CB  LYS C  71     -17.581  -7.392   6.281  1.00 97.77           C  
ATOM   2326  CG  LYS C  71     -19.067  -7.093   6.141  1.00 97.77           C  
ATOM   2327  CD  LYS C  71     -19.308  -5.830   5.324  1.00 97.77           C  
ATOM   2328  CE  LYS C  71     -20.789  -5.630   5.027  1.00 97.77           C  
ATOM   2329  NZ  LYS C  71     -21.033  -4.377   4.252  1.00 97.77           N  
ATOM   2330  N   ASP C  72     -17.230 -10.289   5.316  1.00 97.95           N  
ATOM   2331  CA  ASP C  72     -17.693 -11.432   4.534  1.00 97.95           C  
ATOM   2332  C   ASP C  72     -17.547 -12.732   5.321  1.00 97.95           C  
ATOM   2333  O   ASP C  72     -18.391 -13.624   5.219  1.00 97.95           O  
ATOM   2334  CB  ASP C  72     -16.923 -11.525   3.215  1.00 97.95           C  
ATOM   2335  CG  ASP C  72     -17.624 -10.822   2.067  1.00 97.95           C  
ATOM   2336  OD1 ASP C  72     -18.727 -10.270   2.273  1.00 97.95           O  
ATOM   2337  OD2 ASP C  72     -17.071 -10.821   0.947  1.00 97.95           O  
ATOM   2338  N   LEU C  73     -16.456 -12.856   6.036  1.00 98.03           N  
ATOM   2339  CA  LEU C  73     -16.286 -14.038   6.875  1.00 98.03           C  
ATOM   2340  C   LEU C  73     -17.401 -14.135   7.911  1.00 98.03           C  
ATOM   2341  O   LEU C  73     -17.950 -15.215   8.140  1.00 98.03           O  
ATOM   2342  CB  LEU C  73     -14.924 -14.007   7.575  1.00 98.03           C  
ATOM   2343  CG  LEU C  73     -14.581 -15.218   8.442  1.00 98.03           C  
ATOM   2344  CD1 LEU C  73     -14.578 -16.491   7.600  1.00 98.03           C  
ATOM   2345  CD2 LEU C  73     -13.232 -15.022   9.127  1.00 98.03           C  
ATOM   2346  N   LYS C  74     -17.715 -13.050   8.455  1.00 97.32           N  
ATOM   2347  CA  LYS C  74     -18.800 -13.009   9.432  1.00 97.32           C  
ATOM   2348  C   LYS C  74     -20.130 -13.395   8.793  1.00 97.32           C  
ATOM   2349  O   LYS C  74     -20.946 -14.083   9.411  1.00 97.32           O  
ATOM   2350  CB  LYS C  74     -18.904 -11.620  10.061  1.00 97.32           C  
ATOM   2351  CG  LYS C  74     -19.876 -11.541  11.230  1.00 97.32           C  
ATOM   2352  CD  LYS C  74     -19.836 -10.173  11.899  1.00 97.32           C  
ATOM   2353  CE  LYS C  74     -20.826 -10.084  13.052  1.00 97.32           C  
ATOM   2354  NZ  LYS C  74     -22.211  -9.793  12.573  1.00 97.32           N  
ATOM   2355  N   ARG C  75     -20.330 -12.917   7.631  1.00 97.23           N  
ATOM   2356  CA  ARG C  75     -21.542 -13.284   6.906  1.00 97.23           C  
ATOM   2357  C   ARG C  75     -21.674 -14.798   6.791  1.00 97.23           C  
ATOM   2358  O   ARG C  75     -22.755 -15.350   7.002  1.00 97.23           O  
ATOM   2359  CB  ARG C  75     -21.548 -12.650   5.512  1.00 97.23           C  
ATOM   2360  CG  ARG C  75     -22.837 -12.874   4.739  1.00 97.23           C  
ATOM   2361  CD  ARG C  75     -22.724 -12.387   3.301  1.00 97.23           C  
ATOM   2362  NE  ARG C  75     -21.809 -13.215   2.522  1.00 97.23           N  
ATOM   2363  CZ  ARG C  75     -21.349 -12.904   1.313  1.00 97.23           C  
ATOM   2364  NH1 ARG C  75     -21.712 -11.774   0.719  1.00 97.23           N  
ATOM   2365  NH2 ARG C  75     -20.519 -13.732   0.693  1.00 97.23           N  
ATOM   2366  N   ILE C  76     -20.580 -15.475   6.504  1.00 97.11           N  
ATOM   2367  CA  ILE C  76     -20.581 -16.926   6.353  1.00 97.11           C  
ATOM   2368  C   ILE C  76     -20.846 -17.586   7.705  1.00 97.11           C  
ATOM   2369  O   ILE C  76     -21.674 -18.495   7.808  1.00 97.11           O  
ATOM   2370  CB  ILE C  76     -19.248 -17.435   5.761  1.00 97.11           C  
ATOM   2371  CG1 ILE C  76     -19.099 -16.973   4.307  1.00 97.11           C  
ATOM   2372  CG2 ILE C  76     -19.158 -18.960   5.863  1.00 97.11           C  
ATOM   2373  CD1 ILE C  76     -17.771 -17.358   3.668  1.00 97.11           C  
ATOM   2374  N   THR C  77     -20.174 -17.119   8.755  1.00 96.59           N  
ATOM   2375  CA  THR C  77     -20.344 -17.736  10.065  1.00 96.59           C  
ATOM   2376  C   THR C  77     -21.736 -17.450  10.621  1.00 96.59           C  
ATOM   2377  O   THR C  77     -22.317 -18.287  11.315  1.00 96.59           O  
ATOM   2378  CB  THR C  77     -19.279 -17.238  11.059  1.00 96.59           C  
ATOM   2379  CG2 THR C  77     -17.881 -17.672  10.632  1.00 96.59           C  
ATOM   2380  OG1 THR C  77     -19.324 -15.807  11.122  1.00 96.59           O  
ATOM   2381  N   ASP C  78     -22.300 -16.323  10.285  1.00 96.51           N  
ATOM   2382  CA  ASP C  78     -23.643 -15.972  10.736  1.00 96.51           C  
ATOM   2383  C   ASP C  78     -24.699 -16.821  10.030  1.00 96.51           C  
ATOM   2384  O   ASP C  78     -25.791 -17.029  10.560  1.00 96.51           O  
ATOM   2385  CB  ASP C  78     -23.918 -14.487  10.500  1.00 96.51           C  
ATOM   2386  CG  ASP C  78     -23.253 -13.589  11.528  1.00 96.51           C  
ATOM   2387  OD1 ASP C  78     -22.697 -14.106  12.520  1.00 96.51           O  
ATOM   2388  OD2 ASP C  78     -23.287 -12.351  11.345  1.00 96.51           O  
ATOM   2389  N   SER C  79     -24.407 -17.268   8.877  1.00 96.46           N  
ATOM   2390  CA  SER C  79     -25.354 -18.068   8.106  1.00 96.46           C  
ATOM   2391  C   SER C  79     -25.470 -19.481   8.667  1.00 96.46           C  
ATOM   2392  O   SER C  79     -26.410 -20.209   8.339  1.00 96.46           O  
ATOM   2393  CB  SER C  79     -24.936 -18.127   6.636  1.00 96.46           C  
ATOM   2394  OG  SER C  79     -23.823 -18.988   6.464  1.00 96.46           O  
ATOM   2395  N   ASP C  80     -24.596 -19.952   9.456  1.00 95.84           N  
ATOM   2396  CA  ASP C  80     -24.577 -21.259  10.106  1.00 95.84           C  
ATOM   2397  C   ASP C  80     -24.479 -22.382   9.077  1.00 95.84           C  
ATOM   2398  O   ASP C  80     -25.075 -23.447   9.254  1.00 95.84           O  
ATOM   2399  CB  ASP C  80     -25.824 -21.446  10.973  1.00 95.84           C  
ATOM   2400  CG  ASP C  80     -25.550 -22.228  12.245  1.00 95.84           C  
ATOM   2401  OD1 ASP C  80     -24.376 -22.316  12.666  1.00 95.84           O  
ATOM   2402  OD2 ASP C  80     -26.516 -22.763  12.830  1.00 95.84           O  
ATOM   2403  N   VAL C  81     -23.868 -22.059   7.944  1.00 94.47           N  
ATOM   2404  CA  VAL C  81     -23.667 -23.059   6.901  1.00 94.47           C  
ATOM   2405  C   VAL C  81     -22.668 -24.112   7.379  1.00 94.47           C  
ATOM   2406  O   VAL C  81     -21.726 -23.794   8.109  1.00 94.47           O  
ATOM   2407  CB  VAL C  81     -23.176 -22.418   5.584  1.00 94.47           C  
ATOM   2408  CG1 VAL C  81     -21.745 -21.905   5.734  1.00 94.47           C  
ATOM   2409  CG2 VAL C  81     -23.271 -23.419   4.435  1.00 94.47           C  
ATOM   2410  N   LYS C  82     -22.903 -25.432   6.950  1.00 93.58           N  
ATOM   2411  CA  LYS C  82     -22.078 -26.523   7.458  1.00 93.58           C  
ATOM   2412  C   LYS C  82     -21.570 -27.404   6.321  1.00 93.58           C  
ATOM   2413  O   LYS C  82     -22.029 -27.283   5.183  1.00 93.58           O  
ATOM   2414  CB  LYS C  82     -22.863 -27.367   8.463  1.00 93.58           C  
ATOM   2415  CG  LYS C  82     -23.444 -26.568   9.622  1.00 93.58           C  
ATOM   2416  CD  LYS C  82     -24.186 -27.466  10.603  1.00 93.58           C  
ATOM   2417  CE  LYS C  82     -24.792 -26.664  11.746  1.00 93.58           C  
ATOM   2418  NZ  LYS C  82     -25.434 -27.549  12.765  1.00 93.58           N  
ATOM   2419  N   GLY C  83     -20.576 -28.167   6.664  1.00 89.04           N  
ATOM   2420  CA  GLY C  83     -20.142 -29.252   5.798  1.00 89.04           C  
ATOM   2421  C   GLY C  83     -19.511 -28.770   4.506  1.00 89.04           C  
ATOM   2422  O   GLY C  83     -18.723 -27.821   4.510  1.00 89.04           O  
ATOM   2423  N   ASP C  84     -19.876 -29.389   3.426  1.00 82.28           N  
ATOM   2424  CA  ASP C  84     -19.262 -29.144   2.125  1.00 82.28           C  
ATOM   2425  C   ASP C  84     -19.610 -27.750   1.607  1.00 82.28           C  
ATOM   2426  O   ASP C  84     -18.777 -27.086   0.989  1.00 82.28           O  
ATOM   2427  CB  ASP C  84     -19.703 -30.206   1.115  1.00 82.28           C  
ATOM   2428  CG  ASP C  84     -19.057 -31.558   1.356  1.00 82.28           C  
ATOM   2429  OD1 ASP C  84     -18.205 -31.675   2.263  1.00 82.28           O  
ATOM   2430  OD2 ASP C  84     -19.401 -32.517   0.631  1.00 82.28           O  
ATOM   2431  N   LEU C  85     -20.797 -27.485   1.836  1.00 87.06           N  
ATOM   2432  CA  LEU C  85     -21.223 -26.170   1.369  1.00 87.06           C  
ATOM   2433  C   LEU C  85     -20.446 -25.065   2.076  1.00 87.06           C  
ATOM   2434  O   LEU C  85     -20.085 -24.061   1.457  1.00 87.06           O  
ATOM   2435  CB  LEU C  85     -22.725 -25.981   1.597  1.00 87.06           C  
ATOM   2436  CG  LEU C  85     -23.355 -24.738   0.967  1.00 87.06           C  
ATOM   2437  CD1 LEU C  85     -23.206 -24.779  -0.549  1.00 87.06           C  
ATOM   2438  CD2 LEU C  85     -24.822 -24.623   1.364  1.00 87.06           C  
ATOM   2439  N   PHE C  86     -20.179 -25.261   3.388  1.00 91.99           N  
ATOM   2440  CA  PHE C  86     -19.377 -24.320   4.162  1.00 91.99           C  
ATOM   2441  C   PHE C  86     -17.995 -24.149   3.542  1.00 91.99           C  
ATOM   2442  O   PHE C  86     -17.532 -23.024   3.346  1.00 91.99           O  
ATOM   2443  CB  PHE C  86     -19.248 -24.790   5.614  1.00 91.99           C  
ATOM   2444  CG  PHE C  86     -18.096 -24.164   6.354  1.00 91.99           C  
ATOM   2445  CD1 PHE C  86     -17.033 -24.941   6.797  1.00 91.99           C  
ATOM   2446  CD2 PHE C  86     -18.078 -22.799   6.606  1.00 91.99           C  
ATOM   2447  CE1 PHE C  86     -15.966 -24.364   7.483  1.00 91.99           C  
ATOM   2448  CE2 PHE C  86     -17.015 -22.216   7.290  1.00 91.99           C  
ATOM   2449  CZ  PHE C  86     -15.961 -23.001   7.728  1.00 91.99           C  
ATOM   2450  N   VAL C  87     -17.418 -25.248   3.234  1.00 87.63           N  
ATOM   2451  CA  VAL C  87     -16.070 -25.235   2.675  1.00 87.63           C  
ATOM   2452  C   VAL C  87     -16.076 -24.510   1.331  1.00 87.63           C  
ATOM   2453  O   VAL C  87     -15.219 -23.663   1.072  1.00 87.63           O  
ATOM   2454  CB  VAL C  87     -15.510 -26.665   2.507  1.00 87.63           C  
ATOM   2455  CG1 VAL C  87     -14.162 -26.636   1.790  1.00 87.63           C  
ATOM   2456  CG2 VAL C  87     -15.383 -27.350   3.866  1.00 87.63           C  
ATOM   2457  N   LYS C  88     -17.042 -24.758   0.520  1.00 84.47           N  
ATOM   2458  CA  LYS C  88     -17.150 -24.140  -0.797  1.00 84.47           C  
ATOM   2459  C   LYS C  88     -17.343 -22.631  -0.682  1.00 84.47           C  
ATOM   2460  O   LYS C  88     -16.664 -21.859  -1.363  1.00 84.47           O  
ATOM   2461  CB  LYS C  88     -18.304 -24.758  -1.588  1.00 84.47           C  
ATOM   2462  CG  LYS C  88     -18.351 -24.334  -3.049  1.00 84.47           C  
ATOM   2463  CD  LYS C  88     -19.475 -25.036  -3.799  1.00 84.47           C  
ATOM   2464  CE  LYS C  88     -19.571 -24.558  -5.241  1.00 84.47           C  
ATOM   2465  NZ  LYS C  88     -20.661 -25.257  -5.986  1.00 84.47           N  
ATOM   2466  N   GLU C  89     -18.214 -22.232   0.139  1.00 90.44           N  
ATOM   2467  CA  GLU C  89     -18.499 -20.809   0.303  1.00 90.44           C  
ATOM   2468  C   GLU C  89     -17.290 -20.067   0.867  1.00 90.44           C  
ATOM   2469  O   GLU C  89     -17.002 -18.940   0.458  1.00 90.44           O  
ATOM   2470  CB  GLU C  89     -19.712 -20.605   1.213  1.00 90.44           C  
ATOM   2471  CG  GLU C  89     -21.041 -20.934   0.548  1.00 90.44           C  
ATOM   2472  CD  GLU C  89     -22.246 -20.498   1.367  1.00 90.44           C  
ATOM   2473  OE1 GLU C  89     -23.394 -20.676   0.901  1.00 90.44           O  
ATOM   2474  OE2 GLU C  89     -22.040 -19.975   2.485  1.00 90.44           O  
ATOM   2475  N   LEU C  90     -16.649 -20.699   1.782  1.00 93.02           N  
ATOM   2476  CA  LEU C  90     -15.502 -20.064   2.421  1.00 93.02           C  
ATOM   2477  C   LEU C  90     -14.397 -19.789   1.407  1.00 93.02           C  
ATOM   2478  O   LEU C  90     -13.896 -18.666   1.316  1.00 93.02           O  
ATOM   2479  CB  LEU C  90     -14.964 -20.941   3.555  1.00 93.02           C  
ATOM   2480  CG  LEU C  90     -13.775 -20.384   4.338  1.00 93.02           C  
ATOM   2481  CD1 LEU C  90     -14.159 -19.077   5.024  1.00 93.02           C  
ATOM   2482  CD2 LEU C  90     -13.282 -21.404   5.359  1.00 93.02           C  
ATOM   2483  N   PHE C  91     -14.087 -20.751   0.623  1.00 88.88           N  
ATOM   2484  CA  PHE C  91     -12.979 -20.591  -0.310  1.00 88.88           C  
ATOM   2485  C   PHE C  91     -13.388 -19.719  -1.492  1.00 88.88           C  
ATOM   2486  O   PHE C  91     -12.563 -18.994  -2.050  1.00 88.88           O  
ATOM   2487  CB  PHE C  91     -12.492 -21.955  -0.809  1.00 88.88           C  
ATOM   2488  CG  PHE C  91     -11.596 -22.673   0.165  1.00 88.88           C  
ATOM   2489  CD1 PHE C  91     -10.280 -22.267   0.349  1.00 88.88           C  
ATOM   2490  CD2 PHE C  91     -12.070 -23.754   0.895  1.00 88.88           C  
ATOM   2491  CE1 PHE C  91      -9.449 -22.929   1.250  1.00 88.88           C  
ATOM   2492  CE2 PHE C  91     -11.246 -24.421   1.796  1.00 88.88           C  
ATOM   2493  CZ  PHE C  91      -9.935 -24.007   1.972  1.00 88.88           C  
ATOM   2494  N   TRP C  92     -14.629 -19.798  -1.824  1.00 87.25           N  
ATOM   2495  CA  TRP C  92     -15.110 -18.857  -2.829  1.00 87.25           C  
ATOM   2496  C   TRP C  92     -14.972 -17.419  -2.340  1.00 87.25           C  
ATOM   2497  O   TRP C  92     -14.533 -16.541  -3.088  1.00 87.25           O  
ATOM   2498  CB  TRP C  92     -16.570 -19.151  -3.186  1.00 87.25           C  
ATOM   2499  CG  TRP C  92     -17.093 -18.335  -4.331  1.00 87.25           C  
ATOM   2500  CD1 TRP C  92     -17.854 -17.202  -4.255  1.00 87.25           C  
ATOM   2501  CD2 TRP C  92     -16.896 -18.595  -5.724  1.00 87.25           C  
ATOM   2502  CE2 TRP C  92     -17.567 -17.577  -6.438  1.00 87.25           C  
ATOM   2503  CE3 TRP C  92     -16.217 -19.590  -6.440  1.00 87.25           C  
ATOM   2504  NE1 TRP C  92     -18.142 -16.740  -5.518  1.00 87.25           N  
ATOM   2505  CZ2 TRP C  92     -17.578 -17.526  -7.833  1.00 87.25           C  
ATOM   2506  CZ3 TRP C  92     -16.229 -19.537  -7.828  1.00 87.25           C  
ATOM   2507  CH2 TRP C  92     -16.905 -18.511  -8.509  1.00 87.25           C  
ATOM   2508  N   MET C  93     -15.419 -17.215  -1.112  1.00 94.49           N  
ATOM   2509  CA  MET C  93     -15.310 -15.889  -0.512  1.00 94.49           C  
ATOM   2510  C   MET C  93     -13.857 -15.429  -0.467  1.00 94.49           C  
ATOM   2511  O   MET C  93     -13.556 -14.277  -0.783  1.00 94.49           O  
ATOM   2512  CB  MET C  93     -15.905 -15.884   0.897  1.00 94.49           C  
ATOM   2513  CG  MET C  93     -15.906 -14.515   1.558  1.00 94.49           C  
ATOM   2514  SD  MET C  93     -14.304 -14.121   2.363  1.00 94.49           S  
ATOM   2515  CE  MET C  93     -14.375 -15.248   3.783  1.00 94.49           C  
ATOM   2516  N   LEU C  94     -12.930 -16.339  -0.106  1.00 93.61           N  
ATOM   2517  CA  LEU C  94     -11.515 -15.992  -0.042  1.00 93.61           C  
ATOM   2518  C   LEU C  94     -10.986 -15.609  -1.419  1.00 93.61           C  
ATOM   2519  O   LEU C  94     -10.198 -14.668  -1.547  1.00 93.61           O  
ATOM   2520  CB  LEU C  94     -10.703 -17.161   0.522  1.00 93.61           C  
ATOM   2521  CG  LEU C  94     -10.841 -17.421   2.024  1.00 93.61           C  
ATOM   2522  CD1 LEU C  94     -10.099 -18.695   2.412  1.00 93.61           C  
ATOM   2523  CD2 LEU C  94     -10.323 -16.230   2.822  1.00 93.61           C  
ATOM   2524  N   HIS C  95     -11.441 -16.280  -2.409  1.00 88.03           N  
ATOM   2525  CA  HIS C  95     -11.038 -15.975  -3.777  1.00 88.03           C  
ATOM   2526  C   HIS C  95     -11.527 -14.594  -4.200  1.00 88.03           C  
ATOM   2527  O   HIS C  95     -10.762 -13.803  -4.757  1.00 88.03           O  
ATOM   2528  CB  HIS C  95     -11.569 -17.038  -4.741  1.00 88.03           C  
ATOM   2529  CG  HIS C  95     -11.199 -16.791  -6.169  1.00 88.03           C  
ATOM   2530  CD2 HIS C  95     -11.952 -16.420  -7.232  1.00 88.03           C  
ATOM   2531  ND1 HIS C  95      -9.909 -16.925  -6.637  1.00 88.03           N  
ATOM   2532  CE1 HIS C  95      -9.886 -16.646  -7.930  1.00 88.03           C  
ATOM   2533  NE2 HIS C  95     -11.112 -16.337  -8.315  1.00 88.03           N  
ATOM   2534  N   LEU C  96     -12.723 -14.370  -3.885  1.00 91.07           N  
ATOM   2535  CA  LEU C  96     -13.318 -13.085  -4.237  1.00 91.07           C  
ATOM   2536  C   LEU C  96     -12.644 -11.947  -3.477  1.00 91.07           C  
ATOM   2537  O   LEU C  96     -12.375 -10.888  -4.048  1.00 91.07           O  
ATOM   2538  CB  LEU C  96     -14.820 -13.091  -3.944  1.00 91.07           C  
ATOM   2539  CG  LEU C  96     -15.593 -11.830  -4.335  1.00 91.07           C  
ATOM   2540  CD1 LEU C  96     -15.517 -11.608  -5.842  1.00 91.07           C  
ATOM   2541  CD2 LEU C  96     -17.043 -11.928  -3.876  1.00 91.07           C  
ATOM   2542  N   GLN C  97     -12.400 -12.150  -2.254  1.00 95.74           N  
ATOM   2543  CA  GLN C  97     -11.793 -11.113  -1.427  1.00 95.74           C  
ATOM   2544  C   GLN C  97     -10.357 -10.832  -1.861  1.00 95.74           C  
ATOM   2545  O   GLN C  97      -9.886  -9.696  -1.772  1.00 95.74           O  
ATOM   2546  CB  GLN C  97     -11.825 -11.514   0.049  1.00 95.74           C  
ATOM   2547  CG  GLN C  97     -13.185 -11.332   0.707  1.00 95.74           C  
ATOM   2548  CD  GLN C  97     -13.646  -9.886   0.711  1.00 95.74           C  
ATOM   2549  NE2 GLN C  97     -14.943  -9.676   0.510  1.00 95.74           N  
ATOM   2550  OE1 GLN C  97     -12.843  -8.965   0.894  1.00 95.74           O  
ATOM   2551  N   LYS C  98      -9.702 -11.813  -2.310  1.00 92.46           N  
ATOM   2552  CA  LYS C  98      -8.365 -11.574  -2.848  1.00 92.46           C  
ATOM   2553  C   LYS C  98      -8.419 -10.649  -4.061  1.00 92.46           C  
ATOM   2554  O   LYS C  98      -7.600  -9.736  -4.188  1.00 92.46           O  
ATOM   2555  CB  LYS C  98      -7.695 -12.896  -3.227  1.00 92.46           C  
ATOM   2556  CG  LYS C  98      -6.245 -12.751  -3.667  1.00 92.46           C  
ATOM   2557  CD  LYS C  98      -5.617 -14.104  -3.976  1.00 92.46           C  
ATOM   2558  CE  LYS C  98      -4.186 -13.956  -4.475  1.00 92.46           C  
ATOM   2559  NZ  LYS C  98      -3.549 -15.282  -4.733  1.00 92.46           N  
ATOM   2560  N   GLU C  99      -9.342 -10.884  -4.907  1.00 89.76           N  
ATOM   2561  CA  GLU C  99      -9.520 -10.023  -6.073  1.00 89.76           C  
ATOM   2562  C   GLU C  99      -9.877  -8.598  -5.658  1.00 89.76           C  
ATOM   2563  O   GLU C  99      -9.366  -7.633  -6.231  1.00 89.76           O  
ATOM   2564  CB  GLU C  99     -10.599 -10.588  -6.999  1.00 89.76           C  
ATOM   2565  CG  GLU C  99     -10.178 -11.850  -7.738  1.00 89.76           C  
ATOM   2566  CD  GLU C  99     -11.200 -12.315  -8.762  1.00 89.76           C  
ATOM   2567  OE1 GLU C  99     -10.880 -13.215  -9.572  1.00 89.76           O  
ATOM   2568  OE2 GLU C  99     -12.328 -11.775  -8.757  1.00 89.76           O  
ATOM   2569  N   THR C 100     -10.732  -8.536  -4.721  1.00 95.30           N  
ATOM   2570  CA  THR C 100     -11.116  -7.229  -4.200  1.00 95.30           C  
ATOM   2571  C   THR C 100      -9.910  -6.506  -3.608  1.00 95.30           C  
ATOM   2572  O   THR C 100      -9.698  -5.321  -3.872  1.00 95.30           O  
ATOM   2573  CB  THR C 100     -12.218  -7.355  -3.132  1.00 95.30           C  
ATOM   2574  CG2 THR C 100     -12.641  -5.985  -2.613  1.00 95.30           C  
ATOM   2575  OG1 THR C 100     -13.357  -8.010  -3.704  1.00 95.30           O  
ATOM   2576  N   PHE C 101      -9.166  -7.252  -2.873  1.00 96.33           N  
ATOM   2577  CA  PHE C 101      -7.976  -6.665  -2.268  1.00 96.33           C  
ATOM   2578  C   PHE C 101      -6.990  -6.212  -3.339  1.00 96.33           C  
ATOM   2579  O   PHE C 101      -6.345  -5.171  -3.195  1.00 96.33           O  
ATOM   2580  CB  PHE C 101      -7.302  -7.665  -1.324  1.00 96.33           C  
ATOM   2581  CG  PHE C 101      -6.177  -7.076  -0.517  1.00 96.33           C  
ATOM   2582  CD1 PHE C 101      -4.866  -7.490  -0.720  1.00 96.33           C  
ATOM   2583  CD2 PHE C 101      -6.430  -6.106   0.444  1.00 96.33           C  
ATOM   2584  CE1 PHE C 101      -3.822  -6.946   0.025  1.00 96.33           C  
ATOM   2585  CE2 PHE C 101      -5.393  -5.558   1.192  1.00 96.33           C  
ATOM   2586  CZ  PHE C 101      -4.089  -5.980   0.982  1.00 96.33           C  
ATOM   2587  N   ALA C 102      -6.889  -6.967  -4.334  1.00 92.71           N  
ATOM   2588  CA  ALA C 102      -6.017  -6.593  -5.445  1.00 92.71           C  
ATOM   2589  C   ALA C 102      -6.419  -5.240  -6.024  1.00 92.71           C  
ATOM   2590  O   ALA C 102      -5.559  -4.429  -6.377  1.00 92.71           O  
ATOM   2591  CB  ALA C 102      -6.048  -7.665  -6.531  1.00 92.71           C  
ATOM   2592  N   THR C 103      -7.659  -5.053  -6.075  1.00 93.81           N  
ATOM   2593  CA  THR C 103      -8.154  -3.779  -6.586  1.00 93.81           C  
ATOM   2594  C   THR C 103      -7.781  -2.637  -5.646  1.00 93.81           C  
ATOM   2595  O   THR C 103      -7.393  -1.557  -6.097  1.00 93.81           O  
ATOM   2596  CB  THR C 103      -9.682  -3.811  -6.778  1.00 93.81           C  
ATOM   2597  CG2 THR C 103     -10.184  -2.518  -7.413  1.00 93.81           C  
ATOM   2598  OG1 THR C 103     -10.029  -4.912  -7.627  1.00 93.81           O  
ATOM   2599  N   TYR C 104      -7.910  -2.889  -4.365  1.00 95.91           N  
ATOM   2600  CA  TYR C 104      -7.520  -1.880  -3.387  1.00 95.91           C  
ATOM   2601  C   TYR C 104      -6.042  -1.532  -3.522  1.00 95.91           C  
ATOM   2602  O   TYR C 104      -5.669  -0.357  -3.486  1.00 95.91           O  
ATOM   2603  CB  TYR C 104      -7.813  -2.367  -1.965  1.00 95.91           C  
ATOM   2604  CG  TYR C 104      -9.280  -2.588  -1.689  1.00 95.91           C  
ATOM   2605  CD1 TYR C 104     -10.255  -1.909  -2.417  1.00 95.91           C  
ATOM   2606  CD2 TYR C 104      -9.695  -3.473  -0.699  1.00 95.91           C  
ATOM   2607  CE1 TYR C 104     -11.609  -2.108  -2.165  1.00 95.91           C  
ATOM   2608  CE2 TYR C 104     -11.046  -3.679  -0.440  1.00 95.91           C  
ATOM   2609  CZ  TYR C 104     -11.993  -2.994  -1.176  1.00 95.91           C  
ATOM   2610  OH  TYR C 104     -13.332  -3.194  -0.922  1.00 95.91           O  
ATOM   2611  N   VAL C 105      -5.280  -2.528  -3.668  1.00 95.07           N  
ATOM   2612  CA  VAL C 105      -3.837  -2.332  -3.752  1.00 95.07           C  
ATOM   2613  C   VAL C 105      -3.490  -1.599  -5.046  1.00 95.07           C  
ATOM   2614  O   VAL C 105      -2.637  -0.708  -5.052  1.00 95.07           O  
ATOM   2615  CB  VAL C 105      -3.077  -3.676  -3.681  1.00 95.07           C  
ATOM   2616  CG1 VAL C 105      -1.593  -3.475  -3.984  1.00 95.07           C  
ATOM   2617  CG2 VAL C 105      -3.262  -4.321  -2.308  1.00 95.07           C  
ATOM   2618  N   ALA C 106      -4.107  -1.995  -6.123  1.00 92.96           N  
ATOM   2619  CA  ALA C 106      -3.882  -1.312  -7.395  1.00 92.96           C  
ATOM   2620  C   ALA C 106      -4.223   0.171  -7.288  1.00 92.96           C  
ATOM   2621  O   ALA C 106      -3.481   1.022  -7.785  1.00 92.96           O  
ATOM   2622  CB  ALA C 106      -4.705  -1.966  -8.502  1.00 92.96           C  
ATOM   2623  N   ARG C 107      -5.300   0.470  -6.648  1.00 93.38           N  
ATOM   2624  CA  ARG C 107      -5.706   1.859  -6.455  1.00 93.38           C  
ATOM   2625  C   ARG C 107      -4.706   2.604  -5.577  1.00 93.38           C  
ATOM   2626  O   ARG C 107      -4.345   3.746  -5.870  1.00 93.38           O  
ATOM   2627  CB  ARG C 107      -7.103   1.930  -5.834  1.00 93.38           C  
ATOM   2628  CG  ARG C 107      -7.680   3.336  -5.774  1.00 93.38           C  
ATOM   2629  CD  ARG C 107      -9.111   3.336  -5.254  1.00 93.38           C  
ATOM   2630  NE  ARG C 107      -9.653   4.689  -5.171  1.00 93.38           N  
ATOM   2631  CZ  ARG C 107     -10.922   4.981  -4.895  1.00 93.38           C  
ATOM   2632  NH1 ARG C 107     -11.806   4.016  -4.670  1.00 93.38           N  
ATOM   2633  NH2 ARG C 107     -11.308   6.248  -4.844  1.00 93.38           N  
ATOM   2634  N   PHE C 108      -4.337   2.005  -4.556  1.00 95.11           N  
ATOM   2635  CA  PHE C 108      -3.325   2.578  -3.676  1.00 95.11           C  
ATOM   2636  C   PHE C 108      -2.064   2.927  -4.456  1.00 95.11           C  
ATOM   2637  O   PHE C 108      -1.541   4.037  -4.337  1.00 95.11           O  
ATOM   2638  CB  PHE C 108      -2.987   1.605  -2.540  1.00 95.11           C  
ATOM   2639  CG  PHE C 108      -1.653   1.868  -1.894  1.00 95.11           C  
ATOM   2640  CD1 PHE C 108      -0.571   1.031  -2.135  1.00 95.11           C  
ATOM   2641  CD2 PHE C 108      -1.481   2.954  -1.046  1.00 95.11           C  
ATOM   2642  CE1 PHE C 108       0.664   1.271  -1.539  1.00 95.11           C  
ATOM   2643  CE2 PHE C 108      -0.250   3.201  -0.445  1.00 95.11           C  
ATOM   2644  CZ  PHE C 108       0.822   2.357  -0.693  1.00 95.11           C  
ATOM   2645  N   GLN C 109      -1.556   2.016  -5.229  1.00 92.65           N  
ATOM   2646  CA  GLN C 109      -0.320   2.234  -5.974  1.00 92.65           C  
ATOM   2647  C   GLN C 109      -0.483   3.359  -6.992  1.00 92.65           C  
ATOM   2648  O   GLN C 109       0.465   4.100  -7.263  1.00 92.65           O  
ATOM   2649  CB  GLN C 109       0.117   0.948  -6.678  1.00 92.65           C  
ATOM   2650  CG  GLN C 109       0.633  -0.126  -5.730  1.00 92.65           C  
ATOM   2651  CD  GLN C 109       1.350  -1.251  -6.453  1.00 92.65           C  
ATOM   2652  NE2 GLN C 109       1.493  -1.115  -7.767  1.00 92.65           N  
ATOM   2653  OE1 GLN C 109       1.773  -2.234  -5.836  1.00 92.65           O  
ATOM   2654  N   LYS C 110      -1.616   3.452  -7.498  1.00 91.73           N  
ATOM   2655  CA  LYS C 110      -1.865   4.452  -8.532  1.00 91.73           C  
ATOM   2656  C   LYS C 110      -2.088   5.832  -7.920  1.00 91.73           C  
ATOM   2657  O   LYS C 110      -1.608   6.837  -8.450  1.00 91.73           O  
ATOM   2658  CB  LYS C 110      -3.071   4.055  -9.384  1.00 91.73           C  
ATOM   2659  CG  LYS C 110      -3.307   4.960 -10.584  1.00 91.73           C  
ATOM   2660  CD  LYS C 110      -4.486   4.483 -11.422  1.00 91.73           C  
ATOM   2661  CE  LYS C 110      -4.760   5.420 -12.590  1.00 91.73           C  
ATOM   2662  NZ  LYS C 110      -5.833   4.892 -13.484  1.00 91.73           N  
ATOM   2663  N   GLU C 111      -2.710   5.870  -6.769  1.00 93.35           N  
ATOM   2664  CA  GLU C 111      -3.201   7.158  -6.290  1.00 93.35           C  
ATOM   2665  C   GLU C 111      -2.510   7.563  -4.991  1.00 93.35           C  
ATOM   2666  O   GLU C 111      -2.285   8.750  -4.745  1.00 93.35           O  
ATOM   2667  CB  GLU C 111      -4.719   7.114  -6.087  1.00 93.35           C  
ATOM   2668  CG  GLU C 111      -5.505   6.894  -7.372  1.00 93.35           C  
ATOM   2669  CD  GLU C 111      -7.004   6.794  -7.147  1.00 93.35           C  
ATOM   2670  OE1 GLU C 111      -7.745   6.514  -8.116  1.00 93.35           O  
ATOM   2671  OE2 GLU C 111      -7.443   6.998  -5.993  1.00 93.35           O  
ATOM   2672  N   ALA C 112      -2.217   6.619  -4.157  1.00 94.57           N  
ATOM   2673  CA  ALA C 112      -1.847   6.964  -2.787  1.00 94.57           C  
ATOM   2674  C   ALA C 112      -0.364   6.710  -2.538  1.00 94.57           C  
ATOM   2675  O   ALA C 112       0.217   7.257  -1.596  1.00 94.57           O  
ATOM   2676  CB  ALA C 112      -2.694   6.172  -1.793  1.00 94.57           C  
ATOM   2677  N   TYR C 113       0.210   5.899  -3.345  1.00 94.40           N  
ATOM   2678  CA  TYR C 113       1.638   5.647  -3.189  1.00 94.40           C  
ATOM   2679  C   TYR C 113       2.458   6.825  -3.700  1.00 94.40           C  
ATOM   2680  O   TYR C 113       2.438   7.134  -4.893  1.00 94.40           O  
ATOM   2681  CB  TYR C 113       2.043   4.369  -3.930  1.00 94.40           C  
ATOM   2682  CG  TYR C 113       3.524   4.084  -3.884  1.00 94.40           C  
ATOM   2683  CD1 TYR C 113       4.333   4.316  -4.995  1.00 94.40           C  
ATOM   2684  CD2 TYR C 113       4.119   3.582  -2.732  1.00 94.40           C  
ATOM   2685  CE1 TYR C 113       5.698   4.053  -4.958  1.00 94.40           C  
ATOM   2686  CE2 TYR C 113       5.483   3.315  -2.684  1.00 94.40           C  
ATOM   2687  CZ  TYR C 113       6.263   3.555  -3.800  1.00 94.40           C  
ATOM   2688  OH  TYR C 113       7.615   3.292  -3.758  1.00 94.40           O  
ATOM   2689  N   CYS C 114       3.206   7.420  -2.809  1.00 93.87           N  
ATOM   2690  CA  CYS C 114       4.043   8.569  -3.138  1.00 93.87           C  
ATOM   2691  C   CYS C 114       3.310   9.529  -4.066  1.00 93.87           C  
ATOM   2692  O   CYS C 114       3.752   9.770  -5.192  1.00 93.87           O  
ATOM   2693  CB  CYS C 114       5.348   8.112  -3.789  1.00 93.87           C  
ATOM   2694  SG  CYS C 114       6.478   7.282  -2.649  1.00 93.87           S  
ATOM   2695  N   PRO C 115       2.291  10.141  -3.523  1.00 95.61           N  
ATOM   2696  CA  PRO C 115       1.438  10.982  -4.368  1.00 95.61           C  
ATOM   2697  C   PRO C 115       2.049  12.354  -4.641  1.00 95.61           C  
ATOM   2698  O   PRO C 115       1.532  13.111  -5.468  1.00 95.61           O  
ATOM   2699  CB  PRO C 115       0.151  11.111  -3.550  1.00 95.61           C  
ATOM   2700  CG  PRO C 115       0.595  11.036  -2.124  1.00 95.61           C  
ATOM   2701  CD  PRO C 115       1.750  10.080  -2.033  1.00 95.61           C  
ATOM   2702  N   ASN C 116       3.106  12.692  -3.991  1.00 95.67           N  
ATOM   2703  CA  ASN C 116       3.723  14.002  -4.161  1.00 95.67           C  
ATOM   2704  C   ASN C 116       4.300  14.173  -5.564  1.00 95.67           C  
ATOM   2705  O   ASN C 116       4.861  13.232  -6.127  1.00 95.67           O  
ATOM   2706  CB  ASN C 116       4.811  14.225  -3.108  1.00 95.67           C  
ATOM   2707  CG  ASN C 116       5.837  13.107  -3.084  1.00 95.67           C  
ATOM   2708  ND2 ASN C 116       7.112  13.473  -3.039  1.00 95.67           N  
ATOM   2709  OD1 ASN C 116       5.484  11.925  -3.105  1.00 95.67           O  
ATOM   2710  N   LYS C 117       4.171  15.321  -6.064  1.00 95.17           N  
ATOM   2711  CA  LYS C 117       4.758  15.635  -7.363  1.00 95.17           C  
ATOM   2712  C   LYS C 117       6.097  16.350  -7.203  1.00 95.17           C  
ATOM   2713  O   LYS C 117       6.899  16.394  -8.139  1.00 95.17           O  
ATOM   2714  CB  LYS C 117       3.802  16.495  -8.192  1.00 95.17           C  
ATOM   2715  CG  LYS C 117       2.507  15.789  -8.570  1.00 95.17           C  
ATOM   2716  CD  LYS C 117       1.622  16.675  -9.438  1.00 95.17           C  
ATOM   2717  CE  LYS C 117       0.316  15.978  -9.800  1.00 95.17           C  
ATOM   2718  NZ  LYS C 117      -0.584  16.868 -10.593  1.00 95.17           N  
ATOM   2719  N   CYS C 118       6.275  16.909  -6.073  1.00 95.24           N  
ATOM   2720  CA  CYS C 118       7.506  17.600  -5.708  1.00 95.24           C  
ATOM   2721  C   CYS C 118       7.823  17.406  -4.230  1.00 95.24           C  
ATOM   2722  O   CYS C 118       7.007  16.867  -3.482  1.00 95.24           O  
ATOM   2723  CB  CYS C 118       7.398  19.092  -6.025  1.00 95.24           C  
ATOM   2724  SG  CYS C 118       6.189  19.966  -5.007  1.00 95.24           S  
ATOM   2725  N   GLY C 119       9.041  17.714  -3.934  1.00 94.97           N  
ATOM   2726  CA  GLY C 119       9.440  17.646  -2.537  1.00 94.97           C  
ATOM   2727  C   GLY C 119       9.711  16.231  -2.063  1.00 94.97           C  
ATOM   2728  O   GLY C 119       9.925  15.328  -2.876  1.00 94.97           O  
ATOM   2729  N   VAL C 120       9.748  16.150  -0.684  1.00 94.32           N  
ATOM   2730  CA  VAL C 120      10.020  14.857  -0.064  1.00 94.32           C  
ATOM   2731  C   VAL C 120       8.897  14.504   0.909  1.00 94.32           C  
ATOM   2732  O   VAL C 120       8.700  15.191   1.914  1.00 94.32           O  
ATOM   2733  CB  VAL C 120      11.380  14.853   0.667  1.00 94.32           C  
ATOM   2734  CG1 VAL C 120      11.672  13.476   1.259  1.00 94.32           C  
ATOM   2735  CG2 VAL C 120      12.499  15.276  -0.284  1.00 94.32           C  
ATOM   2736  N   MET C 121       8.203  13.449   0.545  1.00 95.36           N  
ATOM   2737  CA  MET C 121       7.130  12.960   1.406  1.00 95.36           C  
ATOM   2738  C   MET C 121       7.578  11.729   2.187  1.00 95.36           C  
ATOM   2739  O   MET C 121       8.191  10.821   1.625  1.00 95.36           O  
ATOM   2740  CB  MET C 121       5.885  12.631   0.581  1.00 95.36           C  
ATOM   2741  CG  MET C 121       4.736  12.069   1.402  1.00 95.36           C  
ATOM   2742  SD  MET C 121       3.305  11.577   0.363  1.00 95.36           S  
ATOM   2743  CE  MET C 121       2.220  10.864   1.631  1.00 95.36           C  
ATOM   2744  N   LEU C 122       7.324  11.747   3.473  1.00 95.00           N  
ATOM   2745  CA  LEU C 122       7.552  10.569   4.301  1.00 95.00           C  
ATOM   2746  C   LEU C 122       6.256   9.794   4.513  1.00 95.00           C  
ATOM   2747  O   LEU C 122       5.336  10.284   5.170  1.00 95.00           O  
ATOM   2748  CB  LEU C 122       8.147  10.970   5.653  1.00 95.00           C  
ATOM   2749  CG  LEU C 122       9.501  11.681   5.614  1.00 95.00           C  
ATOM   2750  CD1 LEU C 122       9.969  12.008   7.028  1.00 95.00           C  
ATOM   2751  CD2 LEU C 122      10.534  10.825   4.888  1.00 95.00           C  
ATOM   2752  N   GLN C 123       6.278   8.629   3.933  1.00 94.93           N  
ATOM   2753  CA  GLN C 123       5.060   7.826   3.978  1.00 94.93           C  
ATOM   2754  C   GLN C 123       5.298   6.506   4.707  1.00 94.93           C  
ATOM   2755  O   GLN C 123       6.273   5.807   4.434  1.00 94.93           O  
ATOM   2756  CB  GLN C 123       4.541   7.559   2.565  1.00 94.93           C  
ATOM   2757  CG  GLN C 123       3.191   6.857   2.528  1.00 94.93           C  
ATOM   2758  CD  GLN C 123       2.683   6.634   1.116  1.00 94.93           C  
ATOM   2759  NE2 GLN C 123       1.364   6.566   0.964  1.00 94.93           N  
ATOM   2760  OE1 GLN C 123       3.469   6.524   0.169  1.00 94.93           O  
ATOM   2761  N   THR C 124       4.393   6.225   5.626  1.00 95.49           N  
ATOM   2762  CA  THR C 124       4.474   4.948   6.328  1.00 95.49           C  
ATOM   2763  C   THR C 124       3.877   3.827   5.480  1.00 95.49           C  
ATOM   2764  O   THR C 124       2.719   3.905   5.065  1.00 95.49           O  
ATOM   2765  CB  THR C 124       3.750   5.010   7.685  1.00 95.49           C  
ATOM   2766  CG2 THR C 124       3.786   3.658   8.390  1.00 95.49           C  
ATOM   2767  OG1 THR C 124       4.388   5.987   8.517  1.00 95.49           O  
ATOM   2768  N   LEU C 125       4.667   2.848   5.248  1.00 95.42           N  
ATOM   2769  CA  LEU C 125       4.239   1.703   4.451  1.00 95.42           C  
ATOM   2770  C   LEU C 125       4.391   0.406   5.239  1.00 95.42           C  
ATOM   2771  O   LEU C 125       5.169   0.341   6.192  1.00 95.42           O  
ATOM   2772  CB  LEU C 125       5.047   1.623   3.153  1.00 95.42           C  
ATOM   2773  CG  LEU C 125       4.950   2.830   2.219  1.00 95.42           C  
ATOM   2774  CD1 LEU C 125       5.992   2.727   1.110  1.00 95.42           C  
ATOM   2775  CD2 LEU C 125       3.547   2.942   1.632  1.00 95.42           C  
ATOM   2776  N   ILE C 126       3.620  -0.561   4.908  1.00 95.99           N  
ATOM   2777  CA  ILE C 126       3.681  -1.902   5.478  1.00 95.99           C  
ATOM   2778  C   ILE C 126       4.124  -2.899   4.409  1.00 95.99           C  
ATOM   2779  O   ILE C 126       3.489  -3.013   3.358  1.00 95.99           O  
ATOM   2780  CB  ILE C 126       2.321  -2.326   6.075  1.00 95.99           C  
ATOM   2781  CG1 ILE C 126       1.876  -1.328   7.151  1.00 95.99           C  
ATOM   2782  CG2 ILE C 126       2.399  -3.745   6.643  1.00 95.99           C  
ATOM   2783  CD1 ILE C 126       0.405  -1.440   7.528  1.00 95.99           C  
ATOM   2784  N   TRP C 127       5.211  -3.561   4.700  1.00 93.18           N  
ATOM   2785  CA  TRP C 127       5.683  -4.608   3.801  1.00 93.18           C  
ATOM   2786  C   TRP C 127       4.881  -5.891   3.991  1.00 93.18           C  
ATOM   2787  O   TRP C 127       4.860  -6.461   5.084  1.00 93.18           O  
ATOM   2788  CB  TRP C 127       7.172  -4.883   4.028  1.00 93.18           C  
ATOM   2789  CG  TRP C 127       8.075  -3.790   3.543  1.00 93.18           C  
ATOM   2790  CD1 TRP C 127       8.437  -2.659   4.220  1.00 93.18           C  
ATOM   2791  CD2 TRP C 127       8.726  -3.723   2.271  1.00 93.18           C  
ATOM   2792  CE2 TRP C 127       9.470  -2.522   2.244  1.00 93.18           C  
ATOM   2793  CE3 TRP C 127       8.755  -4.563   1.149  1.00 93.18           C  
ATOM   2794  NE1 TRP C 127       9.276  -1.891   3.444  1.00 93.18           N  
ATOM   2795  CZ2 TRP C 127      10.233  -2.140   1.138  1.00 93.18           C  
ATOM   2796  CZ3 TRP C 127       9.516  -4.181   0.050  1.00 93.18           C  
ATOM   2797  CH2 TRP C 127      10.244  -2.980   0.055  1.00 93.18           C  
ATOM   2798  N   CYS C 128       4.309  -6.383   2.901  1.00 94.58           N  
ATOM   2799  CA  CYS C 128       3.351  -7.478   2.992  1.00 94.58           C  
ATOM   2800  C   CYS C 128       4.047  -8.786   3.349  1.00 94.58           C  
ATOM   2801  O   CYS C 128       3.480  -9.627   4.048  1.00 94.58           O  
ATOM   2802  CB  CYS C 128       2.592  -7.638   1.675  1.00 94.58           C  
ATOM   2803  SG  CYS C 128       1.652  -6.171   1.194  1.00 94.58           S  
ATOM   2804  N   LYS C 129       5.254  -8.986   2.960  1.00 89.30           N  
ATOM   2805  CA  LYS C 129       5.969 -10.249   3.116  1.00 89.30           C  
ATOM   2806  C   LYS C 129       6.273 -10.531   4.584  1.00 89.30           C  
ATOM   2807  O   LYS C 129       6.126 -11.663   5.048  1.00 89.30           O  
ATOM   2808  CB  LYS C 129       7.265 -10.237   2.304  1.00 89.30           C  
ATOM   2809  CG  LYS C 129       7.952 -11.591   2.214  1.00 89.30           C  
ATOM   2810  CD  LYS C 129       9.174 -11.538   1.305  1.00 89.30           C  
ATOM   2811  CE  LYS C 129       9.898 -12.878   1.263  1.00 89.30           C  
ATOM   2812  NZ  LYS C 129      11.067 -12.846   0.334  1.00 89.30           N  
ATOM   2813  N   ASN C 130       6.593  -9.495   5.345  1.00 91.97           N  
ATOM   2814  CA  ASN C 130       6.997  -9.730   6.728  1.00 91.97           C  
ATOM   2815  C   ASN C 130       6.191  -8.873   7.701  1.00 91.97           C  
ATOM   2816  O   ASN C 130       6.444  -8.890   8.906  1.00 91.97           O  
ATOM   2817  CB  ASN C 130       8.494  -9.463   6.902  1.00 91.97           C  
ATOM   2818  CG  ASN C 130       8.911  -8.104   6.376  1.00 91.97           C  
ATOM   2819  ND2 ASN C 130      10.209  -7.921   6.168  1.00 91.97           N  
ATOM   2820  OD1 ASN C 130       8.073  -7.225   6.160  1.00 91.97           O  
ATOM   2821  N   CYS C 131       5.303  -8.139   7.219  1.00 96.27           N  
ATOM   2822  CA  CYS C 131       4.397  -7.315   8.010  1.00 96.27           C  
ATOM   2823  C   CYS C 131       5.161  -6.221   8.748  1.00 96.27           C  
ATOM   2824  O   CYS C 131       4.757  -5.801   9.834  1.00 96.27           O  
ATOM   2825  CB  CYS C 131       3.625  -8.174   9.011  1.00 96.27           C  
ATOM   2826  SG  CYS C 131       2.495  -9.352   8.239  1.00 96.27           S  
ATOM   2827  N   LYS C 132       6.249  -5.751   8.198  1.00 94.31           N  
ATOM   2828  CA  LYS C 132       7.052  -4.699   8.815  1.00 94.31           C  
ATOM   2829  C   LYS C 132       6.586  -3.317   8.366  1.00 94.31           C  
ATOM   2830  O   LYS C 132       6.342  -3.095   7.177  1.00 94.31           O  
ATOM   2831  CB  LYS C 132       8.533  -4.888   8.482  1.00 94.31           C  
ATOM   2832  CG  LYS C 132       9.475  -4.111   9.389  1.00 94.31           C  
ATOM   2833  CD  LYS C 132      10.933  -4.457   9.108  1.00 94.31           C  
ATOM   2834  CE  LYS C 132      11.881  -3.581   9.915  1.00 94.31           C  
ATOM   2835  NZ  LYS C 132      13.310  -3.915   9.642  1.00 94.31           N  
ATOM   2836  N   LYS C 133       6.462  -2.484   9.322  1.00 94.78           N  
ATOM   2837  CA  LYS C 133       6.105  -1.093   9.061  1.00 94.78           C  
ATOM   2838  C   LYS C 133       7.348  -0.215   8.966  1.00 94.78           C  
ATOM   2839  O   LYS C 133       8.187  -0.218   9.870  1.00 94.78           O  
ATOM   2840  CB  LYS C 133       5.171  -0.565  10.150  1.00 94.78           C  
ATOM   2841  CG  LYS C 133       4.465   0.732   9.784  1.00 94.78           C  
ATOM   2842  CD  LYS C 133       3.529   1.193  10.896  1.00 94.78           C  
ATOM   2843  CE  LYS C 133       2.168   0.517  10.797  1.00 94.78           C  
ATOM   2844  NZ  LYS C 133       1.162   1.163  11.692  1.00 94.78           N  
ATOM   2845  N   GLU C 134       7.496   0.508   7.895  1.00 92.56           N  
ATOM   2846  CA  GLU C 134       8.654   1.368   7.670  1.00 92.56           C  
ATOM   2847  C   GLU C 134       8.239   2.699   7.051  1.00 92.56           C  
ATOM   2848  O   GLU C 134       7.225   2.778   6.354  1.00 92.56           O  
ATOM   2849  CB  GLU C 134       9.678   0.667   6.773  1.00 92.56           C  
ATOM   2850  CG  GLU C 134      10.352  -0.530   7.428  1.00 92.56           C  
ATOM   2851  CD  GLU C 134      11.385  -1.199   6.535  1.00 92.56           C  
ATOM   2852  OE1 GLU C 134      12.050  -2.157   6.990  1.00 92.56           O  
ATOM   2853  OE2 GLU C 134      11.531  -0.762   5.372  1.00 92.56           O  
ATOM   2854  N   VAL C 135       9.025   3.673   7.406  1.00 92.70           N  
ATOM   2855  CA  VAL C 135       8.802   4.983   6.801  1.00 92.70           C  
ATOM   2856  C   VAL C 135       9.616   5.104   5.516  1.00 92.70           C  
ATOM   2857  O   VAL C 135      10.843   4.978   5.535  1.00 92.70           O  
ATOM   2858  CB  VAL C 135       9.169   6.126   7.774  1.00 92.70           C  
ATOM   2859  CG1 VAL C 135       8.969   7.486   7.108  1.00 92.70           C  
ATOM   2860  CG2 VAL C 135       8.338   6.026   9.052  1.00 92.70           C  
ATOM   2861  N   HIS C 136       8.905   5.309   4.466  1.00 91.60           N  
ATOM   2862  CA  HIS C 136       9.518   5.433   3.148  1.00 91.60           C  
ATOM   2863  C   HIS C 136       9.578   6.890   2.702  1.00 91.60           C  
ATOM   2864  O   HIS C 136       8.587   7.616   2.808  1.00 91.60           O  
ATOM   2865  CB  HIS C 136       8.750   4.600   2.119  1.00 91.60           C  
ATOM   2866  CG  HIS C 136       9.254   4.759   0.720  1.00 91.60           C  
ATOM   2867  CD2 HIS C 136       8.730   5.410  -0.345  1.00 91.60           C  
ATOM   2868  ND1 HIS C 136      10.439   4.204   0.290  1.00 91.60           N  
ATOM   2869  CE1 HIS C 136      10.624   4.509  -0.985  1.00 91.60           C  
ATOM   2870  NE2 HIS C 136       9.600   5.240  -1.394  1.00 91.60           N  
ATOM   2871  N   ALA C 137      10.757   7.270   2.153  1.00 91.24           N  
ATOM   2872  CA  ALA C 137      10.924   8.636   1.662  1.00 91.24           C  
ATOM   2873  C   ALA C 137      10.649   8.717   0.163  1.00 91.24           C  
ATOM   2874  O   ALA C 137      11.364   8.111  -0.638  1.00 91.24           O  
ATOM   2875  CB  ALA C 137      12.331   9.143   1.971  1.00 91.24           C  
ATOM   2876  N   CYS C 138       9.628   9.423  -0.119  1.00 92.70           N  
ATOM   2877  CA  CYS C 138       9.289   9.686  -1.512  1.00 92.70           C  
ATOM   2878  C   CYS C 138       9.953  10.967  -2.003  1.00 92.70           C  
ATOM   2879  O   CYS C 138       9.439  12.063  -1.778  1.00 92.70           O  
ATOM   2880  CB  CYS C 138       7.775   9.789  -1.686  1.00 92.70           C  
ATOM   2881  SG  CYS C 138       6.867   8.376  -1.017  1.00 92.70           S  
ATOM   2882  N   ARG C 139      11.026  10.776  -2.770  1.00 92.99           N  
ATOM   2883  CA  ARG C 139      11.813  11.926  -3.202  1.00 92.99           C  
ATOM   2884  C   ARG C 139      11.490  12.301  -4.645  1.00 92.99           C  
ATOM   2885  O   ARG C 139      11.591  11.465  -5.545  1.00 92.99           O  
ATOM   2886  CB  ARG C 139      13.309  11.641  -3.057  1.00 92.99           C  
ATOM   2887  CG  ARG C 139      13.741  11.328  -1.634  1.00 92.99           C  
ATOM   2888  CD  ARG C 139      15.236  11.059  -1.544  1.00 92.99           C  
ATOM   2889  NE  ARG C 139      15.629  10.633  -0.204  1.00 92.99           N  
ATOM   2890  CZ  ARG C 139      16.077  11.446   0.749  1.00 92.99           C  
ATOM   2891  NH1 ARG C 139      16.199  12.750   0.526  1.00 92.99           N  
ATOM   2892  NH2 ARG C 139      16.405  10.953   1.934  1.00 92.99           N  
ATOM   2893  N   LYS C 140      11.010  13.504  -4.768  1.00 92.45           N  
ATOM   2894  CA  LYS C 140      10.768  14.100  -6.079  1.00 92.45           C  
ATOM   2895  C   LYS C 140      11.591  15.372  -6.265  1.00 92.45           C  
ATOM   2896  O   LYS C 140      12.608  15.563  -5.595  1.00 92.45           O  
ATOM   2897  CB  LYS C 140       9.281  14.408  -6.264  1.00 92.45           C  
ATOM   2898  CG  LYS C 140       8.368  13.216  -6.017  1.00 92.45           C  
ATOM   2899  CD  LYS C 140       8.550  12.141  -7.082  1.00 92.45           C  
ATOM   2900  CE  LYS C 140       7.566  10.995  -6.895  1.00 92.45           C  
ATOM   2901  NZ  LYS C 140       6.175  11.392  -7.269  1.00 92.45           N  
ATOM   2902  N   SER C 141      11.214  16.180  -7.241  1.00 91.50           N  
ATOM   2903  CA  SER C 141      11.926  17.435  -7.461  1.00 91.50           C  
ATOM   2904  C   SER C 141      11.801  18.360  -6.256  1.00 91.50           C  
ATOM   2905  O   SER C 141      10.723  18.487  -5.672  1.00 91.50           O  
ATOM   2906  CB  SER C 141      11.395  18.138  -8.711  1.00 91.50           C  
ATOM   2907  OG  SER C 141      11.916  19.453  -8.808  1.00 91.50           O  
ATOM   2908  N   TYR C 142      12.871  18.951  -5.862  1.00 84.42           N  
ATOM   2909  CA  TYR C 142      12.899  19.825  -4.694  1.00 84.42           C  
ATOM   2910  C   TYR C 142      12.104  21.100  -4.948  1.00 84.42           C  
ATOM   2911  O   TYR C 142      11.522  21.670  -4.023  1.00 84.42           O  
ATOM   2912  CB  TYR C 142      14.342  20.176  -4.319  1.00 84.42           C  
ATOM   2913  CG  TYR C 142      15.003  19.152  -3.428  1.00 84.42           C  
ATOM   2914  CD1 TYR C 142      14.706  19.087  -2.068  1.00 84.42           C  
ATOM   2915  CD2 TYR C 142      15.926  18.249  -3.943  1.00 84.42           C  
ATOM   2916  CE1 TYR C 142      15.314  18.147  -1.243  1.00 84.42           C  
ATOM   2917  CE2 TYR C 142      16.540  17.304  -3.127  1.00 84.42           C  
ATOM   2918  CZ  TYR C 142      16.228  17.260  -1.781  1.00 84.42           C  
ATOM   2919  OH  TYR C 142      16.833  16.328  -0.969  1.00 84.42           O  
ATOM   2920  N   ASP C 143      12.135  21.516  -6.118  1.00 83.87           N  
ATOM   2921  CA  ASP C 143      11.460  22.768  -6.444  1.00 83.87           C  
ATOM   2922  C   ASP C 143      10.017  22.518  -6.874  1.00 83.87           C  
ATOM   2923  O   ASP C 143       9.770  21.874  -7.896  1.00 83.87           O  
ATOM   2924  CB  ASP C 143      12.216  23.513  -7.547  1.00 83.87           C  
ATOM   2925  CG  ASP C 143      11.661  24.902  -7.812  1.00 83.87           C  
ATOM   2926  OD1 ASP C 143      10.785  25.365  -7.049  1.00 83.87           O  
ATOM   2927  OD2 ASP C 143      12.102  25.538  -8.793  1.00 83.87           O  
ATOM   2928  N   CYS C 144       9.080  22.977  -6.057  1.00 93.64           N  
ATOM   2929  CA  CYS C 144       7.660  22.788  -6.333  1.00 93.64           C  
ATOM   2930  C   CYS C 144       7.119  23.916  -7.203  1.00 93.64           C  
ATOM   2931  O   CYS C 144       5.903  24.078  -7.331  1.00 93.64           O  
ATOM   2932  CB  CYS C 144       6.866  22.710  -5.029  1.00 93.64           C  
ATOM   2933  SG  CYS C 144       7.229  21.242  -4.043  1.00 93.64           S  
ATOM   2934  N   GLY C 145       8.024  24.687  -7.765  1.00 90.62           N  
ATOM   2935  CA  GLY C 145       7.640  25.731  -8.702  1.00 90.62           C  
ATOM   2936  C   GLY C 145       7.471  27.088  -8.046  1.00 90.62           C  
ATOM   2937  O   GLY C 145       7.676  27.230  -6.839  1.00 90.62           O  
ATOM   2938  N   GLU C 146       7.178  28.109  -8.955  1.00 93.58           N  
ATOM   2939  CA  GLU C 146       7.005  29.491  -8.515  1.00 93.58           C  
ATOM   2940  C   GLU C 146       5.555  29.941  -8.663  1.00 93.58           C  
ATOM   2941  O   GLU C 146       4.899  29.623  -9.657  1.00 93.58           O  
ATOM   2942  CB  GLU C 146       7.929  30.425  -9.299  1.00 93.58           C  
ATOM   2943  CG  GLU C 146       8.085  31.804  -8.675  1.00 93.58           C  
ATOM   2944  CD  GLU C 146       9.077  32.688  -9.412  1.00 93.58           C  
ATOM   2945  OE1 GLU C 146       9.221  33.877  -9.046  1.00 93.58           O  
ATOM   2946  OE2 GLU C 146       9.715  32.189 -10.367  1.00 93.58           O  
ATOM   2947  N   ARG C 147       5.101  30.523  -7.571  1.00 96.14           N  
ATOM   2948  CA  ARG C 147       3.741  31.052  -7.585  1.00 96.14           C  
ATOM   2949  C   ARG C 147       3.746  32.568  -7.755  1.00 96.14           C  
ATOM   2950  O   ARG C 147       4.392  33.283  -6.986  1.00 96.14           O  
ATOM   2951  CB  ARG C 147       3.001  30.672  -6.301  1.00 96.14           C  
ATOM   2952  CG  ARG C 147       2.907  29.172  -6.067  1.00 96.14           C  
ATOM   2953  CD  ARG C 147       1.915  28.835  -4.962  1.00 96.14           C  
ATOM   2954  NE  ARG C 147       1.856  27.399  -4.709  1.00 96.14           N  
ATOM   2955  CZ  ARG C 147       1.054  26.817  -3.822  1.00 96.14           C  
ATOM   2956  NH1 ARG C 147       0.222  27.542  -3.082  1.00 96.14           N  
ATOM   2957  NH2 ARG C 147       1.083  25.501  -3.672  1.00 96.14           N  
ATOM   2958  N   ASN C 148       3.082  33.012  -8.790  1.00 96.49           N  
ATOM   2959  CA  ASN C 148       2.909  34.447  -8.988  1.00 96.49           C  
ATOM   2960  C   ASN C 148       1.614  34.948  -8.358  1.00 96.49           C  
ATOM   2961  O   ASN C 148       0.523  34.541  -8.762  1.00 96.49           O  
ATOM   2962  CB  ASN C 148       2.942  34.791 -10.479  1.00 96.49           C  
ATOM   2963  CG  ASN C 148       4.304  34.560 -11.102  1.00 96.49           C  
ATOM   2964  ND2 ASN C 148       4.321  33.970 -12.292  1.00 96.49           N  
ATOM   2965  OD1 ASN C 148       5.334  34.908 -10.519  1.00 96.49           O  
ATOM   2966  N   VAL C 149       1.835  35.880  -7.395  1.00 96.19           N  
ATOM   2967  CA  VAL C 149       0.679  36.370  -6.652  1.00 96.19           C  
ATOM   2968  C   VAL C 149       0.512  37.870  -6.886  1.00 96.19           C  
ATOM   2969  O   VAL C 149       1.412  38.657  -6.585  1.00 96.19           O  
ATOM   2970  CB  VAL C 149       0.812  36.080  -5.139  1.00 96.19           C  
ATOM   2971  CG1 VAL C 149      -0.423  36.567  -4.385  1.00 96.19           C  
ATOM   2972  CG2 VAL C 149       1.034  34.587  -4.901  1.00 96.19           C  
ATOM   2973  N   GLU C 150      -0.614  38.263  -7.450  1.00 96.02           N  
ATOM   2974  CA  GLU C 150      -0.973  39.669  -7.608  1.00 96.02           C  
ATOM   2975  C   GLU C 150      -2.025  40.088  -6.585  1.00 96.02           C  
ATOM   2976  O   GLU C 150      -3.109  39.504  -6.526  1.00 96.02           O  
ATOM   2977  CB  GLU C 150      -1.483  39.938  -9.027  1.00 96.02           C  
ATOM   2978  CG  GLU C 150      -0.457  39.652 -10.113  1.00 96.02           C  
ATOM   2979  CD  GLU C 150      -0.967  39.952 -11.514  1.00 96.02           C  
ATOM   2980  OE1 GLU C 150      -0.195  39.797 -12.486  1.00 96.02           O  
ATOM   2981  OE2 GLU C 150      -2.148  40.347 -11.638  1.00 96.02           O  
ATOM   2982  N   VAL C 151      -1.604  41.093  -5.859  1.00 95.47           N  
ATOM   2983  CA  VAL C 151      -2.510  41.533  -4.803  1.00 95.47           C  
ATOM   2984  C   VAL C 151      -2.738  43.039  -4.911  1.00 95.47           C  
ATOM   2985  O   VAL C 151      -1.782  43.818  -4.924  1.00 95.47           O  
ATOM   2986  CB  VAL C 151      -1.965  41.176  -3.402  1.00 95.47           C  
ATOM   2987  CG1 VAL C 151      -2.997  41.498  -2.323  1.00 95.47           C  
ATOM   2988  CG2 VAL C 151      -1.567  39.703  -3.344  1.00 95.47           C  
ATOM   2989  N   PRO C 152      -4.073  43.469  -4.928  1.00 94.44           N  
ATOM   2990  CA  PRO C 152      -4.338  44.909  -4.899  1.00 94.44           C  
ATOM   2991  C   PRO C 152      -3.926  45.560  -3.580  1.00 94.44           C  
ATOM   2992  O   PRO C 152      -3.973  44.916  -2.529  1.00 94.44           O  
ATOM   2993  CB  PRO C 152      -5.854  44.992  -5.099  1.00 94.44           C  
ATOM   2994  CG  PRO C 152      -6.247  43.641  -5.601  1.00 94.44           C  
ATOM   2995  CD  PRO C 152      -5.253  42.636  -5.096  1.00 94.44           C  
ATOM   2996  N   GLN C 153      -3.566  46.818  -3.783  1.00 93.20           N  
ATOM   2997  CA  GLN C 153      -3.175  47.570  -2.595  1.00 93.20           C  
ATOM   2998  C   GLN C 153      -4.305  47.605  -1.570  1.00 93.20           C  
ATOM   2999  O   GLN C 153      -5.475  47.733  -1.934  1.00 93.20           O  
ATOM   3000  CB  GLN C 153      -2.763  48.994  -2.972  1.00 93.20           C  
ATOM   3001  CG  GLN C 153      -2.042  49.740  -1.858  1.00 93.20           C  
ATOM   3002  CD  GLN C 153      -1.462  51.065  -2.318  1.00 93.20           C  
ATOM   3003  NE2 GLN C 153      -0.827  51.785  -1.401  1.00 93.20           N  
ATOM   3004  OE1 GLN C 153      -1.584  51.436  -3.490  1.00 93.20           O  
ATOM   3005  N   MET C 154      -3.999  47.457  -0.315  1.00 92.81           N  
ATOM   3006  CA  MET C 154      -4.897  47.527   0.835  1.00 92.81           C  
ATOM   3007  C   MET C 154      -5.686  46.231   0.989  1.00 92.81           C  
ATOM   3008  O   MET C 154      -6.585  46.142   1.827  1.00 92.81           O  
ATOM   3009  CB  MET C 154      -5.856  48.710   0.697  1.00 92.81           C  
ATOM   3010  CG  MET C 154      -5.195  50.062   0.905  1.00 92.81           C  
ATOM   3011  SD  MET C 154      -4.864  50.419   2.675  1.00 92.81           S  
ATOM   3012  CE  MET C 154      -6.253  51.526   3.043  1.00 92.81           C  
ATOM   3013  N   GLU C 155      -5.430  45.301   0.123  1.00 94.47           N  
ATOM   3014  CA  GLU C 155      -6.017  43.973   0.282  1.00 94.47           C  
ATOM   3015  C   GLU C 155      -5.067  43.034   1.017  1.00 94.47           C  
ATOM   3016  O   GLU C 155      -3.916  43.388   1.282  1.00 94.47           O  
ATOM   3017  CB  GLU C 155      -6.390  43.384  -1.081  1.00 94.47           C  
ATOM   3018  CG  GLU C 155      -7.581  44.065  -1.740  1.00 94.47           C  
ATOM   3019  CD  GLU C 155      -8.252  43.206  -2.799  1.00 94.47           C  
ATOM   3020  OE1 GLU C 155      -9.199  43.689  -3.462  1.00 94.47           O  
ATOM   3021  OE2 GLU C 155      -7.829  42.040  -2.967  1.00 94.47           O  
ATOM   3022  N   ASP C 156      -5.546  41.925   1.391  1.00 96.00           N  
ATOM   3023  CA  ASP C 156      -4.748  40.973   2.157  1.00 96.00           C  
ATOM   3024  C   ASP C 156      -3.931  40.073   1.233  1.00 96.00           C  
ATOM   3025  O   ASP C 156      -4.458  39.537   0.255  1.00 96.00           O  
ATOM   3026  CB  ASP C 156      -5.645  40.124   3.061  1.00 96.00           C  
ATOM   3027  CG  ASP C 156      -6.394  40.948   4.093  1.00 96.00           C  
ATOM   3028  OD1 ASP C 156      -6.108  42.156   4.234  1.00 96.00           O  
ATOM   3029  OD2 ASP C 156      -7.276  40.382   4.775  1.00 96.00           O  
ATOM   3030  N   MET C 157      -2.699  39.968   1.515  1.00 95.93           N  
ATOM   3031  CA  MET C 157      -1.837  39.023   0.810  1.00 95.93           C  
ATOM   3032  C   MET C 157      -1.835  37.666   1.505  1.00 95.93           C  
ATOM   3033  O   MET C 157      -1.588  37.580   2.709  1.00 95.93           O  
ATOM   3034  CB  MET C 157      -0.409  39.564   0.718  1.00 95.93           C  
ATOM   3035  CG  MET C 157       0.553  38.633  -0.002  1.00 95.93           C  
ATOM   3036  SD  MET C 157       2.302  39.160   0.171  1.00 95.93           S  
ATOM   3037  CE  MET C 157       2.622  38.653   1.883  1.00 95.93           C  
ATOM   3038  N   ILE C 158      -2.184  36.623   0.803  1.00 97.38           N  
ATOM   3039  CA  ILE C 158      -2.205  35.269   1.344  1.00 97.38           C  
ATOM   3040  C   ILE C 158      -1.282  34.371   0.523  1.00 97.38           C  
ATOM   3041  O   ILE C 158      -1.526  34.140  -0.664  1.00 97.38           O  
ATOM   3042  CB  ILE C 158      -3.637  34.689   1.364  1.00 97.38           C  
ATOM   3043  CG1 ILE C 158      -4.576  35.615   2.147  1.00 97.38           C  
ATOM   3044  CG2 ILE C 158      -3.640  33.277   1.958  1.00 97.38           C  
ATOM   3045  CD1 ILE C 158      -6.035  35.181   2.121  1.00 97.38           C  
ATOM   3046  N   LEU C 159      -0.238  33.941   1.122  1.00 97.78           N  
ATOM   3047  CA  LEU C 159       0.676  32.980   0.512  1.00 97.78           C  
ATOM   3048  C   LEU C 159       0.440  31.579   1.065  1.00 97.78           C  
ATOM   3049  O   LEU C 159       0.673  31.327   2.250  1.00 97.78           O  
ATOM   3050  CB  LEU C 159       2.130  33.398   0.750  1.00 97.78           C  
ATOM   3051  CG  LEU C 159       2.496  34.832   0.364  1.00 97.78           C  
ATOM   3052  CD1 LEU C 159       3.975  35.089   0.624  1.00 97.78           C  
ATOM   3053  CD2 LEU C 159       2.150  35.097  -1.097  1.00 97.78           C  
ATOM   3054  N   ASP C 160      -0.002  30.658   0.267  1.00 97.75           N  
ATOM   3055  CA  ASP C 160      -0.355  29.304   0.679  1.00 97.75           C  
ATOM   3056  C   ASP C 160       0.739  28.310   0.298  1.00 97.75           C  
ATOM   3057  O   ASP C 160       1.000  28.090  -0.887  1.00 97.75           O  
ATOM   3058  CB  ASP C 160      -1.688  28.884   0.056  1.00 97.75           C  
ATOM   3059  CG  ASP C 160      -2.235  27.593   0.641  1.00 97.75           C  
ATOM   3060  OD1 ASP C 160      -1.588  27.005   1.533  1.00 97.75           O  
ATOM   3061  OD2 ASP C 160      -3.322  27.158   0.201  1.00 97.75           O  
ATOM   3062  N   CYS C 161       1.306  27.694   1.329  1.00 97.49           N  
ATOM   3063  CA  CYS C 161       2.395  26.746   1.122  1.00 97.49           C  
ATOM   3064  C   CYS C 161       1.903  25.311   1.265  1.00 97.49           C  
ATOM   3065  O   CYS C 161       2.687  24.367   1.152  1.00 97.49           O  
ATOM   3066  CB  CYS C 161       3.528  27.008   2.114  1.00 97.49           C  
ATOM   3067  SG  CYS C 161       5.081  26.195   1.676  1.00 97.49           S  
ATOM   3068  N   GLU C 162       0.700  25.067   1.453  1.00 97.01           N  
ATOM   3069  CA  GLU C 162       0.136  23.742   1.691  1.00 97.01           C  
ATOM   3070  C   GLU C 162      -0.046  22.976   0.385  1.00 97.01           C  
ATOM   3071  O   GLU C 162      -0.540  23.528  -0.601  1.00 97.01           O  
ATOM   3072  CB  GLU C 162      -1.202  23.852   2.427  1.00 97.01           C  
ATOM   3073  CG  GLU C 162      -1.781  22.510   2.853  1.00 97.01           C  
ATOM   3074  CD  GLU C 162      -3.054  22.640   3.675  1.00 97.01           C  
ATOM   3075  OE1 GLU C 162      -3.529  21.619   4.224  1.00 97.01           O  
ATOM   3076  OE2 GLU C 162      -3.582  23.770   3.768  1.00 97.01           O  
ATOM   3077  N   LEU C 163       0.408  21.821   0.410  1.00 96.24           N  
ATOM   3078  CA  LEU C 163       0.145  20.881  -0.673  1.00 96.24           C  
ATOM   3079  C   LEU C 163      -0.741  19.734  -0.196  1.00 96.24           C  
ATOM   3080  O   LEU C 163      -0.813  19.459   1.004  1.00 96.24           O  
ATOM   3081  CB  LEU C 163       1.458  20.327  -1.234  1.00 96.24           C  
ATOM   3082  CG  LEU C 163       2.438  21.355  -1.803  1.00 96.24           C  
ATOM   3083  CD1 LEU C 163       3.759  20.682  -2.167  1.00 96.24           C  
ATOM   3084  CD2 LEU C 163       1.836  22.053  -3.017  1.00 96.24           C  
ATOM   3085  N   ASN C 164      -1.394  19.021  -1.104  1.00 94.65           N  
ATOM   3086  CA  ASN C 164      -2.403  18.016  -0.783  1.00 94.65           C  
ATOM   3087  C   ASN C 164      -1.806  16.852   0.002  1.00 94.65           C  
ATOM   3088  O   ASN C 164      -2.485  16.242   0.829  1.00 94.65           O  
ATOM   3089  CB  ASN C 164      -3.076  17.506  -2.059  1.00 94.65           C  
ATOM   3090  CG  ASN C 164      -2.077  17.045  -3.103  1.00 94.65           C  
ATOM   3091  ND2 ASN C 164      -2.556  16.306  -4.096  1.00 94.65           N  
ATOM   3092  OD1 ASN C 164      -0.884  17.349  -3.015  1.00 94.65           O  
ATOM   3093  N   TRP C 165      -0.559  16.620  -0.185  1.00 96.07           N  
ATOM   3094  CA  TRP C 165       0.051  15.435   0.411  1.00 96.07           C  
ATOM   3095  C   TRP C 165       0.666  15.763   1.767  1.00 96.07           C  
ATOM   3096  O   TRP C 165       1.101  14.866   2.492  1.00 96.07           O  
ATOM   3097  CB  TRP C 165       1.118  14.853  -0.519  1.00 96.07           C  
ATOM   3098  CG  TRP C 165       2.209  15.818  -0.875  1.00 96.07           C  
ATOM   3099  CD1 TRP C 165       2.249  16.655  -1.954  1.00 96.07           C  
ATOM   3100  CD2 TRP C 165       3.422  16.042  -0.148  1.00 96.07           C  
ATOM   3101  CE2 TRP C 165       4.151  17.029  -0.846  1.00 96.07           C  
ATOM   3102  CE3 TRP C 165       3.962  15.501   1.026  1.00 96.07           C  
ATOM   3103  NE1 TRP C 165       3.414  17.387  -1.944  1.00 96.07           N  
ATOM   3104  CZ2 TRP C 165       5.395  17.489  -0.406  1.00 96.07           C  
ATOM   3105  CZ3 TRP C 165       5.200  15.961   1.462  1.00 96.07           C  
ATOM   3106  CH2 TRP C 165       5.901  16.945   0.745  1.00 96.07           C  
ATOM   3107  N   HIS C 166       0.758  17.049   2.195  1.00 96.31           N  
ATOM   3108  CA  HIS C 166       1.385  17.449   3.450  1.00 96.31           C  
ATOM   3109  C   HIS C 166       0.704  16.787   4.642  1.00 96.31           C  
ATOM   3110  O   HIS C 166       1.375  16.325   5.568  1.00 96.31           O  
ATOM   3111  CB  HIS C 166       1.352  18.970   3.603  1.00 96.31           C  
ATOM   3112  CG  HIS C 166       2.369  19.681   2.767  1.00 96.31           C  
ATOM   3113  CD2 HIS C 166       3.298  19.206   1.904  1.00 96.31           C  
ATOM   3114  ND1 HIS C 166       2.509  21.051   2.771  1.00 96.31           N  
ATOM   3115  CE1 HIS C 166       3.482  21.390   1.943  1.00 96.31           C  
ATOM   3116  NE2 HIS C 166       3.978  20.289   1.403  1.00 96.31           N  
ATOM   3117  N   GLN C 167      -0.605  16.750   4.570  1.00 94.17           N  
ATOM   3118  CA  GLN C 167      -1.362  16.201   5.692  1.00 94.17           C  
ATOM   3119  C   GLN C 167      -1.060  14.718   5.886  1.00 94.17           C  
ATOM   3120  O   GLN C 167      -1.114  14.209   7.007  1.00 94.17           O  
ATOM   3121  CB  GLN C 167      -2.862  16.408   5.481  1.00 94.17           C  
ATOM   3122  CG  GLN C 167      -3.293  17.868   5.526  1.00 94.17           C  
ATOM   3123  CD  GLN C 167      -4.779  18.049   5.279  1.00 94.17           C  
ATOM   3124  NE2 GLN C 167      -5.263  19.275   5.444  1.00 94.17           N  
ATOM   3125  OE1 GLN C 167      -5.486  17.095   4.939  1.00 94.17           O  
ATOM   3126  N   ALA C 168      -0.750  14.074   4.872  1.00 94.24           N  
ATOM   3127  CA  ALA C 168      -0.527  12.631   4.919  1.00 94.24           C  
ATOM   3128  C   ALA C 168       0.935  12.311   5.219  1.00 94.24           C  
ATOM   3129  O   ALA C 168       1.269  11.180   5.577  1.00 94.24           O  
ATOM   3130  CB  ALA C 168      -0.950  11.984   3.602  1.00 94.24           C  
ATOM   3131  N   SER C 169       1.821  13.295   5.104  1.00 95.48           N  
ATOM   3132  CA  SER C 169       3.250  13.073   5.301  1.00 95.48           C  
ATOM   3133  C   SER C 169       3.599  13.001   6.784  1.00 95.48           C  
ATOM   3134  O   SER C 169       3.025  13.726   7.598  1.00 95.48           O  
ATOM   3135  CB  SER C 169       4.062  14.182   4.632  1.00 95.48           C  
ATOM   3136  OG  SER C 169       5.452  13.962   4.803  1.00 95.48           O  
ATOM   3137  N   GLU C 170       4.552  12.100   7.020  1.00 94.80           N  
ATOM   3138  CA  GLU C 170       5.062  11.999   8.385  1.00 94.80           C  
ATOM   3139  C   GLU C 170       6.301  12.868   8.577  1.00 94.80           C  
ATOM   3140  O   GLU C 170       6.923  13.296   7.604  1.00 94.80           O  
ATOM   3141  CB  GLU C 170       5.382  10.543   8.732  1.00 94.80           C  
ATOM   3142  CG  GLU C 170       4.187   9.607   8.618  1.00 94.80           C  
ATOM   3143  CD  GLU C 170       4.271   8.409   9.550  1.00 94.80           C  
ATOM   3144  OE1 GLU C 170       3.324   7.591   9.576  1.00 94.80           O  
ATOM   3145  OE2 GLU C 170       5.293   8.288  10.263  1.00 94.80           O  
ATOM   3146  N   GLY C 171       6.589  13.231   9.886  1.00 94.42           N  
ATOM   3147  CA  GLY C 171       7.843  13.862  10.261  1.00 94.42           C  
ATOM   3148  C   GLY C 171       7.914  15.326   9.870  1.00 94.42           C  
ATOM   3149  O   GLY C 171       9.003  15.868   9.667  1.00 94.42           O  
ATOM   3150  N   LEU C 172       6.798  15.893   9.706  1.00 95.89           N  
ATOM   3151  CA  LEU C 172       6.806  17.305   9.341  1.00 95.89           C  
ATOM   3152  C   LEU C 172       7.001  18.184  10.572  1.00 95.89           C  
ATOM   3153  O   LEU C 172       6.558  17.832  11.667  1.00 95.89           O  
ATOM   3154  CB  LEU C 172       5.504  17.683   8.631  1.00 95.89           C  
ATOM   3155  CG  LEU C 172       5.208  16.950   7.322  1.00 95.89           C  
ATOM   3156  CD1 LEU C 172       3.850  17.373   6.771  1.00 95.89           C  
ATOM   3157  CD2 LEU C 172       6.310  17.213   6.300  1.00 95.89           C  
ATOM   3158  N   THR C 173       7.691  19.287  10.355  1.00 95.74           N  
ATOM   3159  CA  THR C 173       7.895  20.242  11.438  1.00 95.74           C  
ATOM   3160  C   THR C 173       7.105  21.523  11.186  1.00 95.74           C  
ATOM   3161  O   THR C 173       5.874  21.523  11.256  1.00 95.74           O  
ATOM   3162  CB  THR C 173       9.387  20.583  11.610  1.00 95.74           C  
ATOM   3163  CG2 THR C 173      10.186  19.355  12.037  1.00 95.74           C  
ATOM   3164  OG1 THR C 173       9.907  21.068  10.365  1.00 95.74           O  
ATOM   3165  N   ASP C 174       7.803  22.630  10.879  1.00 96.78           N  
ATOM   3166  CA  ASP C 174       7.092  23.897  10.745  1.00 96.78           C  
ATOM   3167  C   ASP C 174       7.233  24.460   9.333  1.00 96.78           C  
ATOM   3168  O   ASP C 174       8.184  24.131   8.620  1.00 96.78           O  
ATOM   3169  CB  ASP C 174       7.602  24.912  11.769  1.00 96.78           C  
ATOM   3170  CG  ASP C 174       7.293  24.515  13.202  1.00 96.78           C  
ATOM   3171  OD1 ASP C 174       6.259  23.856  13.443  1.00 96.78           O  
ATOM   3172  OD2 ASP C 174       8.091  24.866  14.099  1.00 96.78           O  
ATOM   3173  N   TYR C 175       6.178  25.192   9.057  1.00 97.85           N  
ATOM   3174  CA  TYR C 175       6.301  26.043   7.879  1.00 97.85           C  
ATOM   3175  C   TYR C 175       7.092  27.306   8.201  1.00 97.85           C  
ATOM   3176  O   TYR C 175       6.825  27.975   9.201  1.00 97.85           O  
ATOM   3177  CB  TYR C 175       4.918  26.416   7.338  1.00 97.85           C  
ATOM   3178  CG  TYR C 175       4.135  25.240   6.808  1.00 97.85           C  
ATOM   3179  CD1 TYR C 175       4.226  24.862   5.471  1.00 97.85           C  
ATOM   3180  CD2 TYR C 175       3.303  24.503   7.645  1.00 97.85           C  
ATOM   3181  CE1 TYR C 175       3.505  23.780   4.978  1.00 97.85           C  
ATOM   3182  CE2 TYR C 175       2.577  23.419   7.163  1.00 97.85           C  
ATOM   3183  CZ  TYR C 175       2.684  23.064   5.830  1.00 97.85           C  
ATOM   3184  OH  TYR C 175       1.969  21.992   5.348  1.00 97.85           O  
ATOM   3185  N   SER C 176       8.139  27.602   7.366  1.00 97.85           N  
ATOM   3186  CA  SER C 176       8.926  28.824   7.495  1.00 97.85           C  
ATOM   3187  C   SER C 176       8.803  29.695   6.249  1.00 97.85           C  
ATOM   3188  O   SER C 176       9.095  29.244   5.139  1.00 97.85           O  
ATOM   3189  CB  SER C 176      10.397  28.490   7.751  1.00 97.85           C  
ATOM   3190  OG  SER C 176      10.535  27.682   8.907  1.00 97.85           O  
ATOM   3191  N   PHE C 177       8.335  30.900   6.509  1.00 98.24           N  
ATOM   3192  CA  PHE C 177       8.240  31.848   5.406  1.00 98.24           C  
ATOM   3193  C   PHE C 177       9.367  32.871   5.473  1.00 98.24           C  
ATOM   3194  O   PHE C 177       9.588  33.491   6.515  1.00 98.24           O  
ATOM   3195  CB  PHE C 177       6.883  32.559   5.422  1.00 98.24           C  
ATOM   3196  CG  PHE C 177       5.726  31.667   5.059  1.00 98.24           C  
ATOM   3197  CD1 PHE C 177       5.265  31.601   3.750  1.00 98.24           C  
ATOM   3198  CD2 PHE C 177       5.099  30.895   6.029  1.00 98.24           C  
ATOM   3199  CE1 PHE C 177       4.195  30.776   3.412  1.00 98.24           C  
ATOM   3200  CE2 PHE C 177       4.029  30.069   5.697  1.00 98.24           C  
ATOM   3201  CZ  PHE C 177       3.578  30.012   4.389  1.00 98.24           C  
ATOM   3202  N   TYR C 178      10.030  33.002   4.305  1.00 97.79           N  
ATOM   3203  CA  TYR C 178      11.133  33.950   4.197  1.00 97.79           C  
ATOM   3204  C   TYR C 178      10.831  35.025   3.161  1.00 97.79           C  
ATOM   3205  O   TYR C 178      10.240  34.740   2.117  1.00 97.79           O  
ATOM   3206  CB  TYR C 178      12.432  33.224   3.833  1.00 97.79           C  
ATOM   3207  CG  TYR C 178      12.870  32.208   4.860  1.00 97.79           C  
ATOM   3208  CD1 TYR C 178      13.748  32.558   5.884  1.00 97.79           C  
ATOM   3209  CD2 TYR C 178      12.408  30.898   4.810  1.00 97.79           C  
ATOM   3210  CE1 TYR C 178      14.155  31.626   6.832  1.00 97.79           C  
ATOM   3211  CE2 TYR C 178      12.808  29.957   5.752  1.00 97.79           C  
ATOM   3212  CZ  TYR C 178      13.681  30.329   6.758  1.00 97.79           C  
ATOM   3213  OH  TYR C 178      14.081  29.402   7.694  1.00 97.79           O  
ATOM   3214  N   ARG C 179      11.179  36.220   3.514  1.00 97.43           N  
ATOM   3215  CA  ARG C 179      11.238  37.282   2.515  1.00 97.43           C  
ATOM   3216  C   ARG C 179      12.620  37.354   1.874  1.00 97.43           C  
ATOM   3217  O   ARG C 179      13.630  37.454   2.574  1.00 97.43           O  
ATOM   3218  CB  ARG C 179      10.880  38.631   3.142  1.00 97.43           C  
ATOM   3219  CG  ARG C 179      10.812  39.776   2.143  1.00 97.43           C  
ATOM   3220  CD  ARG C 179       9.831  40.853   2.587  1.00 97.43           C  
ATOM   3221  NE  ARG C 179       9.776  41.957   1.633  1.00 97.43           N  
ATOM   3222  CZ  ARG C 179       8.938  42.987   1.713  1.00 97.43           C  
ATOM   3223  NH1 ARG C 179       8.064  43.074   2.710  1.00 97.43           N  
ATOM   3224  NH2 ARG C 179       8.974  43.937   0.791  1.00 97.43           N  
ATOM   3225  N   VAL C 180      12.644  37.170   0.597  1.00 96.53           N  
ATOM   3226  CA  VAL C 180      13.914  37.168  -0.120  1.00 96.53           C  
ATOM   3227  C   VAL C 180      14.185  38.556  -0.696  1.00 96.53           C  
ATOM   3228  O   VAL C 180      13.411  39.056  -1.515  1.00 96.53           O  
ATOM   3229  CB  VAL C 180      13.928  36.111  -1.247  1.00 96.53           C  
ATOM   3230  CG1 VAL C 180      15.303  36.048  -1.910  1.00 96.53           C  
ATOM   3231  CG2 VAL C 180      13.534  34.741  -0.697  1.00 96.53           C  
ATOM   3232  N   TRP C 181      15.364  39.047  -0.301  1.00 94.27           N  
ATOM   3233  CA  TRP C 181      15.691  40.402  -0.736  1.00 94.27           C  
ATOM   3234  C   TRP C 181      16.611  40.375  -1.951  1.00 94.27           C  
ATOM   3235  O   TRP C 181      17.230  39.350  -2.247  1.00 94.27           O  
ATOM   3236  CB  TRP C 181      16.351  41.188   0.402  1.00 94.27           C  
ATOM   3237  CG  TRP C 181      15.507  41.295   1.637  1.00 94.27           C  
ATOM   3238  CD1 TRP C 181      15.662  40.600   2.805  1.00 94.27           C  
ATOM   3239  CD2 TRP C 181      14.370  42.144   1.823  1.00 94.27           C  
ATOM   3240  CE2 TRP C 181      13.886  41.914   3.130  1.00 94.27           C  
ATOM   3241  CE3 TRP C 181      13.713  43.079   1.012  1.00 94.27           C  
ATOM   3242  NE1 TRP C 181      14.691  40.968   3.707  1.00 94.27           N  
ATOM   3243  CZ2 TRP C 181      12.774  42.586   3.644  1.00 94.27           C  
ATOM   3244  CZ3 TRP C 181      12.608  43.747   1.525  1.00 94.27           C  
ATOM   3245  CH2 TRP C 181      12.151  43.496   2.829  1.00 94.27           C  
ATOM   3246  N   GLY C 182      16.714  41.444  -2.698  1.00 89.17           N  
ATOM   3247  CA  GLY C 182      17.515  41.557  -3.907  1.00 89.17           C  
ATOM   3248  C   GLY C 182      18.998  41.354  -3.661  1.00 89.17           C  
ATOM   3249  O   GLY C 182      19.741  40.994  -4.576  1.00 89.17           O  
ATOM   3250  N   ASN C 183      19.431  41.594  -2.432  1.00 89.27           N  
ATOM   3251  CA  ASN C 183      20.842  41.442  -2.095  1.00 89.27           C  
ATOM   3252  C   ASN C 183      21.180  39.999  -1.732  1.00 89.27           C  
ATOM   3253  O   ASN C 183      22.194  39.738  -1.083  1.00 89.27           O  
ATOM   3254  CB  ASN C 183      21.224  42.381  -0.949  1.00 89.27           C  
ATOM   3255  CG  ASN C 183      20.298  42.254   0.245  1.00 89.27           C  
ATOM   3256  ND2 ASN C 183      20.539  43.060   1.271  1.00 89.27           N  
ATOM   3257  OD1 ASN C 183      19.373  41.437   0.243  1.00 89.27           O  
ATOM   3258  N   ASN C 184      20.388  39.128  -2.023  1.00 87.59           N  
ATOM   3259  CA  ASN C 184      20.563  37.697  -1.797  1.00 87.59           C  
ATOM   3260  C   ASN C 184      20.492  37.350  -0.313  1.00 87.59           C  
ATOM   3261  O   ASN C 184      21.112  36.385   0.135  1.00 87.59           O  
ATOM   3262  CB  ASN C 184      21.890  37.217  -2.390  1.00 87.59           C  
ATOM   3263  CG  ASN C 184      21.832  37.060  -3.897  1.00 87.59           C  
ATOM   3264  ND2 ASN C 184      22.996  37.053  -4.537  1.00 87.59           N  
ATOM   3265  OD1 ASN C 184      20.751  36.947  -4.481  1.00 87.59           O  
ATOM   3266  N   THR C 185      19.967  38.210   0.469  1.00 91.89           N  
ATOM   3267  CA  THR C 185      19.687  37.905   1.868  1.00 91.89           C  
ATOM   3268  C   THR C 185      18.213  37.566   2.063  1.00 91.89           C  
ATOM   3269  O   THR C 185      17.390  37.818   1.180  1.00 91.89           O  
ATOM   3270  CB  THR C 185      20.072  39.082   2.784  1.00 91.89           C  
ATOM   3271  CG2 THR C 185      21.544  39.447   2.620  1.00 91.89           C  
ATOM   3272  OG1 THR C 185      19.269  40.221   2.451  1.00 91.89           O  
ATOM   3273  N   GLU C 186      17.989  36.884   3.147  1.00 95.56           N  
ATOM   3274  CA  GLU C 186      16.607  36.518   3.441  1.00 95.56           C  
ATOM   3275  C   GLU C 186      16.260  36.798   4.901  1.00 95.56           C  
ATOM   3276  O   GLU C 186      17.130  36.748   5.772  1.00 95.56           O  
ATOM   3277  CB  GLU C 186      16.361  35.042   3.116  1.00 95.56           C  
ATOM   3278  CG  GLU C 186      16.656  34.673   1.670  1.00 95.56           C  
ATOM   3279  CD  GLU C 186      16.463  33.194   1.377  1.00 95.56           C  
ATOM   3280  OE1 GLU C 186      16.596  32.786   0.200  1.00 95.56           O  
ATOM   3281  OE2 GLU C 186      16.175  32.437   2.330  1.00 95.56           O  
ATOM   3282  N   THR C 187      15.005  37.192   5.176  1.00 96.36           N  
ATOM   3283  CA  THR C 187      14.489  37.426   6.521  1.00 96.36           C  
ATOM   3284  C   THR C 187      13.327  36.484   6.825  1.00 96.36           C  
ATOM   3285  O   THR C 187      12.417  36.329   6.010  1.00 96.36           O  
ATOM   3286  CB  THR C 187      14.029  38.885   6.695  1.00 96.36           C  
ATOM   3287  CG2 THR C 187      13.787  39.214   8.165  1.00 96.36           C  
ATOM   3288  OG1 THR C 187      15.038  39.763   6.181  1.00 96.36           O  
ATOM   3289  N   LEU C 188      13.374  35.904   8.029  1.00 97.54           N  
ATOM   3290  CA  LEU C 188      12.286  35.037   8.464  1.00 97.54           C  
ATOM   3291  C   LEU C 188      11.069  35.856   8.879  1.00 97.54           C  
ATOM   3292  O   LEU C 188      11.147  36.665   9.807  1.00 97.54           O  
ATOM   3293  CB  LEU C 188      12.739  34.151   9.628  1.00 97.54           C  
ATOM   3294  CG  LEU C 188      11.703  33.168  10.176  1.00 97.54           C  
ATOM   3295  CD1 LEU C 188      11.379  32.103   9.133  1.00 97.54           C  
ATOM   3296  CD2 LEU C 188      12.205  32.526  11.465  1.00 97.54           C  
ATOM   3297  N   VAL C 189      10.082  35.614   8.196  1.00 96.17           N  
ATOM   3298  CA  VAL C 189       8.869  36.395   8.423  1.00 96.17           C  
ATOM   3299  C   VAL C 189       7.946  35.648   9.383  1.00 96.17           C  
ATOM   3300  O   VAL C 189       7.348  36.252  10.276  1.00 96.17           O  
ATOM   3301  CB  VAL C 189       8.132  36.696   7.099  1.00 96.17           C  
ATOM   3302  CG1 VAL C 189       6.879  37.530   7.357  1.00 96.17           C  
ATOM   3303  CG2 VAL C 189       9.062  37.412   6.122  1.00 96.17           C  
ATOM   3304  N   SER C 190       7.739  34.419   9.163  1.00 96.50           N  
ATOM   3305  CA  SER C 190       6.854  33.605   9.989  1.00 96.50           C  
ATOM   3306  C   SER C 190       7.334  32.158  10.053  1.00 96.50           C  
ATOM   3307  O   SER C 190       7.915  31.649   9.092  1.00 96.50           O  
ATOM   3308  CB  SER C 190       5.423  33.652   9.453  1.00 96.50           C  
ATOM   3309  OG  SER C 190       4.632  32.632  10.038  1.00 96.50           O  
ATOM   3310  N   LYS C 191       7.156  31.544  11.253  1.00 97.39           N  
ATOM   3311  CA  LYS C 191       7.448  30.130  11.472  1.00 97.39           C  
ATOM   3312  C   LYS C 191       6.401  29.486  12.377  1.00 97.39           C  
ATOM   3313  O   LYS C 191       6.107  30.002  13.458  1.00 97.39           O  
ATOM   3314  CB  LYS C 191       8.841  29.955  12.077  1.00 97.39           C  
ATOM   3315  CG  LYS C 191       9.250  28.504  12.283  1.00 97.39           C  
ATOM   3316  CD  LYS C 191      10.673  28.394  12.815  1.00 97.39           C  
ATOM   3317  CE  LYS C 191      11.089  26.942  13.007  1.00 97.39           C  
ATOM   3318  NZ  LYS C 191      12.496  26.829  13.494  1.00 97.39           N  
ATOM   3319  N   GLY C 192       5.807  28.462  11.906  1.00 96.75           N  
ATOM   3320  CA  GLY C 192       4.796  27.778  12.695  1.00 96.75           C  
ATOM   3321  C   GLY C 192       4.121  26.643  11.947  1.00 96.75           C  
ATOM   3322  O   GLY C 192       4.614  26.197  10.909  1.00 96.75           O  
ATOM   3323  N   LYS C 193       3.011  26.176  12.524  1.00 96.55           N  
ATOM   3324  CA  LYS C 193       2.277  25.053  11.949  1.00 96.55           C  
ATOM   3325  C   LYS C 193       1.305  25.525  10.871  1.00 96.55           C  
ATOM   3326  O   LYS C 193       0.795  24.718  10.091  1.00 96.55           O  
ATOM   3327  CB  LYS C 193       1.521  24.292  13.039  1.00 96.55           C  
ATOM   3328  CG  LYS C 193       2.421  23.654  14.087  1.00 96.55           C  
ATOM   3329  CD  LYS C 193       3.308  22.574  13.480  1.00 96.55           C  
ATOM   3330  CE  LYS C 193       4.129  21.859  14.545  1.00 96.55           C  
ATOM   3331  NZ  LYS C 193       5.143  20.945  13.941  1.00 96.55           N  
ATOM   3332  N   GLU C 194       1.149  26.869  10.792  1.00 96.35           N  
ATOM   3333  CA  GLU C 194       0.263  27.441   9.783  1.00 96.35           C  
ATOM   3334  C   GLU C 194       0.894  27.378   8.395  1.00 96.35           C  
ATOM   3335  O   GLU C 194       1.998  27.885   8.186  1.00 96.35           O  
ATOM   3336  CB  GLU C 194      -0.092  28.888  10.135  1.00 96.35           C  
ATOM   3337  CG  GLU C 194      -0.950  29.025  11.384  1.00 96.35           C  
ATOM   3338  CD  GLU C 194      -1.435  30.445  11.626  1.00 96.35           C  
ATOM   3339  OE1 GLU C 194      -2.182  30.673  12.604  1.00 96.35           O  
ATOM   3340  OE2 GLU C 194      -1.065  31.338  10.831  1.00 96.35           O  
ATOM   3341  N   ALA C 195       0.183  26.909   7.485  1.00 97.81           N  
ATOM   3342  CA  ALA C 195       0.713  26.708   6.139  1.00 97.81           C  
ATOM   3343  C   ALA C 195       0.608  27.987   5.312  1.00 97.81           C  
ATOM   3344  O   ALA C 195       1.107  28.048   4.186  1.00 97.81           O  
ATOM   3345  CB  ALA C 195      -0.021  25.565   5.442  1.00 97.81           C  
ATOM   3346  N   THR C 196      -0.014  28.986   5.863  1.00 97.77           N  
ATOM   3347  CA  THR C 196      -0.236  30.209   5.101  1.00 97.77           C  
ATOM   3348  C   THR C 196       0.409  31.405   5.795  1.00 97.77           C  
ATOM   3349  O   THR C 196       0.512  31.434   7.024  1.00 97.77           O  
ATOM   3350  CB  THR C 196      -1.739  30.477   4.899  1.00 97.77           C  
ATOM   3351  CG2 THR C 196      -2.398  29.351   4.110  1.00 97.77           C  
ATOM   3352  OG1 THR C 196      -2.374  30.584   6.180  1.00 97.77           O  
ATOM   3353  N   LEU C 197       0.905  32.285   4.988  1.00 97.57           N  
ATOM   3354  CA  LEU C 197       1.339  33.601   5.445  1.00 97.57           C  
ATOM   3355  C   LEU C 197       0.360  34.681   4.999  1.00 97.57           C  
ATOM   3356  O   LEU C 197       0.142  34.870   3.800  1.00 97.57           O  
ATOM   3357  CB  LEU C 197       2.741  33.916   4.917  1.00 97.57           C  
ATOM   3358  CG  LEU C 197       3.278  35.317   5.214  1.00 97.57           C  
ATOM   3359  CD1 LEU C 197       3.534  35.481   6.708  1.00 97.57           C  
ATOM   3360  CD2 LEU C 197       4.550  35.583   4.417  1.00 97.57           C  
ATOM   3361  N   THR C 198      -0.234  35.294   5.966  1.00 97.50           N  
ATOM   3362  CA  THR C 198      -1.210  36.332   5.653  1.00 97.50           C  
ATOM   3363  C   THR C 198      -0.714  37.698   6.118  1.00 97.50           C  
ATOM   3364  O   THR C 198      -0.329  37.864   7.276  1.00 97.50           O  
ATOM   3365  CB  THR C 198      -2.574  36.030   6.301  1.00 97.50           C  
ATOM   3366  CG2 THR C 198      -3.615  37.070   5.901  1.00 97.50           C  
ATOM   3367  OG1 THR C 198      -3.021  34.735   5.878  1.00 97.50           O  
ATOM   3368  N   LYS C 199      -0.635  38.708   5.222  1.00 96.10           N  
ATOM   3369  CA  LYS C 199      -0.348  40.107   5.528  1.00 96.10           C  
ATOM   3370  C   LYS C 199      -1.520  41.006   5.144  1.00 96.10           C  
ATOM   3371  O   LYS C 199      -1.827  41.165   3.961  1.00 96.10           O  
ATOM   3372  CB  LYS C 199       0.921  40.565   4.805  1.00 96.10           C  
ATOM   3373  CG  LYS C 199       1.374  41.968   5.180  1.00 96.10           C  
ATOM   3374  CD  LYS C 199       2.834  42.201   4.813  1.00 96.10           C  
ATOM   3375  CE  LYS C 199       3.276  43.619   5.148  1.00 96.10           C  
ATOM   3376  NZ  LYS C 199       4.706  43.853   4.786  1.00 96.10           N  
ATOM   3377  N   PRO C 200      -2.128  41.521   6.155  1.00 95.72           N  
ATOM   3378  CA  PRO C 200      -3.269  42.381   5.833  1.00 95.72           C  
ATOM   3379  C   PRO C 200      -2.845  43.737   5.270  1.00 95.72           C  
ATOM   3380  O   PRO C 200      -1.751  44.221   5.572  1.00 95.72           O  
ATOM   3381  CB  PRO C 200      -3.977  42.547   7.180  1.00 95.72           C  
ATOM   3382  CG  PRO C 200      -2.895  42.397   8.200  1.00 95.72           C  
ATOM   3383  CD  PRO C 200      -1.825  41.508   7.635  1.00 95.72           C  
ATOM   3384  N   MET C 201      -3.659  44.335   4.471  1.00 93.78           N  
ATOM   3385  CA  MET C 201      -3.512  45.684   3.931  1.00 93.78           C  
ATOM   3386  C   MET C 201      -2.114  45.889   3.354  1.00 93.78           C  
ATOM   3387  O   MET C 201      -1.376  46.766   3.804  1.00 93.78           O  
ATOM   3388  CB  MET C 201      -3.790  46.730   5.011  1.00 93.78           C  
ATOM   3389  CG  MET C 201      -5.211  46.688   5.553  1.00 93.78           C  
ATOM   3390  SD  MET C 201      -5.562  48.067   6.711  1.00 93.78           S  
ATOM   3391  CE  MET C 201      -5.220  47.249   8.294  1.00 93.78           C  
ATOM   3392  N   VAL C 202      -1.927  45.191   2.365  1.00 94.82           N  
ATOM   3393  CA  VAL C 202      -0.575  45.187   1.818  1.00 94.82           C  
ATOM   3394  C   VAL C 202      -0.301  46.507   1.103  1.00 94.82           C  
ATOM   3395  O   VAL C 202      -1.230  47.172   0.638  1.00 94.82           O  
ATOM   3396  CB  VAL C 202      -0.358  44.001   0.852  1.00 94.82           C  
ATOM   3397  CG1 VAL C 202      -0.340  42.678   1.615  1.00 94.82           C  
ATOM   3398  CG2 VAL C 202      -1.441  43.987  -0.225  1.00 94.82           C  
ATOM   3399  N   GLY C 203       0.996  46.886   1.014  1.00 94.41           N  
ATOM   3400  CA  GLY C 203       1.486  48.044   0.284  1.00 94.41           C  
ATOM   3401  C   GLY C 203       2.587  47.706  -0.704  1.00 94.41           C  
ATOM   3402  O   GLY C 203       2.999  46.550  -0.810  1.00 94.41           O  
ATOM   3403  N   PRO C 204       3.054  48.757  -1.474  1.00 94.45           N  
ATOM   3404  CA  PRO C 204       4.116  48.534  -2.459  1.00 94.45           C  
ATOM   3405  C   PRO C 204       5.384  47.952  -1.837  1.00 94.45           C  
ATOM   3406  O   PRO C 204       6.141  47.252  -2.513  1.00 94.45           O  
ATOM   3407  CB  PRO C 204       4.376  49.935  -3.019  1.00 94.45           C  
ATOM   3408  CG  PRO C 204       3.140  50.711  -2.696  1.00 94.45           C  
ATOM   3409  CD  PRO C 204       2.504  50.108  -1.477  1.00 94.45           C  
ATOM   3410  N   GLU C 205       5.578  48.135  -0.570  1.00 94.03           N  
ATOM   3411  CA  GLU C 205       6.775  47.643   0.106  1.00 94.03           C  
ATOM   3412  C   GLU C 205       6.702  46.137   0.332  1.00 94.03           C  
ATOM   3413  O   GLU C 205       7.725  45.487   0.561  1.00 94.03           O  
ATOM   3414  CB  GLU C 205       6.976  48.367   1.440  1.00 94.03           C  
ATOM   3415  CG  GLU C 205       5.877  48.096   2.457  1.00 94.03           C  
ATOM   3416  CD  GLU C 205       4.655  48.982   2.272  1.00 94.03           C  
ATOM   3417  OE1 GLU C 205       3.759  48.969   3.146  1.00 94.03           O  
ATOM   3418  OE2 GLU C 205       4.593  49.692   1.243  1.00 94.03           O  
ATOM   3419  N   ASP C 206       5.543  45.683   0.318  1.00 95.90           N  
ATOM   3420  CA  ASP C 206       5.331  44.262   0.574  1.00 95.90           C  
ATOM   3421  C   ASP C 206       5.558  43.435  -0.690  1.00 95.90           C  
ATOM   3422  O   ASP C 206       5.629  42.206  -0.630  1.00 95.90           O  
ATOM   3423  CB  ASP C 206       3.920  44.018   1.115  1.00 95.90           C  
ATOM   3424  CG  ASP C 206       3.688  44.655   2.475  1.00 95.90           C  
ATOM   3425  OD1 ASP C 206       4.569  44.552   3.355  1.00 95.90           O  
ATOM   3426  OD2 ASP C 206       2.613  45.264   2.668  1.00 95.90           O  
ATOM   3427  N   ALA C 207       5.638  44.094  -1.876  1.00 96.48           N  
ATOM   3428  CA  ALA C 207       5.937  43.384  -3.117  1.00 96.48           C  
ATOM   3429  C   ALA C 207       7.344  42.794  -3.087  1.00 96.48           C  
ATOM   3430  O   ALA C 207       8.228  43.315  -2.403  1.00 96.48           O  
ATOM   3431  CB  ALA C 207       5.780  44.317  -4.315  1.00 96.48           C  
ATOM   3432  N   GLY C 208       7.480  41.670  -3.822  1.00 95.84           N  
ATOM   3433  CA  GLY C 208       8.791  41.043  -3.880  1.00 95.84           C  
ATOM   3434  C   GLY C 208       8.728  39.528  -3.897  1.00 95.84           C  
ATOM   3435  O   GLY C 208       7.723  38.948  -4.313  1.00 95.84           O  
ATOM   3436  N   SER C 209       9.922  38.972  -3.451  1.00 96.84           N  
ATOM   3437  CA  SER C 209      10.058  37.520  -3.490  1.00 96.84           C  
ATOM   3438  C   SER C 209       9.992  36.921  -2.089  1.00 96.84           C  
ATOM   3439  O   SER C 209      10.573  37.465  -1.148  1.00 96.84           O  
ATOM   3440  CB  SER C 209      11.373  37.122  -4.161  1.00 96.84           C  
ATOM   3441  OG  SER C 209      11.409  37.574  -5.505  1.00 96.84           O  
ATOM   3442  N   TYR C 210       9.155  35.917  -2.004  1.00 97.60           N  
ATOM   3443  CA  TYR C 210       9.032  35.168  -0.759  1.00 97.60           C  
ATOM   3444  C   TYR C 210       9.334  33.691  -0.980  1.00 97.60           C  
ATOM   3445  O   TYR C 210       9.266  33.198  -2.109  1.00 97.60           O  
ATOM   3446  CB  TYR C 210       7.628  35.330  -0.170  1.00 97.60           C  
ATOM   3447  CG  TYR C 210       7.295  36.749   0.223  1.00 97.60           C  
ATOM   3448  CD1 TYR C 210       7.347  37.154   1.556  1.00 97.60           C  
ATOM   3449  CD2 TYR C 210       6.926  37.687  -0.735  1.00 97.60           C  
ATOM   3450  CE1 TYR C 210       7.041  38.459   1.923  1.00 97.60           C  
ATOM   3451  CE2 TYR C 210       6.617  38.996  -0.378  1.00 97.60           C  
ATOM   3452  CZ  TYR C 210       6.677  39.372   0.951  1.00 97.60           C  
ATOM   3453  OH  TYR C 210       6.371  40.666   1.309  1.00 97.60           O  
ATOM   3454  N   ARG C 211       9.693  33.008   0.110  1.00 97.02           N  
ATOM   3455  CA  ARG C 211       9.988  31.581   0.046  1.00 97.02           C  
ATOM   3456  C   ARG C 211       9.396  30.846   1.244  1.00 97.02           C  
ATOM   3457  O   ARG C 211       9.508  31.309   2.381  1.00 97.02           O  
ATOM   3458  CB  ARG C 211      11.499  31.346  -0.018  1.00 97.02           C  
ATOM   3459  CG  ARG C 211      11.888  29.890  -0.223  1.00 97.02           C  
ATOM   3460  CD  ARG C 211      13.397  29.720  -0.326  1.00 97.02           C  
ATOM   3461  NE  ARG C 211      14.072  30.134   0.900  1.00 97.02           N  
ATOM   3462  CZ  ARG C 211      14.719  29.315   1.724  1.00 97.02           C  
ATOM   3463  NH1 ARG C 211      14.792  28.014   1.468  1.00 97.02           N  
ATOM   3464  NH2 ARG C 211      15.298  29.800   2.813  1.00 97.02           N  
ATOM   3465  N   CYS C 212       8.705  29.806   0.935  1.00 97.46           N  
ATOM   3466  CA  CYS C 212       8.184  28.937   1.983  1.00 97.46           C  
ATOM   3467  C   CYS C 212       8.979  27.639   2.063  1.00 97.46           C  
ATOM   3468  O   CYS C 212       9.293  27.036   1.036  1.00 97.46           O  
ATOM   3469  CB  CYS C 212       6.707  28.627   1.737  1.00 97.46           C  
ATOM   3470  SG  CYS C 212       6.062  27.291   2.769  1.00 97.46           S  
ATOM   3471  N   GLU C 213       9.302  27.224   3.237  1.00 96.09           N  
ATOM   3472  CA  GLU C 213       9.989  25.961   3.488  1.00 96.09           C  
ATOM   3473  C   GLU C 213       9.265  25.139   4.549  1.00 96.09           C  
ATOM   3474  O   GLU C 213       9.082  25.597   5.679  1.00 96.09           O  
ATOM   3475  CB  GLU C 213      11.437  26.211   3.914  1.00 96.09           C  
ATOM   3476  CG  GLU C 213      12.332  26.711   2.789  1.00 96.09           C  
ATOM   3477  CD  GLU C 213      13.782  26.894   3.212  1.00 96.09           C  
ATOM   3478  OE1 GLU C 213      14.592  27.398   2.402  1.00 96.09           O  
ATOM   3479  OE2 GLU C 213      14.110  26.527   4.363  1.00 96.09           O  
ATOM   3480  N   LEU C 214       8.848  24.031   4.142  1.00 97.10           N  
ATOM   3481  CA  LEU C 214       8.300  23.086   5.108  1.00 97.10           C  
ATOM   3482  C   LEU C 214       9.380  22.135   5.612  1.00 97.10           C  
ATOM   3483  O   LEU C 214       9.928  21.346   4.840  1.00 97.10           O  
ATOM   3484  CB  LEU C 214       7.152  22.287   4.484  1.00 97.10           C  
ATOM   3485  CG  LEU C 214       6.529  21.198   5.360  1.00 97.10           C  
ATOM   3486  CD1 LEU C 214       5.960  21.807   6.638  1.00 97.10           C  
ATOM   3487  CD2 LEU C 214       5.446  20.448   4.592  1.00 97.10           C  
ATOM   3488  N   GLY C 215       9.618  22.183   6.865  1.00 95.57           N  
ATOM   3489  CA  GLY C 215      10.684  21.387   7.450  1.00 95.57           C  
ATOM   3490  C   GLY C 215      10.284  19.944   7.699  1.00 95.57           C  
ATOM   3491  O   GLY C 215       9.096  19.613   7.685  1.00 95.57           O  
ATOM   3492  N   SER C 216      11.325  19.088   7.865  1.00 94.34           N  
ATOM   3493  CA  SER C 216      11.164  17.675   8.194  1.00 94.34           C  
ATOM   3494  C   SER C 216      12.210  17.221   9.207  1.00 94.34           C  
ATOM   3495  O   SER C 216      13.214  17.904   9.419  1.00 94.34           O  
ATOM   3496  CB  SER C 216      11.258  16.816   6.932  1.00 94.34           C  
ATOM   3497  OG  SER C 216      11.420  15.449   7.266  1.00 94.34           O  
ATOM   3498  N   VAL C 217      11.952  16.087   9.780  1.00 91.57           N  
ATOM   3499  CA  VAL C 217      12.881  15.548  10.768  1.00 91.57           C  
ATOM   3500  C   VAL C 217      14.143  15.046  10.072  1.00 91.57           C  
ATOM   3501  O   VAL C 217      15.198  14.922  10.699  1.00 91.57           O  
ATOM   3502  CB  VAL C 217      12.237  14.409  11.590  1.00 91.57           C  
ATOM   3503  CG1 VAL C 217      11.137  14.954  12.500  1.00 91.57           C  
ATOM   3504  CG2 VAL C 217      11.682  13.329  10.662  1.00 91.57           C  
ATOM   3505  N   ASN C 218      14.234  14.647   8.718  1.00 83.40           N  
ATOM   3506  CA  ASN C 218      15.358  14.134   7.942  1.00 83.40           C  
ATOM   3507  C   ASN C 218      16.322  15.249   7.548  1.00 83.40           C  
ATOM   3508  O   ASN C 218      17.215  15.040   6.725  1.00 83.40           O  
ATOM   3509  CB  ASN C 218      14.859  13.398   6.697  1.00 83.40           C  
ATOM   3510  CG  ASN C 218      14.185  12.081   7.027  1.00 83.40           C  
ATOM   3511  ND2 ASN C 218      13.567  11.464   6.027  1.00 83.40           N  
ATOM   3512  OD1 ASN C 218      14.218  11.623   8.173  1.00 83.40           O  
ATOM   3513  N   SER C 219      16.389  16.365   8.116  1.00 79.28           N  
ATOM   3514  CA  SER C 219      17.299  17.488   7.916  1.00 79.28           C  
ATOM   3515  C   SER C 219      16.965  18.249   6.638  1.00 79.28           C  
ATOM   3516  O   SER C 219      17.138  19.468   6.572  1.00 79.28           O  
ATOM   3517  CB  SER C 219      18.749  17.002   7.867  1.00 79.28           C  
ATOM   3518  OG  SER C 219      19.060  16.235   9.016  1.00 79.28           O  
ATOM   3519  N   SER C 220      16.415  17.598   5.562  1.00 87.96           N  
ATOM   3520  CA  SER C 220      16.035  18.308   4.345  1.00 87.96           C  
ATOM   3521  C   SER C 220      14.568  18.722   4.381  1.00 87.96           C  
ATOM   3522  O   SER C 220      13.735  18.027   4.966  1.00 87.96           O  
ATOM   3523  CB  SER C 220      16.299  17.441   3.113  1.00 87.96           C  
ATOM   3524  OG  SER C 220      15.549  16.240   3.174  1.00 87.96           O  
ATOM   3525  N   PRO C 221      14.359  19.904   3.817  1.00 94.21           N  
ATOM   3526  CA  PRO C 221      12.959  20.335   3.802  1.00 94.21           C  
ATOM   3527  C   PRO C 221      12.067  19.414   2.972  1.00 94.21           C  
ATOM   3528  O   PRO C 221      12.521  18.837   1.981  1.00 94.21           O  
ATOM   3529  CB  PRO C 221      13.027  21.732   3.183  1.00 94.21           C  
ATOM   3530  CG  PRO C 221      14.482  22.072   3.163  1.00 94.21           C  
ATOM   3531  CD  PRO C 221      15.269  20.809   3.368  1.00 94.21           C  
ATOM   3532  N   ALA C 222      10.836  19.307   3.369  1.00 96.44           N  
ATOM   3533  CA  ALA C 222       9.858  18.491   2.655  1.00 96.44           C  
ATOM   3534  C   ALA C 222       9.346  19.211   1.411  1.00 96.44           C  
ATOM   3535  O   ALA C 222       9.106  18.583   0.377  1.00 96.44           O  
ATOM   3536  CB  ALA C 222       8.693  18.131   3.575  1.00 96.44           C  
ATOM   3537  N   THR C 223       9.169  20.526   1.590  1.00 96.78           N  
ATOM   3538  CA  THR C 223       8.638  21.318   0.486  1.00 96.78           C  
ATOM   3539  C   THR C 223       9.288  22.698   0.448  1.00 96.78           C  
ATOM   3540  O   THR C 223       9.553  23.294   1.493  1.00 96.78           O  
ATOM   3541  CB  THR C 223       7.109  21.471   0.595  1.00 96.78           C  
ATOM   3542  CG2 THR C 223       6.570  22.393  -0.493  1.00 96.78           C  
ATOM   3543  OG1 THR C 223       6.495  20.183   0.461  1.00 96.78           O  
ATOM   3544  N   ILE C 224       9.581  23.138  -0.801  1.00 96.76           N  
ATOM   3545  CA  ILE C 224      10.029  24.507  -1.035  1.00 96.76           C  
ATOM   3546  C   ILE C 224       9.177  25.147  -2.129  1.00 96.76           C  
ATOM   3547  O   ILE C 224       9.085  24.620  -3.240  1.00 96.76           O  
ATOM   3548  CB  ILE C 224      11.524  24.554  -1.422  1.00 96.76           C  
ATOM   3549  CG1 ILE C 224      12.382  23.933  -0.314  1.00 96.76           C  
ATOM   3550  CG2 ILE C 224      11.961  25.993  -1.711  1.00 96.76           C  
ATOM   3551  CD1 ILE C 224      13.854  23.795  -0.676  1.00 96.76           C  
ATOM   3552  N   ILE C 225       8.587  26.219  -1.767  1.00 97.07           N  
ATOM   3553  CA  ILE C 225       7.783  26.952  -2.739  1.00 97.07           C  
ATOM   3554  C   ILE C 225       8.218  28.416  -2.769  1.00 97.07           C  
ATOM   3555  O   ILE C 225       8.377  29.044  -1.720  1.00 97.07           O  
ATOM   3556  CB  ILE C 225       6.275  26.847  -2.419  1.00 97.07           C  
ATOM   3557  CG1 ILE C 225       5.820  25.384  -2.465  1.00 97.07           C  
ATOM   3558  CG2 ILE C 225       5.457  27.706  -3.387  1.00 97.07           C  
ATOM   3559  CD1 ILE C 225       4.353  25.181  -2.115  1.00 97.07           C  
ATOM   3560  N   ASN C 226       8.375  28.932  -3.996  1.00 96.70           N  
ATOM   3561  CA  ASN C 226       8.720  30.338  -4.179  1.00 96.70           C  
ATOM   3562  C   ASN C 226       7.520  31.155  -4.646  1.00 96.70           C  
ATOM   3563  O   ASN C 226       6.732  30.691  -5.472  1.00 96.70           O  
ATOM   3564  CB  ASN C 226       9.880  30.483  -5.167  1.00 96.70           C  
ATOM   3565  CG  ASN C 226      11.163  29.857  -4.659  1.00 96.70           C  
ATOM   3566  ND2 ASN C 226      11.647  28.841  -5.362  1.00 96.70           N  
ATOM   3567  OD1 ASN C 226      11.714  30.283  -3.640  1.00 96.70           O  
ATOM   3568  N   PHE C 227       7.448  32.348  -4.021  1.00 97.45           N  
ATOM   3569  CA  PHE C 227       6.361  33.249  -4.381  1.00 97.45           C  
ATOM   3570  C   PHE C 227       6.905  34.567  -4.920  1.00 97.45           C  
ATOM   3571  O   PHE C 227       7.878  35.106  -4.389  1.00 97.45           O  
ATOM   3572  CB  PHE C 227       5.454  33.510  -3.174  1.00 97.45           C  
ATOM   3573  CG  PHE C 227       4.838  32.263  -2.598  1.00 97.45           C  
ATOM   3574  CD1 PHE C 227       3.580  31.839  -3.009  1.00 97.45           C  
ATOM   3575  CD2 PHE C 227       5.518  31.516  -1.645  1.00 97.45           C  
ATOM   3576  CE1 PHE C 227       3.008  30.686  -2.477  1.00 97.45           C  
ATOM   3577  CE2 PHE C 227       4.952  30.363  -1.109  1.00 97.45           C  
ATOM   3578  CZ  PHE C 227       3.696  29.950  -1.526  1.00 97.45           C  
ATOM   3579  N   HIS C 228       6.317  34.979  -6.001  1.00 97.43           N  
ATOM   3580  CA  HIS C 228       6.550  36.329  -6.502  1.00 97.43           C  
ATOM   3581  C   HIS C 228       5.307  37.198  -6.337  1.00 97.43           C  
ATOM   3582  O   HIS C 228       4.311  37.003  -7.036  1.00 97.43           O  
ATOM   3583  CB  HIS C 228       6.971  36.288  -7.973  1.00 97.43           C  
ATOM   3584  CG  HIS C 228       7.440  37.607  -8.498  1.00 97.43           C  
ATOM   3585  CD2 HIS C 228       6.921  38.421  -9.448  1.00 97.43           C  
ATOM   3586  ND1 HIS C 228       8.580  38.229  -8.038  1.00 97.43           N  
ATOM   3587  CE1 HIS C 228       8.743  39.372  -8.684  1.00 97.43           C  
ATOM   3588  NE2 HIS C 228       7.750  39.512  -9.545  1.00 97.43           N  
ATOM   3589  N   VAL C 229       5.461  38.217  -5.454  1.00 97.35           N  
ATOM   3590  CA  VAL C 229       4.301  39.029  -5.103  1.00 97.35           C  
ATOM   3591  C   VAL C 229       4.384  40.382  -5.808  1.00 97.35           C  
ATOM   3592  O   VAL C 229       5.392  41.084  -5.700  1.00 97.35           O  
ATOM   3593  CB  VAL C 229       4.191  39.231  -3.575  1.00 97.35           C  
ATOM   3594  CG1 VAL C 229       3.006  40.131  -3.233  1.00 97.35           C  
ATOM   3595  CG2 VAL C 229       4.064  37.883  -2.868  1.00 97.35           C  
ATOM   3596  N   THR C 230       3.301  40.732  -6.539  1.00 96.66           N  
ATOM   3597  CA  THR C 230       3.149  42.039  -7.168  1.00 96.66           C  
ATOM   3598  C   THR C 230       1.940  42.775  -6.601  1.00 96.66           C  
ATOM   3599  O   THR C 230       0.840  42.222  -6.544  1.00 96.66           O  
ATOM   3600  CB  THR C 230       3.004  41.910  -8.696  1.00 96.66           C  
ATOM   3601  CG2 THR C 230       3.135  43.268  -9.377  1.00 96.66           C  
ATOM   3602  OG1 THR C 230       4.026  41.037  -9.195  1.00 96.66           O  
ATOM   3603  N   VAL C 231       2.219  43.985  -6.102  1.00 95.65           N  
ATOM   3604  CA  VAL C 231       1.129  44.794  -5.568  1.00 95.65           C  
ATOM   3605  C   VAL C 231       0.637  45.769  -6.636  1.00 95.65           C  
ATOM   3606  O   VAL C 231       1.411  46.583  -7.146  1.00 95.65           O  
ATOM   3607  CB  VAL C 231       1.563  45.565  -4.301  1.00 95.65           C  
ATOM   3608  CG1 VAL C 231       0.428  46.456  -3.797  1.00 95.65           C  
ATOM   3609  CG2 VAL C 231       2.007  44.592  -3.210  1.00 95.65           C  
ATOM   3610  N   LEU C 232      -0.650  45.684  -6.899  1.00 93.98           N  
ATOM   3611  CA  LEU C 232      -1.258  46.529  -7.921  1.00 93.98           C  
ATOM   3612  C   LEU C 232      -1.864  47.784  -7.300  1.00 93.98           C  
ATOM   3613  O   LEU C 232      -2.528  47.710  -6.264  1.00 93.98           O  
ATOM   3614  CB  LEU C 232      -2.334  45.755  -8.687  1.00 93.98           C  
ATOM   3615  CG  LEU C 232      -1.891  44.446  -9.341  1.00 93.98           C  
ATOM   3616  CD1 LEU C 232      -3.102  43.675  -9.858  1.00 93.98           C  
ATOM   3617  CD2 LEU C 232      -0.904  44.720 -10.471  1.00 93.98           C  
ATOM   3618  N   PRO C 233      -1.506  48.960  -7.841  1.00 86.99           N  
ATOM   3619  CA  PRO C 233      -2.058  50.201  -7.293  1.00 86.99           C  
ATOM   3620  C   PRO C 233      -3.578  50.274  -7.411  1.00 86.99           C  
ATOM   3621  O   PRO C 233      -4.166  49.611  -8.270  1.00 86.99           O  
ATOM   3622  CB  PRO C 233      -1.390  51.287  -8.141  1.00 86.99           C  
ATOM   3623  CG  PRO C 233      -0.844  50.564  -9.328  1.00 86.99           C  
ATOM   3624  CD  PRO C 233      -0.880  49.089  -9.047  1.00 86.99           C  
ATOM   3625  N   LYS C 234      -4.222  50.787  -6.440  1.00 74.42           N  
ATOM   3626  CA  LYS C 234      -5.669  50.977  -6.483  1.00 74.42           C  
ATOM   3627  C   LYS C 234      -6.096  51.654  -7.782  1.00 74.42           C  
ATOM   3628  O   LYS C 234      -5.494  52.646  -8.198  1.00 74.42           O  
ATOM   3629  CB  LYS C 234      -6.137  51.802  -5.283  1.00 74.42           C  
ATOM   3630  CG  LYS C 234      -6.893  50.998  -4.236  1.00 74.42           C  
ATOM   3631  CD  LYS C 234      -7.349  51.877  -3.078  1.00 74.42           C  
ATOM   3632  CE  LYS C 234      -8.040  51.061  -1.994  1.00 74.42           C  
ATOM   3633  NZ  LYS C 234      -8.457  51.913  -0.840  1.00 74.42           N  
ATOM   3634  N   MET C 235      -6.434  50.902  -8.682  1.00 62.19           N  
ATOM   3635  CA  MET C 235      -6.991  51.624  -9.822  1.00 62.19           C  
ATOM   3636  C   MET C 235      -8.029  52.644  -9.364  1.00 62.19           C  
ATOM   3637  O   MET C 235      -8.942  52.311  -8.606  1.00 62.19           O  
ATOM   3638  CB  MET C 235      -7.619  50.652 -10.821  1.00 62.19           C  
ATOM   3639  CG  MET C 235      -6.608  49.957 -11.718  1.00 62.19           C  
ATOM   3640  SD  MET C 235      -7.399  49.086 -13.126  1.00 62.19           S  
ATOM   3641  CE  MET C 235      -6.256  49.532 -14.463  1.00 62.19           C  
ATOM   3642  N   ILE C 236      -7.622  53.831  -9.061  1.00 49.46           N  
ATOM   3643  CA  ILE C 236      -8.709  54.802  -9.013  1.00 49.46           C  
ATOM   3644  C   ILE C 236      -9.647  54.587 -10.199  1.00 49.46           C  
ATOM   3645  O   ILE C 236      -9.240  54.737 -11.355  1.00 49.46           O  
ATOM   3646  CB  ILE C 236      -8.172  56.251  -9.010  1.00 49.46           C  
ATOM   3647  CG1 ILE C 236      -7.186  56.453  -7.854  1.00 49.46           C  
ATOM   3648  CG2 ILE C 236      -9.326  57.255  -8.928  1.00 49.46           C  
ATOM   3649  CD1 ILE C 236      -6.411  57.761  -7.923  1.00 49.46           C  
ATOM   3650  N   LYS C 237     -10.321  53.488 -10.075  1.00 49.58           N  
ATOM   3651  CA  LYS C 237     -11.350  53.583 -11.106  1.00 49.58           C  
ATOM   3652  C   LYS C 237     -11.837  55.020 -11.269  1.00 49.58           C  
ATOM   3653  O   LYS C 237     -12.315  55.631 -10.311  1.00 49.58           O  
ATOM   3654  CB  LYS C 237     -12.528  52.665 -10.774  1.00 49.58           C  
ATOM   3655  CG  LYS C 237     -12.395  51.258 -11.337  1.00 49.58           C  
ATOM   3656  CD  LYS C 237     -13.638  50.423 -11.055  1.00 49.58           C  
ATOM   3657  CE  LYS C 237     -13.517  49.023 -11.642  1.00 49.58           C  
ATOM   3658  NZ  LYS C 237     -14.719  48.190 -11.339  1.00 49.58           N  
ATOM   3659  N   GLU C 238     -10.912  55.916 -12.025  1.00 43.38           N  
ATOM   3660  CA  GLU C 238     -11.716  57.077 -12.393  1.00 43.38           C  
ATOM   3661  C   GLU C 238     -13.144  56.669 -12.748  1.00 43.38           C  
ATOM   3662  O   GLU C 238     -13.355  55.832 -13.629  1.00 43.38           O  
ATOM   3663  CB  GLU C 238     -11.076  57.824 -13.565  1.00 43.38           C  
ATOM   3664  CG  GLU C 238     -10.114  58.924 -13.141  1.00 43.38           C  
ATOM   3665  CD  GLU C 238      -9.479  59.653 -14.315  1.00 43.38           C  
ATOM   3666  OE1 GLU C 238      -8.747  60.643 -14.091  1.00 43.38           O  
ATOM   3667  OE2 GLU C 238      -9.718  59.231 -15.468  1.00 43.38           O  
ATOM   3668  N   GLU C 239     -13.822  56.375 -11.750  1.00 40.05           N  
ATOM   3669  CA  GLU C 239     -15.211  56.250 -12.184  1.00 40.05           C  
ATOM   3670  C   GLU C 239     -15.523  57.215 -13.323  1.00 40.05           C  
ATOM   3671  O   GLU C 239     -15.358  58.429 -13.178  1.00 40.05           O  
ATOM   3672  CB  GLU C 239     -16.164  56.493 -11.012  1.00 40.05           C  
ATOM   3673  CG  GLU C 239     -16.681  55.217 -10.364  1.00 40.05           C  
ATOM   3674  CD  GLU C 239     -17.607  55.474  -9.185  1.00 40.05           C  
ATOM   3675  OE1 GLU C 239     -18.171  54.502  -8.633  1.00 40.05           O  
ATOM   3676  OE2 GLU C 239     -17.772  56.657  -8.813  1.00 40.05           O  
ATOM   3677  N   LYS C 240     -15.069  56.700 -14.477  1.00 47.55           N  
ATOM   3678  CA  LYS C 240     -15.664  57.490 -15.550  1.00 47.55           C  
ATOM   3679  C   LYS C 240     -17.084  57.921 -15.193  1.00 47.55           C  
ATOM   3680  O   LYS C 240     -17.927  57.085 -14.861  1.00 47.55           O  
ATOM   3681  CB  LYS C 240     -15.671  56.699 -16.860  1.00 47.55           C  
ATOM   3682  CG  LYS C 240     -14.401  56.856 -17.683  1.00 47.55           C  
ATOM   3683  CD  LYS C 240     -14.510  56.133 -19.020  1.00 47.55           C  
ATOM   3684  CE  LYS C 240     -13.217  56.234 -19.818  1.00 47.55           C  
ATOM   3685  NZ  LYS C 240     -13.251  55.375 -21.040  1.00 47.55           N  
ATOM   3686  N   PRO C 241     -17.306  59.156 -14.582  1.00 42.80           N  
ATOM   3687  CA  PRO C 241     -18.698  59.567 -14.383  1.00 42.80           C  
ATOM   3688  C   PRO C 241     -19.617  59.099 -15.510  1.00 42.80           C  
ATOM   3689  O   PRO C 241     -19.171  58.938 -16.648  1.00 42.80           O  
ATOM   3690  CB  PRO C 241     -18.613  61.094 -14.346  1.00 42.80           C  
ATOM   3691  CG  PRO C 241     -17.193  61.407 -14.696  1.00 42.80           C  
ATOM   3692  CD  PRO C 241     -16.467  60.115 -14.940  1.00 42.80           C  
ATOM   3693  N   SER C 242     -20.457  58.108 -15.136  1.00 42.59           N  
ATOM   3694  CA  SER C 242     -21.399  57.743 -16.189  1.00 42.59           C  
ATOM   3695  C   SER C 242     -21.807  58.960 -17.012  1.00 42.59           C  
ATOM   3696  O   SER C 242     -22.219  59.981 -16.458  1.00 42.59           O  
ATOM   3697  CB  SER C 242     -22.641  57.082 -15.591  1.00 42.59           C  
ATOM   3698  OG  SER C 242     -23.136  57.836 -14.498  1.00 42.59           O  
ATOM   3699  N   PRO C 243     -21.068  59.077 -18.165  1.00 42.45           N  
ATOM   3700  CA  PRO C 243     -21.216  60.277 -18.992  1.00 42.45           C  
ATOM   3701  C   PRO C 243     -22.612  60.889 -18.899  1.00 42.45           C  
ATOM   3702  O   PRO C 243     -22.753  62.062 -18.545  1.00 42.45           O  
ATOM   3703  CB  PRO C 243     -20.937  59.765 -20.408  1.00 42.45           C  
ATOM   3704  CG  PRO C 243     -20.987  58.275 -20.292  1.00 42.45           C  
ATOM   3705  CD  PRO C 243     -21.105  57.913 -18.840  1.00 42.45           C  
ATOM   3706  N   ASN C 244     -23.345  60.735 -19.899  1.00 37.33           N  
ATOM   3707  CA  ASN C 244     -24.159  61.454 -20.874  1.00 37.33           C  
ATOM   3708  C   ASN C 244     -25.619  61.530 -20.437  1.00 37.33           C  
ATOM   3709  O   ASN C 244     -26.287  60.502 -20.306  1.00 37.33           O  
ATOM   3710  CB  ASN C 244     -24.050  60.797 -22.252  1.00 37.33           C  
ATOM   3711  CG  ASN C 244     -22.907  61.356 -23.075  1.00 37.33           C  
ATOM   3712  ND2 ASN C 244     -22.425  60.570 -24.032  1.00 37.33           N  
ATOM   3713  OD1 ASN C 244     -22.458  62.483 -22.855  1.00 37.33           O  
ATOM   3714  N   ILE C 245     -25.984  62.354 -19.340  1.00 39.94           N  
ATOM   3715  CA  ILE C 245     -27.291  63.000 -19.287  1.00 39.94           C  
ATOM   3716  C   ILE C 245     -27.752  63.352 -20.699  1.00 39.94           C  
ATOM   3717  O   ILE C 245     -27.145  64.196 -21.364  1.00 39.94           O  
ATOM   3718  CB  ILE C 245     -27.259  64.267 -18.402  1.00 39.94           C  
ATOM   3719  CG1 ILE C 245     -26.770  63.920 -16.991  1.00 39.94           C  
ATOM   3720  CG2 ILE C 245     -28.639  64.928 -18.356  1.00 39.94           C  
ATOM   3721  CD1 ILE C 245     -26.644  65.123 -16.066  1.00 39.94           C  
ATOM   3722  N   VAL C 246     -27.944  62.312 -21.525  1.00 38.35           N  
ATOM   3723  CA  VAL C 246     -28.524  62.497 -22.851  1.00 38.35           C  
ATOM   3724  C   VAL C 246     -29.739  63.417 -22.759  1.00 38.35           C  
ATOM   3725  O   VAL C 246     -30.662  63.162 -21.982  1.00 38.35           O  
ATOM   3726  CB  VAL C 246     -28.925  61.147 -23.488  1.00 38.35           C  
ATOM   3727  CG1 VAL C 246     -28.932  61.250 -25.012  1.00 38.35           C  
ATOM   3728  CG2 VAL C 246     -27.979  60.039 -23.028  1.00 38.35           C  
ATOM   3729  N   THR C 247     -29.505  64.723 -22.854  1.00 36.72           N  
ATOM   3730  CA  THR C 247     -30.580  65.690 -23.049  1.00 36.72           C  
ATOM   3731  C   THR C 247     -31.554  65.208 -24.119  1.00 36.72           C  
ATOM   3732  O   THR C 247     -31.138  64.686 -25.156  1.00 36.72           O  
ATOM   3733  CB  THR C 247     -30.024  67.072 -23.440  1.00 36.72           C  
ATOM   3734  CG2 THR C 247     -30.376  68.124 -22.393  1.00 36.72           C  
ATOM   3735  OG1 THR C 247     -28.599  66.991 -23.560  1.00 36.72           O  
ATOM   3736  N   PRO C 248     -32.865  65.011 -23.809  1.00 36.68           N  
ATOM   3737  CA  PRO C 248     -33.932  64.522 -24.686  1.00 36.68           C  
ATOM   3738  C   PRO C 248     -33.895  65.163 -26.071  1.00 36.68           C  
ATOM   3739  O   PRO C 248     -33.974  66.388 -26.192  1.00 36.68           O  
ATOM   3740  CB  PRO C 248     -35.209  64.912 -23.938  1.00 36.68           C  
ATOM   3741  CG  PRO C 248     -34.736  65.689 -22.753  1.00 36.68           C  
ATOM   3742  CD  PRO C 248     -33.240  65.796 -22.818  1.00 36.68           C  
ATOM   3743  N   GLY C 249     -32.836  64.799 -26.953  1.00 28.60           N  
ATOM   3744  CA  GLY C 249     -32.733  65.386 -28.279  1.00 28.60           C  
ATOM   3745  C   GLY C 249     -34.058  65.431 -29.017  1.00 28.60           C  
ATOM   3746  O   GLY C 249     -34.920  64.574 -28.809  1.00 28.60           O  
ATOM   3747  N   GLU C 250     -34.418  66.586 -29.492  1.00 30.89           N  
ATOM   3748  CA  GLU C 250     -35.586  67.085 -30.213  1.00 30.89           C  
ATOM   3749  C   GLU C 250     -35.954  66.163 -31.372  1.00 30.89           C  
ATOM   3750  O   GLU C 250     -35.084  65.737 -32.133  1.00 30.89           O  
ATOM   3751  CB  GLU C 250     -35.334  68.503 -30.728  1.00 30.89           C  
ATOM   3752  CG  GLU C 250     -35.908  69.594 -29.834  1.00 30.89           C  
ATOM   3753  CD  GLU C 250     -35.592  70.998 -30.323  1.00 30.89           C  
ATOM   3754  OE1 GLU C 250     -36.130  71.974 -29.753  1.00 30.89           O  
ATOM   3755  OE2 GLU C 250     -34.800  71.124 -31.283  1.00 30.89           O  
ATOM   3756  N   ALA C 251     -37.067  65.362 -31.249  1.00 32.11           N  
ATOM   3757  CA  ALA C 251     -37.796  64.547 -32.217  1.00 32.11           C  
ATOM   3758  C   ALA C 251     -37.898  65.255 -33.565  1.00 32.11           C  
ATOM   3759  O   ALA C 251     -38.473  66.342 -33.659  1.00 32.11           O  
ATOM   3760  CB  ALA C 251     -39.189  64.211 -31.689  1.00 32.11           C  
ATOM   3761  N   THR C 252     -36.800  65.181 -34.459  1.00 26.95           N  
ATOM   3762  CA  THR C 252     -36.847  65.799 -35.779  1.00 26.95           C  
ATOM   3763  C   THR C 252     -38.079  65.335 -36.551  1.00 26.95           C  
ATOM   3764  O   THR C 252     -38.247  64.140 -36.801  1.00 26.95           O  
ATOM   3765  CB  THR C 252     -35.578  65.477 -36.591  1.00 26.95           C  
ATOM   3766  CG2 THR C 252     -35.096  66.699 -37.366  1.00 26.95           C  
ATOM   3767  OG1 THR C 252     -34.541  65.052 -35.698  1.00 26.95           O  
ATOM   3768  N   THR C 253     -39.128  66.176 -36.658  1.00 24.65           N  
ATOM   3769  CA  THR C 253     -40.477  66.168 -37.212  1.00 24.65           C  
ATOM   3770  C   THR C 253     -40.469  65.657 -38.650  1.00 24.65           C  
ATOM   3771  O   THR C 253     -41.268  64.791 -39.012  1.00 24.65           O  
ATOM   3772  CB  THR C 253     -41.108  67.572 -37.167  1.00 24.65           C  
ATOM   3773  CG2 THR C 253     -42.606  67.494 -36.889  1.00 24.65           C  
ATOM   3774  OG1 THR C 253     -40.479  68.339 -36.132  1.00 24.65           O  
ATOM   3775  N   GLU C 254     -40.098  66.531 -39.589  1.00 23.41           N  
ATOM   3776  CA  GLU C 254     -41.079  67.001 -40.562  1.00 23.41           C  
ATOM   3777  C   GLU C 254     -41.216  66.023 -41.725  1.00 23.41           C  
ATOM   3778  O   GLU C 254     -42.325  65.605 -42.064  1.00 23.41           O  
ATOM   3779  CB  GLU C 254     -40.696  68.388 -41.085  1.00 23.41           C  
ATOM   3780  CG  GLU C 254     -41.326  69.535 -40.306  1.00 23.41           C  
ATOM   3781  CD  GLU C 254     -40.969  70.904 -40.861  1.00 23.41           C  
ATOM   3782  OE1 GLU C 254     -41.535  71.917 -40.387  1.00 23.41           O  
ATOM   3783  OE2 GLU C 254     -40.118  70.966 -41.776  1.00 23.41           O  
ATOM   3784  N   SER C 255     -40.622  66.384 -42.934  1.00 25.50           N  
ATOM   3785  CA  SER C 255     -41.380  66.827 -44.099  1.00 25.50           C  
ATOM   3786  C   SER C 255     -41.721  65.657 -45.015  1.00 25.50           C  
ATOM   3787  O   SER C 255     -41.056  64.619 -44.978  1.00 25.50           O  
ATOM   3788  CB  SER C 255     -40.596  67.884 -44.877  1.00 25.50           C  
ATOM   3789  OG  SER C 255     -39.296  67.417 -45.191  1.00 25.50           O  
ATOM   3790  N   SER C 256     -42.699  65.791 -45.882  1.00 26.23           N  
ATOM   3791  CA  SER C 256     -43.792  65.454 -46.789  1.00 26.23           C  
ATOM   3792  C   SER C 256     -43.265  64.897 -48.107  1.00 26.23           C  
ATOM   3793  O   SER C 256     -42.796  65.651 -48.962  1.00 26.23           O  
ATOM   3794  CB  SER C 256     -44.664  66.681 -47.056  1.00 26.23           C  
ATOM   3795  OG  SER C 256     -43.869  67.796 -47.418  1.00 26.23           O  
ATOM   3796  N   ILE C 257     -42.499  63.707 -48.107  1.00 29.51           N  
ATOM   3797  CA  ILE C 257     -42.050  63.275 -49.425  1.00 29.51           C  
ATOM   3798  C   ILE C 257     -43.247  63.144 -50.363  1.00 29.51           C  
ATOM   3799  O   ILE C 257     -44.234  62.482 -50.032  1.00 29.51           O  
ATOM   3800  CB  ILE C 257     -41.280  61.937 -49.349  1.00 29.51           C  
ATOM   3801  CG1 ILE C 257     -40.270  61.966 -48.195  1.00 29.51           C  
ATOM   3802  CG2 ILE C 257     -40.583  61.638 -50.679  1.00 29.51           C  
ATOM   3803  CD1 ILE C 257     -39.611  60.622 -47.917  1.00 29.51           C  
ATOM   3804  N   SER C 258     -43.437  64.073 -51.303  1.00 26.62           N  
ATOM   3805  CA  SER C 258     -44.376  64.306 -52.395  1.00 26.62           C  
ATOM   3806  C   SER C 258     -44.406  63.125 -53.359  1.00 26.62           C  
ATOM   3807  O   SER C 258     -43.461  62.916 -54.123  1.00 26.62           O  
ATOM   3808  CB  SER C 258     -44.013  65.584 -53.152  1.00 26.62           C  
ATOM   3809  OG  SER C 258     -44.968  65.860 -54.161  1.00 26.62           O  
ATOM   3810  N   LEU C 259     -44.861  61.972 -52.957  1.00 26.45           N  
ATOM   3811  CA  LEU C 259     -44.889  60.843 -53.881  1.00 26.45           C  
ATOM   3812  C   LEU C 259     -45.721  61.174 -55.117  1.00 26.45           C  
ATOM   3813  O   LEU C 259     -46.827  61.705 -55.002  1.00 26.45           O  
ATOM   3814  CB  LEU C 259     -45.451  59.598 -53.191  1.00 26.45           C  
ATOM   3815  CG  LEU C 259     -44.437  58.703 -52.476  1.00 26.45           C  
ATOM   3816  CD1 LEU C 259     -45.123  57.899 -51.378  1.00 26.45           C  
ATOM   3817  CD2 LEU C 259     -43.745  57.778 -53.472  1.00 26.45           C  
ATOM   3818  N   GLN C 260     -45.090  61.416 -56.343  1.00 29.71           N  
ATOM   3819  CA  GLN C 260     -45.755  61.523 -57.638  1.00 29.71           C  
ATOM   3820  C   GLN C 260     -46.728  60.367 -57.854  1.00 29.71           C  
ATOM   3821  O   GLN C 260     -46.443  59.230 -57.474  1.00 29.71           O  
ATOM   3822  CB  GLN C 260     -44.726  61.560 -58.768  1.00 29.71           C  
ATOM   3823  CG  GLN C 260     -44.286  62.966 -59.155  1.00 29.71           C  
ATOM   3824  CD  GLN C 260     -43.333  62.981 -60.335  1.00 29.71           C  
ATOM   3825  NE2 GLN C 260     -43.109  64.161 -60.902  1.00 29.71           N  
ATOM   3826  OE1 GLN C 260     -42.802  61.939 -60.733  1.00 29.71           O  
ATOM   3827  N   PRO C 261     -48.013  60.596 -58.305  1.00 31.45           N  
ATOM   3828  CA  PRO C 261     -49.266  59.904 -58.612  1.00 31.45           C  
ATOM   3829  C   PRO C 261     -49.128  58.923 -59.775  1.00 31.45           C  
ATOM   3830  O   PRO C 261     -50.133  58.425 -60.290  1.00 31.45           O  
ATOM   3831  CB  PRO C 261     -50.221  61.045 -58.972  1.00 31.45           C  
ATOM   3832  CG  PRO C 261     -49.339  62.239 -59.149  1.00 31.45           C  
ATOM   3833  CD  PRO C 261     -47.935  61.853 -58.783  1.00 31.45           C  
ATOM   3834  N   LEU C 262     -47.892  58.439 -60.265  1.00 27.17           N  
ATOM   3835  CA  LEU C 262     -48.181  57.903 -61.591  1.00 27.17           C  
ATOM   3836  C   LEU C 262     -49.440  57.044 -61.568  1.00 27.17           C  
ATOM   3837  O   LEU C 262     -49.871  56.594 -60.504  1.00 27.17           O  
ATOM   3838  CB  LEU C 262     -46.996  57.081 -62.106  1.00 27.17           C  
ATOM   3839  CG  LEU C 262     -46.048  57.790 -63.074  1.00 27.17           C  
ATOM   3840  CD1 LEU C 262     -44.641  57.217 -62.952  1.00 27.17           C  
ATOM   3841  CD2 LEU C 262     -46.558  57.669 -64.506  1.00 27.17           C  
ATOM   3842  N   GLN C 263     -49.434  55.848 -62.423  1.00 24.59           N  
ATOM   3843  CA  GLN C 263     -50.409  54.946 -63.025  1.00 24.59           C  
ATOM   3844  C   GLN C 263     -51.064  54.062 -61.968  1.00 24.59           C  
ATOM   3845  O   GLN C 263     -50.405  53.619 -61.025  1.00 24.59           O  
ATOM   3846  CB  GLN C 263     -49.750  54.080 -64.099  1.00 24.59           C  
ATOM   3847  CG  GLN C 263     -49.663  54.752 -65.463  1.00 24.59           C  
ATOM   3848  CD  GLN C 263     -49.227  53.799 -66.560  1.00 24.59           C  
ATOM   3849  NE2 GLN C 263     -49.379  54.224 -67.810  1.00 24.59           N  
ATOM   3850  OE1 GLN C 263     -48.755  52.691 -66.286  1.00 24.59           O  
TER   
END
