# Supplementary material for: Deep learning insights into the architecture of the mammalian egg-sperm fusion synapse
Source: eLife. 2024 Apr 26;13:RP93131. doi: 10.7554/eLife.93131 (PMC11052572; doi:10.7554/eLife.93131)
Supplement: Figure 5—figure supplement 1—source data 1. [file elife-93131-fig5-figsupp1-data1.zip › eLife-VOR-RA-2023-93131R1_figure_5-figure_supplement_1-source_data/figure_5-figure_supplement_1b/CD9_IZUMO1_ranked_0.pdb]

ATOM      1  N   PRO B   1      15.742 -56.982 -52.682  1.00 73.79           N  
ATOM      2  CA  PRO B   1      15.245 -56.866 -51.309  1.00 73.79           C  
ATOM      3  C   PRO B   1      16.050 -57.701 -50.316  1.00 73.79           C  
ATOM      4  O   PRO B   1      16.575 -58.758 -50.675  1.00 73.79           O  
ATOM      5  CB  PRO B   1      13.806 -57.377 -51.411  1.00 73.79           C  
ATOM      6  CG  PRO B   1      13.684 -57.901 -52.806  1.00 73.79           C  
ATOM      7  CD  PRO B   1      15.007 -57.731 -53.496  1.00 73.79           C  
ATOM      8  N   VAL B   2      16.372 -57.019 -49.234  1.00 77.28           N  
ATOM      9  CA  VAL B   2      17.177 -57.710 -48.233  1.00 77.28           C  
ATOM     10  C   VAL B   2      16.494 -59.016 -47.832  1.00 77.28           C  
ATOM     11  O   VAL B   2      15.290 -59.183 -48.040  1.00 77.28           O  
ATOM     12  CB  VAL B   2      17.413 -56.829 -46.986  1.00 77.28           C  
ATOM     13  CG1 VAL B   2      18.409 -55.712 -47.295  1.00 77.28           C  
ATOM     14  CG2 VAL B   2      16.091 -56.247 -46.487  1.00 77.28           C  
ATOM     15  N   LYS B   3      17.278 -60.095 -47.421  1.00 77.10           N  
ATOM     16  CA  LYS B   3      16.736 -61.431 -47.183  1.00 77.10           C  
ATOM     17  C   LYS B   3      16.835 -61.809 -45.708  1.00 77.10           C  
ATOM     18  O   LYS B   3      17.579 -61.183 -44.950  1.00 77.10           O  
ATOM     19  CB  LYS B   3      17.466 -62.467 -48.040  1.00 77.10           C  
ATOM     20  CG  LYS B   3      17.288 -62.267 -49.537  1.00 77.10           C  
ATOM     21  CD  LYS B   3      17.945 -63.388 -50.332  1.00 77.10           C  
ATOM     22  CE  LYS B   3      17.776 -63.185 -51.832  1.00 77.10           C  
ATOM     23  NZ  LYS B   3      18.426 -64.276 -52.617  1.00 77.10           N  
ATOM     24  N   GLY B   4      15.843 -62.700 -45.259  1.00 80.59           N  
ATOM     25  CA  GLY B   4      15.852 -63.412 -43.990  1.00 80.59           C  
ATOM     26  C   GLY B   4      15.712 -62.493 -42.790  1.00 80.59           C  
ATOM     27  O   GLY B   4      14.772 -61.699 -42.715  1.00 80.59           O  
ATOM     28  N   GLY B   5      16.713 -62.585 -42.000  1.00 80.46           N  
ATOM     29  CA  GLY B   5      16.761 -61.825 -40.761  1.00 80.46           C  
ATOM     30  C   GLY B   5      16.745 -60.324 -40.981  1.00 80.46           C  
ATOM     31  O   GLY B   5      16.112 -59.587 -40.222  1.00 80.46           O  
ATOM     32  N   THR B   6      17.332 -59.875 -42.027  1.00 87.50           N  
ATOM     33  CA  THR B   6      17.405 -58.453 -42.345  1.00 87.50           C  
ATOM     34  C   THR B   6      16.041 -57.924 -42.776  1.00 87.50           C  
ATOM     35  O   THR B   6      15.733 -56.748 -42.572  1.00 87.50           O  
ATOM     36  CB  THR B   6      18.438 -58.182 -43.455  1.00 87.50           C  
ATOM     37  CG2 THR B   6      18.873 -56.720 -43.455  1.00 87.50           C  
ATOM     38  OG1 THR B   6      19.588 -59.010 -43.243  1.00 87.50           O  
ATOM     39  N   LYS B   7      15.207 -58.845 -43.339  1.00 89.70           N  
ATOM     40  CA  LYS B   7      13.852 -58.448 -43.710  1.00 89.70           C  
ATOM     41  C   LYS B   7      13.006 -58.156 -42.474  1.00 89.70           C  
ATOM     42  O   LYS B   7      12.202 -57.222 -42.471  1.00 89.70           O  
ATOM     43  CB  LYS B   7      13.186 -59.535 -44.556  1.00 89.70           C  
ATOM     44  CG  LYS B   7      11.863 -59.111 -45.177  1.00 89.70           C  
ATOM     45  CD  LYS B   7      11.283 -60.209 -46.058  1.00 89.70           C  
ATOM     46  CE  LYS B   7       9.935 -59.807 -46.641  1.00 89.70           C  
ATOM     47  NZ  LYS B   7       9.358 -60.886 -47.498  1.00 89.70           N  
ATOM     48  N   CYS B   8      13.212 -58.944 -41.505  1.00 88.72           N  
ATOM     49  CA  CYS B   8      12.520 -58.714 -40.242  1.00 88.72           C  
ATOM     50  C   CYS B   8      12.933 -57.382 -39.627  1.00 88.72           C  
ATOM     51  O   CYS B   8      12.090 -56.630 -39.138  1.00 88.72           O  
ATOM     52  CB  CYS B   8      12.803 -59.850 -39.260  1.00 88.72           C  
ATOM     53  SG  CYS B   8      11.937 -59.684 -37.684  1.00 88.72           S  
ATOM     54  N   ILE B   9      14.193 -57.123 -39.668  1.00 90.70           N  
ATOM     55  CA  ILE B   9      14.720 -55.869 -39.140  1.00 90.70           C  
ATOM     56  C   ILE B   9      14.150 -54.695 -39.933  1.00 90.70           C  
ATOM     57  O   ILE B   9      13.799 -53.662 -39.358  1.00 90.70           O  
ATOM     58  CB  ILE B   9      16.264 -55.844 -39.180  1.00 90.70           C  
ATOM     59  CG1 ILE B   9      16.841 -56.820 -38.149  1.00 90.70           C  
ATOM     60  CG2 ILE B   9      16.788 -54.425 -38.945  1.00 90.70           C  
ATOM     61  CD1 ILE B   9      18.359 -56.941 -38.192  1.00 90.70           C  
ATOM     62  N   LYS B  10      14.021 -54.880 -41.162  1.00 90.96           N  
ATOM     63  CA  LYS B  10      13.483 -53.841 -42.035  1.00 90.96           C  
ATOM     64  C   LYS B  10      12.045 -53.496 -41.658  1.00 90.96           C  
ATOM     65  O   LYS B  10      11.698 -52.320 -41.525  1.00 90.96           O  
ATOM     66  CB  LYS B  10      13.550 -54.281 -43.498  1.00 90.96           C  
ATOM     67  CG  LYS B  10      12.884 -53.314 -44.467  1.00 90.96           C  
ATOM     68  CD  LYS B  10      12.882 -53.861 -45.889  1.00 90.96           C  
ATOM     69  CE  LYS B  10      12.047 -52.993 -46.820  1.00 90.96           C  
ATOM     70  NZ  LYS B  10      12.129 -53.462 -48.236  1.00 90.96           N  
ATOM     71  N   TYR B  11      11.265 -54.509 -41.431  1.00 91.27           N  
ATOM     72  CA  TYR B  11       9.860 -54.281 -41.113  1.00 91.27           C  
ATOM     73  C   TYR B  11       9.702 -53.731 -39.700  1.00 91.27           C  
ATOM     74  O   TYR B  11       8.807 -52.925 -39.437  1.00 91.27           O  
ATOM     75  CB  TYR B  11       9.057 -55.578 -41.260  1.00 91.27           C  
ATOM     76  CG  TYR B  11       8.784 -55.964 -42.693  1.00 91.27           C  
ATOM     77  CD1 TYR B  11       8.400 -55.008 -43.631  1.00 91.27           C  
ATOM     78  CD2 TYR B  11       8.907 -57.284 -43.112  1.00 91.27           C  
ATOM     79  CE1 TYR B  11       8.145 -55.358 -44.952  1.00 91.27           C  
ATOM     80  CE2 TYR B  11       8.654 -57.646 -44.431  1.00 91.27           C  
ATOM     81  CZ  TYR B  11       8.274 -56.678 -45.342  1.00 91.27           C  
ATOM     82  OH  TYR B  11       8.023 -57.031 -46.649  1.00 91.27           O  
ATOM     83  N   LEU B  12      10.551 -54.154 -38.804  1.00 91.67           N  
ATOM     84  CA  LEU B  12      10.533 -53.602 -37.454  1.00 91.67           C  
ATOM     85  C   LEU B  12      10.892 -52.120 -37.468  1.00 91.67           C  
ATOM     86  O   LEU B  12      10.240 -51.312 -36.804  1.00 91.67           O  
ATOM     87  CB  LEU B  12      11.503 -54.366 -36.549  1.00 91.67           C  
ATOM     88  CG  LEU B  12      11.039 -55.739 -36.064  1.00 91.67           C  
ATOM     89  CD1 LEU B  12      12.159 -56.438 -35.299  1.00 91.67           C  
ATOM     90  CD2 LEU B  12       9.793 -55.607 -35.193  1.00 91.67           C  
ATOM     91  N   LEU B  13      11.901 -51.801 -38.211  1.00 92.67           N  
ATOM     92  CA  LEU B  13      12.317 -50.407 -38.325  1.00 92.67           C  
ATOM     93  C   LEU B  13      11.213 -49.562 -38.952  1.00 92.67           C  
ATOM     94  O   LEU B  13      10.960 -48.437 -38.512  1.00 92.67           O  
ATOM     95  CB  LEU B  13      13.597 -50.295 -39.156  1.00 92.67           C  
ATOM     96  CG  LEU B  13      14.915 -50.384 -38.386  1.00 92.67           C  
ATOM     97  CD1 LEU B  13      16.084 -50.547 -39.352  1.00 92.67           C  
ATOM     98  CD2 LEU B  13      15.108 -49.149 -37.511  1.00 92.67           C  
ATOM     99  N   PHE B  14      10.590 -50.105 -39.927  1.00 92.67           N  
ATOM    100  CA  PHE B  14       9.508 -49.383 -40.587  1.00 92.67           C  
ATOM    101  C   PHE B  14       8.332 -49.184 -39.639  1.00 92.67           C  
ATOM    102  O   PHE B  14       7.820 -48.072 -39.501  1.00 92.67           O  
ATOM    103  CB  PHE B  14       9.050 -50.131 -41.843  1.00 92.67           C  
ATOM    104  CG  PHE B  14       7.805 -49.561 -42.468  1.00 92.67           C  
ATOM    105  CD1 PHE B  14       6.571 -50.170 -42.272  1.00 92.67           C  
ATOM    106  CD2 PHE B  14       7.868 -48.416 -43.251  1.00 92.67           C  
ATOM    107  CE1 PHE B  14       5.417 -49.645 -42.849  1.00 92.67           C  
ATOM    108  CE2 PHE B  14       6.719 -47.886 -43.831  1.00 92.67           C  
ATOM    109  CZ  PHE B  14       5.495 -48.502 -43.629  1.00 92.67           C  
ATOM    110  N   GLY B  15       7.928 -50.252 -38.984  1.00 93.25           N  
ATOM    111  CA  GLY B  15       6.778 -50.186 -38.096  1.00 93.25           C  
ATOM    112  C   GLY B  15       6.975 -49.232 -36.932  1.00 93.25           C  
ATOM    113  O   GLY B  15       6.121 -48.385 -36.666  1.00 93.25           O  
ATOM    114  N   PHE B  16       8.041 -49.355 -36.230  1.00 92.53           N  
ATOM    115  CA  PHE B  16       8.324 -48.523 -35.067  1.00 92.53           C  
ATOM    116  C   PHE B  16       8.465 -47.060 -35.469  1.00 92.53           C  
ATOM    117  O   PHE B  16       7.907 -46.175 -34.816  1.00 92.53           O  
ATOM    118  CB  PHE B  16       9.598 -48.999 -34.361  1.00 92.53           C  
ATOM    119  CG  PHE B  16       9.373 -50.142 -33.408  1.00 92.53           C  
ATOM    120  CD1 PHE B  16       8.490 -50.013 -32.342  1.00 92.53           C  
ATOM    121  CD2 PHE B  16      10.045 -51.345 -33.577  1.00 92.53           C  
ATOM    122  CE1 PHE B  16       8.280 -51.069 -31.459  1.00 92.53           C  
ATOM    123  CE2 PHE B  16       9.841 -52.405 -32.699  1.00 92.53           C  
ATOM    124  CZ  PHE B  16       8.959 -52.264 -31.639  1.00 92.53           C  
ATOM    125  N   ASN B  17       9.182 -46.799 -36.518  1.00 93.18           N  
ATOM    126  CA  ASN B  17       9.416 -45.417 -36.921  1.00 93.18           C  
ATOM    127  C   ASN B  17       8.165 -44.791 -37.530  1.00 93.18           C  
ATOM    128  O   ASN B  17       7.979 -43.575 -37.465  1.00 93.18           O  
ATOM    129  CB  ASN B  17      10.585 -45.334 -37.905  1.00 93.18           C  
ATOM    130  CG  ASN B  17      11.933 -45.453 -37.222  1.00 93.18           C  
ATOM    131  ND2 ASN B  17      12.604 -46.579 -37.428  1.00 93.18           N  
ATOM    132  OD1 ASN B  17      12.367 -44.539 -36.516  1.00 93.18           O  
ATOM    133  N   PHE B  18       7.320 -45.656 -38.086  1.00 94.33           N  
ATOM    134  CA  PHE B  18       6.052 -45.148 -38.595  1.00 94.33           C  
ATOM    135  C   PHE B  18       5.184 -44.623 -37.457  1.00 94.33           C  
ATOM    136  O   PHE B  18       4.585 -43.551 -37.571  1.00 94.33           O  
ATOM    137  CB  PHE B  18       5.304 -46.240 -39.366  1.00 94.33           C  
ATOM    138  CG  PHE B  18       4.024 -45.767 -40.000  1.00 94.33           C  
ATOM    139  CD1 PHE B  18       2.792 -46.124 -39.465  1.00 94.33           C  
ATOM    140  CD2 PHE B  18       4.053 -44.964 -41.133  1.00 94.33           C  
ATOM    141  CE1 PHE B  18       1.606 -45.688 -40.050  1.00 94.33           C  
ATOM    142  CE2 PHE B  18       2.871 -44.524 -41.724  1.00 94.33           C  
ATOM    143  CZ  PHE B  18       1.649 -44.889 -41.181  1.00 94.33           C  
ATOM    144  N   ILE B  19       5.156 -45.389 -36.452  1.00 93.81           N  
ATOM    145  CA  ILE B  19       4.411 -44.963 -35.272  1.00 93.81           C  
ATOM    146  C   ILE B  19       5.041 -43.698 -34.694  1.00 93.81           C  
ATOM    147  O   ILE B  19       4.334 -42.766 -34.306  1.00 93.81           O  
ATOM    148  CB  ILE B  19       4.363 -46.076 -34.202  1.00 93.81           C  
ATOM    149  CG1 ILE B  19       3.614 -47.300 -34.738  1.00 93.81           C  
ATOM    150  CG2 ILE B  19       3.717 -45.559 -32.913  1.00 93.81           C  
ATOM    151  CD1 ILE B  19       3.676 -48.515 -33.822  1.00 93.81           C  
ATOM    152  N   PHE B  20       6.290 -43.669 -34.587  1.00 92.65           N  
ATOM    153  CA  PHE B  20       7.011 -42.507 -34.081  1.00 92.65           C  
ATOM    154  C   PHE B  20       6.751 -41.286 -34.953  1.00 92.65           C  
ATOM    155  O   PHE B  20       6.650 -40.166 -34.448  1.00 92.65           O  
ATOM    156  CB  PHE B  20       8.515 -42.794 -34.015  1.00 92.65           C  
ATOM    157  CG  PHE B  20       9.266 -41.881 -33.084  1.00 92.65           C  
ATOM    158  CD1 PHE B  20      10.091 -40.881 -33.585  1.00 92.65           C  
ATOM    159  CD2 PHE B  20       9.150 -42.023 -31.708  1.00 92.65           C  
ATOM    160  CE1 PHE B  20      10.787 -40.034 -32.726  1.00 92.65           C  
ATOM    161  CE2 PHE B  20       9.843 -41.181 -30.843  1.00 92.65           C  
ATOM    162  CZ  PHE B  20      10.662 -40.188 -31.354  1.00 92.65           C  
ATOM    163  N   TRP B  21       6.689 -41.471 -36.231  1.00 93.85           N  
ATOM    164  CA  TRP B  21       6.369 -40.402 -37.173  1.00 93.85           C  
ATOM    165  C   TRP B  21       4.981 -39.834 -36.899  1.00 93.85           C  
ATOM    166  O   TRP B  21       4.802 -38.614 -36.846  1.00 93.85           O  
ATOM    167  CB  TRP B  21       6.449 -40.913 -38.614  1.00 93.85           C  
ATOM    168  CG  TRP B  21       5.979 -39.925 -39.638  1.00 93.85           C  
ATOM    169  CD1 TRP B  21       6.624 -38.791 -40.047  1.00 93.85           C  
ATOM    170  CD2 TRP B  21       4.756 -39.980 -40.379  1.00 93.85           C  
ATOM    171  CE2 TRP B  21       4.725 -38.846 -41.221  1.00 93.85           C  
ATOM    172  CE3 TRP B  21       3.681 -40.879 -40.412  1.00 93.85           C  
ATOM    173  NE1 TRP B  21       5.876 -38.138 -41.000  1.00 93.85           N  
ATOM    174  CZ2 TRP B  21       3.661 -38.589 -42.089  1.00 93.85           C  
ATOM    175  CZ3 TRP B  21       2.624 -40.621 -41.277  1.00 93.85           C  
ATOM    176  CH2 TRP B  21       2.624 -39.484 -42.103  1.00 93.85           C  
ATOM    177  N   LEU B  22       4.020 -40.692 -36.627  1.00 95.09           N  
ATOM    178  CA  LEU B  22       2.657 -40.274 -36.315  1.00 95.09           C  
ATOM    179  C   LEU B  22       2.612 -39.513 -34.994  1.00 95.09           C  
ATOM    180  O   LEU B  22       1.889 -38.521 -34.870  1.00 95.09           O  
ATOM    181  CB  LEU B  22       1.725 -41.488 -36.251  1.00 95.09           C  
ATOM    182  CG  LEU B  22       1.437 -42.192 -37.576  1.00 95.09           C  
ATOM    183  CD1 LEU B  22       0.551 -43.412 -37.347  1.00 95.09           C  
ATOM    184  CD2 LEU B  22       0.785 -41.229 -38.564  1.00 95.09           C  
ATOM    185  N   ALA B  23       3.368 -40.029 -34.051  1.00 94.48           N  
ATOM    186  CA  ALA B  23       3.440 -39.350 -32.760  1.00 94.48           C  
ATOM    187  C   ALA B  23       4.019 -37.947 -32.910  1.00 94.48           C  
ATOM    188  O   ALA B  23       3.558 -37.006 -32.259  1.00 94.48           O  
ATOM    189  CB  ALA B  23       4.275 -40.165 -31.777  1.00 94.48           C  
ATOM    190  N   GLY B  24       5.001 -37.808 -33.707  1.00 94.52           N  
ATOM    191  CA  GLY B  24       5.564 -36.495 -33.980  1.00 94.52           C  
ATOM    192  C   GLY B  24       4.563 -35.531 -34.587  1.00 94.52           C  
ATOM    193  O   GLY B  24       4.523 -34.355 -34.220  1.00 94.52           O  
ATOM    194  N   ILE B  25       3.736 -36.027 -35.478  1.00 94.74           N  
ATOM    195  CA  ILE B  25       2.692 -35.213 -36.090  1.00 94.74           C  
ATOM    196  C   ILE B  25       1.695 -34.765 -35.024  1.00 94.74           C  
ATOM    197  O   ILE B  25       1.274 -33.606 -35.006  1.00 94.74           O  
ATOM    198  CB  ILE B  25       1.964 -35.981 -37.217  1.00 94.74           C  
ATOM    199  CG1 ILE B  25       2.931 -36.285 -38.367  1.00 94.74           C  
ATOM    200  CG2 ILE B  25       0.752 -35.189 -37.714  1.00 94.74           C  
ATOM    201  CD1 ILE B  25       2.344 -37.183 -39.448  1.00 94.74           C  
ATOM    202  N   ALA B  26       1.407 -35.669 -34.183  1.00 94.81           N  
ATOM    203  CA  ALA B  26       0.449 -35.363 -33.123  1.00 94.81           C  
ATOM    204  C   ALA B  26       0.981 -34.269 -32.202  1.00 94.81           C  
ATOM    205  O   ALA B  26       0.271 -33.309 -31.892  1.00 94.81           O  
ATOM    206  CB  ALA B  26       0.124 -36.620 -32.321  1.00 94.81           C  
ATOM    207  N   VAL B  27       2.162 -34.400 -31.753  1.00 94.23           N  
ATOM    208  CA  VAL B  27       2.771 -33.423 -30.856  1.00 94.23           C  
ATOM    209  C   VAL B  27       2.897 -32.078 -31.568  1.00 94.23           C  
ATOM    210  O   VAL B  27       2.633 -31.028 -30.976  1.00 94.23           O  
ATOM    211  CB  VAL B  27       4.156 -33.894 -30.360  1.00 94.23           C  
ATOM    212  CG1 VAL B  27       4.873 -32.772 -29.611  1.00 94.23           C  
ATOM    213  CG2 VAL B  27       4.012 -35.127 -29.470  1.00 94.23           C  
ATOM    214  N   LEU B  28       3.305 -32.108 -32.752  1.00 93.82           N  
ATOM    215  CA  LEU B  28       3.414 -30.889 -33.547  1.00 93.82           C  
ATOM    216  C   LEU B  28       2.056 -30.207 -33.684  1.00 93.82           C  
ATOM    217  O   LEU B  28       1.956 -28.984 -33.562  1.00 93.82           O  
ATOM    218  CB  LEU B  28       3.983 -31.202 -34.934  1.00 93.82           C  
ATOM    219  CG  LEU B  28       4.129 -30.017 -35.889  1.00 93.82           C  
ATOM    220  CD1 LEU B  28       5.089 -28.984 -35.309  1.00 93.82           C  
ATOM    221  CD2 LEU B  28       4.608 -30.490 -37.258  1.00 93.82           C  
ATOM    222  N   ALA B  29       1.062 -30.999 -33.897  1.00 94.07           N  
ATOM    223  CA  ALA B  29      -0.291 -30.461 -34.037  1.00 94.07           C  
ATOM    224  C   ALA B  29      -0.744 -29.775 -32.751  1.00 94.07           C  
ATOM    225  O   ALA B  29      -1.337 -28.694 -32.793  1.00 94.07           O  
ATOM    226  CB  ALA B  29      -1.267 -31.572 -34.417  1.00 94.07           C  
ATOM    227  N   ILE B  30      -0.461 -30.393 -31.679  1.00 90.75           N  
ATOM    228  CA  ILE B  30      -0.826 -29.810 -30.392  1.00 90.75           C  
ATOM    229  C   ILE B  30      -0.061 -28.505 -30.180  1.00 90.75           C  
ATOM    230  O   ILE B  30      -0.639 -27.500 -29.760  1.00 90.75           O  
ATOM    231  CB  ILE B  30      -0.549 -30.788 -29.229  1.00 90.75           C  
ATOM    232  CG1 ILE B  30      -1.469 -32.011 -29.330  1.00 90.75           C  
ATOM    233  CG2 ILE B  30      -0.718 -30.085 -27.880  1.00 90.75           C  
ATOM    234  CD1 ILE B  30      -1.133 -33.121 -28.343  1.00 90.75           C  
ATOM    235  N   GLY B  31       1.202 -28.551 -30.444  1.00 91.43           N  
ATOM    236  CA  GLY B  31       1.998 -27.342 -30.323  1.00 91.43           C  
ATOM    237  C   GLY B  31       1.502 -26.209 -31.201  1.00 91.43           C  
ATOM    238  O   GLY B  31       1.382 -25.069 -30.746  1.00 91.43           O  
ATOM    239  N   LEU B  32       1.191 -26.532 -32.386  1.00 91.61           N  
ATOM    240  CA  LEU B  32       0.697 -25.523 -33.316  1.00 91.61           C  
ATOM    241  C   LEU B  32      -0.682 -25.027 -32.896  1.00 91.61           C  
ATOM    242  O   LEU B  32      -0.998 -23.847 -33.061  1.00 91.61           O  
ATOM    243  CB  LEU B  32       0.638 -26.089 -34.738  1.00 91.61           C  
ATOM    244  CG  LEU B  32       1.981 -26.321 -35.431  1.00 91.61           C  
ATOM    245  CD1 LEU B  32       1.769 -26.981 -36.789  1.00 91.61           C  
ATOM    246  CD2 LEU B  32       2.739 -25.007 -35.583  1.00 91.61           C  
ATOM    247  N   TRP B  33      -1.454 -25.869 -32.491  1.00 89.73           N  
ATOM    248  CA  TRP B  33      -2.770 -25.467 -32.006  1.00 89.73           C  
ATOM    249  C   TRP B  33      -2.646 -24.491 -30.840  1.00 89.73           C  
ATOM    250  O   TRP B  33      -3.355 -23.484 -30.788  1.00 89.73           O  
ATOM    251  CB  TRP B  33      -3.582 -26.692 -31.577  1.00 89.73           C  
ATOM    252  CG  TRP B  33      -4.883 -26.358 -30.910  1.00 89.73           C  
ATOM    253  CD1 TRP B  33      -6.005 -25.846 -31.501  1.00 89.73           C  
ATOM    254  CD2 TRP B  33      -5.194 -26.507 -29.522  1.00 89.73           C  
ATOM    255  CE2 TRP B  33      -6.524 -26.067 -29.342  1.00 89.73           C  
ATOM    256  CE3 TRP B  33      -4.476 -26.972 -28.412  1.00 89.73           C  
ATOM    257  NE1 TRP B  33      -6.995 -25.670 -30.564  1.00 89.73           N  
ATOM    258  CZ2 TRP B  33      -7.151 -26.079 -28.093  1.00 89.73           C  
ATOM    259  CZ3 TRP B  33      -5.103 -26.983 -27.170  1.00 89.73           C  
ATOM    260  CH2 TRP B  33      -6.427 -26.538 -27.025  1.00 89.73           C  
ATOM    261  N   LEU B  34      -1.821 -24.726 -29.902  1.00 85.71           N  
ATOM    262  CA  LEU B  34      -1.608 -23.826 -28.772  1.00 85.71           C  
ATOM    263  C   LEU B  34      -1.065 -22.482 -29.243  1.00 85.71           C  
ATOM    264  O   LEU B  34      -1.385 -21.442 -28.664  1.00 85.71           O  
ATOM    265  CB  LEU B  34      -0.645 -24.455 -27.761  1.00 85.71           C  
ATOM    266  CG  LEU B  34      -1.195 -25.616 -26.932  1.00 85.71           C  
ATOM    267  CD1 LEU B  34      -0.072 -26.284 -26.146  1.00 85.71           C  
ATOM    268  CD2 LEU B  34      -2.296 -25.131 -25.995  1.00 85.71           C  
ATOM    269  N   ARG B  35      -0.265 -22.478 -30.268  1.00 87.76           N  
ATOM    270  CA  ARG B  35       0.359 -21.261 -30.775  1.00 87.76           C  
ATOM    271  C   ARG B  35      -0.639 -20.422 -31.568  1.00 87.76           C  
ATOM    272  O   ARG B  35      -0.597 -19.191 -31.520  1.00 87.76           O  
ATOM    273  CB  ARG B  35       1.569 -21.600 -31.649  1.00 87.76           C  
ATOM    274  CG  ARG B  35       2.161 -20.402 -32.374  1.00 87.76           C  
ATOM    275  CD  ARG B  35       2.692 -19.360 -31.400  1.00 87.76           C  
ATOM    276  NE  ARG B  35       3.272 -18.215 -32.099  1.00 87.76           N  
ATOM    277  CZ  ARG B  35       2.615 -17.097 -32.398  1.00 87.76           C  
ATOM    278  NH1 ARG B  35       1.338 -16.952 -32.063  1.00 87.76           N  
ATOM    279  NH2 ARG B  35       3.240 -16.119 -33.036  1.00 87.76           N  
ATOM    280  N   PHE B  36      -1.543 -21.057 -32.245  1.00 87.88           N  
ATOM    281  CA  PHE B  36      -2.326 -20.310 -33.223  1.00 87.88           C  
ATOM    282  C   PHE B  36      -3.800 -20.290 -32.834  1.00 87.88           C  
ATOM    283  O   PHE B  36      -4.618 -19.666 -33.514  1.00 87.88           O  
ATOM    284  CB  PHE B  36      -2.160 -20.914 -34.621  1.00 87.88           C  
ATOM    285  CG  PHE B  36      -0.783 -20.731 -35.200  1.00 87.88           C  
ATOM    286  CD1 PHE B  36      -0.331 -19.470 -35.571  1.00 87.88           C  
ATOM    287  CD2 PHE B  36       0.059 -21.821 -35.376  1.00 87.88           C  
ATOM    288  CE1 PHE B  36       0.943 -19.299 -36.107  1.00 87.88           C  
ATOM    289  CE2 PHE B  36       1.333 -21.658 -35.912  1.00 87.88           C  
ATOM    290  CZ  PHE B  36       1.773 -20.396 -36.277  1.00 87.88           C  
ATOM    291  N   ASP B  37      -4.091 -20.895 -31.871  1.00 83.71           N  
ATOM    292  CA  ASP B  37      -5.479 -20.840 -31.424  1.00 83.71           C  
ATOM    293  C   ASP B  37      -5.898 -19.407 -31.106  1.00 83.71           C  
ATOM    294  O   ASP B  37      -5.087 -18.608 -30.634  1.00 83.71           O  
ATOM    295  CB  ASP B  37      -5.685 -21.733 -30.199  1.00 83.71           C  
ATOM    296  CG  ASP B  37      -7.147 -21.888 -29.816  1.00 83.71           C  
ATOM    297  OD1 ASP B  37      -7.598 -21.233 -28.853  1.00 83.71           O  
ATOM    298  OD2 ASP B  37      -7.853 -22.676 -30.483  1.00 83.71           O  
ATOM    299  N   SER B  38      -7.105 -19.061 -31.293  1.00 79.02           N  
ATOM    300  CA  SER B  38      -7.609 -17.701 -31.134  1.00 79.02           C  
ATOM    301  C   SER B  38      -7.486 -17.234 -29.687  1.00 79.02           C  
ATOM    302  O   SER B  38      -7.212 -16.059 -29.430  1.00 79.02           O  
ATOM    303  CB  SER B  38      -9.067 -17.612 -31.584  1.00 79.02           C  
ATOM    304  OG  SER B  38      -9.885 -18.477 -30.816  1.00 79.02           O  
ATOM    305  N   GLN B  39      -7.666 -18.144 -28.797  1.00 77.67           N  
ATOM    306  CA  GLN B  39      -7.675 -17.752 -27.392  1.00 77.67           C  
ATOM    307  C   GLN B  39      -6.255 -17.567 -26.863  1.00 77.67           C  
ATOM    308  O   GLN B  39      -6.032 -16.792 -25.930  1.00 77.67           O  
ATOM    309  CB  GLN B  39      -8.417 -18.791 -26.549  1.00 77.67           C  
ATOM    310  CG  GLN B  39      -9.896 -18.913 -26.888  1.00 77.67           C  
ATOM    311  CD  GLN B  39     -10.704 -17.711 -26.435  1.00 77.67           C  
ATOM    312  NE2 GLN B  39     -11.764 -17.397 -27.171  1.00 77.67           N  
ATOM    313  OE1 GLN B  39     -10.377 -17.070 -25.431  1.00 77.67           O  
ATOM    314  N   THR B  40      -5.298 -18.257 -27.434  1.00 76.97           N  
ATOM    315  CA  THR B  40      -3.935 -18.195 -26.920  1.00 76.97           C  
ATOM    316  C   THR B  40      -3.058 -17.324 -27.813  1.00 76.97           C  
ATOM    317  O   THR B  40      -1.977 -16.896 -27.404  1.00 76.97           O  
ATOM    318  CB  THR B  40      -3.318 -19.602 -26.804  1.00 76.97           C  
ATOM    319  CG2 THR B  40      -3.930 -20.378 -25.643  1.00 76.97           C  
ATOM    320  OG1 THR B  40      -3.553 -20.321 -28.022  1.00 76.97           O  
ATOM    321  N   LYS B  41      -3.532 -17.028 -28.958  1.00 77.17           N  
ATOM    322  CA  LYS B  41      -2.761 -16.241 -29.917  1.00 77.17           C  
ATOM    323  C   LYS B  41      -2.366 -14.890 -29.328  1.00 77.17           C  
ATOM    324  O   LYS B  41      -1.250 -14.414 -29.548  1.00 77.17           O  
ATOM    325  CB  LYS B  41      -3.558 -16.037 -31.207  1.00 77.17           C  
ATOM    326  CG  LYS B  41      -2.785 -15.319 -32.304  1.00 77.17           C  
ATOM    327  CD  LYS B  41      -3.637 -15.126 -33.552  1.00 77.17           C  
ATOM    328  CE  LYS B  41      -2.891 -14.342 -34.624  1.00 77.17           C  
ATOM    329  NZ  LYS B  41      -3.734 -14.121 -35.837  1.00 77.17           N  
ATOM    330  N   SER B  42      -3.270 -14.358 -28.638  1.00 74.95           N  
ATOM    331  CA  SER B  42      -3.034 -13.030 -28.080  1.00 74.95           C  
ATOM    332  C   SER B  42      -1.888 -13.049 -27.075  1.00 74.95           C  
ATOM    333  O   SER B  42      -1.189 -12.048 -26.905  1.00 74.95           O  
ATOM    334  CB  SER B  42      -4.302 -12.497 -27.411  1.00 74.95           C  
ATOM    335  OG  SER B  42      -4.665 -13.305 -26.306  1.00 74.95           O  
ATOM    336  N   ILE B  43      -1.735 -14.160 -26.467  1.00 72.39           N  
ATOM    337  CA  ILE B  43      -0.656 -14.299 -25.497  1.00 72.39           C  
ATOM    338  C   ILE B  43       0.692 -14.143 -26.199  1.00 72.39           C  
ATOM    339  O   ILE B  43       1.607 -13.511 -25.666  1.00 72.39           O  
ATOM    340  CB  ILE B  43      -0.724 -15.658 -24.765  1.00 72.39           C  
ATOM    341  CG1 ILE B  43      -2.053 -15.792 -24.013  1.00 72.39           C  
ATOM    342  CG2 ILE B  43       0.464 -15.819 -23.812  1.00 72.39           C  
ATOM    343  CD1 ILE B  43      -2.307 -17.185 -23.450  1.00 72.39           C  
ATOM    344  N   PHE B  44       0.803 -14.612 -27.271  1.00 75.47           N  
ATOM    345  CA  PHE B  44       2.059 -14.623 -28.011  1.00 75.47           C  
ATOM    346  C   PHE B  44       2.273 -13.297 -28.733  1.00 75.47           C  
ATOM    347  O   PHE B  44       3.412 -12.884 -28.959  1.00 75.47           O  
ATOM    348  CB  PHE B  44       2.083 -15.778 -29.016  1.00 75.47           C  
ATOM    349  CG  PHE B  44       2.166 -17.138 -28.376  1.00 75.47           C  
ATOM    350  CD1 PHE B  44       3.396 -17.688 -28.039  1.00 75.47           C  
ATOM    351  CD2 PHE B  44       1.013 -17.865 -28.112  1.00 75.47           C  
ATOM    352  CE1 PHE B  44       3.476 -18.947 -27.446  1.00 75.47           C  
ATOM    353  CE2 PHE B  44       1.084 -19.123 -27.520  1.00 75.47           C  
ATOM    354  CZ  PHE B  44       2.317 -19.662 -27.189  1.00 75.47           C  
ATOM    355  N   GLU B  45       1.239 -12.623 -29.015  1.00 69.56           N  
ATOM    356  CA  GLU B  45       1.348 -11.324 -29.672  1.00 69.56           C  
ATOM    357  C   GLU B  45       1.681 -10.225 -28.667  1.00 69.56           C  
ATOM    358  O   GLU B  45       2.439  -9.303 -28.978  1.00 69.56           O  
ATOM    359  CB  GLU B  45       0.050 -10.985 -30.410  1.00 69.56           C  
ATOM    360  CG  GLU B  45      -0.207 -11.854 -31.633  1.00 69.56           C  
ATOM    361  CD  GLU B  45      -1.534 -11.558 -32.311  1.00 69.56           C  
ATOM    362  OE1 GLU B  45      -1.819 -12.153 -33.375  1.00 69.56           O  
ATOM    363  OE2 GLU B  45      -2.296 -10.722 -31.775  1.00 69.56           O  
ATOM    364  N   GLN B  46       1.018 -10.243 -27.573  1.00 61.14           N  
ATOM    365  CA  GLN B  46       1.243  -9.212 -26.565  1.00 61.14           C  
ATOM    366  C   GLN B  46       2.587  -9.407 -25.870  1.00 61.14           C  
ATOM    367  O   GLN B  46       3.236  -8.435 -25.477  1.00 61.14           O  
ATOM    368  CB  GLN B  46       0.113  -9.214 -25.535  1.00 61.14           C  
ATOM    369  CG  GLN B  46      -1.094  -8.380 -25.943  1.00 61.14           C  
ATOM    370  CD  GLN B  46      -2.219  -8.439 -24.927  1.00 61.14           C  
ATOM    371  NE2 GLN B  46      -3.239  -7.610 -25.123  1.00 61.14           N  
ATOM    372  OE1 GLN B  46      -2.172  -9.224 -23.974  1.00 61.14           O  
ATOM    373  N   GLU B  47       2.945 -10.645 -25.472  1.00 60.24           N  
ATOM    374  CA  GLU B  47       4.143 -10.915 -24.684  1.00 60.24           C  
ATOM    375  C   GLU B  47       5.386 -10.959 -25.567  1.00 60.24           C  
ATOM    376  O   GLU B  47       6.457 -11.375 -25.120  1.00 60.24           O  
ATOM    377  CB  GLU B  47       3.996 -12.231 -23.916  1.00 60.24           C  
ATOM    378  CG  GLU B  47       3.254 -12.092 -22.594  1.00 60.24           C  
ATOM    379  CD  GLU B  47       3.246 -13.372 -21.774  1.00 60.24           C  
ATOM    380  OE1 GLU B  47       2.759 -13.350 -20.620  1.00 60.24           O  
ATOM    381  OE2 GLU B  47       3.733 -14.404 -22.287  1.00 60.24           O  
ATOM    382  N   THR B  48       5.267 -10.790 -26.821  1.00 53.53           N  
ATOM    383  CA  THR B  48       6.520 -10.754 -27.566  1.00 53.53           C  
ATOM    384  C   THR B  48       7.584  -9.975 -26.798  1.00 53.53           C  
ATOM    385  O   THR B  48       8.767 -10.319 -26.845  1.00 53.53           O  
ATOM    386  CB  THR B  48       6.325 -10.126 -28.959  1.00 53.53           C  
ATOM    387  CG2 THR B  48       7.283 -10.736 -29.977  1.00 53.53           C  
ATOM    388  OG1 THR B  48       4.978 -10.350 -29.393  1.00 53.53           O  
ATOM    389  N   ASN B  49       7.190  -9.037 -26.128  1.00 51.93           N  
ATOM    390  CA  ASN B  49       8.230  -8.185 -25.563  1.00 51.93           C  
ATOM    391  C   ASN B  49       8.707  -8.705 -24.210  1.00 51.93           C  
ATOM    392  O   ASN B  49       9.719  -8.238 -23.682  1.00 51.93           O  
ATOM    393  CB  ASN B  49       7.733  -6.744 -25.432  1.00 51.93           C  
ATOM    394  CG  ASN B  49       8.021  -5.913 -26.667  1.00 51.93           C  
ATOM    395  ND2 ASN B  49       7.352  -4.771 -26.782  1.00 51.93           N  
ATOM    396  OD1 ASN B  49       8.838  -6.293 -27.510  1.00 51.93           O  
ATOM    397  N   ASN B  50       7.904  -9.391 -23.424  1.00 52.87           N  
ATOM    398  CA  ASN B  50       8.458  -9.862 -22.160  1.00 52.87           C  
ATOM    399  C   ASN B  50       8.844 -11.337 -22.231  1.00 52.87           C  
ATOM    400  O   ASN B  50       8.025 -12.211 -21.940  1.00 52.87           O  
ATOM    401  CB  ASN B  50       7.466  -9.627 -21.018  1.00 52.87           C  
ATOM    402  CG  ASN B  50       7.724  -8.330 -20.279  1.00 52.87           C  
ATOM    403  ND2 ASN B  50       6.751  -7.895 -19.486  1.00 52.87           N  
ATOM    404  OD1 ASN B  50       8.789  -7.721 -20.419  1.00 52.87           O  
ATOM    405  N   ASN B  51       9.687 -11.751 -23.148  1.00 53.00           N  
ATOM    406  CA  ASN B  51      10.357 -12.979 -23.561  1.00 53.00           C  
ATOM    407  C   ASN B  51      10.472 -13.971 -22.407  1.00 53.00           C  
ATOM    408  O   ASN B  51      10.930 -15.099 -22.596  1.00 53.00           O  
ATOM    409  CB  ASN B  51      11.741 -12.669 -24.135  1.00 53.00           C  
ATOM    410  CG  ASN B  51      11.700 -12.349 -25.616  1.00 53.00           C  
ATOM    411  ND2 ASN B  51      12.804 -11.827 -26.140  1.00 53.00           N  
ATOM    412  OD1 ASN B  51      10.687 -12.567 -26.284  1.00 53.00           O  
ATOM    413  N   ASN B  52      10.133 -13.642 -21.192  1.00 61.48           N  
ATOM    414  CA  ASN B  52      10.533 -14.542 -20.115  1.00 61.48           C  
ATOM    415  C   ASN B  52       9.377 -15.434 -19.673  1.00 61.48           C  
ATOM    416  O   ASN B  52       9.413 -16.007 -18.582  1.00 61.48           O  
ATOM    417  CB  ASN B  52      11.077 -13.747 -18.926  1.00 61.48           C  
ATOM    418  CG  ASN B  52      12.547 -14.012 -18.670  1.00 61.48           C  
ATOM    419  ND2 ASN B  52      13.090 -13.388 -17.631  1.00 61.48           N  
ATOM    420  OD1 ASN B  52      13.190 -14.771 -19.399  1.00 61.48           O  
ATOM    421  N   SER B  53       8.440 -15.663 -20.623  1.00 78.04           N  
ATOM    422  CA  SER B  53       7.375 -16.532 -20.135  1.00 78.04           C  
ATOM    423  C   SER B  53       7.689 -17.999 -20.410  1.00 78.04           C  
ATOM    424  O   SER B  53       8.119 -18.352 -21.510  1.00 78.04           O  
ATOM    425  CB  SER B  53       6.039 -16.158 -20.780  1.00 78.04           C  
ATOM    426  OG  SER B  53       5.096 -17.204 -20.623  1.00 78.04           O  
ATOM    427  N   SER B  54       7.672 -18.772 -19.476  1.00 83.09           N  
ATOM    428  CA  SER B  54       7.911 -20.210 -19.549  1.00 83.09           C  
ATOM    429  C   SER B  54       6.895 -20.893 -20.458  1.00 83.09           C  
ATOM    430  O   SER B  54       7.221 -21.864 -21.143  1.00 83.09           O  
ATOM    431  CB  SER B  54       7.861 -20.834 -18.154  1.00 83.09           C  
ATOM    432  OG  SER B  54       8.832 -20.246 -17.305  1.00 83.09           O  
ATOM    433  N   PHE B  55       5.752 -20.311 -20.567  1.00 83.09           N  
ATOM    434  CA  PHE B  55       4.723 -20.874 -21.433  1.00 83.09           C  
ATOM    435  C   PHE B  55       5.093 -20.696 -22.900  1.00 83.09           C  
ATOM    436  O   PHE B  55       4.961 -21.630 -23.696  1.00 83.09           O  
ATOM    437  CB  PHE B  55       3.366 -20.221 -21.152  1.00 83.09           C  
ATOM    438  CG  PHE B  55       2.263 -20.700 -22.056  1.00 83.09           C  
ATOM    439  CD1 PHE B  55       1.798 -19.899 -23.093  1.00 83.09           C  
ATOM    440  CD2 PHE B  55       1.690 -21.951 -21.871  1.00 83.09           C  
ATOM    441  CE1 PHE B  55       0.778 -20.340 -23.932  1.00 83.09           C  
ATOM    442  CE2 PHE B  55       0.669 -22.398 -22.705  1.00 83.09           C  
ATOM    443  CZ  PHE B  55       0.214 -21.591 -23.734  1.00 83.09           C  
ATOM    444  N   TYR B  56       5.573 -19.609 -23.224  1.00 80.84           N  
ATOM    445  CA  TYR B  56       6.002 -19.285 -24.580  1.00 80.84           C  
ATOM    446  C   TYR B  56       7.113 -20.221 -25.040  1.00 80.84           C  
ATOM    447  O   TYR B  56       7.011 -20.842 -26.101  1.00 80.84           O  
ATOM    448  CB  TYR B  56       6.478 -17.831 -24.661  1.00 80.84           C  
ATOM    449  CG  TYR B  56       6.884 -17.400 -26.049  1.00 80.84           C  
ATOM    450  CD1 TYR B  56       8.197 -17.548 -26.489  1.00 80.84           C  
ATOM    451  CD2 TYR B  56       5.956 -16.847 -26.924  1.00 80.84           C  
ATOM    452  CE1 TYR B  56       8.576 -17.151 -27.767  1.00 80.84           C  
ATOM    453  CE2 TYR B  56       6.323 -16.447 -28.204  1.00 80.84           C  
ATOM    454  CZ  TYR B  56       7.634 -16.603 -28.617  1.00 80.84           C  
ATOM    455  OH  TYR B  56       8.003 -16.208 -29.883  1.00 80.84           O  
ATOM    456  N   THR B  57       8.042 -20.342 -24.235  1.00 85.60           N  
ATOM    457  CA  THR B  57       9.179 -21.200 -24.547  1.00 85.60           C  
ATOM    458  C   THR B  57       8.749 -22.663 -24.619  1.00 85.60           C  
ATOM    459  O   THR B  57       9.198 -23.406 -25.493  1.00 85.60           O  
ATOM    460  CB  THR B  57      10.302 -21.042 -23.505  1.00 85.60           C  
ATOM    461  CG2 THR B  57      11.563 -21.782 -23.940  1.00 85.60           C  
ATOM    462  OG1 THR B  57      10.607 -19.651 -23.348  1.00 85.60           O  
ATOM    463  N   GLY B  58       7.862 -23.007 -23.770  1.00 87.53           N  
ATOM    464  CA  GLY B  58       7.381 -24.380 -23.749  1.00 87.53           C  
ATOM    465  C   GLY B  58       6.671 -24.784 -25.027  1.00 87.53           C  
ATOM    466  O   GLY B  58       6.896 -25.876 -25.550  1.00 87.53           O  
ATOM    467  N   VAL B  59       5.904 -23.930 -25.507  1.00 89.09           N  
ATOM    468  CA  VAL B  59       5.150 -24.232 -26.718  1.00 89.09           C  
ATOM    469  C   VAL B  59       6.105 -24.374 -27.901  1.00 89.09           C  
ATOM    470  O   VAL B  59       5.970 -25.296 -28.709  1.00 89.09           O  
ATOM    471  CB  VAL B  59       4.092 -23.146 -27.014  1.00 89.09           C  
ATOM    472  CG1 VAL B  59       3.504 -23.331 -28.411  1.00 89.09           C  
ATOM    473  CG2 VAL B  59       2.988 -23.174 -25.958  1.00 89.09           C  
ATOM    474  N   TYR B  60       7.072 -23.574 -27.998  1.00 89.09           N  
ATOM    475  CA  TYR B  60       8.030 -23.667 -29.095  1.00 89.09           C  
ATOM    476  C   TYR B  60       8.896 -24.913 -28.956  1.00 89.09           C  
ATOM    477  O   TYR B  60       9.294 -25.514 -29.958  1.00 89.09           O  
ATOM    478  CB  TYR B  60       8.915 -22.418 -29.143  1.00 89.09           C  
ATOM    479  CG  TYR B  60       8.275 -21.247 -29.848  1.00 89.09           C  
ATOM    480  CD1 TYR B  60       7.902 -21.335 -31.188  1.00 89.09           C  
ATOM    481  CD2 TYR B  60       8.042 -20.051 -29.178  1.00 89.09           C  
ATOM    482  CE1 TYR B  60       7.313 -20.258 -31.843  1.00 89.09           C  
ATOM    483  CE2 TYR B  60       7.455 -18.968 -29.822  1.00 89.09           C  
ATOM    484  CZ  TYR B  60       7.094 -19.081 -31.152  1.00 89.09           C  
ATOM    485  OH  TYR B  60       6.512 -18.011 -31.796  1.00 89.09           O  
ATOM    486  N   ILE B  61       9.165 -25.222 -27.781  1.00 90.51           N  
ATOM    487  CA  ILE B  61       9.885 -26.470 -27.555  1.00 90.51           C  
ATOM    488  C   ILE B  61       9.041 -27.648 -28.038  1.00 90.51           C  
ATOM    489  O   ILE B  61       9.554 -28.563 -28.685  1.00 90.51           O  
ATOM    490  CB  ILE B  61      10.251 -26.649 -26.064  1.00 90.51           C  
ATOM    491  CG1 ILE B  61      11.356 -25.665 -25.664  1.00 90.51           C  
ATOM    492  CG2 ILE B  61      10.674 -28.093 -25.781  1.00 90.51           C  
ATOM    493  CD1 ILE B  61      11.662 -25.651 -24.173  1.00 90.51           C  
ATOM    494  N   LEU B  62       7.782 -27.532 -27.751  1.00 91.38           N  
ATOM    495  CA  LEU B  62       6.867 -28.584 -28.180  1.00 91.38           C  
ATOM    496  C   LEU B  62       6.823 -28.680 -29.700  1.00 91.38           C  
ATOM    497  O   LEU B  62       6.889 -29.777 -30.260  1.00 91.38           O  
ATOM    498  CB  LEU B  62       5.461 -28.328 -27.631  1.00 91.38           C  
ATOM    499  CG  LEU B  62       4.527 -29.537 -27.567  1.00 91.38           C  
ATOM    500  CD1 LEU B  62       5.044 -30.553 -26.553  1.00 91.38           C  
ATOM    501  CD2 LEU B  62       3.109 -29.100 -27.217  1.00 91.38           C  
ATOM    502  N   ILE B  63       6.760 -27.590 -30.346  1.00 92.66           N  
ATOM    503  CA  ILE B  63       6.727 -27.540 -31.804  1.00 92.66           C  
ATOM    504  C   ILE B  63       8.030 -28.102 -32.368  1.00 92.66           C  
ATOM    505  O   ILE B  63       8.011 -28.943 -33.270  1.00 92.66           O  
ATOM    506  CB  ILE B  63       6.498 -26.100 -32.315  1.00 92.66           C  
ATOM    507  CG1 ILE B  63       5.088 -25.622 -31.950  1.00 92.66           C  
ATOM    508  CG2 ILE B  63       6.729 -26.020 -33.827  1.00 92.66           C  
ATOM    509  CD1 ILE B  63       4.838 -24.149 -32.246  1.00 92.66           C  
ATOM    510  N   GLY B  64       9.140 -27.652 -31.812  1.00 94.93           N  
ATOM    511  CA  GLY B  64      10.433 -28.147 -32.257  1.00 94.93           C  
ATOM    512  C   GLY B  64      10.602 -29.640 -32.049  1.00 94.93           C  
ATOM    513  O   GLY B  64      11.094 -30.344 -32.934  1.00 94.93           O  
ATOM    514  N   ALA B  65      10.150 -30.128 -30.907  1.00 94.97           N  
ATOM    515  CA  ALA B  65      10.252 -31.551 -30.592  1.00 94.97           C  
ATOM    516  C   ALA B  65       9.379 -32.383 -31.527  1.00 94.97           C  
ATOM    517  O   ALA B  65       9.812 -33.423 -32.027  1.00 94.97           O  
ATOM    518  CB  ALA B  65       9.863 -31.804 -29.138  1.00 94.97           C  
ATOM    519  N   GLY B  66       8.185 -31.879 -31.719  1.00 94.84           N  
ATOM    520  CA  GLY B  66       7.306 -32.583 -32.637  1.00 94.84           C  
ATOM    521  C   GLY B  66       7.857 -32.663 -34.049  1.00 94.84           C  
ATOM    522  O   GLY B  66       7.805 -33.719 -34.683  1.00 94.84           O  
ATOM    523  N   ALA B  67       8.396 -31.579 -34.520  1.00 95.56           N  
ATOM    524  CA  ALA B  67       8.987 -31.545 -35.855  1.00 95.56           C  
ATOM    525  C   ALA B  67      10.176 -32.498 -35.953  1.00 95.56           C  
ATOM    526  O   ALA B  67      10.329 -33.209 -36.947  1.00 95.56           O  
ATOM    527  CB  ALA B  67       9.418 -30.124 -36.211  1.00 95.56           C  
ATOM    528  N   LEU B  68      10.938 -32.450 -34.954  1.00 95.46           N  
ATOM    529  CA  LEU B  68      12.107 -33.323 -34.932  1.00 95.46           C  
ATOM    530  C   LEU B  68      11.691 -34.789 -34.926  1.00 95.46           C  
ATOM    531  O   LEU B  68      12.255 -35.603 -35.661  1.00 95.46           O  
ATOM    532  CB  LEU B  68      12.978 -33.022 -33.709  1.00 95.46           C  
ATOM    533  CG  LEU B  68      14.294 -33.794 -33.607  1.00 95.46           C  
ATOM    534  CD1 LEU B  68      15.179 -33.493 -34.812  1.00 95.46           C  
ATOM    535  CD2 LEU B  68      15.016 -33.451 -32.309  1.00 95.46           C  
ATOM    536  N   MET B  69      10.722 -35.153 -34.118  1.00 94.86           N  
ATOM    537  CA  MET B  69      10.206 -36.518 -34.055  1.00 94.86           C  
ATOM    538  C   MET B  69       9.651 -36.953 -35.408  1.00 94.86           C  
ATOM    539  O   MET B  69       9.857 -38.092 -35.832  1.00 94.86           O  
ATOM    540  CB  MET B  69       9.121 -36.635 -32.983  1.00 94.86           C  
ATOM    541  CG  MET B  69       9.655 -36.561 -31.561  1.00 94.86           C  
ATOM    542  SD  MET B  69       8.317 -36.587 -30.306  1.00 94.86           S  
ATOM    543  CE  MET B  69       7.680 -38.268 -30.551  1.00 94.86           C  
ATOM    544  N   MET B  70       8.998 -36.023 -36.024  1.00 94.28           N  
ATOM    545  CA  MET B  70       8.428 -36.309 -37.339  1.00 94.28           C  
ATOM    546  C   MET B  70       9.528 -36.577 -38.361  1.00 94.28           C  
ATOM    547  O   MET B  70       9.429 -37.515 -39.154  1.00 94.28           O  
ATOM    548  CB  MET B  70       7.549 -35.149 -37.809  1.00 94.28           C  
ATOM    549  CG  MET B  70       6.817 -35.424 -39.113  1.00 94.28           C  
ATOM    550  SD  MET B  70       5.853 -33.976 -39.695  1.00 94.28           S  
ATOM    551  CE  MET B  70       7.129 -33.102 -40.645  1.00 94.28           C  
ATOM    552  N   LEU B  71      10.523 -35.770 -38.330  1.00 95.71           N  
ATOM    553  CA  LEU B  71      11.635 -35.900 -39.267  1.00 95.71           C  
ATOM    554  C   LEU B  71      12.373 -37.217 -39.055  1.00 95.71           C  
ATOM    555  O   LEU B  71      12.581 -37.977 -40.003  1.00 95.71           O  
ATOM    556  CB  LEU B  71      12.605 -34.726 -39.113  1.00 95.71           C  
ATOM    557  CG  LEU B  71      13.893 -34.799 -39.936  1.00 95.71           C  
ATOM    558  CD1 LEU B  71      13.569 -34.793 -41.427  1.00 95.71           C  
ATOM    559  CD2 LEU B  71      14.821 -33.641 -39.581  1.00 95.71           C  
ATOM    560  N   VAL B  72      12.714 -37.504 -37.851  1.00 95.08           N  
ATOM    561  CA  VAL B  72      13.483 -38.699 -37.526  1.00 95.08           C  
ATOM    562  C   VAL B  72      12.657 -39.947 -37.833  1.00 95.08           C  
ATOM    563  O   VAL B  72      13.165 -40.906 -38.417  1.00 95.08           O  
ATOM    564  CB  VAL B  72      13.925 -38.704 -36.045  1.00 95.08           C  
ATOM    565  CG1 VAL B  72      14.540 -40.052 -35.669  1.00 95.08           C  
ATOM    566  CG2 VAL B  72      14.913 -37.570 -35.780  1.00 95.08           C  
ATOM    567  N   GLY B  73      11.398 -39.961 -37.459  1.00 93.90           N  
ATOM    568  CA  GLY B  73      10.526 -41.079 -37.777  1.00 93.90           C  
ATOM    569  C   GLY B  73      10.368 -41.307 -39.269  1.00 93.90           C  
ATOM    570  O   GLY B  73      10.345 -42.450 -39.729  1.00 93.90           O  
ATOM    571  N   PHE B  74      10.313 -40.247 -40.021  1.00 93.84           N  
ATOM    572  CA  PHE B  74      10.181 -40.318 -41.471  1.00 93.84           C  
ATOM    573  C   PHE B  74      11.427 -40.932 -42.099  1.00 93.84           C  
ATOM    574  O   PHE B  74      11.327 -41.791 -42.978  1.00 93.84           O  
ATOM    575  CB  PHE B  74       9.929 -38.926 -42.060  1.00 93.84           C  
ATOM    576  CG  PHE B  74       9.861 -38.905 -43.562  1.00 93.84           C  
ATOM    577  CD1 PHE B  74      10.960 -38.517 -44.318  1.00 93.84           C  
ATOM    578  CD2 PHE B  74       8.695 -39.273 -44.221  1.00 93.84           C  
ATOM    579  CE1 PHE B  74      10.899 -38.497 -45.710  1.00 93.84           C  
ATOM    580  CE2 PHE B  74       8.625 -39.256 -45.611  1.00 93.84           C  
ATOM    581  CZ  PHE B  74       9.729 -38.866 -46.353  1.00 93.84           C  
ATOM    582  N   LEU B  75      12.555 -40.425 -41.692  1.00 93.65           N  
ATOM    583  CA  LEU B  75      13.811 -40.958 -42.210  1.00 93.65           C  
ATOM    584  C   LEU B  75      13.926 -42.451 -41.925  1.00 93.65           C  
ATOM    585  O   LEU B  75      14.383 -43.217 -42.776  1.00 93.65           O  
ATOM    586  CB  LEU B  75      15.001 -40.217 -41.596  1.00 93.65           C  
ATOM    587  CG  LEU B  75      15.208 -38.771 -42.052  1.00 93.65           C  
ATOM    588  CD1 LEU B  75      16.267 -38.090 -41.191  1.00 93.65           C  
ATOM    589  CD2 LEU B  75      15.600 -38.725 -43.525  1.00 93.65           C  
ATOM    590  N   GLY B  76      13.484 -42.906 -40.796  1.00 92.10           N  
ATOM    591  CA  GLY B  76      13.548 -44.309 -40.418  1.00 92.10           C  
ATOM    592  C   GLY B  76      12.583 -45.182 -41.197  1.00 92.10           C  
ATOM    593  O   GLY B  76      12.963 -46.239 -41.704  1.00 92.10           O  
ATOM    594  N   CYS B  77      11.396 -44.748 -41.312  1.00 90.19           N  
ATOM    595  CA  CYS B  77      10.394 -45.575 -41.977  1.00 90.19           C  
ATOM    596  C   CYS B  77      10.610 -45.585 -43.485  1.00 90.19           C  
ATOM    597  O   CYS B  77      10.690 -46.651 -44.098  1.00 90.19           O  
ATOM    598  CB  CYS B  77       8.986 -45.071 -41.658  1.00 90.19           C  
ATOM    599  SG  CYS B  77       8.658 -43.398 -42.255  1.00 90.19           S  
ATOM    600  N   CYS B  78      10.787 -44.452 -44.094  1.00 91.03           N  
ATOM    601  CA  CYS B  78      11.020 -44.373 -45.532  1.00 91.03           C  
ATOM    602  C   CYS B  78      12.392 -44.928 -45.894  1.00 91.03           C  
ATOM    603  O   CYS B  78      12.563 -45.530 -46.956  1.00 91.03           O  
ATOM    604  CB  CYS B  78      10.901 -42.928 -46.014  1.00 91.03           C  
ATOM    605  SG  CYS B  78       9.198 -42.337 -46.131  1.00 91.03           S  
ATOM    606  N   GLY B  79      13.288 -44.646 -45.021  1.00 91.64           N  
ATOM    607  CA  GLY B  79      14.606 -45.209 -45.259  1.00 91.64           C  
ATOM    608  C   GLY B  79      14.609 -46.726 -45.296  1.00 91.64           C  
ATOM    609  O   GLY B  79      15.328 -47.332 -46.093  1.00 91.64           O  
ATOM    610  N   ALA B  80      13.803 -47.359 -44.465  1.00 91.59           N  
ATOM    611  CA  ALA B  80      13.721 -48.817 -44.410  1.00 91.59           C  
ATOM    612  C   ALA B  80      12.957 -49.369 -45.609  1.00 91.59           C  
ATOM    613  O   ALA B  80      13.433 -50.282 -46.290  1.00 91.59           O  
ATOM    614  CB  ALA B  80      13.058 -49.264 -43.109  1.00 91.59           C  
ATOM    615  N   VAL B  81      11.875 -48.814 -45.898  1.00 90.57           N  
ATOM    616  CA  VAL B  81      11.013 -49.336 -46.954  1.00 90.57           C  
ATOM    617  C   VAL B  81      11.695 -49.161 -48.310  1.00 90.57           C  
ATOM    618  O   VAL B  81      11.647 -50.057 -49.156  1.00 90.57           O  
ATOM    619  CB  VAL B  81       9.634 -48.641 -46.957  1.00 90.57           C  
ATOM    620  CG1 VAL B  81       9.047 -48.610 -48.367  1.00 90.57           C  
ATOM    621  CG2 VAL B  81       8.681 -49.346 -45.993  1.00 90.57           C  
ATOM    622  N   GLN B  82      12.387 -48.077 -48.520  1.00 91.25           N  
ATOM    623  CA  GLN B  82      13.033 -47.798 -49.799  1.00 91.25           C  
ATOM    624  C   GLN B  82      14.445 -48.373 -49.840  1.00 91.25           C  
ATOM    625  O   GLN B  82      15.080 -48.401 -50.896  1.00 91.25           O  
ATOM    626  CB  GLN B  82      13.071 -46.292 -50.065  1.00 91.25           C  
ATOM    627  CG  GLN B  82      11.700 -45.675 -50.309  1.00 91.25           C  
ATOM    628  CD  GLN B  82      11.773 -44.197 -50.640  1.00 91.25           C  
ATOM    629  NE2 GLN B  82      10.632 -43.610 -50.983  1.00 91.25           N  
ATOM    630  OE1 GLN B  82      12.846 -43.587 -50.586  1.00 91.25           O  
ATOM    631  N   GLU B  83      14.871 -48.796 -48.776  1.00 90.86           N  
ATOM    632  CA  GLU B  83      16.231 -49.312 -48.663  1.00 90.86           C  
ATOM    633  C   GLU B  83      17.253 -48.288 -49.146  1.00 90.86           C  
ATOM    634  O   GLU B  83      18.130 -48.608 -49.952  1.00 90.86           O  
ATOM    635  CB  GLU B  83      16.379 -50.615 -49.453  1.00 90.86           C  
ATOM    636  CG  GLU B  83      15.486 -51.743 -48.956  1.00 90.86           C  
ATOM    637  CD  GLU B  83      15.833 -53.094 -49.559  1.00 90.86           C  
ATOM    638  OE1 GLU B  83      15.199 -54.107 -49.185  1.00 90.86           O  
ATOM    639  OE2 GLU B  83      16.747 -53.142 -50.412  1.00 90.86           O  
ATOM    640  N   SER B  84      17.057 -47.077 -48.699  1.00 90.85           N  
ATOM    641  CA  SER B  84      17.972 -45.986 -49.017  1.00 90.85           C  
ATOM    642  C   SER B  84      19.082 -45.874 -47.977  1.00 90.85           C  
ATOM    643  O   SER B  84      18.819 -45.566 -46.813  1.00 90.85           O  
ATOM    644  CB  SER B  84      17.216 -44.661 -49.115  1.00 90.85           C  
ATOM    645  OG  SER B  84      18.115 -43.566 -49.096  1.00 90.85           O  
ATOM    646  N   GLN B  85      20.289 -45.996 -48.408  1.00 90.19           N  
ATOM    647  CA  GLN B  85      21.436 -45.892 -47.512  1.00 90.19           C  
ATOM    648  C   GLN B  85      21.591 -44.471 -46.979  1.00 90.19           C  
ATOM    649  O   GLN B  85      21.970 -44.273 -45.823  1.00 90.19           O  
ATOM    650  CB  GLN B  85      22.716 -46.328 -48.225  1.00 90.19           C  
ATOM    651  CG  GLN B  85      22.783 -47.822 -48.513  1.00 90.19           C  
ATOM    652  CD  GLN B  85      24.107 -48.245 -49.120  1.00 90.19           C  
ATOM    653  NE2 GLN B  85      24.530 -49.470 -48.827  1.00 90.19           N  
ATOM    654  OE1 GLN B  85      24.745 -47.477 -49.847  1.00 90.19           O  
ATOM    655  N   CYS B  86      21.240 -43.612 -47.830  1.00 89.49           N  
ATOM    656  CA  CYS B  86      21.365 -42.212 -47.440  1.00 89.49           C  
ATOM    657  C   CYS B  86      20.389 -41.867 -46.322  1.00 89.49           C  
ATOM    658  O   CYS B  86      20.780 -41.284 -45.309  1.00 89.49           O  
ATOM    659  CB  CYS B  86      21.123 -41.297 -48.641  1.00 89.49           C  
ATOM    660  SG  CYS B  86      21.316 -39.541 -48.269  1.00 89.49           S  
ATOM    661  N   MET B  87      19.198 -42.267 -46.478  1.00 92.96           N  
ATOM    662  CA  MET B  87      18.177 -41.987 -45.472  1.00 92.96           C  
ATOM    663  C   MET B  87      18.469 -42.737 -44.177  1.00 92.96           C  
ATOM    664  O   MET B  87      18.318 -42.184 -43.087  1.00 92.96           O  
ATOM    665  CB  MET B  87      16.790 -42.365 -45.994  1.00 92.96           C  
ATOM    666  CG  MET B  87      16.269 -41.435 -47.078  1.00 92.96           C  
ATOM    667  SD  MET B  87      14.554 -41.842 -47.589  1.00 92.96           S  
ATOM    668  CE  MET B  87      13.635 -41.206 -46.161  1.00 92.96           C  
ATOM    669  N   LEU B  88      18.900 -43.944 -44.252  1.00 92.81           N  
ATOM    670  CA  LEU B  88      19.229 -44.735 -43.071  1.00 92.81           C  
ATOM    671  C   LEU B  88      20.460 -44.174 -42.366  1.00 92.81           C  
ATOM    672  O   LEU B  88      20.537 -44.187 -41.137  1.00 92.81           O  
ATOM    673  CB  LEU B  88      19.468 -46.198 -43.455  1.00 92.81           C  
ATOM    674  CG  LEU B  88      18.229 -47.010 -43.835  1.00 92.81           C  
ATOM    675  CD1 LEU B  88      18.636 -48.375 -44.378  1.00 92.81           C  
ATOM    676  CD2 LEU B  88      17.299 -47.161 -42.636  1.00 92.81           C  
ATOM    677  N   GLY B  89      21.405 -43.727 -43.164  1.00 92.32           N  
ATOM    678  CA  GLY B  89      22.571 -43.078 -42.585  1.00 92.32           C  
ATOM    679  C   GLY B  89      22.235 -41.794 -41.850  1.00 92.32           C  
ATOM    680  O   GLY B  89      22.762 -41.538 -40.765  1.00 92.32           O  
ATOM    681  N   LEU B  90      21.361 -40.994 -42.482  1.00 93.42           N  
ATOM    682  CA  LEU B  90      20.915 -39.764 -41.835  1.00 93.42           C  
ATOM    683  C   LEU B  90      20.147 -40.070 -40.554  1.00 93.42           C  
ATOM    684  O   LEU B  90      20.294 -39.365 -39.553  1.00 93.42           O  
ATOM    685  CB  LEU B  90      20.038 -38.946 -42.787  1.00 93.42           C  
ATOM    686  CG  LEU B  90      20.768 -38.171 -43.884  1.00 93.42           C  
ATOM    687  CD1 LEU B  90      19.770 -37.613 -44.893  1.00 93.42           C  
ATOM    688  CD2 LEU B  90      21.607 -37.050 -43.280  1.00 93.42           C  
ATOM    689  N   PHE B  91      19.280 -41.123 -40.628  1.00 94.34           N  
ATOM    690  CA  PHE B  91      18.547 -41.582 -39.454  1.00 94.34           C  
ATOM    691  C   PHE B  91      19.505 -41.948 -38.327  1.00 94.34           C  
ATOM    692  O   PHE B  91      19.349 -41.482 -37.196  1.00 94.34           O  
ATOM    693  CB  PHE B  91      17.665 -42.784 -39.806  1.00 94.34           C  
ATOM    694  CG  PHE B  91      17.014 -43.428 -38.611  1.00 94.34           C  
ATOM    695  CD1 PHE B  91      17.447 -44.665 -38.149  1.00 94.34           C  
ATOM    696  CD2 PHE B  91      15.968 -42.797 -37.950  1.00 94.34           C  
ATOM    697  CE1 PHE B  91      16.846 -45.264 -37.045  1.00 94.34           C  
ATOM    698  CE2 PHE B  91      15.362 -43.390 -36.846  1.00 94.34           C  
ATOM    699  CZ  PHE B  91      15.802 -44.624 -36.395  1.00 94.34           C  
ATOM    700  N   PHE B  92      20.542 -42.673 -38.644  1.00 92.70           N  
ATOM    701  CA  PHE B  92      21.549 -43.068 -37.667  1.00 92.70           C  
ATOM    702  C   PHE B  92      22.265 -41.847 -37.103  1.00 92.70           C  
ATOM    703  O   PHE B  92      22.468 -41.744 -35.891  1.00 92.70           O  
ATOM    704  CB  PHE B  92      22.564 -44.027 -38.297  1.00 92.70           C  
ATOM    705  CG  PHE B  92      23.675 -44.433 -37.366  1.00 92.70           C  
ATOM    706  CD1 PHE B  92      24.867 -43.719 -37.333  1.00 92.70           C  
ATOM    707  CD2 PHE B  92      23.527 -45.527 -36.524  1.00 92.70           C  
ATOM    708  CE1 PHE B  92      25.898 -44.093 -36.473  1.00 92.70           C  
ATOM    709  CE2 PHE B  92      24.552 -45.905 -35.661  1.00 92.70           C  
ATOM    710  CZ  PHE B  92      25.736 -45.188 -35.638  1.00 92.70           C  
ATOM    711  N   GLY B  93      22.647 -40.993 -37.985  1.00 94.67           N  
ATOM    712  CA  GLY B  93      23.335 -39.788 -37.550  1.00 94.67           C  
ATOM    713  C   GLY B  93      22.499 -38.927 -36.622  1.00 94.67           C  
ATOM    714  O   GLY B  93      22.992 -38.450 -35.597  1.00 94.67           O  
ATOM    715  N   PHE B  94      21.274 -38.728 -36.901  1.00 94.35           N  
ATOM    716  CA  PHE B  94      20.371 -37.951 -36.061  1.00 94.35           C  
ATOM    717  C   PHE B  94      20.198 -38.611 -34.698  1.00 94.35           C  
ATOM    718  O   PHE B  94      20.224 -37.934 -33.668  1.00 94.35           O  
ATOM    719  CB  PHE B  94      19.008 -37.789 -36.742  1.00 94.35           C  
ATOM    720  CG  PHE B  94      18.910 -36.571 -37.621  1.00 94.35           C  
ATOM    721  CD1 PHE B  94      18.756 -35.307 -37.066  1.00 94.35           C  
ATOM    722  CD2 PHE B  94      18.972 -36.691 -39.003  1.00 94.35           C  
ATOM    723  CE1 PHE B  94      18.665 -34.178 -37.877  1.00 94.35           C  
ATOM    724  CE2 PHE B  94      18.881 -35.568 -39.820  1.00 94.35           C  
ATOM    725  CZ  PHE B  94      18.727 -34.312 -39.255  1.00 94.35           C  
ATOM    726  N   LEU B  95      19.957 -39.908 -34.695  1.00 94.32           N  
ATOM    727  CA  LEU B  95      19.788 -40.617 -33.431  1.00 94.32           C  
ATOM    728  C   LEU B  95      21.042 -40.501 -32.571  1.00 94.32           C  
ATOM    729  O   LEU B  95      20.951 -40.364 -31.348  1.00 94.32           O  
ATOM    730  CB  LEU B  95      19.464 -42.092 -33.683  1.00 94.32           C  
ATOM    731  CG  LEU B  95      18.017 -42.414 -34.057  1.00 94.32           C  
ATOM    732  CD1 LEU B  95      17.810 -43.923 -34.129  1.00 94.32           C  
ATOM    733  CD2 LEU B  95      17.053 -41.785 -33.055  1.00 94.32           C  
ATOM    734  N   LEU B  96      22.197 -40.558 -33.217  1.00 94.66           N  
ATOM    735  CA  LEU B  96      23.459 -40.450 -32.492  1.00 94.66           C  
ATOM    736  C   LEU B  96      23.591 -39.082 -31.832  1.00 94.66           C  
ATOM    737  O   LEU B  96      23.950 -38.988 -30.655  1.00 94.66           O  
ATOM    738  CB  LEU B  96      24.641 -40.690 -33.435  1.00 94.66           C  
ATOM    739  CG  LEU B  96      26.005 -40.893 -32.774  1.00 94.66           C  
ATOM    740  CD1 LEU B  96      26.815 -41.934 -33.540  1.00 94.66           C  
ATOM    741  CD2 LEU B  96      26.762 -39.571 -32.693  1.00 94.66           C  
ATOM    742  N   VAL B  97      23.283 -38.138 -32.642  1.00 95.60           N  
ATOM    743  CA  VAL B  97      23.388 -36.779 -32.125  1.00 95.60           C  
ATOM    744  C   VAL B  97      22.363 -36.566 -31.014  1.00 95.60           C  
ATOM    745  O   VAL B  97      22.686 -36.019 -29.958  1.00 95.60           O  
ATOM    746  CB  VAL B  97      23.187 -35.730 -33.243  1.00 95.60           C  
ATOM    747  CG1 VAL B  97      23.059 -34.327 -32.651  1.00 95.60           C  
ATOM    748  CG2 VAL B  97      24.342 -35.787 -34.241  1.00 95.60           C  
ATOM    749  N   ILE B  98      21.146 -36.976 -31.172  1.00 95.01           N  
ATOM    750  CA  ILE B  98      20.087 -36.826 -30.180  1.00 95.01           C  
ATOM    751  C   ILE B  98      20.454 -37.594 -28.912  1.00 95.01           C  
ATOM    752  O   ILE B  98      20.262 -37.096 -27.800  1.00 95.01           O  
ATOM    753  CB  ILE B  98      18.727 -37.314 -30.727  1.00 95.01           C  
ATOM    754  CG1 ILE B  98      18.236 -36.386 -31.845  1.00 95.01           C  
ATOM    755  CG2 ILE B  98      17.694 -37.406 -29.601  1.00 95.01           C  
ATOM    756  CD1 ILE B  98      17.016 -36.906 -32.591  1.00 95.01           C  
ATOM    757  N   PHE B  99      20.957 -38.738 -29.054  1.00 94.54           N  
ATOM    758  CA  PHE B  99      21.369 -39.568 -27.927  1.00 94.54           C  
ATOM    759  C   PHE B  99      22.445 -38.869 -27.105  1.00 94.54           C  
ATOM    760  O   PHE B  99      22.379 -38.852 -25.873  1.00 94.54           O  
ATOM    761  CB  PHE B  99      21.882 -40.925 -28.417  1.00 94.54           C  
ATOM    762  CG  PHE B  99      22.203 -41.890 -27.308  1.00 94.54           C  
ATOM    763  CD1 PHE B  99      23.505 -42.335 -27.108  1.00 94.54           C  
ATOM    764  CD2 PHE B  99      21.202 -42.352 -26.462  1.00 94.54           C  
ATOM    765  CE1 PHE B  99      23.804 -43.226 -26.081  1.00 94.54           C  
ATOM    766  CE2 PHE B  99      21.494 -43.244 -25.434  1.00 94.54           C  
ATOM    767  CZ  PHE B  99      22.795 -43.681 -25.246  1.00 94.54           C  
ATOM    768  N   ALA B 100      23.394 -38.305 -27.784  1.00 95.28           N  
ATOM    769  CA  ALA B 100      24.466 -37.588 -27.100  1.00 95.28           C  
ATOM    770  C   ALA B 100      23.920 -36.390 -26.329  1.00 95.28           C  
ATOM    771  O   ALA B 100      24.317 -36.146 -25.186  1.00 95.28           O  
ATOM    772  CB  ALA B 100      25.527 -37.135 -28.100  1.00 95.28           C  
ATOM    773  N   ILE B 101      23.021 -35.711 -26.934  1.00 94.87           N  
ATOM    774  CA  ILE B 101      22.427 -34.538 -26.299  1.00 94.87           C  
ATOM    775  C   ILE B 101      21.591 -34.970 -25.097  1.00 94.87           C  
ATOM    776  O   ILE B 101      21.609 -34.314 -24.053  1.00 94.87           O  
ATOM    777  CB  ILE B 101      21.560 -33.735 -27.294  1.00 94.87           C  
ATOM    778  CG1 ILE B 101      22.435 -33.130 -28.398  1.00 94.87           C  
ATOM    779  CG2 ILE B 101      20.769 -32.646 -26.564  1.00 94.87           C  
ATOM    780  CD1 ILE B 101      21.648 -32.483 -29.529  1.00 94.87           C  
ATOM    781  N   GLU B 102      20.866 -36.049 -25.216  1.00 94.27           N  
ATOM    782  CA  GLU B 102      20.041 -36.551 -24.122  1.00 94.27           C  
ATOM    783  C   GLU B 102      20.896 -36.959 -22.927  1.00 94.27           C  
ATOM    784  O   GLU B 102      20.532 -36.701 -21.779  1.00 94.27           O  
ATOM    785  CB  GLU B 102      19.190 -37.736 -24.589  1.00 94.27           C  
ATOM    786  CG  GLU B 102      18.017 -37.339 -25.474  1.00 94.27           C  
ATOM    787  CD  GLU B 102      17.153 -38.520 -25.889  1.00 94.27           C  
ATOM    788  OE1 GLU B 102      16.055 -38.300 -26.448  1.00 94.27           O  
ATOM    789  OE2 GLU B 102      17.578 -39.673 -25.653  1.00 94.27           O  
ATOM    790  N   ILE B 103      21.995 -37.568 -23.207  1.00 93.22           N  
ATOM    791  CA  ILE B 103      22.897 -37.973 -22.134  1.00 93.22           C  
ATOM    792  C   ILE B 103      23.447 -36.736 -21.427  1.00 93.22           C  
ATOM    793  O   ILE B 103      23.496 -36.688 -20.197  1.00 93.22           O  
ATOM    794  CB  ILE B 103      24.056 -38.844 -22.668  1.00 93.22           C  
ATOM    795  CG1 ILE B 103      23.528 -40.203 -23.144  1.00 93.22           C  
ATOM    796  CG2 ILE B 103      25.137 -39.021 -21.599  1.00 93.22           C  
ATOM    797  CD1 ILE B 103      24.590 -41.096 -23.769  1.00 93.22           C  
ATOM    798  N   ALA B 104      23.839 -35.779 -22.200  1.00 94.77           N  
ATOM    799  CA  ALA B 104      24.359 -34.541 -21.625  1.00 94.77           C  
ATOM    800  C   ALA B 104      23.304 -33.849 -20.767  1.00 94.77           C  
ATOM    801  O   ALA B 104      23.598 -33.386 -19.663  1.00 94.77           O  
ATOM    802  CB  ALA B 104      24.843 -33.603 -22.728  1.00 94.77           C  
ATOM    803  N   ALA B 105      22.091 -33.842 -21.232  1.00 92.98           N  
ATOM    804  CA  ALA B 105      20.991 -33.218 -20.500  1.00 92.98           C  
ATOM    805  C   ALA B 105      20.657 -34.005 -19.237  1.00 92.98           C  
ATOM    806  O   ALA B 105      20.342 -33.420 -18.198  1.00 92.98           O  
ATOM    807  CB  ALA B 105      19.758 -33.100 -21.392  1.00 92.98           C  
ATOM    808  N   ALA B 106      20.716 -35.277 -19.375  1.00 91.22           N  
ATOM    809  CA  ALA B 106      20.436 -36.128 -18.222  1.00 91.22           C  
ATOM    810  C   ALA B 106      21.467 -35.914 -17.118  1.00 91.22           C  
ATOM    811  O   ALA B 106      21.113 -35.812 -15.941  1.00 91.22           O  
ATOM    812  CB  ALA B 106      20.406 -37.597 -18.640  1.00 91.22           C  
ATOM    813  N   ILE B 107      22.698 -35.780 -17.473  1.00 92.16           N  
ATOM    814  CA  ILE B 107      23.769 -35.548 -16.510  1.00 92.16           C  
ATOM    815  C   ILE B 107      23.597 -34.172 -15.868  1.00 92.16           C  
ATOM    816  O   ILE B 107      23.687 -34.035 -14.646  1.00 92.16           O  
ATOM    817  CB  ILE B 107      25.161 -35.658 -17.175  1.00 92.16           C  
ATOM    818  CG1 ILE B 107      25.406 -37.090 -17.663  1.00 92.16           C  
ATOM    819  CG2 ILE B 107      26.259 -35.214 -16.205  1.00 92.16           C  
ATOM    820  CD1 ILE B 107      26.684 -37.257 -18.473  1.00 92.16           C  
ATOM    821  N   TRP B 108      23.334 -33.265 -16.683  1.00 92.81           N  
ATOM    822  CA  TRP B 108      23.116 -31.916 -16.169  1.00 92.81           C  
ATOM    823  C   TRP B 108      21.887 -31.868 -15.266  1.00 92.81           C  
ATOM    824  O   TRP B 108      21.917 -31.252 -14.198  1.00 92.81           O  
ATOM    825  CB  TRP B 108      22.958 -30.920 -17.320  1.00 92.81           C  
ATOM    826  CG  TRP B 108      22.803 -29.496 -16.877  1.00 92.81           C  
ATOM    827  CD1 TRP B 108      23.802 -28.593 -16.641  1.00 92.81           C  
ATOM    828  CD2 TRP B 108      21.573 -28.813 -16.612  1.00 92.81           C  
ATOM    829  CE2 TRP B 108      21.903 -27.497 -16.219  1.00 92.81           C  
ATOM    830  CE3 TRP B 108      20.224 -29.187 -16.669  1.00 92.81           C  
ATOM    831  NE1 TRP B 108      23.268 -27.389 -16.245  1.00 92.81           N  
ATOM    832  CZ2 TRP B 108      20.931 -26.552 -15.885  1.00 92.81           C  
ATOM    833  CZ3 TRP B 108      19.257 -28.245 -16.336  1.00 92.81           C  
ATOM    834  CH2 TRP B 108      19.618 -26.943 -15.950  1.00 92.81           C  
ATOM    835  N   GLY B 109      20.803 -32.458 -15.683  1.00 89.89           N  
ATOM    836  CA  GLY B 109      19.572 -32.474 -14.909  1.00 89.89           C  
ATOM    837  C   GLY B 109      19.722 -33.160 -13.564  1.00 89.89           C  
ATOM    838  O   GLY B 109      19.139 -32.722 -12.570  1.00 89.89           O  
ATOM    839  N   TYR B 110      20.548 -34.172 -13.608  1.00 87.58           N  
ATOM    840  CA  TYR B 110      20.788 -34.899 -12.366  1.00 87.58           C  
ATOM    841  C   TYR B 110      21.585 -34.048 -11.384  1.00 87.58           C  
ATOM    842  O   TYR B 110      21.317 -34.065 -10.179  1.00 87.58           O  
ATOM    843  CB  TYR B 110      21.531 -36.209 -12.644  1.00 87.58           C  
ATOM    844  CG  TYR B 110      21.595 -37.134 -11.453  1.00 87.58           C  
ATOM    845  CD1 TYR B 110      22.715 -37.158 -10.626  1.00 87.58           C  
ATOM    846  CD2 TYR B 110      20.538 -37.986 -11.153  1.00 87.58           C  
ATOM    847  CE1 TYR B 110      22.781 -38.011  -9.528  1.00 87.58           C  
ATOM    848  CE2 TYR B 110      20.591 -38.842 -10.058  1.00 87.58           C  
ATOM    849  CZ  TYR B 110      21.716 -38.847  -9.253  1.00 87.58           C  
ATOM    850  OH  TYR B 110      21.775 -39.692  -8.167  1.00 87.58           O  
ATOM    851  N   SER B 111      22.494 -33.298 -11.907  1.00 91.85           N  
ATOM    852  CA  SER B 111      23.346 -32.472 -11.057  1.00 91.85           C  
ATOM    853  C   SER B 111      22.619 -31.208 -10.610  1.00 91.85           C  
ATOM    854  O   SER B 111      22.989 -30.594  -9.607  1.00 91.85           O  
ATOM    855  CB  SER B 111      24.634 -32.097 -11.791  1.00 91.85           C  
ATOM    856  OG  SER B 111      24.361 -31.219 -12.869  1.00 91.85           O  
ATOM    857  N   HIS B 112      21.649 -30.840 -11.351  1.00 93.06           N  
ATOM    858  CA  HIS B 112      20.900 -29.628 -11.037  1.00 93.06           C  
ATOM    859  C   HIS B 112      19.418 -29.930 -10.844  1.00 93.06           C  
ATOM    860  O   HIS B 112      18.563 -29.260 -11.428  1.00 93.06           O  
ATOM    861  CB  HIS B 112      21.085 -28.583 -12.139  1.00 93.06           C  
ATOM    862  CG  HIS B 112      22.496 -28.108 -12.286  1.00 93.06           C  
ATOM    863  CD2 HIS B 112      23.104 -26.980 -11.850  1.00 93.06           C  
ATOM    864  ND1 HIS B 112      23.459 -28.832 -12.956  1.00 93.06           N  
ATOM    865  CE1 HIS B 112      24.601 -28.166 -12.925  1.00 93.06           C  
ATOM    866  NE2 HIS B 112      24.413 -27.039 -12.259  1.00 93.06           N  
ATOM    867  N   LYS B 113      19.166 -30.796 -10.003  1.00 90.74           N  
ATOM    868  CA  LYS B 113      17.805 -31.288  -9.812  1.00 90.74           C  
ATOM    869  C   LYS B 113      16.889 -30.184  -9.292  1.00 90.74           C  
ATOM    870  O   LYS B 113      15.768 -30.019  -9.778  1.00 90.74           O  
ATOM    871  CB  LYS B 113      17.794 -32.475  -8.847  1.00 90.74           C  
ATOM    872  CG  LYS B 113      16.432 -33.140  -8.699  1.00 90.74           C  
ATOM    873  CD  LYS B 113      16.478 -34.290  -7.702  1.00 90.74           C  
ATOM    874  CE  LYS B 113      15.085 -34.827  -7.403  1.00 90.74           C  
ATOM    875  NZ  LYS B 113      15.118 -35.919  -6.385  1.00 90.74           N  
ATOM    876  N   ASP B 114      17.392 -29.410  -8.329  1.00 91.99           N  
ATOM    877  CA  ASP B 114      16.573 -28.367  -7.720  1.00 91.99           C  
ATOM    878  C   ASP B 114      16.195 -27.297  -8.742  1.00 91.99           C  
ATOM    879  O   ASP B 114      15.069 -26.796  -8.735  1.00 91.99           O  
ATOM    880  CB  ASP B 114      17.307 -27.730  -6.539  1.00 91.99           C  
ATOM    881  CG  ASP B 114      17.508 -28.689  -5.378  1.00 91.99           C  
ATOM    882  OD1 ASP B 114      16.668 -29.594  -5.183  1.00 91.99           O  
ATOM    883  OD2 ASP B 114      18.512 -28.535  -4.650  1.00 91.99           O  
ATOM    884  N   GLU B 115      17.140 -27.013  -9.584  1.00 93.05           N  
ATOM    885  CA  GLU B 115      16.874 -26.025 -10.626  1.00 93.05           C  
ATOM    886  C   GLU B 115      15.840 -26.538 -11.623  1.00 93.05           C  
ATOM    887  O   GLU B 115      14.967 -25.788 -12.063  1.00 93.05           O  
ATOM    888  CB  GLU B 115      18.168 -25.651 -11.354  1.00 93.05           C  
ATOM    889  CG  GLU B 115      18.098 -24.319 -12.086  1.00 93.05           C  
ATOM    890  CD  GLU B 115      19.430 -23.891 -12.681  1.00 93.05           C  
ATOM    891  OE1 GLU B 115      19.479 -22.851 -13.375  1.00 93.05           O  
ATOM    892  OE2 GLU B 115      20.433 -24.604 -12.454  1.00 93.05           O  
ATOM    893  N   VAL B 116      15.936 -27.745 -11.923  1.00 92.26           N  
ATOM    894  CA  VAL B 116      14.993 -28.349 -12.859  1.00 92.26           C  
ATOM    895  C   VAL B 116      13.587 -28.323 -12.265  1.00 92.26           C  
ATOM    896  O   VAL B 116      12.626 -27.955 -12.943  1.00 92.26           O  
ATOM    897  CB  VAL B 116      15.396 -29.798 -13.213  1.00 92.26           C  
ATOM    898  CG1 VAL B 116      14.294 -30.482 -14.021  1.00 92.26           C  
ATOM    899  CG2 VAL B 116      16.715 -29.813 -13.984  1.00 92.26           C  
ATOM    900  N   ILE B 117      13.502 -28.658 -11.079  1.00 93.09           N  
ATOM    901  CA  ILE B 117      12.213 -28.669 -10.396  1.00 93.09           C  
ATOM    902  C   ILE B 117      11.604 -27.269 -10.423  1.00 93.09           C  
ATOM    903  O   ILE B 117      10.428 -27.103 -10.757  1.00 93.09           O  
ATOM    904  CB  ILE B 117      12.349 -29.167  -8.940  1.00 93.09           C  
ATOM    905  CG1 ILE B 117      12.742 -30.649  -8.918  1.00 93.09           C  
ATOM    906  CG2 ILE B 117      11.049 -28.933  -8.167  1.00 93.09           C  
ATOM    907  CD1 ILE B 117      13.097 -31.174  -7.533  1.00 93.09           C  
ATOM    908  N   LYS B 118      12.375 -26.324 -10.118  1.00 92.61           N  
ATOM    909  CA  LYS B 118      11.908 -24.942 -10.094  1.00 92.61           C  
ATOM    910  C   LYS B 118      11.419 -24.501 -11.470  1.00 92.61           C  
ATOM    911  O   LYS B 118      10.369 -23.864 -11.588  1.00 92.61           O  
ATOM    912  CB  LYS B 118      13.019 -24.008  -9.609  1.00 92.61           C  
ATOM    913  CG  LYS B 118      12.562 -22.577  -9.366  1.00 92.61           C  
ATOM    914  CD  LYS B 118      13.706 -21.704  -8.866  1.00 92.61           C  
ATOM    915  CE  LYS B 118      13.281 -20.248  -8.731  1.00 92.61           C  
ATOM    916  NZ  LYS B 118      14.414 -19.378  -8.297  1.00 92.61           N  
ATOM    917  N   GLU B 119      12.179 -24.883 -12.429  1.00 91.00           N  
ATOM    918  CA  GLU B 119      11.805 -24.502 -13.786  1.00 91.00           C  
ATOM    919  C   GLU B 119      10.494 -25.162 -14.204  1.00 91.00           C  
ATOM    920  O   GLU B 119       9.657 -24.534 -14.855  1.00 91.00           O  
ATOM    921  CB  GLU B 119      12.917 -24.868 -14.773  1.00 91.00           C  
ATOM    922  CG  GLU B 119      13.973 -23.786 -14.940  1.00 91.00           C  
ATOM    923  CD  GLU B 119      14.907 -24.034 -16.114  1.00 91.00           C  
ATOM    924  OE1 GLU B 119      15.794 -23.189 -16.374  1.00 91.00           O  
ATOM    925  OE2 GLU B 119      14.750 -25.082 -16.780  1.00 91.00           O  
ATOM    926  N   VAL B 120      10.293 -26.344 -13.853  1.00 92.62           N  
ATOM    927  CA  VAL B 120       9.069 -27.056 -14.207  1.00 92.62           C  
ATOM    928  C   VAL B 120       7.886 -26.457 -13.450  1.00 92.62           C  
ATOM    929  O   VAL B 120       6.797 -26.304 -14.008  1.00 92.62           O  
ATOM    930  CB  VAL B 120       9.185 -28.567 -13.908  1.00 92.62           C  
ATOM    931  CG1 VAL B 120       7.841 -29.263 -14.118  1.00 92.62           C  
ATOM    932  CG2 VAL B 120      10.263 -29.203 -14.783  1.00 92.62           C  
ATOM    933  N   GLN B 121       8.095 -26.145 -12.273  1.00 93.26           N  
ATOM    934  CA  GLN B 121       7.044 -25.512 -11.483  1.00 93.26           C  
ATOM    935  C   GLN B 121       6.656 -24.157 -12.068  1.00 93.26           C  
ATOM    936  O   GLN B 121       5.471 -23.831 -12.160  1.00 93.26           O  
ATOM    937  CB  GLN B 121       7.488 -25.349 -10.029  1.00 93.26           C  
ATOM    938  CG  GLN B 121       7.564 -26.660  -9.258  1.00 93.26           C  
ATOM    939  CD  GLN B 121       8.077 -26.479  -7.842  1.00 93.26           C  
ATOM    940  NE2 GLN B 121       7.644 -27.353  -6.939  1.00 93.26           N  
ATOM    941  OE1 GLN B 121       8.857 -25.563  -7.562  1.00 93.26           O  
ATOM    942  N   GLU B 122       7.640 -23.445 -12.435  1.00 89.80           N  
ATOM    943  CA  GLU B 122       7.384 -22.143 -13.042  1.00 89.80           C  
ATOM    944  C   GLU B 122       6.646 -22.288 -14.370  1.00 89.80           C  
ATOM    945  O   GLU B 122       5.765 -21.486 -14.688  1.00 89.80           O  
ATOM    946  CB  GLU B 122       8.693 -21.379 -13.250  1.00 89.80           C  
ATOM    947  CG  GLU B 122       8.502 -19.904 -13.572  1.00 89.80           C  
ATOM    948  CD  GLU B 122       9.800 -19.113 -13.559  1.00 89.80           C  
ATOM    949  OE1 GLU B 122       9.764 -17.885 -13.803  1.00 89.80           O  
ATOM    950  OE2 GLU B 122      10.860 -19.726 -13.303  1.00 89.80           O  
ATOM    951  N   PHE B 123       7.013 -23.241 -15.057  1.00 91.00           N  
ATOM    952  CA  PHE B 123       6.313 -23.525 -16.304  1.00 91.00           C  
ATOM    953  C   PHE B 123       4.836 -23.802 -16.045  1.00 91.00           C  
ATOM    954  O   PHE B 123       3.968 -23.263 -16.734  1.00 91.00           O  
ATOM    955  CB  PHE B 123       6.952 -24.718 -17.022  1.00 91.00           C  
ATOM    956  CG  PHE B 123       6.217 -25.143 -18.264  1.00 91.00           C  
ATOM    957  CD1 PHE B 123       5.425 -26.284 -18.265  1.00 91.00           C  
ATOM    958  CD2 PHE B 123       6.320 -24.401 -19.434  1.00 91.00           C  
ATOM    959  CE1 PHE B 123       4.743 -26.680 -19.414  1.00 91.00           C  
ATOM    960  CE2 PHE B 123       5.643 -24.790 -20.586  1.00 91.00           C  
ATOM    961  CZ  PHE B 123       4.856 -25.929 -20.574  1.00 91.00           C  
ATOM    962  N   TYR B 124       4.548 -24.563 -15.079  1.00 92.95           N  
ATOM    963  CA  TYR B 124       3.165 -24.879 -14.739  1.00 92.95           C  
ATOM    964  C   TYR B 124       2.414 -23.630 -14.291  1.00 92.95           C  
ATOM    965  O   TYR B 124       1.290 -23.381 -14.734  1.00 92.95           O  
ATOM    966  CB  TYR B 124       3.110 -25.943 -13.639  1.00 92.95           C  
ATOM    967  CG  TYR B 124       1.738 -26.126 -13.038  1.00 92.95           C  
ATOM    968  CD1 TYR B 124       1.411 -25.553 -11.812  1.00 92.95           C  
ATOM    969  CD2 TYR B 124       0.766 -26.872 -13.696  1.00 92.95           C  
ATOM    970  CE1 TYR B 124       0.148 -25.720 -11.253  1.00 92.95           C  
ATOM    971  CE2 TYR B 124      -0.501 -27.046 -13.147  1.00 92.95           C  
ATOM    972  CZ  TYR B 124      -0.800 -26.467 -11.927  1.00 92.95           C  
ATOM    973  OH  TYR B 124      -2.052 -26.636 -11.379  1.00 92.95           O  
ATOM    974  N   LYS B 125       3.079 -22.984 -13.408  1.00 89.25           N  
ATOM    975  CA  LYS B 125       2.433 -21.788 -12.874  1.00 89.25           C  
ATOM    976  C   LYS B 125       2.048 -20.825 -13.993  1.00 89.25           C  
ATOM    977  O   LYS B 125       0.934 -20.297 -14.008  1.00 89.25           O  
ATOM    978  CB  LYS B 125       3.348 -21.086 -11.869  1.00 89.25           C  
ATOM    979  CG  LYS B 125       2.673 -19.964 -11.096  1.00 89.25           C  
ATOM    980  CD  LYS B 125       3.603 -19.370 -10.045  1.00 89.25           C  
ATOM    981  CE  LYS B 125       2.968 -18.176  -9.346  1.00 89.25           C  
ATOM    982  NZ  LYS B 125       3.881 -17.584  -8.322  1.00 89.25           N  
ATOM    983  N   ASP B 126       2.949 -20.623 -14.907  1.00 87.05           N  
ATOM    984  CA  ASP B 126       2.690 -19.748 -16.046  1.00 87.05           C  
ATOM    985  C   ASP B 126       1.567 -20.298 -16.919  1.00 87.05           C  
ATOM    986  O   ASP B 126       0.670 -19.558 -17.328  1.00 87.05           O  
ATOM    987  CB  ASP B 126       3.961 -19.561 -16.879  1.00 87.05           C  
ATOM    988  CG  ASP B 126       3.920 -18.321 -17.754  1.00 87.05           C  
ATOM    989  OD1 ASP B 126       3.141 -17.390 -17.456  1.00 87.05           O  
ATOM    990  OD2 ASP B 126       4.670 -18.275 -18.752  1.00 87.05           O  
ATOM    991  N   THR B 127       1.599 -21.519 -17.158  1.00 88.16           N  
ATOM    992  CA  THR B 127       0.571 -22.183 -17.951  1.00 88.16           C  
ATOM    993  C   THR B 127      -0.788 -22.092 -17.261  1.00 88.16           C  
ATOM    994  O   THR B 127      -1.794 -21.775 -17.899  1.00 88.16           O  
ATOM    995  CB  THR B 127       0.925 -23.661 -18.201  1.00 88.16           C  
ATOM    996  CG2 THR B 127      -0.120 -24.334 -19.086  1.00 88.16           C  
ATOM    997  OG1 THR B 127       2.202 -23.738 -18.846  1.00 88.16           O  
ATOM    998  N   TYR B 128      -0.755 -22.360 -16.038  1.00 89.60           N  
ATOM    999  CA  TYR B 128      -1.962 -22.312 -15.220  1.00 89.60           C  
ATOM   1000  C   TYR B 128      -2.611 -20.935 -15.288  1.00 89.60           C  
ATOM   1001  O   TYR B 128      -3.811 -20.820 -15.548  1.00 89.60           O  
ATOM   1002  CB  TYR B 128      -1.640 -22.666 -13.765  1.00 89.60           C  
ATOM   1003  CG  TYR B 128      -2.759 -22.349 -12.802  1.00 89.60           C  
ATOM   1004  CD1 TYR B 128      -2.734 -21.188 -12.033  1.00 89.60           C  
ATOM   1005  CD2 TYR B 128      -3.841 -23.210 -12.659  1.00 89.60           C  
ATOM   1006  CE1 TYR B 128      -3.762 -20.893 -11.143  1.00 89.60           C  
ATOM   1007  CE2 TYR B 128      -4.874 -22.926 -11.771  1.00 89.60           C  
ATOM   1008  CZ  TYR B 128      -4.826 -21.766 -11.020  1.00 89.60           C  
ATOM   1009  OH  TYR B 128      -5.845 -21.479 -10.140  1.00 89.60           O  
ATOM   1010  N   ASN B 129      -1.864 -19.922 -15.088  1.00 84.67           N  
ATOM   1011  CA  ASN B 129      -2.385 -18.560 -15.047  1.00 84.67           C  
ATOM   1012  C   ASN B 129      -2.906 -18.118 -16.411  1.00 84.67           C  
ATOM   1013  O   ASN B 129      -3.882 -17.371 -16.495  1.00 84.67           O  
ATOM   1014  CB  ASN B 129      -1.311 -17.590 -14.548  1.00 84.67           C  
ATOM   1015  CG  ASN B 129      -1.057 -17.715 -13.059  1.00 84.67           C  
ATOM   1016  ND2 ASN B 129       0.179 -17.461 -12.645  1.00 84.67           N  
ATOM   1017  OD1 ASN B 129      -1.964 -18.037 -12.287  1.00 84.67           O  
ATOM   1018  N   LYS B 130      -2.345 -18.597 -17.417  1.00 82.98           N  
ATOM   1019  CA  LYS B 130      -2.727 -18.176 -18.762  1.00 82.98           C  
ATOM   1020  C   LYS B 130      -3.926 -18.973 -19.268  1.00 82.98           C  
ATOM   1021  O   LYS B 130      -4.755 -18.448 -20.014  1.00 82.98           O  
ATOM   1022  CB  LYS B 130      -1.550 -18.331 -19.727  1.00 82.98           C  
ATOM   1023  CG  LYS B 130      -0.484 -17.256 -19.580  1.00 82.98           C  
ATOM   1024  CD  LYS B 130       0.678 -17.487 -20.538  1.00 82.98           C  
ATOM   1025  CE  LYS B 130       1.732 -16.394 -20.412  1.00 82.98           C  
ATOM   1026  NZ  LYS B 130       2.950 -16.704 -21.220  1.00 82.98           N  
ATOM   1027  N   LEU B 131      -4.088 -20.207 -18.818  1.00 85.79           N  
ATOM   1028  CA  LEU B 131      -5.116 -21.069 -19.392  1.00 85.79           C  
ATOM   1029  C   LEU B 131      -6.357 -21.100 -18.506  1.00 85.79           C  
ATOM   1030  O   LEU B 131      -7.456 -21.393 -18.980  1.00 85.79           O  
ATOM   1031  CB  LEU B 131      -4.577 -22.490 -19.585  1.00 85.79           C  
ATOM   1032  CG  LEU B 131      -3.856 -22.768 -20.905  1.00 85.79           C  
ATOM   1033  CD1 LEU B 131      -2.504 -22.065 -20.928  1.00 85.79           C  
ATOM   1034  CD2 LEU B 131      -3.689 -24.268 -21.117  1.00 85.79           C  
ATOM   1035  N   LYS B 132      -6.214 -20.787 -17.277  1.00 83.43           N  
ATOM   1036  CA  LYS B 132      -7.321 -20.944 -16.338  1.00 83.43           C  
ATOM   1037  C   LYS B 132      -8.475 -20.009 -16.688  1.00 83.43           C  
ATOM   1038  O   LYS B 132      -9.636 -20.318 -16.414  1.00 83.43           O  
ATOM   1039  CB  LYS B 132      -6.852 -20.683 -14.906  1.00 83.43           C  
ATOM   1040  CG  LYS B 132      -6.572 -19.219 -14.603  1.00 83.43           C  
ATOM   1041  CD  LYS B 132      -6.181 -19.015 -13.145  1.00 83.43           C  
ATOM   1042  CE  LYS B 132      -5.875 -17.552 -12.847  1.00 83.43           C  
ATOM   1043  NZ  LYS B 132      -5.589 -17.331 -11.397  1.00 83.43           N  
ATOM   1044  N   THR B 133      -8.184 -18.913 -17.224  1.00 79.06           N  
ATOM   1045  CA  THR B 133      -9.207 -17.902 -17.471  1.00 79.06           C  
ATOM   1046  C   THR B 133      -9.759 -18.028 -18.888  1.00 79.06           C  
ATOM   1047  O   THR B 133     -10.609 -17.236 -19.301  1.00 79.06           O  
ATOM   1048  CB  THR B 133      -8.651 -16.483 -17.256  1.00 79.06           C  
ATOM   1049  CG2 THR B 133      -8.198 -16.281 -15.815  1.00 79.06           C  
ATOM   1050  OG1 THR B 133      -7.533 -16.276 -18.130  1.00 79.06           O  
ATOM   1051  N   LYS B 134      -9.334 -18.938 -19.649  1.00 81.30           N  
ATOM   1052  CA  LYS B 134      -9.739 -19.068 -21.046  1.00 81.30           C  
ATOM   1053  C   LYS B 134     -10.929 -20.013 -21.188  1.00 81.30           C  
ATOM   1054  O   LYS B 134     -11.559 -20.380 -20.194  1.00 81.30           O  
ATOM   1055  CB  LYS B 134      -8.571 -19.565 -21.899  1.00 81.30           C  
ATOM   1056  CG  LYS B 134      -7.333 -18.683 -21.827  1.00 81.30           C  
ATOM   1057  CD  LYS B 134      -7.570 -17.333 -22.489  1.00 81.30           C  
ATOM   1058  CE  LYS B 134      -6.324 -16.458 -22.439  1.00 81.30           C  
ATOM   1059  NZ  LYS B 134      -6.609 -15.061 -22.884  1.00 81.30           N  
ATOM   1060  N   ASP B 135     -11.228 -20.349 -22.440  1.00 81.94           N  
ATOM   1061  CA  ASP B 135     -12.441 -21.106 -22.734  1.00 81.94           C  
ATOM   1062  C   ASP B 135     -12.229 -22.598 -22.489  1.00 81.94           C  
ATOM   1063  O   ASP B 135     -11.169 -23.010 -22.011  1.00 81.94           O  
ATOM   1064  CB  ASP B 135     -12.885 -20.868 -24.179  1.00 81.94           C  
ATOM   1065  CG  ASP B 135     -13.343 -19.443 -24.431  1.00 81.94           C  
ATOM   1066  OD1 ASP B 135     -13.679 -18.729 -23.460  1.00 81.94           O  
ATOM   1067  OD2 ASP B 135     -13.373 -19.030 -25.610  1.00 81.94           O  
ATOM   1068  N   GLU B 136     -13.141 -23.429 -22.845  1.00 82.99           N  
ATOM   1069  CA  GLU B 136     -13.269 -24.835 -22.473  1.00 82.99           C  
ATOM   1070  C   GLU B 136     -12.095 -25.654 -23.001  1.00 82.99           C  
ATOM   1071  O   GLU B 136     -11.471 -26.408 -22.252  1.00 82.99           O  
ATOM   1072  CB  GLU B 136     -14.589 -25.411 -22.992  1.00 82.99           C  
ATOM   1073  CG  GLU B 136     -15.019 -26.692 -22.291  1.00 82.99           C  
ATOM   1074  CD  GLU B 136     -16.371 -27.206 -22.756  1.00 82.99           C  
ATOM   1075  OE1 GLU B 136     -16.801 -28.288 -22.296  1.00 82.99           O  
ATOM   1076  OE2 GLU B 136     -17.007 -26.520 -23.589  1.00 82.99           O  
ATOM   1077  N   PRO B 137     -11.650 -25.488 -24.266  1.00 83.48           N  
ATOM   1078  CA  PRO B 137     -10.558 -26.351 -24.726  1.00 83.48           C  
ATOM   1079  C   PRO B 137      -9.261 -26.126 -23.952  1.00 83.48           C  
ATOM   1080  O   PRO B 137      -8.522 -27.078 -23.691  1.00 83.48           O  
ATOM   1081  CB  PRO B 137     -10.393 -25.958 -26.195  1.00 83.48           C  
ATOM   1082  CG  PRO B 137     -11.666 -25.256 -26.548  1.00 83.48           C  
ATOM   1083  CD  PRO B 137     -12.263 -24.693 -25.291  1.00 83.48           C  
ATOM   1084  N   GLN B 138      -9.007 -24.903 -23.648  1.00 84.03           N  
ATOM   1085  CA  GLN B 138      -7.813 -24.588 -22.873  1.00 84.03           C  
ATOM   1086  C   GLN B 138      -7.932 -25.106 -21.443  1.00 84.03           C  
ATOM   1087  O   GLN B 138      -6.972 -25.649 -20.892  1.00 84.03           O  
ATOM   1088  CB  GLN B 138      -7.558 -23.080 -22.866  1.00 84.03           C  
ATOM   1089  CG  GLN B 138      -7.080 -22.531 -24.204  1.00 84.03           C  
ATOM   1090  CD  GLN B 138      -8.209 -22.348 -25.200  1.00 84.03           C  
ATOM   1091  NE2 GLN B 138      -7.858 -22.054 -26.447  1.00 84.03           N  
ATOM   1092  OE1 GLN B 138      -9.388 -22.471 -24.852  1.00 84.03           O  
ATOM   1093  N   ARG B 139      -9.081 -25.067 -20.943  1.00 85.91           N  
ATOM   1094  CA  ARG B 139      -9.306 -25.570 -19.591  1.00 85.91           C  
ATOM   1095  C   ARG B 139      -9.239 -27.093 -19.556  1.00 85.91           C  
ATOM   1096  O   ARG B 139      -8.791 -27.677 -18.567  1.00 85.91           O  
ATOM   1097  CB  ARG B 139     -10.659 -25.092 -19.058  1.00 85.91           C  
ATOM   1098  CG  ARG B 139     -10.690 -23.617 -18.694  1.00 85.91           C  
ATOM   1099  CD  ARG B 139     -11.988 -23.237 -17.993  1.00 85.91           C  
ATOM   1100  NE  ARG B 139     -13.058 -22.969 -18.949  1.00 85.91           N  
ATOM   1101  CZ  ARG B 139     -14.312 -22.675 -18.619  1.00 85.91           C  
ATOM   1102  NH1 ARG B 139     -14.680 -22.604 -17.345  1.00 85.91           N  
ATOM   1103  NH2 ARG B 139     -15.207 -22.448 -19.569  1.00 85.91           N  
ATOM   1104  N   GLU B 140      -9.649 -27.668 -20.558  1.00 86.39           N  
ATOM   1105  CA  GLU B 140      -9.570 -29.123 -20.650  1.00 86.39           C  
ATOM   1106  C   GLU B 140      -8.119 -29.595 -20.696  1.00 86.39           C  
ATOM   1107  O   GLU B 140      -7.787 -30.652 -20.156  1.00 86.39           O  
ATOM   1108  CB  GLU B 140     -10.325 -29.626 -21.883  1.00 86.39           C  
ATOM   1109  CG  GLU B 140     -11.839 -29.563 -21.743  1.00 86.39           C  
ATOM   1110  CD  GLU B 140     -12.368 -30.376 -20.572  1.00 86.39           C  
ATOM   1111  OE1 GLU B 140     -13.314 -29.918 -19.892  1.00 86.39           O  
ATOM   1112  OE2 GLU B 140     -11.831 -31.482 -20.332  1.00 86.39           O  
ATOM   1113  N   THR B 141      -7.316 -28.771 -21.370  1.00 86.43           N  
ATOM   1114  CA  THR B 141      -5.891 -29.085 -21.397  1.00 86.43           C  
ATOM   1115  C   THR B 141      -5.302 -29.045 -19.991  1.00 86.43           C  
ATOM   1116  O   THR B 141      -4.546 -29.937 -19.602  1.00 86.43           O  
ATOM   1117  CB  THR B 141      -5.122 -28.110 -22.307  1.00 86.43           C  
ATOM   1118  CG2 THR B 141      -3.644 -28.480 -22.384  1.00 86.43           C  
ATOM   1119  OG1 THR B 141      -5.683 -28.153 -23.625  1.00 86.43           O  
ATOM   1120  N   LEU B 142      -5.750 -28.097 -19.304  1.00 89.22           N  
ATOM   1121  CA  LEU B 142      -5.297 -27.981 -17.922  1.00 89.22           C  
ATOM   1122  C   LEU B 142      -5.807 -29.148 -17.084  1.00 89.22           C  
ATOM   1123  O   LEU B 142      -5.064 -29.706 -16.274  1.00 89.22           O  
ATOM   1124  CB  LEU B 142      -5.765 -26.657 -17.314  1.00 89.22           C  
ATOM   1125  CG  LEU B 142      -5.050 -26.205 -16.040  1.00 89.22           C  
ATOM   1126  CD1 LEU B 142      -3.570 -25.971 -16.318  1.00 89.22           C  
ATOM   1127  CD2 LEU B 142      -5.700 -24.945 -15.479  1.00 89.22           C  
ATOM   1128  N   LYS B 143      -6.988 -29.571 -17.327  1.00 87.32           N  
ATOM   1129  CA  LYS B 143      -7.576 -30.695 -16.603  1.00 87.32           C  
ATOM   1130  C   LYS B 143      -6.810 -31.986 -16.875  1.00 87.32           C  
ATOM   1131  O   LYS B 143      -6.626 -32.806 -15.975  1.00 87.32           O  
ATOM   1132  CB  LYS B 143      -9.047 -30.867 -16.982  1.00 87.32           C  
ATOM   1133  CG  LYS B 143      -9.975 -29.842 -16.347  1.00 87.32           C  
ATOM   1134  CD  LYS B 143     -11.430 -30.097 -16.720  1.00 87.32           C  
ATOM   1135  CE  LYS B 143     -12.340 -28.982 -16.222  1.00 87.32           C  
ATOM   1136  NZ  LYS B 143     -13.758 -29.199 -16.636  1.00 87.32           N  
ATOM   1137  N   ALA B 144      -6.415 -32.044 -18.034  1.00 88.26           N  
ATOM   1138  CA  ALA B 144      -5.652 -33.232 -18.406  1.00 88.26           C  
ATOM   1139  C   ALA B 144      -4.326 -33.290 -17.651  1.00 88.26           C  
ATOM   1140  O   ALA B 144      -3.911 -34.358 -17.194  1.00 88.26           O  
ATOM   1141  CB  ALA B 144      -5.403 -33.258 -19.912  1.00 88.26           C  
ATOM   1142  N   ILE B 145      -3.730 -32.184 -17.488  1.00 89.41           N  
ATOM   1143  CA  ILE B 145      -2.477 -32.113 -16.746  1.00 89.41           C  
ATOM   1144  C   ILE B 145      -2.730 -32.442 -15.275  1.00 89.41           C  
ATOM   1145  O   ILE B 145      -1.975 -33.204 -14.665  1.00 89.41           O  
ATOM   1146  CB  ILE B 145      -1.819 -30.722 -16.877  1.00 89.41           C  
ATOM   1147  CG1 ILE B 145      -1.386 -30.472 -18.326  1.00 89.41           C  
ATOM   1148  CG2 ILE B 145      -0.631 -30.593 -15.920  1.00 89.41           C  
ATOM   1149  CD1 ILE B 145      -0.934 -29.043 -18.600  1.00 89.41           C  
ATOM   1150  N   HIS B 146      -3.775 -31.892 -14.764  1.00 91.28           N  
ATOM   1151  CA  HIS B 146      -4.126 -32.130 -13.368  1.00 91.28           C  
ATOM   1152  C   HIS B 146      -4.440 -33.603 -13.123  1.00 91.28           C  
ATOM   1153  O   HIS B 146      -4.061 -34.158 -12.090  1.00 91.28           O  
ATOM   1154  CB  HIS B 146      -5.320 -31.266 -12.961  1.00 91.28           C  
ATOM   1155  CG  HIS B 146      -5.018 -29.800 -12.933  1.00 91.28           C  
ATOM   1156  CD2 HIS B 146      -3.839 -29.136 -12.929  1.00 91.28           C  
ATOM   1157  ND1 HIS B 146      -6.004 -28.838 -12.901  1.00 91.28           N  
ATOM   1158  CE1 HIS B 146      -5.442 -27.641 -12.879  1.00 91.28           C  
ATOM   1159  NE2 HIS B 146      -4.128 -27.794 -12.895  1.00 91.28           N  
ATOM   1160  N   TYR B 147      -5.070 -34.221 -14.041  1.00 87.23           N  
ATOM   1161  CA  TYR B 147      -5.379 -35.643 -13.940  1.00 87.23           C  
ATOM   1162  C   TYR B 147      -4.107 -36.481 -13.958  1.00 87.23           C  
ATOM   1163  O   TYR B 147      -3.960 -37.414 -13.165  1.00 87.23           O  
ATOM   1164  CB  TYR B 147      -6.305 -36.075 -15.082  1.00 87.23           C  
ATOM   1165  CG  TYR B 147      -6.682 -37.536 -15.037  1.00 87.23           C  
ATOM   1166  CD1 TYR B 147      -6.023 -38.469 -15.835  1.00 87.23           C  
ATOM   1167  CD2 TYR B 147      -7.697 -37.985 -14.200  1.00 87.23           C  
ATOM   1168  CE1 TYR B 147      -6.369 -39.816 -15.799  1.00 87.23           C  
ATOM   1169  CE2 TYR B 147      -8.051 -39.331 -14.156  1.00 87.23           C  
ATOM   1170  CZ  TYR B 147      -7.381 -40.237 -14.958  1.00 87.23           C  
ATOM   1171  OH  TYR B 147      -7.728 -41.569 -14.919  1.00 87.23           O  
ATOM   1172  N   ALA B 148      -3.215 -36.092 -14.776  1.00 88.26           N  
ATOM   1173  CA  ALA B 148      -1.975 -36.846 -14.944  1.00 88.26           C  
ATOM   1174  C   ALA B 148      -1.092 -36.731 -13.705  1.00 88.26           C  
ATOM   1175  O   ALA B 148      -0.463 -37.707 -13.290  1.00 88.26           O  
ATOM   1176  CB  ALA B 148      -1.221 -36.360 -16.179  1.00 88.26           C  
ATOM   1177  N   LEU B 149      -1.082 -35.600 -13.086  1.00 89.28           N  
ATOM   1178  CA  LEU B 149      -0.212 -35.353 -11.942  1.00 89.28           C  
ATOM   1179  C   LEU B 149      -0.956 -35.588 -10.632  1.00 89.28           C  
ATOM   1180  O   LEU B 149      -0.369 -35.484  -9.552  1.00 89.28           O  
ATOM   1181  CB  LEU B 149       0.334 -33.922 -11.982  1.00 89.28           C  
ATOM   1182  CG  LEU B 149       1.345 -33.614 -13.088  1.00 89.28           C  
ATOM   1183  CD1 LEU B 149       1.684 -32.127 -13.097  1.00 89.28           C  
ATOM   1184  CD2 LEU B 149       2.606 -34.453 -12.910  1.00 89.28           C  
ATOM   1185  N   ASN B 150      -2.247 -35.866 -10.751  1.00 87.27           N  
ATOM   1186  CA  ASN B 150      -3.107 -36.023  -9.582  1.00 87.27           C  
ATOM   1187  C   ASN B 150      -3.013 -34.818  -8.651  1.00 87.27           C  
ATOM   1188  O   ASN B 150      -2.762 -34.971  -7.454  1.00 87.27           O  
ATOM   1189  CB  ASN B 150      -2.757 -37.307  -8.827  1.00 87.27           C  
ATOM   1190  CG  ASN B 150      -3.830 -37.713  -7.836  1.00 87.27           C  
ATOM   1191  ND2 ASN B 150      -3.485 -38.612  -6.923  1.00 87.27           N  
ATOM   1192  OD1 ASN B 150      -4.961 -37.223  -7.892  1.00 87.27           O  
ATOM   1193  N   CYS B 151      -3.106 -33.695  -9.187  1.00 90.25           N  
ATOM   1194  CA  CYS B 151      -3.063 -32.421  -8.478  1.00 90.25           C  
ATOM   1195  C   CYS B 151      -4.071 -31.438  -9.061  1.00 90.25           C  
ATOM   1196  O   CYS B 151      -4.834 -31.787  -9.963  1.00 90.25           O  
ATOM   1197  CB  CYS B 151      -1.658 -31.822  -8.540  1.00 90.25           C  
ATOM   1198  SG  CYS B 151      -1.209 -31.187 -10.171  1.00 90.25           S  
ATOM   1199  N   CYS B 152      -4.166 -30.224  -8.360  1.00 89.57           N  
ATOM   1200  CA  CYS B 152      -5.071 -29.217  -8.904  1.00 89.57           C  
ATOM   1201  C   CYS B 152      -4.602 -27.812  -8.545  1.00 89.57           C  
ATOM   1202  O   CYS B 152      -4.528 -27.459  -7.367  1.00 89.57           O  
ATOM   1203  CB  CYS B 152      -6.492 -29.438  -8.386  1.00 89.57           C  
ATOM   1204  SG  CYS B 152      -7.729 -28.394  -9.188  1.00 89.57           S  
ATOM   1205  N   GLY B 153      -4.272 -27.094  -9.523  1.00 88.58           N  
ATOM   1206  CA  GLY B 153      -3.974 -25.681  -9.352  1.00 88.58           C  
ATOM   1207  C   GLY B 153      -2.830 -25.425  -8.389  1.00 88.58           C  
ATOM   1208  O   GLY B 153      -1.947 -26.269  -8.227  1.00 88.58           O  
ATOM   1209  N   LEU B 154      -2.808 -24.203  -7.803  1.00 84.79           N  
ATOM   1210  CA  LEU B 154      -1.742 -23.789  -6.896  1.00 84.79           C  
ATOM   1211  C   LEU B 154      -2.148 -24.013  -5.443  1.00 84.79           C  
ATOM   1212  O   LEU B 154      -1.290 -24.144  -4.567  1.00 84.79           O  
ATOM   1213  CB  LEU B 154      -1.388 -22.316  -7.119  1.00 84.79           C  
ATOM   1214  CG  LEU B 154      -0.930 -21.935  -8.527  1.00 84.79           C  
ATOM   1215  CD1 LEU B 154      -0.683 -20.433  -8.615  1.00 84.79           C  
ATOM   1216  CD2 LEU B 154       0.325 -22.712  -8.910  1.00 84.79           C  
ATOM   1217  N   ALA B 155      -3.460 -24.080  -5.254  1.00 75.78           N  
ATOM   1218  CA  ALA B 155      -3.968 -24.193  -3.888  1.00 75.78           C  
ATOM   1219  C   ALA B 155      -4.495 -25.598  -3.613  1.00 75.78           C  
ATOM   1220  O   ALA B 155      -5.069 -25.855  -2.552  1.00 75.78           O  
ATOM   1221  CB  ALA B 155      -5.063 -23.158  -3.641  1.00 75.78           C  
ATOM   1222  N   GLY B 156      -4.361 -26.478  -4.572  1.00 82.13           N  
ATOM   1223  CA  GLY B 156      -4.802 -27.848  -4.363  1.00 82.13           C  
ATOM   1224  C   GLY B 156      -6.273 -28.054  -4.669  1.00 82.13           C  
ATOM   1225  O   GLY B 156      -6.846 -27.346  -5.500  1.00 82.13           O  
ATOM   1226  N   GLY B 157      -6.854 -28.985  -4.071  1.00 78.72           N  
ATOM   1227  CA  GLY B 157      -8.203 -29.439  -4.371  1.00 78.72           C  
ATOM   1228  C   GLY B 157      -9.262 -28.392  -4.085  1.00 78.72           C  
ATOM   1229  O   GLY B 157     -10.365 -28.451  -4.632  1.00 78.72           O  
ATOM   1230  N   VAL B 158      -8.848 -27.433  -3.303  1.00 76.35           N  
ATOM   1231  CA  VAL B 158      -9.846 -26.445  -2.909  1.00 76.35           C  
ATOM   1232  C   VAL B 158     -10.198 -25.560  -4.102  1.00 76.35           C  
ATOM   1233  O   VAL B 158     -11.244 -24.908  -4.113  1.00 76.35           O  
ATOM   1234  CB  VAL B 158      -9.351 -25.576  -1.730  1.00 76.35           C  
ATOM   1235  CG1 VAL B 158      -9.328 -26.386  -0.434  1.00 76.35           C  
ATOM   1236  CG2 VAL B 158      -7.965 -25.007  -2.033  1.00 76.35           C  
ATOM   1237  N   GLU B 159      -9.377 -25.618  -5.091  1.00 81.83           N  
ATOM   1238  CA  GLU B 159      -9.622 -24.793  -6.270  1.00 81.83           C  
ATOM   1239  C   GLU B 159     -10.824 -25.303  -7.061  1.00 81.83           C  
ATOM   1240  O   GLU B 159     -11.361 -24.590  -7.911  1.00 81.83           O  
ATOM   1241  CB  GLU B 159      -8.381 -24.753  -7.166  1.00 81.83           C  
ATOM   1242  CG  GLU B 159      -7.408 -23.636  -6.818  1.00 81.83           C  
ATOM   1243  CD  GLU B 159      -6.410 -23.343  -7.927  1.00 81.83           C  
ATOM   1244  OE1 GLU B 159      -5.401 -22.647  -7.669  1.00 81.83           O  
ATOM   1245  OE2 GLU B 159      -6.638 -23.813  -9.064  1.00 81.83           O  
ATOM   1246  N   GLN B 160     -11.248 -26.445  -6.773  1.00 78.53           N  
ATOM   1247  CA  GLN B 160     -12.413 -26.996  -7.457  1.00 78.53           C  
ATOM   1248  C   GLN B 160     -13.663 -26.168  -7.171  1.00 78.53           C  
ATOM   1249  O   GLN B 160     -14.607 -26.164  -7.962  1.00 78.53           O  
ATOM   1250  CB  GLN B 160     -12.641 -28.451  -7.043  1.00 78.53           C  
ATOM   1251  CG  GLN B 160     -13.841 -29.102  -7.718  1.00 78.53           C  
ATOM   1252  CD  GLN B 160     -14.026 -30.552  -7.314  1.00 78.53           C  
ATOM   1253  NE2 GLN B 160     -15.260 -30.927  -6.996  1.00 78.53           N  
ATOM   1254  OE1 GLN B 160     -13.067 -31.331  -7.291  1.00 78.53           O  
ATOM   1255  N   PHE B 161     -13.579 -25.521  -6.097  1.00 73.84           N  
ATOM   1256  CA  PHE B 161     -14.740 -24.745  -5.682  1.00 73.84           C  
ATOM   1257  C   PHE B 161     -14.743 -23.375  -6.351  1.00 73.84           C  
ATOM   1258  O   PHE B 161     -15.749 -22.664  -6.315  1.00 73.84           O  
ATOM   1259  CB  PHE B 161     -14.765 -24.585  -4.159  1.00 73.84           C  
ATOM   1260  CG  PHE B 161     -14.737 -25.890  -3.410  1.00 73.84           C  
ATOM   1261  CD1 PHE B 161     -15.800 -26.780  -3.495  1.00 73.84           C  
ATOM   1262  CD2 PHE B 161     -13.645 -26.228  -2.622  1.00 73.84           C  
ATOM   1263  CE1 PHE B 161     -15.776 -27.989  -2.805  1.00 73.84           C  
ATOM   1264  CE2 PHE B 161     -13.614 -27.434  -1.928  1.00 73.84           C  
ATOM   1265  CZ  PHE B 161     -14.681 -28.313  -2.020  1.00 73.84           C  
ATOM   1266  N   ILE B 162     -13.706 -23.048  -6.982  1.00 73.53           N  
ATOM   1267  CA  ILE B 162     -13.551 -21.724  -7.574  1.00 73.53           C  
ATOM   1268  C   ILE B 162     -13.521 -21.840  -9.097  1.00 73.53           C  
ATOM   1269  O   ILE B 162     -14.057 -20.982  -9.802  1.00 73.53           O  
ATOM   1270  CB  ILE B 162     -12.272 -21.023  -7.065  1.00 73.53           C  
ATOM   1271  CG1 ILE B 162     -12.249 -21.000  -5.532  1.00 73.53           C  
ATOM   1272  CG2 ILE B 162     -12.170 -19.605  -7.636  1.00 73.53           C  
ATOM   1273  CD1 ILE B 162     -10.854 -20.874  -4.936  1.00 73.53           C  
ATOM   1274  N   SER B 163     -12.896 -22.896  -9.499  1.00 74.88           N  
ATOM   1275  CA  SER B 163     -12.723 -23.072 -10.938  1.00 74.88           C  
ATOM   1276  C   SER B 163     -12.975 -24.517 -11.352  1.00 74.88           C  
ATOM   1277  O   SER B 163     -12.795 -25.438 -10.553  1.00 74.88           O  
ATOM   1278  CB  SER B 163     -11.317 -22.648 -11.364  1.00 74.88           C  
ATOM   1279  OG  SER B 163     -10.334 -23.424 -10.700  1.00 74.88           O  
ATOM   1280  N   ASP B 164     -13.463 -24.608 -12.434  1.00 79.85           N  
ATOM   1281  CA  ASP B 164     -13.728 -25.941 -12.966  1.00 79.85           C  
ATOM   1282  C   ASP B 164     -12.494 -26.510 -13.661  1.00 79.85           C  
ATOM   1283  O   ASP B 164     -12.512 -26.751 -14.871  1.00 79.85           O  
ATOM   1284  CB  ASP B 164     -14.910 -25.905 -13.939  1.00 79.85           C  
ATOM   1285  CG  ASP B 164     -15.380 -27.288 -14.352  1.00 79.85           C  
ATOM   1286  OD1 ASP B 164     -15.094 -28.270 -13.632  1.00 79.85           O  
ATOM   1287  OD2 ASP B 164     -16.040 -27.399 -15.408  1.00 79.85           O  
ATOM   1288  N   ILE B 165     -11.406 -26.639 -13.018  1.00 85.42           N  
ATOM   1289  CA  ILE B 165     -10.163 -27.115 -13.615  1.00 85.42           C  
ATOM   1290  C   ILE B 165      -9.671 -28.352 -12.866  1.00 85.42           C  
ATOM   1291  O   ILE B 165      -8.639 -28.928 -13.218  1.00 85.42           O  
ATOM   1292  CB  ILE B 165      -9.077 -26.017 -13.611  1.00 85.42           C  
ATOM   1293  CG1 ILE B 165      -8.878 -25.469 -12.192  1.00 85.42           C  
ATOM   1294  CG2 ILE B 165      -9.439 -24.894 -14.586  1.00 85.42           C  
ATOM   1295  CD1 ILE B 165      -7.684 -24.535 -12.052  1.00 85.42           C  
ATOM   1296  N   CYS B 166     -10.349 -28.706 -11.810  1.00 86.52           N  
ATOM   1297  CA  CYS B 166      -9.914 -29.821 -10.974  1.00 86.52           C  
ATOM   1298  C   CYS B 166     -10.738 -31.070 -11.261  1.00 86.52           C  
ATOM   1299  O   CYS B 166     -11.891 -30.975 -11.683  1.00 86.52           O  
ATOM   1300  CB  CYS B 166     -10.022 -29.455  -9.494  1.00 86.52           C  
ATOM   1301  SG  CYS B 166      -9.071 -27.991  -9.034  1.00 86.52           S  
ATOM   1302  N   PRO B 167     -10.136 -32.162 -11.106  1.00 77.76           N  
ATOM   1303  CA  PRO B 167     -10.934 -33.386 -11.215  1.00 77.76           C  
ATOM   1304  C   PRO B 167     -12.017 -33.483 -10.141  1.00 77.76           C  
ATOM   1305  O   PRO B 167     -11.826 -32.999  -9.022  1.00 77.76           O  
ATOM   1306  CB  PRO B 167      -9.898 -34.500 -11.047  1.00 77.76           C  
ATOM   1307  CG  PRO B 167      -8.615 -33.787 -10.761  1.00 77.76           C  
ATOM   1308  CD  PRO B 167      -8.886 -32.310 -10.728  1.00 77.76           C  
ATOM   1309  N   LYS B 168     -13.149 -33.851 -10.523  1.00 73.59           N  
ATOM   1310  CA  LYS B 168     -14.281 -33.903  -9.603  1.00 73.59           C  
ATOM   1311  C   LYS B 168     -14.017 -34.882  -8.463  1.00 73.59           C  
ATOM   1312  O   LYS B 168     -13.775 -36.068  -8.698  1.00 73.59           O  
ATOM   1313  CB  LYS B 168     -15.559 -34.296 -10.346  1.00 73.59           C  
ATOM   1314  CG  LYS B 168     -16.076 -33.227 -11.298  1.00 73.59           C  
ATOM   1315  CD  LYS B 168     -17.406 -33.627 -11.920  1.00 73.59           C  
ATOM   1316  CE  LYS B 168     -17.898 -32.583 -12.913  1.00 73.59           C  
ATOM   1317  NZ  LYS B 168     -19.206 -32.968 -13.521  1.00 73.59           N  
ATOM   1318  N   LYS B 169     -13.706 -34.292  -7.408  1.00 71.62           N  
ATOM   1319  CA  LYS B 169     -13.531 -35.107  -6.210  1.00 71.62           C  
ATOM   1320  C   LYS B 169     -14.431 -34.621  -5.077  1.00 71.62           C  
ATOM   1321  O   LYS B 169     -14.866 -33.468  -5.074  1.00 71.62           O  
ATOM   1322  CB  LYS B 169     -12.070 -35.093  -5.760  1.00 71.62           C  
ATOM   1323  CG  LYS B 169     -11.124 -35.821  -6.704  1.00 71.62           C  
ATOM   1324  CD  LYS B 169      -9.765 -36.062  -6.058  1.00 71.62           C  
ATOM   1325  CE  LYS B 169      -8.837 -36.840  -6.981  1.00 71.62           C  
ATOM   1326  NZ  LYS B 169      -7.510 -37.096  -6.345  1.00 71.62           N  
ATOM   1327  N   ASP B 170     -14.847 -35.565  -4.281  1.00 70.67           N  
ATOM   1328  CA  ASP B 170     -15.631 -35.213  -3.100  1.00 70.67           C  
ATOM   1329  C   ASP B 170     -14.850 -34.281  -2.178  1.00 70.67           C  
ATOM   1330  O   ASP B 170     -13.628 -34.164  -2.296  1.00 70.67           O  
ATOM   1331  CB  ASP B 170     -16.053 -36.473  -2.341  1.00 70.67           C  
ATOM   1332  CG  ASP B 170     -17.120 -37.274  -3.066  1.00 70.67           C  
ATOM   1333  OD1 ASP B 170     -17.858 -36.697  -3.894  1.00 70.67           O  
ATOM   1334  OD2 ASP B 170     -17.227 -38.491  -2.804  1.00 70.67           O  
ATOM   1335  N   VAL B 171     -15.578 -33.564  -1.398  1.00 65.13           N  
ATOM   1336  CA  VAL B 171     -15.004 -32.563  -0.502  1.00 65.13           C  
ATOM   1337  C   VAL B 171     -13.880 -33.190   0.320  1.00 65.13           C  
ATOM   1338  O   VAL B 171     -12.823 -32.582   0.504  1.00 65.13           O  
ATOM   1339  CB  VAL B 171     -16.074 -31.956   0.432  1.00 65.13           C  
ATOM   1340  CG1 VAL B 171     -15.435 -30.994   1.431  1.00 65.13           C  
ATOM   1341  CG2 VAL B 171     -17.153 -31.245  -0.384  1.00 65.13           C  
ATOM   1342  N   LEU B 172     -14.123 -34.366   0.793  1.00 64.30           N  
ATOM   1343  CA  LEU B 172     -13.119 -35.048   1.603  1.00 64.30           C  
ATOM   1344  C   LEU B 172     -11.860 -35.322   0.789  1.00 64.30           C  
ATOM   1345  O   LEU B 172     -10.745 -35.140   1.284  1.00 64.30           O  
ATOM   1346  CB  LEU B 172     -13.680 -36.361   2.157  1.00 64.30           C  
ATOM   1347  CG  LEU B 172     -13.630 -36.533   3.676  1.00 64.30           C  
ATOM   1348  CD1 LEU B 172     -14.973 -36.162   4.296  1.00 64.30           C  
ATOM   1349  CD2 LEU B 172     -13.242 -37.961   4.041  1.00 64.30           C  
ATOM   1350  N   GLU B 173     -12.131 -35.744  -0.367  1.00 73.81           N  
ATOM   1351  CA  GLU B 173     -11.003 -36.085  -1.229  1.00 73.81           C  
ATOM   1352  C   GLU B 173     -10.302 -34.831  -1.742  1.00 73.81           C  
ATOM   1353  O   GLU B 173      -9.117 -34.869  -2.078  1.00 73.81           O  
ATOM   1354  CB  GLU B 173     -11.467 -36.947  -2.405  1.00 73.81           C  
ATOM   1355  CG  GLU B 173     -11.887 -38.355  -2.008  1.00 73.81           C  
ATOM   1356  CD  GLU B 173     -12.334 -39.204  -3.188  1.00 73.81           C  
ATOM   1357  OE1 GLU B 173     -12.659 -40.396  -2.989  1.00 73.81           O  
ATOM   1358  OE2 GLU B 173     -12.359 -38.672  -4.321  1.00 73.81           O  
ATOM   1359  N   THR B 174     -11.020 -33.774  -1.589  1.00 73.23           N  
ATOM   1360  CA  THR B 174     -10.477 -32.506  -2.060  1.00 73.23           C  
ATOM   1361  C   THR B 174      -9.283 -32.080  -1.210  1.00 73.23           C  
ATOM   1362  O   THR B 174      -8.324 -31.500  -1.722  1.00 73.23           O  
ATOM   1363  CB  THR B 174     -11.545 -31.397  -2.040  1.00 73.23           C  
ATOM   1364  CG2 THR B 174     -11.015 -30.110  -2.663  1.00 73.23           C  
ATOM   1365  OG1 THR B 174     -12.692 -31.835  -2.779  1.00 73.23           O  
ATOM   1366  N   PHE B 175      -9.354 -32.472   0.062  1.00 75.62           N  
ATOM   1367  CA  PHE B 175      -8.281 -32.051   0.953  1.00 75.62           C  
ATOM   1368  C   PHE B 175      -7.044 -32.921   0.761  1.00 75.62           C  
ATOM   1369  O   PHE B 175      -5.945 -32.547   1.174  1.00 75.62           O  
ATOM   1370  CB  PHE B 175      -8.741 -32.108   2.414  1.00 75.62           C  
ATOM   1371  CG  PHE B 175      -9.796 -31.092   2.758  1.00 75.62           C  
ATOM   1372  CD1 PHE B 175      -9.530 -29.732   2.659  1.00 75.62           C  
ATOM   1373  CD2 PHE B 175     -11.055 -31.498   3.182  1.00 75.62           C  
ATOM   1374  CE1 PHE B 175     -10.505 -28.790   2.978  1.00 75.62           C  
ATOM   1375  CE2 PHE B 175     -12.035 -30.562   3.501  1.00 75.62           C  
ATOM   1376  CZ  PHE B 175     -11.757 -29.209   3.399  1.00 75.62           C  
ATOM   1377  N   THR B 176      -7.290 -33.970   0.031  1.00 77.14           N  
ATOM   1378  CA  THR B 176      -6.160 -34.868  -0.181  1.00 77.14           C  
ATOM   1379  C   THR B 176      -5.411 -34.502  -1.458  1.00 77.14           C  
ATOM   1380  O   THR B 176      -4.242 -34.857  -1.621  1.00 77.14           O  
ATOM   1381  CB  THR B 176      -6.620 -36.336  -0.254  1.00 77.14           C  
ATOM   1382  CG2 THR B 176      -7.242 -36.784   1.064  1.00 77.14           C  
ATOM   1383  OG1 THR B 176      -7.590 -36.474  -1.300  1.00 77.14           O  
ATOM   1384  N   VAL B 177      -6.110 -33.792  -2.281  1.00 84.69           N  
ATOM   1385  CA  VAL B 177      -5.460 -33.401  -3.527  1.00 84.69           C  
ATOM   1386  C   VAL B 177      -4.442 -32.297  -3.254  1.00 84.69           C  
ATOM   1387  O   VAL B 177      -4.766 -31.286  -2.627  1.00 84.69           O  
ATOM   1388  CB  VAL B 177      -6.489 -32.931  -4.581  1.00 84.69           C  
ATOM   1389  CG1 VAL B 177      -5.782 -32.462  -5.852  1.00 84.69           C  
ATOM   1390  CG2 VAL B 177      -7.478 -34.050  -4.897  1.00 84.69           C  
ATOM   1391  N   LYS B 178      -3.294 -32.518  -3.643  1.00 85.15           N  
ATOM   1392  CA  LYS B 178      -2.203 -31.581  -3.389  1.00 85.15           C  
ATOM   1393  C   LYS B 178      -2.136 -30.509  -4.475  1.00 85.15           C  
ATOM   1394  O   LYS B 178      -2.814 -30.611  -5.498  1.00 85.15           O  
ATOM   1395  CB  LYS B 178      -0.868 -32.322  -3.302  1.00 85.15           C  
ATOM   1396  CG  LYS B 178      -0.814 -33.371  -2.200  1.00 85.15           C  
ATOM   1397  CD  LYS B 178       0.525 -34.098  -2.187  1.00 85.15           C  
ATOM   1398  CE  LYS B 178       0.585 -35.139  -1.076  1.00 85.15           C  
ATOM   1399  NZ  LYS B 178       1.907 -35.832  -1.039  1.00 85.15           N  
ATOM   1400  N   SER B 179      -1.368 -29.511  -4.151  1.00 88.74           N  
ATOM   1401  CA  SER B 179      -1.069 -28.503  -5.162  1.00 88.74           C  
ATOM   1402  C   SER B 179      -0.149 -29.059  -6.243  1.00 88.74           C  
ATOM   1403  O   SER B 179       0.680 -29.931  -5.973  1.00 88.74           O  
ATOM   1404  CB  SER B 179      -0.428 -27.271  -4.519  1.00 88.74           C  
ATOM   1405  OG  SER B 179       0.897 -27.554  -4.104  1.00 88.74           O  
ATOM   1406  N   CYS B 180      -0.252 -28.543  -7.370  1.00 92.50           N  
ATOM   1407  CA  CYS B 180       0.505 -29.087  -8.493  1.00 92.50           C  
ATOM   1408  C   CYS B 180       1.995 -28.810  -8.331  1.00 92.50           C  
ATOM   1409  O   CYS B 180       2.826 -29.675  -8.615  1.00 92.50           O  
ATOM   1410  CB  CYS B 180       0.008 -28.496  -9.811  1.00 92.50           C  
ATOM   1411  SG  CYS B 180      -1.575 -29.171 -10.361  1.00 92.50           S  
ATOM   1412  N   PRO B 181       2.338 -27.625  -7.835  1.00 92.02           N  
ATOM   1413  CA  PRO B 181       3.771 -27.441  -7.594  1.00 92.02           C  
ATOM   1414  C   PRO B 181       4.331 -28.440  -6.584  1.00 92.02           C  
ATOM   1415  O   PRO B 181       5.453 -28.927  -6.748  1.00 92.02           O  
ATOM   1416  CB  PRO B 181       3.856 -26.012  -7.052  1.00 92.02           C  
ATOM   1417  CG  PRO B 181       2.650 -25.322  -7.605  1.00 92.02           C  
ATOM   1418  CD  PRO B 181       1.541 -26.327  -7.727  1.00 92.02           C  
ATOM   1419  N   ASP B 182       3.611 -28.804  -5.631  1.00 90.36           N  
ATOM   1420  CA  ASP B 182       4.045 -29.801  -4.658  1.00 90.36           C  
ATOM   1421  C   ASP B 182       4.088 -31.195  -5.280  1.00 90.36           C  
ATOM   1422  O   ASP B 182       4.988 -31.984  -4.988  1.00 90.36           O  
ATOM   1423  CB  ASP B 182       3.120 -29.799  -3.438  1.00 90.36           C  
ATOM   1424  CG  ASP B 182       3.266 -28.549  -2.587  1.00 90.36           C  
ATOM   1425  OD1 ASP B 182       4.321 -27.881  -2.658  1.00 90.36           O  
ATOM   1426  OD2 ASP B 182       2.320 -28.232  -1.834  1.00 90.36           O  
ATOM   1427  N   ALA B 183       3.096 -31.430  -6.055  1.00 92.01           N  
ATOM   1428  CA  ALA B 183       3.060 -32.719  -6.742  1.00 92.01           C  
ATOM   1429  C   ALA B 183       4.270 -32.889  -7.654  1.00 92.01           C  
ATOM   1430  O   ALA B 183       4.852 -33.973  -7.729  1.00 92.01           O  
ATOM   1431  CB  ALA B 183       1.768 -32.859  -7.544  1.00 92.01           C  
ATOM   1432  N   ILE B 184       4.592 -31.831  -8.340  1.00 92.97           N  
ATOM   1433  CA  ILE B 184       5.747 -31.849  -9.230  1.00 92.97           C  
ATOM   1434  C   ILE B 184       7.014 -32.130  -8.427  1.00 92.97           C  
ATOM   1435  O   ILE B 184       7.832 -32.968  -8.817  1.00 92.97           O  
ATOM   1436  CB  ILE B 184       5.887 -30.518 -10.003  1.00 92.97           C  
ATOM   1437  CG1 ILE B 184       4.749 -30.369 -11.020  1.00 92.97           C  
ATOM   1438  CG2 ILE B 184       7.251 -30.433 -10.692  1.00 92.97           C  
ATOM   1439  CD1 ILE B 184       4.649 -28.982 -11.639  1.00 92.97           C  
ATOM   1440  N   LYS B 185       7.160 -31.483  -7.386  1.00 92.66           N  
ATOM   1441  CA  LYS B 185       8.316 -31.705  -6.524  1.00 92.66           C  
ATOM   1442  C   LYS B 185       8.358 -33.146  -6.023  1.00 92.66           C  
ATOM   1443  O   LYS B 185       9.427 -33.759  -5.968  1.00 92.66           O  
ATOM   1444  CB  LYS B 185       8.295 -30.739  -5.338  1.00 92.66           C  
ATOM   1445  CG  LYS B 185       9.529 -30.821  -4.452  1.00 92.66           C  
ATOM   1446  CD  LYS B 185       9.476 -29.797  -3.325  1.00 92.66           C  
ATOM   1447  CE  LYS B 185      10.712 -29.877  -2.438  1.00 92.66           C  
ATOM   1448  NZ  LYS B 185      10.740 -31.139  -1.639  1.00 92.66           N  
ATOM   1449  N   GLU B 186       7.271 -33.694  -5.730  1.00 90.68           N  
ATOM   1450  CA  GLU B 186       7.189 -35.063  -5.228  1.00 90.68           C  
ATOM   1451  C   GLU B 186       7.607 -36.068  -6.297  1.00 90.68           C  
ATOM   1452  O   GLU B 186       8.224 -37.090  -5.989  1.00 90.68           O  
ATOM   1453  CB  GLU B 186       5.771 -35.373  -4.740  1.00 90.68           C  
ATOM   1454  CG  GLU B 186       5.646 -36.710  -4.023  1.00 90.68           C  
ATOM   1455  CD  GLU B 186       4.230 -37.015  -3.565  1.00 90.68           C  
ATOM   1456  OE1 GLU B 186       3.976 -38.144  -3.086  1.00 90.68           O  
ATOM   1457  OE2 GLU B 186       3.365 -36.119  -3.688  1.00 90.68           O  
ATOM   1458  N   VAL B 187       7.258 -35.777  -7.504  1.00 88.85           N  
ATOM   1459  CA  VAL B 187       7.632 -36.658  -8.605  1.00 88.85           C  
ATOM   1460  C   VAL B 187       9.152 -36.745  -8.705  1.00 88.85           C  
ATOM   1461  O   VAL B 187       9.709 -37.832  -8.875  1.00 88.85           O  
ATOM   1462  CB  VAL B 187       7.035 -36.174  -9.947  1.00 88.85           C  
ATOM   1463  CG1 VAL B 187       7.654 -36.934 -11.118  1.00 88.85           C  
ATOM   1464  CG2 VAL B 187       5.516 -36.334  -9.943  1.00 88.85           C  
ATOM   1465  N   PHE B 188       9.806 -35.684  -8.502  1.00 89.26           N  
ATOM   1466  CA  PHE B 188      11.257 -35.650  -8.647  1.00 89.26           C  
ATOM   1467  C   PHE B 188      11.939 -36.152  -7.379  1.00 89.26           C  
ATOM   1468  O   PHE B 188      13.011 -36.756  -7.442  1.00 89.26           O  
ATOM   1469  CB  PHE B 188      11.735 -34.232  -8.974  1.00 89.26           C  
ATOM   1470  CG  PHE B 188      11.490 -33.824 -10.401  1.00 89.26           C  
ATOM   1471  CD1 PHE B 188      12.386 -34.176 -11.403  1.00 89.26           C  
ATOM   1472  CD2 PHE B 188      10.363 -33.086 -10.742  1.00 89.26           C  
ATOM   1473  CE1 PHE B 188      12.163 -33.800 -12.725  1.00 89.26           C  
ATOM   1474  CE2 PHE B 188      10.133 -32.707 -12.061  1.00 89.26           C  
ATOM   1475  CZ  PHE B 188      11.034 -33.063 -13.051  1.00 89.26           C  
ATOM   1476  N   ASP B 189      11.332 -35.975  -6.319  1.00 87.75           N  
ATOM   1477  CA  ASP B 189      11.965 -36.364  -5.062  1.00 87.75           C  
ATOM   1478  C   ASP B 189      11.707 -37.835  -4.748  1.00 87.75           C  
ATOM   1479  O   ASP B 189      12.620 -38.558  -4.342  1.00 87.75           O  
ATOM   1480  CB  ASP B 189      11.463 -35.485  -3.913  1.00 87.75           C  
ATOM   1481  CG  ASP B 189      12.068 -34.093  -3.924  1.00 87.75           C  
ATOM   1482  OD1 ASP B 189      13.026 -33.849  -4.687  1.00 87.75           O  
ATOM   1483  OD2 ASP B 189      11.583 -33.232  -3.157  1.00 87.75           O  
ATOM   1484  N   ASN B 190      10.488 -38.255  -4.924  1.00 87.23           N  
ATOM   1485  CA  ASN B 190      10.126 -39.596  -4.478  1.00 87.23           C  
ATOM   1486  C   ASN B 190      10.033 -40.571  -5.649  1.00 87.23           C  
ATOM   1487  O   ASN B 190      10.130 -41.785  -5.462  1.00 87.23           O  
ATOM   1488  CB  ASN B 190       8.804 -39.568  -3.707  1.00 87.23           C  
ATOM   1489  CG  ASN B 190       8.905 -38.795  -2.406  1.00 87.23           C  
ATOM   1490  ND2 ASN B 190       7.760 -38.409  -1.856  1.00 87.23           N  
ATOM   1491  OD1 ASN B 190      10.003 -38.545  -1.900  1.00 87.23           O  
ATOM   1492  N   LYS B 191       9.832 -40.092  -6.752  1.00 86.55           N  
ATOM   1493  CA  LYS B 191       9.634 -40.979  -7.894  1.00 86.55           C  
ATOM   1494  C   LYS B 191      10.738 -40.797  -8.931  1.00 86.55           C  
ATOM   1495  O   LYS B 191      10.510 -40.980 -10.128  1.00 86.55           O  
ATOM   1496  CB  LYS B 191       8.268 -40.733  -8.535  1.00 86.55           C  
ATOM   1497  CG  LYS B 191       7.091 -40.996  -7.606  1.00 86.55           C  
ATOM   1498  CD  LYS B 191       5.760 -40.833  -8.329  1.00 86.55           C  
ATOM   1499  CE  LYS B 191       4.583 -41.098  -7.400  1.00 86.55           C  
ATOM   1500  NZ  LYS B 191       3.275 -40.875  -8.087  1.00 86.55           N  
ATOM   1501  N   PHE B 192      11.838 -40.433  -8.496  1.00 86.57           N  
ATOM   1502  CA  PHE B 192      12.967 -40.174  -9.381  1.00 86.57           C  
ATOM   1503  C   PHE B 192      13.392 -41.446 -10.104  1.00 86.57           C  
ATOM   1504  O   PHE B 192      13.833 -41.395 -11.254  1.00 86.57           O  
ATOM   1505  CB  PHE B 192      14.149 -39.599  -8.592  1.00 86.57           C  
ATOM   1506  CG  PHE B 192      15.289 -39.137  -9.458  1.00 86.57           C  
ATOM   1507  CD1 PHE B 192      16.466 -39.871  -9.531  1.00 86.57           C  
ATOM   1508  CD2 PHE B 192      15.183 -37.967 -10.200  1.00 86.57           C  
ATOM   1509  CE1 PHE B 192      17.524 -39.445 -10.333  1.00 86.57           C  
ATOM   1510  CE2 PHE B 192      16.236 -37.536 -11.002  1.00 86.57           C  
ATOM   1511  CZ  PHE B 192      17.406 -38.276 -11.066  1.00 86.57           C  
ATOM   1512  N   HIS B 193      13.188 -42.578  -9.479  1.00 86.88           N  
ATOM   1513  CA  HIS B 193      13.549 -43.857 -10.079  1.00 86.88           C  
ATOM   1514  C   HIS B 193      12.688 -44.156 -11.301  1.00 86.88           C  
ATOM   1515  O   HIS B 193      13.148 -44.796 -12.249  1.00 86.88           O  
ATOM   1516  CB  HIS B 193      13.416 -44.986  -9.054  1.00 86.88           C  
ATOM   1517  CG  HIS B 193      12.071 -45.049  -8.402  1.00 86.88           C  
ATOM   1518  CD2 HIS B 193      11.013 -45.864  -8.625  1.00 86.88           C  
ATOM   1519  ND1 HIS B 193      11.695 -44.196  -7.388  1.00 86.88           N  
ATOM   1520  CE1 HIS B 193      10.460 -44.484  -7.013  1.00 86.88           C  
ATOM   1521  NE2 HIS B 193      10.024 -45.493  -7.748  1.00 86.88           N  
ATOM   1522  N   ILE B 194      11.537 -43.740 -11.290  1.00 88.96           N  
ATOM   1523  CA  ILE B 194      10.656 -43.942 -12.435  1.00 88.96           C  
ATOM   1524  C   ILE B 194      11.135 -43.094 -13.611  1.00 88.96           C  
ATOM   1525  O   ILE B 194      11.163 -43.563 -14.751  1.00 88.96           O  
ATOM   1526  CB  ILE B 194       9.191 -43.596 -12.087  1.00 88.96           C  
ATOM   1527  CG1 ILE B 194       8.691 -44.481 -10.939  1.00 88.96           C  
ATOM   1528  CG2 ILE B 194       8.294 -43.741 -13.320  1.00 88.96           C  
ATOM   1529  CD1 ILE B 194       7.275 -44.161 -10.481  1.00 88.96           C  
ATOM   1530  N   ILE B 195      11.527 -41.869 -13.327  1.00 88.05           N  
ATOM   1531  CA  ILE B 195      12.052 -40.984 -14.360  1.00 88.05           C  
ATOM   1532  C   ILE B 195      13.308 -41.597 -14.976  1.00 88.05           C  
ATOM   1533  O   ILE B 195      13.476 -41.587 -16.198  1.00 88.05           O  
ATOM   1534  CB  ILE B 195      12.363 -39.580 -13.796  1.00 88.05           C  
ATOM   1535  CG1 ILE B 195      11.078 -38.907 -13.299  1.00 88.05           C  
ATOM   1536  CG2 ILE B 195      13.061 -38.715 -14.851  1.00 88.05           C  
ATOM   1537  CD1 ILE B 195      11.308 -37.575 -12.597  1.00 88.05           C  
ATOM   1538  N   GLY B 196      14.104 -42.132 -14.133  1.00 88.41           N  
ATOM   1539  CA  GLY B 196      15.288 -42.822 -14.619  1.00 88.41           C  
ATOM   1540  C   GLY B 196      14.964 -44.037 -15.469  1.00 88.41           C  
ATOM   1541  O   GLY B 196      15.597 -44.264 -16.503  1.00 88.41           O  
ATOM   1542  N   ALA B 197      13.979 -44.794 -15.056  1.00 91.15           N  
ATOM   1543  CA  ALA B 197      13.574 -45.984 -15.801  1.00 91.15           C  
ATOM   1544  C   ALA B 197      13.066 -45.614 -17.191  1.00 91.15           C  
ATOM   1545  O   ALA B 197      13.387 -46.284 -18.176  1.00 91.15           O  
ATOM   1546  CB  ALA B 197      12.502 -46.752 -15.033  1.00 91.15           C  
ATOM   1547  N   VAL B 198      12.325 -44.557 -17.207  1.00 91.36           N  
ATOM   1548  CA  VAL B 198      11.824 -44.078 -18.492  1.00 91.36           C  
ATOM   1549  C   VAL B 198      12.991 -43.637 -19.371  1.00 91.36           C  
ATOM   1550  O   VAL B 198      13.031 -43.951 -20.564  1.00 91.36           O  
ATOM   1551  CB  VAL B 198      10.824 -42.913 -18.311  1.00 91.36           C  
ATOM   1552  CG1 VAL B 198      10.487 -42.277 -19.658  1.00 91.36           C  
ATOM   1553  CG2 VAL B 198       9.555 -43.402 -17.615  1.00 91.36           C  
ATOM   1554  N   GLY B 199      13.940 -42.961 -18.819  1.00 91.18           N  
ATOM   1555  CA  GLY B 199      15.125 -42.553 -19.556  1.00 91.18           C  
ATOM   1556  C   GLY B 199      15.911 -43.723 -20.117  1.00 91.18           C  
ATOM   1557  O   GLY B 199      16.328 -43.697 -21.277  1.00 91.18           O  
ATOM   1558  N   ILE B 200      16.015 -44.689 -19.296  1.00 91.48           N  
ATOM   1559  CA  ILE B 200      16.728 -45.887 -19.724  1.00 91.48           C  
ATOM   1560  C   ILE B 200      15.957 -46.572 -20.851  1.00 91.48           C  
ATOM   1561  O   ILE B 200      16.553 -47.047 -21.821  1.00 91.48           O  
ATOM   1562  CB  ILE B 200      16.942 -46.867 -18.550  1.00 91.48           C  
ATOM   1563  CG1 ILE B 200      17.940 -46.283 -17.542  1.00 91.48           C  
ATOM   1564  CG2 ILE B 200      17.417 -48.230 -19.062  1.00 91.48           C  
ATOM   1565  CD1 ILE B 200      18.058 -47.082 -16.252  1.00 91.48           C  
ATOM   1566  N   GLY B 201      14.669 -46.652 -20.693  1.00 93.18           N  
ATOM   1567  CA  GLY B 201      13.848 -47.212 -21.755  1.00 93.18           C  
ATOM   1568  C   GLY B 201      14.021 -46.497 -23.081  1.00 93.18           C  
ATOM   1569  O   GLY B 201      14.190 -47.138 -24.121  1.00 93.18           O  
ATOM   1570  N   ILE B 202      14.007 -45.210 -23.003  1.00 92.90           N  
ATOM   1571  CA  ILE B 202      14.190 -44.401 -24.204  1.00 92.90           C  
ATOM   1572  C   ILE B 202      15.565 -44.677 -24.806  1.00 92.90           C  
ATOM   1573  O   ILE B 202      15.696 -44.843 -26.022  1.00 92.90           O  
ATOM   1574  CB  ILE B 202      14.031 -42.894 -23.900  1.00 92.90           C  
ATOM   1575  CG1 ILE B 202      12.577 -42.575 -23.532  1.00 92.90           C  
ATOM   1576  CG2 ILE B 202      14.492 -42.051 -25.092  1.00 92.90           C  
ATOM   1577  CD1 ILE B 202      12.363 -41.153 -23.032  1.00 92.90           C  
ATOM   1578  N   ALA B 203      16.559 -44.763 -23.962  1.00 93.31           N  
ATOM   1579  CA  ALA B 203      17.921 -45.027 -24.418  1.00 93.31           C  
ATOM   1580  C   ALA B 203      18.012 -46.381 -25.116  1.00 93.31           C  
ATOM   1581  O   ALA B 203      18.633 -46.500 -26.176  1.00 93.31           O  
ATOM   1582  CB  ALA B 203      18.896 -44.971 -23.245  1.00 93.31           C  
ATOM   1583  N   VAL B 204      17.353 -47.335 -24.616  1.00 93.75           N  
ATOM   1584  CA  VAL B 204      17.389 -48.684 -25.173  1.00 93.75           C  
ATOM   1585  C   VAL B 204      16.736 -48.690 -26.554  1.00 93.75           C  
ATOM   1586  O   VAL B 204      17.284 -49.254 -27.504  1.00 93.75           O  
ATOM   1587  CB  VAL B 204      16.685 -49.701 -24.246  1.00 93.75           C  
ATOM   1588  CG1 VAL B 204      16.458 -51.026 -24.972  1.00 93.75           C  
ATOM   1589  CG2 VAL B 204      17.502 -49.918 -22.975  1.00 93.75           C  
ATOM   1590  N   VAL B 205      15.658 -48.079 -26.630  1.00 92.19           N  
ATOM   1591  CA  VAL B 205      14.947 -48.024 -27.904  1.00 92.19           C  
ATOM   1592  C   VAL B 205      15.807 -47.313 -28.946  1.00 92.19           C  
ATOM   1593  O   VAL B 205      15.881 -47.745 -30.098  1.00 92.19           O  
ATOM   1594  CB  VAL B 205      13.583 -47.311 -27.761  1.00 92.19           C  
ATOM   1595  CG1 VAL B 205      12.975 -47.030 -29.134  1.00 92.19           C  
ATOM   1596  CG2 VAL B 205      12.629 -48.148 -26.912  1.00 92.19           C  
ATOM   1597  N   MET B 206      16.472 -46.266 -28.537  1.00 93.44           N  
ATOM   1598  CA  MET B 206      17.322 -45.512 -29.454  1.00 93.44           C  
ATOM   1599  C   MET B 206      18.515 -46.350 -29.904  1.00 93.44           C  
ATOM   1600  O   MET B 206      18.877 -46.342 -31.081  1.00 93.44           O  
ATOM   1601  CB  MET B 206      17.809 -44.219 -28.798  1.00 93.44           C  
ATOM   1602  CG  MET B 206      16.723 -43.169 -28.635  1.00 93.44           C  
ATOM   1603  SD  MET B 206      17.360 -41.605 -27.915  1.00 93.44           S  
ATOM   1604  CE  MET B 206      18.271 -40.945 -29.339  1.00 93.44           C  
ATOM   1605  N   ILE B 207      19.075 -47.076 -29.027  1.00 93.38           N  
ATOM   1606  CA  ILE B 207      20.216 -47.926 -29.349  1.00 93.38           C  
ATOM   1607  C   ILE B 207      19.786 -49.014 -30.330  1.00 93.38           C  
ATOM   1608  O   ILE B 207      20.489 -49.291 -31.306  1.00 93.38           O  
ATOM   1609  CB  ILE B 207      20.823 -48.561 -28.078  1.00 93.38           C  
ATOM   1610  CG1 ILE B 207      21.536 -47.495 -27.238  1.00 93.38           C  
ATOM   1611  CG2 ILE B 207      21.781 -49.697 -28.448  1.00 93.38           C  
ATOM   1612  CD1 ILE B 207      22.016 -47.994 -25.882  1.00 93.38           C  
ATOM   1613  N   PHE B 208      18.662 -49.559 -30.116  1.00 92.23           N  
ATOM   1614  CA  PHE B 208      18.138 -50.549 -31.050  1.00 92.23           C  
ATOM   1615  C   PHE B 208      17.907 -49.929 -32.423  1.00 92.23           C  
ATOM   1616  O   PHE B 208      18.199 -50.549 -33.448  1.00 92.23           O  
ATOM   1617  CB  PHE B 208      16.834 -51.154 -30.521  1.00 92.23           C  
ATOM   1618  CG  PHE B 208      17.039 -52.328 -29.601  1.00 92.23           C  
ATOM   1619  CD1 PHE B 208      17.430 -53.562 -30.105  1.00 92.23           C  
ATOM   1620  CD2 PHE B 208      16.839 -52.197 -28.234  1.00 92.23           C  
ATOM   1621  CE1 PHE B 208      17.621 -54.651 -29.258  1.00 92.23           C  
ATOM   1622  CE2 PHE B 208      17.027 -53.281 -27.380  1.00 92.23           C  
ATOM   1623  CZ  PHE B 208      17.417 -54.507 -27.894  1.00 92.23           C  
ATOM   1624  N   GLY B 209      17.360 -48.735 -32.387  1.00 91.94           N  
ATOM   1625  CA  GLY B 209      17.178 -48.040 -33.652  1.00 91.94           C  
ATOM   1626  C   GLY B 209      18.477 -47.822 -34.404  1.00 91.94           C  
ATOM   1627  O   GLY B 209      18.531 -47.997 -35.623  1.00 91.94           O  
ATOM   1628  N   MET B 210      19.491 -47.469 -33.731  1.00 92.32           N  
ATOM   1629  CA  MET B 210      20.796 -47.253 -34.351  1.00 92.32           C  
ATOM   1630  C   MET B 210      21.372 -48.562 -34.876  1.00 92.32           C  
ATOM   1631  O   MET B 210      21.875 -48.618 -36.000  1.00 92.32           O  
ATOM   1632  CB  MET B 210      21.766 -46.616 -33.354  1.00 92.32           C  
ATOM   1633  CG  MET B 210      21.461 -45.159 -33.047  1.00 92.32           C  
ATOM   1634  SD  MET B 210      22.739 -44.383 -31.982  1.00 92.32           S  
ATOM   1635  CE  MET B 210      22.270 -45.072 -30.370  1.00 92.32           C  
ATOM   1636  N   ILE B 211      21.239 -49.606 -34.125  1.00 91.79           N  
ATOM   1637  CA  ILE B 211      21.778 -50.909 -34.498  1.00 91.79           C  
ATOM   1638  C   ILE B 211      21.047 -51.437 -35.729  1.00 91.79           C  
ATOM   1639  O   ILE B 211      21.679 -51.851 -36.705  1.00 91.79           O  
ATOM   1640  CB  ILE B 211      21.668 -51.919 -33.334  1.00 91.79           C  
ATOM   1641  CG1 ILE B 211      22.609 -51.522 -32.190  1.00 91.79           C  
ATOM   1642  CG2 ILE B 211      21.969 -53.340 -33.822  1.00 91.79           C  
ATOM   1643  CD1 ILE B 211      22.482 -52.398 -30.952  1.00 91.79           C  
ATOM   1644  N   PHE B 212      19.773 -51.365 -35.645  1.00 91.88           N  
ATOM   1645  CA  PHE B 212      18.983 -51.876 -36.759  1.00 91.88           C  
ATOM   1646  C   PHE B 212      19.243 -51.065 -38.023  1.00 91.88           C  
ATOM   1647  O   PHE B 212      19.310 -51.622 -39.121  1.00 91.88           O  
ATOM   1648  CB  PHE B 212      17.490 -51.851 -36.417  1.00 91.88           C  
ATOM   1649  CG  PHE B 212      17.080 -52.897 -35.415  1.00 91.88           C  
ATOM   1650  CD1 PHE B 212      17.924 -53.958 -35.112  1.00 91.88           C  
ATOM   1651  CD2 PHE B 212      15.850 -52.818 -34.777  1.00 91.88           C  
ATOM   1652  CE1 PHE B 212      17.546 -54.928 -34.187  1.00 91.88           C  
ATOM   1653  CE2 PHE B 212      15.465 -53.782 -33.850  1.00 91.88           C  
ATOM   1654  CZ  PHE B 212      16.314 -54.837 -33.557  1.00 91.88           C  
ATOM   1655  N   SER B 213      19.333 -49.789 -37.821  1.00 91.36           N  
ATOM   1656  CA  SER B 213      19.602 -48.929 -38.968  1.00 91.36           C  
ATOM   1657  C   SER B 213      20.954 -49.250 -39.595  1.00 91.36           C  
ATOM   1658  O   SER B 213      21.073 -49.335 -40.819  1.00 91.36           O  
ATOM   1659  CB  SER B 213      19.558 -47.457 -38.556  1.00 91.36           C  
ATOM   1660  OG  SER B 213      19.839 -46.617 -39.663  1.00 91.36           O  
ATOM   1661  N   MET B 214      21.927 -49.492 -38.855  1.00 89.21           N  
ATOM   1662  CA  MET B 214      23.268 -49.785 -39.349  1.00 89.21           C  
ATOM   1663  C   MET B 214      23.321 -51.166 -39.994  1.00 89.21           C  
ATOM   1664  O   MET B 214      23.940 -51.343 -41.046  1.00 89.21           O  
ATOM   1665  CB  MET B 214      24.292 -49.698 -38.217  1.00 89.21           C  
ATOM   1666  CG  MET B 214      25.733 -49.632 -38.695  1.00 89.21           C  
ATOM   1667  SD  MET B 214      26.100 -48.081 -39.606  1.00 89.21           S  
ATOM   1668  CE  MET B 214      27.804 -48.414 -40.131  1.00 89.21           C  
ATOM   1669  N   ILE B 215      22.706 -52.110 -39.377  1.00 89.50           N  
ATOM   1670  CA  ILE B 215      22.678 -53.457 -39.936  1.00 89.50           C  
ATOM   1671  C   ILE B 215      22.012 -53.432 -41.310  1.00 89.50           C  
ATOM   1672  O   ILE B 215      22.521 -54.026 -42.263  1.00 89.50           O  
ATOM   1673  CB  ILE B 215      21.939 -54.440 -39.000  1.00 89.50           C  
ATOM   1674  CG1 ILE B 215      22.783 -54.727 -37.753  1.00 89.50           C  
ATOM   1675  CG2 ILE B 215      21.598 -55.738 -39.740  1.00 89.50           C  
ATOM   1676  CD1 ILE B 215      22.099 -55.632 -36.737  1.00 89.50           C  
ATOM   1677  N   LEU B 216      20.924 -52.771 -41.383  1.00 89.83           N  
ATOM   1678  CA  LEU B 216      20.203 -52.677 -42.648  1.00 89.83           C  
ATOM   1679  C   LEU B 216      21.016 -51.903 -43.680  1.00 89.83           C  
ATOM   1680  O   LEU B 216      21.088 -52.301 -44.845  1.00 89.83           O  
ATOM   1681  CB  LEU B 216      18.844 -52.004 -42.442  1.00 89.83           C  
ATOM   1682  CG  LEU B 216      17.918 -51.958 -43.659  1.00 89.83           C  
ATOM   1683  CD1 LEU B 216      17.628 -53.370 -44.157  1.00 89.83           C  
ATOM   1684  CD2 LEU B 216      16.622 -51.230 -43.319  1.00 89.83           C  
ATOM   1685  N   CYS B 217      21.568 -50.827 -43.250  1.00 88.69           N  
ATOM   1686  CA  CYS B 217      22.397 -50.022 -44.140  1.00 88.69           C  
ATOM   1687  C   CYS B 217      23.561 -50.839 -44.689  1.00 88.69           C  
ATOM   1688  O   CYS B 217      23.833 -50.809 -45.890  1.00 88.69           O  
ATOM   1689  CB  CYS B 217      22.927 -48.789 -43.411  1.00 88.69           C  
ATOM   1690  SG  CYS B 217      23.851 -47.656 -44.472  1.00 88.69           S  
ATOM   1691  N   CYS B 218      24.233 -51.603 -43.904  1.00 87.47           N  
ATOM   1692  CA  CYS B 218      25.370 -52.415 -44.321  1.00 87.47           C  
ATOM   1693  C   CYS B 218      24.921 -53.569 -45.209  1.00 87.47           C  
ATOM   1694  O   CYS B 218      25.612 -53.929 -46.163  1.00 87.47           O  
ATOM   1695  CB  CYS B 218      26.117 -52.957 -43.102  1.00 87.47           C  
ATOM   1696  SG  CYS B 218      27.062 -51.704 -42.210  1.00 87.47           S  
ATOM   1697  N   ALA B 219      23.822 -54.167 -44.883  1.00 87.85           N  
ATOM   1698  CA  ALA B 219      23.293 -55.257 -45.700  1.00 87.85           C  
ATOM   1699  C   ALA B 219      22.962 -54.774 -47.110  1.00 87.85           C  
ATOM   1700  O   ALA B 219      23.213 -55.480 -48.090  1.00 87.85           O  
ATOM   1701  CB  ALA B 219      22.055 -55.862 -45.043  1.00 87.85           C  
ATOM   1702  N   ILE B 220      22.441 -53.621 -47.193  1.00 86.78           N  
ATOM   1703  CA  ILE B 220      22.103 -53.039 -48.487  1.00 86.78           C  
ATOM   1704  C   ILE B 220      23.381 -52.734 -49.266  1.00 86.78           C  
ATOM   1705  O   ILE B 220      23.454 -52.982 -50.472  1.00 86.78           O  
ATOM   1706  CB  ILE B 220      21.255 -51.757 -48.327  1.00 86.78           C  
ATOM   1707  CG1 ILE B 220      19.906 -52.087 -47.678  1.00 86.78           C  
ATOM   1708  CG2 ILE B 220      21.058 -51.066 -49.680  1.00 86.78           C  
ATOM   1709  CD1 ILE B 220      19.158 -50.870 -47.152  1.00 86.78           C  
ATOM   1710  N   ARG B 221      24.355 -52.211 -48.604  1.00 83.95           N  
ATOM   1711  CA  ARG B 221      25.627 -51.892 -49.245  1.00 83.95           C  
ATOM   1712  C   ARG B 221      26.297 -53.150 -49.785  1.00 83.95           C  
ATOM   1713  O   ARG B 221      26.835 -53.147 -50.894  1.00 83.95           O  
ATOM   1714  CB  ARG B 221      26.561 -51.180 -48.265  1.00 83.95           C  
ATOM   1715  CG  ARG B 221      27.796 -50.578 -48.917  1.00 83.95           C  
ATOM   1716  CD  ARG B 221      28.625 -49.777 -47.923  1.00 83.95           C  
ATOM   1717  NE  ARG B 221      29.822 -49.221 -48.544  1.00 83.95           N  
ATOM   1718  CZ  ARG B 221      30.731 -48.482 -47.914  1.00 83.95           C  
ATOM   1719  NH1 ARG B 221      30.596 -48.196 -46.624  1.00 83.95           N  
ATOM   1720  NH2 ARG B 221      31.785 -48.027 -48.577  1.00 83.95           N  
ATOM   1721  N   ARG B 222      26.284 -54.198 -49.013  1.00 82.79           N  
ATOM   1722  CA  ARG B 222      26.887 -55.459 -49.430  1.00 82.79           C  
ATOM   1723  C   ARG B 222      26.156 -56.045 -50.634  1.00 82.79           C  
ATOM   1724  O   ARG B 222      26.782 -56.618 -51.528  1.00 82.79           O  
ATOM   1725  CB  ARG B 222      26.884 -56.464 -48.276  1.00 82.79           C  
ATOM   1726  CG  ARG B 222      27.892 -57.590 -48.437  1.00 82.79           C  
ATOM   1727  CD  ARG B 222      27.879 -58.535 -47.243  1.00 82.79           C  
ATOM   1728  NE  ARG B 222      29.009 -59.458 -47.273  1.00 82.79           N  
ATOM   1729  CZ  ARG B 222      29.349 -60.275 -46.280  1.00 82.79           C  
ATOM   1730  NH1 ARG B 222      28.647 -60.298 -45.152  1.00 82.79           N  
ATOM   1731  NH2 ARG B 222      30.397 -61.074 -46.413  1.00 82.79           N  
ATOM   1732  N   ASN B 223      24.869 -55.902 -50.596  1.00 79.09           N  
ATOM   1733  CA  ASN B 223      24.089 -56.410 -51.719  1.00 79.09           C  
ATOM   1734  C   ASN B 223      24.368 -55.621 -52.996  1.00 79.09           C  
ATOM   1735  O   ASN B 223      24.348 -56.182 -54.093  1.00 79.09           O  
ATOM   1736  CB  ASN B 223      22.595 -56.379 -51.392  1.00 79.09           C  
ATOM   1737  CG  ASN B 223      22.104 -57.677 -50.778  1.00 79.09           C  
ATOM   1738  ND2 ASN B 223      20.838 -57.702 -50.380  1.00 79.09           N  
ATOM   1739  OD1 ASN B 223      22.858 -58.646 -50.663  1.00 79.09           O  
ATOM   1740  N   ARG B 224      24.629 -54.403 -52.902  1.00 74.19           N  
ATOM   1741  CA  ARG B 224      24.915 -53.570 -54.067  1.00 74.19           C  
ATOM   1742  C   ARG B 224      26.304 -53.863 -54.622  1.00 74.19           C  
ATOM   1743  O   ARG B 224      26.526 -53.778 -55.831  1.00 74.19           O  
ATOM   1744  CB  ARG B 224      24.793 -52.087 -53.711  1.00 74.19           C  
ATOM   1745  CG  ARG B 224      24.175 -51.238 -54.810  1.00 74.19           C  
ATOM   1746  CD  ARG B 224      24.072 -49.775 -54.401  1.00 74.19           C  
ATOM   1747  NE  ARG B 224      23.529 -48.952 -55.478  1.00 74.19           N  
ATOM   1748  CZ  ARG B 224      23.335 -47.638 -55.404  1.00 74.19           C  
ATOM   1749  NH1 ARG B 224      23.634 -46.970 -54.296  1.00 74.19           N  
ATOM   1750  NH2 ARG B 224      22.837 -46.987 -56.445  1.00 74.19           N  
ATOM   1751  N   GLU B 225      27.210 -54.131 -53.731  1.00 71.26           N  
ATOM   1752  CA  GLU B 225      28.561 -54.456 -54.177  1.00 71.26           C  
ATOM   1753  C   GLU B 225      28.609 -55.832 -54.836  1.00 71.26           C  
ATOM   1754  O   GLU B 225      29.471 -56.094 -55.677  1.00 71.26           O  
ATOM   1755  CB  GLU B 225      29.543 -54.401 -53.003  1.00 71.26           C  
ATOM   1756  CG  GLU B 225      29.855 -52.988 -52.530  1.00 71.26           C  
ATOM   1757  CD  GLU B 225      30.825 -52.948 -51.359  1.00 71.26           C  
ATOM   1758  OE1 GLU B 225      31.195 -51.838 -50.916  1.00 71.26           O  
ATOM   1759  OE2 GLU B 225      31.219 -54.037 -50.883  1.00 71.26           O  
ATOM   1760  N   MET B 226      27.786 -56.710 -54.407  1.00 67.01           N  
ATOM   1761  CA  MET B 226      27.786 -58.053 -54.982  1.00 67.01           C  
ATOM   1762  C   MET B 226      27.140 -58.055 -56.363  1.00 67.01           C  
ATOM   1763  O   MET B 226      27.356 -58.976 -57.152  1.00 67.01           O  
ATOM   1764  CB  MET B 226      27.056 -59.033 -54.060  1.00 67.01           C  
ATOM   1765  CG  MET B 226      27.891 -59.501 -52.879  1.00 67.01           C  
ATOM   1766  SD  MET B 226      27.160 -60.959 -52.037  1.00 67.01           S  
ATOM   1767  CE  MET B 226      27.477 -60.520 -50.306  1.00 67.01           C  
ATOM   1768  N   VAL B 227      26.334 -57.120 -56.657  1.00 54.60           N  
ATOM   1769  CA  VAL B 227      25.840 -57.078 -58.030  1.00 54.60           C  
ATOM   1770  C   VAL B 227      26.761 -56.211 -58.885  1.00 54.60           C  
ATOM   1771  O   VAL B 227      27.261 -55.183 -58.422  1.00 54.60           O  
ATOM   1772  CB  VAL B 227      24.392 -56.545 -58.096  1.00 54.60           C  
ATOM   1773  CG1 VAL B 227      23.871 -56.574 -59.532  1.00 54.60           C  
ATOM   1774  CG2 VAL B 227      23.481 -57.358 -57.178  1.00 54.60           C  
TER   
ATOM   1775  N   CYS C   1      -1.705  -9.426   1.939  1.00 91.84           N  
ATOM   1776  CA  CYS C   1      -1.154  -8.558   2.974  1.00 91.84           C  
ATOM   1777  C   CYS C   1      -2.091  -8.478   4.174  1.00 91.84           C  
ATOM   1778  O   CYS C   1      -1.699  -8.008   5.244  1.00 91.84           O  
ATOM   1779  CB  CYS C   1      -0.899  -7.157   2.420  1.00 91.84           C  
ATOM   1780  SG  CYS C   1       0.631  -6.405   3.018  1.00 91.84           S  
ATOM   1781  N   VAL C   2      -3.223  -9.040   4.072  1.00 96.59           N  
ATOM   1782  CA  VAL C   2      -4.257  -8.828   5.081  1.00 96.59           C  
ATOM   1783  C   VAL C   2      -3.899  -9.587   6.355  1.00 96.59           C  
ATOM   1784  O   VAL C   2      -4.334  -9.217   7.449  1.00 96.59           O  
ATOM   1785  CB  VAL C   2      -5.646  -9.270   4.569  1.00 96.59           C  
ATOM   1786  CG1 VAL C   2      -6.168  -8.298   3.513  1.00 96.59           C  
ATOM   1787  CG2 VAL C   2      -5.581 -10.689   4.007  1.00 96.59           C  
ATOM   1788  N   ILE C   3      -3.092 -10.551   6.250  1.00 96.47           N  
ATOM   1789  CA  ILE C   3      -2.717 -11.367   7.399  1.00 96.47           C  
ATOM   1790  C   ILE C   3      -1.863 -10.544   8.360  1.00 96.47           C  
ATOM   1791  O   ILE C   3      -1.653 -10.941   9.509  1.00 96.47           O  
ATOM   1792  CB  ILE C   3      -1.959 -12.642   6.964  1.00 96.47           C  
ATOM   1793  CG1 ILE C   3      -2.037 -13.709   8.062  1.00 96.47           C  
ATOM   1794  CG2 ILE C   3      -0.503 -12.313   6.621  1.00 96.47           C  
ATOM   1795  CD1 ILE C   3      -1.863 -15.134   7.552  1.00 96.47           C  
ATOM   1796  N   CYS C   4      -1.320  -9.475   7.882  1.00 96.99           N  
ATOM   1797  CA  CYS C   4      -0.517  -8.590   8.717  1.00 96.99           C  
ATOM   1798  C   CYS C   4      -1.388  -7.853   9.727  1.00 96.99           C  
ATOM   1799  O   CYS C   4      -0.876  -7.249  10.670  1.00 96.99           O  
ATOM   1800  CB  CYS C   4       0.241  -7.581   7.853  1.00 96.99           C  
ATOM   1801  SG  CYS C   4       1.388  -8.342   6.683  1.00 96.99           S  
ATOM   1802  N   ASP C   5      -2.644  -7.835   9.555  1.00 96.99           N  
ATOM   1803  CA  ASP C   5      -3.593  -7.271  10.512  1.00 96.99           C  
ATOM   1804  C   ASP C   5      -3.891  -8.262  11.636  1.00 96.99           C  
ATOM   1805  O   ASP C   5      -4.410  -9.352  11.387  1.00 96.99           O  
ATOM   1806  CB  ASP C   5      -4.889  -6.868   9.807  1.00 96.99           C  
ATOM   1807  CG  ASP C   5      -5.817  -6.054  10.693  1.00 96.99           C  
ATOM   1808  OD1 ASP C   5      -5.758  -6.199  11.933  1.00 96.99           O  
ATOM   1809  OD2 ASP C   5      -6.615  -5.262  10.146  1.00 96.99           O  
ATOM   1810  N   PRO C   6      -3.663  -7.889  12.847  1.00 96.80           N  
ATOM   1811  CA  PRO C   6      -3.901  -8.798  13.970  1.00 96.80           C  
ATOM   1812  C   PRO C   6      -5.356  -9.252  14.065  1.00 96.80           C  
ATOM   1813  O   PRO C   6      -5.630 -10.363  14.525  1.00 96.80           O  
ATOM   1814  CB  PRO C   6      -3.511  -7.959  15.191  1.00 96.80           C  
ATOM   1815  CG  PRO C   6      -2.602  -6.901  14.652  1.00 96.80           C  
ATOM   1816  CD  PRO C   6      -2.991  -6.617  13.230  1.00 96.80           C  
ATOM   1817  N   SER C   7      -6.252  -8.397  13.688  1.00 97.60           N  
ATOM   1818  CA  SER C   7      -7.664  -8.758  13.740  1.00 97.60           C  
ATOM   1819  C   SER C   7      -7.962  -9.957  12.846  1.00 97.60           C  
ATOM   1820  O   SER C   7      -8.806 -10.792  13.180  1.00 97.60           O  
ATOM   1821  CB  SER C   7      -8.536  -7.572  13.322  1.00 97.60           C  
ATOM   1822  OG  SER C   7      -8.246  -6.432  14.112  1.00 97.60           O  
ATOM   1823  N   VAL C   8      -7.310 -10.050  11.761  1.00 98.13           N  
ATOM   1824  CA  VAL C   8      -7.506 -11.157  10.832  1.00 98.13           C  
ATOM   1825  C   VAL C   8      -6.976 -12.450  11.449  1.00 98.13           C  
ATOM   1826  O   VAL C   8      -7.634 -13.491  11.384  1.00 98.13           O  
ATOM   1827  CB  VAL C   8      -6.811 -10.890   9.477  1.00 98.13           C  
ATOM   1828  CG1 VAL C   8      -6.859 -12.134   8.591  1.00 98.13           C  
ATOM   1829  CG2 VAL C   8      -7.462  -9.702   8.771  1.00 98.13           C  
ATOM   1830  N   VAL C   9      -5.852 -12.402  12.060  1.00 97.20           N  
ATOM   1831  CA  VAL C   9      -5.250 -13.563  12.708  1.00 97.20           C  
ATOM   1832  C   VAL C   9      -6.170 -14.071  13.815  1.00 97.20           C  
ATOM   1833  O   VAL C   9      -6.400 -15.276  13.935  1.00 97.20           O  
ATOM   1834  CB  VAL C   9      -3.855 -13.231  13.283  1.00 97.20           C  
ATOM   1835  CG1 VAL C   9      -3.281 -14.431  14.035  1.00 97.20           C  
ATOM   1836  CG2 VAL C   9      -2.908 -12.794  12.167  1.00 97.20           C  
ATOM   1837  N   LEU C  10      -6.686 -13.148  14.521  1.00 97.37           N  
ATOM   1838  CA  LEU C  10      -7.595 -13.506  15.604  1.00 97.37           C  
ATOM   1839  C   LEU C  10      -8.866 -14.149  15.057  1.00 97.37           C  
ATOM   1840  O   LEU C  10      -9.378 -15.112  15.633  1.00 97.37           O  
ATOM   1841  CB  LEU C  10      -7.953 -12.270  16.434  1.00 97.37           C  
ATOM   1842  CG  LEU C  10      -6.857 -11.735  17.357  1.00 97.37           C  
ATOM   1843  CD1 LEU C  10      -7.267 -10.386  17.940  1.00 97.37           C  
ATOM   1844  CD2 LEU C  10      -6.557 -12.734  18.469  1.00 97.37           C  
ATOM   1845  N   ALA C  11      -9.357 -13.596  13.997  1.00 97.65           N  
ATOM   1846  CA  ALA C  11     -10.567 -14.142  13.388  1.00 97.65           C  
ATOM   1847  C   ALA C  11     -10.338 -15.569  12.897  1.00 97.65           C  
ATOM   1848  O   ALA C  11     -11.220 -16.422  13.015  1.00 97.65           O  
ATOM   1849  CB  ALA C  11     -11.031 -13.254  12.237  1.00 97.65           C  
ATOM   1850  N   LEU C  12      -9.190 -15.857  12.363  1.00 97.56           N  
ATOM   1851  CA  LEU C  12      -8.864 -17.198  11.892  1.00 97.56           C  
ATOM   1852  C   LEU C  12      -8.762 -18.175  13.059  1.00 97.56           C  
ATOM   1853  O   LEU C  12      -9.193 -19.325  12.951  1.00 97.56           O  
ATOM   1854  CB  LEU C  12      -7.549 -17.185  11.107  1.00 97.56           C  
ATOM   1855  CG  LEU C  12      -7.564 -16.440   9.771  1.00 97.56           C  
ATOM   1856  CD1 LEU C  12      -6.185 -16.487   9.123  1.00 97.56           C  
ATOM   1857  CD2 LEU C  12      -8.619 -17.029   8.841  1.00 97.56           C  
ATOM   1858  N   LYS C  13      -8.214 -17.716  14.166  1.00 97.03           N  
ATOM   1859  CA  LYS C  13      -8.145 -18.548  15.363  1.00 97.03           C  
ATOM   1860  C   LYS C  13      -9.541 -18.878  15.884  1.00 97.03           C  
ATOM   1861  O   LYS C  13      -9.813 -20.018  16.267  1.00 97.03           O  
ATOM   1862  CB  LYS C  13      -7.329 -17.854  16.454  1.00 97.03           C  
ATOM   1863  CG  LYS C  13      -5.828 -17.862  16.203  1.00 97.03           C  
ATOM   1864  CD  LYS C  13      -5.062 -17.261  17.375  1.00 97.03           C  
ATOM   1865  CE  LYS C  13      -3.565 -17.218  17.103  1.00 97.03           C  
ATOM   1866  NZ  LYS C  13      -2.816 -16.574  18.224  1.00 97.03           N  
ATOM   1867  N   SER C  14     -10.321 -17.865  15.868  1.00 96.98           N  
ATOM   1868  CA  SER C  14     -11.700 -18.070  16.300  1.00 96.98           C  
ATOM   1869  C   SER C  14     -12.436 -19.027  15.369  1.00 96.98           C  
ATOM   1870  O   SER C  14     -13.243 -19.842  15.819  1.00 96.98           O  
ATOM   1871  CB  SER C  14     -12.445 -16.736  16.367  1.00 96.98           C  
ATOM   1872  OG  SER C  14     -13.803 -16.936  16.720  1.00 96.98           O  
ATOM   1873  N   LEU C  15     -12.223 -18.903  14.112  1.00 97.47           N  
ATOM   1874  CA  LEU C  15     -12.808 -19.822  13.143  1.00 97.47           C  
ATOM   1875  C   LEU C  15     -12.429 -21.265  13.464  1.00 97.47           C  
ATOM   1876  O   LEU C  15     -13.287 -22.150  13.467  1.00 97.47           O  
ATOM   1877  CB  LEU C  15     -12.355 -19.467  11.725  1.00 97.47           C  
ATOM   1878  CG  LEU C  15     -12.929 -20.323  10.595  1.00 97.47           C  
ATOM   1879  CD1 LEU C  15     -14.427 -20.077  10.452  1.00 97.47           C  
ATOM   1880  CD2 LEU C  15     -12.208 -20.032   9.284  1.00 97.47           C  
ATOM   1881  N   GLU C  16     -11.227 -21.483  13.776  1.00 97.18           N  
ATOM   1882  CA  GLU C  16     -10.707 -22.817  14.060  1.00 97.18           C  
ATOM   1883  C   GLU C  16     -11.230 -23.341  15.395  1.00 97.18           C  
ATOM   1884  O   GLU C  16     -11.710 -24.472  15.478  1.00 97.18           O  
ATOM   1885  CB  GLU C  16      -9.177 -22.809  14.060  1.00 97.18           C  
ATOM   1886  CG  GLU C  16      -8.555 -24.171  14.335  1.00 97.18           C  
ATOM   1887  CD  GLU C  16      -7.036 -24.134  14.405  1.00 97.18           C  
ATOM   1888  OE1 GLU C  16      -6.403 -25.214  14.433  1.00 97.18           O  
ATOM   1889  OE2 GLU C  16      -6.475 -23.016  14.434  1.00 97.18           O  
ATOM   1890  N   LYS C  17     -11.218 -22.550  16.438  1.00 96.81           N  
ATOM   1891  CA  LYS C  17     -11.494 -22.998  17.801  1.00 96.81           C  
ATOM   1892  C   LYS C  17     -12.991 -22.964  18.098  1.00 96.81           C  
ATOM   1893  O   LYS C  17     -13.512 -23.841  18.788  1.00 96.81           O  
ATOM   1894  CB  LYS C  17     -10.739 -22.136  18.813  1.00 96.81           C  
ATOM   1895  CG  LYS C  17      -9.228 -22.318  18.776  1.00 96.81           C  
ATOM   1896  CD  LYS C  17      -8.591 -21.971  20.115  1.00 96.81           C  
ATOM   1897  CE  LYS C  17      -7.082 -22.173  20.085  1.00 96.81           C  
ATOM   1898  NZ  LYS C  17      -6.456 -21.877  21.409  1.00 96.81           N  
ATOM   1899  N   ASP C  18     -13.643 -22.006  17.507  1.00 97.01           N  
ATOM   1900  CA  ASP C  18     -15.025 -21.774  17.916  1.00 97.01           C  
ATOM   1901  C   ASP C  18     -16.002 -22.268  16.852  1.00 97.01           C  
ATOM   1902  O   ASP C  18     -17.034 -22.861  17.175  1.00 97.01           O  
ATOM   1903  CB  ASP C  18     -15.260 -20.289  18.199  1.00 97.01           C  
ATOM   1904  CG  ASP C  18     -14.341 -19.737  19.274  1.00 97.01           C  
ATOM   1905  OD1 ASP C  18     -13.970 -20.487  20.203  1.00 97.01           O  
ATOM   1906  OD2 ASP C  18     -13.987 -18.541  19.193  1.00 97.01           O  
ATOM   1907  N   TYR C  19     -15.692 -22.133  15.644  1.00 97.15           N  
ATOM   1908  CA  TYR C  19     -16.687 -22.391  14.608  1.00 97.15           C  
ATOM   1909  C   TYR C  19     -16.528 -23.795  14.038  1.00 97.15           C  
ATOM   1910  O   TYR C  19     -17.510 -24.527  13.893  1.00 97.15           O  
ATOM   1911  CB  TYR C  19     -16.572 -21.356  13.485  1.00 97.15           C  
ATOM   1912  CG  TYR C  19     -17.762 -21.335  12.556  1.00 97.15           C  
ATOM   1913  CD1 TYR C  19     -17.691 -21.912  11.290  1.00 97.15           C  
ATOM   1914  CD2 TYR C  19     -18.957 -20.737  12.942  1.00 97.15           C  
ATOM   1915  CE1 TYR C  19     -18.785 -21.893  10.430  1.00 97.15           C  
ATOM   1916  CE2 TYR C  19     -20.056 -20.713  12.089  1.00 97.15           C  
ATOM   1917  CZ  TYR C  19     -19.960 -21.293  10.837  1.00 97.15           C  
ATOM   1918  OH  TYR C  19     -21.046 -21.270   9.990  1.00 97.15           O  
ATOM   1919  N   LEU C  20     -15.340 -24.246  13.746  1.00 96.13           N  
ATOM   1920  CA  LEU C  20     -15.082 -25.490  13.028  1.00 96.13           C  
ATOM   1921  C   LEU C  20     -15.629 -26.686  13.799  1.00 96.13           C  
ATOM   1922  O   LEU C  20     -16.248 -27.578  13.213  1.00 96.13           O  
ATOM   1923  CB  LEU C  20     -13.581 -25.667  12.784  1.00 96.13           C  
ATOM   1924  CG  LEU C  20     -12.967 -24.806  11.679  1.00 96.13           C  
ATOM   1925  CD1 LEU C  20     -11.553 -25.281  11.362  1.00 96.13           C  
ATOM   1926  CD2 LEU C  20     -13.841 -24.837  10.430  1.00 96.13           C  
ATOM   1927  N   PRO C  21     -15.467 -26.782  15.141  1.00 96.29           N  
ATOM   1928  CA  PRO C  21     -15.920 -27.968  15.873  1.00 96.29           C  
ATOM   1929  C   PRO C  21     -17.407 -28.253  15.673  1.00 96.29           C  
ATOM   1930  O   PRO C  21     -17.811 -29.414  15.592  1.00 96.29           O  
ATOM   1931  CB  PRO C  21     -15.622 -27.617  17.333  1.00 96.29           C  
ATOM   1932  CG  PRO C  21     -14.435 -26.712  17.274  1.00 96.29           C  
ATOM   1933  CD  PRO C  21     -14.565 -25.832  16.063  1.00 96.29           C  
ATOM   1934  N   GLY C  22     -18.177 -27.323  15.406  1.00 95.82           N  
ATOM   1935  CA  GLY C  22     -19.611 -27.521  15.262  1.00 95.82           C  
ATOM   1936  C   GLY C  22     -20.069 -27.529  13.815  1.00 95.82           C  
ATOM   1937  O   GLY C  22     -21.226 -27.843  13.526  1.00 95.82           O  
ATOM   1938  N   HIS C  23     -19.172 -27.338  12.858  1.00 96.04           N  
ATOM   1939  CA  HIS C  23     -19.663 -27.088  11.507  1.00 96.04           C  
ATOM   1940  C   HIS C  23     -18.891 -27.907  10.479  1.00 96.04           C  
ATOM   1941  O   HIS C  23     -19.212 -27.879   9.289  1.00 96.04           O  
ATOM   1942  CB  HIS C  23     -19.568 -25.598  11.171  1.00 96.04           C  
ATOM   1943  CG  HIS C  23     -20.431 -24.733  12.032  1.00 96.04           C  
ATOM   1944  CD2 HIS C  23     -21.635 -24.160  11.794  1.00 96.04           C  
ATOM   1945  ND1 HIS C  23     -20.075 -24.364  13.312  1.00 96.04           N  
ATOM   1946  CE1 HIS C  23     -21.026 -23.601  13.825  1.00 96.04           C  
ATOM   1947  NE2 HIS C  23     -21.984 -23.462  12.924  1.00 96.04           N  
ATOM   1948  N   LEU C  24     -17.852 -28.665  10.951  1.00 92.79           N  
ATOM   1949  CA  LEU C  24     -17.063 -29.544  10.096  1.00 92.79           C  
ATOM   1950  C   LEU C  24     -16.520 -30.729  10.887  1.00 92.79           C  
ATOM   1951  O   LEU C  24     -16.219 -30.602  12.077  1.00 92.79           O  
ATOM   1952  CB  LEU C  24     -15.907 -28.772   9.454  1.00 92.79           C  
ATOM   1953  CG  LEU C  24     -15.193 -29.463   8.291  1.00 92.79           C  
ATOM   1954  CD1 LEU C  24     -16.126 -29.579   7.091  1.00 92.79           C  
ATOM   1955  CD2 LEU C  24     -13.924 -28.705   7.916  1.00 92.79           C  
ATOM   1956  N   ASP C  25     -16.455 -31.849  10.212  1.00 91.76           N  
ATOM   1957  CA  ASP C  25     -15.930 -33.052  10.851  1.00 91.76           C  
ATOM   1958  C   ASP C  25     -14.501 -32.834  11.342  1.00 91.76           C  
ATOM   1959  O   ASP C  25     -13.690 -32.213  10.651  1.00 91.76           O  
ATOM   1960  CB  ASP C  25     -15.980 -34.238   9.886  1.00 91.76           C  
ATOM   1961  CG  ASP C  25     -17.315 -34.962   9.905  1.00 91.76           C  
ATOM   1962  OD1 ASP C  25     -17.868 -35.192  11.001  1.00 91.76           O  
ATOM   1963  OD2 ASP C  25     -17.816 -35.309   8.813  1.00 91.76           O  
ATOM   1964  N   ALA C  26     -14.134 -33.325  12.444  1.00 91.57           N  
ATOM   1965  CA  ALA C  26     -12.852 -33.121  13.115  1.00 91.57           C  
ATOM   1966  C   ALA C  26     -11.695 -33.610  12.247  1.00 91.57           C  
ATOM   1967  O   ALA C  26     -10.594 -33.058  12.301  1.00 91.57           O  
ATOM   1968  CB  ALA C  26     -12.838 -33.833  14.465  1.00 91.57           C  
ATOM   1969  N   LYS C  27     -11.975 -34.569  11.480  1.00 88.20           N  
ATOM   1970  CA  LYS C  27     -10.919 -35.149  10.655  1.00 88.20           C  
ATOM   1971  C   LYS C  27     -10.419 -34.148   9.619  1.00 88.20           C  
ATOM   1972  O   LYS C  27      -9.303 -34.277   9.110  1.00 88.20           O  
ATOM   1973  CB  LYS C  27     -11.415 -36.419   9.962  1.00 88.20           C  
ATOM   1974  CG  LYS C  27     -12.605 -36.197   9.039  1.00 88.20           C  
ATOM   1975  CD  LYS C  27     -13.071 -37.500   8.404  1.00 88.20           C  
ATOM   1976  CE  LYS C  27     -14.273 -37.281   7.495  1.00 88.20           C  
ATOM   1977  NZ  LYS C  27     -14.728 -38.555   6.863  1.00 88.20           N  
ATOM   1978  N   HIS C  28     -11.310 -33.127   9.349  1.00 86.68           N  
ATOM   1979  CA  HIS C  28     -10.982 -32.191   8.280  1.00 86.68           C  
ATOM   1980  C   HIS C  28     -10.469 -30.870   8.844  1.00 86.68           C  
ATOM   1981  O   HIS C  28     -10.043 -29.991   8.090  1.00 86.68           O  
ATOM   1982  CB  HIS C  28     -12.202 -31.944   7.391  1.00 86.68           C  
ATOM   1983  CG  HIS C  28     -12.701 -33.174   6.704  1.00 86.68           C  
ATOM   1984  CD2 HIS C  28     -13.925 -33.754   6.697  1.00 86.68           C  
ATOM   1985  ND1 HIS C  28     -11.897 -33.962   5.908  1.00 86.68           N  
ATOM   1986  CE1 HIS C  28     -12.607 -34.974   5.440  1.00 86.68           C  
ATOM   1987  NE2 HIS C  28     -13.841 -34.872   5.904  1.00 86.68           N  
ATOM   1988  N   HIS C  29     -10.434 -30.720  10.146  1.00 91.51           N  
ATOM   1989  CA  HIS C  29     -10.143 -29.433  10.765  1.00 91.51           C  
ATOM   1990  C   HIS C  29      -8.741 -28.953  10.407  1.00 91.51           C  
ATOM   1991  O   HIS C  29      -8.566 -27.829   9.929  1.00 91.51           O  
ATOM   1992  CB  HIS C  29     -10.295 -29.521  12.284  1.00 91.51           C  
ATOM   1993  CG  HIS C  29     -11.716 -29.613  12.740  1.00 91.51           C  
ATOM   1994  CD2 HIS C  29     -12.863 -29.808  12.045  1.00 91.51           C  
ATOM   1995  ND1 HIS C  29     -12.083 -29.499  14.064  1.00 91.51           N  
ATOM   1996  CE1 HIS C  29     -13.395 -29.621  14.163  1.00 91.51           C  
ATOM   1997  NE2 HIS C  29     -13.892 -29.808  12.953  1.00 91.51           N  
ATOM   1998  N   LYS C  30      -7.822 -29.829  10.614  1.00 90.82           N  
ATOM   1999  CA  LYS C  30      -6.428 -29.449  10.402  1.00 90.82           C  
ATOM   2000  C   LYS C  30      -6.167 -29.113   8.936  1.00 90.82           C  
ATOM   2001  O   LYS C  30      -5.584 -28.072   8.626  1.00 90.82           O  
ATOM   2002  CB  LYS C  30      -5.491 -30.568  10.858  1.00 90.82           C  
ATOM   2003  CG  LYS C  30      -4.016 -30.201  10.801  1.00 90.82           C  
ATOM   2004  CD  LYS C  30      -3.137 -31.341  11.299  1.00 90.82           C  
ATOM   2005  CE  LYS C  30      -1.657 -30.999  11.184  1.00 90.82           C  
ATOM   2006  NZ  LYS C  30      -0.791 -32.118  11.662  1.00 90.82           N  
ATOM   2007  N   ALA C  31      -6.626 -29.977   8.073  1.00 85.40           N  
ATOM   2008  CA  ALA C  31      -6.418 -29.773   6.642  1.00 85.40           C  
ATOM   2009  C   ALA C  31      -7.113 -28.501   6.162  1.00 85.40           C  
ATOM   2010  O   ALA C  31      -6.557 -27.749   5.359  1.00 85.40           O  
ATOM   2011  CB  ALA C  31      -6.918 -30.979   5.854  1.00 85.40           C  
ATOM   2012  N   MET C  32      -8.285 -28.262   6.647  1.00 88.27           N  
ATOM   2013  CA  MET C  32      -9.055 -27.077   6.279  1.00 88.27           C  
ATOM   2014  C   MET C  32      -8.330 -25.804   6.701  1.00 88.27           C  
ATOM   2015  O   MET C  32      -8.173 -24.880   5.901  1.00 88.27           O  
ATOM   2016  CB  MET C  32     -10.447 -27.122   6.912  1.00 88.27           C  
ATOM   2017  CG  MET C  32     -11.317 -25.926   6.561  1.00 88.27           C  
ATOM   2018  SD  MET C  32     -13.055 -26.137   7.111  1.00 88.27           S  
ATOM   2019  CE  MET C  32     -13.760 -24.559   6.557  1.00 88.27           C  
ATOM   2020  N   MET C  33      -7.880 -25.790   7.887  1.00 92.79           N  
ATOM   2021  CA  MET C  33      -7.248 -24.584   8.413  1.00 92.79           C  
ATOM   2022  C   MET C  33      -5.927 -24.307   7.701  1.00 92.79           C  
ATOM   2023  O   MET C  33      -5.568 -23.150   7.479  1.00 92.79           O  
ATOM   2024  CB  MET C  33      -7.015 -24.710   9.919  1.00 92.79           C  
ATOM   2025  CG  MET C  33      -8.279 -24.563  10.750  1.00 92.79           C  
ATOM   2026  SD  MET C  33      -9.242 -23.066  10.304  1.00 92.79           S  
ATOM   2027  CE  MET C  33      -7.994 -21.783  10.594  1.00 92.79           C  
ATOM   2028  N   GLU C  34      -5.207 -25.343   7.417  1.00 89.68           N  
ATOM   2029  CA  GLU C  34      -3.975 -25.166   6.654  1.00 89.68           C  
ATOM   2030  C   GLU C  34      -4.250 -24.494   5.312  1.00 89.68           C  
ATOM   2031  O   GLU C  34      -3.526 -23.581   4.909  1.00 89.68           O  
ATOM   2032  CB  GLU C  34      -3.279 -26.511   6.437  1.00 89.68           C  
ATOM   2033  CG  GLU C  34      -2.539 -27.027   7.663  1.00 89.68           C  
ATOM   2034  CD  GLU C  34      -1.886 -28.382   7.444  1.00 89.68           C  
ATOM   2035  OE1 GLU C  34      -1.244 -28.905   8.383  1.00 89.68           O  
ATOM   2036  OE2 GLU C  34      -2.017 -28.925   6.325  1.00 89.68           O  
ATOM   2037  N   ARG C  35      -5.312 -24.903   4.705  1.00 87.67           N  
ATOM   2038  CA  ARG C  35      -5.662 -24.345   3.403  1.00 87.67           C  
ATOM   2039  C   ARG C  35      -6.166 -22.913   3.538  1.00 87.67           C  
ATOM   2040  O   ARG C  35      -5.874 -22.063   2.693  1.00 87.67           O  
ATOM   2041  CB  ARG C  35      -6.720 -25.210   2.713  1.00 87.67           C  
ATOM   2042  CG  ARG C  35      -6.183 -26.526   2.174  1.00 87.67           C  
ATOM   2043  CD  ARG C  35      -7.162 -27.180   1.208  1.00 87.67           C  
ATOM   2044  NE  ARG C  35      -6.607 -28.398   0.622  1.00 87.67           N  
ATOM   2045  CZ  ARG C  35      -7.239 -29.172  -0.256  1.00 87.67           C  
ATOM   2046  NH1 ARG C  35      -8.465 -28.869  -0.669  1.00 87.67           N  
ATOM   2047  NH2 ARG C  35      -6.641 -30.256  -0.728  1.00 87.67           N  
ATOM   2048  N   VAL C  36      -6.895 -22.703   4.532  1.00 92.83           N  
ATOM   2049  CA  VAL C  36      -7.431 -21.366   4.769  1.00 92.83           C  
ATOM   2050  C   VAL C  36      -6.288 -20.393   5.047  1.00 92.83           C  
ATOM   2051  O   VAL C  36      -6.229 -19.311   4.457  1.00 92.83           O  
ATOM   2052  CB  VAL C  36      -8.436 -21.358   5.942  1.00 92.83           C  
ATOM   2053  CG1 VAL C  36      -8.774 -19.925   6.353  1.00 92.83           C  
ATOM   2054  CG2 VAL C  36      -9.704 -22.122   5.564  1.00 92.83           C  
ATOM   2055  N   GLU C  37      -5.427 -20.795   5.888  1.00 93.90           N  
ATOM   2056  CA  GLU C  37      -4.295 -19.939   6.230  1.00 93.90           C  
ATOM   2057  C   GLU C  37      -3.427 -19.656   5.008  1.00 93.90           C  
ATOM   2058  O   GLU C  37      -2.984 -18.524   4.803  1.00 93.90           O  
ATOM   2059  CB  GLU C  37      -3.453 -20.578   7.338  1.00 93.90           C  
ATOM   2060  CG  GLU C  37      -4.094 -20.507   8.716  1.00 93.90           C  
ATOM   2061  CD  GLU C  37      -3.226 -21.106   9.812  1.00 93.90           C  
ATOM   2062  OE1 GLU C  37      -3.671 -21.152  10.981  1.00 93.90           O  
ATOM   2063  OE2 GLU C  37      -2.091 -21.530   9.500  1.00 93.90           O  
ATOM   2064  N   ASN C  38      -3.212 -20.643   4.250  1.00 89.08           N  
ATOM   2065  CA  ASN C  38      -2.429 -20.456   3.034  1.00 89.08           C  
ATOM   2066  C   ASN C  38      -3.140 -19.537   2.044  1.00 89.08           C  
ATOM   2067  O   ASN C  38      -2.501 -18.723   1.376  1.00 89.08           O  
ATOM   2068  CB  ASN C  38      -2.121 -21.804   2.380  1.00 89.08           C  
ATOM   2069  CG  ASN C  38      -1.073 -22.594   3.138  1.00 89.08           C  
ATOM   2070  ND2 ASN C  38      -1.034 -23.901   2.907  1.00 89.08           N  
ATOM   2071  OD1 ASN C  38      -0.305 -22.035   3.925  1.00 89.08           O  
ATOM   2072  N   ALA C  39      -4.392 -19.703   1.957  1.00 90.21           N  
ATOM   2073  CA  ALA C  39      -5.174 -18.856   1.061  1.00 90.21           C  
ATOM   2074  C   ALA C  39      -5.094 -17.392   1.481  1.00 90.21           C  
ATOM   2075  O   ALA C  39      -4.969 -16.502   0.635  1.00 90.21           O  
ATOM   2076  CB  ALA C  39      -6.630 -19.318   1.028  1.00 90.21           C  
ATOM   2077  N   VAL C  40      -5.183 -17.169   2.754  1.00 94.81           N  
ATOM   2078  CA  VAL C  40      -5.118 -15.805   3.269  1.00 94.81           C  
ATOM   2079  C   VAL C  40      -3.711 -15.244   3.071  1.00 94.81           C  
ATOM   2080  O   VAL C  40      -3.547 -14.081   2.693  1.00 94.81           O  
ATOM   2081  CB  VAL C  40      -5.511 -15.742   4.761  1.00 94.81           C  
ATOM   2082  CG1 VAL C  40      -5.260 -14.346   5.328  1.00 94.81           C  
ATOM   2083  CG2 VAL C  40      -6.975 -16.141   4.944  1.00 94.81           C  
ATOM   2084  N   LYS C  41      -2.743 -16.032   3.325  1.00 92.52           N  
ATOM   2085  CA  LYS C  41      -1.365 -15.610   3.092  1.00 92.52           C  
ATOM   2086  C   LYS C  41      -1.131 -15.291   1.618  1.00 92.52           C  
ATOM   2087  O   LYS C  41      -0.348 -14.398   1.287  1.00 92.52           O  
ATOM   2088  CB  LYS C  41      -0.388 -16.690   3.555  1.00 92.52           C  
ATOM   2089  CG  LYS C  41      -0.190 -16.739   5.064  1.00 92.52           C  
ATOM   2090  CD  LYS C  41       0.783 -17.840   5.465  1.00 92.52           C  
ATOM   2091  CE  LYS C  41       0.895 -17.965   6.979  1.00 92.52           C  
ATOM   2092  NZ  LYS C  41       1.765 -19.112   7.377  1.00 92.52           N  
ATOM   2093  N   ASP C  42      -1.859 -15.970   0.798  1.00 89.99           N  
ATOM   2094  CA  ASP C  42      -1.700 -15.815  -0.645  1.00 89.99           C  
ATOM   2095  C   ASP C  42      -2.221 -14.458  -1.112  1.00 89.99           C  
ATOM   2096  O   ASP C  42      -2.020 -14.073  -2.266  1.00 89.99           O  
ATOM   2097  CB  ASP C  42      -2.423 -16.941  -1.388  1.00 89.99           C  
ATOM   2098  CG  ASP C  42      -1.978 -17.077  -2.834  1.00 89.99           C  
ATOM   2099  OD1 ASP C  42      -0.758 -17.051  -3.101  1.00 89.99           O  
ATOM   2100  OD2 ASP C  42      -2.856 -17.209  -3.713  1.00 89.99           O  
ATOM   2101  N   PHE C  43      -2.836 -13.731  -0.276  1.00 93.02           N  
ATOM   2102  CA  PHE C  43      -3.275 -12.381  -0.609  1.00 93.02           C  
ATOM   2103  C   PHE C  43      -2.085 -11.498  -0.971  1.00 93.02           C  
ATOM   2104  O   PHE C  43      -2.253 -10.437  -1.574  1.00 93.02           O  
ATOM   2105  CB  PHE C  43      -4.051 -11.763   0.558  1.00 93.02           C  
ATOM   2106  CG  PHE C  43      -5.521 -12.080   0.544  1.00 93.02           C  
ATOM   2107  CD1 PHE C  43      -6.466 -11.076   0.719  1.00 93.02           C  
ATOM   2108  CD2 PHE C  43      -5.961 -13.384   0.355  1.00 93.02           C  
ATOM   2109  CE1 PHE C  43      -7.828 -11.366   0.707  1.00 93.02           C  
ATOM   2110  CE2 PHE C  43      -7.320 -13.682   0.341  1.00 93.02           C  
ATOM   2111  CZ  PHE C  43      -8.252 -12.672   0.518  1.00 93.02           C  
ATOM   2112  N   GLN C  44      -0.960 -11.942  -0.598  1.00 89.67           N  
ATOM   2113  CA  GLN C  44       0.235 -11.162  -0.901  1.00 89.67           C  
ATOM   2114  C   GLN C  44       0.714 -11.422  -2.327  1.00 89.67           C  
ATOM   2115  O   GLN C  44       1.482 -10.633  -2.882  1.00 89.67           O  
ATOM   2116  CB  GLN C  44       1.351 -11.481   0.094  1.00 89.67           C  
ATOM   2117  CG  GLN C  44       1.862 -12.913   0.009  1.00 89.67           C  
ATOM   2118  CD  GLN C  44       3.060 -13.165   0.905  1.00 89.67           C  
ATOM   2119  NE2 GLN C  44       3.199 -14.399   1.376  1.00 89.67           N  
ATOM   2120  OE1 GLN C  44       3.854 -12.258   1.170  1.00 89.67           O  
ATOM   2121  N   GLU C  45       0.328 -12.557  -2.838  1.00 84.39           N  
ATOM   2122  CA  GLU C  45       0.724 -12.895  -4.202  1.00 84.39           C  
ATOM   2123  C   GLU C  45      -0.294 -12.381  -5.216  1.00 84.39           C  
ATOM   2124  O   GLU C  45      -1.175 -13.125  -5.652  1.00 84.39           O  
ATOM   2125  CB  GLU C  45       0.898 -14.408  -4.353  1.00 84.39           C  
ATOM   2126  CG  GLU C  45       1.962 -14.999  -3.440  1.00 84.39           C  
ATOM   2127  CD  GLU C  45       3.376 -14.608  -3.835  1.00 84.39           C  
ATOM   2128  OE1 GLU C  45       4.311 -14.815  -3.028  1.00 84.39           O  
ATOM   2129  OE2 GLU C  45       3.551 -14.092  -4.961  1.00 84.39           O  
ATOM   2130  N   LEU C  46      -0.123 -11.176  -5.584  1.00 82.69           N  
ATOM   2131  CA  LEU C  46      -1.084 -10.528  -6.468  1.00 82.69           C  
ATOM   2132  C   LEU C  46      -0.481 -10.298  -7.851  1.00 82.69           C  
ATOM   2133  O   LEU C  46       0.726 -10.083  -7.978  1.00 82.69           O  
ATOM   2134  CB  LEU C  46      -1.547  -9.195  -5.873  1.00 82.69           C  
ATOM   2135  CG  LEU C  46      -2.228  -9.264  -4.505  1.00 82.69           C  
ATOM   2136  CD1 LEU C  46      -2.493  -7.859  -3.975  1.00 82.69           C  
ATOM   2137  CD2 LEU C  46      -3.525 -10.062  -4.594  1.00 82.69           C  
ATOM   2138  N   SER C  47      -1.186 -10.640  -8.846  1.00 73.66           N  
ATOM   2139  CA  SER C  47      -0.835 -10.235 -10.204  1.00 73.66           C  
ATOM   2140  C   SER C  47      -1.727  -9.099 -10.690  1.00 73.66           C  
ATOM   2141  O   SER C  47      -2.931  -9.286 -10.880  1.00 73.66           O  
ATOM   2142  CB  SER C  47      -0.939 -11.423 -11.162  1.00 73.66           C  
ATOM   2143  OG  SER C  47      -2.254 -11.952 -11.165  1.00 73.66           O  
ATOM   2144  N   LEU C  48      -1.013  -7.996 -10.741  1.00 72.14           N  
ATOM   2145  CA  LEU C  48      -1.792  -6.837 -11.162  1.00 72.14           C  
ATOM   2146  C   LEU C  48      -1.747  -6.672 -12.677  1.00 72.14           C  
ATOM   2147  O   LEU C  48      -0.761  -7.044 -13.317  1.00 72.14           O  
ATOM   2148  CB  LEU C  48      -1.272  -5.567 -10.483  1.00 72.14           C  
ATOM   2149  CG  LEU C  48      -1.242  -5.579  -8.954  1.00 72.14           C  
ATOM   2150  CD1 LEU C  48      -0.482  -4.364  -8.430  1.00 72.14           C  
ATOM   2151  CD2 LEU C  48      -2.659  -5.615  -8.391  1.00 72.14           C  
ATOM   2152  N   ASN C  49      -2.803  -6.647 -13.383  1.00 63.12           N  
ATOM   2153  CA  ASN C  49      -2.954  -6.590 -14.833  1.00 63.12           C  
ATOM   2154  C   ASN C  49      -2.073  -5.505 -15.446  1.00 63.12           C  
ATOM   2155  O   ASN C  49      -1.448  -5.722 -16.485  1.00 63.12           O  
ATOM   2156  CB  ASN C  49      -4.419  -6.362 -15.211  1.00 63.12           C  
ATOM   2157  CG  ASN C  49      -5.284  -7.581 -14.959  1.00 63.12           C  
ATOM   2158  ND2 ASN C  49      -6.597  -7.385 -14.950  1.00 63.12           N  
ATOM   2159  OD1 ASN C  49      -4.777  -8.689 -14.771  1.00 63.12           O  
ATOM   2160  N   GLU C  50      -2.062  -4.330 -14.902  1.00 57.52           N  
ATOM   2161  CA  GLU C  50      -1.436  -3.201 -15.584  1.00 57.52           C  
ATOM   2162  C   GLU C  50      -0.072  -2.880 -14.981  1.00 57.52           C  
ATOM   2163  O   GLU C  50       0.897  -2.652 -15.709  1.00 57.52           O  
ATOM   2164  CB  GLU C  50      -2.342  -1.968 -15.525  1.00 57.52           C  
ATOM   2165  CG  GLU C  50      -3.567  -2.061 -16.423  1.00 57.52           C  
ATOM   2166  CD  GLU C  50      -4.434  -0.813 -16.386  1.00 57.52           C  
ATOM   2167  OE1 GLU C  50      -5.445  -0.755 -17.122  1.00 57.52           O  
ATOM   2168  OE2 GLU C  50      -4.100   0.113 -15.616  1.00 57.52           O  
ATOM   2169  N   ASP C  51       0.022  -2.844 -13.690  1.00 64.14           N  
ATOM   2170  CA  ASP C  51       1.252  -2.439 -13.015  1.00 64.14           C  
ATOM   2171  C   ASP C  51       1.869  -3.608 -12.251  1.00 64.14           C  
ATOM   2172  O   ASP C  51       1.174  -4.565 -11.903  1.00 64.14           O  
ATOM   2173  CB  ASP C  51       0.983  -1.272 -12.063  1.00 64.14           C  
ATOM   2174  CG  ASP C  51       0.683   0.028 -12.788  1.00 64.14           C  
ATOM   2175  OD1 ASP C  51       1.061   0.167 -13.971  1.00 64.14           O  
ATOM   2176  OD2 ASP C  51       0.066   0.923 -12.170  1.00 64.14           O  
ATOM   2177  N   ALA C  52       3.143  -3.485 -12.261  1.00 72.08           N  
ATOM   2178  CA  ALA C  52       3.833  -4.478 -11.441  1.00 72.08           C  
ATOM   2179  C   ALA C  52       3.475  -4.316  -9.966  1.00 72.08           C  
ATOM   2180  O   ALA C  52       3.341  -3.193  -9.473  1.00 72.08           O  
ATOM   2181  CB  ALA C  52       5.344  -4.369 -11.633  1.00 72.08           C  
ATOM   2182  N   TYR C  53       3.127  -5.287  -9.361  1.00 85.33           N  
ATOM   2183  CA  TYR C  53       2.843  -5.297  -7.931  1.00 85.33           C  
ATOM   2184  C   TYR C  53       4.108  -5.039  -7.121  1.00 85.33           C  
ATOM   2185  O   TYR C  53       5.094  -5.771  -7.249  1.00 85.33           O  
ATOM   2186  CB  TYR C  53       2.220  -6.634  -7.516  1.00 85.33           C  
ATOM   2187  CG  TYR C  53       2.011  -6.769  -6.027  1.00 85.33           C  
ATOM   2188  CD1 TYR C  53       2.492  -7.877  -5.333  1.00 85.33           C  
ATOM   2189  CD2 TYR C  53       1.329  -5.791  -5.311  1.00 85.33           C  
ATOM   2190  CE1 TYR C  53       2.299  -8.007  -3.962  1.00 85.33           C  
ATOM   2191  CE2 TYR C  53       1.129  -5.910  -3.940  1.00 85.33           C  
ATOM   2192  CZ  TYR C  53       1.618  -7.019  -3.275  1.00 85.33           C  
ATOM   2193  OH  TYR C  53       1.424  -7.143  -1.917  1.00 85.33           O  
ATOM   2194  N   MET C  54       4.133  -4.054  -6.237  1.00 85.71           N  
ATOM   2195  CA  MET C  54       5.313  -3.633  -5.486  1.00 85.71           C  
ATOM   2196  C   MET C  54       5.438  -4.418  -4.185  1.00 85.71           C  
ATOM   2197  O   MET C  54       6.503  -4.433  -3.565  1.00 85.71           O  
ATOM   2198  CB  MET C  54       5.255  -2.134  -5.189  1.00 85.71           C  
ATOM   2199  CG  MET C  54       5.346  -1.259  -6.428  1.00 85.71           C  
ATOM   2200  SD  MET C  54       5.386   0.531  -6.025  1.00 85.71           S  
ATOM   2201  CE  MET C  54       3.607   0.875  -5.917  1.00 85.71           C  
ATOM   2202  N   GLY C  55       4.315  -5.007  -3.720  1.00 91.21           N  
ATOM   2203  CA  GLY C  55       4.346  -5.817  -2.514  1.00 91.21           C  
ATOM   2204  C   GLY C  55       4.201  -5.002  -1.243  1.00 91.21           C  
ATOM   2205  O   GLY C  55       4.612  -5.441  -0.167  1.00 91.21           O  
ATOM   2206  N   VAL C  56       3.782  -3.766  -1.396  1.00 93.82           N  
ATOM   2207  CA  VAL C  56       3.601  -2.903  -0.234  1.00 93.82           C  
ATOM   2208  C   VAL C  56       2.199  -2.298  -0.252  1.00 93.82           C  
ATOM   2209  O   VAL C  56       1.574  -2.197  -1.310  1.00 93.82           O  
ATOM   2210  CB  VAL C  56       4.664  -1.782  -0.189  1.00 93.82           C  
ATOM   2211  CG1 VAL C  56       6.062  -2.370  -0.012  1.00 93.82           C  
ATOM   2212  CG2 VAL C  56       4.595  -0.931  -1.456  1.00 93.82           C  
ATOM   2213  N   VAL C  57       1.700  -1.972   0.906  1.00 95.88           N  
ATOM   2214  CA  VAL C  57       0.435  -1.263   1.067  1.00 95.88           C  
ATOM   2215  C   VAL C  57       0.546  -0.264   2.217  1.00 95.88           C  
ATOM   2216  O   VAL C  57       1.507  -0.300   2.988  1.00 95.88           O  
ATOM   2217  CB  VAL C  57      -0.735  -2.240   1.321  1.00 95.88           C  
ATOM   2218  CG1 VAL C  57      -1.007  -3.089   0.080  1.00 95.88           C  
ATOM   2219  CG2 VAL C  57      -0.435  -3.129   2.526  1.00 95.88           C  
ATOM   2220  N   ASP C  58      -0.345   0.688   2.230  1.00 95.25           N  
ATOM   2221  CA  ASP C  58      -0.430   1.560   3.398  1.00 95.25           C  
ATOM   2222  C   ASP C  58      -1.419   1.011   4.423  1.00 95.25           C  
ATOM   2223  O   ASP C  58      -2.097   0.013   4.167  1.00 95.25           O  
ATOM   2224  CB  ASP C  58      -0.836   2.975   2.981  1.00 95.25           C  
ATOM   2225  CG  ASP C  58      -2.194   3.028   2.304  1.00 95.25           C  
ATOM   2226  OD1 ASP C  58      -2.848   1.972   2.166  1.00 95.25           O  
ATOM   2227  OD2 ASP C  58      -2.614   4.135   1.903  1.00 95.25           O  
ATOM   2228  N   GLU C  59      -1.444   1.611   5.552  1.00 95.60           N  
ATOM   2229  CA  GLU C  59      -2.298   1.138   6.638  1.00 95.60           C  
ATOM   2230  C   GLU C  59      -3.772   1.201   6.249  1.00 95.60           C  
ATOM   2231  O   GLU C  59      -4.540   0.288   6.558  1.00 95.60           O  
ATOM   2232  CB  GLU C  59      -2.053   1.957   7.909  1.00 95.60           C  
ATOM   2233  CG  GLU C  59      -2.769   1.413   9.137  1.00 95.60           C  
ATOM   2234  CD  GLU C  59      -2.158   0.126   9.668  1.00 95.60           C  
ATOM   2235  OE1 GLU C  59      -2.850  -0.619  10.398  1.00 95.60           O  
ATOM   2236  OE2 GLU C  59      -0.976  -0.139   9.352  1.00 95.60           O  
ATOM   2237  N   ALA C  60      -4.147   2.258   5.600  1.00 95.71           N  
ATOM   2238  CA  ALA C  60      -5.544   2.439   5.211  1.00 95.71           C  
ATOM   2239  C   ALA C  60      -6.007   1.312   4.294  1.00 95.71           C  
ATOM   2240  O   ALA C  60      -7.089   0.753   4.485  1.00 95.71           O  
ATOM   2241  CB  ALA C  60      -5.734   3.790   4.528  1.00 95.71           C  
ATOM   2242  N   THR C  61      -5.240   1.020   3.316  1.00 97.11           N  
ATOM   2243  CA  THR C  61      -5.563  -0.049   2.378  1.00 97.11           C  
ATOM   2244  C   THR C  61      -5.630  -1.395   3.095  1.00 97.11           C  
ATOM   2245  O   THR C  61      -6.532  -2.196   2.841  1.00 97.11           O  
ATOM   2246  CB  THR C  61      -4.532  -0.122   1.238  1.00 97.11           C  
ATOM   2247  CG2 THR C  61      -4.899  -1.208   0.232  1.00 97.11           C  
ATOM   2248  OG1 THR C  61      -4.484   1.141   0.563  1.00 97.11           O  
ATOM   2249  N   LEU C  62      -4.671  -1.648   3.964  1.00 97.71           N  
ATOM   2250  CA  LEU C  62      -4.673  -2.882   4.743  1.00 97.71           C  
ATOM   2251  C   LEU C  62      -5.956  -3.008   5.558  1.00 97.71           C  
ATOM   2252  O   LEU C  62      -6.596  -4.062   5.556  1.00 97.71           O  
ATOM   2253  CB  LEU C  62      -3.457  -2.930   5.672  1.00 97.71           C  
ATOM   2254  CG  LEU C  62      -3.364  -4.141   6.603  1.00 97.71           C  
ATOM   2255  CD1 LEU C  62      -3.254  -5.427   5.791  1.00 97.71           C  
ATOM   2256  CD2 LEU C  62      -2.177  -3.998   7.549  1.00 97.71           C  
ATOM   2257  N   GLN C  63      -6.312  -1.942   6.191  1.00 97.18           N  
ATOM   2258  CA  GLN C  63      -7.507  -1.947   7.027  1.00 97.18           C  
ATOM   2259  C   GLN C  63      -8.762  -2.179   6.192  1.00 97.18           C  
ATOM   2260  O   GLN C  63      -9.658  -2.921   6.601  1.00 97.18           O  
ATOM   2261  CB  GLN C  63      -7.626  -0.632   7.801  1.00 97.18           C  
ATOM   2262  CG  GLN C  63      -6.617  -0.490   8.933  1.00 97.18           C  
ATOM   2263  CD  GLN C  63      -6.837  -1.499  10.044  1.00 97.18           C  
ATOM   2264  NE2 GLN C  63      -5.818  -1.700  10.873  1.00 97.18           N  
ATOM   2265  OE1 GLN C  63      -7.914  -2.093  10.158  1.00 97.18           O  
ATOM   2266  N   LYS C  64      -8.798  -1.532   5.101  1.00 97.28           N  
ATOM   2267  CA  LYS C  64      -9.937  -1.715   4.206  1.00 97.28           C  
ATOM   2268  C   LYS C  64     -10.072  -3.175   3.780  1.00 97.28           C  
ATOM   2269  O   LYS C  64     -11.170  -3.734   3.802  1.00 97.28           O  
ATOM   2270  CB  LYS C  64      -9.802  -0.820   2.974  1.00 97.28           C  
ATOM   2271  CG  LYS C  64     -11.089  -0.664   2.177  1.00 97.28           C  
ATOM   2272  CD  LYS C  64     -10.909   0.292   1.005  1.00 97.28           C  
ATOM   2273  CE  LYS C  64     -12.208   0.483   0.233  1.00 97.28           C  
ATOM   2274  NZ  LYS C  64     -12.025   1.380  -0.946  1.00 97.28           N  
ATOM   2275  N   GLY C  65      -8.983  -3.727   3.348  1.00 97.93           N  
ATOM   2276  CA  GLY C  65      -8.979  -5.131   2.973  1.00 97.93           C  
ATOM   2277  C   GLY C  65      -9.363  -6.055   4.113  1.00 97.93           C  
ATOM   2278  O   GLY C  65     -10.152  -6.985   3.927  1.00 97.93           O  
ATOM   2279  N   SER C  66      -8.795  -5.801   5.308  1.00 98.06           N  
ATOM   2280  CA  SER C  66      -9.096  -6.614   6.482  1.00 98.06           C  
ATOM   2281  C   SER C  66     -10.570  -6.521   6.856  1.00 98.06           C  
ATOM   2282  O   SER C  66     -11.208  -7.537   7.145  1.00 98.06           O  
ATOM   2283  CB  SER C  66      -8.232  -6.183   7.668  1.00 98.06           C  
ATOM   2284  OG  SER C  66      -6.854  -6.309   7.359  1.00 98.06           O  
ATOM   2285  N   TRP C  67     -11.019  -5.323   6.791  1.00 97.65           N  
ATOM   2286  CA  TRP C  67     -12.421  -5.110   7.134  1.00 97.65           C  
ATOM   2287  C   TRP C  67     -13.337  -5.863   6.175  1.00 97.65           C  
ATOM   2288  O   TRP C  67     -14.277  -6.536   6.603  1.00 97.65           O  
ATOM   2289  CB  TRP C  67     -12.759  -3.617   7.116  1.00 97.65           C  
ATOM   2290  CG  TRP C  67     -14.185  -3.310   7.462  1.00 97.65           C  
ATOM   2291  CD1 TRP C  67     -14.718  -3.170   8.713  1.00 97.65           C  
ATOM   2292  CD2 TRP C  67     -15.263  -3.112   6.541  1.00 97.65           C  
ATOM   2293  CE2 TRP C  67     -16.422  -2.853   7.307  1.00 97.65           C  
ATOM   2294  CE3 TRP C  67     -15.361  -3.125   5.145  1.00 97.65           C  
ATOM   2295  NE1 TRP C  67     -16.063  -2.895   8.626  1.00 97.65           N  
ATOM   2296  CZ2 TRP C  67     -17.666  -2.611   6.718  1.00 97.65           C  
ATOM   2297  CZ3 TRP C  67     -16.600  -2.884   4.560  1.00 97.65           C  
ATOM   2298  CH2 TRP C  67     -17.734  -2.631   5.349  1.00 97.65           C  
ATOM   2299  N   SER C  68     -13.089  -5.692   4.926  1.00 97.89           N  
ATOM   2300  CA  SER C  68     -13.888  -6.378   3.917  1.00 97.89           C  
ATOM   2301  C   SER C  68     -13.860  -7.889   4.123  1.00 97.89           C  
ATOM   2302  O   SER C  68     -14.902  -8.546   4.083  1.00 97.89           O  
ATOM   2303  CB  SER C  68     -13.388  -6.038   2.513  1.00 97.89           C  
ATOM   2304  OG  SER C  68     -14.164  -6.700   1.528  1.00 97.89           O  
ATOM   2305  N   LEU C  69     -12.764  -8.469   4.361  1.00 98.28           N  
ATOM   2306  CA  LEU C  69     -12.592  -9.903   4.565  1.00 98.28           C  
ATOM   2307  C   LEU C  69     -13.340 -10.369   5.810  1.00 98.28           C  
ATOM   2308  O   LEU C  69     -14.071 -11.359   5.765  1.00 98.28           O  
ATOM   2309  CB  LEU C  69     -11.106 -10.254   4.686  1.00 98.28           C  
ATOM   2310  CG  LEU C  69     -10.779 -11.707   5.036  1.00 98.28           C  
ATOM   2311  CD1 LEU C  69     -11.275 -12.641   3.937  1.00 98.28           C  
ATOM   2312  CD2 LEU C  69      -9.279 -11.879   5.254  1.00 98.28           C  
ATOM   2313  N   LEU C  70     -13.143  -9.642   6.897  1.00 98.22           N  
ATOM   2314  CA  LEU C  70     -13.737 -10.038   8.169  1.00 98.22           C  
ATOM   2315  C   LEU C  70     -15.257  -9.925   8.117  1.00 98.22           C  
ATOM   2316  O   LEU C  70     -15.965 -10.746   8.706  1.00 98.22           O  
ATOM   2317  CB  LEU C  70     -13.189  -9.175   9.309  1.00 98.22           C  
ATOM   2318  CG  LEU C  70     -11.734  -9.428   9.710  1.00 98.22           C  
ATOM   2319  CD1 LEU C  70     -11.286  -8.405  10.749  1.00 98.22           C  
ATOM   2320  CD2 LEU C  70     -11.565 -10.847  10.242  1.00 98.22           C  
ATOM   2321  N   LYS C  71     -15.708  -8.918   7.446  1.00 97.79           N  
ATOM   2322  CA  LYS C  71     -17.151  -8.766   7.280  1.00 97.79           C  
ATOM   2323  C   LYS C  71     -17.751  -9.970   6.560  1.00 97.79           C  
ATOM   2324  O   LYS C  71     -18.770 -10.513   6.990  1.00 97.79           O  
ATOM   2325  CB  LYS C  71     -17.470  -7.483   6.512  1.00 97.79           C  
ATOM   2326  CG  LYS C  71     -18.958  -7.182   6.402  1.00 97.79           C  
ATOM   2327  CD  LYS C  71     -19.214  -5.917   5.594  1.00 97.79           C  
ATOM   2328  CE  LYS C  71     -20.700  -5.711   5.331  1.00 97.79           C  
ATOM   2329  NZ  LYS C  71     -20.960  -4.453   4.569  1.00 97.79           N  
ATOM   2330  N   ASP C  72     -17.175 -10.371   5.534  1.00 97.95           N  
ATOM   2331  CA  ASP C  72     -17.667 -11.508   4.762  1.00 97.95           C  
ATOM   2332  C   ASP C  72     -17.501 -12.812   5.539  1.00 97.95           C  
ATOM   2333  O   ASP C  72     -18.350 -13.702   5.455  1.00 97.95           O  
ATOM   2334  CB  ASP C  72     -16.939 -11.600   3.419  1.00 97.95           C  
ATOM   2335  CG  ASP C  72     -17.661 -10.867   2.302  1.00 97.95           C  
ATOM   2336  OD1 ASP C  72     -18.730 -10.271   2.554  1.00 97.95           O  
ATOM   2337  OD2 ASP C  72     -17.158 -10.890   1.157  1.00 97.95           O  
ATOM   2338  N   LEU C  73     -16.378 -12.948   6.215  1.00 98.03           N  
ATOM   2339  CA  LEU C  73     -16.191 -14.132   7.048  1.00 98.03           C  
ATOM   2340  C   LEU C  73     -17.278 -14.224   8.114  1.00 98.03           C  
ATOM   2341  O   LEU C  73     -17.824 -15.303   8.358  1.00 98.03           O  
ATOM   2342  CB  LEU C  73     -14.812 -14.109   7.710  1.00 98.03           C  
ATOM   2343  CG  LEU C  73     -14.450 -15.324   8.565  1.00 98.03           C  
ATOM   2344  CD1 LEU C  73     -14.478 -16.594   7.721  1.00 98.03           C  
ATOM   2345  CD2 LEU C  73     -13.081 -15.135   9.210  1.00 98.03           C  
ATOM   2346  N   LYS C  74     -17.575 -13.136   8.677  1.00 97.19           N  
ATOM   2347  CA  LYS C  74     -18.633 -13.091   9.683  1.00 97.19           C  
ATOM   2348  C   LYS C  74     -19.983 -13.469   9.079  1.00 97.19           C  
ATOM   2349  O   LYS C  74     -20.784 -14.155   9.717  1.00 97.19           O  
ATOM   2350  CB  LYS C  74     -18.712 -11.702  10.318  1.00 97.19           C  
ATOM   2351  CG  LYS C  74     -19.651 -11.620  11.512  1.00 97.19           C  
ATOM   2352  CD  LYS C  74     -19.576 -10.258  12.189  1.00 97.19           C  
ATOM   2353  CE  LYS C  74     -20.536 -10.165  13.368  1.00 97.19           C  
ATOM   2354  NZ  LYS C  74     -21.828  -9.522  12.980  1.00 97.19           N  
ATOM   2355  N   ARG C  75     -20.223 -12.985   7.933  1.00 97.22           N  
ATOM   2356  CA  ARG C  75     -21.459 -13.344   7.242  1.00 97.22           C  
ATOM   2357  C   ARG C  75     -21.601 -14.857   7.126  1.00 97.22           C  
ATOM   2358  O   ARG C  75     -22.679 -15.405   7.366  1.00 97.22           O  
ATOM   2359  CB  ARG C  75     -21.502 -12.706   5.852  1.00 97.22           C  
ATOM   2360  CG  ARG C  75     -22.816 -12.920   5.117  1.00 97.22           C  
ATOM   2361  CD  ARG C  75     -22.751 -12.404   3.686  1.00 97.22           C  
ATOM   2362  NE  ARG C  75     -21.864 -13.218   2.859  1.00 97.22           N  
ATOM   2363  CZ  ARG C  75     -21.429 -12.875   1.650  1.00 97.22           C  
ATOM   2364  NH1 ARG C  75     -21.792 -11.722   1.101  1.00 97.22           N  
ATOM   2365  NH2 ARG C  75     -20.623 -13.691   0.985  1.00 97.22           N  
ATOM   2366  N   ILE C  76     -20.512 -15.541   6.800  1.00 97.18           N  
ATOM   2367  CA  ILE C  76     -20.524 -16.991   6.647  1.00 97.18           C  
ATOM   2368  C   ILE C  76     -20.758 -17.651   8.004  1.00 97.18           C  
ATOM   2369  O   ILE C  76     -21.585 -18.556   8.128  1.00 97.18           O  
ATOM   2370  CB  ILE C  76     -19.208 -17.506   6.022  1.00 97.18           C  
ATOM   2371  CG1 ILE C  76     -19.093 -17.042   4.565  1.00 97.18           C  
ATOM   2372  CG2 ILE C  76     -19.123 -19.032   6.119  1.00 97.18           C  
ATOM   2373  CD1 ILE C  76     -17.792 -17.448   3.887  1.00 97.18           C  
ATOM   2374  N   THR C  77     -20.044 -17.192   9.025  1.00 96.53           N  
ATOM   2375  CA  THR C  77     -20.183 -17.810  10.339  1.00 96.53           C  
ATOM   2376  C   THR C  77     -21.559 -17.517  10.932  1.00 96.53           C  
ATOM   2377  O   THR C  77     -22.123 -18.351  11.644  1.00 96.53           O  
ATOM   2378  CB  THR C  77     -19.090 -17.318  11.306  1.00 96.53           C  
ATOM   2379  CG2 THR C  77     -17.705 -17.760  10.841  1.00 96.53           C  
ATOM   2380  OG1 THR C  77     -19.125 -15.888  11.371  1.00 96.53           O  
ATOM   2381  N   ASP C  78     -22.131 -16.387  10.622  1.00 96.52           N  
ATOM   2382  CA  ASP C  78     -23.461 -16.032  11.109  1.00 96.52           C  
ATOM   2383  C   ASP C  78     -24.538 -16.874  10.429  1.00 96.52           C  
ATOM   2384  O   ASP C  78     -25.617 -17.080  10.988  1.00 96.52           O  
ATOM   2385  CB  ASP C  78     -23.735 -14.543  10.882  1.00 96.52           C  
ATOM   2386  CG  ASP C  78     -23.040 -13.651  11.896  1.00 96.52           C  
ATOM   2387  OD1 ASP C  78     -22.465 -14.173  12.875  1.00 96.52           O  
ATOM   2388  OD2 ASP C  78     -23.072 -12.414  11.716  1.00 96.52           O  
ATOM   2389  N   SER C  79     -24.286 -17.311   9.265  1.00 96.56           N  
ATOM   2390  CA  SER C  79     -25.254 -18.106   8.517  1.00 96.56           C  
ATOM   2391  C   SER C  79     -25.363 -19.518   9.081  1.00 96.56           C  
ATOM   2392  O   SER C  79     -26.317 -20.239   8.782  1.00 96.56           O  
ATOM   2393  CB  SER C  79     -24.869 -18.166   7.038  1.00 96.56           C  
ATOM   2394  OG  SER C  79     -23.772 -19.041   6.839  1.00 96.56           O  
ATOM   2395  N   ASP C  80     -24.457 -19.997   9.846  1.00 95.87           N  
ATOM   2396  CA  ASP C  80     -24.427 -21.303  10.496  1.00 95.87           C  
ATOM   2397  C   ASP C  80     -24.362 -22.428   9.465  1.00 95.87           C  
ATOM   2398  O   ASP C  80     -24.960 -23.489   9.658  1.00 95.87           O  
ATOM   2399  CB  ASP C  80     -25.651 -21.484  11.396  1.00 95.87           C  
ATOM   2400  CG  ASP C  80     -25.351 -22.286  12.650  1.00 95.87           C  
ATOM   2401  OD1 ASP C  80     -24.170 -22.375  13.050  1.00 95.87           O  
ATOM   2402  OD2 ASP C  80     -26.305 -22.835  13.242  1.00 95.87           O  
ATOM   2403  N   VAL C  81     -23.792 -22.093   8.320  1.00 94.60           N  
ATOM   2404  CA  VAL C  81     -23.629 -23.095   7.272  1.00 94.60           C  
ATOM   2405  C   VAL C  81     -22.627 -24.155   7.722  1.00 94.60           C  
ATOM   2406  O   VAL C  81     -21.663 -23.848   8.426  1.00 94.60           O  
ATOM   2407  CB  VAL C  81     -23.168 -22.455   5.943  1.00 94.60           C  
ATOM   2408  CG1 VAL C  81     -21.735 -21.938   6.061  1.00 94.60           C  
ATOM   2409  CG2 VAL C  81     -23.284 -23.461   4.799  1.00 94.60           C  
ATOM   2410  N   LYS C  82     -22.879 -25.480   7.283  1.00 93.41           N  
ATOM   2411  CA  LYS C  82     -22.049 -26.578   7.770  1.00 93.41           C  
ATOM   2412  C   LYS C  82     -21.578 -27.462   6.619  1.00 93.41           C  
ATOM   2413  O   LYS C  82     -22.073 -27.345   5.495  1.00 93.41           O  
ATOM   2414  CB  LYS C  82     -22.814 -27.415   8.795  1.00 93.41           C  
ATOM   2415  CG  LYS C  82     -23.353 -26.614   9.971  1.00 93.41           C  
ATOM   2416  CD  LYS C  82     -24.072 -27.508  10.974  1.00 93.41           C  
ATOM   2417  CE  LYS C  82     -24.630 -26.704  12.140  1.00 93.41           C  
ATOM   2418  NZ  LYS C  82     -25.242 -27.586  13.178  1.00 93.41           N  
ATOM   2419  N   GLY C  83     -20.578 -28.235   6.932  1.00 89.09           N  
ATOM   2420  CA  GLY C  83     -20.173 -29.322   6.055  1.00 89.09           C  
ATOM   2421  C   GLY C  83     -19.578 -28.842   4.745  1.00 89.09           C  
ATOM   2422  O   GLY C  83     -18.773 -27.910   4.728  1.00 89.09           O  
ATOM   2423  N   ASP C  84     -19.979 -29.447   3.668  1.00 83.37           N  
ATOM   2424  CA  ASP C  84     -19.404 -29.205   2.348  1.00 83.37           C  
ATOM   2425  C   ASP C  84     -19.749 -27.804   1.848  1.00 83.37           C  
ATOM   2426  O   ASP C  84     -18.924 -27.147   1.210  1.00 83.37           O  
ATOM   2427  CB  ASP C  84     -19.891 -30.256   1.349  1.00 83.37           C  
ATOM   2428  CG  ASP C  84     -19.276 -31.624   1.580  1.00 83.37           C  
ATOM   2429  OD1 ASP C  84     -18.400 -31.759   2.462  1.00 83.37           O  
ATOM   2430  OD2 ASP C  84     -19.668 -32.577   0.872  1.00 83.37           O  
ATOM   2431  N   LEU C  85     -20.935 -27.518   2.111  1.00 87.88           N  
ATOM   2432  CA  LEU C  85     -21.360 -26.198   1.660  1.00 87.88           C  
ATOM   2433  C   LEU C  85     -20.554 -25.102   2.350  1.00 87.88           C  
ATOM   2434  O   LEU C  85     -20.212 -24.094   1.728  1.00 87.88           O  
ATOM   2435  CB  LEU C  85     -22.854 -25.995   1.929  1.00 87.88           C  
ATOM   2436  CG  LEU C  85     -23.493 -24.752   1.307  1.00 87.88           C  
ATOM   2437  CD1 LEU C  85     -23.384 -24.806  -0.214  1.00 87.88           C  
ATOM   2438  CD2 LEU C  85     -24.949 -24.625   1.740  1.00 87.88           C  
ATOM   2439  N   PHE C  86     -20.253 -25.307   3.664  1.00 92.58           N  
ATOM   2440  CA  PHE C  86     -19.420 -24.381   4.420  1.00 92.58           C  
ATOM   2441  C   PHE C  86     -18.054 -24.221   3.762  1.00 92.58           C  
ATOM   2442  O   PHE C  86     -17.585 -23.099   3.559  1.00 92.58           O  
ATOM   2443  CB  PHE C  86     -19.252 -24.863   5.864  1.00 92.58           C  
ATOM   2444  CG  PHE C  86     -18.083 -24.243   6.580  1.00 92.58           C  
ATOM   2445  CD1 PHE C  86     -17.013 -25.024   7.001  1.00 92.58           C  
ATOM   2446  CD2 PHE C  86     -18.051 -22.877   6.831  1.00 92.58           C  
ATOM   2447  CE1 PHE C  86     -15.929 -24.453   7.664  1.00 92.58           C  
ATOM   2448  CE2 PHE C  86     -16.972 -22.299   7.492  1.00 92.58           C  
ATOM   2449  CZ  PHE C  86     -15.912 -23.089   7.908  1.00 92.58           C  
ATOM   2450  N   VAL C  87     -17.503 -25.331   3.422  1.00 88.45           N  
ATOM   2451  CA  VAL C  87     -16.174 -25.323   2.819  1.00 88.45           C  
ATOM   2452  C   VAL C  87     -16.218 -24.592   1.479  1.00 88.45           C  
ATOM   2453  O   VAL C  87     -15.369 -23.741   1.202  1.00 88.45           O  
ATOM   2454  CB  VAL C  87     -15.630 -26.756   2.628  1.00 88.45           C  
ATOM   2455  CG1 VAL C  87     -14.299 -26.733   1.878  1.00 88.45           C  
ATOM   2456  CG2 VAL C  87     -15.474 -27.452   3.978  1.00 88.45           C  
ATOM   2457  N   LYS C  88     -17.197 -24.828   0.704  1.00 86.21           N  
ATOM   2458  CA  LYS C  88     -17.343 -24.202  -0.606  1.00 86.21           C  
ATOM   2459  C   LYS C  88     -17.515 -22.691  -0.478  1.00 86.21           C  
ATOM   2460  O   LYS C  88     -16.845 -21.923  -1.172  1.00 86.21           O  
ATOM   2461  CB  LYS C  88     -18.532 -24.802  -1.359  1.00 86.21           C  
ATOM   2462  CG  LYS C  88     -18.650 -24.335  -2.802  1.00 86.21           C  
ATOM   2463  CD  LYS C  88     -19.815 -25.011  -3.514  1.00 86.21           C  
ATOM   2464  CE  LYS C  88     -19.993 -24.476  -4.929  1.00 86.21           C  
ATOM   2465  NZ  LYS C  88     -21.120 -25.151  -5.639  1.00 86.21           N  
ATOM   2466  N   GLU C  89     -18.350 -22.288   0.380  1.00 91.48           N  
ATOM   2467  CA  GLU C  89     -18.624 -20.865   0.552  1.00 91.48           C  
ATOM   2468  C   GLU C  89     -17.399 -20.128   1.088  1.00 91.48           C  
ATOM   2469  O   GLU C  89     -17.117 -19.001   0.676  1.00 91.48           O  
ATOM   2470  CB  GLU C  89     -19.815 -20.655   1.491  1.00 91.48           C  
ATOM   2471  CG  GLU C  89     -21.160 -20.984   0.861  1.00 91.48           C  
ATOM   2472  CD  GLU C  89     -22.344 -20.549   1.710  1.00 91.48           C  
ATOM   2473  OE1 GLU C  89     -23.503 -20.731   1.274  1.00 91.48           O  
ATOM   2474  OE2 GLU C  89     -22.109 -20.022   2.821  1.00 91.48           O  
ATOM   2475  N   LEU C  90     -16.742 -20.773   1.976  1.00 93.38           N  
ATOM   2476  CA  LEU C  90     -15.575 -20.140   2.583  1.00 93.38           C  
ATOM   2477  C   LEU C  90     -14.498 -19.872   1.538  1.00 93.38           C  
ATOM   2478  O   LEU C  90     -13.992 -18.752   1.434  1.00 93.38           O  
ATOM   2479  CB  LEU C  90     -15.010 -21.019   3.701  1.00 93.38           C  
ATOM   2480  CG  LEU C  90     -13.798 -20.465   4.451  1.00 93.38           C  
ATOM   2481  CD1 LEU C  90     -14.156 -19.152   5.141  1.00 93.38           C  
ATOM   2482  CD2 LEU C  90     -13.285 -21.484   5.464  1.00 93.38           C  
ATOM   2483  N   PHE C  91     -14.223 -20.835   0.746  1.00 90.23           N  
ATOM   2484  CA  PHE C  91     -13.142 -20.680  -0.219  1.00 90.23           C  
ATOM   2485  C   PHE C  91     -13.578 -19.801  -1.384  1.00 90.23           C  
ATOM   2486  O   PHE C  91     -12.764 -19.079  -1.963  1.00 90.23           O  
ATOM   2487  CB  PHE C  91     -12.681 -22.046  -0.737  1.00 90.23           C  
ATOM   2488  CG  PHE C  91     -11.756 -22.771   0.203  1.00 90.23           C  
ATOM   2489  CD1 PHE C  91     -10.430 -22.377   0.337  1.00 90.23           C  
ATOM   2490  CD2 PHE C  91     -12.213 -23.846   0.955  1.00 90.23           C  
ATOM   2491  CE1 PHE C  91      -9.571 -23.047   1.206  1.00 90.23           C  
ATOM   2492  CE2 PHE C  91     -11.361 -24.520   1.826  1.00 90.23           C  
ATOM   2493  CZ  PHE C  91     -10.040 -24.119   1.950  1.00 90.23           C  
ATOM   2494  N   TRP C  92     -14.813 -19.878  -1.695  1.00 89.44           N  
ATOM   2495  CA  TRP C  92     -15.318 -18.933  -2.686  1.00 89.44           C  
ATOM   2496  C   TRP C  92     -15.163 -17.496  -2.196  1.00 89.44           C  
ATOM   2497  O   TRP C  92     -14.743 -16.619  -2.953  1.00 89.44           O  
ATOM   2498  CB  TRP C  92     -16.787 -19.221  -3.004  1.00 89.44           C  
ATOM   2499  CG  TRP C  92     -17.334 -18.410  -4.142  1.00 89.44           C  
ATOM   2500  CD1 TRP C  92     -18.088 -17.274  -4.055  1.00 89.44           C  
ATOM   2501  CD2 TRP C  92     -17.170 -18.680  -5.538  1.00 89.44           C  
ATOM   2502  CE2 TRP C  92     -17.854 -17.663  -6.241  1.00 89.44           C  
ATOM   2503  CE3 TRP C  92     -16.512 -19.682  -6.263  1.00 89.44           C  
ATOM   2504  NE1 TRP C  92     -18.404 -16.819  -5.315  1.00 89.44           N  
ATOM   2505  CZ2 TRP C  92     -17.896 -17.621  -7.637  1.00 89.44           C  
ATOM   2506  CZ3 TRP C  92     -16.555 -19.638  -7.651  1.00 89.44           C  
ATOM   2507  CH2 TRP C  92     -17.244 -18.613  -8.322  1.00 89.44           C  
ATOM   2508  N   MET C  93     -15.576 -17.303  -0.954  1.00 95.00           N  
ATOM   2509  CA  MET C  93     -15.446 -15.978  -0.352  1.00 95.00           C  
ATOM   2510  C   MET C  93     -13.990 -15.525  -0.344  1.00 95.00           C  
ATOM   2511  O   MET C  93     -13.692 -14.372  -0.662  1.00 95.00           O  
ATOM   2512  CB  MET C  93     -16.002 -15.976   1.072  1.00 95.00           C  
ATOM   2513  CG  MET C  93     -15.984 -14.609   1.736  1.00 95.00           C  
ATOM   2514  SD  MET C  93     -14.362 -14.221   2.501  1.00 95.00           S  
ATOM   2515  CE  MET C  93     -14.385 -15.370   3.903  1.00 95.00           C  
ATOM   2516  N   LEU C  94     -13.065 -16.436  -0.015  1.00 94.27           N  
ATOM   2517  CA  LEU C  94     -11.647 -16.095   0.010  1.00 94.27           C  
ATOM   2518  C   LEU C  94     -11.156 -15.710  -1.381  1.00 94.27           C  
ATOM   2519  O   LEU C  94     -10.368 -14.772  -1.529  1.00 94.27           O  
ATOM   2520  CB  LEU C  94     -10.823 -17.268   0.548  1.00 94.27           C  
ATOM   2521  CG  LEU C  94     -10.924 -17.534   2.050  1.00 94.27           C  
ATOM   2522  CD1 LEU C  94     -10.163 -18.806   2.416  1.00 94.27           C  
ATOM   2523  CD2 LEU C  94     -10.395 -16.343   2.842  1.00 94.27           C  
ATOM   2524  N   HIS C  95     -11.636 -16.376  -2.372  1.00 89.87           N  
ATOM   2525  CA  HIS C  95     -11.268 -16.072  -3.750  1.00 89.87           C  
ATOM   2526  C   HIS C  95     -11.763 -14.688  -4.159  1.00 89.87           C  
ATOM   2527  O   HIS C  95     -11.008 -13.899  -4.733  1.00 89.87           O  
ATOM   2528  CB  HIS C  95     -11.827 -17.132  -4.701  1.00 89.87           C  
ATOM   2529  CG  HIS C  95     -11.506 -16.877  -6.139  1.00 89.87           C  
ATOM   2530  CD2 HIS C  95     -12.298 -16.516  -7.177  1.00 89.87           C  
ATOM   2531  ND1 HIS C  95     -10.231 -16.992  -6.648  1.00 89.87           N  
ATOM   2532  CE1 HIS C  95     -10.251 -16.711  -7.940  1.00 89.87           C  
ATOM   2533  NE2 HIS C  95     -11.494 -16.419  -8.286  1.00 89.87           N  
ATOM   2534  N   LEU C  96     -12.941 -14.454  -3.821  1.00 92.39           N  
ATOM   2535  CA  LEU C  96     -13.540 -13.167  -4.157  1.00 92.39           C  
ATOM   2536  C   LEU C  96     -12.845 -12.032  -3.415  1.00 92.39           C  
ATOM   2537  O   LEU C  96     -12.587 -10.973  -3.992  1.00 92.39           O  
ATOM   2538  CB  LEU C  96     -15.035 -13.170  -3.826  1.00 92.39           C  
ATOM   2539  CG  LEU C  96     -15.818 -11.914  -4.210  1.00 92.39           C  
ATOM   2540  CD1 LEU C  96     -15.793 -11.716  -5.723  1.00 92.39           C  
ATOM   2541  CD2 LEU C  96     -17.252 -11.998  -3.701  1.00 92.39           C  
ATOM   2542  N   GLN C  97     -12.576 -12.235  -2.178  1.00 96.20           N  
ATOM   2543  CA  GLN C  97     -11.944 -11.201  -1.365  1.00 96.20           C  
ATOM   2544  C   GLN C  97     -10.519 -10.924  -1.837  1.00 96.20           C  
ATOM   2545  O   GLN C  97     -10.040  -9.791  -1.752  1.00 96.20           O  
ATOM   2546  CB  GLN C  97     -11.939 -11.605   0.110  1.00 96.20           C  
ATOM   2547  CG  GLN C  97     -13.283 -11.421   0.802  1.00 96.20           C  
ATOM   2548  CD  GLN C  97     -13.741  -9.975   0.822  1.00 96.20           C  
ATOM   2549  NE2 GLN C  97     -15.041  -9.763   0.651  1.00 96.20           N  
ATOM   2550  OE1 GLN C  97     -12.933  -9.056   0.990  1.00 96.20           O  
ATOM   2551  N   LYS C  98      -9.883 -11.913  -2.313  1.00 93.22           N  
ATOM   2552  CA  LYS C  98      -8.562 -11.677  -2.886  1.00 93.22           C  
ATOM   2553  C   LYS C  98      -8.644 -10.747  -4.093  1.00 93.22           C  
ATOM   2554  O   LYS C  98      -7.822  -9.839  -4.241  1.00 93.22           O  
ATOM   2555  CB  LYS C  98      -7.906 -13.000  -3.288  1.00 93.22           C  
ATOM   2556  CG  LYS C  98      -6.468 -12.859  -3.765  1.00 93.22           C  
ATOM   2557  CD  LYS C  98      -5.849 -14.214  -4.081  1.00 93.22           C  
ATOM   2558  CE  LYS C  98      -4.428 -14.070  -4.612  1.00 93.22           C  
ATOM   2559  NZ  LYS C  98      -3.796 -15.399  -4.867  1.00 93.22           N  
ATOM   2560  N   GLU C  99      -9.588 -10.973  -4.910  1.00 90.93           N  
ATOM   2561  CA  GLU C  99      -9.794 -10.107  -6.068  1.00 90.93           C  
ATOM   2562  C   GLU C  99     -10.129  -8.682  -5.638  1.00 90.93           C  
ATOM   2563  O   GLU C  99      -9.630  -7.719  -6.223  1.00 90.93           O  
ATOM   2564  CB  GLU C  99     -10.906 -10.662  -6.962  1.00 90.93           C  
ATOM   2565  CG  GLU C  99     -10.514 -11.922  -7.720  1.00 90.93           C  
ATOM   2566  CD  GLU C  99     -11.575 -12.383  -8.706  1.00 90.93           C  
ATOM   2567  OE1 GLU C  99     -11.287 -13.280  -9.532  1.00 90.93           O  
ATOM   2568  OE2 GLU C  99     -12.702 -11.842  -8.655  1.00 90.93           O  
ATOM   2569  N   THR C 100     -10.943  -8.621  -4.663  1.00 95.61           N  
ATOM   2570  CA  THR C 100     -11.304  -7.314  -4.126  1.00 95.61           C  
ATOM   2571  C   THR C 100     -10.076  -6.601  -3.568  1.00 95.61           C  
ATOM   2572  O   THR C 100      -9.868  -5.415  -3.829  1.00 95.61           O  
ATOM   2573  CB  THR C 100     -12.372  -7.439  -3.024  1.00 95.61           C  
ATOM   2574  CG2 THR C 100     -12.774  -6.068  -2.489  1.00 95.61           C  
ATOM   2575  OG1 THR C 100     -13.532  -8.088  -3.561  1.00 95.61           O  
ATOM   2576  N   PHE C 101      -9.321  -7.352  -2.858  1.00 96.65           N  
ATOM   2577  CA  PHE C 101      -8.111  -6.774  -2.286  1.00 96.65           C  
ATOM   2578  C   PHE C 101      -7.155  -6.322  -3.385  1.00 96.65           C  
ATOM   2579  O   PHE C 101      -6.496  -5.288  -3.254  1.00 96.65           O  
ATOM   2580  CB  PHE C 101      -7.414  -7.784  -1.367  1.00 96.65           C  
ATOM   2581  CG  PHE C 101      -6.257  -7.207  -0.599  1.00 96.65           C  
ATOM   2582  CD1 PHE C 101      -4.958  -7.631  -0.847  1.00 96.65           C  
ATOM   2583  CD2 PHE C 101      -6.469  -6.238   0.374  1.00 96.65           C  
ATOM   2584  CE1 PHE C 101      -3.885  -7.099  -0.137  1.00 96.65           C  
ATOM   2585  CE2 PHE C 101      -5.401  -5.702   1.090  1.00 96.65           C  
ATOM   2586  CZ  PHE C 101      -4.110  -6.134   0.833  1.00 96.65           C  
ATOM   2587  N   ALA C 102      -7.089  -7.089  -4.389  1.00 93.38           N  
ATOM   2588  CA  ALA C 102      -6.250  -6.714  -5.524  1.00 93.38           C  
ATOM   2589  C   ALA C 102      -6.662  -5.357  -6.088  1.00 93.38           C  
ATOM   2590  O   ALA C 102      -5.810  -4.550  -6.463  1.00 93.38           O  
ATOM   2591  CB  ALA C 102      -6.319  -7.782  -6.613  1.00 93.38           C  
ATOM   2592  N   THR C 103      -7.900  -5.147  -6.104  1.00 94.12           N  
ATOM   2593  CA  THR C 103      -8.408  -3.870  -6.593  1.00 94.12           C  
ATOM   2594  C   THR C 103      -7.997  -2.732  -5.662  1.00 94.12           C  
ATOM   2595  O   THR C 103      -7.620  -1.652  -6.121  1.00 94.12           O  
ATOM   2596  CB  THR C 103      -9.940  -3.894  -6.734  1.00 94.12           C  
ATOM   2597  CG2 THR C 103     -10.457  -2.602  -7.357  1.00 94.12           C  
ATOM   2598  OG1 THR C 103     -10.320  -4.998  -7.565  1.00 94.12           O  
ATOM   2599  N   TYR C 104      -8.088  -3.001  -4.375  1.00 95.84           N  
ATOM   2600  CA  TYR C 104      -7.664  -2.000  -3.403  1.00 95.84           C  
ATOM   2601  C   TYR C 104      -6.189  -1.659  -3.581  1.00 95.84           C  
ATOM   2602  O   TYR C 104      -5.806  -0.487  -3.540  1.00 95.84           O  
ATOM   2603  CB  TYR C 104      -7.918  -2.494  -1.976  1.00 95.84           C  
ATOM   2604  CG  TYR C 104      -9.377  -2.714  -1.660  1.00 95.84           C  
ATOM   2605  CD1 TYR C 104     -10.371  -2.025  -2.353  1.00 95.84           C  
ATOM   2606  CD2 TYR C 104      -9.766  -3.609  -0.670  1.00 95.84           C  
ATOM   2607  CE1 TYR C 104     -11.717  -2.223  -2.064  1.00 95.84           C  
ATOM   2608  CE2 TYR C 104     -11.108  -3.815  -0.373  1.00 95.84           C  
ATOM   2609  CZ  TYR C 104     -12.075  -3.120  -1.074  1.00 95.84           C  
ATOM   2610  OH  TYR C 104     -13.406  -3.320  -0.785  1.00 95.84           O  
ATOM   2611  N   VAL C 105      -5.431  -2.644  -3.766  1.00 95.11           N  
ATOM   2612  CA  VAL C 105      -3.990  -2.456  -3.894  1.00 95.11           C  
ATOM   2613  C   VAL C 105      -3.677  -1.720  -5.194  1.00 95.11           C  
ATOM   2614  O   VAL C 105      -2.819  -0.835  -5.224  1.00 95.11           O  
ATOM   2615  CB  VAL C 105      -3.234  -3.804  -3.850  1.00 95.11           C  
ATOM   2616  CG1 VAL C 105      -1.762  -3.609  -4.204  1.00 95.11           C  
ATOM   2617  CG2 VAL C 105      -3.376  -4.449  -2.473  1.00 95.11           C  
ATOM   2618  N   ALA C 106      -4.341  -2.111  -6.245  1.00 93.36           N  
ATOM   2619  CA  ALA C 106      -4.152  -1.424  -7.520  1.00 93.36           C  
ATOM   2620  C   ALA C 106      -4.481   0.060  -7.397  1.00 93.36           C  
ATOM   2621  O   ALA C 106      -3.746   0.909  -7.909  1.00 93.36           O  
ATOM   2622  CB  ALA C 106      -5.011  -2.069  -8.604  1.00 93.36           C  
ATOM   2623  N   ARG C 107      -5.545   0.357  -6.732  1.00 93.48           N  
ATOM   2624  CA  ARG C 107      -5.941   1.745  -6.518  1.00 93.48           C  
ATOM   2625  C   ARG C 107      -4.914   2.482  -5.664  1.00 93.48           C  
ATOM   2626  O   ARG C 107      -4.564   3.628  -5.955  1.00 93.48           O  
ATOM   2627  CB  ARG C 107      -7.319   1.817  -5.857  1.00 93.48           C  
ATOM   2628  CG  ARG C 107      -7.888   3.224  -5.770  1.00 93.48           C  
ATOM   2629  CD  ARG C 107      -9.305   3.226  -5.212  1.00 93.48           C  
ATOM   2630  NE  ARG C 107      -9.837   4.580  -5.097  1.00 93.48           N  
ATOM   2631  CZ  ARG C 107     -11.090   4.877  -4.763  1.00 93.48           C  
ATOM   2632  NH1 ARG C 107     -11.968   3.915  -4.503  1.00 93.48           N  
ATOM   2633  NH2 ARG C 107     -11.469   6.144  -4.689  1.00 93.48           N  
ATOM   2634  N   PHE C 108      -4.499   1.875  -4.657  1.00 95.04           N  
ATOM   2635  CA  PHE C 108      -3.456   2.435  -3.805  1.00 95.04           C  
ATOM   2636  C   PHE C 108      -2.219   2.785  -4.623  1.00 95.04           C  
ATOM   2637  O   PHE C 108      -1.690   3.894  -4.515  1.00 95.04           O  
ATOM   2638  CB  PHE C 108      -3.087   1.453  -2.688  1.00 95.04           C  
ATOM   2639  CG  PHE C 108      -1.728   1.700  -2.089  1.00 95.04           C  
ATOM   2640  CD1 PHE C 108      -0.662   0.855  -2.378  1.00 95.04           C  
ATOM   2641  CD2 PHE C 108      -1.517   2.775  -1.237  1.00 95.04           C  
ATOM   2642  CE1 PHE C 108       0.595   1.080  -1.824  1.00 95.04           C  
ATOM   2643  CE2 PHE C 108      -0.263   3.006  -0.679  1.00 95.04           C  
ATOM   2644  CZ  PHE C 108       0.792   2.158  -0.973  1.00 95.04           C  
ATOM   2645  N   GLN C 109      -1.727   1.894  -5.419  1.00 92.71           N  
ATOM   2646  CA  GLN C 109      -0.511   2.109  -6.199  1.00 92.71           C  
ATOM   2647  C   GLN C 109      -0.697   3.241  -7.206  1.00 92.71           C  
ATOM   2648  O   GLN C 109       0.248   3.973  -7.505  1.00 92.71           O  
ATOM   2649  CB  GLN C 109      -0.103   0.824  -6.922  1.00 92.71           C  
ATOM   2650  CG  GLN C 109       0.438  -0.256  -5.995  1.00 92.71           C  
ATOM   2651  CD  GLN C 109       1.145  -1.371  -6.744  1.00 92.71           C  
ATOM   2652  NE2 GLN C 109       1.342  -1.180  -8.044  1.00 92.71           N  
ATOM   2653  OE1 GLN C 109       1.512  -2.395  -6.158  1.00 92.71           O  
ATOM   2654  N   LYS C 110      -1.849   3.347  -7.674  1.00 91.83           N  
ATOM   2655  CA  LYS C 110      -2.127   4.356  -8.693  1.00 91.83           C  
ATOM   2656  C   LYS C 110      -2.326   5.733  -8.065  1.00 91.83           C  
ATOM   2657  O   LYS C 110      -1.858   6.739  -8.601  1.00 91.83           O  
ATOM   2658  CB  LYS C 110      -3.360   3.969  -9.510  1.00 91.83           C  
ATOM   2659  CG  LYS C 110      -3.628   4.883 -10.698  1.00 91.83           C  
ATOM   2660  CD  LYS C 110      -4.845   4.426 -11.490  1.00 91.83           C  
ATOM   2661  CE  LYS C 110      -5.156   5.377 -12.638  1.00 91.83           C  
ATOM   2662  NZ  LYS C 110      -6.300   4.893 -13.466  1.00 91.83           N  
ATOM   2663  N   GLU C 111      -2.904   5.733  -6.895  1.00 93.09           N  
ATOM   2664  CA  GLU C 111      -3.376   7.019  -6.389  1.00 93.09           C  
ATOM   2665  C   GLU C 111      -2.644   7.410  -5.109  1.00 93.09           C  
ATOM   2666  O   GLU C 111      -2.409   8.595  -4.860  1.00 93.09           O  
ATOM   2667  CB  GLU C 111      -4.886   6.977  -6.141  1.00 93.09           C  
ATOM   2668  CG  GLU C 111      -5.711   6.770  -7.402  1.00 93.09           C  
ATOM   2669  CD  GLU C 111      -7.206   6.684  -7.134  1.00 93.09           C  
ATOM   2670  OE1 GLU C 111      -7.977   6.414  -8.082  1.00 93.09           O  
ATOM   2671  OE2 GLU C 111      -7.608   6.889  -5.967  1.00 93.09           O  
ATOM   2672  N   ALA C 112      -2.340   6.460  -4.299  1.00 94.22           N  
ATOM   2673  CA  ALA C 112      -1.931   6.793  -2.937  1.00 94.22           C  
ATOM   2674  C   ALA C 112      -0.442   6.528  -2.732  1.00 94.22           C  
ATOM   2675  O   ALA C 112       0.169   7.065  -1.805  1.00 94.22           O  
ATOM   2676  CB  ALA C 112      -2.754   6.001  -1.924  1.00 94.22           C  
ATOM   2677  N   TYR C 113       0.124   5.730  -3.564  1.00 94.55           N  
ATOM   2678  CA  TYR C 113       1.555   5.467  -3.450  1.00 94.55           C  
ATOM   2679  C   TYR C 113       2.369   6.642  -3.977  1.00 94.55           C  
ATOM   2680  O   TYR C 113       2.319   6.955  -5.168  1.00 94.55           O  
ATOM   2681  CB  TYR C 113       1.928   4.190  -4.209  1.00 94.55           C  
ATOM   2682  CG  TYR C 113       3.408   3.895  -4.209  1.00 94.55           C  
ATOM   2683  CD1 TYR C 113       4.185   4.129  -5.341  1.00 94.55           C  
ATOM   2684  CD2 TYR C 113       4.033   3.381  -3.078  1.00 94.55           C  
ATOM   2685  CE1 TYR C 113       5.549   3.857  -5.347  1.00 94.55           C  
ATOM   2686  CE2 TYR C 113       5.396   3.104  -3.072  1.00 94.55           C  
ATOM   2687  CZ  TYR C 113       6.144   3.346  -4.209  1.00 94.55           C  
ATOM   2688  OH  TYR C 113       7.494   3.074  -4.208  1.00 94.55           O  
ATOM   2689  N   CYS C 114       3.129   7.221  -3.099  1.00 93.97           N  
ATOM   2690  CA  CYS C 114       3.964   8.366  -3.447  1.00 93.97           C  
ATOM   2691  C   CYS C 114       3.210   9.335  -4.350  1.00 93.97           C  
ATOM   2692  O   CYS C 114       3.622   9.582  -5.485  1.00 93.97           O  
ATOM   2693  CB  CYS C 114       5.247   7.905  -4.137  1.00 93.97           C  
ATOM   2694  SG  CYS C 114       6.405   7.067  -3.034  1.00 93.97           S  
ATOM   2695  N   PRO C 115       2.205   9.933  -3.777  1.00 95.32           N  
ATOM   2696  CA  PRO C 115       1.333  10.785  -4.590  1.00 95.32           C  
ATOM   2697  C   PRO C 115       1.947  12.154  -4.877  1.00 95.32           C  
ATOM   2698  O   PRO C 115       1.412  12.915  -5.688  1.00 95.32           O  
ATOM   2699  CB  PRO C 115       0.073  10.920  -3.731  1.00 95.32           C  
ATOM   2700  CG  PRO C 115       0.561  10.831  -2.321  1.00 95.32           C  
ATOM   2701  CD  PRO C 115       1.710   9.866  -2.274  1.00 95.32           C  
ATOM   2702  N   ASN C 116       3.022  12.484  -4.253  1.00 95.48           N  
ATOM   2703  CA  ASN C 116       3.644  13.791  -4.440  1.00 95.48           C  
ATOM   2704  C   ASN C 116       4.177  13.959  -5.860  1.00 95.48           C  
ATOM   2705  O   ASN C 116       4.708  13.013  -6.444  1.00 95.48           O  
ATOM   2706  CB  ASN C 116       4.768  14.000  -3.422  1.00 95.48           C  
ATOM   2707  CG  ASN C 116       5.781  12.872  -3.432  1.00 95.48           C  
ATOM   2708  ND2 ASN C 116       7.062  13.224  -3.438  1.00 95.48           N  
ATOM   2709  OD1 ASN C 116       5.416  11.693  -3.432  1.00 95.48           O  
ATOM   2710  N   LYS C 117       4.049  15.099  -6.360  1.00 95.06           N  
ATOM   2711  CA  LYS C 117       4.596  15.411  -7.676  1.00 95.06           C  
ATOM   2712  C   LYS C 117       5.942  16.122  -7.558  1.00 95.06           C  
ATOM   2713  O   LYS C 117       6.714  16.164  -8.518  1.00 95.06           O  
ATOM   2714  CB  LYS C 117       3.617  16.272  -8.476  1.00 95.06           C  
ATOM   2715  CG  LYS C 117       2.308  15.574  -8.808  1.00 95.06           C  
ATOM   2716  CD  LYS C 117       1.398  16.462  -9.647  1.00 95.06           C  
ATOM   2717  CE  LYS C 117       0.073  15.775  -9.953  1.00 95.06           C  
ATOM   2718  NZ  LYS C 117      -0.849  16.667 -10.719  1.00 95.06           N  
ATOM   2719  N   CYS C 118       6.144  16.680  -6.433  1.00 95.15           N  
ATOM   2720  CA  CYS C 118       7.391  17.365  -6.109  1.00 95.15           C  
ATOM   2721  C   CYS C 118       7.759  17.164  -4.645  1.00 95.15           C  
ATOM   2722  O   CYS C 118       6.968  16.622  -3.870  1.00 95.15           O  
ATOM   2723  CB  CYS C 118       7.277  18.858  -6.415  1.00 95.15           C  
ATOM   2724  SG  CYS C 118       6.102  19.731  -5.357  1.00 95.15           S  
ATOM   2725  N   GLY C 119       8.993  17.464  -4.392  1.00 95.01           N  
ATOM   2726  CA  GLY C 119       9.441  17.390  -3.011  1.00 95.01           C  
ATOM   2727  C   GLY C 119       9.719  15.973  -2.548  1.00 95.01           C  
ATOM   2728  O   GLY C 119       9.908  15.071  -3.369  1.00 95.01           O  
ATOM   2729  N   VAL C 120       9.800  15.894  -1.161  1.00 94.49           N  
ATOM   2730  CA  VAL C 120      10.084  14.599  -0.553  1.00 94.49           C  
ATOM   2731  C   VAL C 120       8.989  14.246   0.450  1.00 94.49           C  
ATOM   2732  O   VAL C 120       8.819  14.933   1.460  1.00 94.49           O  
ATOM   2733  CB  VAL C 120      11.465  14.588   0.139  1.00 94.49           C  
ATOM   2734  CG1 VAL C 120      11.769  13.206   0.715  1.00 94.49           C  
ATOM   2735  CG2 VAL C 120      12.556  15.012  -0.841  1.00 94.49           C  
ATOM   2736  N   MET C 121       8.277  13.195   0.104  1.00 95.39           N  
ATOM   2737  CA  MET C 121       7.228  12.710   0.997  1.00 95.39           C  
ATOM   2738  C   MET C 121       7.690  11.473   1.758  1.00 95.39           C  
ATOM   2739  O   MET C 121       8.276  10.560   1.172  1.00 95.39           O  
ATOM   2740  CB  MET C 121       5.955  12.396   0.210  1.00 95.39           C  
ATOM   2741  CG  MET C 121       4.831  11.831   1.064  1.00 95.39           C  
ATOM   2742  SD  MET C 121       3.353  11.382   0.072  1.00 95.39           S  
ATOM   2743  CE  MET C 121       2.309  10.653   1.365  1.00 95.39           C  
ATOM   2744  N   LEU C 122       7.479  11.498   3.051  1.00 95.06           N  
ATOM   2745  CA  LEU C 122       7.722  10.312   3.866  1.00 95.06           C  
ATOM   2746  C   LEU C 122       6.426   9.546   4.112  1.00 95.06           C  
ATOM   2747  O   LEU C 122       5.531  10.039   4.803  1.00 95.06           O  
ATOM   2748  CB  LEU C 122       8.360  10.703   5.201  1.00 95.06           C  
ATOM   2749  CG  LEU C 122       9.716  11.406   5.126  1.00 95.06           C  
ATOM   2750  CD1 LEU C 122      10.231  11.716   6.527  1.00 95.06           C  
ATOM   2751  CD2 LEU C 122      10.719  10.552   4.359  1.00 95.06           C  
ATOM   2752  N   GLN C 123       6.423   8.390   3.530  1.00 95.06           N  
ATOM   2753  CA  GLN C 123       5.201   7.598   3.612  1.00 95.06           C  
ATOM   2754  C   GLN C 123       5.449   6.278   4.335  1.00 95.06           C  
ATOM   2755  O   GLN C 123       6.414   5.572   4.036  1.00 95.06           O  
ATOM   2756  CB  GLN C 123       4.637   7.334   2.216  1.00 95.06           C  
ATOM   2757  CG  GLN C 123       3.270   6.664   2.220  1.00 95.06           C  
ATOM   2758  CD  GLN C 123       2.714   6.454   0.825  1.00 95.06           C  
ATOM   2759  NE2 GLN C 123       1.391   6.411   0.714  1.00 95.06           N  
ATOM   2760  OE1 GLN C 123       3.467   6.333  -0.147  1.00 95.06           O  
ATOM   2761  N   THR C 124       4.564   6.014   5.274  1.00 95.45           N  
ATOM   2762  CA  THR C 124       4.652   4.733   5.966  1.00 95.45           C  
ATOM   2763  C   THR C 124       4.022   3.622   5.131  1.00 95.45           C  
ATOM   2764  O   THR C 124       2.856   3.714   4.745  1.00 95.45           O  
ATOM   2765  CB  THR C 124       3.967   4.795   7.344  1.00 95.45           C  
ATOM   2766  CG2 THR C 124       4.030   3.445   8.050  1.00 95.45           C  
ATOM   2767  OG1 THR C 124       4.624   5.777   8.154  1.00 95.45           O  
ATOM   2768  N   LEU C 125       4.802   2.639   4.882  1.00 95.77           N  
ATOM   2769  CA  LEU C 125       4.344   1.502   4.090  1.00 95.77           C  
ATOM   2770  C   LEU C 125       4.509   0.199   4.865  1.00 95.77           C  
ATOM   2771  O   LEU C 125       5.314   0.122   5.795  1.00 95.77           O  
ATOM   2772  CB  LEU C 125       5.112   1.425   2.768  1.00 95.77           C  
ATOM   2773  CG  LEU C 125       4.993   2.636   1.842  1.00 95.77           C  
ATOM   2774  CD1 LEU C 125       5.999   2.532   0.701  1.00 95.77           C  
ATOM   2775  CD2 LEU C 125       3.573   2.757   1.300  1.00 95.77           C  
ATOM   2776  N   ILE C 126       3.722  -0.761   4.541  1.00 96.22           N  
ATOM   2777  CA  ILE C 126       3.789  -2.104   5.105  1.00 96.22           C  
ATOM   2778  C   ILE C 126       4.195  -3.100   4.020  1.00 96.22           C  
ATOM   2779  O   ILE C 126       3.526  -3.210   2.989  1.00 96.22           O  
ATOM   2780  CB  ILE C 126       2.441  -2.519   5.737  1.00 96.22           C  
ATOM   2781  CG1 ILE C 126       2.033  -1.522   6.827  1.00 96.22           C  
ATOM   2782  CG2 ILE C 126       2.524  -3.942   6.299  1.00 96.22           C  
ATOM   2783  CD1 ILE C 126       0.572  -1.623   7.241  1.00 96.22           C  
ATOM   2784  N   TRP C 127       5.288  -3.755   4.285  1.00 94.22           N  
ATOM   2785  CA  TRP C 127       5.726  -4.804   3.369  1.00 94.22           C  
ATOM   2786  C   TRP C 127       4.921  -6.082   3.581  1.00 94.22           C  
ATOM   2787  O   TRP C 127       4.937  -6.659   4.670  1.00 94.22           O  
ATOM   2788  CB  TRP C 127       7.219  -5.090   3.553  1.00 94.22           C  
ATOM   2789  CG  TRP C 127       8.115  -3.999   3.048  1.00 94.22           C  
ATOM   2790  CD1 TRP C 127       8.483  -2.862   3.711  1.00 94.22           C  
ATOM   2791  CD2 TRP C 127       8.751  -3.941   1.768  1.00 94.22           C  
ATOM   2792  CE2 TRP C 127       9.492  -2.739   1.723  1.00 94.22           C  
ATOM   2793  CE3 TRP C 127       8.768  -4.789   0.653  1.00 94.22           C  
ATOM   2794  NE1 TRP C 127       9.312  -2.100   2.920  1.00 94.22           N  
ATOM   2795  CZ2 TRP C 127      10.242  -2.364   0.605  1.00 94.22           C  
ATOM   2796  CZ3 TRP C 127       9.515  -4.416  -0.459  1.00 94.22           C  
ATOM   2797  CH2 TRP C 127      10.241  -3.213  -0.471  1.00 94.22           C  
ATOM   2798  N   CYS C 128       4.307  -6.585   2.511  1.00 95.00           N  
ATOM   2799  CA  CYS C 128       3.342  -7.673   2.631  1.00 95.00           C  
ATOM   2800  C   CYS C 128       4.041  -8.987   2.962  1.00 95.00           C  
ATOM   2801  O   CYS C 128       3.491  -9.821   3.684  1.00 95.00           O  
ATOM   2802  CB  CYS C 128       2.541  -7.824   1.337  1.00 95.00           C  
ATOM   2803  SG  CYS C 128       1.602  -6.347   0.887  1.00 95.00           S  
ATOM   2804  N   LYS C 129       5.229  -9.204   2.531  1.00 90.51           N  
ATOM   2805  CA  LYS C 129       5.937 -10.475   2.660  1.00 90.51           C  
ATOM   2806  C   LYS C 129       6.284 -10.765   4.117  1.00 90.51           C  
ATOM   2807  O   LYS C 129       6.148 -11.900   4.579  1.00 90.51           O  
ATOM   2808  CB  LYS C 129       7.208 -10.472   1.808  1.00 90.51           C  
ATOM   2809  CG  LYS C 129       7.885 -11.830   1.702  1.00 90.51           C  
ATOM   2810  CD  LYS C 129       9.077 -11.788   0.755  1.00 90.51           C  
ATOM   2811  CE  LYS C 129       9.801 -13.126   0.705  1.00 90.51           C  
ATOM   2812  NZ  LYS C 129      10.926 -13.112  -0.278  1.00 90.51           N  
ATOM   2813  N   ASN C 130       6.633  -9.725   4.853  1.00 92.79           N  
ATOM   2814  CA  ASN C 130       7.076  -9.965   6.223  1.00 92.79           C  
ATOM   2815  C   ASN C 130       6.305  -9.104   7.220  1.00 92.79           C  
ATOM   2816  O   ASN C 130       6.604  -9.115   8.416  1.00 92.79           O  
ATOM   2817  CB  ASN C 130       8.579  -9.713   6.353  1.00 92.79           C  
ATOM   2818  CG  ASN C 130       8.993  -8.359   5.812  1.00 92.79           C  
ATOM   2819  ND2 ASN C 130      10.292  -8.179   5.595  1.00 92.79           N  
ATOM   2820  OD1 ASN C 130       8.154  -7.482   5.590  1.00 92.79           O  
ATOM   2821  N   CYS C 131       5.413  -8.375   6.762  1.00 96.25           N  
ATOM   2822  CA  CYS C 131       4.540  -7.543   7.581  1.00 96.25           C  
ATOM   2823  C   CYS C 131       5.337  -6.462   8.303  1.00 96.25           C  
ATOM   2824  O   CYS C 131       4.989  -6.068   9.418  1.00 96.25           O  
ATOM   2825  CB  CYS C 131       3.784  -8.396   8.599  1.00 96.25           C  
ATOM   2826  SG  CYS C 131       2.624  -9.562   7.852  1.00 96.25           S  
ATOM   2827  N   LYS C 132       6.411  -5.982   7.718  1.00 94.52           N  
ATOM   2828  CA  LYS C 132       7.248  -4.943   8.313  1.00 94.52           C  
ATOM   2829  C   LYS C 132       6.783  -3.553   7.887  1.00 94.52           C  
ATOM   2830  O   LYS C 132       6.516  -3.317   6.706  1.00 94.52           O  
ATOM   2831  CB  LYS C 132       8.714  -5.148   7.925  1.00 94.52           C  
ATOM   2832  CG  LYS C 132       9.696  -4.379   8.797  1.00 94.52           C  
ATOM   2833  CD  LYS C 132      11.138  -4.734   8.460  1.00 94.52           C  
ATOM   2834  CE  LYS C 132      12.124  -3.860   9.223  1.00 94.52           C  
ATOM   2835  NZ  LYS C 132      13.539  -4.200   8.890  1.00 94.52           N  
ATOM   2836  N   LYS C 133       6.683  -2.739   8.865  1.00 94.88           N  
ATOM   2837  CA  LYS C 133       6.324  -1.344   8.623  1.00 94.88           C  
ATOM   2838  C   LYS C 133       7.570  -0.470   8.504  1.00 94.88           C  
ATOM   2839  O   LYS C 133       8.427  -0.478   9.390  1.00 94.88           O  
ATOM   2840  CB  LYS C 133       5.421  -0.820   9.740  1.00 94.88           C  
ATOM   2841  CG  LYS C 133       4.700   0.475   9.396  1.00 94.88           C  
ATOM   2842  CD  LYS C 133       3.782   0.920  10.528  1.00 94.88           C  
ATOM   2843  CE  LYS C 133       2.731   1.908  10.041  1.00 94.88           C  
ATOM   2844  NZ  LYS C 133       1.982   2.525  11.176  1.00 94.88           N  
ATOM   2845  N   GLU C 134       7.691   0.247   7.421  1.00 93.06           N  
ATOM   2846  CA  GLU C 134       8.847   1.103   7.172  1.00 93.06           C  
ATOM   2847  C   GLU C 134       8.425   2.435   6.557  1.00 93.06           C  
ATOM   2848  O   GLU C 134       7.390   2.518   5.893  1.00 93.06           O  
ATOM   2849  CB  GLU C 134       9.853   0.398   6.257  1.00 93.06           C  
ATOM   2850  CG  GLU C 134      10.540  -0.796   6.905  1.00 93.06           C  
ATOM   2851  CD  GLU C 134      11.562  -1.464   5.998  1.00 93.06           C  
ATOM   2852  OE1 GLU C 134      12.244  -2.412   6.449  1.00 93.06           O  
ATOM   2853  OE2 GLU C 134      11.681  -1.034   4.829  1.00 93.06           O  
ATOM   2854  N   VAL C 135       9.228   3.403   6.890  1.00 93.33           N  
ATOM   2855  CA  VAL C 135       8.998   4.713   6.289  1.00 93.33           C  
ATOM   2856  C   VAL C 135       9.776   4.823   4.980  1.00 93.33           C  
ATOM   2857  O   VAL C 135      10.998   4.662   4.960  1.00 93.33           O  
ATOM   2858  CB  VAL C 135       9.401   5.856   7.247  1.00 93.33           C  
ATOM   2859  CG1 VAL C 135       9.184   7.216   6.586  1.00 93.33           C  
ATOM   2860  CG2 VAL C 135       8.614   5.760   8.552  1.00 93.33           C  
ATOM   2861  N   HIS C 136       9.037   5.051   3.956  1.00 92.43           N  
ATOM   2862  CA  HIS C 136       9.614   5.176   2.623  1.00 92.43           C  
ATOM   2863  C   HIS C 136       9.667   6.634   2.179  1.00 92.43           C  
ATOM   2864  O   HIS C 136       8.686   7.366   2.322  1.00 92.43           O  
ATOM   2865  CB  HIS C 136       8.815   4.350   1.614  1.00 92.43           C  
ATOM   2866  CG  HIS C 136       9.277   4.516   0.201  1.00 92.43           C  
ATOM   2867  CD2 HIS C 136       8.724   5.178  -0.843  1.00 92.43           C  
ATOM   2868  ND1 HIS C 136      10.445   3.958  -0.270  1.00 92.43           N  
ATOM   2869  CE1 HIS C 136      10.592   4.270  -1.548  1.00 92.43           C  
ATOM   2870  NE2 HIS C 136       9.561   5.010  -1.918  1.00 92.43           N  
ATOM   2871  N   ALA C 137      10.817   7.001   1.600  1.00 92.04           N  
ATOM   2872  CA  ALA C 137      10.976   8.368   1.107  1.00 92.04           C  
ATOM   2873  C   ALA C 137      10.653   8.454  -0.382  1.00 92.04           C  
ATOM   2874  O   ALA C 137      11.338   7.848  -1.208  1.00 92.04           O  
ATOM   2875  CB  ALA C 137      12.394   8.866   1.371  1.00 92.04           C  
ATOM   2876  N   CYS C 138       9.630   9.169  -0.629  1.00 93.27           N  
ATOM   2877  CA  CYS C 138       9.251   9.442  -2.010  1.00 93.27           C  
ATOM   2878  C   CYS C 138       9.913  10.719  -2.516  1.00 93.27           C  
ATOM   2879  O   CYS C 138       9.418  11.819  -2.268  1.00 93.27           O  
ATOM   2880  CB  CYS C 138       7.732   9.560  -2.136  1.00 93.27           C  
ATOM   2881  SG  CYS C 138       6.832   8.163  -1.428  1.00 93.27           S  
ATOM   2882  N   ARG C 139      10.959  10.521  -3.305  1.00 93.34           N  
ATOM   2883  CA  ARG C 139      11.744  11.666  -3.756  1.00 93.34           C  
ATOM   2884  C   ARG C 139      11.379  12.050  -5.187  1.00 93.34           C  
ATOM   2885  O   ARG C 139      11.452  11.219  -6.094  1.00 93.34           O  
ATOM   2886  CB  ARG C 139      13.240  11.364  -3.658  1.00 93.34           C  
ATOM   2887  CG  ARG C 139      13.713  11.042  -2.250  1.00 93.34           C  
ATOM   2888  CD  ARG C 139      15.205  10.748  -2.209  1.00 93.34           C  
ATOM   2889  NE  ARG C 139      15.631  10.296  -0.887  1.00 93.34           N  
ATOM   2890  CZ  ARG C 139      16.132  11.087   0.059  1.00 93.34           C  
ATOM   2891  NH1 ARG C 139      16.281  12.389  -0.155  1.00 93.34           N  
ATOM   2892  NH2 ARG C 139      16.487  10.572   1.226  1.00 93.34           N  
ATOM   2893  N   LYS C 140      10.910  13.250  -5.290  1.00 92.96           N  
ATOM   2894  CA  LYS C 140      10.628  13.853  -6.589  1.00 92.96           C  
ATOM   2895  C   LYS C 140      11.455  15.117  -6.799  1.00 92.96           C  
ATOM   2896  O   LYS C 140      12.500  15.294  -6.171  1.00 92.96           O  
ATOM   2897  CB  LYS C 140       9.138  14.172  -6.722  1.00 92.96           C  
ATOM   2898  CG  LYS C 140       8.224  12.987  -6.444  1.00 92.96           C  
ATOM   2899  CD  LYS C 140       8.344  11.924  -7.527  1.00 92.96           C  
ATOM   2900  CE  LYS C 140       7.355  10.786  -7.306  1.00 92.96           C  
ATOM   2901  NZ  LYS C 140       6.089  10.996  -8.070  1.00 92.96           N  
ATOM   2902  N   SER C 141      11.051  15.921  -7.761  1.00 91.78           N  
ATOM   2903  CA  SER C 141      11.767  17.170  -8.006  1.00 91.78           C  
ATOM   2904  C   SER C 141      11.684  18.100  -6.801  1.00 91.78           C  
ATOM   2905  O   SER C 141      10.623  18.236  -6.186  1.00 91.78           O  
ATOM   2906  CB  SER C 141      11.210  17.874  -9.244  1.00 91.78           C  
ATOM   2907  OG  SER C 141      11.741  19.183  -9.360  1.00 91.78           O  
ATOM   2908  N   TYR C 142      12.756  18.684  -6.445  1.00 84.66           N  
ATOM   2909  CA  TYR C 142      12.825  19.566  -5.286  1.00 84.66           C  
ATOM   2910  C   TYR C 142      12.032  20.845  -5.525  1.00 84.66           C  
ATOM   2911  O   TYR C 142      11.480  21.426  -4.587  1.00 84.66           O  
ATOM   2912  CB  TYR C 142      14.282  19.910  -4.957  1.00 84.66           C  
ATOM   2913  CG  TYR C 142      14.967  18.881  -4.091  1.00 84.66           C  
ATOM   2914  CD1 TYR C 142      14.726  18.825  -2.719  1.00 84.66           C  
ATOM   2915  CD2 TYR C 142      15.856  17.964  -4.640  1.00 84.66           C  
ATOM   2916  CE1 TYR C 142      15.357  17.880  -1.917  1.00 84.66           C  
ATOM   2917  CE2 TYR C 142      16.492  17.015  -3.847  1.00 84.66           C  
ATOM   2918  CZ  TYR C 142      16.236  16.981  -2.489  1.00 84.66           C  
ATOM   2919  OH  TYR C 142      16.863  16.043  -1.699  1.00 84.66           O  
ATOM   2920  N   ASP C 143      12.050  21.243  -6.690  1.00 83.53           N  
ATOM   2921  CA  ASP C 143      11.377  22.500  -7.006  1.00 83.53           C  
ATOM   2922  C   ASP C 143       9.917  22.261  -7.382  1.00 83.53           C  
ATOM   2923  O   ASP C 143       9.628  21.618  -8.394  1.00 83.53           O  
ATOM   2924  CB  ASP C 143      12.102  23.226  -8.141  1.00 83.53           C  
ATOM   2925  CG  ASP C 143      11.560  24.621  -8.394  1.00 83.53           C  
ATOM   2926  OD1 ASP C 143      10.687  25.085  -7.628  1.00 83.53           O  
ATOM   2927  OD2 ASP C 143      12.007  25.264  -9.368  1.00 83.53           O  
ATOM   2928  N   CYS C 144       8.995  22.726  -6.536  1.00 93.37           N  
ATOM   2929  CA  CYS C 144       7.565  22.548  -6.762  1.00 93.37           C  
ATOM   2930  C   CYS C 144       7.003  23.680  -7.615  1.00 93.37           C  
ATOM   2931  O   CYS C 144       5.786  23.847  -7.707  1.00 93.37           O  
ATOM   2932  CB  CYS C 144       6.816  22.480  -5.431  1.00 93.37           C  
ATOM   2933  SG  CYS C 144       7.205  21.013  -4.452  1.00 93.37           S  
ATOM   2934  N   GLY C 145       7.893  24.442  -8.196  1.00 90.17           N  
ATOM   2935  CA  GLY C 145       7.485  25.495  -9.112  1.00 90.17           C  
ATOM   2936  C   GLY C 145       7.352  26.849  -8.441  1.00 90.17           C  
ATOM   2937  O   GLY C 145       7.581  26.977  -7.236  1.00 90.17           O  
ATOM   2938  N   GLU C 146       7.054  27.883  -9.344  1.00 93.27           N  
ATOM   2939  CA  GLU C 146       6.910  29.261  -8.882  1.00 93.27           C  
ATOM   2940  C   GLU C 146       5.462  29.729  -8.984  1.00 93.27           C  
ATOM   2941  O   GLU C 146       4.773  29.426  -9.960  1.00 93.27           O  
ATOM   2942  CB  GLU C 146       7.822  30.195  -9.685  1.00 93.27           C  
ATOM   2943  CG  GLU C 146       8.064  31.541  -9.016  1.00 93.27           C  
ATOM   2944  CD  GLU C 146       9.029  32.427  -9.786  1.00 93.27           C  
ATOM   2945  OE1 GLU C 146       9.244  33.591  -9.376  1.00 93.27           O  
ATOM   2946  OE2 GLU C 146       9.576  31.955 -10.808  1.00 93.27           O  
ATOM   2947  N   ARG C 147       5.037  30.290  -7.880  1.00 95.79           N  
ATOM   2948  CA  ARG C 147       3.682  30.830  -7.849  1.00 95.79           C  
ATOM   2949  C   ARG C 147       3.692  32.346  -8.012  1.00 95.79           C  
ATOM   2950  O   ARG C 147       4.377  33.051  -7.267  1.00 95.79           O  
ATOM   2951  CB  ARG C 147       2.980  30.448  -6.544  1.00 95.79           C  
ATOM   2952  CG  ARG C 147       2.865  28.948  -6.323  1.00 95.79           C  
ATOM   2953  CD  ARG C 147       1.940  28.619  -5.160  1.00 95.79           C  
ATOM   2954  NE  ARG C 147       1.857  27.180  -4.927  1.00 95.79           N  
ATOM   2955  CZ  ARG C 147       1.068  26.602  -4.026  1.00 95.79           C  
ATOM   2956  NH1 ARG C 147       0.273  27.332  -3.252  1.00 95.79           N  
ATOM   2957  NH2 ARG C 147       1.072  25.282  -3.898  1.00 95.79           N  
ATOM   2958  N   ASN C 148       2.981  32.796  -9.013  1.00 96.36           N  
ATOM   2959  CA  ASN C 148       2.816  34.233  -9.201  1.00 96.36           C  
ATOM   2960  C   ASN C 148       1.543  34.744  -8.531  1.00 96.36           C  
ATOM   2961  O   ASN C 148       0.438  34.349  -8.907  1.00 96.36           O  
ATOM   2962  CB  ASN C 148       2.808  34.583 -10.691  1.00 96.36           C  
ATOM   2963  CG  ASN C 148       4.153  34.356 -11.351  1.00 96.36           C  
ATOM   2964  ND2 ASN C 148       4.135  33.835 -12.572  1.00 96.36           N  
ATOM   2965  OD1 ASN C 148       5.202  34.646 -10.768  1.00 96.36           O  
ATOM   2966  N   VAL C 149       1.799  35.662  -7.576  1.00 95.99           N  
ATOM   2967  CA  VAL C 149       0.669  36.162  -6.801  1.00 95.99           C  
ATOM   2968  C   VAL C 149       0.508  37.664  -7.031  1.00 95.99           C  
ATOM   2969  O   VAL C 149       1.426  38.440  -6.761  1.00 95.99           O  
ATOM   2970  CB  VAL C 149       0.840  35.869  -5.294  1.00 95.99           C  
ATOM   2971  CG1 VAL C 149      -0.373  36.362  -4.508  1.00 95.99           C  
ATOM   2972  CG2 VAL C 149       1.060  34.375  -5.063  1.00 95.99           C  
ATOM   2973  N   GLU C 150      -0.626  38.072  -7.551  1.00 95.81           N  
ATOM   2974  CA  GLU C 150      -0.976  39.481  -7.698  1.00 95.81           C  
ATOM   2975  C   GLU C 150      -1.994  39.908  -6.644  1.00 95.81           C  
ATOM   2976  O   GLU C 150      -3.083  39.336  -6.556  1.00 95.81           O  
ATOM   2977  CB  GLU C 150      -1.523  39.758  -9.100  1.00 95.81           C  
ATOM   2978  CG  GLU C 150      -0.531  39.466 -10.217  1.00 95.81           C  
ATOM   2979  CD  GLU C 150      -1.076  39.775 -11.601  1.00 95.81           C  
ATOM   2980  OE1 GLU C 150      -0.336  39.608 -12.596  1.00 95.81           O  
ATOM   2981  OE2 GLU C 150      -2.253  40.189 -11.691  1.00 95.81           O  
ATOM   2982  N   VAL C 151      -1.542  40.895  -5.937  1.00 95.08           N  
ATOM   2983  CA  VAL C 151      -2.413  41.343  -4.857  1.00 95.08           C  
ATOM   2984  C   VAL C 151      -2.626  42.852  -4.958  1.00 95.08           C  
ATOM   2985  O   VAL C 151      -1.662  43.620  -5.014  1.00 95.08           O  
ATOM   2986  CB  VAL C 151      -1.833  40.979  -3.472  1.00 95.08           C  
ATOM   2987  CG1 VAL C 151      -2.828  41.316  -2.364  1.00 95.08           C  
ATOM   2988  CG2 VAL C 151      -1.456  39.499  -3.425  1.00 95.08           C  
ATOM   2989  N   PRO C 152      -3.942  43.293  -4.908  1.00 94.28           N  
ATOM   2990  CA  PRO C 152      -4.192  44.736  -4.870  1.00 94.28           C  
ATOM   2991  C   PRO C 152      -3.733  45.380  -3.565  1.00 94.28           C  
ATOM   2992  O   PRO C 152      -3.746  44.734  -2.514  1.00 94.28           O  
ATOM   2993  CB  PRO C 152      -5.712  44.833  -5.022  1.00 94.28           C  
ATOM   2994  CG  PRO C 152      -6.138  43.477  -5.485  1.00 94.28           C  
ATOM   2995  CD  PRO C 152      -5.125  42.473  -5.015  1.00 94.28           C  
ATOM   2996  N   GLN C 153      -3.384  46.635  -3.780  1.00 92.91           N  
ATOM   2997  CA  GLN C 153      -2.949  47.382  -2.603  1.00 92.91           C  
ATOM   2998  C   GLN C 153      -4.046  47.426  -1.543  1.00 92.91           C  
ATOM   2999  O   GLN C 153      -5.227  47.563  -1.870  1.00 92.91           O  
ATOM   3000  CB  GLN C 153      -2.536  48.803  -2.990  1.00 92.91           C  
ATOM   3001  CG  GLN C 153      -1.637  49.483  -1.966  1.00 92.91           C  
ATOM   3002  CD  GLN C 153      -1.091  50.811  -2.454  1.00 92.91           C  
ATOM   3003  NE2 GLN C 153      -0.278  51.458  -1.626  1.00 92.91           N  
ATOM   3004  OE1 GLN C 153      -1.396  51.251  -3.567  1.00 92.91           O  
ATOM   3005  N   MET C 154      -3.698  47.284  -0.309  1.00 92.44           N  
ATOM   3006  CA  MET C 154      -4.560  47.359   0.867  1.00 92.44           C  
ATOM   3007  C   MET C 154      -5.358  46.071   1.039  1.00 92.44           C  
ATOM   3008  O   MET C 154      -6.245  45.995   1.890  1.00 92.44           O  
ATOM   3009  CB  MET C 154      -5.509  48.553   0.764  1.00 92.44           C  
ATOM   3010  CG  MET C 154      -4.835  49.894   0.998  1.00 92.44           C  
ATOM   3011  SD  MET C 154      -4.550  50.237   2.779  1.00 92.44           S  
ATOM   3012  CE  MET C 154      -5.954  51.335   3.122  1.00 92.44           C  
ATOM   3013  N   GLU C 155      -5.108  45.129   0.186  1.00 94.36           N  
ATOM   3014  CA  GLU C 155      -5.701  43.806   0.360  1.00 94.36           C  
ATOM   3015  C   GLU C 155      -4.736  42.856   1.063  1.00 94.36           C  
ATOM   3016  O   GLU C 155      -3.577  43.204   1.299  1.00 94.36           O  
ATOM   3017  CB  GLU C 155      -6.122  43.224  -0.991  1.00 94.36           C  
ATOM   3018  CG  GLU C 155      -7.334  43.909  -1.606  1.00 94.36           C  
ATOM   3019  CD  GLU C 155      -8.004  43.084  -2.693  1.00 94.36           C  
ATOM   3020  OE1 GLU C 155      -8.972  43.573  -3.317  1.00 94.36           O  
ATOM   3021  OE2 GLU C 155      -7.556  41.937  -2.922  1.00 94.36           O  
ATOM   3022  N   ASP C 156      -5.227  41.758   1.442  1.00 95.78           N  
ATOM   3023  CA  ASP C 156      -4.414  40.798   2.182  1.00 95.78           C  
ATOM   3024  C   ASP C 156      -3.637  39.890   1.232  1.00 95.78           C  
ATOM   3025  O   ASP C 156      -4.199  39.361   0.272  1.00 95.78           O  
ATOM   3026  CB  ASP C 156      -5.290  39.958   3.114  1.00 95.78           C  
ATOM   3027  CG  ASP C 156      -5.989  40.786   4.177  1.00 95.78           C  
ATOM   3028  OD1 ASP C 156      -5.690  41.992   4.305  1.00 95.78           O  
ATOM   3029  OD2 ASP C 156      -6.845  40.225   4.896  1.00 95.78           O  
ATOM   3030  N   MET C 157      -2.400  39.771   1.473  1.00 95.65           N  
ATOM   3031  CA  MET C 157      -1.570  38.821   0.738  1.00 95.65           C  
ATOM   3032  C   MET C 157      -1.561  37.460   1.426  1.00 95.65           C  
ATOM   3033  O   MET C 157      -1.276  37.366   2.622  1.00 95.65           O  
ATOM   3034  CB  MET C 157      -0.139  39.348   0.602  1.00 95.65           C  
ATOM   3035  CG  MET C 157       0.789  38.411  -0.153  1.00 95.65           C  
ATOM   3036  SD  MET C 157       2.548  38.920  -0.035  1.00 95.65           S  
ATOM   3037  CE  MET C 157       2.915  38.411   1.668  1.00 95.65           C  
ATOM   3038  N   ILE C 158      -1.943  36.430   0.723  1.00 97.10           N  
ATOM   3039  CA  ILE C 158      -1.959  35.074   1.261  1.00 97.10           C  
ATOM   3040  C   ILE C 158      -1.069  34.171   0.410  1.00 97.10           C  
ATOM   3041  O   ILE C 158      -1.348  33.948  -0.771  1.00 97.10           O  
ATOM   3042  CB  ILE C 158      -3.395  34.507   1.322  1.00 97.10           C  
ATOM   3043  CG1 ILE C 158      -4.301  35.436   2.138  1.00 97.10           C  
ATOM   3044  CG2 ILE C 158      -3.394  33.092   1.906  1.00 97.10           C  
ATOM   3045  CD1 ILE C 158      -5.767  35.022   2.147  1.00 97.10           C  
ATOM   3046  N   LEU C 159      -0.014  33.735   0.991  1.00 97.57           N  
ATOM   3047  CA  LEU C 159       0.870  32.767   0.351  1.00 97.57           C  
ATOM   3048  C   LEU C 159       0.637  31.367   0.909  1.00 97.57           C  
ATOM   3049  O   LEU C 159       0.903  31.109   2.085  1.00 97.57           O  
ATOM   3050  CB  LEU C 159       2.335  33.169   0.546  1.00 97.57           C  
ATOM   3051  CG  LEU C 159       2.703  34.600   0.151  1.00 97.57           C  
ATOM   3052  CD1 LEU C 159       4.193  34.844   0.371  1.00 97.57           C  
ATOM   3053  CD2 LEU C 159       2.321  34.869  -1.300  1.00 97.57           C  
ATOM   3054  N   ASP C 160       0.166  30.455   0.116  1.00 97.53           N  
ATOM   3055  CA  ASP C 160      -0.185  29.103   0.538  1.00 97.53           C  
ATOM   3056  C   ASP C 160       0.890  28.101   0.120  1.00 97.53           C  
ATOM   3057  O   ASP C 160       1.108  27.879  -1.073  1.00 97.53           O  
ATOM   3058  CB  ASP C 160      -1.539  28.692  -0.042  1.00 97.53           C  
ATOM   3059  CG  ASP C 160      -2.076  27.404   0.555  1.00 97.53           C  
ATOM   3060  OD1 ASP C 160      -1.395  26.799   1.411  1.00 97.53           O  
ATOM   3061  OD2 ASP C 160      -3.188  26.987   0.164  1.00 97.53           O  
ATOM   3062  N   CYS C 161       1.485  27.484   1.135  1.00 97.25           N  
ATOM   3063  CA  CYS C 161       2.557  26.525   0.893  1.00 97.25           C  
ATOM   3064  C   CYS C 161       2.056  25.095   1.048  1.00 97.25           C  
ATOM   3065  O   CYS C 161       2.828  24.143   0.919  1.00 97.25           O  
ATOM   3066  CB  CYS C 161       3.723  26.773   1.849  1.00 97.25           C  
ATOM   3067  SG  CYS C 161       5.258  25.959   1.351  1.00 97.25           S  
ATOM   3068  N   GLU C 162       0.854  24.863   1.268  1.00 96.66           N  
ATOM   3069  CA  GLU C 162       0.286  23.542   1.523  1.00 96.66           C  
ATOM   3070  C   GLU C 162       0.055  22.781   0.221  1.00 96.66           C  
ATOM   3071  O   GLU C 162      -0.470  23.337  -0.746  1.00 96.66           O  
ATOM   3072  CB  GLU C 162      -1.026  23.662   2.302  1.00 96.66           C  
ATOM   3073  CG  GLU C 162      -1.604  22.325   2.741  1.00 96.66           C  
ATOM   3074  CD  GLU C 162      -2.853  22.464   3.596  1.00 96.66           C  
ATOM   3075  OE1 GLU C 162      -3.337  21.443   4.136  1.00 96.66           O  
ATOM   3076  OE2 GLU C 162      -3.354  23.603   3.727  1.00 96.66           O  
ATOM   3077  N   LEU C 163       0.506  21.614   0.235  1.00 95.83           N  
ATOM   3078  CA  LEU C 163       0.201  20.683  -0.845  1.00 95.83           C  
ATOM   3079  C   LEU C 163      -0.676  19.539  -0.345  1.00 95.83           C  
ATOM   3080  O   LEU C 163      -0.708  19.256   0.855  1.00 95.83           O  
ATOM   3081  CB  LEU C 163       1.491  20.124  -1.452  1.00 95.83           C  
ATOM   3082  CG  LEU C 163       2.458  21.148  -2.048  1.00 95.83           C  
ATOM   3083  CD1 LEU C 163       3.758  20.469  -2.465  1.00 95.83           C  
ATOM   3084  CD2 LEU C 163       1.817  21.862  -3.234  1.00 95.83           C  
ATOM   3085  N   ASN C 164      -1.364  18.835  -1.231  1.00 94.22           N  
ATOM   3086  CA  ASN C 164      -2.367  17.834  -0.884  1.00 94.22           C  
ATOM   3087  C   ASN C 164      -1.751  16.667  -0.117  1.00 94.22           C  
ATOM   3088  O   ASN C 164      -2.403  16.072   0.743  1.00 94.22           O  
ATOM   3089  CB  ASN C 164      -3.079  17.327  -2.140  1.00 94.22           C  
ATOM   3090  CG  ASN C 164      -2.111  16.882  -3.219  1.00 94.22           C  
ATOM   3091  ND2 ASN C 164      -2.616  16.145  -4.202  1.00 94.22           N  
ATOM   3092  OD1 ASN C 164      -0.919  17.198  -3.171  1.00 94.22           O  
ATOM   3093  N   TRP C 165      -0.508  16.417  -0.360  1.00 95.61           N  
ATOM   3094  CA  TRP C 165       0.113  15.226   0.211  1.00 95.61           C  
ATOM   3095  C   TRP C 165       0.769  15.542   1.551  1.00 95.61           C  
ATOM   3096  O   TRP C 165       1.216  14.636   2.259  1.00 95.61           O  
ATOM   3097  CB  TRP C 165       1.149  14.644  -0.754  1.00 95.61           C  
ATOM   3098  CG  TRP C 165       2.229  15.609  -1.142  1.00 95.61           C  
ATOM   3099  CD1 TRP C 165       2.237  16.448  -2.221  1.00 95.61           C  
ATOM   3100  CD2 TRP C 165       3.465  15.830  -0.454  1.00 95.61           C  
ATOM   3101  CE2 TRP C 165       4.172  16.818  -1.173  1.00 95.61           C  
ATOM   3102  CE3 TRP C 165       4.041  15.287   0.702  1.00 95.61           C  
ATOM   3103  NE1 TRP C 165       3.402  17.179  -2.245  1.00 95.61           N  
ATOM   3104  CZ2 TRP C 165       5.430  17.277  -0.772  1.00 95.61           C  
ATOM   3105  CZ3 TRP C 165       5.292  15.744   1.099  1.00 95.61           C  
ATOM   3106  CH2 TRP C 165       5.972  16.729   0.362  1.00 95.61           C  
ATOM   3107  N   HIS C 166       0.889  16.834   1.974  1.00 95.96           N  
ATOM   3108  CA  HIS C 166       1.554  17.224   3.213  1.00 95.96           C  
ATOM   3109  C   HIS C 166       0.901  16.560   4.420  1.00 95.96           C  
ATOM   3110  O   HIS C 166       1.594  16.089   5.326  1.00 95.96           O  
ATOM   3111  CB  HIS C 166       1.536  18.744   3.376  1.00 95.96           C  
ATOM   3112  CG  HIS C 166       2.540  19.451   2.521  1.00 95.96           C  
ATOM   3113  CD2 HIS C 166       3.439  18.975   1.628  1.00 95.96           C  
ATOM   3114  ND1 HIS C 166       2.696  20.820   2.534  1.00 95.96           N  
ATOM   3115  CE1 HIS C 166       3.651  21.156   1.683  1.00 95.96           C  
ATOM   3116  NE2 HIS C 166       4.118  20.056   1.121  1.00 95.96           N  
ATOM   3117  N   GLN C 167      -0.407  16.529   4.375  1.00 93.68           N  
ATOM   3118  CA  GLN C 167      -1.137  15.983   5.515  1.00 93.68           C  
ATOM   3119  C   GLN C 167      -0.841  14.497   5.697  1.00 93.68           C  
ATOM   3120  O   GLN C 167      -0.880  13.985   6.818  1.00 93.68           O  
ATOM   3121  CB  GLN C 167      -2.641  16.201   5.344  1.00 93.68           C  
ATOM   3122  CG  GLN C 167      -3.058  17.666   5.380  1.00 93.68           C  
ATOM   3123  CD  GLN C 167      -4.539  17.861   5.112  1.00 93.68           C  
ATOM   3124  NE2 GLN C 167      -5.002  19.102   5.221  1.00 93.68           N  
ATOM   3125  OE1 GLN C 167      -5.259  16.906   4.811  1.00 93.68           O  
ATOM   3126  N   ALA C 168      -0.551  13.867   4.675  1.00 93.67           N  
ATOM   3127  CA  ALA C 168      -0.339  12.423   4.713  1.00 93.67           C  
ATOM   3128  C   ALA C 168       1.128  12.091   4.972  1.00 93.67           C  
ATOM   3129  O   ALA C 168       1.463  10.955   5.317  1.00 93.67           O  
ATOM   3130  CB  ALA C 168      -0.804  11.782   3.408  1.00 93.67           C  
ATOM   3131  N   SER C 169       2.013  13.072   4.842  1.00 95.20           N  
ATOM   3132  CA  SER C 169       3.447  12.840   4.996  1.00 95.20           C  
ATOM   3133  C   SER C 169       3.839  12.758   6.467  1.00 95.20           C  
ATOM   3134  O   SER C 169       3.294  13.485   7.302  1.00 95.20           O  
ATOM   3135  CB  SER C 169       4.247  13.946   4.307  1.00 95.20           C  
ATOM   3136  OG  SER C 169       5.639  13.717   4.441  1.00 95.20           O  
ATOM   3137  N   GLU C 170       4.788  11.846   6.659  1.00 94.60           N  
ATOM   3138  CA  GLU C 170       5.338  11.734   8.007  1.00 94.60           C  
ATOM   3139  C   GLU C 170       6.588  12.595   8.165  1.00 94.60           C  
ATOM   3140  O   GLU C 170       7.185  13.021   7.175  1.00 94.60           O  
ATOM   3141  CB  GLU C 170       5.658  10.275   8.337  1.00 94.60           C  
ATOM   3142  CG  GLU C 170       4.457   9.344   8.243  1.00 94.60           C  
ATOM   3143  CD  GLU C 170       4.503   8.203   9.247  1.00 94.60           C  
ATOM   3144  OE1 GLU C 170       3.538   7.408   9.306  1.00 94.60           O  
ATOM   3145  OE2 GLU C 170       5.512   8.103   9.980  1.00 94.60           O  
ATOM   3146  N   GLY C 171       6.901  12.954   9.464  1.00 94.38           N  
ATOM   3147  CA  GLY C 171       8.172  13.578   9.803  1.00 94.38           C  
ATOM   3148  C   GLY C 171       8.238  15.043   9.417  1.00 94.38           C  
ATOM   3149  O   GLY C 171       9.322  15.580   9.182  1.00 94.38           O  
ATOM   3150  N   LEU C 172       7.122  15.616   9.303  1.00 95.55           N  
ATOM   3151  CA  LEU C 172       7.124  17.030   8.945  1.00 95.55           C  
ATOM   3152  C   LEU C 172       7.364  17.902  10.173  1.00 95.55           C  
ATOM   3153  O   LEU C 172       6.957  17.545  11.282  1.00 95.55           O  
ATOM   3154  CB  LEU C 172       5.800  17.417   8.281  1.00 95.55           C  
ATOM   3155  CG  LEU C 172       5.457  16.690   6.979  1.00 95.55           C  
ATOM   3156  CD1 LEU C 172       4.083  17.124   6.477  1.00 95.55           C  
ATOM   3157  CD2 LEU C 172       6.525  16.951   5.924  1.00 95.55           C  
ATOM   3158  N   THR C 173       8.047  18.985   9.931  1.00 95.56           N  
ATOM   3159  CA  THR C 173       8.291  19.936  11.010  1.00 95.56           C  
ATOM   3160  C   THR C 173       7.506  21.224  10.783  1.00 95.56           C  
ATOM   3161  O   THR C 173       6.278  21.236  10.887  1.00 95.56           O  
ATOM   3162  CB  THR C 173       9.791  20.261  11.139  1.00 95.56           C  
ATOM   3163  CG2 THR C 173      10.589  19.025  11.543  1.00 95.56           C  
ATOM   3164  OG1 THR C 173      10.280  20.742   9.881  1.00 95.56           O  
ATOM   3165  N   ASP C 174       8.218  22.328  10.461  1.00 96.63           N  
ATOM   3166  CA  ASP C 174       7.514  23.603  10.349  1.00 96.63           C  
ATOM   3167  C   ASP C 174       7.620  24.167   8.935  1.00 96.63           C  
ATOM   3168  O   ASP C 174       8.548  23.833   8.195  1.00 96.63           O  
ATOM   3169  CB  ASP C 174       8.066  24.611  11.360  1.00 96.63           C  
ATOM   3170  CG  ASP C 174       7.811  24.208  12.801  1.00 96.63           C  
ATOM   3171  OD1 ASP C 174       6.774  23.568  13.080  1.00 96.63           O  
ATOM   3172  OD2 ASP C 174       8.652  24.533  13.666  1.00 96.63           O  
ATOM   3173  N   TYR C 175       6.556  24.912   8.704  1.00 97.70           N  
ATOM   3174  CA  TYR C 175       6.652  25.763   7.523  1.00 97.70           C  
ATOM   3175  C   TYR C 175       7.459  27.021   7.822  1.00 97.70           C  
ATOM   3176  O   TYR C 175       7.226  27.690   8.831  1.00 97.70           O  
ATOM   3177  CB  TYR C 175       5.257  26.144   7.021  1.00 97.70           C  
ATOM   3178  CG  TYR C 175       4.455  24.973   6.508  1.00 97.70           C  
ATOM   3179  CD1 TYR C 175       4.505  24.603   5.166  1.00 97.70           C  
ATOM   3180  CD2 TYR C 175       3.644  24.234   7.364  1.00 97.70           C  
ATOM   3181  CE1 TYR C 175       3.766  23.526   4.689  1.00 97.70           C  
ATOM   3182  CE2 TYR C 175       2.902  23.155   6.898  1.00 97.70           C  
ATOM   3183  CZ  TYR C 175       2.969  22.809   5.561  1.00 97.70           C  
ATOM   3184  OH  TYR C 175       2.236  21.741   5.094  1.00 97.70           O  
ATOM   3185  N   SER C 176       8.481  27.310   6.956  1.00 97.77           N  
ATOM   3186  CA  SER C 176       9.280  28.526   7.064  1.00 97.77           C  
ATOM   3187  C   SER C 176       9.129  29.399   5.823  1.00 97.77           C  
ATOM   3188  O   SER C 176       9.380  28.944   4.704  1.00 97.77           O  
ATOM   3189  CB  SER C 176      10.754  28.183   7.281  1.00 97.77           C  
ATOM   3190  OG  SER C 176      10.918  27.374   8.433  1.00 97.77           O  
ATOM   3191  N   PHE C 177       8.684  30.609   6.102  1.00 98.09           N  
ATOM   3192  CA  PHE C 177       8.564  31.558   5.002  1.00 98.09           C  
ATOM   3193  C   PHE C 177       9.700  32.572   5.034  1.00 98.09           C  
ATOM   3194  O   PHE C 177       9.962  33.186   6.071  1.00 98.09           O  
ATOM   3195  CB  PHE C 177       7.213  32.280   5.058  1.00 98.09           C  
ATOM   3196  CG  PHE C 177       6.039  31.398   4.732  1.00 98.09           C  
ATOM   3197  CD1 PHE C 177       5.535  31.337   3.438  1.00 98.09           C  
ATOM   3198  CD2 PHE C 177       5.438  30.628   5.720  1.00 98.09           C  
ATOM   3199  CE1 PHE C 177       4.449  30.522   3.133  1.00 98.09           C  
ATOM   3200  CE2 PHE C 177       4.351  29.811   5.422  1.00 98.09           C  
ATOM   3201  CZ  PHE C 177       3.858  29.759   4.129  1.00 98.09           C  
ATOM   3202  N   TYR C 178      10.325  32.693   3.852  1.00 97.60           N  
ATOM   3203  CA  TYR C 178      11.433  33.631   3.714  1.00 97.60           C  
ATOM   3204  C   TYR C 178      11.109  34.709   2.687  1.00 97.60           C  
ATOM   3205  O   TYR C 178      10.476  34.434   1.665  1.00 97.60           O  
ATOM   3206  CB  TYR C 178      12.715  32.894   3.309  1.00 97.60           C  
ATOM   3207  CG  TYR C 178      13.174  31.875   4.324  1.00 97.60           C  
ATOM   3208  CD1 TYR C 178      14.086  32.217   5.320  1.00 97.60           C  
ATOM   3209  CD2 TYR C 178      12.698  30.569   4.289  1.00 97.60           C  
ATOM   3210  CE1 TYR C 178      14.515  31.282   6.255  1.00 97.60           C  
ATOM   3211  CE2 TYR C 178      13.119  29.625   5.220  1.00 97.60           C  
ATOM   3212  CZ  TYR C 178      14.026  29.990   6.198  1.00 97.60           C  
ATOM   3213  OH  TYR C 178      14.446  29.060   7.121  1.00 97.60           O  
ATOM   3214  N   ARG C 179      11.502  35.896   3.023  1.00 97.19           N  
ATOM   3215  CA  ARG C 179      11.536  36.959   2.024  1.00 97.19           C  
ATOM   3216  C   ARG C 179      12.896  37.025   1.340  1.00 97.19           C  
ATOM   3217  O   ARG C 179      13.929  37.116   2.008  1.00 97.19           O  
ATOM   3218  CB  ARG C 179      11.204  38.309   2.663  1.00 97.19           C  
ATOM   3219  CG  ARG C 179      11.107  39.455   1.668  1.00 97.19           C  
ATOM   3220  CD  ARG C 179      10.219  40.578   2.186  1.00 97.19           C  
ATOM   3221  NE  ARG C 179      10.137  41.681   1.233  1.00 97.19           N  
ATOM   3222  CZ  ARG C 179       9.336  42.736   1.363  1.00 97.19           C  
ATOM   3223  NH1 ARG C 179       8.530  42.850   2.411  1.00 97.19           N  
ATOM   3224  NH2 ARG C 179       9.341  43.682   0.436  1.00 97.19           N  
ATOM   3225  N   VAL C 180      12.881  36.849   0.061  1.00 96.29           N  
ATOM   3226  CA  VAL C 180      14.128  36.844  -0.696  1.00 96.29           C  
ATOM   3227  C   VAL C 180      14.390  38.234  -1.270  1.00 96.29           C  
ATOM   3228  O   VAL C 180      13.591  38.748  -2.058  1.00 96.29           O  
ATOM   3229  CB  VAL C 180      14.100  35.795  -1.829  1.00 96.29           C  
ATOM   3230  CG1 VAL C 180      15.453  35.728  -2.537  1.00 96.29           C  
ATOM   3231  CG2 VAL C 180      13.715  34.424  -1.277  1.00 96.29           C  
ATOM   3232  N   TRP C 181      15.575  38.703  -0.908  1.00 93.71           N  
ATOM   3233  CA  TRP C 181      15.903  40.056  -1.347  1.00 93.71           C  
ATOM   3234  C   TRP C 181      16.784  40.027  -2.590  1.00 93.71           C  
ATOM   3235  O   TRP C 181      17.387  38.999  -2.909  1.00 93.71           O  
ATOM   3236  CB  TRP C 181      16.603  40.831  -0.227  1.00 93.71           C  
ATOM   3237  CG  TRP C 181      15.799  40.939   1.033  1.00 93.71           C  
ATOM   3238  CD1 TRP C 181      15.979  40.233   2.189  1.00 93.71           C  
ATOM   3239  CD2 TRP C 181      14.682  41.804   1.262  1.00 93.71           C  
ATOM   3240  CE2 TRP C 181      14.234  41.569   2.581  1.00 93.71           C  
ATOM   3241  CE3 TRP C 181      14.015  42.757   0.479  1.00 93.71           C  
ATOM   3242  NE1 TRP C 181      15.042  40.606   3.124  1.00 93.71           N  
ATOM   3243  CZ2 TRP C 181      13.149  42.253   3.135  1.00 93.71           C  
ATOM   3244  CZ3 TRP C 181      12.936  43.436   1.032  1.00 93.71           C  
ATOM   3245  CH2 TRP C 181      12.515  43.180   2.347  1.00 93.71           C  
ATOM   3246  N   GLY C 182      16.882  41.090  -3.339  1.00 88.06           N  
ATOM   3247  CA  GLY C 182      17.643  41.199  -4.573  1.00 88.06           C  
ATOM   3248  C   GLY C 182      19.132  40.988  -4.377  1.00 88.06           C  
ATOM   3249  O   GLY C 182      19.844  40.630  -5.319  1.00 88.06           O  
ATOM   3250  N   ASN C 183      19.599  41.211  -3.161  1.00 88.64           N  
ATOM   3251  CA  ASN C 183      21.021  41.055  -2.875  1.00 88.64           C  
ATOM   3252  C   ASN C 183      21.366  39.611  -2.519  1.00 88.64           C  
ATOM   3253  O   ASN C 183      22.393  39.351  -1.890  1.00 88.64           O  
ATOM   3254  CB  ASN C 183      21.448  41.997  -1.748  1.00 88.64           C  
ATOM   3255  CG  ASN C 183      20.515  41.941  -0.555  1.00 88.64           C  
ATOM   3256  ND2 ASN C 183      20.810  42.736   0.467  1.00 88.64           N  
ATOM   3257  OD1 ASN C 183      19.537  41.189  -0.550  1.00 88.64           O  
ATOM   3258  N   ASN C 184      20.558  38.754  -2.778  1.00 87.14           N  
ATOM   3259  CA  ASN C 184      20.738  37.323  -2.556  1.00 87.14           C  
ATOM   3260  C   ASN C 184      20.705  36.979  -1.070  1.00 87.14           C  
ATOM   3261  O   ASN C 184      21.342  36.017  -0.637  1.00 87.14           O  
ATOM   3262  CB  ASN C 184      22.048  36.842  -3.184  1.00 87.14           C  
ATOM   3263  CG  ASN C 184      21.951  36.685  -4.688  1.00 87.14           C  
ATOM   3264  ND2 ASN C 184      23.098  36.648  -5.355  1.00 87.14           N  
ATOM   3265  OD1 ASN C 184      20.854  36.600  -5.247  1.00 87.14           O  
ATOM   3266  N   THR C 185      20.208  37.832  -0.288  1.00 91.54           N  
ATOM   3267  CA  THR C 185      19.968  37.531   1.118  1.00 91.54           C  
ATOM   3268  C   THR C 185      18.496  37.204   1.357  1.00 91.54           C  
ATOM   3269  O   THR C 185      17.651  37.457   0.497  1.00 91.54           O  
ATOM   3270  CB  THR C 185      20.388  38.706   2.021  1.00 91.54           C  
ATOM   3271  CG2 THR C 185      21.858  39.057   1.818  1.00 91.54           C  
ATOM   3272  OG1 THR C 185      19.588  39.852   1.708  1.00 91.54           O  
ATOM   3273  N   GLU C 186      18.303  36.522   2.450  1.00 95.14           N  
ATOM   3274  CA  GLU C 186      16.928  36.168   2.785  1.00 95.14           C  
ATOM   3275  C   GLU C 186      16.628  36.447   4.255  1.00 95.14           C  
ATOM   3276  O   GLU C 186      17.525  36.388   5.099  1.00 95.14           O  
ATOM   3277  CB  GLU C 186      16.657  34.696   2.463  1.00 95.14           C  
ATOM   3278  CG  GLU C 186      16.902  34.330   1.007  1.00 95.14           C  
ATOM   3279  CD  GLU C 186      16.658  32.859   0.709  1.00 95.14           C  
ATOM   3280  OE1 GLU C 186      16.751  32.456  -0.473  1.00 95.14           O  
ATOM   3281  OE2 GLU C 186      16.373  32.104   1.664  1.00 95.14           O  
ATOM   3282  N   THR C 187      15.379  36.839   4.567  1.00 96.06           N  
ATOM   3283  CA  THR C 187      14.907  37.071   5.927  1.00 96.06           C  
ATOM   3284  C   THR C 187      13.744  36.142   6.262  1.00 96.06           C  
ATOM   3285  O   THR C 187      12.811  35.996   5.469  1.00 96.06           O  
ATOM   3286  CB  THR C 187      14.472  38.536   6.125  1.00 96.06           C  
ATOM   3287  CG2 THR C 187      14.364  38.882   7.607  1.00 96.06           C  
ATOM   3288  OG1 THR C 187      15.435  39.401   5.513  1.00 96.06           O  
ATOM   3289  N   LEU C 188      13.810  35.560   7.469  1.00 97.40           N  
ATOM   3290  CA  LEU C 188      12.726  34.700   7.932  1.00 97.40           C  
ATOM   3291  C   LEU C 188      11.529  35.531   8.384  1.00 97.40           C  
ATOM   3292  O   LEU C 188      11.640  36.336   9.311  1.00 97.40           O  
ATOM   3293  CB  LEU C 188      13.204  33.808   9.080  1.00 97.40           C  
ATOM   3294  CG  LEU C 188      12.172  32.838   9.660  1.00 97.40           C  
ATOM   3295  CD1 LEU C 188      11.798  31.782   8.626  1.00 97.40           C  
ATOM   3296  CD2 LEU C 188      12.708  32.185  10.930  1.00 97.40           C  
ATOM   3297  N   VAL C 189      10.529  35.302   7.742  1.00 95.86           N  
ATOM   3298  CA  VAL C 189       9.329  36.090   8.006  1.00 95.86           C  
ATOM   3299  C   VAL C 189       8.432  35.349   8.995  1.00 95.86           C  
ATOM   3300  O   VAL C 189       7.865  35.960   9.905  1.00 95.86           O  
ATOM   3301  CB  VAL C 189       8.552  36.392   6.705  1.00 95.86           C  
ATOM   3302  CG1 VAL C 189       7.330  37.261   6.996  1.00 95.86           C  
ATOM   3303  CG2 VAL C 189       9.464  37.072   5.685  1.00 95.86           C  
ATOM   3304  N   SER C 190       8.226  34.114   8.765  1.00 96.22           N  
ATOM   3305  CA  SER C 190       7.360  33.306   9.618  1.00 96.22           C  
ATOM   3306  C   SER C 190       7.831  31.857   9.670  1.00 96.22           C  
ATOM   3307  O   SER C 190       8.383  31.343   8.695  1.00 96.22           O  
ATOM   3308  CB  SER C 190       5.914  33.363   9.122  1.00 96.22           C  
ATOM   3309  OG  SER C 190       5.310  32.082   9.185  1.00 96.22           O  
ATOM   3310  N   LYS C 191       7.669  31.251  10.870  1.00 97.22           N  
ATOM   3311  CA  LYS C 191       7.952  29.834  11.081  1.00 97.22           C  
ATOM   3312  C   LYS C 191       6.923  29.203  12.016  1.00 97.22           C  
ATOM   3313  O   LYS C 191       6.672  29.716  13.108  1.00 97.22           O  
ATOM   3314  CB  LYS C 191       9.360  29.645  11.647  1.00 97.22           C  
ATOM   3315  CG  LYS C 191       9.761  28.189  11.834  1.00 97.22           C  
ATOM   3316  CD  LYS C 191      11.196  28.065  12.331  1.00 97.22           C  
ATOM   3317  CE  LYS C 191      11.608  26.608  12.494  1.00 97.22           C  
ATOM   3318  NZ  LYS C 191      13.010  26.480  12.991  1.00 97.22           N  
ATOM   3319  N   GLY C 192       6.321  28.194  11.556  1.00 96.50           N  
ATOM   3320  CA  GLY C 192       5.324  27.522  12.375  1.00 96.50           C  
ATOM   3321  C   GLY C 192       4.621  26.390  11.650  1.00 96.50           C  
ATOM   3322  O   GLY C 192       5.086  25.932  10.604  1.00 96.50           O  
ATOM   3323  N   LYS C 193       3.518  25.940  12.256  1.00 96.18           N  
ATOM   3324  CA  LYS C 193       2.759  24.819  11.708  1.00 96.18           C  
ATOM   3325  C   LYS C 193       1.757  25.294  10.661  1.00 96.18           C  
ATOM   3326  O   LYS C 193       1.216  24.488   9.900  1.00 96.18           O  
ATOM   3327  CB  LYS C 193       2.033  24.066  12.823  1.00 96.18           C  
ATOM   3328  CG  LYS C 193       2.962  23.429  13.847  1.00 96.18           C  
ATOM   3329  CD  LYS C 193       3.802  22.320  13.226  1.00 96.18           C  
ATOM   3330  CE  LYS C 193       4.650  21.609  14.270  1.00 96.18           C  
ATOM   3331  NZ  LYS C 193       5.631  20.673  13.643  1.00 96.18           N  
ATOM   3332  N   GLU C 194       1.616  26.633  10.582  1.00 96.14           N  
ATOM   3333  CA  GLU C 194       0.701  27.208   9.601  1.00 96.14           C  
ATOM   3334  C   GLU C 194       1.289  27.144   8.195  1.00 96.14           C  
ATOM   3335  O   GLU C 194       2.390  27.645   7.953  1.00 96.14           O  
ATOM   3336  CB  GLU C 194       0.361  28.656   9.964  1.00 96.14           C  
ATOM   3337  CG  GLU C 194      -0.447  28.794  11.246  1.00 96.14           C  
ATOM   3338  CD  GLU C 194      -1.384  29.992  11.237  1.00 96.14           C  
ATOM   3339  OE1 GLU C 194      -2.187  30.142  12.186  1.00 96.14           O  
ATOM   3340  OE2 GLU C 194      -1.315  30.787  10.274  1.00 96.14           O  
ATOM   3341  N   ALA C 195       0.546  26.673   7.313  1.00 97.57           N  
ATOM   3342  CA  ALA C 195       1.033  26.474   5.951  1.00 97.57           C  
ATOM   3343  C   ALA C 195       0.910  27.755   5.130  1.00 97.57           C  
ATOM   3344  O   ALA C 195       1.376  27.817   3.990  1.00 97.57           O  
ATOM   3345  CB  ALA C 195       0.273  25.336   5.274  1.00 97.57           C  
ATOM   3346  N   THR C 196       0.306  28.763   5.711  1.00 97.60           N  
ATOM   3347  CA  THR C 196       0.066  29.988   4.956  1.00 97.60           C  
ATOM   3348  C   THR C 196       0.736  31.181   5.633  1.00 97.60           C  
ATOM   3349  O   THR C 196       0.882  31.205   6.857  1.00 97.60           O  
ATOM   3350  CB  THR C 196      -1.442  30.263   4.803  1.00 97.60           C  
ATOM   3351  CG2 THR C 196      -2.131  29.139   4.036  1.00 97.60           C  
ATOM   3352  OG1 THR C 196      -2.036  30.374   6.103  1.00 97.60           O  
ATOM   3353  N   LEU C 197       1.220  32.045   4.814  1.00 97.32           N  
ATOM   3354  CA  LEU C 197       1.679  33.356   5.260  1.00 97.32           C  
ATOM   3355  C   LEU C 197       0.696  34.446   4.846  1.00 97.32           C  
ATOM   3356  O   LEU C 197       0.438  34.635   3.655  1.00 97.32           O  
ATOM   3357  CB  LEU C 197       3.066  33.659   4.691  1.00 97.32           C  
ATOM   3358  CG  LEU C 197       3.630  35.051   4.983  1.00 97.32           C  
ATOM   3359  CD1 LEU C 197       3.933  35.199   6.471  1.00 97.32           C  
ATOM   3360  CD2 LEU C 197       4.880  35.309   4.149  1.00 97.32           C  
ATOM   3361  N   THR C 198       0.140  35.065   5.831  1.00 97.27           N  
ATOM   3362  CA  THR C 198      -0.834  36.115   5.549  1.00 97.27           C  
ATOM   3363  C   THR C 198      -0.311  37.474   6.003  1.00 97.27           C  
ATOM   3364  O   THR C 198       0.104  37.632   7.153  1.00 97.27           O  
ATOM   3365  CB  THR C 198      -2.182  35.825   6.234  1.00 97.27           C  
ATOM   3366  CG2 THR C 198      -3.232  36.860   5.843  1.00 97.27           C  
ATOM   3367  OG1 THR C 198      -2.640  34.525   5.842  1.00 97.27           O  
ATOM   3368  N   LYS C 199      -0.247  38.477   5.110  1.00 95.81           N  
ATOM   3369  CA  LYS C 199       0.066  39.871   5.412  1.00 95.81           C  
ATOM   3370  C   LYS C 199      -1.108  40.785   5.072  1.00 95.81           C  
ATOM   3371  O   LYS C 199      -1.463  40.939   3.901  1.00 95.81           O  
ATOM   3372  CB  LYS C 199       1.315  40.318   4.652  1.00 95.81           C  
ATOM   3373  CG  LYS C 199       1.814  41.703   5.040  1.00 95.81           C  
ATOM   3374  CD  LYS C 199       3.241  41.937   4.560  1.00 95.81           C  
ATOM   3375  CE  LYS C 199       3.739  43.324   4.943  1.00 95.81           C  
ATOM   3376  NZ  LYS C 199       5.127  43.571   4.447  1.00 95.81           N  
ATOM   3377  N   PRO C 200      -1.667  41.315   6.095  1.00 95.50           N  
ATOM   3378  CA  PRO C 200      -2.808  42.191   5.815  1.00 95.50           C  
ATOM   3379  C   PRO C 200      -2.386  43.540   5.236  1.00 95.50           C  
ATOM   3380  O   PRO C 200      -1.279  44.012   5.503  1.00 95.50           O  
ATOM   3381  CB  PRO C 200      -3.465  42.366   7.186  1.00 95.50           C  
ATOM   3382  CG  PRO C 200      -2.356  42.169   8.168  1.00 95.50           C  
ATOM   3383  CD  PRO C 200      -1.319  41.279   7.546  1.00 95.50           C  
ATOM   3384  N   MET C 201      -3.228  44.151   4.465  1.00 93.51           N  
ATOM   3385  CA  MET C 201      -3.084  45.498   3.919  1.00 93.51           C  
ATOM   3386  C   MET C 201      -1.703  45.690   3.304  1.00 93.51           C  
ATOM   3387  O   MET C 201      -0.948  46.569   3.725  1.00 93.51           O  
ATOM   3388  CB  MET C 201      -3.324  46.547   5.006  1.00 93.51           C  
ATOM   3389  CG  MET C 201      -4.730  46.522   5.584  1.00 93.51           C  
ATOM   3390  SD  MET C 201      -5.035  47.904   6.751  1.00 93.51           S  
ATOM   3391  CE  MET C 201      -6.244  47.126   7.859  1.00 93.51           C  
ATOM   3392  N   VAL C 202      -1.545  44.985   2.316  1.00 94.46           N  
ATOM   3393  CA  VAL C 202      -0.208  44.970   1.731  1.00 94.46           C  
ATOM   3394  C   VAL C 202       0.053  46.285   1.001  1.00 94.46           C  
ATOM   3395  O   VAL C 202      -0.885  46.957   0.565  1.00 94.46           O  
ATOM   3396  CB  VAL C 202      -0.025  43.777   0.766  1.00 94.46           C  
ATOM   3397  CG1 VAL C 202       0.025  42.460   1.538  1.00 94.46           C  
ATOM   3398  CG2 VAL C 202      -1.149  43.753  -0.268  1.00 94.46           C  
ATOM   3399  N   GLY C 203       1.351  46.657   0.855  1.00 94.14           N  
ATOM   3400  CA  GLY C 203       1.825  47.813   0.109  1.00 94.14           C  
ATOM   3401  C   GLY C 203       2.894  47.467  -0.911  1.00 94.14           C  
ATOM   3402  O   GLY C 203       3.288  46.305  -1.035  1.00 94.14           O  
ATOM   3403  N   PRO C 204       3.351  48.506  -1.697  1.00 94.26           N  
ATOM   3404  CA  PRO C 204       4.383  48.274  -2.711  1.00 94.26           C  
ATOM   3405  C   PRO C 204       5.662  47.681  -2.126  1.00 94.26           C  
ATOM   3406  O   PRO C 204       6.394  46.975  -2.824  1.00 94.26           O  
ATOM   3407  CB  PRO C 204       4.639  49.673  -3.278  1.00 94.26           C  
ATOM   3408  CG  PRO C 204       3.449  50.477  -2.864  1.00 94.26           C  
ATOM   3409  CD  PRO C 204       2.810  49.809  -1.681  1.00 94.26           C  
ATOM   3410  N   GLU C 205       5.895  47.858  -0.867  1.00 93.68           N  
ATOM   3411  CA  GLU C 205       7.106  47.355  -0.226  1.00 93.68           C  
ATOM   3412  C   GLU C 205       7.024  45.848   0.002  1.00 93.68           C  
ATOM   3413  O   GLU C 205       8.047  45.187   0.193  1.00 93.68           O  
ATOM   3414  CB  GLU C 205       7.351  48.075   1.102  1.00 93.68           C  
ATOM   3415  CG  GLU C 205       6.259  47.847   2.137  1.00 93.68           C  
ATOM   3416  CD  GLU C 205       5.064  48.772   1.962  1.00 93.68           C  
ATOM   3417  OE1 GLU C 205       4.177  48.790   2.845  1.00 93.68           O  
ATOM   3418  OE2 GLU C 205       5.017  49.485   0.935  1.00 93.68           O  
ATOM   3419  N   ASP C 206       5.857  45.406   0.027  1.00 95.50           N  
ATOM   3420  CA  ASP C 206       5.639  43.986   0.289  1.00 95.50           C  
ATOM   3421  C   ASP C 206       5.817  43.161  -0.984  1.00 95.50           C  
ATOM   3422  O   ASP C 206       5.873  41.930  -0.929  1.00 95.50           O  
ATOM   3423  CB  ASP C 206       4.245  43.756   0.875  1.00 95.50           C  
ATOM   3424  CG  ASP C 206       4.062  44.399   2.238  1.00 95.50           C  
ATOM   3425  OD1 ASP C 206       4.977  44.307   3.085  1.00 95.50           O  
ATOM   3426  OD2 ASP C 206       2.991  45.001   2.469  1.00 95.50           O  
ATOM   3427  N   ALA C 207       5.868  43.833  -2.159  1.00 96.26           N  
ATOM   3428  CA  ALA C 207       6.118  43.123  -3.410  1.00 96.26           C  
ATOM   3429  C   ALA C 207       7.520  42.521  -3.429  1.00 96.26           C  
ATOM   3430  O   ALA C 207       8.434  43.039  -2.784  1.00 96.26           O  
ATOM   3431  CB  ALA C 207       5.929  44.059  -4.600  1.00 96.26           C  
ATOM   3432  N   GLY C 208       7.608  41.394  -4.148  1.00 95.48           N  
ATOM   3433  CA  GLY C 208       8.911  40.757  -4.248  1.00 95.48           C  
ATOM   3434  C   GLY C 208       8.834  39.242  -4.273  1.00 95.48           C  
ATOM   3435  O   GLY C 208       7.808  38.673  -4.651  1.00 95.48           O  
ATOM   3436  N   SER C 209      10.039  38.690  -3.879  1.00 96.59           N  
ATOM   3437  CA  SER C 209      10.161  37.237  -3.927  1.00 96.59           C  
ATOM   3438  C   SER C 209      10.130  36.632  -2.528  1.00 96.59           C  
ATOM   3439  O   SER C 209      10.750  37.162  -1.603  1.00 96.59           O  
ATOM   3440  CB  SER C 209      11.452  36.830  -4.639  1.00 96.59           C  
ATOM   3441  OG  SER C 209      11.452  37.285  -5.981  1.00 96.59           O  
ATOM   3442  N   TYR C 210       9.283  35.639  -2.423  1.00 97.40           N  
ATOM   3443  CA  TYR C 210       9.188  34.888  -1.177  1.00 97.40           C  
ATOM   3444  C   TYR C 210       9.472  33.409  -1.409  1.00 97.40           C  
ATOM   3445  O   TYR C 210       9.367  32.919  -2.536  1.00 97.40           O  
ATOM   3446  CB  TYR C 210       7.801  35.061  -0.549  1.00 97.40           C  
ATOM   3447  CG  TYR C 210       7.495  36.480  -0.137  1.00 97.40           C  
ATOM   3448  CD1 TYR C 210       7.585  36.874   1.196  1.00 97.40           C  
ATOM   3449  CD2 TYR C 210       7.114  37.429  -1.079  1.00 97.40           C  
ATOM   3450  CE1 TYR C 210       7.302  38.180   1.582  1.00 97.40           C  
ATOM   3451  CE2 TYR C 210       6.827  38.739  -0.705  1.00 97.40           C  
ATOM   3452  CZ  TYR C 210       6.925  39.104   0.625  1.00 97.40           C  
ATOM   3453  OH  TYR C 210       6.643  40.399   1.000  1.00 97.40           O  
ATOM   3454  N   ARG C 211       9.857  32.721  -0.329  1.00 96.83           N  
ATOM   3455  CA  ARG C 211      10.141  31.291  -0.403  1.00 96.83           C  
ATOM   3456  C   ARG C 211       9.578  30.559   0.811  1.00 96.83           C  
ATOM   3457  O   ARG C 211       9.719  31.023   1.944  1.00 96.83           O  
ATOM   3458  CB  ARG C 211      11.647  31.047  -0.511  1.00 96.83           C  
ATOM   3459  CG  ARG C 211      12.018  29.596  -0.770  1.00 96.83           C  
ATOM   3460  CD  ARG C 211      13.527  29.404  -0.844  1.00 96.83           C  
ATOM   3461  NE  ARG C 211      14.172  29.708   0.429  1.00 96.83           N  
ATOM   3462  CZ  ARG C 211      15.418  29.367   0.748  1.00 96.83           C  
ATOM   3463  NH1 ARG C 211      16.180  28.701  -0.112  1.00 96.83           N  
ATOM   3464  NH2 ARG C 211      15.905  29.694   1.935  1.00 96.83           N  
ATOM   3465  N   CYS C 212       8.886  29.531   0.511  1.00 97.26           N  
ATOM   3466  CA  CYS C 212       8.390  28.665   1.575  1.00 97.26           C  
ATOM   3467  C   CYS C 212       9.180  27.363   1.632  1.00 97.26           C  
ATOM   3468  O   CYS C 212       9.464  26.758   0.596  1.00 97.26           O  
ATOM   3469  CB  CYS C 212       6.906  28.363   1.371  1.00 97.26           C  
ATOM   3470  SG  CYS C 212       6.284  27.026   2.414  1.00 97.26           S  
ATOM   3471  N   GLU C 213       9.524  26.941   2.805  1.00 95.93           N  
ATOM   3472  CA  GLU C 213      10.209  25.672   3.035  1.00 95.93           C  
ATOM   3473  C   GLU C 213       9.506  24.852   4.112  1.00 95.93           C  
ATOM   3474  O   GLU C 213       9.355  25.308   5.248  1.00 95.93           O  
ATOM   3475  CB  GLU C 213      11.669  25.913   3.427  1.00 95.93           C  
ATOM   3476  CG  GLU C 213      12.538  26.417   2.283  1.00 95.93           C  
ATOM   3477  CD  GLU C 213      13.990  26.626   2.680  1.00 95.93           C  
ATOM   3478  OE1 GLU C 213      14.775  27.150   1.858  1.00 95.93           O  
ATOM   3479  OE2 GLU C 213      14.347  26.261   3.823  1.00 95.93           O  
ATOM   3480  N   LEU C 214       9.092  23.753   3.703  1.00 96.85           N  
ATOM   3481  CA  LEU C 214       8.562  22.810   4.681  1.00 96.85           C  
ATOM   3482  C   LEU C 214       9.649  21.851   5.157  1.00 96.85           C  
ATOM   3483  O   LEU C 214      10.170  21.059   4.370  1.00 96.85           O  
ATOM   3484  CB  LEU C 214       7.393  22.021   4.087  1.00 96.85           C  
ATOM   3485  CG  LEU C 214       6.782  20.940   4.980  1.00 96.85           C  
ATOM   3486  CD1 LEU C 214       6.253  21.556   6.272  1.00 96.85           C  
ATOM   3487  CD2 LEU C 214       5.671  20.201   4.241  1.00 96.85           C  
ATOM   3488  N   GLY C 215       9.901  21.904   6.402  1.00 95.34           N  
ATOM   3489  CA  GLY C 215      10.974  21.097   6.960  1.00 95.34           C  
ATOM   3490  C   GLY C 215      10.570  19.657   7.211  1.00 95.34           C  
ATOM   3491  O   GLY C 215       9.381  19.332   7.220  1.00 95.34           O  
ATOM   3492  N   SER C 216      11.609  18.776   7.332  1.00 94.27           N  
ATOM   3493  CA  SER C 216      11.446  17.363   7.655  1.00 94.27           C  
ATOM   3494  C   SER C 216      12.522  16.892   8.629  1.00 94.27           C  
ATOM   3495  O   SER C 216      13.543  17.558   8.805  1.00 94.27           O  
ATOM   3496  CB  SER C 216      11.490  16.514   6.384  1.00 94.27           C  
ATOM   3497  OG  SER C 216      11.647  15.141   6.702  1.00 94.27           O  
ATOM   3498  N   VAL C 217      12.261  15.767   9.197  1.00 91.60           N  
ATOM   3499  CA  VAL C 217      13.219  15.210  10.145  1.00 91.60           C  
ATOM   3500  C   VAL C 217      14.451  14.703   9.398  1.00 91.60           C  
ATOM   3501  O   VAL C 217      15.524  14.556   9.986  1.00 91.60           O  
ATOM   3502  CB  VAL C 217      12.595  14.068  10.978  1.00 91.60           C  
ATOM   3503  CG1 VAL C 217      11.538  14.614  11.936  1.00 91.60           C  
ATOM   3504  CG2 VAL C 217      11.992  13.006  10.061  1.00 91.60           C  
ATOM   3505  N   ASN C 218      14.471  14.327   8.006  1.00 83.07           N  
ATOM   3506  CA  ASN C 218      15.558  13.831   7.168  1.00 83.07           C  
ATOM   3507  C   ASN C 218      16.488  14.958   6.730  1.00 83.07           C  
ATOM   3508  O   ASN C 218      17.304  14.779   5.824  1.00 83.07           O  
ATOM   3509  CB  ASN C 218      15.001  13.097   5.946  1.00 83.07           C  
ATOM   3510  CG  ASN C 218      14.349  11.776   6.305  1.00 83.07           C  
ATOM   3511  ND2 ASN C 218      13.686  11.159   5.333  1.00 83.07           N  
ATOM   3512  OD1 ASN C 218      14.438  11.315   7.445  1.00 83.07           O  
ATOM   3513  N   SER C 219      16.802  15.950   7.407  1.00 79.83           N  
ATOM   3514  CA  SER C 219      17.712  17.067   7.173  1.00 79.83           C  
ATOM   3515  C   SER C 219      17.328  17.840   5.915  1.00 79.83           C  
ATOM   3516  O   SER C 219      17.505  19.058   5.850  1.00 79.83           O  
ATOM   3517  CB  SER C 219      19.153  16.570   7.055  1.00 79.83           C  
ATOM   3518  OG  SER C 219      19.443  15.622   8.068  1.00 79.83           O  
ATOM   3519  N   SER C 220      16.659  17.235   4.868  1.00 88.38           N  
ATOM   3520  CA  SER C 220      16.242  17.956   3.670  1.00 88.38           C  
ATOM   3521  C   SER C 220      14.778  18.377   3.761  1.00 88.38           C  
ATOM   3522  O   SER C 220      13.964  17.682   4.373  1.00 88.38           O  
ATOM   3523  CB  SER C 220      16.456  17.096   2.424  1.00 88.38           C  
ATOM   3524  OG  SER C 220      15.693  15.904   2.498  1.00 88.38           O  
ATOM   3525  N   PRO C 221      14.554  19.574   3.212  1.00 94.18           N  
ATOM   3526  CA  PRO C 221      13.157  20.013   3.249  1.00 94.18           C  
ATOM   3527  C   PRO C 221      12.232  19.108   2.437  1.00 94.18           C  
ATOM   3528  O   PRO C 221      12.654  18.534   1.428  1.00 94.18           O  
ATOM   3529  CB  PRO C 221      13.212  21.418   2.646  1.00 94.18           C  
ATOM   3530  CG  PRO C 221      14.669  21.740   2.558  1.00 94.18           C  
ATOM   3531  CD  PRO C 221      15.449  20.468   2.731  1.00 94.18           C  
ATOM   3532  N   ALA C 222      11.011  19.020   2.865  1.00 96.33           N  
ATOM   3533  CA  ALA C 222      10.007  18.215   2.174  1.00 96.33           C  
ATOM   3534  C   ALA C 222       9.469  18.945   0.947  1.00 96.33           C  
ATOM   3535  O   ALA C 222       9.194  18.324  -0.083  1.00 96.33           O  
ATOM   3536  CB  ALA C 222       8.864  17.861   3.122  1.00 96.33           C  
ATOM   3537  N   THR C 223       9.303  20.259   1.140  1.00 96.62           N  
ATOM   3538  CA  THR C 223       8.744  21.058   0.055  1.00 96.62           C  
ATOM   3539  C   THR C 223       9.405  22.433  -0.001  1.00 96.62           C  
ATOM   3540  O   THR C 223       9.705  23.026   1.039  1.00 96.62           O  
ATOM   3541  CB  THR C 223       7.221  21.222   0.210  1.00 96.62           C  
ATOM   3542  CG2 THR C 223       6.655  22.143  -0.867  1.00 96.62           C  
ATOM   3543  OG1 THR C 223       6.594  19.938   0.102  1.00 96.62           O  
ATOM   3544  N   ILE C 224       9.665  22.872  -1.252  1.00 96.60           N  
ATOM   3545  CA  ILE C 224      10.115  24.239  -1.498  1.00 96.60           C  
ATOM   3546  C   ILE C 224       9.237  24.887  -2.565  1.00 96.60           C  
ATOM   3547  O   ILE C 224       9.111  24.366  -3.675  1.00 96.60           O  
ATOM   3548  CB  ILE C 224      11.598  24.276  -1.929  1.00 96.60           C  
ATOM   3549  CG1 ILE C 224      12.484  23.647  -0.847  1.00 96.60           C  
ATOM   3550  CG2 ILE C 224      12.036  25.712  -2.229  1.00 96.60           C  
ATOM   3551  CD1 ILE C 224      13.944  23.498  -1.252  1.00 96.60           C  
ATOM   3552  N   ILE C 225       8.666  25.948  -2.181  1.00 96.80           N  
ATOM   3553  CA  ILE C 225       7.838  26.690  -3.126  1.00 96.80           C  
ATOM   3554  C   ILE C 225       8.284  28.150  -3.167  1.00 96.80           C  
ATOM   3555  O   ILE C 225       8.485  28.774  -2.122  1.00 96.80           O  
ATOM   3556  CB  ILE C 225       6.341  26.597  -2.758  1.00 96.80           C  
ATOM   3557  CG1 ILE C 225       5.871  25.137  -2.797  1.00 96.80           C  
ATOM   3558  CG2 ILE C 225       5.499  27.468  -3.696  1.00 96.80           C  
ATOM   3559  CD1 ILE C 225       4.413  24.946  -2.402  1.00 96.80           C  
ATOM   3560  N   ASN C 226       8.403  28.664  -4.389  1.00 96.51           N  
ATOM   3561  CA  ASN C 226       8.755  30.066  -4.578  1.00 96.51           C  
ATOM   3562  C   ASN C 226       7.547  30.894  -5.009  1.00 96.51           C  
ATOM   3563  O   ASN C 226       6.731  30.437  -5.812  1.00 96.51           O  
ATOM   3564  CB  ASN C 226       9.885  30.204  -5.601  1.00 96.51           C  
ATOM   3565  CG  ASN C 226      11.178  29.569  -5.130  1.00 96.51           C  
ATOM   3566  ND2 ASN C 226      11.651  28.570  -5.865  1.00 96.51           N  
ATOM   3567  OD1 ASN C 226      11.748  29.973  -4.113  1.00 96.51           O  
ATOM   3568  N   PHE C 227       7.497  32.086  -4.394  1.00 97.20           N  
ATOM   3569  CA  PHE C 227       6.406  32.997  -4.719  1.00 97.20           C  
ATOM   3570  C   PHE C 227       6.945  34.312  -5.269  1.00 97.20           C  
ATOM   3571  O   PHE C 227       7.936  34.843  -4.763  1.00 97.20           O  
ATOM   3572  CB  PHE C 227       5.537  33.260  -3.485  1.00 97.20           C  
ATOM   3573  CG  PHE C 227       4.934  32.017  -2.890  1.00 97.20           C  
ATOM   3574  CD1 PHE C 227       3.660  31.602  -3.259  1.00 97.20           C  
ATOM   3575  CD2 PHE C 227       5.640  31.263  -1.963  1.00 97.20           C  
ATOM   3576  CE1 PHE C 227       3.099  30.450  -2.711  1.00 97.20           C  
ATOM   3577  CE2 PHE C 227       5.086  30.111  -1.410  1.00 97.20           C  
ATOM   3578  CZ  PHE C 227       3.815  29.708  -1.785  1.00 97.20           C  
ATOM   3579  N   HIS C 228       6.333  34.726  -6.332  1.00 97.23           N  
ATOM   3580  CA  HIS C 228       6.563  36.075  -6.835  1.00 97.23           C  
ATOM   3581  C   HIS C 228       5.334  36.955  -6.633  1.00 97.23           C  
ATOM   3582  O   HIS C 228       4.317  36.771  -7.305  1.00 97.23           O  
ATOM   3583  CB  HIS C 228       6.945  36.037  -8.316  1.00 97.23           C  
ATOM   3584  CG  HIS C 228       7.409  37.355  -8.850  1.00 97.23           C  
ATOM   3585  CD2 HIS C 228       6.880  38.169  -9.793  1.00 97.23           C  
ATOM   3586  ND1 HIS C 228       8.558  37.974  -8.406  1.00 97.23           N  
ATOM   3587  CE1 HIS C 228       8.715  39.116  -9.055  1.00 97.23           C  
ATOM   3588  NE2 HIS C 228       7.710  39.259  -9.902  1.00 97.23           N  
ATOM   3589  N   VAL C 229       5.512  37.955  -5.753  1.00 97.14           N  
ATOM   3590  CA  VAL C 229       4.370  38.778  -5.368  1.00 97.14           C  
ATOM   3591  C   VAL C 229       4.446  40.130  -6.073  1.00 97.14           C  
ATOM   3592  O   VAL C 229       5.464  40.822  -5.996  1.00 97.14           O  
ATOM   3593  CB  VAL C 229       4.306  38.978  -3.837  1.00 97.14           C  
ATOM   3594  CG1 VAL C 229       3.133  39.882  -3.460  1.00 97.14           C  
ATOM   3595  CG2 VAL C 229       4.195  37.629  -3.127  1.00 97.14           C  
ATOM   3596  N   THR C 230       3.336  40.500  -6.760  1.00 96.44           N  
ATOM   3597  CA  THR C 230       3.181  41.810  -7.383  1.00 96.44           C  
ATOM   3598  C   THR C 230       1.993  42.556  -6.783  1.00 96.44           C  
ATOM   3599  O   THR C 230       0.889  42.012  -6.699  1.00 96.44           O  
ATOM   3600  CB  THR C 230       2.996  41.685  -8.906  1.00 96.44           C  
ATOM   3601  CG2 THR C 230       3.147  43.040  -9.591  1.00 96.44           C  
ATOM   3602  OG1 THR C 230       3.981  40.786  -9.429  1.00 96.44           O  
ATOM   3603  N   VAL C 231       2.303  43.757  -6.291  1.00 95.41           N  
ATOM   3604  CA  VAL C 231       1.235  44.574  -5.723  1.00 95.41           C  
ATOM   3605  C   VAL C 231       0.722  45.556  -6.773  1.00 95.41           C  
ATOM   3606  O   VAL C 231       1.488  46.364  -7.304  1.00 95.41           O  
ATOM   3607  CB  VAL C 231       1.713  45.338  -4.467  1.00 95.41           C  
ATOM   3608  CG1 VAL C 231       0.599  46.230  -3.922  1.00 95.41           C  
ATOM   3609  CG2 VAL C 231       2.190  44.358  -3.397  1.00 95.41           C  
ATOM   3610  N   LEU C 232      -0.576  45.491  -6.994  1.00 93.78           N  
ATOM   3611  CA  LEU C 232      -1.206  46.346  -7.994  1.00 93.78           C  
ATOM   3612  C   LEU C 232      -1.782  47.603  -7.351  1.00 93.78           C  
ATOM   3613  O   LEU C 232      -2.429  47.529  -6.304  1.00 93.78           O  
ATOM   3614  CB  LEU C 232      -2.311  45.583  -8.732  1.00 93.78           C  
ATOM   3615  CG  LEU C 232      -1.896  44.276  -9.409  1.00 93.78           C  
ATOM   3616  CD1 LEU C 232      -3.127  43.515  -9.892  1.00 93.78           C  
ATOM   3617  CD2 LEU C 232      -0.943  44.552 -10.566  1.00 93.78           C  
ATOM   3618  N   PRO C 233      -1.428  48.784  -7.920  1.00 86.88           N  
ATOM   3619  CA  PRO C 233      -1.955  50.026  -7.352  1.00 86.88           C  
ATOM   3620  C   PRO C 233      -3.476  50.119  -7.443  1.00 86.88           C  
ATOM   3621  O   PRO C 233      -4.087  49.474  -8.300  1.00 86.88           O  
ATOM   3622  CB  PRO C 233      -1.290  51.113  -8.202  1.00 86.88           C  
ATOM   3623  CG  PRO C 233      -0.793  50.397  -9.416  1.00 86.88           C  
ATOM   3624  CD  PRO C 233      -0.820  48.920  -9.143  1.00 86.88           C  
ATOM   3625  N   LYS C 234      -4.106  50.605  -6.472  1.00 74.42           N  
ATOM   3626  CA  LYS C 234      -5.551  50.814  -6.495  1.00 74.42           C  
ATOM   3627  C   LYS C 234      -5.984  51.523  -7.775  1.00 74.42           C  
ATOM   3628  O   LYS C 234      -5.377  52.518  -8.175  1.00 74.42           O  
ATOM   3629  CB  LYS C 234      -5.996  51.619  -5.272  1.00 74.42           C  
ATOM   3630  CG  LYS C 234      -6.675  50.786  -4.196  1.00 74.42           C  
ATOM   3631  CD  LYS C 234      -7.154  51.652  -3.038  1.00 74.42           C  
ATOM   3632  CE  LYS C 234      -7.778  50.813  -1.931  1.00 74.42           C  
ATOM   3633  NZ  LYS C 234      -8.217  51.654  -0.778  1.00 74.42           N  
ATOM   3634  N   MET C 235      -6.298  50.797  -8.723  1.00 62.18           N  
ATOM   3635  CA  MET C 235      -6.859  51.544  -9.845  1.00 62.18           C  
ATOM   3636  C   MET C 235      -7.923  52.526  -9.367  1.00 62.18           C  
ATOM   3637  O   MET C 235      -8.813  52.157  -8.598  1.00 62.18           O  
ATOM   3638  CB  MET C 235      -7.454  50.591 -10.883  1.00 62.18           C  
ATOM   3639  CG  MET C 235      -6.416  49.933 -11.777  1.00 62.18           C  
ATOM   3640  SD  MET C 235      -7.098  49.461 -13.415  1.00 62.18           S  
ATOM   3641  CE  MET C 235      -5.561  49.297 -14.365  1.00 62.18           C  
ATOM   3642  N   ILE C 236      -7.599  53.725  -9.107  1.00 49.29           N  
ATOM   3643  CA  ILE C 236      -8.724  54.653  -9.088  1.00 49.29           C  
ATOM   3644  C   ILE C 236      -9.633  54.385 -10.285  1.00 49.29           C  
ATOM   3645  O   ILE C 236      -9.220  54.549 -11.436  1.00 49.29           O  
ATOM   3646  CB  ILE C 236      -8.246  56.122  -9.098  1.00 49.29           C  
ATOM   3647  CG1 ILE C 236      -7.291  56.380  -7.926  1.00 49.29           C  
ATOM   3648  CG2 ILE C 236      -9.441  57.079  -9.052  1.00 49.29           C  
ATOM   3649  CD1 ILE C 236      -6.586  57.727  -7.987  1.00 49.29           C  
ATOM   3650  N   LYS C 237     -10.271  53.269 -10.203  1.00 50.06           N  
ATOM   3651  CA  LYS C 237     -11.302  53.289 -11.237  1.00 50.06           C  
ATOM   3652  C   LYS C 237     -11.847  54.700 -11.442  1.00 50.06           C  
ATOM   3653  O   LYS C 237     -12.345  55.321 -10.501  1.00 50.06           O  
ATOM   3654  CB  LYS C 237     -12.441  52.334 -10.878  1.00 50.06           C  
ATOM   3655  CG  LYS C 237     -12.268  50.928 -11.433  1.00 50.06           C  
ATOM   3656  CD  LYS C 237     -13.484  50.058 -11.142  1.00 50.06           C  
ATOM   3657  CE  LYS C 237     -13.310  48.650 -11.694  1.00 50.06           C  
ATOM   3658  NZ  LYS C 237     -14.490  47.785 -11.390  1.00 50.06           N  
ATOM   3659  N   GLU C 238     -11.008  55.610 -12.246  1.00 43.09           N  
ATOM   3660  CA  GLU C 238     -11.858  56.718 -12.670  1.00 43.09           C  
ATOM   3661  C   GLU C 238     -13.246  56.227 -13.072  1.00 43.09           C  
ATOM   3662  O   GLU C 238     -13.376  55.352 -13.931  1.00 43.09           O  
ATOM   3663  CB  GLU C 238     -11.212  57.478 -13.832  1.00 43.09           C  
ATOM   3664  CG  GLU C 238     -10.310  58.623 -13.393  1.00 43.09           C  
ATOM   3665  CD  GLU C 238      -9.705  59.390 -14.557  1.00 43.09           C  
ATOM   3666  OE1 GLU C 238      -9.032  60.419 -14.321  1.00 43.09           O  
ATOM   3667  OE2 GLU C 238      -9.908  58.961 -15.715  1.00 43.09           O  
ATOM   3668  N   GLU C 239     -13.983  55.987 -12.153  1.00 39.84           N  
ATOM   3669  CA  GLU C 239     -15.363  55.774 -12.581  1.00 39.84           C  
ATOM   3670  C   GLU C 239     -15.708  56.646 -13.786  1.00 39.84           C  
ATOM   3671  O   GLU C 239     -15.630  57.874 -13.712  1.00 39.84           O  
ATOM   3672  CB  GLU C 239     -16.333  56.059 -11.432  1.00 39.84           C  
ATOM   3673  CG  GLU C 239     -16.756  54.815 -10.663  1.00 39.84           C  
ATOM   3674  CD  GLU C 239     -17.729  55.111  -9.533  1.00 39.84           C  
ATOM   3675  OE1 GLU C 239     -18.222  54.156  -8.891  1.00 39.84           O  
ATOM   3676  OE2 GLU C 239     -18.001  56.308  -9.288  1.00 39.84           O  
ATOM   3677  N   LYS C 240     -15.158  56.151 -14.964  1.00 47.95           N  
ATOM   3678  CA  LYS C 240     -15.823  56.843 -16.064  1.00 47.95           C  
ATOM   3679  C   LYS C 240     -17.299  57.076 -15.754  1.00 47.95           C  
ATOM   3680  O   LYS C 240     -18.027  56.135 -15.429  1.00 47.95           O  
ATOM   3681  CB  LYS C 240     -15.680  56.049 -17.363  1.00 47.95           C  
ATOM   3682  CG  LYS C 240     -14.418  56.372 -18.150  1.00 47.95           C  
ATOM   3683  CD  LYS C 240     -14.392  55.643 -19.487  1.00 47.95           C  
ATOM   3684  CE  LYS C 240     -13.097  55.908 -20.244  1.00 47.95           C  
ATOM   3685  NZ  LYS C 240     -12.999  55.078 -21.482  1.00 47.95           N  
ATOM   3686  N   PRO C 241     -17.741  58.319 -15.280  1.00 41.77           N  
ATOM   3687  CA  PRO C 241     -19.164  58.596 -15.071  1.00 41.77           C  
ATOM   3688  C   PRO C 241     -20.047  58.006 -16.169  1.00 41.77           C  
ATOM   3689  O   PRO C 241     -19.629  57.930 -17.327  1.00 41.77           O  
ATOM   3690  CB  PRO C 241     -19.231  60.125 -15.079  1.00 41.77           C  
ATOM   3691  CG  PRO C 241     -17.853  60.566 -15.451  1.00 41.77           C  
ATOM   3692  CD  PRO C 241     -17.001  59.345 -15.657  1.00 41.77           C  
ATOM   3693  N   SER C 242     -20.722  56.907 -15.836  1.00 43.01           N  
ATOM   3694  CA  SER C 242     -21.663  56.389 -16.824  1.00 43.01           C  
ATOM   3695  C   SER C 242     -22.322  57.520 -17.606  1.00 43.01           C  
ATOM   3696  O   SER C 242     -22.705  58.540 -17.030  1.00 43.01           O  
ATOM   3697  CB  SER C 242     -22.736  55.535 -16.147  1.00 43.01           C  
ATOM   3698  OG  SER C 242     -23.291  56.214 -15.034  1.00 43.01           O  
ATOM   3699  N   PRO C 243     -21.858  57.667 -18.928  1.00 43.36           N  
ATOM   3700  CA  PRO C 243     -22.502  58.728 -19.707  1.00 43.36           C  
ATOM   3701  C   PRO C 243     -23.998  58.844 -19.421  1.00 43.36           C  
ATOM   3702  O   PRO C 243     -24.637  57.857 -19.048  1.00 43.36           O  
ATOM   3703  CB  PRO C 243     -22.254  58.303 -21.156  1.00 43.36           C  
ATOM   3704  CG  PRO C 243     -21.789  56.886 -21.063  1.00 43.36           C  
ATOM   3705  CD  PRO C 243     -21.589  56.542 -19.615  1.00 43.36           C  
ATOM   3706  N   ASN C 244     -24.469  59.816 -18.742  1.00 38.33           N  
ATOM   3707  CA  ASN C 244     -25.878  60.148 -18.565  1.00 38.33           C  
ATOM   3708  C   ASN C 244     -26.710  59.724 -19.773  1.00 38.33           C  
ATOM   3709  O   ASN C 244     -26.358  60.030 -20.913  1.00 38.33           O  
ATOM   3710  CB  ASN C 244     -26.049  61.645 -18.302  1.00 38.33           C  
ATOM   3711  CG  ASN C 244     -25.857  62.008 -16.842  1.00 38.33           C  
ATOM   3712  ND2 ASN C 244     -25.442  63.243 -16.588  1.00 38.33           N  
ATOM   3713  OD1 ASN C 244     -26.078  61.184 -15.951  1.00 38.33           O  
ATOM   3714  N   ILE C 245     -27.298  58.457 -19.748  1.00 38.77           N  
ATOM   3715  CA  ILE C 245     -28.292  57.992 -20.709  1.00 38.77           C  
ATOM   3716  C   ILE C 245     -29.178  59.159 -21.139  1.00 38.77           C  
ATOM   3717  O   ILE C 245     -29.848  59.777 -20.309  1.00 38.77           O  
ATOM   3718  CB  ILE C 245     -29.154  56.852 -20.123  1.00 38.77           C  
ATOM   3719  CG1 ILE C 245     -28.265  55.691 -19.664  1.00 38.77           C  
ATOM   3720  CG2 ILE C 245     -30.190  56.377 -21.147  1.00 38.77           C  
ATOM   3721  CD1 ILE C 245     -29.015  54.591 -18.926  1.00 38.77           C  
ATOM   3722  N   VAL C 246     -28.731  59.944 -22.063  1.00 38.46           N  
ATOM   3723  CA  VAL C 246     -29.627  60.902 -22.702  1.00 38.46           C  
ATOM   3724  C   VAL C 246     -30.918  60.203 -23.121  1.00 38.46           C  
ATOM   3725  O   VAL C 246     -30.882  59.184 -23.815  1.00 38.46           O  
ATOM   3726  CB  VAL C 246     -28.962  61.572 -23.927  1.00 38.46           C  
ATOM   3727  CG1 VAL C 246     -29.640  62.902 -24.250  1.00 38.46           C  
ATOM   3728  CG2 VAL C 246     -27.468  61.775 -23.677  1.00 38.46           C  
ATOM   3729  N   THR C 247     -31.933  60.042 -22.240  1.00 35.69           N  
ATOM   3730  CA  THR C 247     -33.294  59.605 -22.531  1.00 35.69           C  
ATOM   3731  C   THR C 247     -33.774  60.177 -23.862  1.00 35.69           C  
ATOM   3732  O   THR C 247     -33.845  61.396 -24.029  1.00 35.69           O  
ATOM   3733  CB  THR C 247     -34.265  60.021 -21.411  1.00 35.69           C  
ATOM   3734  CG2 THR C 247     -34.917  58.802 -20.767  1.00 35.69           C  
ATOM   3735  OG1 THR C 247     -33.545  60.750 -20.408  1.00 35.69           O  
ATOM   3736  N   PRO C 248     -33.452  59.351 -24.916  1.00 35.32           N  
ATOM   3737  CA  PRO C 248     -33.869  59.811 -26.242  1.00 35.32           C  
ATOM   3738  C   PRO C 248     -35.327  60.265 -26.278  1.00 35.32           C  
ATOM   3739  O   PRO C 248     -36.195  59.614 -25.692  1.00 35.32           O  
ATOM   3740  CB  PRO C 248     -33.659  58.579 -27.125  1.00 35.32           C  
ATOM   3741  CG  PRO C 248     -33.236  57.500 -26.182  1.00 35.32           C  
ATOM   3742  CD  PRO C 248     -33.287  58.044 -24.782  1.00 35.32           C  
ATOM   3743  N   GLY C 249     -35.664  61.489 -26.285  1.00 27.99           N  
ATOM   3744  CA  GLY C 249     -36.942  62.163 -26.449  1.00 27.99           C  
ATOM   3745  C   GLY C 249     -37.806  61.549 -27.534  1.00 27.99           C  
ATOM   3746  O   GLY C 249     -37.300  60.861 -28.423  1.00 27.99           O  
ATOM   3747  N   GLU C 250     -39.131  61.428 -27.257  1.00 26.77           N  
ATOM   3748  CA  GLU C 250     -40.353  60.906 -27.863  1.00 26.77           C  
ATOM   3749  C   GLU C 250     -40.319  61.048 -29.383  1.00 26.77           C  
ATOM   3750  O   GLU C 250     -39.505  61.800 -29.922  1.00 26.77           O  
ATOM   3751  CB  GLU C 250     -41.583  61.620 -27.297  1.00 26.77           C  
ATOM   3752  CG  GLU C 250     -42.295  60.842 -26.199  1.00 26.77           C  
ATOM   3753  CD  GLU C 250     -43.437  61.615 -25.560  1.00 26.77           C  
ATOM   3754  OE1 GLU C 250     -44.200  61.023 -24.762  1.00 26.77           O  
ATOM   3755  OE2 GLU C 250     -43.572  62.822 -25.860  1.00 26.77           O  
ATOM   3756  N   ALA C 251     -41.503  61.090 -29.890  1.00 28.22           N  
ATOM   3757  CA  ALA C 251     -42.569  60.505 -30.700  1.00 28.22           C  
ATOM   3758  C   ALA C 251     -42.633  61.158 -32.078  1.00 28.22           C  
ATOM   3759  O   ALA C 251     -43.474  60.797 -32.904  1.00 28.22           O  
ATOM   3760  CB  ALA C 251     -43.912  60.640 -29.987  1.00 28.22           C  
ATOM   3761  N   THR C 252     -41.957  62.321 -32.290  1.00 24.43           N  
ATOM   3762  CA  THR C 252     -42.966  63.021 -33.078  1.00 24.43           C  
ATOM   3763  C   THR C 252     -43.153  62.349 -34.435  1.00 24.43           C  
ATOM   3764  O   THR C 252     -44.273  61.998 -34.811  1.00 24.43           O  
ATOM   3765  CB  THR C 252     -42.590  64.499 -33.281  1.00 24.43           C  
ATOM   3766  CG2 THR C 252     -43.835  65.366 -33.443  1.00 24.43           C  
ATOM   3767  OG1 THR C 252     -41.847  64.958 -32.145  1.00 24.43           O  
ATOM   3768  N   THR C 253     -42.902  63.040 -35.508  1.00 22.05           N  
ATOM   3769  CA  THR C 253     -43.842  63.580 -36.484  1.00 22.05           C  
ATOM   3770  C   THR C 253     -43.820  62.758 -37.770  1.00 22.05           C  
ATOM   3771  O   THR C 253     -44.827  62.667 -38.472  1.00 22.05           O  
ATOM   3772  CB  THR C 253     -43.528  65.053 -36.806  1.00 22.05           C  
ATOM   3773  CG2 THR C 253     -44.725  65.741 -37.455  1.00 22.05           C  
ATOM   3774  OG1 THR C 253     -43.195  65.741 -35.594  1.00 22.05           O  
ATOM   3775  N   GLU C 254     -42.535  62.142 -38.201  1.00 20.76           N  
ATOM   3776  CA  GLU C 254     -42.634  62.612 -39.580  1.00 20.76           C  
ATOM   3777  C   GLU C 254     -43.518  61.689 -40.415  1.00 20.76           C  
ATOM   3778  O   GLU C 254     -43.838  60.577 -39.992  1.00 20.76           O  
ATOM   3779  CB  GLU C 254     -41.245  62.723 -40.212  1.00 20.76           C  
ATOM   3780  CG  GLU C 254     -40.619  64.103 -40.083  1.00 20.76           C  
ATOM   3781  CD  GLU C 254     -39.256  64.210 -40.748  1.00 20.76           C  
ATOM   3782  OE1 GLU C 254     -38.684  65.323 -40.788  1.00 20.76           O  
ATOM   3783  OE2 GLU C 254     -38.757  63.171 -41.236  1.00 20.76           O  
ATOM   3784  N   SER C 255     -42.858  61.208 -41.590  1.00 22.56           N  
ATOM   3785  CA  SER C 255     -43.317  61.425 -42.958  1.00 22.56           C  
ATOM   3786  C   SER C 255     -44.122  60.233 -43.465  1.00 22.56           C  
ATOM   3787  O   SER C 255     -44.009  59.127 -42.931  1.00 22.56           O  
ATOM   3788  CB  SER C 255     -42.132  61.683 -43.888  1.00 22.56           C  
ATOM   3789  OG  SER C 255     -41.208  60.610 -43.834  1.00 22.56           O  
ATOM   3790  N   SER C 256     -44.615  60.190 -44.665  1.00 22.99           N  
ATOM   3791  CA  SER C 256     -45.739  60.066 -45.587  1.00 22.99           C  
ATOM   3792  C   SER C 256     -45.765  58.690 -46.246  1.00 22.99           C  
ATOM   3793  O   SER C 256     -46.807  58.032 -46.278  1.00 22.99           O  
ATOM   3794  CB  SER C 256     -45.674  61.153 -46.661  1.00 22.99           C  
ATOM   3795  OG  SER C 256     -44.367  61.250 -47.199  1.00 22.99           O  
ATOM   3796  N   ILE C 257     -44.889  58.398 -47.261  1.00 25.63           N  
ATOM   3797  CA  ILE C 257     -45.596  58.055 -48.489  1.00 25.63           C  
ATOM   3798  C   ILE C 257     -45.940  56.568 -48.489  1.00 25.63           C  
ATOM   3799  O   ILE C 257     -45.304  55.777 -47.788  1.00 25.63           O  
ATOM   3800  CB  ILE C 257     -44.763  58.413 -49.740  1.00 25.63           C  
ATOM   3801  CG1 ILE C 257     -44.194  59.831 -49.615  1.00 25.63           C  
ATOM   3802  CG2 ILE C 257     -45.607  58.273 -51.010  1.00 25.63           C  
ATOM   3803  CD1 ILE C 257     -43.179  60.188 -50.691  1.00 25.63           C  
ATOM   3804  N   SER C 258     -45.984  55.948 -49.661  1.00 25.69           N  
ATOM   3805  CA  SER C 258     -46.896  55.464 -50.692  1.00 25.69           C  
ATOM   3806  C   SER C 258     -46.649  53.992 -51.002  1.00 25.69           C  
ATOM   3807  O   SER C 258     -45.808  53.660 -51.840  1.00 25.69           O  
ATOM   3808  CB  SER C 258     -46.750  56.294 -51.969  1.00 25.69           C  
ATOM   3809  OG  SER C 258     -47.691  55.883 -52.946  1.00 25.69           O  
ATOM   3810  N   LEU C 259     -46.542  53.076 -50.102  1.00 24.66           N  
ATOM   3811  CA  LEU C 259     -46.155  51.759 -50.594  1.00 24.66           C  
ATOM   3812  C   LEU C 259     -47.127  51.271 -51.663  1.00 24.66           C  
ATOM   3813  O   LEU C 259     -48.333  51.193 -51.421  1.00 24.66           O  
ATOM   3814  CB  LEU C 259     -46.097  50.752 -49.441  1.00 24.66           C  
ATOM   3815  CG  LEU C 259     -44.748  50.603 -48.738  1.00 24.66           C  
ATOM   3816  CD1 LEU C 259     -44.941  50.041 -47.334  1.00 24.66           C  
ATOM   3817  CD2 LEU C 259     -43.814  49.715 -49.553  1.00 24.66           C  
ATOM   3818  N   GLN C 260     -46.642  51.335 -52.761  1.00 26.32           N  
ATOM   3819  CA  GLN C 260     -47.139  50.984 -54.087  1.00 26.32           C  
ATOM   3820  C   GLN C 260     -47.571  49.521 -54.144  1.00 26.32           C  
ATOM   3821  O   GLN C 260     -46.850  48.637 -53.677  1.00 26.32           O  
ATOM   3822  CB  GLN C 260     -46.074  51.257 -55.150  1.00 26.32           C  
ATOM   3823  CG  GLN C 260     -46.160  52.648 -55.765  1.00 26.32           C  
ATOM   3824  CD  GLN C 260     -45.119  52.878 -56.843  1.00 26.32           C  
ATOM   3825  NE2 GLN C 260     -45.290  53.948 -57.612  1.00 26.32           N  
ATOM   3826  OE1 GLN C 260     -44.168  52.103 -56.983  1.00 26.32           O  
ATOM   3827  N   PRO C 261     -48.812  49.255 -54.675  1.00 29.46           N  
ATOM   3828  CA  PRO C 261     -49.771  48.166 -54.874  1.00 29.46           C  
ATOM   3829  C   PRO C 261     -49.161  46.970 -55.601  1.00 29.46           C  
ATOM   3830  O   PRO C 261     -49.422  45.821 -55.235  1.00 29.46           O  
ATOM   3831  CB  PRO C 261     -50.873  48.815 -55.715  1.00 29.46           C  
ATOM   3832  CG  PRO C 261     -50.280  50.101 -56.194  1.00 29.46           C  
ATOM   3833  CD  PRO C 261     -48.924  50.263 -55.569  1.00 29.46           C  
ATOM   3834  N   LEU C 262     -48.758  47.404 -56.900  1.00 25.66           N  
ATOM   3835  CA  LEU C 262     -49.258  46.772 -58.117  1.00 25.66           C  
ATOM   3836  C   LEU C 262     -48.711  45.356 -58.258  1.00 25.66           C  
ATOM   3837  O   LEU C 262     -49.473  44.411 -58.470  1.00 25.66           O  
ATOM   3838  CB  LEU C 262     -48.880  47.603 -59.346  1.00 25.66           C  
ATOM   3839  CG  LEU C 262     -49.982  48.487 -59.932  1.00 25.66           C  
ATOM   3840  CD1 LEU C 262     -49.372  49.673 -60.672  1.00 25.66           C  
ATOM   3841  CD2 LEU C 262     -50.882  47.677 -60.858  1.00 25.66           C  
ATOM   3842  N   GLN C 263     -48.022  45.142 -59.496  1.00 23.46           N  
ATOM   3843  CA  GLN C 263     -48.250  44.264 -60.639  1.00 23.46           C  
ATOM   3844  C   GLN C 263     -47.512  42.939 -60.471  1.00 23.46           C  
ATOM   3845  O   GLN C 263     -46.388  42.908 -59.967  1.00 23.46           O  
ATOM   3846  CB  GLN C 263     -47.813  44.947 -61.937  1.00 23.46           C  
ATOM   3847  CG  GLN C 263     -48.924  45.733 -62.622  1.00 23.46           C  
ATOM   3848  CD  GLN C 263     -48.547  46.183 -64.020  1.00 23.46           C  
ATOM   3849  NE2 GLN C 263     -49.524  46.690 -64.764  1.00 23.46           N  
ATOM   3850  OE1 GLN C 263     -47.387  46.076 -64.430  1.00 23.46           O  
TER   
END
