# Supplementary material for: Deep learning insights into the architecture of the mammalian egg-sperm fusion synapse
Source: eLife. 2024 Apr 26;13:RP93131. doi: 10.7554/eLife.93131 (PMC11052572; doi:10.7554/eLife.93131)
Supplement: Figure 5—figure supplement 1—source data 1. [file elife-93131-fig5-figsupp1-data1.zip › eLife-VOR-RA-2023-93131R1_figure_5-figure_supplement_1-source_data/figure_5-figure_supplement_1b/CD9_IZUMO1_ranked_1.pdb]

ATOM      1  N   PRO B   1      14.985 -58.164 -52.535  1.00 74.55           N  
ATOM      2  CA  PRO B   1      14.537 -57.987 -51.153  1.00 74.55           C  
ATOM      3  C   PRO B   1      15.351 -58.810 -50.157  1.00 74.55           C  
ATOM      4  O   PRO B   1      15.846 -59.886 -50.500  1.00 74.55           O  
ATOM      5  CB  PRO B   1      13.082 -58.462 -51.192  1.00 74.55           C  
ATOM      6  CG  PRO B   1      12.867 -58.923 -52.597  1.00 74.55           C  
ATOM      7  CD  PRO B   1      14.164 -58.794 -53.344  1.00 74.55           C  
ATOM      8  N   VAL B   2      15.706 -58.098 -49.078  1.00 78.55           N  
ATOM      9  CA  VAL B   2      16.521 -58.778 -48.076  1.00 78.55           C  
ATOM     10  C   VAL B   2      15.823 -60.060 -47.626  1.00 78.55           C  
ATOM     11  O   VAL B   2      14.613 -60.214 -47.813  1.00 78.55           O  
ATOM     12  CB  VAL B   2      16.801 -57.868 -46.860  1.00 78.55           C  
ATOM     13  CG1 VAL B   2      17.815 -56.783 -47.220  1.00 78.55           C  
ATOM     14  CG2 VAL B   2      15.502 -57.243 -46.351  1.00 78.55           C  
ATOM     15  N   LYS B   3      16.586 -61.130 -47.185  1.00 79.61           N  
ATOM     16  CA  LYS B   3      16.024 -62.445 -46.892  1.00 79.61           C  
ATOM     17  C   LYS B   3      16.188 -62.797 -45.417  1.00 79.61           C  
ATOM     18  O   LYS B   3      16.978 -62.171 -44.707  1.00 79.61           O  
ATOM     19  CB  LYS B   3      16.683 -63.517 -47.763  1.00 79.61           C  
ATOM     20  CG  LYS B   3      16.444 -63.335 -49.255  1.00 79.61           C  
ATOM     21  CD  LYS B   3      17.036 -64.483 -50.061  1.00 79.61           C  
ATOM     22  CE  LYS B   3      16.810 -64.296 -51.554  1.00 79.61           C  
ATOM     23  NZ  LYS B   3      17.403 -65.412 -52.350  1.00 79.61           N  
ATOM     24  N   GLY B   4      15.186 -63.659 -44.919  1.00 81.66           N  
ATOM     25  CA  GLY B   4      15.252 -64.335 -43.634  1.00 81.66           C  
ATOM     26  C   GLY B   4      15.147 -63.386 -42.455  1.00 81.66           C  
ATOM     27  O   GLY B   4      14.211 -62.589 -42.373  1.00 81.66           O  
ATOM     28  N   GLY B   5      16.156 -63.467 -41.659  1.00 81.54           N  
ATOM     29  CA  GLY B   5      16.232 -62.671 -40.444  1.00 81.54           C  
ATOM     30  C   GLY B   5      16.233 -61.177 -40.709  1.00 81.54           C  
ATOM     31  O   GLY B   5      15.622 -60.409 -39.964  1.00 81.54           O  
ATOM     32  N   THR B   6      16.800 -60.763 -41.775  1.00 88.49           N  
ATOM     33  CA  THR B   6      16.887 -59.352 -42.136  1.00 88.49           C  
ATOM     34  C   THR B   6      15.521 -58.817 -42.557  1.00 88.49           C  
ATOM     35  O   THR B   6      15.233 -57.631 -42.384  1.00 88.49           O  
ATOM     36  CB  THR B   6      17.902 -59.127 -43.272  1.00 88.49           C  
ATOM     37  CG2 THR B   6      18.354 -57.672 -43.325  1.00 88.49           C  
ATOM     38  OG1 THR B   6      19.046 -59.963 -43.055  1.00 88.49           O  
ATOM     39  N   LYS B   7      14.676 -59.741 -43.087  1.00 90.27           N  
ATOM     40  CA  LYS B   7      13.319 -59.337 -43.444  1.00 90.27           C  
ATOM     41  C   LYS B   7      12.502 -58.997 -42.202  1.00 90.27           C  
ATOM     42  O   LYS B   7      11.711 -58.052 -42.211  1.00 90.27           O  
ATOM     43  CB  LYS B   7      12.623 -60.439 -44.244  1.00 90.27           C  
ATOM     44  CG  LYS B   7      11.298 -60.015 -44.860  1.00 90.27           C  
ATOM     45  CD  LYS B   7      10.693 -61.128 -45.706  1.00 90.27           C  
ATOM     46  CE  LYS B   7       9.347 -60.718 -46.289  1.00 90.27           C  
ATOM     47  NZ  LYS B   7       8.756 -61.801 -47.130  1.00 90.27           N  
ATOM     48  N   CYS B   8      12.713 -59.763 -41.210  1.00 89.36           N  
ATOM     49  CA  CYS B   8      12.047 -59.485 -39.942  1.00 89.36           C  
ATOM     50  C   CYS B   8      12.491 -58.141 -39.378  1.00 89.36           C  
ATOM     51  O   CYS B   8      11.665 -57.361 -38.897  1.00 89.36           O  
ATOM     52  CB  CYS B   8      12.336 -60.593 -38.930  1.00 89.36           C  
ATOM     53  SG  CYS B   8      11.491 -60.375 -37.350  1.00 89.36           S  
ATOM     54  N   ILE B   9      13.748 -57.886 -39.453  1.00 91.35           N  
ATOM     55  CA  ILE B   9      14.303 -56.624 -38.974  1.00 91.35           C  
ATOM     56  C   ILE B   9      13.730 -55.466 -39.788  1.00 91.35           C  
ATOM     57  O   ILE B   9      13.400 -54.414 -39.234  1.00 91.35           O  
ATOM     58  CB  ILE B   9      15.846 -56.620 -39.050  1.00 91.35           C  
ATOM     59  CG1 ILE B   9      16.435 -57.571 -38.001  1.00 91.35           C  
ATOM     60  CG2 ILE B   9      16.392 -55.200 -38.869  1.00 91.35           C  
ATOM     61  CD1 ILE B   9      17.949 -57.710 -38.073  1.00 91.35           C  
ATOM     62  N   LYS B  10      13.582 -55.684 -41.001  1.00 91.68           N  
ATOM     63  CA  LYS B  10      13.038 -54.663 -41.892  1.00 91.68           C  
ATOM     64  C   LYS B  10      11.614 -54.287 -41.494  1.00 91.68           C  
ATOM     65  O   LYS B  10      11.285 -53.104 -41.385  1.00 91.68           O  
ATOM     66  CB  LYS B  10      13.066 -55.147 -43.343  1.00 91.68           C  
ATOM     67  CG  LYS B  10      12.385 -54.203 -44.323  1.00 91.68           C  
ATOM     68  CD  LYS B  10      12.346 -54.790 -45.728  1.00 91.68           C  
ATOM     69  CE  LYS B  10      11.498 -53.941 -46.667  1.00 91.68           C  
ATOM     70  NZ  LYS B  10      11.553 -54.446 -48.071  1.00 91.68           N  
ATOM     71  N   TYR B  11      10.821 -55.284 -41.239  1.00 91.83           N  
ATOM     72  CA  TYR B  11       9.426 -55.025 -40.905  1.00 91.83           C  
ATOM     73  C   TYR B  11       9.299 -54.445 -39.502  1.00 91.83           C  
ATOM     74  O   TYR B  11       8.417 -53.623 -39.240  1.00 91.83           O  
ATOM     75  CB  TYR B  11       8.598 -56.309 -41.016  1.00 91.83           C  
ATOM     76  CG  TYR B  11       8.297 -56.717 -42.438  1.00 91.83           C  
ATOM     77  CD1 TYR B  11       7.868 -55.781 -43.376  1.00 91.83           C  
ATOM     78  CD2 TYR B  11       8.440 -58.039 -42.847  1.00 91.83           C  
ATOM     79  CE1 TYR B  11       7.587 -56.152 -44.686  1.00 91.83           C  
ATOM     80  CE2 TYR B  11       8.164 -58.421 -44.154  1.00 91.83           C  
ATOM     81  CZ  TYR B  11       7.739 -57.472 -45.066  1.00 91.83           C  
ATOM     82  OH  TYR B  11       7.462 -57.845 -46.362  1.00 91.83           O  
ATOM     83  N   LEU B  12      10.153 -54.866 -38.602  1.00 92.23           N  
ATOM     84  CA  LEU B  12      10.167 -54.276 -37.268  1.00 92.23           C  
ATOM     85  C   LEU B  12      10.548 -52.801 -37.329  1.00 92.23           C  
ATOM     86  O   LEU B  12       9.918 -51.965 -36.677  1.00 92.23           O  
ATOM     87  CB  LEU B  12      11.141 -55.030 -36.359  1.00 92.23           C  
ATOM     88  CG  LEU B  12      10.665 -56.384 -35.828  1.00 92.23           C  
ATOM     89  CD1 LEU B  12      11.790 -57.081 -35.071  1.00 92.23           C  
ATOM     90  CD2 LEU B  12       9.442 -56.207 -34.934  1.00 92.23           C  
ATOM     91  N   LEU B  13      11.557 -52.524 -38.095  1.00 93.23           N  
ATOM     92  CA  LEU B  13      11.985 -51.139 -38.259  1.00 93.23           C  
ATOM     93  C   LEU B  13      10.879 -50.298 -38.885  1.00 93.23           C  
ATOM     94  O   LEU B  13      10.643 -49.162 -38.467  1.00 93.23           O  
ATOM     95  CB  LEU B  13      13.248 -51.067 -39.120  1.00 93.23           C  
ATOM     96  CG  LEU B  13      14.582 -51.111 -38.373  1.00 93.23           C  
ATOM     97  CD1 LEU B  13      15.728 -51.357 -39.349  1.00 93.23           C  
ATOM     98  CD2 LEU B  13      14.803 -49.817 -37.596  1.00 93.23           C  
ATOM     99  N   PHE B  14      10.227 -50.852 -39.840  1.00 93.13           N  
ATOM    100  CA  PHE B  14       9.140 -50.135 -40.497  1.00 93.13           C  
ATOM    101  C   PHE B  14       7.986 -49.896 -39.530  1.00 93.13           C  
ATOM    102  O   PHE B  14       7.492 -48.774 -39.410  1.00 93.13           O  
ATOM    103  CB  PHE B  14       8.646 -50.908 -41.723  1.00 93.13           C  
ATOM    104  CG  PHE B  14       7.397 -50.337 -42.339  1.00 93.13           C  
ATOM    105  CD1 PHE B  14       6.159 -50.920 -42.099  1.00 93.13           C  
ATOM    106  CD2 PHE B  14       7.463 -49.217 -43.158  1.00 93.13           C  
ATOM    107  CE1 PHE B  14       5.002 -50.393 -42.668  1.00 93.13           C  
ATOM    108  CE2 PHE B  14       6.311 -48.685 -43.729  1.00 93.13           C  
ATOM    109  CZ  PHE B  14       5.081 -49.275 -43.484  1.00 93.13           C  
ATOM    110  N   GLY B  15       7.574 -50.931 -38.860  1.00 93.67           N  
ATOM    111  CA  GLY B  15       6.440 -50.829 -37.955  1.00 93.67           C  
ATOM    112  C   GLY B  15       6.667 -49.849 -36.820  1.00 93.67           C  
ATOM    113  O   GLY B  15       5.833 -48.977 -36.570  1.00 93.67           O  
ATOM    114  N   PHE B  16       7.741 -49.960 -36.127  1.00 92.97           N  
ATOM    115  CA  PHE B  16       8.051 -49.102 -34.989  1.00 92.97           C  
ATOM    116  C   PHE B  16       8.208 -47.652 -35.432  1.00 92.97           C  
ATOM    117  O   PHE B  16       7.672 -46.741 -34.796  1.00 92.97           O  
ATOM    118  CB  PHE B  16       9.326 -49.578 -34.286  1.00 92.97           C  
ATOM    119  CG  PHE B  16       9.092 -50.672 -33.280  1.00 92.97           C  
ATOM    120  CD1 PHE B  16       8.260 -50.464 -32.188  1.00 92.97           C  
ATOM    121  CD2 PHE B  16       9.704 -51.909 -33.428  1.00 92.97           C  
ATOM    122  CE1 PHE B  16       8.042 -51.475 -31.254  1.00 92.97           C  
ATOM    123  CE2 PHE B  16       9.491 -52.924 -32.500  1.00 92.97           C  
ATOM    124  CZ  PHE B  16       8.660 -52.705 -31.413  1.00 92.97           C  
ATOM    125  N   ASN B  17       8.916 -47.432 -36.488  1.00 93.77           N  
ATOM    126  CA  ASN B  17       9.162 -46.063 -36.929  1.00 93.77           C  
ATOM    127  C   ASN B  17       7.910 -45.438 -37.539  1.00 93.77           C  
ATOM    128  O   ASN B  17       7.744 -44.217 -37.509  1.00 93.77           O  
ATOM    129  CB  ASN B  17      10.318 -46.021 -37.931  1.00 93.77           C  
ATOM    130  CG  ASN B  17      11.673 -46.154 -37.264  1.00 93.77           C  
ATOM    131  ND2 ASN B  17      12.306 -47.308 -37.432  1.00 93.77           N  
ATOM    132  OD1 ASN B  17      12.146 -45.226 -36.603  1.00 93.77           O  
ATOM    133  N   PHE B  18       7.050 -46.305 -38.056  1.00 94.78           N  
ATOM    134  CA  PHE B  18       5.778 -45.795 -38.555  1.00 94.78           C  
ATOM    135  C   PHE B  18       4.940 -45.222 -37.417  1.00 94.78           C  
ATOM    136  O   PHE B  18       4.352 -44.146 -37.553  1.00 94.78           O  
ATOM    137  CB  PHE B  18       4.999 -46.899 -39.276  1.00 94.78           C  
ATOM    138  CG  PHE B  18       3.717 -46.425 -39.907  1.00 94.78           C  
ATOM    139  CD1 PHE B  18       2.490 -46.721 -39.328  1.00 94.78           C  
ATOM    140  CD2 PHE B  18       3.742 -45.683 -41.081  1.00 94.78           C  
ATOM    141  CE1 PHE B  18       1.302 -46.283 -39.910  1.00 94.78           C  
ATOM    142  CE2 PHE B  18       2.559 -45.242 -41.668  1.00 94.78           C  
ATOM    143  CZ  PHE B  18       1.341 -45.544 -41.082  1.00 94.78           C  
ATOM    144  N   ILE B  19       4.920 -45.953 -36.385  1.00 94.11           N  
ATOM    145  CA  ILE B  19       4.207 -45.481 -35.204  1.00 94.11           C  
ATOM    146  C   ILE B  19       4.862 -44.206 -34.678  1.00 94.11           C  
ATOM    147  O   ILE B  19       4.173 -43.253 -34.308  1.00 94.11           O  
ATOM    148  CB  ILE B  19       4.170 -46.560 -34.097  1.00 94.11           C  
ATOM    149  CG1 ILE B  19       3.382 -47.786 -34.573  1.00 94.11           C  
ATOM    150  CG2 ILE B  19       3.570 -45.990 -32.808  1.00 94.11           C  
ATOM    151  CD1 ILE B  19       3.458 -48.975 -33.626  1.00 94.11           C  
ATOM    152  N   PHE B  20       6.110 -44.180 -34.597  1.00 92.96           N  
ATOM    153  CA  PHE B  20       6.851 -43.010 -34.142  1.00 92.96           C  
ATOM    154  C   PHE B  20       6.589 -41.815 -35.053  1.00 92.96           C  
ATOM    155  O   PHE B  20       6.515 -40.677 -34.585  1.00 92.96           O  
ATOM    156  CB  PHE B  20       8.352 -43.310 -34.089  1.00 92.96           C  
ATOM    157  CG  PHE B  20       9.112 -42.434 -33.131  1.00 92.96           C  
ATOM    158  CD1 PHE B  20       9.891 -41.381 -33.596  1.00 92.96           C  
ATOM    159  CD2 PHE B  20       9.048 -42.662 -31.763  1.00 92.96           C  
ATOM    160  CE1 PHE B  20      10.596 -40.568 -32.712  1.00 92.96           C  
ATOM    161  CE2 PHE B  20       9.750 -41.855 -30.872  1.00 92.96           C  
ATOM    162  CZ  PHE B  20      10.523 -40.808 -31.348  1.00 92.96           C  
ATOM    163  N   TRP B  21       6.510 -42.054 -36.325  1.00 94.23           N  
ATOM    164  CA  TRP B  21       6.184 -41.014 -37.295  1.00 94.23           C  
ATOM    165  C   TRP B  21       4.810 -40.416 -37.011  1.00 94.23           C  
ATOM    166  O   TRP B  21       4.651 -39.192 -36.991  1.00 94.23           O  
ATOM    167  CB  TRP B  21       6.225 -41.576 -38.720  1.00 94.23           C  
ATOM    168  CG  TRP B  21       5.758 -40.611 -39.768  1.00 94.23           C  
ATOM    169  CD1 TRP B  21       6.423 -39.510 -40.231  1.00 94.23           C  
ATOM    170  CD2 TRP B  21       4.519 -40.660 -40.482  1.00 94.23           C  
ATOM    171  CE2 TRP B  21       4.500 -39.556 -41.363  1.00 94.23           C  
ATOM    172  CE3 TRP B  21       3.422 -41.532 -40.463  1.00 94.23           C  
ATOM    173  NE1 TRP B  21       5.672 -38.871 -41.190  1.00 94.23           N  
ATOM    174  CZ2 TRP B  21       3.425 -39.302 -42.218  1.00 94.23           C  
ATOM    175  CZ3 TRP B  21       2.353 -41.276 -41.315  1.00 94.23           C  
ATOM    176  CH2 TRP B  21       2.365 -40.170 -42.179  1.00 94.23           C  
ATOM    177  N   LEU B  22       3.837 -41.243 -36.706  1.00 95.46           N  
ATOM    178  CA  LEU B  22       2.487 -40.795 -36.381  1.00 95.46           C  
ATOM    179  C   LEU B  22       2.478 -39.995 -35.083  1.00 95.46           C  
ATOM    180  O   LEU B  22       1.774 -38.989 -34.973  1.00 95.46           O  
ATOM    181  CB  LEU B  22       1.538 -41.990 -36.264  1.00 95.46           C  
ATOM    182  CG  LEU B  22       1.214 -42.728 -37.564  1.00 95.46           C  
ATOM    183  CD1 LEU B  22       0.314 -43.927 -37.283  1.00 95.46           C  
ATOM    184  CD2 LEU B  22       0.559 -41.785 -38.567  1.00 95.46           C  
ATOM    185  N   ALA B  23       3.246 -40.483 -34.135  1.00 94.77           N  
ATOM    186  CA  ALA B  23       3.351 -39.769 -32.865  1.00 94.77           C  
ATOM    187  C   ALA B  23       3.947 -38.378 -33.065  1.00 94.77           C  
ATOM    188  O   ALA B  23       3.506 -37.410 -32.441  1.00 94.77           O  
ATOM    189  CB  ALA B  23       4.192 -40.568 -31.873  1.00 94.77           C  
ATOM    190  N   GLY B  24       4.923 -38.291 -33.878  1.00 94.89           N  
ATOM    191  CA  GLY B  24       5.499 -36.995 -34.198  1.00 94.89           C  
ATOM    192  C   GLY B  24       4.502 -36.034 -34.817  1.00 94.89           C  
ATOM    193  O   GLY B  24       4.482 -34.849 -34.479  1.00 94.89           O  
ATOM    194  N   ILE B  25       3.650 -36.539 -35.679  1.00 95.19           N  
ATOM    195  CA  ILE B  25       2.608 -35.728 -36.300  1.00 95.19           C  
ATOM    196  C   ILE B  25       1.634 -35.235 -35.233  1.00 95.19           C  
ATOM    197  O   ILE B  25       1.232 -34.070 -35.242  1.00 95.19           O  
ATOM    198  CB  ILE B  25       1.852 -36.519 -37.392  1.00 95.19           C  
ATOM    199  CG1 ILE B  25       2.794 -36.863 -38.551  1.00 95.19           C  
ATOM    200  CG2 ILE B  25       0.638 -35.728 -37.889  1.00 95.19           C  
ATOM    201  CD1 ILE B  25       2.181 -37.785 -39.595  1.00 95.19           C  
ATOM    202  N   ALA B  26       1.343 -36.111 -34.352  1.00 95.02           N  
ATOM    203  CA  ALA B  26       0.405 -35.760 -33.289  1.00 95.02           C  
ATOM    204  C   ALA B  26       0.968 -34.650 -32.405  1.00 95.02           C  
ATOM    205  O   ALA B  26       0.278 -33.670 -32.114  1.00 95.02           O  
ATOM    206  CB  ALA B  26       0.070 -36.989 -32.446  1.00 95.02           C  
ATOM    207  N   VAL B  27       2.155 -34.784 -31.974  1.00 94.50           N  
ATOM    208  CA  VAL B  27       2.791 -33.791 -31.116  1.00 94.50           C  
ATOM    209  C   VAL B  27       2.924 -32.467 -31.866  1.00 94.50           C  
ATOM    210  O   VAL B  27       2.681 -31.399 -31.299  1.00 94.50           O  
ATOM    211  CB  VAL B  27       4.177 -34.268 -30.627  1.00 94.50           C  
ATOM    212  CG1 VAL B  27       4.918 -33.137 -29.915  1.00 94.50           C  
ATOM    213  CG2 VAL B  27       4.030 -35.478 -29.706  1.00 94.50           C  
ATOM    214  N   LEU B  28       3.311 -32.542 -33.049  1.00 94.14           N  
ATOM    215  CA  LEU B  28       3.422 -31.348 -33.878  1.00 94.14           C  
ATOM    216  C   LEU B  28       2.072 -30.652 -34.012  1.00 94.14           C  
ATOM    217  O   LEU B  28       1.990 -29.425 -33.919  1.00 94.14           O  
ATOM    218  CB  LEU B  28       3.963 -31.706 -35.265  1.00 94.14           C  
ATOM    219  CG  LEU B  28       4.117 -30.549 -36.253  1.00 94.14           C  
ATOM    220  CD1 LEU B  28       5.106 -29.520 -35.714  1.00 94.14           C  
ATOM    221  CD2 LEU B  28       4.563 -31.065 -37.616  1.00 94.14           C  
ATOM    222  N   ALA B  29       1.057 -31.425 -34.184  1.00 94.45           N  
ATOM    223  CA  ALA B  29      -0.289 -30.874 -34.316  1.00 94.45           C  
ATOM    224  C   ALA B  29      -0.711 -30.148 -33.042  1.00 94.45           C  
ATOM    225  O   ALA B  29      -1.295 -29.063 -33.103  1.00 94.45           O  
ATOM    226  CB  ALA B  29      -1.287 -31.981 -34.649  1.00 94.45           C  
ATOM    227  N   ILE B  30      -0.417 -30.741 -31.954  1.00 91.01           N  
ATOM    228  CA  ILE B  30      -0.751 -30.119 -30.677  1.00 91.01           C  
ATOM    229  C   ILE B  30       0.032 -28.818 -30.516  1.00 91.01           C  
ATOM    230  O   ILE B  30      -0.529 -27.794 -30.118  1.00 91.01           O  
ATOM    231  CB  ILE B  30      -0.461 -31.068 -29.493  1.00 91.01           C  
ATOM    232  CG1 ILE B  30      -1.393 -32.284 -29.542  1.00 91.01           C  
ATOM    233  CG2 ILE B  30      -0.597 -30.327 -28.160  1.00 91.01           C  
ATOM    234  CD1 ILE B  30      -1.050 -33.371 -28.533  1.00 91.01           C  
ATOM    235  N   GLY B  31       1.289 -28.886 -30.800  1.00 91.54           N  
ATOM    236  CA  GLY B  31       2.101 -27.681 -30.726  1.00 91.54           C  
ATOM    237  C   GLY B  31       1.601 -26.569 -31.629  1.00 91.54           C  
ATOM    238  O   GLY B  31       1.500 -25.416 -31.204  1.00 91.54           O  
ATOM    239  N   LEU B  32       1.284 -26.929 -32.802  1.00 91.96           N  
ATOM    240  CA  LEU B  32       0.782 -25.941 -33.752  1.00 91.96           C  
ATOM    241  C   LEU B  32      -0.585 -25.419 -33.323  1.00 91.96           C  
ATOM    242  O   LEU B  32      -0.891 -24.241 -33.513  1.00 91.96           O  
ATOM    243  CB  LEU B  32       0.693 -26.546 -35.156  1.00 91.96           C  
ATOM    244  CG  LEU B  32       2.022 -26.812 -35.865  1.00 91.96           C  
ATOM    245  CD1 LEU B  32       1.780 -27.518 -37.196  1.00 91.96           C  
ATOM    246  CD2 LEU B  32       2.786 -25.510 -36.075  1.00 91.96           C  
ATOM    247  N   TRP B  33      -1.357 -26.230 -32.864  1.00 90.06           N  
ATOM    248  CA  TRP B  33      -2.659 -25.801 -32.367  1.00 90.06           C  
ATOM    249  C   TRP B  33      -2.504 -24.793 -31.232  1.00 90.06           C  
ATOM    250  O   TRP B  33      -3.199 -23.776 -31.198  1.00 90.06           O  
ATOM    251  CB  TRP B  33      -3.476 -27.004 -31.889  1.00 90.06           C  
ATOM    252  CG  TRP B  33      -4.763 -26.637 -31.212  1.00 90.06           C  
ATOM    253  CD1 TRP B  33      -5.890 -26.138 -31.800  1.00 90.06           C  
ATOM    254  CD2 TRP B  33      -5.050 -26.738 -29.814  1.00 90.06           C  
ATOM    255  CE2 TRP B  33      -6.374 -26.282 -29.626  1.00 90.06           C  
ATOM    256  CE3 TRP B  33      -4.317 -27.170 -28.700  1.00 90.06           C  
ATOM    257  NE1 TRP B  33      -6.864 -25.922 -30.853  1.00 90.06           N  
ATOM    258  CZ2 TRP B  33      -6.980 -26.246 -28.368  1.00 90.06           C  
ATOM    259  CZ3 TRP B  33      -4.922 -27.134 -27.450  1.00 90.06           C  
ATOM    260  CH2 TRP B  33      -6.240 -26.675 -27.296  1.00 90.06           C  
ATOM    261  N   LEU B  34      -1.667 -25.020 -30.315  1.00 85.85           N  
ATOM    262  CA  LEU B  34      -1.423 -24.092 -29.216  1.00 85.85           C  
ATOM    263  C   LEU B  34      -0.869 -22.769 -29.734  1.00 85.85           C  
ATOM    264  O   LEU B  34      -1.160 -21.709 -29.176  1.00 85.85           O  
ATOM    265  CB  LEU B  34      -0.452 -24.704 -28.202  1.00 85.85           C  
ATOM    266  CG  LEU B  34      -1.007 -25.829 -27.327  1.00 85.85           C  
ATOM    267  CD1 LEU B  34       0.119 -26.493 -26.541  1.00 85.85           C  
ATOM    268  CD2 LEU B  34      -2.081 -25.296 -26.386  1.00 85.85           C  
ATOM    269  N   ARG B  35      -0.093 -22.809 -30.766  1.00 88.21           N  
ATOM    270  CA  ARG B  35       0.538 -21.615 -31.319  1.00 88.21           C  
ATOM    271  C   ARG B  35      -0.463 -20.785 -32.116  1.00 88.21           C  
ATOM    272  O   ARG B  35      -0.401 -19.554 -32.110  1.00 88.21           O  
ATOM    273  CB  ARG B  35       1.726 -21.996 -32.205  1.00 88.21           C  
ATOM    274  CG  ARG B  35       2.322 -20.826 -32.973  1.00 88.21           C  
ATOM    275  CD  ARG B  35       2.884 -19.765 -32.038  1.00 88.21           C  
ATOM    276  NE  ARG B  35       3.466 -18.649 -32.778  1.00 88.21           N  
ATOM    277  CZ  ARG B  35       2.813 -17.542 -33.119  1.00 88.21           C  
ATOM    278  NH1 ARG B  35       1.536 -17.380 -32.790  1.00 88.21           N  
ATOM    279  NH2 ARG B  35       3.440 -16.588 -33.791  1.00 88.21           N  
ATOM    280  N   PHE B  36      -1.401 -21.429 -32.753  1.00 88.40           N  
ATOM    281  CA  PHE B  36      -2.191 -20.698 -33.736  1.00 88.40           C  
ATOM    282  C   PHE B  36      -3.658 -20.652 -33.326  1.00 88.40           C  
ATOM    283  O   PHE B  36      -4.479 -20.033 -34.006  1.00 88.40           O  
ATOM    284  CB  PHE B  36      -2.053 -21.337 -35.121  1.00 88.40           C  
ATOM    285  CG  PHE B  36      -0.684 -21.181 -35.728  1.00 88.40           C  
ATOM    286  CD1 PHE B  36      -0.229 -19.934 -36.139  1.00 88.40           C  
ATOM    287  CD2 PHE B  36       0.147 -22.282 -35.888  1.00 88.40           C  
ATOM    288  CE1 PHE B  36       1.037 -19.787 -36.702  1.00 88.40           C  
ATOM    289  CE2 PHE B  36       1.414 -22.142 -36.448  1.00 88.40           C  
ATOM    290  CZ  PHE B  36       1.856 -20.895 -36.855  1.00 88.40           C  
ATOM    291  N   ASP B  37      -3.944 -21.243 -32.347  1.00 84.37           N  
ATOM    292  CA  ASP B  37      -5.326 -21.165 -31.883  1.00 84.37           C  
ATOM    293  C   ASP B  37      -5.727 -19.721 -31.591  1.00 84.37           C  
ATOM    294  O   ASP B  37      -4.898 -18.918 -31.156  1.00 84.37           O  
ATOM    295  CB  ASP B  37      -5.523 -22.028 -30.635  1.00 84.37           C  
ATOM    296  CG  ASP B  37      -6.979 -22.154 -30.224  1.00 84.37           C  
ATOM    297  OD1 ASP B  37      -7.411 -21.453 -29.284  1.00 84.37           O  
ATOM    298  OD2 ASP B  37      -7.701 -22.965 -30.844  1.00 84.37           O  
ATOM    299  N   SER B  38      -6.935 -19.354 -31.753  1.00 79.60           N  
ATOM    300  CA  SER B  38      -7.426 -17.987 -31.618  1.00 79.60           C  
ATOM    301  C   SER B  38      -7.273 -17.484 -30.186  1.00 79.60           C  
ATOM    302  O   SER B  38      -6.991 -16.305 -29.964  1.00 79.60           O  
ATOM    303  CB  SER B  38      -8.891 -17.898 -32.046  1.00 79.60           C  
ATOM    304  OG  SER B  38      -9.700 -18.748 -31.250  1.00 79.60           O  
ATOM    305  N   GLN B  39      -7.435 -18.371 -29.274  1.00 77.78           N  
ATOM    306  CA  GLN B  39      -7.415 -17.947 -27.877  1.00 77.78           C  
ATOM    307  C   GLN B  39      -5.986 -17.749 -27.383  1.00 77.78           C  
ATOM    308  O   GLN B  39      -5.741 -16.949 -26.478  1.00 77.78           O  
ATOM    309  CB  GLN B  39      -8.141 -18.965 -26.996  1.00 77.78           C  
ATOM    310  CG  GLN B  39      -9.626 -19.094 -27.301  1.00 77.78           C  
ATOM    311  CD  GLN B  39     -10.429 -17.894 -26.834  1.00 77.78           C  
ATOM    312  NE2 GLN B  39     -11.512 -17.593 -27.542  1.00 77.78           N  
ATOM    313  OE1 GLN B  39     -10.078 -17.243 -25.845  1.00 77.78           O  
ATOM    314  N   THR B  40      -5.058 -18.474 -27.955  1.00 77.31           N  
ATOM    315  CA  THR B  40      -3.683 -18.408 -27.470  1.00 77.31           C  
ATOM    316  C   THR B  40      -2.819 -17.571 -28.408  1.00 77.31           C  
ATOM    317  O   THR B  40      -1.729 -17.135 -28.032  1.00 77.31           O  
ATOM    318  CB  THR B  40      -3.074 -19.816 -27.326  1.00 77.31           C  
ATOM    319  CG2 THR B  40      -3.696 -20.566 -26.152  1.00 77.31           C  
ATOM    320  OG1 THR B  40      -3.306 -20.557 -28.529  1.00 77.31           O  
ATOM    321  N   LYS B  41      -3.307 -17.313 -29.539  1.00 78.22           N  
ATOM    322  CA  LYS B  41      -2.549 -16.566 -30.538  1.00 78.22           C  
ATOM    323  C   LYS B  41      -2.128 -15.200 -30.003  1.00 78.22           C  
ATOM    324  O   LYS B  41      -1.014 -14.743 -30.265  1.00 78.22           O  
ATOM    325  CB  LYS B  41      -3.369 -16.397 -31.818  1.00 78.22           C  
ATOM    326  CG  LYS B  41      -2.611 -15.730 -32.956  1.00 78.22           C  
ATOM    327  CD  LYS B  41      -3.491 -15.555 -34.187  1.00 78.22           C  
ATOM    328  CE  LYS B  41      -2.754 -14.827 -35.303  1.00 78.22           C  
ATOM    329  NZ  LYS B  41      -3.627 -14.612 -36.496  1.00 78.22           N  
ATOM    330  N   SER B  42      -3.010 -14.630 -29.319  1.00 75.40           N  
ATOM    331  CA  SER B  42      -2.748 -13.288 -28.809  1.00 75.40           C  
ATOM    332  C   SER B  42      -1.580 -13.288 -27.828  1.00 75.40           C  
ATOM    333  O   SER B  42      -0.867 -12.289 -27.702  1.00 75.40           O  
ATOM    334  CB  SER B  42      -3.995 -12.719 -28.131  1.00 75.40           C  
ATOM    335  OG  SER B  42      -4.342 -13.486 -26.991  1.00 75.40           O  
ATOM    336  N   ILE B  43      -1.426 -14.363 -27.190  1.00 73.48           N  
ATOM    337  CA  ILE B  43      -0.327 -14.488 -26.239  1.00 73.48           C  
ATOM    338  C   ILE B  43       1.006 -14.368 -26.973  1.00 73.48           C  
ATOM    339  O   ILE B  43       1.940 -13.732 -26.477  1.00 73.48           O  
ATOM    340  CB  ILE B  43      -0.395 -15.825 -25.467  1.00 73.48           C  
ATOM    341  CG1 ILE B  43      -1.712 -15.926 -24.689  1.00 73.48           C  
ATOM    342  CG2 ILE B  43       0.807 -15.968 -24.529  1.00 73.48           C  
ATOM    343  CD1 ILE B  43      -1.958 -17.291 -24.063  1.00 73.48           C  
ATOM    344  N   PHE B  44       1.105 -14.861 -28.030  1.00 76.15           N  
ATOM    345  CA  PHE B  44       2.344 -14.907 -28.797  1.00 76.15           C  
ATOM    346  C   PHE B  44       2.550 -13.611 -29.572  1.00 76.15           C  
ATOM    347  O   PHE B  44       3.686 -13.218 -29.844  1.00 76.15           O  
ATOM    348  CB  PHE B  44       2.339 -16.099 -29.760  1.00 76.15           C  
ATOM    349  CG  PHE B  44       2.409 -17.435 -29.071  1.00 76.15           C  
ATOM    350  CD1 PHE B  44       3.637 -17.998 -28.740  1.00 76.15           C  
ATOM    351  CD2 PHE B  44       1.249 -18.129 -28.755  1.00 76.15           C  
ATOM    352  CE1 PHE B  44       3.705 -19.235 -28.103  1.00 76.15           C  
ATOM    353  CE2 PHE B  44       1.310 -19.365 -28.118  1.00 76.15           C  
ATOM    354  CZ  PHE B  44       2.539 -19.917 -27.794  1.00 76.15           C  
ATOM    355  N   GLU B  45       1.507 -12.935 -29.846  1.00 71.06           N  
ATOM    356  CA  GLU B  45       1.608 -11.662 -30.553  1.00 71.06           C  
ATOM    357  C   GLU B  45       1.968 -10.528 -29.597  1.00 71.06           C  
ATOM    358  O   GLU B  45       2.723  -9.623 -29.957  1.00 71.06           O  
ATOM    359  CB  GLU B  45       0.298 -11.344 -31.279  1.00 71.06           C  
ATOM    360  CG  GLU B  45       0.012 -12.260 -32.460  1.00 71.06           C  
ATOM    361  CD  GLU B  45      -1.333 -11.989 -33.116  1.00 71.06           C  
ATOM    362  OE1 GLU B  45      -1.640 -12.619 -34.153  1.00 71.06           O  
ATOM    363  OE2 GLU B  45      -2.086 -11.139 -32.588  1.00 71.06           O  
ATOM    364  N   GLN B  46       1.328 -10.517 -28.496  1.00 61.70           N  
ATOM    365  CA  GLN B  46       1.572  -9.449 -27.532  1.00 61.70           C  
ATOM    366  C   GLN B  46       2.926  -9.624 -26.850  1.00 61.70           C  
ATOM    367  O   GLN B  46       3.585  -8.641 -26.504  1.00 61.70           O  
ATOM    368  CB  GLN B  46       0.459  -9.404 -26.486  1.00 61.70           C  
ATOM    369  CG  GLN B  46      -0.767  -8.613 -26.925  1.00 61.70           C  
ATOM    370  CD  GLN B  46      -1.874  -8.623 -25.888  1.00 61.70           C  
ATOM    371  NE2 GLN B  46      -2.893  -7.797 -26.101  1.00 61.70           N  
ATOM    372  OE1 GLN B  46      -1.816  -9.368 -24.905  1.00 61.70           O  
ATOM    373  N   GLU B  47       3.295 -10.850 -26.413  1.00 60.59           N  
ATOM    374  CA  GLU B  47       4.505 -11.102 -25.636  1.00 60.59           C  
ATOM    375  C   GLU B  47       5.731 -11.196 -26.540  1.00 60.59           C  
ATOM    376  O   GLU B  47       6.801 -11.625 -26.101  1.00 60.59           O  
ATOM    377  CB  GLU B  47       4.359 -12.382 -24.811  1.00 60.59           C  
ATOM    378  CG  GLU B  47       3.674 -12.174 -23.468  1.00 60.59           C  
ATOM    379  CD  GLU B  47       3.663 -13.423 -22.601  1.00 60.59           C  
ATOM    380  OE1 GLU B  47       3.210 -13.349 -21.435  1.00 60.59           O  
ATOM    381  OE2 GLU B  47       4.110 -14.484 -23.090  1.00 60.59           O  
ATOM    382  N   THR B  48       5.592 -11.054 -27.781  1.00 53.82           N  
ATOM    383  CA  THR B  48       6.825 -11.070 -28.561  1.00 53.82           C  
ATOM    384  C   THR B  48       7.936 -10.319 -27.833  1.00 53.82           C  
ATOM    385  O   THR B  48       9.101 -10.713 -27.892  1.00 53.82           O  
ATOM    386  CB  THR B  48       6.612 -10.453 -29.956  1.00 53.82           C  
ATOM    387  CG2 THR B  48       7.602 -11.023 -30.966  1.00 53.82           C  
ATOM    388  OG1 THR B  48       5.279 -10.734 -30.398  1.00 53.82           O  
ATOM    389  N   ASN B  49       7.587  -9.319 -27.179  1.00 51.84           N  
ATOM    390  CA  ASN B  49       8.683  -8.499 -26.671  1.00 51.84           C  
ATOM    391  C   ASN B  49       9.178  -9.000 -25.318  1.00 51.84           C  
ATOM    392  O   ASN B  49      10.216  -8.554 -24.827  1.00 51.84           O  
ATOM    393  CB  ASN B  49       8.255  -7.033 -26.571  1.00 51.84           C  
ATOM    394  CG  ASN B  49       8.624  -6.231 -27.803  1.00 51.84           C  
ATOM    395  ND2 ASN B  49       8.059  -5.036 -27.924  1.00 51.84           N  
ATOM    396  OD1 ASN B  49       9.411  -6.683 -28.640  1.00 51.84           O  
ATOM    397  N   ASN B  50       8.374  -9.615 -24.492  1.00 52.78           N  
ATOM    398  CA  ASN B  50       8.953 -10.055 -23.227  1.00 52.78           C  
ATOM    399  C   ASN B  50       9.292 -11.542 -23.252  1.00 52.78           C  
ATOM    400  O   ASN B  50       8.464 -12.378 -22.885  1.00 52.78           O  
ATOM    401  CB  ASN B  50       8.006  -9.745 -22.066  1.00 52.78           C  
ATOM    402  CG  ASN B  50       8.393  -8.485 -21.317  1.00 52.78           C  
ATOM    403  ND2 ASN B  50       7.487  -7.991 -20.481  1.00 52.78           N  
ATOM    404  OD1 ASN B  50       9.496  -7.960 -21.488  1.00 52.78           O  
ATOM    405  N   ASN B  51      10.094 -12.022 -24.178  1.00 53.26           N  
ATOM    406  CA  ASN B  51      10.719 -13.285 -24.559  1.00 53.26           C  
ATOM    407  C   ASN B  51      10.866 -14.221 -23.362  1.00 53.26           C  
ATOM    408  O   ASN B  51      11.318 -15.358 -23.510  1.00 53.26           O  
ATOM    409  CB  ASN B  51      12.082 -13.035 -25.207  1.00 53.26           C  
ATOM    410  CG  ASN B  51      11.980 -12.776 -26.698  1.00 53.26           C  
ATOM    411  ND2 ASN B  51      13.080 -12.340 -27.300  1.00 53.26           N  
ATOM    412  OD1 ASN B  51      10.921 -12.964 -27.303  1.00 53.26           O  
ATOM    413  N   ASN B  52      10.572 -13.826 -22.172  1.00 61.44           N  
ATOM    414  CA  ASN B  52      10.981 -14.670 -21.054  1.00 61.44           C  
ATOM    415  C   ASN B  52       9.826 -15.535 -20.553  1.00 61.44           C  
ATOM    416  O   ASN B  52       9.883 -16.070 -19.444  1.00 61.44           O  
ATOM    417  CB  ASN B  52      11.539 -13.817 -19.914  1.00 61.44           C  
ATOM    418  CG  ASN B  52      13.017 -14.058 -19.675  1.00 61.44           C  
ATOM    419  ND2 ASN B  52      13.585 -13.347 -18.708  1.00 61.44           N  
ATOM    420  OD1 ASN B  52      13.643 -14.877 -20.354  1.00 61.44           O  
ATOM    421  N   SER B  53       8.858 -15.793 -21.499  1.00 78.50           N  
ATOM    422  CA  SER B  53       7.791 -16.627 -20.954  1.00 78.50           C  
ATOM    423  C   SER B  53       8.075 -18.108 -21.188  1.00 78.50           C  
ATOM    424  O   SER B  53       8.474 -18.502 -22.285  1.00 78.50           O  
ATOM    425  CB  SER B  53       6.446 -16.252 -21.577  1.00 78.50           C  
ATOM    426  OG  SER B  53       5.536 -17.335 -21.498  1.00 78.50           O  
ATOM    427  N   SER B  54       8.082 -18.856 -20.236  1.00 83.29           N  
ATOM    428  CA  SER B  54       8.302 -20.297 -20.267  1.00 83.29           C  
ATOM    429  C   SER B  54       7.260 -20.997 -21.133  1.00 83.29           C  
ATOM    430  O   SER B  54       7.563 -21.991 -21.797  1.00 83.29           O  
ATOM    431  CB  SER B  54       8.273 -20.876 -18.852  1.00 83.29           C  
ATOM    432  OG  SER B  54       9.284 -20.292 -18.049  1.00 83.29           O  
ATOM    433  N   PHE B  55       6.106 -20.414 -21.231  1.00 83.04           N  
ATOM    434  CA  PHE B  55       5.054 -20.991 -22.059  1.00 83.04           C  
ATOM    435  C   PHE B  55       5.401 -20.869 -23.538  1.00 83.04           C  
ATOM    436  O   PHE B  55       5.239 -21.823 -24.301  1.00 83.04           O  
ATOM    437  CB  PHE B  55       3.711 -20.309 -21.777  1.00 83.04           C  
ATOM    438  CG  PHE B  55       2.584 -20.806 -22.641  1.00 83.04           C  
ATOM    439  CD1 PHE B  55       2.117 -20.045 -23.704  1.00 83.04           C  
ATOM    440  CD2 PHE B  55       1.992 -22.037 -22.389  1.00 83.04           C  
ATOM    441  CE1 PHE B  55       1.073 -20.503 -24.507  1.00 83.04           C  
ATOM    442  CE2 PHE B  55       0.949 -22.502 -23.186  1.00 83.04           C  
ATOM    443  CZ  PHE B  55       0.490 -21.732 -24.243  1.00 83.04           C  
ATOM    444  N   TYR B  56       5.897 -19.782 -23.916  1.00 81.40           N  
ATOM    445  CA  TYR B  56       6.304 -19.506 -25.289  1.00 81.40           C  
ATOM    446  C   TYR B  56       7.394 -20.471 -25.739  1.00 81.40           C  
ATOM    447  O   TYR B  56       7.263 -21.126 -26.777  1.00 81.40           O  
ATOM    448  CB  TYR B  56       6.797 -18.063 -25.425  1.00 81.40           C  
ATOM    449  CG  TYR B  56       7.175 -17.680 -26.834  1.00 81.40           C  
ATOM    450  CD1 TYR B  56       8.475 -17.861 -27.301  1.00 81.40           C  
ATOM    451  CD2 TYR B  56       6.235 -17.137 -27.704  1.00 81.40           C  
ATOM    452  CE1 TYR B  56       8.830 -17.509 -28.600  1.00 81.40           C  
ATOM    453  CE2 TYR B  56       6.578 -16.780 -29.003  1.00 81.40           C  
ATOM    454  CZ  TYR B  56       7.876 -16.970 -29.442  1.00 81.40           C  
ATOM    455  OH  TYR B  56       8.220 -16.619 -30.728  1.00 81.40           O  
ATOM    456  N   THR B  57       8.339 -20.571 -24.947  1.00 85.83           N  
ATOM    457  CA  THR B  57       9.458 -21.455 -25.255  1.00 85.83           C  
ATOM    458  C   THR B  57       9.006 -22.913 -25.273  1.00 85.83           C  
ATOM    459  O   THR B  57       9.431 -23.689 -26.132  1.00 85.83           O  
ATOM    460  CB  THR B  57      10.603 -21.282 -24.240  1.00 85.83           C  
ATOM    461  CG2 THR B  57      11.847 -22.047 -24.678  1.00 85.83           C  
ATOM    462  OG1 THR B  57      10.927 -19.891 -24.126  1.00 85.83           O  
ATOM    463  N   GLY B  58       8.137 -23.227 -24.400  1.00 87.42           N  
ATOM    464  CA  GLY B  58       7.639 -24.591 -24.329  1.00 87.42           C  
ATOM    465  C   GLY B  58       6.901 -25.022 -25.582  1.00 87.42           C  
ATOM    466  O   GLY B  58       7.103 -26.133 -26.077  1.00 87.42           O  
ATOM    467  N   VAL B  59       6.130 -24.181 -26.085  1.00 89.32           N  
ATOM    468  CA  VAL B  59       5.350 -24.508 -27.274  1.00 89.32           C  
ATOM    469  C   VAL B  59       6.282 -24.699 -28.468  1.00 89.32           C  
ATOM    470  O   VAL B  59       6.122 -25.644 -29.244  1.00 89.32           O  
ATOM    471  CB  VAL B  59       4.304 -23.413 -27.585  1.00 89.32           C  
ATOM    472  CG1 VAL B  59       3.685 -23.634 -28.963  1.00 89.32           C  
ATOM    473  CG2 VAL B  59       3.222 -23.389 -26.507  1.00 89.32           C  
ATOM    474  N   TYR B  60       7.263 -23.918 -28.610  1.00 89.48           N  
ATOM    475  CA  TYR B  60       8.199 -24.056 -29.721  1.00 89.48           C  
ATOM    476  C   TYR B  60       9.054 -25.307 -29.562  1.00 89.48           C  
ATOM    477  O   TYR B  60       9.425 -25.942 -30.550  1.00 89.48           O  
ATOM    478  CB  TYR B  60       9.098 -22.819 -29.823  1.00 89.48           C  
ATOM    479  CG  TYR B  60       8.460 -21.664 -30.556  1.00 89.48           C  
ATOM    480  CD1 TYR B  60       8.077 -21.786 -31.889  1.00 89.48           C  
ATOM    481  CD2 TYR B  60       8.239 -20.448 -29.917  1.00 89.48           C  
ATOM    482  CE1 TYR B  60       7.490 -20.724 -32.570  1.00 89.48           C  
ATOM    483  CE2 TYR B  60       7.654 -19.379 -30.587  1.00 89.48           C  
ATOM    484  CZ  TYR B  60       7.282 -19.526 -31.912  1.00 89.48           C  
ATOM    485  OH  TYR B  60       6.702 -18.472 -32.579  1.00 89.48           O  
ATOM    486  N   ILE B  61       9.347 -25.581 -28.380  1.00 90.60           N  
ATOM    487  CA  ILE B  61      10.056 -26.832 -28.130  1.00 90.60           C  
ATOM    488  C   ILE B  61       9.190 -28.011 -28.567  1.00 90.60           C  
ATOM    489  O   ILE B  61       9.681 -28.950 -29.199  1.00 90.60           O  
ATOM    490  CB  ILE B  61      10.443 -26.974 -26.641  1.00 90.60           C  
ATOM    491  CG1 ILE B  61      11.567 -25.994 -26.287  1.00 90.60           C  
ATOM    492  CG2 ILE B  61      10.854 -28.416 -26.327  1.00 90.60           C  
ATOM    493  CD1 ILE B  61      11.902 -25.946 -24.802  1.00 90.60           C  
ATOM    494  N   LEU B  62       7.932 -27.881 -28.255  1.00 91.29           N  
ATOM    495  CA  LEU B  62       6.998 -28.934 -28.638  1.00 91.29           C  
ATOM    496  C   LEU B  62       6.927 -29.074 -30.154  1.00 91.29           C  
ATOM    497  O   LEU B  62       6.965 -30.187 -30.683  1.00 91.29           O  
ATOM    498  CB  LEU B  62       5.604 -28.645 -28.074  1.00 91.29           C  
ATOM    499  CG  LEU B  62       4.663 -29.844 -27.946  1.00 91.29           C  
ATOM    500  CD1 LEU B  62       5.176 -30.809 -26.882  1.00 91.29           C  
ATOM    501  CD2 LEU B  62       3.248 -29.380 -27.616  1.00 91.29           C  
ATOM    502  N   ILE B  63       6.868 -28.010 -30.833  1.00 92.82           N  
ATOM    503  CA  ILE B  63       6.811 -28.001 -32.290  1.00 92.82           C  
ATOM    504  C   ILE B  63       8.094 -28.600 -32.860  1.00 92.82           C  
ATOM    505  O   ILE B  63       8.047 -29.470 -33.734  1.00 92.82           O  
ATOM    506  CB  ILE B  63       6.596 -26.573 -32.839  1.00 92.82           C  
ATOM    507  CG1 ILE B  63       5.199 -26.064 -32.467  1.00 92.82           C  
ATOM    508  CG2 ILE B  63       6.806 -26.540 -34.356  1.00 92.82           C  
ATOM    509  CD1 ILE B  63       4.966 -24.596 -32.803  1.00 92.82           C  
ATOM    510  N   GLY B  64       9.219 -28.149 -32.339  1.00 95.13           N  
ATOM    511  CA  GLY B  64      10.495 -28.677 -32.792  1.00 95.13           C  
ATOM    512  C   GLY B  64      10.648 -30.166 -32.542  1.00 95.13           C  
ATOM    513  O   GLY B  64      11.107 -30.904 -33.416  1.00 95.13           O  
ATOM    514  N   ALA B  65      10.212 -30.609 -31.381  1.00 94.92           N  
ATOM    515  CA  ALA B  65      10.303 -32.023 -31.024  1.00 94.92           C  
ATOM    516  C   ALA B  65       9.401 -32.873 -31.914  1.00 94.92           C  
ATOM    517  O   ALA B  65       9.808 -33.940 -32.381  1.00 94.92           O  
ATOM    518  CB  ALA B  65       9.938 -32.225 -29.555  1.00 94.92           C  
ATOM    519  N   GLY B  66       8.214 -32.356 -32.105  1.00 95.14           N  
ATOM    520  CA  GLY B  66       7.309 -33.076 -32.987  1.00 95.14           C  
ATOM    521  C   GLY B  66       7.835 -33.209 -34.403  1.00 95.14           C  
ATOM    522  O   GLY B  66       7.757 -34.283 -35.002  1.00 95.14           O  
ATOM    523  N   ALA B  67       8.371 -32.140 -34.921  1.00 95.91           N  
ATOM    524  CA  ALA B  67       8.939 -32.157 -36.265  1.00 95.91           C  
ATOM    525  C   ALA B  67      10.111 -33.130 -36.354  1.00 95.91           C  
ATOM    526  O   ALA B  67      10.237 -33.875 -37.328  1.00 95.91           O  
ATOM    527  CB  ALA B  67       9.383 -30.755 -36.673  1.00 95.91           C  
ATOM    528  N   LEU B  68      10.899 -33.065 -35.370  1.00 95.56           N  
ATOM    529  CA  LEU B  68      12.057 -33.952 -35.342  1.00 95.56           C  
ATOM    530  C   LEU B  68      11.623 -35.412 -35.284  1.00 95.56           C  
ATOM    531  O   LEU B  68      12.161 -36.253 -36.009  1.00 95.56           O  
ATOM    532  CB  LEU B  68      12.954 -33.625 -34.145  1.00 95.56           C  
ATOM    533  CG  LEU B  68      14.260 -34.415 -34.041  1.00 95.56           C  
ATOM    534  CD1 LEU B  68      15.131 -34.162 -35.268  1.00 95.56           C  
ATOM    535  CD2 LEU B  68      15.008 -34.047 -32.764  1.00 95.56           C  
ATOM    536  N   MET B  69      10.669 -35.725 -34.438  1.00 94.91           N  
ATOM    537  CA  MET B  69      10.138 -37.080 -34.323  1.00 94.91           C  
ATOM    538  C   MET B  69       9.546 -37.546 -35.649  1.00 94.91           C  
ATOM    539  O   MET B  69       9.725 -38.701 -36.042  1.00 94.91           O  
ATOM    540  CB  MET B  69       9.078 -37.152 -33.223  1.00 94.91           C  
ATOM    541  CG  MET B  69       9.649 -37.082 -31.817  1.00 94.91           C  
ATOM    542  SD  MET B  69       8.343 -37.052 -30.528  1.00 94.91           S  
ATOM    543  CE  MET B  69       7.607 -38.691 -30.781  1.00 94.91           C  
ATOM    544  N   MET B  70       8.888 -36.632 -36.284  1.00 94.83           N  
ATOM    545  CA  MET B  70       8.288 -36.946 -37.577  1.00 94.83           C  
ATOM    546  C   MET B  70       9.360 -37.260 -38.615  1.00 94.83           C  
ATOM    547  O   MET B  70       9.230 -38.220 -39.376  1.00 94.83           O  
ATOM    548  CB  MET B  70       7.416 -35.785 -38.062  1.00 94.83           C  
ATOM    549  CG  MET B  70       6.661 -36.080 -39.347  1.00 94.83           C  
ATOM    550  SD  MET B  70       5.677 -34.646 -39.930  1.00 94.83           S  
ATOM    551  CE  MET B  70       6.951 -33.733 -40.844  1.00 94.83           C  
ATOM    552  N   LEU B  71      10.368 -36.477 -38.617  1.00 95.92           N  
ATOM    553  CA  LEU B  71      11.456 -36.648 -39.575  1.00 95.92           C  
ATOM    554  C   LEU B  71      12.184 -37.967 -39.339  1.00 95.92           C  
ATOM    555  O   LEU B  71      12.367 -38.755 -40.270  1.00 95.92           O  
ATOM    556  CB  LEU B  71      12.443 -35.482 -39.480  1.00 95.92           C  
ATOM    557  CG  LEU B  71      13.706 -35.593 -40.335  1.00 95.92           C  
ATOM    558  CD1 LEU B  71      13.344 -35.621 -41.816  1.00 95.92           C  
ATOM    559  CD2 LEU B  71      14.657 -34.440 -40.034  1.00 95.92           C  
ATOM    560  N   VAL B  72      12.547 -38.229 -38.138  1.00 95.35           N  
ATOM    561  CA  VAL B  72      13.308 -39.425 -37.792  1.00 95.35           C  
ATOM    562  C   VAL B  72      12.460 -40.670 -38.048  1.00 95.35           C  
ATOM    563  O   VAL B  72      12.943 -41.652 -38.615  1.00 95.35           O  
ATOM    564  CB  VAL B  72      13.777 -39.394 -36.320  1.00 95.35           C  
ATOM    565  CG1 VAL B  72      14.394 -40.733 -35.921  1.00 95.35           C  
ATOM    566  CG2 VAL B  72      14.774 -38.257 -36.103  1.00 95.35           C  
ATOM    567  N   GLY B  73      11.212 -40.642 -37.653  1.00 94.49           N  
ATOM    568  CA  GLY B  73      10.318 -41.757 -37.924  1.00 94.49           C  
ATOM    569  C   GLY B  73      10.133 -42.026 -39.406  1.00 94.49           C  
ATOM    570  O   GLY B  73      10.091 -43.182 -39.831  1.00 94.49           O  
ATOM    571  N   PHE B  74      10.063 -40.992 -40.190  1.00 94.33           N  
ATOM    572  CA  PHE B  74       9.905 -41.104 -41.635  1.00 94.33           C  
ATOM    573  C   PHE B  74      11.131 -41.754 -42.266  1.00 94.33           C  
ATOM    574  O   PHE B  74      11.003 -42.634 -43.120  1.00 94.33           O  
ATOM    575  CB  PHE B  74       9.662 -39.726 -42.259  1.00 94.33           C  
ATOM    576  CG  PHE B  74       9.570 -39.748 -43.761  1.00 94.33           C  
ATOM    577  CD1 PHE B  74      10.666 -39.404 -44.543  1.00 94.33           C  
ATOM    578  CD2 PHE B  74       8.387 -40.112 -44.391  1.00 94.33           C  
ATOM    579  CE1 PHE B  74      10.583 -39.422 -45.934  1.00 94.33           C  
ATOM    580  CE2 PHE B  74       8.297 -40.133 -45.780  1.00 94.33           C  
ATOM    581  CZ  PHE B  74       9.396 -39.787 -46.549  1.00 94.33           C  
ATOM    582  N   LEU B  75      12.285 -41.253 -41.891  1.00 94.00           N  
ATOM    583  CA  LEU B  75      13.522 -41.821 -42.415  1.00 94.00           C  
ATOM    584  C   LEU B  75      13.621 -43.306 -42.087  1.00 94.00           C  
ATOM    585  O   LEU B  75      14.052 -44.105 -42.922  1.00 94.00           O  
ATOM    586  CB  LEU B  75      14.735 -41.079 -41.848  1.00 94.00           C  
ATOM    587  CG  LEU B  75      14.945 -39.647 -42.341  1.00 94.00           C  
ATOM    588  CD1 LEU B  75      16.034 -38.959 -41.525  1.00 94.00           C  
ATOM    589  CD2 LEU B  75      15.297 -39.638 -43.825  1.00 94.00           C  
ATOM    590  N   GLY B  76      13.194 -43.719 -40.945  1.00 92.55           N  
ATOM    591  CA  GLY B  76      13.248 -45.111 -40.525  1.00 92.55           C  
ATOM    592  C   GLY B  76      12.259 -45.995 -41.259  1.00 92.55           C  
ATOM    593  O   GLY B  76      12.619 -47.070 -41.743  1.00 92.55           O  
ATOM    594  N   CYS B  77      11.074 -45.535 -41.351  1.00 90.54           N  
ATOM    595  CA  CYS B  77      10.055 -46.375 -41.971  1.00 90.54           C  
ATOM    596  C   CYS B  77      10.236 -46.424 -43.484  1.00 90.54           C  
ATOM    597  O   CYS B  77      10.281 -47.506 -44.073  1.00 90.54           O  
ATOM    598  CB  CYS B  77       8.656 -45.859 -41.633  1.00 90.54           C  
ATOM    599  SG  CYS B  77       8.328 -44.191 -42.242  1.00 90.54           S  
ATOM    600  N   CYS B  78      10.412 -45.321 -44.131  1.00 91.64           N  
ATOM    601  CA  CYS B  78      10.611 -45.283 -45.576  1.00 91.64           C  
ATOM    602  C   CYS B  78      11.969 -45.863 -45.955  1.00 91.64           C  
ATOM    603  O   CYS B  78      12.107 -46.499 -47.001  1.00 91.64           O  
ATOM    604  CB  CYS B  78      10.496 -43.850 -46.095  1.00 91.64           C  
ATOM    605  SG  CYS B  78       8.798 -43.242 -46.183  1.00 91.64           S  
ATOM    606  N   GLY B  79      12.896 -45.567 -45.108  1.00 92.17           N  
ATOM    607  CA  GLY B  79      14.202 -46.155 -45.363  1.00 92.17           C  
ATOM    608  C   GLY B  79      14.184 -47.672 -45.358  1.00 92.17           C  
ATOM    609  O   GLY B  79      14.870 -48.309 -46.161  1.00 92.17           O  
ATOM    610  N   ALA B  80      13.397 -48.266 -44.499  1.00 92.00           N  
ATOM    611  CA  ALA B  80      13.298 -49.720 -44.400  1.00 92.00           C  
ATOM    612  C   ALA B  80      12.501 -50.296 -45.567  1.00 92.00           C  
ATOM    613  O   ALA B  80      12.951 -51.231 -46.234  1.00 92.00           O  
ATOM    614  CB  ALA B  80      12.659 -50.121 -43.074  1.00 92.00           C  
ATOM    615  N   VAL B  81      11.410 -49.732 -45.842  1.00 91.03           N  
ATOM    616  CA  VAL B  81      10.518 -50.273 -46.863  1.00 91.03           C  
ATOM    617  C   VAL B  81      11.168 -50.143 -48.238  1.00 91.03           C  
ATOM    618  O   VAL B  81      11.085 -51.057 -49.061  1.00 91.03           O  
ATOM    619  CB  VAL B  81       9.146 -49.564 -46.852  1.00 91.03           C  
ATOM    620  CG1 VAL B  81       8.666 -49.295 -48.277  1.00 91.03           C  
ATOM    621  CG2 VAL B  81       8.121 -50.398 -46.086  1.00 91.03           C  
ATOM    622  N   GLN B  82      11.865 -49.088 -48.494  1.00 91.78           N  
ATOM    623  CA  GLN B  82      12.481 -48.852 -49.796  1.00 91.78           C  
ATOM    624  C   GLN B  82      13.884 -49.449 -49.856  1.00 91.78           C  
ATOM    625  O   GLN B  82      14.492 -49.513 -50.927  1.00 91.78           O  
ATOM    626  CB  GLN B  82      12.533 -47.355 -50.102  1.00 91.78           C  
ATOM    627  CG  GLN B  82      11.165 -46.723 -50.319  1.00 91.78           C  
ATOM    628  CD  GLN B  82      11.249 -45.256 -50.695  1.00 91.78           C  
ATOM    629  NE2 GLN B  82      10.105 -44.659 -51.014  1.00 91.78           N  
ATOM    630  OE1 GLN B  82      12.333 -44.662 -50.697  1.00 91.78           O  
ATOM    631  N   GLU B  83      14.330 -49.839 -48.797  1.00 91.51           N  
ATOM    632  CA  GLU B  83      15.685 -50.375 -48.703  1.00 91.51           C  
ATOM    633  C   GLU B  83      16.711 -49.379 -49.238  1.00 91.51           C  
ATOM    634  O   GLU B  83      17.560 -49.736 -50.057  1.00 91.51           O  
ATOM    635  CB  GLU B  83      15.793 -51.701 -49.460  1.00 91.51           C  
ATOM    636  CG  GLU B  83      14.894 -52.798 -48.910  1.00 91.51           C  
ATOM    637  CD  GLU B  83      15.196 -54.169 -49.494  1.00 91.51           C  
ATOM    638  OE1 GLU B  83      14.556 -55.161 -49.076  1.00 91.51           O  
ATOM    639  OE2 GLU B  83      16.081 -54.253 -50.375  1.00 91.51           O  
ATOM    640  N   SER B  84      16.545 -48.156 -48.809  1.00 91.25           N  
ATOM    641  CA  SER B  84      17.468 -47.089 -49.181  1.00 91.25           C  
ATOM    642  C   SER B  84      18.600 -46.961 -48.168  1.00 91.25           C  
ATOM    643  O   SER B  84      18.367 -46.616 -47.007  1.00 91.25           O  
ATOM    644  CB  SER B  84      16.729 -45.757 -49.302  1.00 91.25           C  
ATOM    645  OG  SER B  84      17.643 -44.676 -49.348  1.00 91.25           O  
ATOM    646  N   GLN B  85      19.786 -47.111 -48.600  1.00 90.79           N  
ATOM    647  CA  GLN B  85      20.952 -46.996 -47.730  1.00 90.79           C  
ATOM    648  C   GLN B  85      21.137 -45.562 -47.243  1.00 90.79           C  
ATOM    649  O   GLN B  85      21.544 -45.336 -46.101  1.00 90.79           O  
ATOM    650  CB  GLN B  85      22.213 -47.470 -48.457  1.00 90.79           C  
ATOM    651  CG  GLN B  85      22.254 -48.972 -48.701  1.00 90.79           C  
ATOM    652  CD  GLN B  85      23.551 -49.427 -49.341  1.00 90.79           C  
ATOM    653  NE2 GLN B  85      24.012 -50.616 -48.968  1.00 90.79           N  
ATOM    654  OE1 GLN B  85      24.135 -48.717 -50.166  1.00 90.79           O  
ATOM    655  N   CYS B  86      20.787 -44.713 -48.112  1.00 90.41           N  
ATOM    656  CA  CYS B  86      20.936 -43.304 -47.764  1.00 90.41           C  
ATOM    657  C   CYS B  86      19.989 -42.918 -46.635  1.00 90.41           C  
ATOM    658  O   CYS B  86      20.408 -42.315 -45.645  1.00 90.41           O  
ATOM    659  CB  CYS B  86      20.678 -42.420 -48.984  1.00 90.41           C  
ATOM    660  SG  CYS B  86      20.913 -40.657 -48.667  1.00 90.41           S  
ATOM    661  N   MET B  87      18.782 -43.308 -46.766  1.00 93.50           N  
ATOM    662  CA  MET B  87      17.785 -42.991 -45.747  1.00 93.50           C  
ATOM    663  C   MET B  87      18.096 -43.710 -44.439  1.00 93.50           C  
ATOM    664  O   MET B  87      17.976 -43.126 -43.361  1.00 93.50           O  
ATOM    665  CB  MET B  87      16.383 -43.366 -46.230  1.00 93.50           C  
ATOM    666  CG  MET B  87      15.852 -42.463 -47.333  1.00 93.50           C  
ATOM    667  SD  MET B  87      14.121 -42.860 -47.793  1.00 93.50           S  
ATOM    668  CE  MET B  87      13.245 -42.193 -46.350  1.00 93.50           C  
ATOM    669  N   LEU B  88      18.510 -44.921 -44.496  1.00 93.26           N  
ATOM    670  CA  LEU B  88      18.855 -45.685 -43.302  1.00 93.26           C  
ATOM    671  C   LEU B  88      20.111 -45.124 -42.642  1.00 93.26           C  
ATOM    672  O   LEU B  88      20.217 -45.108 -41.413  1.00 93.26           O  
ATOM    673  CB  LEU B  88      19.064 -47.160 -43.651  1.00 93.26           C  
ATOM    674  CG  LEU B  88      17.803 -47.967 -43.969  1.00 93.26           C  
ATOM    675  CD1 LEU B  88      18.176 -49.351 -44.488  1.00 93.26           C  
ATOM    676  CD2 LEU B  88      16.913 -48.074 -42.735  1.00 93.26           C  
ATOM    677  N   GLY B  89      21.042 -44.725 -43.473  1.00 92.83           N  
ATOM    678  CA  GLY B  89      22.227 -44.075 -42.937  1.00 92.83           C  
ATOM    679  C   GLY B  89      21.922 -42.768 -42.229  1.00 92.83           C  
ATOM    680  O   GLY B  89      22.476 -42.490 -41.164  1.00 92.83           O  
ATOM    681  N   LEU B  90      21.050 -41.976 -42.865  1.00 94.06           N  
ATOM    682  CA  LEU B  90      20.633 -40.726 -42.240  1.00 94.06           C  
ATOM    683  C   LEU B  90      19.885 -40.991 -40.938  1.00 94.06           C  
ATOM    684  O   LEU B  90      20.061 -40.264 -39.957  1.00 94.06           O  
ATOM    685  CB  LEU B  90      19.748 -39.920 -43.194  1.00 94.06           C  
ATOM    686  CG  LEU B  90      20.466 -39.182 -44.326  1.00 94.06           C  
ATOM    687  CD1 LEU B  90      19.455 -38.636 -45.328  1.00 94.06           C  
ATOM    688  CD2 LEU B  90      21.333 -38.060 -43.768  1.00 94.06           C  
ATOM    689  N   PHE B  91      19.025 -42.007 -40.953  1.00 94.64           N  
ATOM    690  CA  PHE B  91      18.313 -42.424 -39.750  1.00 94.64           C  
ATOM    691  C   PHE B  91      19.293 -42.766 -38.634  1.00 94.64           C  
ATOM    692  O   PHE B  91      19.165 -42.266 -37.514  1.00 94.64           O  
ATOM    693  CB  PHE B  91      17.414 -43.628 -40.046  1.00 94.64           C  
ATOM    694  CG  PHE B  91      16.785 -44.232 -38.819  1.00 94.64           C  
ATOM    695  CD1 PHE B  91      17.202 -45.471 -38.346  1.00 94.64           C  
ATOM    696  CD2 PHE B  91      15.776 -43.562 -38.140  1.00 94.64           C  
ATOM    697  CE1 PHE B  91      16.623 -46.032 -37.210  1.00 94.64           C  
ATOM    698  CE2 PHE B  91      15.192 -44.117 -37.005  1.00 94.64           C  
ATOM    699  CZ  PHE B  91      15.616 -45.353 -36.543  1.00 94.64           C  
ATOM    700  N   PHE B  92      20.272 -43.532 -38.953  1.00 93.60           N  
ATOM    701  CA  PHE B  92      21.299 -43.909 -37.987  1.00 93.60           C  
ATOM    702  C   PHE B  92      22.039 -42.680 -37.476  1.00 93.60           C  
ATOM    703  O   PHE B  92      22.266 -42.541 -36.272  1.00 93.60           O  
ATOM    704  CB  PHE B  92      22.290 -44.896 -38.614  1.00 93.60           C  
ATOM    705  CG  PHE B  92      23.416 -45.289 -37.696  1.00 93.60           C  
ATOM    706  CD1 PHE B  92      24.609 -44.577 -37.693  1.00 93.60           C  
ATOM    707  CD2 PHE B  92      23.281 -46.372 -36.837  1.00 93.60           C  
ATOM    708  CE1 PHE B  92      25.654 -44.939 -36.845  1.00 93.60           C  
ATOM    709  CE2 PHE B  92      24.321 -46.739 -35.987  1.00 93.60           C  
ATOM    710  CZ  PHE B  92      25.506 -46.022 -35.993  1.00 93.60           C  
ATOM    711  N   GLY B  93      22.422 -41.852 -38.390  1.00 94.98           N  
ATOM    712  CA  GLY B  93      23.134 -40.644 -38.005  1.00 94.98           C  
ATOM    713  C   GLY B  93      22.329 -39.742 -37.088  1.00 94.98           C  
ATOM    714  O   GLY B  93      22.848 -39.241 -36.089  1.00 94.98           O  
ATOM    715  N   PHE B  94      21.100 -39.525 -37.356  1.00 94.79           N  
ATOM    716  CA  PHE B  94      20.226 -38.708 -36.523  1.00 94.79           C  
ATOM    717  C   PHE B  94      20.067 -39.323 -35.138  1.00 94.79           C  
ATOM    718  O   PHE B  94      20.126 -38.617 -34.130  1.00 94.79           O  
ATOM    719  CB  PHE B  94      18.853 -38.542 -37.184  1.00 94.79           C  
ATOM    720  CG  PHE B  94      18.755 -37.341 -38.086  1.00 94.79           C  
ATOM    721  CD1 PHE B  94      18.617 -36.064 -37.555  1.00 94.79           C  
ATOM    722  CD2 PHE B  94      18.802 -37.489 -39.466  1.00 94.79           C  
ATOM    723  CE1 PHE B  94      18.526 -34.951 -38.388  1.00 94.79           C  
ATOM    724  CE2 PHE B  94      18.712 -36.382 -40.304  1.00 94.79           C  
ATOM    725  CZ  PHE B  94      18.573 -35.114 -39.763  1.00 94.79           C  
ATOM    726  N   LEU B  95      19.803 -40.618 -35.073  1.00 94.68           N  
ATOM    727  CA  LEU B  95      19.648 -41.287 -33.786  1.00 94.68           C  
ATOM    728  C   LEU B  95      20.921 -41.166 -32.953  1.00 94.68           C  
ATOM    729  O   LEU B  95      20.856 -40.994 -31.734  1.00 94.68           O  
ATOM    730  CB  LEU B  95      19.295 -42.762 -33.988  1.00 94.68           C  
ATOM    731  CG  LEU B  95      17.832 -43.072 -34.306  1.00 94.68           C  
ATOM    732  CD1 LEU B  95      17.600 -44.579 -34.320  1.00 94.68           C  
ATOM    733  CD2 LEU B  95      16.910 -42.393 -33.299  1.00 94.68           C  
ATOM    734  N   LEU B  96      22.057 -41.257 -33.623  1.00 94.85           N  
ATOM    735  CA  LEU B  96      23.334 -41.146 -32.927  1.00 94.85           C  
ATOM    736  C   LEU B  96      23.497 -39.762 -32.309  1.00 94.85           C  
ATOM    737  O   LEU B  96      23.885 -39.638 -31.144  1.00 94.85           O  
ATOM    738  CB  LEU B  96      24.493 -41.429 -33.887  1.00 94.85           C  
ATOM    739  CG  LEU B  96      25.877 -41.581 -33.251  1.00 94.85           C  
ATOM    740  CD1 LEU B  96      26.548 -42.858 -33.746  1.00 94.85           C  
ATOM    741  CD2 LEU B  96      26.743 -40.363 -33.556  1.00 94.85           C  
ATOM    742  N   VAL B  97      23.191 -38.832 -33.142  1.00 95.74           N  
ATOM    743  CA  VAL B  97      23.323 -37.459 -32.666  1.00 95.74           C  
ATOM    744  C   VAL B  97      22.324 -37.205 -31.538  1.00 95.74           C  
ATOM    745  O   VAL B  97      22.678 -36.630 -30.506  1.00 95.74           O  
ATOM    746  CB  VAL B  97      23.109 -36.439 -33.807  1.00 95.74           C  
ATOM    747  CG1 VAL B  97      23.005 -35.020 -33.251  1.00 95.74           C  
ATOM    748  CG2 VAL B  97      24.243 -36.535 -34.827  1.00 95.74           C  
ATOM    749  N   ILE B  98      21.089 -37.597 -31.659  1.00 95.13           N  
ATOM    750  CA  ILE B  98      20.054 -37.410 -30.647  1.00 95.13           C  
ATOM    751  C   ILE B  98      20.445 -38.143 -29.366  1.00 95.13           C  
ATOM    752  O   ILE B  98      20.282 -37.613 -28.266  1.00 95.13           O  
ATOM    753  CB  ILE B  98      18.678 -37.905 -31.149  1.00 95.13           C  
ATOM    754  CG1 ILE B  98      18.166 -37.004 -32.278  1.00 95.13           C  
ATOM    755  CG2 ILE B  98      17.671 -37.962 -29.995  1.00 95.13           C  
ATOM    756  CD1 ILE B  98      16.929 -37.540 -32.985  1.00 95.13           C  
ATOM    757  N   PHE B  99      20.931 -39.307 -29.486  1.00 94.60           N  
ATOM    758  CA  PHE B  99      21.364 -40.109 -28.348  1.00 94.60           C  
ATOM    759  C   PHE B  99      22.462 -39.395 -27.570  1.00 94.60           C  
ATOM    760  O   PHE B  99      22.421 -39.338 -26.339  1.00 94.60           O  
ATOM    761  CB  PHE B  99      21.857 -41.483 -28.812  1.00 94.60           C  
ATOM    762  CG  PHE B  99      22.191 -42.421 -27.684  1.00 94.60           C  
ATOM    763  CD1 PHE B  99      23.493 -42.866 -27.494  1.00 94.60           C  
ATOM    764  CD2 PHE B  99      21.201 -42.857 -26.813  1.00 94.60           C  
ATOM    765  CE1 PHE B  99      23.806 -43.734 -26.450  1.00 94.60           C  
ATOM    766  CE2 PHE B  99      21.506 -43.726 -25.767  1.00 94.60           C  
ATOM    767  CZ  PHE B  99      22.809 -44.162 -25.589  1.00 94.60           C  
ATOM    768  N   ALA B 100      23.408 -38.858 -28.280  1.00 95.31           N  
ATOM    769  CA  ALA B 100      24.500 -38.128 -27.640  1.00 95.31           C  
ATOM    770  C   ALA B 100      23.979 -36.904 -26.893  1.00 95.31           C  
ATOM    771  O   ALA B 100      24.399 -36.632 -25.766  1.00 95.31           O  
ATOM    772  CB  ALA B 100      25.540 -37.712 -28.677  1.00 95.31           C  
ATOM    773  N   ILE B 101      23.077 -36.236 -27.504  1.00 94.82           N  
ATOM    774  CA  ILE B 101      22.509 -35.039 -26.892  1.00 94.82           C  
ATOM    775  C   ILE B 101      21.696 -35.427 -25.660  1.00 94.82           C  
ATOM    776  O   ILE B 101      21.739 -34.738 -24.638  1.00 94.82           O  
ATOM    777  CB  ILE B 101      21.629 -34.258 -27.893  1.00 94.82           C  
ATOM    778  CG1 ILE B 101      22.487 -33.679 -29.022  1.00 94.82           C  
ATOM    779  CG2 ILE B 101      20.849 -33.151 -27.176  1.00 94.82           C  
ATOM    780  CD1 ILE B 101      21.683 -33.057 -30.155  1.00 94.82           C  
ATOM    781  N   GLU B 102      20.951 -36.492 -25.730  1.00 94.22           N  
ATOM    782  CA  GLU B 102      20.145 -36.952 -24.604  1.00 94.22           C  
ATOM    783  C   GLU B 102      21.024 -37.330 -23.414  1.00 94.22           C  
ATOM    784  O   GLU B 102      20.687 -37.028 -22.267  1.00 94.22           O  
ATOM    785  CB  GLU B 102      19.277 -38.144 -25.016  1.00 94.22           C  
ATOM    786  CG  GLU B 102      18.082 -37.766 -25.879  1.00 94.22           C  
ATOM    787  CD  GLU B 102      17.200 -38.951 -26.237  1.00 94.22           C  
ATOM    788  OE1 GLU B 102      16.090 -38.741 -26.775  1.00 94.22           O  
ATOM    789  OE2 GLU B 102      17.622 -40.099 -25.974  1.00 94.22           O  
ATOM    790  N   ILE B 103      22.102 -37.968 -23.694  1.00 93.02           N  
ATOM    791  CA  ILE B 103      23.023 -38.347 -22.628  1.00 93.02           C  
ATOM    792  C   ILE B 103      23.597 -37.092 -21.973  1.00 93.02           C  
ATOM    793  O   ILE B 103      23.671 -37.004 -20.745  1.00 93.02           O  
ATOM    794  CB  ILE B 103      24.164 -39.244 -23.158  1.00 93.02           C  
ATOM    795  CG1 ILE B 103      23.615 -40.612 -23.578  1.00 93.02           C  
ATOM    796  CG2 ILE B 103      25.266 -39.396 -22.106  1.00 93.02           C  
ATOM    797  CD1 ILE B 103      24.659 -41.537 -24.189  1.00 93.02           C  
ATOM    798  N   ALA B 104      23.981 -36.160 -22.785  1.00 94.71           N  
ATOM    799  CA  ALA B 104      24.524 -34.910 -22.262  1.00 94.71           C  
ATOM    800  C   ALA B 104      23.492 -34.180 -21.406  1.00 94.71           C  
ATOM    801  O   ALA B 104      23.814 -33.685 -20.323  1.00 94.71           O  
ATOM    802  CB  ALA B 104      24.992 -34.012 -23.405  1.00 94.71           C  
ATOM    803  N   ALA B 105      22.279 -34.165 -21.844  1.00 92.96           N  
ATOM    804  CA  ALA B 105      21.200 -33.507 -21.112  1.00 92.96           C  
ATOM    805  C   ALA B 105      20.886 -34.249 -19.815  1.00 92.96           C  
ATOM    806  O   ALA B 105      20.602 -33.625 -18.790  1.00 92.96           O  
ATOM    807  CB  ALA B 105      19.950 -33.410 -21.982  1.00 92.96           C  
ATOM    808  N   ALA B 106      20.925 -35.530 -19.914  1.00 91.35           N  
ATOM    809  CA  ALA B 106      20.660 -36.339 -18.726  1.00 91.35           C  
ATOM    810  C   ALA B 106      21.716 -36.098 -17.652  1.00 91.35           C  
ATOM    811  O   ALA B 106      21.388 -35.949 -16.473  1.00 91.35           O  
ATOM    812  CB  ALA B 106      20.607 -37.819 -19.093  1.00 91.35           C  
ATOM    813  N   ILE B 107      22.939 -36.003 -18.045  1.00 92.09           N  
ATOM    814  CA  ILE B 107      24.033 -35.750 -17.116  1.00 92.09           C  
ATOM    815  C   ILE B 107      23.891 -34.350 -16.521  1.00 92.09           C  
ATOM    816  O   ILE B 107      24.004 -34.171 -15.306  1.00 92.09           O  
ATOM    817  CB  ILE B 107      25.407 -35.903 -17.805  1.00 92.09           C  
ATOM    818  CG1 ILE B 107      25.624 -37.353 -18.248  1.00 92.09           C  
ATOM    819  CG2 ILE B 107      26.532 -35.441 -16.873  1.00 92.09           C  
ATOM    820  CD1 ILE B 107      26.882 -37.565 -19.079  1.00 92.09           C  
ATOM    821  N   TRP B 108      23.618 -33.454 -17.351  1.00 92.74           N  
ATOM    822  CA  TRP B 108      23.429 -32.085 -16.883  1.00 92.74           C  
ATOM    823  C   TRP B 108      22.219 -31.987 -15.961  1.00 92.74           C  
ATOM    824  O   TRP B 108      22.277 -31.333 -14.916  1.00 92.74           O  
ATOM    825  CB  TRP B 108      23.263 -31.129 -18.068  1.00 92.74           C  
ATOM    826  CG  TRP B 108      23.131 -29.688 -17.675  1.00 92.74           C  
ATOM    827  CD1 TRP B 108      24.145 -28.792 -17.484  1.00 92.74           C  
ATOM    828  CD2 TRP B 108      21.915 -28.980 -17.418  1.00 92.74           C  
ATOM    829  CE2 TRP B 108      22.266 -27.655 -17.078  1.00 92.74           C  
ATOM    830  CE3 TRP B 108      20.560 -29.337 -17.445  1.00 92.74           C  
ATOM    831  NE1 TRP B 108      23.632 -27.566 -17.125  1.00 92.74           N  
ATOM    832  CZ2 TRP B 108      21.310 -26.686 -16.766  1.00 92.74           C  
ATOM    833  CZ3 TRP B 108      19.611 -28.372 -17.134  1.00 92.74           C  
ATOM    834  CH2 TRP B 108      19.992 -27.062 -16.800  1.00 92.74           C  
ATOM    835  N   GLY B 109      21.128 -32.571 -16.332  1.00 89.62           N  
ATOM    836  CA  GLY B 109      19.912 -32.542 -15.534  1.00 89.62           C  
ATOM    837  C   GLY B 109      20.082 -33.180 -14.168  1.00 89.62           C  
ATOM    838  O   GLY B 109      19.527 -32.697 -13.178  1.00 89.62           O  
ATOM    839  N   TYR B 110      20.879 -34.210 -14.180  1.00 87.24           N  
ATOM    840  CA  TYR B 110      21.135 -34.892 -12.917  1.00 87.24           C  
ATOM    841  C   TYR B 110      21.970 -34.020 -11.986  1.00 87.24           C  
ATOM    842  O   TYR B 110      21.728 -33.984 -10.777  1.00 87.24           O  
ATOM    843  CB  TYR B 110      21.847 -36.227 -13.160  1.00 87.24           C  
ATOM    844  CG  TYR B 110      21.939 -37.098 -11.932  1.00 87.24           C  
ATOM    845  CD1 TYR B 110      23.090 -37.112 -11.148  1.00 87.24           C  
ATOM    846  CD2 TYR B 110      20.877 -37.911 -11.554  1.00 87.24           C  
ATOM    847  CE1 TYR B 110      23.180 -37.915 -10.016  1.00 87.24           C  
ATOM    848  CE2 TYR B 110      20.955 -38.719 -10.424  1.00 87.24           C  
ATOM    849  CZ  TYR B 110      22.109 -38.713  -9.662  1.00 87.24           C  
ATOM    850  OH  TYR B 110      22.193 -39.512  -8.543  1.00 87.24           O  
ATOM    851  N   SER B 111      22.882 -33.316 -12.556  1.00 91.59           N  
ATOM    852  CA  SER B 111      23.763 -32.474 -11.756  1.00 91.59           C  
ATOM    853  C   SER B 111      23.066 -31.185 -11.334  1.00 91.59           C  
ATOM    854  O   SER B 111      23.464 -30.548 -10.356  1.00 91.59           O  
ATOM    855  CB  SER B 111      25.038 -32.141 -12.532  1.00 91.59           C  
ATOM    856  OG  SER B 111      24.748 -31.316 -13.647  1.00 91.59           O  
ATOM    857  N   HIS B 112      22.093 -30.828 -12.067  1.00 92.96           N  
ATOM    858  CA  HIS B 112      21.365 -29.599 -11.773  1.00 92.96           C  
ATOM    859  C   HIS B 112      19.884 -29.878 -11.537  1.00 92.96           C  
ATOM    860  O   HIS B 112      19.022 -29.216 -12.119  1.00 92.96           O  
ATOM    861  CB  HIS B 112      21.534 -28.591 -12.912  1.00 92.96           C  
ATOM    862  CG  HIS B 112      22.946 -28.142 -13.111  1.00 92.96           C  
ATOM    863  CD2 HIS B 112      23.587 -27.020 -12.705  1.00 92.96           C  
ATOM    864  ND1 HIS B 112      23.874 -28.886 -13.807  1.00 92.96           N  
ATOM    865  CE1 HIS B 112      25.028 -28.240 -13.820  1.00 92.96           C  
ATOM    866  NE2 HIS B 112      24.880 -27.105 -13.159  1.00 92.96           N  
ATOM    867  N   LYS B 113      19.648 -30.714 -10.662  1.00 90.46           N  
ATOM    868  CA  LYS B 113      18.287 -31.185 -10.423  1.00 90.46           C  
ATOM    869  C   LYS B 113      17.395 -30.055  -9.916  1.00 90.46           C  
ATOM    870  O   LYS B 113      16.266 -29.891 -10.385  1.00 90.46           O  
ATOM    871  CB  LYS B 113      18.286 -32.342  -9.423  1.00 90.46           C  
ATOM    872  CG  LYS B 113      16.919 -32.974  -9.209  1.00 90.46           C  
ATOM    873  CD  LYS B 113      16.972 -34.080  -8.163  1.00 90.46           C  
ATOM    874  CE  LYS B 113      15.579 -34.577  -7.802  1.00 90.46           C  
ATOM    875  NZ  LYS B 113      15.623 -35.635  -6.748  1.00 90.46           N  
ATOM    876  N   ASP B 114      17.903 -29.258  -8.978  1.00 91.49           N  
ATOM    877  CA  ASP B 114      17.107 -28.190  -8.380  1.00 91.49           C  
ATOM    878  C   ASP B 114      16.722 -27.142  -9.422  1.00 91.49           C  
ATOM    879  O   ASP B 114      15.604 -26.626  -9.407  1.00 91.49           O  
ATOM    880  CB  ASP B 114      17.872 -27.531  -7.230  1.00 91.49           C  
ATOM    881  CG  ASP B 114      18.090 -28.464  -6.052  1.00 91.49           C  
ATOM    882  OD1 ASP B 114      17.238 -29.344  -5.804  1.00 91.49           O  
ATOM    883  OD2 ASP B 114      19.124 -28.316  -5.364  1.00 91.49           O  
ATOM    884  N   GLU B 115      17.646 -26.889 -10.292  1.00 92.62           N  
ATOM    885  CA  GLU B 115      17.371 -25.928 -11.357  1.00 92.62           C  
ATOM    886  C   GLU B 115      16.311 -26.455 -12.317  1.00 92.62           C  
ATOM    887  O   GLU B 115      15.436 -25.706 -12.757  1.00 92.62           O  
ATOM    888  CB  GLU B 115      18.654 -25.593 -12.123  1.00 92.62           C  
ATOM    889  CG  GLU B 115      18.574 -24.300 -12.921  1.00 92.62           C  
ATOM    890  CD  GLU B 115      19.897 -23.907 -13.561  1.00 92.62           C  
ATOM    891  OE1 GLU B 115      19.936 -22.900 -14.303  1.00 92.62           O  
ATOM    892  OE2 GLU B 115      20.902 -24.613 -13.318  1.00 92.62           O  
ATOM    893  N   VAL B 116      16.395 -27.670 -12.593  1.00 91.79           N  
ATOM    894  CA  VAL B 116      15.426 -28.290 -13.490  1.00 91.79           C  
ATOM    895  C   VAL B 116      14.034 -28.234 -12.866  1.00 91.79           C  
ATOM    896  O   VAL B 116      13.061 -27.875 -13.533  1.00 91.79           O  
ATOM    897  CB  VAL B 116      15.806 -29.752 -13.815  1.00 91.79           C  
ATOM    898  CG1 VAL B 116      14.682 -30.445 -14.584  1.00 91.79           C  
ATOM    899  CG2 VAL B 116      17.109 -29.799 -14.611  1.00 91.79           C  
ATOM    900  N   ILE B 117      13.967 -28.538 -11.677  1.00 92.44           N  
ATOM    901  CA  ILE B 117      12.694 -28.514 -10.966  1.00 92.44           C  
ATOM    902  C   ILE B 117      12.098 -27.110 -11.021  1.00 92.44           C  
ATOM    903  O   ILE B 117      10.918 -26.942 -11.336  1.00 92.44           O  
ATOM    904  CB  ILE B 117      12.858 -28.970  -9.499  1.00 92.44           C  
ATOM    905  CG1 ILE B 117      13.229 -30.457  -9.439  1.00 92.44           C  
ATOM    906  CG2 ILE B 117      11.580 -28.692  -8.701  1.00 92.44           C  
ATOM    907  CD1 ILE B 117      13.606 -30.945  -8.047  1.00 92.44           C  
ATOM    908  N   LYS B 118      12.873 -26.171 -10.759  1.00 92.06           N  
ATOM    909  CA  LYS B 118      12.420 -24.783 -10.761  1.00 92.06           C  
ATOM    910  C   LYS B 118      11.907 -24.375 -12.139  1.00 92.06           C  
ATOM    911  O   LYS B 118      10.866 -23.725 -12.252  1.00 92.06           O  
ATOM    912  CB  LYS B 118      13.550 -23.849 -10.323  1.00 92.06           C  
ATOM    913  CG  LYS B 118      13.112 -22.407 -10.110  1.00 92.06           C  
ATOM    914  CD  LYS B 118      14.275 -21.532  -9.660  1.00 92.06           C  
ATOM    915  CE  LYS B 118      13.867 -20.068  -9.559  1.00 92.06           C  
ATOM    916  NZ  LYS B 118      15.016 -19.199  -9.168  1.00 92.06           N  
ATOM    917  N   GLU B 119      12.648 -24.787 -13.108  1.00 90.63           N  
ATOM    918  CA  GLU B 119      12.245 -24.441 -14.469  1.00 90.63           C  
ATOM    919  C   GLU B 119      10.917 -25.097 -14.835  1.00 90.63           C  
ATOM    920  O   GLU B 119      10.067 -24.475 -15.477  1.00 90.63           O  
ATOM    921  CB  GLU B 119      13.327 -24.850 -15.471  1.00 90.63           C  
ATOM    922  CG  GLU B 119      14.446 -23.829 -15.618  1.00 90.63           C  
ATOM    923  CD  GLU B 119      14.851 -23.588 -17.064  1.00 90.63           C  
ATOM    924  OE1 GLU B 119      15.633 -22.646 -17.326  1.00 90.63           O  
ATOM    925  OE2 GLU B 119      14.383 -24.348 -17.941  1.00 90.63           O  
ATOM    926  N   VAL B 120      10.722 -26.264 -14.441  1.00 92.12           N  
ATOM    927  CA  VAL B 120       9.483 -26.972 -14.745  1.00 92.12           C  
ATOM    928  C   VAL B 120       8.324 -26.341 -13.977  1.00 92.12           C  
ATOM    929  O   VAL B 120       7.223 -26.194 -14.514  1.00 92.12           O  
ATOM    930  CB  VAL B 120       9.591 -28.476 -14.406  1.00 92.12           C  
ATOM    931  CG1 VAL B 120       8.237 -29.165 -14.564  1.00 92.12           C  
ATOM    932  CG2 VAL B 120      10.643 -29.147 -15.288  1.00 92.12           C  
ATOM    933  N   GLN B 121       8.558 -26.013 -12.815  1.00 92.67           N  
ATOM    934  CA  GLN B 121       7.531 -25.349 -12.019  1.00 92.67           C  
ATOM    935  C   GLN B 121       7.140 -24.008 -12.634  1.00 92.67           C  
ATOM    936  O   GLN B 121       5.955 -23.676 -12.710  1.00 92.67           O  
ATOM    937  CB  GLN B 121       8.012 -25.146 -10.581  1.00 92.67           C  
ATOM    938  CG  GLN B 121       8.096 -26.435  -9.773  1.00 92.67           C  
ATOM    939  CD  GLN B 121       8.647 -26.218  -8.376  1.00 92.67           C  
ATOM    940  NE2 GLN B 121       8.227 -27.057  -7.437  1.00 92.67           N  
ATOM    941  OE1 GLN B 121       9.443 -25.302  -8.145  1.00 92.67           O  
ATOM    942  N   GLU B 122       8.118 -23.309 -13.039  1.00 89.07           N  
ATOM    943  CA  GLU B 122       7.859 -22.022 -13.677  1.00 89.07           C  
ATOM    944  C   GLU B 122       7.089 -22.198 -14.983  1.00 89.07           C  
ATOM    945  O   GLU B 122       6.210 -21.395 -15.305  1.00 89.07           O  
ATOM    946  CB  GLU B 122       9.169 -21.275 -13.934  1.00 89.07           C  
ATOM    947  CG  GLU B 122       8.983 -19.804 -14.275  1.00 89.07           C  
ATOM    948  CD  GLU B 122      10.289 -19.027 -14.319  1.00 89.07           C  
ATOM    949  OE1 GLU B 122      10.260 -17.805 -14.592  1.00 89.07           O  
ATOM    950  OE2 GLU B 122      11.350 -19.645 -14.080  1.00 89.07           O  
ATOM    951  N   PHE B 123       7.442 -23.159 -15.653  1.00 90.44           N  
ATOM    952  CA  PHE B 123       6.711 -23.472 -16.876  1.00 90.44           C  
ATOM    953  C   PHE B 123       5.238 -23.727 -16.576  1.00 90.44           C  
ATOM    954  O   PHE B 123       4.360 -23.196 -17.259  1.00 90.44           O  
ATOM    955  CB  PHE B 123       7.324 -24.692 -17.572  1.00 90.44           C  
ATOM    956  CG  PHE B 123       6.564 -25.140 -18.790  1.00 90.44           C  
ATOM    957  CD1 PHE B 123       5.748 -26.265 -18.744  1.00 90.44           C  
ATOM    958  CD2 PHE B 123       6.663 -24.437 -19.984  1.00 90.44           C  
ATOM    959  CE1 PHE B 123       5.044 -26.683 -19.871  1.00 90.44           C  
ATOM    960  CE2 PHE B 123       5.963 -24.848 -21.114  1.00 90.44           C  
ATOM    961  CZ  PHE B 123       5.154 -25.971 -21.055  1.00 90.44           C  
ATOM    962  N   TYR B 124       4.965 -24.468 -15.590  1.00 92.43           N  
ATOM    963  CA  TYR B 124       3.587 -24.763 -15.215  1.00 92.43           C  
ATOM    964  C   TYR B 124       2.858 -23.496 -14.783  1.00 92.43           C  
ATOM    965  O   TYR B 124       1.724 -23.251 -15.204  1.00 92.43           O  
ATOM    966  CB  TYR B 124       3.547 -25.799 -14.088  1.00 92.43           C  
ATOM    967  CG  TYR B 124       2.182 -25.964 -13.464  1.00 92.43           C  
ATOM    968  CD1 TYR B 124       1.871 -25.355 -12.250  1.00 92.43           C  
ATOM    969  CD2 TYR B 124       1.202 -26.729 -14.086  1.00 92.43           C  
ATOM    970  CE1 TYR B 124       0.616 -25.506 -11.670  1.00 92.43           C  
ATOM    971  CE2 TYR B 124      -0.057 -26.888 -13.515  1.00 92.43           C  
ATOM    972  CZ  TYR B 124      -0.340 -26.273 -12.309  1.00 92.43           C  
ATOM    973  OH  TYR B 124      -1.585 -26.425 -11.740  1.00 92.43           O  
ATOM    974  N   LYS B 125       3.544 -22.830 -13.938  1.00 88.56           N  
ATOM    975  CA  LYS B 125       2.921 -21.613 -13.425  1.00 88.56           C  
ATOM    976  C   LYS B 125       2.521 -20.679 -14.563  1.00 88.56           C  
ATOM    977  O   LYS B 125       1.412 -20.141 -14.571  1.00 88.56           O  
ATOM    978  CB  LYS B 125       3.865 -20.891 -12.462  1.00 88.56           C  
ATOM    979  CG  LYS B 125       3.215 -19.742 -11.704  1.00 88.56           C  
ATOM    980  CD  LYS B 125       4.174 -19.128 -10.693  1.00 88.56           C  
ATOM    981  CE  LYS B 125       3.563 -17.911 -10.010  1.00 88.56           C  
ATOM    982  NZ  LYS B 125       4.500 -17.303  -9.019  1.00 88.56           N  
ATOM    983  N   ASP B 126       3.398 -20.510 -15.493  1.00 86.53           N  
ATOM    984  CA  ASP B 126       3.124 -19.665 -16.652  1.00 86.53           C  
ATOM    985  C   ASP B 126       1.980 -20.232 -17.489  1.00 86.53           C  
ATOM    986  O   ASP B 126       1.080 -19.495 -17.898  1.00 86.53           O  
ATOM    987  CB  ASP B 126       4.380 -19.514 -17.513  1.00 86.53           C  
ATOM    988  CG  ASP B 126       4.320 -18.316 -18.445  1.00 86.53           C  
ATOM    989  OD1 ASP B 126       3.577 -17.354 -18.154  1.00 86.53           O  
ATOM    990  OD2 ASP B 126       5.019 -18.335 -19.480  1.00 86.53           O  
ATOM    991  N   THR B 127       2.003 -21.455 -17.693  1.00 87.46           N  
ATOM    992  CA  THR B 127       0.955 -22.133 -18.449  1.00 87.46           C  
ATOM    993  C   THR B 127      -0.389 -22.011 -17.738  1.00 87.46           C  
ATOM    994  O   THR B 127      -1.404 -21.702 -18.367  1.00 87.46           O  
ATOM    995  CB  THR B 127       1.294 -23.620 -18.665  1.00 87.46           C  
ATOM    996  CG2 THR B 127       0.228 -24.310 -19.508  1.00 87.46           C  
ATOM    997  OG1 THR B 127       2.557 -23.724 -19.332  1.00 87.46           O  
ATOM    998  N   TYR B 128      -0.338 -22.248 -16.511  1.00 89.04           N  
ATOM    999  CA  TYR B 128      -1.532 -22.170 -15.675  1.00 89.04           C  
ATOM   1000  C   TYR B 128      -2.171 -20.789 -15.766  1.00 89.04           C  
ATOM   1001  O   TYR B 128      -3.374 -20.670 -16.010  1.00 89.04           O  
ATOM   1002  CB  TYR B 128      -1.190 -22.492 -14.217  1.00 89.04           C  
ATOM   1003  CG  TYR B 128      -2.298 -22.162 -13.247  1.00 89.04           C  
ATOM   1004  CD1 TYR B 128      -2.270 -20.985 -12.501  1.00 89.04           C  
ATOM   1005  CD2 TYR B 128      -3.374 -23.024 -13.073  1.00 89.04           C  
ATOM   1006  CE1 TYR B 128      -3.287 -20.677 -11.604  1.00 89.04           C  
ATOM   1007  CE2 TYR B 128      -4.397 -22.727 -12.179  1.00 89.04           C  
ATOM   1008  CZ  TYR B 128      -4.345 -21.553 -11.451  1.00 89.04           C  
ATOM   1009  OH  TYR B 128      -5.356 -21.254 -10.565  1.00 89.04           O  
ATOM   1010  N   ASN B 129      -1.429 -19.775 -15.598  1.00 83.85           N  
ATOM   1011  CA  ASN B 129      -1.940 -18.408 -15.584  1.00 83.85           C  
ATOM   1012  C   ASN B 129      -2.480 -17.998 -16.951  1.00 83.85           C  
ATOM   1013  O   ASN B 129      -3.450 -17.242 -17.037  1.00 83.85           O  
ATOM   1014  CB  ASN B 129      -0.851 -17.434 -15.128  1.00 83.85           C  
ATOM   1015  CG  ASN B 129      -0.575 -17.520 -13.640  1.00 83.85           C  
ATOM   1016  ND2 ASN B 129       0.669 -17.269 -13.253  1.00 83.85           N  
ATOM   1017  OD1 ASN B 129      -1.473 -17.812 -12.846  1.00 83.85           O  
ATOM   1018  N   LYS B 130      -1.939 -18.521 -17.960  1.00 82.19           N  
ATOM   1019  CA  LYS B 130      -2.340 -18.134 -19.310  1.00 82.19           C  
ATOM   1020  C   LYS B 130      -3.551 -18.938 -19.775  1.00 82.19           C  
ATOM   1021  O   LYS B 130      -4.382 -18.436 -20.534  1.00 82.19           O  
ATOM   1022  CB  LYS B 130      -1.181 -18.320 -20.289  1.00 82.19           C  
ATOM   1023  CG  LYS B 130      -0.104 -17.249 -20.184  1.00 82.19           C  
ATOM   1024  CD  LYS B 130       1.035 -17.505 -21.162  1.00 82.19           C  
ATOM   1025  CE  LYS B 130       2.089 -16.407 -21.094  1.00 82.19           C  
ATOM   1026  NZ  LYS B 130       3.302 -16.753 -21.893  1.00 82.19           N  
ATOM   1027  N   LEU B 131      -3.727 -20.151 -19.275  1.00 84.95           N  
ATOM   1028  CA  LEU B 131      -4.772 -21.021 -19.805  1.00 84.95           C  
ATOM   1029  C   LEU B 131      -5.993 -21.024 -18.891  1.00 84.95           C  
ATOM   1030  O   LEU B 131      -7.102 -21.334 -19.331  1.00 84.95           O  
ATOM   1031  CB  LEU B 131      -4.245 -22.448 -19.978  1.00 84.95           C  
ATOM   1032  CG  LEU B 131      -3.476 -22.735 -21.269  1.00 84.95           C  
ATOM   1033  CD1 LEU B 131      -1.994 -22.428 -21.082  1.00 84.95           C  
ATOM   1034  CD2 LEU B 131      -3.677 -24.184 -21.701  1.00 84.95           C  
ATOM   1035  N   LYS B 132      -5.817 -20.677 -17.668  1.00 82.05           N  
ATOM   1036  CA  LYS B 132      -6.904 -20.801 -16.701  1.00 82.05           C  
ATOM   1037  C   LYS B 132      -8.063 -19.874 -17.056  1.00 82.05           C  
ATOM   1038  O   LYS B 132      -9.218 -20.169 -16.744  1.00 82.05           O  
ATOM   1039  CB  LYS B 132      -6.403 -20.498 -15.288  1.00 82.05           C  
ATOM   1040  CG  LYS B 132      -6.104 -19.026 -15.039  1.00 82.05           C  
ATOM   1041  CD  LYS B 132      -5.684 -18.778 -13.597  1.00 82.05           C  
ATOM   1042  CE  LYS B 132      -5.371 -17.308 -13.350  1.00 82.05           C  
ATOM   1043  NZ  LYS B 132      -5.060 -17.041 -11.914  1.00 82.05           N  
ATOM   1044  N   THR B 133      -7.782 -18.801 -17.621  1.00 77.45           N  
ATOM   1045  CA  THR B 133      -8.805 -17.793 -17.880  1.00 77.45           C  
ATOM   1046  C   THR B 133      -9.389 -17.962 -19.280  1.00 77.45           C  
ATOM   1047  O   THR B 133     -10.242 -17.179 -19.700  1.00 77.45           O  
ATOM   1048  CB  THR B 133      -8.238 -16.370 -17.725  1.00 77.45           C  
ATOM   1049  CG2 THR B 133      -7.747 -16.124 -16.303  1.00 77.45           C  
ATOM   1050  OG1 THR B 133      -7.143 -16.196 -18.633  1.00 77.45           O  
ATOM   1051  N   LYS B 134      -8.986 -18.913 -20.020  1.00 80.34           N  
ATOM   1052  CA  LYS B 134      -9.418 -19.086 -21.403  1.00 80.34           C  
ATOM   1053  C   LYS B 134     -10.609 -20.034 -21.494  1.00 80.34           C  
ATOM   1054  O   LYS B 134     -11.209 -20.385 -20.475  1.00 80.34           O  
ATOM   1055  CB  LYS B 134      -8.266 -19.607 -22.263  1.00 80.34           C  
ATOM   1056  CG  LYS B 134      -7.029 -18.721 -22.246  1.00 80.34           C  
ATOM   1057  CD  LYS B 134      -7.282 -17.395 -22.953  1.00 80.34           C  
ATOM   1058  CE  LYS B 134      -6.035 -16.520 -22.963  1.00 80.34           C  
ATOM   1059  NZ  LYS B 134      -6.328 -15.144 -23.465  1.00 80.34           N  
ATOM   1060  N   ASP B 135     -10.956 -20.386 -22.733  1.00 80.82           N  
ATOM   1061  CA  ASP B 135     -12.177 -21.145 -22.984  1.00 80.82           C  
ATOM   1062  C   ASP B 135     -11.963 -22.633 -22.713  1.00 80.82           C  
ATOM   1063  O   ASP B 135     -10.890 -23.039 -22.264  1.00 80.82           O  
ATOM   1064  CB  ASP B 135     -12.653 -20.937 -24.424  1.00 80.82           C  
ATOM   1065  CG  ASP B 135     -13.104 -19.513 -24.698  1.00 80.82           C  
ATOM   1066  OD1 ASP B 135     -13.409 -18.773 -23.737  1.00 80.82           O  
ATOM   1067  OD2 ASP B 135     -13.161 -19.128 -25.886  1.00 80.82           O  
ATOM   1068  N   GLU B 136     -12.873 -23.481 -23.035  1.00 81.49           N  
ATOM   1069  CA  GLU B 136     -12.997 -24.878 -22.631  1.00 81.49           C  
ATOM   1070  C   GLU B 136     -11.838 -25.712 -23.169  1.00 81.49           C  
ATOM   1071  O   GLU B 136     -11.191 -26.444 -22.416  1.00 81.49           O  
ATOM   1072  CB  GLU B 136     -14.330 -25.460 -23.109  1.00 81.49           C  
ATOM   1073  CG  GLU B 136     -14.792 -26.674 -22.315  1.00 81.49           C  
ATOM   1074  CD  GLU B 136     -16.163 -27.178 -22.734  1.00 81.49           C  
ATOM   1075  OE1 GLU B 136     -16.632 -28.196 -22.175  1.00 81.49           O  
ATOM   1076  OE2 GLU B 136     -16.774 -26.552 -23.629  1.00 81.49           O  
ATOM   1077  N   PRO B 137     -11.423 -25.578 -24.454  1.00 82.88           N  
ATOM   1078  CA  PRO B 137     -10.347 -26.456 -24.917  1.00 82.88           C  
ATOM   1079  C   PRO B 137      -9.031 -26.215 -24.179  1.00 82.88           C  
ATOM   1080  O   PRO B 137      -8.287 -27.162 -23.911  1.00 82.88           O  
ATOM   1081  CB  PRO B 137     -10.214 -26.101 -26.400  1.00 82.88           C  
ATOM   1082  CG  PRO B 137     -11.478 -25.376 -26.733  1.00 82.88           C  
ATOM   1083  CD  PRO B 137     -12.048 -24.805 -25.468  1.00 82.88           C  
ATOM   1084  N   GLN B 138      -8.775 -24.981 -23.906  1.00 83.53           N  
ATOM   1085  CA  GLN B 138      -7.560 -24.650 -23.167  1.00 83.53           C  
ATOM   1086  C   GLN B 138      -7.647 -25.131 -21.722  1.00 83.53           C  
ATOM   1087  O   GLN B 138      -6.675 -25.662 -21.179  1.00 83.53           O  
ATOM   1088  CB  GLN B 138      -7.301 -23.143 -23.206  1.00 83.53           C  
ATOM   1089  CG  GLN B 138      -6.855 -22.630 -24.568  1.00 83.53           C  
ATOM   1090  CD  GLN B 138      -8.009 -22.457 -25.537  1.00 83.53           C  
ATOM   1091  NE2 GLN B 138      -7.691 -22.155 -26.791  1.00 83.53           N  
ATOM   1092  OE1 GLN B 138      -9.178 -22.594 -25.162  1.00 83.53           O  
ATOM   1093  N   ARG B 139      -8.789 -25.080 -21.206  1.00 85.17           N  
ATOM   1094  CA  ARG B 139      -8.986 -25.549 -19.838  1.00 85.17           C  
ATOM   1095  C   ARG B 139      -8.912 -27.071 -19.765  1.00 85.17           C  
ATOM   1096  O   ARG B 139      -8.450 -27.627 -18.767  1.00 85.17           O  
ATOM   1097  CB  ARG B 139     -10.330 -25.062 -19.290  1.00 85.17           C  
ATOM   1098  CG  ARG B 139     -10.359 -23.579 -18.959  1.00 85.17           C  
ATOM   1099  CD  ARG B 139     -11.675 -23.172 -18.311  1.00 85.17           C  
ATOM   1100  NE  ARG B 139     -11.839 -21.721 -18.291  1.00 85.17           N  
ATOM   1101  CZ  ARG B 139     -12.880 -21.083 -17.764  1.00 85.17           C  
ATOM   1102  NH1 ARG B 139     -13.875 -21.759 -17.201  1.00 85.17           N  
ATOM   1103  NH2 ARG B 139     -12.928 -19.760 -17.800  1.00 85.17           N  
ATOM   1104  N   GLU B 140      -9.326 -27.664 -20.754  1.00 85.97           N  
ATOM   1105  CA  GLU B 140      -9.244 -29.120 -20.811  1.00 85.97           C  
ATOM   1106  C   GLU B 140      -7.793 -29.591 -20.857  1.00 85.97           C  
ATOM   1107  O   GLU B 140      -7.455 -30.634 -20.292  1.00 85.97           O  
ATOM   1108  CB  GLU B 140     -10.009 -29.655 -22.024  1.00 85.97           C  
ATOM   1109  CG  GLU B 140     -11.522 -29.596 -21.872  1.00 85.97           C  
ATOM   1110  CD  GLU B 140     -12.039 -30.401 -20.692  1.00 85.97           C  
ATOM   1111  OE1 GLU B 140     -13.015 -29.965 -20.040  1.00 85.97           O  
ATOM   1112  OE2 GLU B 140     -11.463 -31.477 -20.416  1.00 85.97           O  
ATOM   1113  N   THR B 141      -6.997 -28.805 -21.559  1.00 85.64           N  
ATOM   1114  CA  THR B 141      -5.573 -29.117 -21.589  1.00 85.64           C  
ATOM   1115  C   THR B 141      -4.971 -29.039 -20.190  1.00 85.64           C  
ATOM   1116  O   THR B 141      -4.207 -29.919 -19.787  1.00 85.64           O  
ATOM   1117  CB  THR B 141      -4.813 -28.165 -22.532  1.00 85.64           C  
ATOM   1118  CG2 THR B 141      -3.335 -28.534 -22.612  1.00 85.64           C  
ATOM   1119  OG1 THR B 141      -5.386 -28.243 -23.844  1.00 85.64           O  
ATOM   1120  N   LEU B 142      -5.409 -28.062 -19.529  1.00 88.55           N  
ATOM   1121  CA  LEU B 142      -4.942 -27.913 -18.155  1.00 88.55           C  
ATOM   1122  C   LEU B 142      -5.447 -29.058 -17.283  1.00 88.55           C  
ATOM   1123  O   LEU B 142      -4.697 -29.597 -16.466  1.00 88.55           O  
ATOM   1124  CB  LEU B 142      -5.404 -26.573 -17.575  1.00 88.55           C  
ATOM   1125  CG  LEU B 142      -4.653 -26.075 -16.340  1.00 88.55           C  
ATOM   1126  CD1 LEU B 142      -3.196 -25.789 -16.686  1.00 88.55           C  
ATOM   1127  CD2 LEU B 142      -5.326 -24.830 -15.770  1.00 88.55           C  
ATOM   1128  N   LYS B 143      -6.638 -29.479 -17.500  1.00 86.89           N  
ATOM   1129  CA  LYS B 143      -7.220 -30.583 -16.744  1.00 86.89           C  
ATOM   1130  C   LYS B 143      -6.459 -31.881 -16.993  1.00 86.89           C  
ATOM   1131  O   LYS B 143      -6.264 -32.679 -16.073  1.00 86.89           O  
ATOM   1132  CB  LYS B 143      -8.696 -30.763 -17.105  1.00 86.89           C  
ATOM   1133  CG  LYS B 143      -9.617 -29.731 -16.473  1.00 86.89           C  
ATOM   1134  CD  LYS B 143     -11.076 -29.997 -16.822  1.00 86.89           C  
ATOM   1135  CE  LYS B 143     -11.984 -28.881 -16.322  1.00 86.89           C  
ATOM   1136  NZ  LYS B 143     -13.407 -29.107 -16.715  1.00 86.89           N  
ATOM   1137  N   ALA B 144      -6.078 -31.980 -18.160  1.00 88.11           N  
ATOM   1138  CA  ALA B 144      -5.319 -33.179 -18.510  1.00 88.11           C  
ATOM   1139  C   ALA B 144      -3.986 -33.220 -17.768  1.00 88.11           C  
ATOM   1140  O   ALA B 144      -3.569 -34.277 -17.288  1.00 88.11           O  
ATOM   1141  CB  ALA B 144      -5.087 -33.241 -20.018  1.00 88.11           C  
ATOM   1142  N   ILE B 145      -3.391 -32.103 -17.639  1.00 88.54           N  
ATOM   1143  CA  ILE B 145      -2.128 -32.017 -16.914  1.00 88.54           C  
ATOM   1144  C   ILE B 145      -2.362 -32.308 -15.434  1.00 88.54           C  
ATOM   1145  O   ILE B 145      -1.605 -33.060 -14.815  1.00 88.54           O  
ATOM   1146  CB  ILE B 145      -1.470 -30.629 -17.090  1.00 88.54           C  
ATOM   1147  CG1 ILE B 145      -1.057 -30.416 -18.550  1.00 88.54           C  
ATOM   1148  CG2 ILE B 145      -0.268 -30.480 -16.154  1.00 88.54           C  
ATOM   1149  CD1 ILE B 145      -0.590 -29.001 -18.861  1.00 88.54           C  
ATOM   1150  N   HIS B 146      -3.388 -31.733 -14.927  1.00 90.62           N  
ATOM   1151  CA  HIS B 146      -3.722 -31.934 -13.522  1.00 90.62           C  
ATOM   1152  C   HIS B 146      -4.043 -33.397 -13.235  1.00 90.62           C  
ATOM   1153  O   HIS B 146      -3.655 -33.929 -12.192  1.00 90.62           O  
ATOM   1154  CB  HIS B 146      -4.903 -31.049 -13.120  1.00 90.62           C  
ATOM   1155  CG  HIS B 146      -4.589 -29.586 -13.132  1.00 90.62           C  
ATOM   1156  CD2 HIS B 146      -3.404 -28.931 -13.166  1.00 90.62           C  
ATOM   1157  ND1 HIS B 146      -5.566 -28.615 -13.103  1.00 90.62           N  
ATOM   1158  CE1 HIS B 146      -4.994 -27.423 -13.121  1.00 90.62           C  
ATOM   1159  NE2 HIS B 146      -3.683 -27.587 -13.159  1.00 90.62           N  
ATOM   1160  N   TYR B 147      -4.696 -34.034 -14.128  1.00 87.03           N  
ATOM   1161  CA  TYR B 147      -5.018 -35.450 -13.984  1.00 87.03           C  
ATOM   1162  C   TYR B 147      -3.755 -36.301 -14.005  1.00 87.03           C  
ATOM   1163  O   TYR B 147      -3.602 -37.217 -13.194  1.00 87.03           O  
ATOM   1164  CB  TYR B 147      -5.970 -35.900 -15.097  1.00 87.03           C  
ATOM   1165  CG  TYR B 147      -6.360 -37.355 -15.009  1.00 87.03           C  
ATOM   1166  CD1 TYR B 147      -5.733 -38.314 -15.801  1.00 87.03           C  
ATOM   1167  CD2 TYR B 147      -7.358 -37.774 -14.135  1.00 87.03           C  
ATOM   1168  CE1 TYR B 147      -6.091 -39.656 -15.725  1.00 87.03           C  
ATOM   1169  CE2 TYR B 147      -7.724 -39.113 -14.051  1.00 87.03           C  
ATOM   1170  CZ  TYR B 147      -7.086 -40.045 -14.848  1.00 87.03           C  
ATOM   1171  OH  TYR B 147      -7.445 -41.373 -14.768  1.00 87.03           O  
ATOM   1172  N   ALA B 148      -2.882 -35.945 -14.851  1.00 87.89           N  
ATOM   1173  CA  ALA B 148      -1.654 -36.716 -15.022  1.00 87.89           C  
ATOM   1174  C   ALA B 148      -0.745 -36.574 -13.804  1.00 87.89           C  
ATOM   1175  O   ALA B 148      -0.120 -37.546 -13.372  1.00 87.89           O  
ATOM   1176  CB  ALA B 148      -0.919 -36.273 -16.285  1.00 87.89           C  
ATOM   1177  N   LEU B 149      -0.702 -35.412 -13.225  1.00 88.61           N  
ATOM   1178  CA  LEU B 149       0.190 -35.143 -12.103  1.00 88.61           C  
ATOM   1179  C   LEU B 149      -0.535 -35.335 -10.774  1.00 88.61           C  
ATOM   1180  O   LEU B 149       0.071 -35.208  -9.708  1.00 88.61           O  
ATOM   1181  CB  LEU B 149       0.749 -33.721 -12.191  1.00 88.61           C  
ATOM   1182  CG  LEU B 149       1.751 -33.455 -13.316  1.00 88.61           C  
ATOM   1183  CD1 LEU B 149       2.100 -31.971 -13.374  1.00 88.61           C  
ATOM   1184  CD2 LEU B 149       3.007 -34.298 -13.124  1.00 88.61           C  
ATOM   1185  N   ASN B 150      -1.813 -35.609 -10.849  1.00 86.83           N  
ATOM   1186  CA  ASN B 150      -2.653 -35.731  -9.662  1.00 86.83           C  
ATOM   1187  C   ASN B 150      -2.535 -34.501  -8.764  1.00 86.83           C  
ATOM   1188  O   ASN B 150      -2.267 -34.625  -7.568  1.00 86.83           O  
ATOM   1189  CB  ASN B 150      -2.297 -36.996  -8.879  1.00 86.83           C  
ATOM   1190  CG  ASN B 150      -3.360 -37.375  -7.867  1.00 86.83           C  
ATOM   1191  ND2 ASN B 150      -2.999 -38.234  -6.922  1.00 86.83           N  
ATOM   1192  OD1 ASN B 150      -4.497 -36.899  -7.935  1.00 86.83           O  
ATOM   1193  N   CYS B 151      -2.621 -33.384  -9.324  1.00 89.16           N  
ATOM   1194  CA  CYS B 151      -2.553 -32.093  -8.648  1.00 89.16           C  
ATOM   1195  C   CYS B 151      -3.575 -31.121  -9.225  1.00 89.16           C  
ATOM   1196  O   CYS B 151      -4.358 -31.485 -10.104  1.00 89.16           O  
ATOM   1197  CB  CYS B 151      -1.150 -31.501  -8.762  1.00 89.16           C  
ATOM   1198  SG  CYS B 151      -0.740 -30.912 -10.420  1.00 89.16           S  
ATOM   1199  N   CYS B 152      -3.653 -29.890  -8.535  1.00 88.14           N  
ATOM   1200  CA  CYS B 152      -4.575 -28.894  -9.071  1.00 88.14           C  
ATOM   1201  C   CYS B 152      -4.084 -27.482  -8.777  1.00 88.14           C  
ATOM   1202  O   CYS B 152      -3.974 -27.088  -7.614  1.00 88.14           O  
ATOM   1203  CB  CYS B 152      -5.974 -29.091  -8.486  1.00 88.14           C  
ATOM   1204  SG  CYS B 152      -7.241 -28.072  -9.273  1.00 88.14           S  
ATOM   1205  N   GLY B 153      -3.765 -26.813  -9.800  1.00 87.65           N  
ATOM   1206  CA  GLY B 153      -3.456 -25.395  -9.692  1.00 87.65           C  
ATOM   1207  C   GLY B 153      -2.285 -25.109  -8.772  1.00 87.65           C  
ATOM   1208  O   GLY B 153      -1.408 -25.957  -8.593  1.00 87.65           O  
ATOM   1209  N   LEU B 154      -2.244 -23.852  -8.237  1.00 83.16           N  
ATOM   1210  CA  LEU B 154      -1.148 -23.408  -7.382  1.00 83.16           C  
ATOM   1211  C   LEU B 154      -1.502 -23.582  -5.909  1.00 83.16           C  
ATOM   1212  O   LEU B 154      -0.614 -23.688  -5.061  1.00 83.16           O  
ATOM   1213  CB  LEU B 154      -0.804 -21.943  -7.667  1.00 83.16           C  
ATOM   1214  CG  LEU B 154      -0.385 -21.612  -9.100  1.00 83.16           C  
ATOM   1215  CD1 LEU B 154      -0.131 -20.115  -9.245  1.00 83.16           C  
ATOM   1216  CD2 LEU B 154       0.854 -22.411  -9.493  1.00 83.16           C  
ATOM   1217  N   ALA B 155      -2.794 -23.622  -5.669  1.00 73.18           N  
ATOM   1218  CA  ALA B 155      -3.251 -23.686  -4.284  1.00 73.18           C  
ATOM   1219  C   ALA B 155      -3.788 -25.074  -3.946  1.00 73.18           C  
ATOM   1220  O   ALA B 155      -4.344 -25.286  -2.866  1.00 73.18           O  
ATOM   1221  CB  ALA B 155      -4.323 -22.628  -4.027  1.00 73.18           C  
ATOM   1222  N   GLY B 156      -3.685 -26.004  -4.874  1.00 78.15           N  
ATOM   1223  CA  GLY B 156      -4.132 -27.361  -4.601  1.00 78.15           C  
ATOM   1224  C   GLY B 156      -5.612 -27.565  -4.861  1.00 78.15           C  
ATOM   1225  O   GLY B 156      -6.196 -26.897  -5.716  1.00 78.15           O  
ATOM   1226  N   GLY B 157      -6.185 -28.488  -4.192  1.00 75.00           N  
ATOM   1227  CA  GLY B 157      -7.543 -28.951  -4.432  1.00 75.00           C  
ATOM   1228  C   GLY B 157      -8.591 -27.890  -4.156  1.00 75.00           C  
ATOM   1229  O   GLY B 157      -9.712 -27.970  -4.663  1.00 75.00           O  
ATOM   1230  N   VAL B 158      -8.140 -26.905  -3.445  1.00 72.60           N  
ATOM   1231  CA  VAL B 158      -9.128 -25.900  -3.064  1.00 72.60           C  
ATOM   1232  C   VAL B 158      -9.522 -25.073  -4.286  1.00 72.60           C  
ATOM   1233  O   VAL B 158     -10.590 -24.456  -4.309  1.00 72.60           O  
ATOM   1234  CB  VAL B 158      -8.597 -24.977  -1.944  1.00 72.60           C  
ATOM   1235  CG1 VAL B 158      -9.469 -25.088  -0.695  1.00 72.60           C  
ATOM   1236  CG2 VAL B 158      -7.144 -25.319  -1.618  1.00 72.60           C  
ATOM   1237  N   GLU B 159      -8.699 -25.173  -5.288  1.00 77.90           N  
ATOM   1238  CA  GLU B 159      -8.990 -24.407  -6.497  1.00 77.90           C  
ATOM   1239  C   GLU B 159     -10.210 -24.966  -7.224  1.00 77.90           C  
ATOM   1240  O   GLU B 159     -10.796 -24.291  -8.073  1.00 77.90           O  
ATOM   1241  CB  GLU B 159      -7.779 -24.397  -7.432  1.00 77.90           C  
ATOM   1242  CG  GLU B 159      -6.806 -23.257  -7.166  1.00 77.90           C  
ATOM   1243  CD  GLU B 159      -5.859 -22.994  -8.326  1.00 77.90           C  
ATOM   1244  OE1 GLU B 159      -4.881 -22.231  -8.150  1.00 77.90           O  
ATOM   1245  OE2 GLU B 159      -6.097 -23.554  -9.419  1.00 77.90           O  
ATOM   1246  N   GLN B 160     -10.562 -26.129  -6.867  1.00 74.11           N  
ATOM   1247  CA  GLN B 160     -11.734 -26.739  -7.486  1.00 74.11           C  
ATOM   1248  C   GLN B 160     -12.996 -25.937  -7.182  1.00 74.11           C  
ATOM   1249  O   GLN B 160     -13.962 -25.975  -7.948  1.00 74.11           O  
ATOM   1250  CB  GLN B 160     -11.902 -28.183  -7.011  1.00 74.11           C  
ATOM   1251  CG  GLN B 160     -13.068 -28.914  -7.666  1.00 74.11           C  
ATOM   1252  CD  GLN B 160     -13.156 -30.370  -7.248  1.00 74.11           C  
ATOM   1253  NE2 GLN B 160     -14.377 -30.870  -7.098  1.00 74.11           N  
ATOM   1254  OE1 GLN B 160     -12.134 -31.039  -7.063  1.00 74.11           O  
ATOM   1255  N   PHE B 161     -12.883 -25.278  -6.137  1.00 69.42           N  
ATOM   1256  CA  PHE B 161     -14.055 -24.528  -5.701  1.00 69.42           C  
ATOM   1257  C   PHE B 161     -14.116 -23.170  -6.388  1.00 69.42           C  
ATOM   1258  O   PHE B 161     -15.139 -22.485  -6.332  1.00 69.42           O  
ATOM   1259  CB  PHE B 161     -14.045 -24.348  -4.180  1.00 69.42           C  
ATOM   1260  CG  PHE B 161     -13.991 -25.643  -3.416  1.00 69.42           C  
ATOM   1261  CD1 PHE B 161     -15.065 -26.524  -3.435  1.00 69.42           C  
ATOM   1262  CD2 PHE B 161     -12.863 -25.982  -2.678  1.00 69.42           C  
ATOM   1263  CE1 PHE B 161     -15.018 -27.723  -2.728  1.00 69.42           C  
ATOM   1264  CE2 PHE B 161     -12.809 -27.178  -1.969  1.00 69.42           C  
ATOM   1265  CZ  PHE B 161     -13.888 -28.048  -1.996  1.00 69.42           C  
ATOM   1266  N   ILE B 162     -13.092 -22.833  -7.074  1.00 68.62           N  
ATOM   1267  CA  ILE B 162     -12.997 -21.512  -7.686  1.00 68.62           C  
ATOM   1268  C   ILE B 162     -12.996 -21.648  -9.207  1.00 68.62           C  
ATOM   1269  O   ILE B 162     -13.553 -20.803  -9.912  1.00 68.62           O  
ATOM   1270  CB  ILE B 162     -11.733 -20.760  -7.213  1.00 68.62           C  
ATOM   1271  CG1 ILE B 162     -11.673 -20.726  -5.682  1.00 68.62           C  
ATOM   1272  CG2 ILE B 162     -11.698 -19.344  -7.795  1.00 68.62           C  
ATOM   1273  CD1 ILE B 162     -10.276 -20.489  -5.122  1.00 68.62           C  
ATOM   1274  N   SER B 163     -12.380 -22.690  -9.632  1.00 71.35           N  
ATOM   1275  CA  SER B 163     -12.233 -22.882 -11.072  1.00 71.35           C  
ATOM   1276  C   SER B 163     -12.490 -24.333 -11.465  1.00 71.35           C  
ATOM   1277  O   SER B 163     -12.275 -25.246 -10.664  1.00 71.35           O  
ATOM   1278  CB  SER B 163     -10.837 -22.460 -11.530  1.00 71.35           C  
ATOM   1279  OG  SER B 163      -9.838 -23.156 -10.804  1.00 71.35           O  
ATOM   1280  N   ASP B 164     -13.025 -24.445 -12.519  1.00 77.23           N  
ATOM   1281  CA  ASP B 164     -13.289 -25.786 -13.033  1.00 77.23           C  
ATOM   1282  C   ASP B 164     -12.065 -26.352 -13.747  1.00 77.23           C  
ATOM   1283  O   ASP B 164     -12.104 -26.606 -14.953  1.00 77.23           O  
ATOM   1284  CB  ASP B 164     -14.490 -25.769 -13.982  1.00 77.23           C  
ATOM   1285  CG  ASP B 164     -14.985 -27.160 -14.336  1.00 77.23           C  
ATOM   1286  OD1 ASP B 164     -14.686 -28.120 -13.594  1.00 77.23           O  
ATOM   1287  OD2 ASP B 164     -15.679 -27.297 -15.367  1.00 77.23           O  
ATOM   1288  N   ILE B 165     -10.950 -26.459 -13.148  1.00 82.55           N  
ATOM   1289  CA  ILE B 165      -9.718 -26.934 -13.769  1.00 82.55           C  
ATOM   1290  C   ILE B 165      -9.193 -28.150 -13.010  1.00 82.55           C  
ATOM   1291  O   ILE B 165      -8.156 -28.714 -13.368  1.00 82.55           O  
ATOM   1292  CB  ILE B 165      -8.643 -25.824 -13.813  1.00 82.55           C  
ATOM   1293  CG1 ILE B 165      -8.454 -25.209 -12.422  1.00 82.55           C  
ATOM   1294  CG2 ILE B 165      -9.016 -24.752 -14.841  1.00 82.55           C  
ATOM   1295  CD1 ILE B 165      -7.278 -24.245 -12.326  1.00 82.55           C  
ATOM   1296  N   CYS B 166      -9.864 -28.507 -11.944  1.00 84.33           N  
ATOM   1297  CA  CYS B 166      -9.397 -29.599 -11.098  1.00 84.33           C  
ATOM   1298  C   CYS B 166     -10.200 -30.869 -11.354  1.00 84.33           C  
ATOM   1299  O   CYS B 166     -11.361 -30.803 -11.761  1.00 84.33           O  
ATOM   1300  CB  CYS B 166      -9.491 -29.214  -9.623  1.00 84.33           C  
ATOM   1301  SG  CYS B 166      -8.569 -27.718  -9.201  1.00 84.33           S  
ATOM   1302  N   PRO B 167      -9.571 -31.943 -11.203  1.00 77.37           N  
ATOM   1303  CA  PRO B 167     -10.335 -33.187 -11.311  1.00 77.37           C  
ATOM   1304  C   PRO B 167     -11.422 -33.306 -10.244  1.00 77.37           C  
ATOM   1305  O   PRO B 167     -11.260 -32.796  -9.132  1.00 77.37           O  
ATOM   1306  CB  PRO B 167      -9.271 -34.272 -11.128  1.00 77.37           C  
ATOM   1307  CG  PRO B 167      -8.009 -33.525 -10.839  1.00 77.37           C  
ATOM   1308  CD  PRO B 167      -8.318 -32.055 -10.823  1.00 77.37           C  
ATOM   1309  N   LYS B 168     -12.541 -33.762 -10.651  1.00 73.06           N  
ATOM   1310  CA  LYS B 168     -13.673 -33.866  -9.734  1.00 73.06           C  
ATOM   1311  C   LYS B 168     -13.368 -34.825  -8.588  1.00 73.06           C  
ATOM   1312  O   LYS B 168     -13.074 -36.001  -8.817  1.00 73.06           O  
ATOM   1313  CB  LYS B 168     -14.928 -34.323 -10.481  1.00 73.06           C  
ATOM   1314  CG  LYS B 168     -15.518 -33.269 -11.406  1.00 73.06           C  
ATOM   1315  CD  LYS B 168     -16.831 -33.736 -12.020  1.00 73.06           C  
ATOM   1316  CE  LYS B 168     -17.388 -32.708 -12.997  1.00 73.06           C  
ATOM   1317  NZ  LYS B 168     -18.673 -33.165 -13.607  1.00 73.06           N  
ATOM   1318  N   LYS B 169     -13.030 -34.233  -7.551  1.00 71.04           N  
ATOM   1319  CA  LYS B 169     -12.823 -35.029  -6.345  1.00 71.04           C  
ATOM   1320  C   LYS B 169     -13.748 -34.572  -5.220  1.00 71.04           C  
ATOM   1321  O   LYS B 169     -14.263 -33.453  -5.249  1.00 71.04           O  
ATOM   1322  CB  LYS B 169     -11.365 -34.946  -5.891  1.00 71.04           C  
ATOM   1323  CG  LYS B 169     -10.381 -35.610  -6.843  1.00 71.04           C  
ATOM   1324  CD  LYS B 169      -8.997 -35.736  -6.219  1.00 71.04           C  
ATOM   1325  CE  LYS B 169      -8.024 -36.443  -7.152  1.00 71.04           C  
ATOM   1326  NZ  LYS B 169      -6.677 -36.604  -6.530  1.00 71.04           N  
ATOM   1327  N   ASP B 170     -14.100 -35.522  -4.412  1.00 69.44           N  
ATOM   1328  CA  ASP B 170     -14.900 -35.187  -3.239  1.00 69.44           C  
ATOM   1329  C   ASP B 170     -14.189 -34.157  -2.364  1.00 69.44           C  
ATOM   1330  O   ASP B 170     -12.973 -33.982  -2.466  1.00 69.44           O  
ATOM   1331  CB  ASP B 170     -15.210 -36.444  -2.424  1.00 69.44           C  
ATOM   1332  CG  ASP B 170     -16.296 -37.304  -3.048  1.00 69.44           C  
ATOM   1333  OD1 ASP B 170     -17.117 -36.777  -3.829  1.00 69.44           O  
ATOM   1334  OD2 ASP B 170     -16.331 -38.518  -2.755  1.00 69.44           O  
ATOM   1335  N   VAL B 171     -14.967 -33.385  -1.692  1.00 64.28           N  
ATOM   1336  CA  VAL B 171     -14.470 -32.300  -0.852  1.00 64.28           C  
ATOM   1337  C   VAL B 171     -13.339 -32.812   0.037  1.00 64.28           C  
ATOM   1338  O   VAL B 171     -12.324 -32.132   0.216  1.00 64.28           O  
ATOM   1339  CB  VAL B 171     -15.594 -31.691   0.014  1.00 64.28           C  
ATOM   1340  CG1 VAL B 171     -15.042 -30.599   0.928  1.00 64.28           C  
ATOM   1341  CG2 VAL B 171     -16.709 -31.137  -0.872  1.00 64.28           C  
ATOM   1342  N   LEU B 172     -13.514 -33.976   0.520  1.00 63.45           N  
ATOM   1343  CA  LEU B 172     -12.513 -34.556   1.408  1.00 63.45           C  
ATOM   1344  C   LEU B 172     -11.213 -34.830   0.660  1.00 63.45           C  
ATOM   1345  O   LEU B 172     -10.125 -34.585   1.185  1.00 63.45           O  
ATOM   1346  CB  LEU B 172     -13.038 -35.851   2.034  1.00 63.45           C  
ATOM   1347  CG  LEU B 172     -12.911 -35.970   3.554  1.00 63.45           C  
ATOM   1348  CD1 LEU B 172     -14.195 -35.500   4.231  1.00 63.45           C  
ATOM   1349  CD2 LEU B 172     -12.585 -37.405   3.954  1.00 63.45           C  
ATOM   1350  N   GLU B 173     -11.440 -35.335  -0.459  1.00 72.84           N  
ATOM   1351  CA  GLU B 173     -10.271 -35.685  -1.260  1.00 72.84           C  
ATOM   1352  C   GLU B 173      -9.588 -34.436  -1.813  1.00 72.84           C  
ATOM   1353  O   GLU B 173      -8.389 -34.454  -2.102  1.00 72.84           O  
ATOM   1354  CB  GLU B 173     -10.663 -36.621  -2.405  1.00 72.84           C  
ATOM   1355  CG  GLU B 173     -11.044 -38.022  -1.951  1.00 72.84           C  
ATOM   1356  CD  GLU B 173     -11.447 -38.936  -3.098  1.00 72.84           C  
ATOM   1357  OE1 GLU B 173     -11.754 -40.123  -2.847  1.00 72.84           O  
ATOM   1358  OE2 GLU B 173     -11.455 -38.461  -4.255  1.00 72.84           O  
ATOM   1359  N   THR B 174     -10.343 -33.420  -1.719  1.00 71.19           N  
ATOM   1360  CA  THR B 174      -9.826 -32.169  -2.261  1.00 71.19           C  
ATOM   1361  C   THR B 174      -8.692 -31.631  -1.393  1.00 71.19           C  
ATOM   1362  O   THR B 174      -7.747 -31.024  -1.902  1.00 71.19           O  
ATOM   1363  CB  THR B 174     -10.936 -31.108  -2.375  1.00 71.19           C  
ATOM   1364  CG2 THR B 174     -10.443 -29.874  -3.122  1.00 71.19           C  
ATOM   1365  OG1 THR B 174     -12.051 -31.667  -3.080  1.00 71.19           O  
ATOM   1366  N   PHE B 175      -8.823 -31.971  -0.106  1.00 72.44           N  
ATOM   1367  CA  PHE B 175      -7.801 -31.451   0.794  1.00 72.44           C  
ATOM   1368  C   PHE B 175      -6.504 -32.239   0.654  1.00 72.44           C  
ATOM   1369  O   PHE B 175      -5.438 -31.766   1.056  1.00 72.44           O  
ATOM   1370  CB  PHE B 175      -8.289 -31.497   2.246  1.00 72.44           C  
ATOM   1371  CG  PHE B 175      -9.416 -30.543   2.538  1.00 72.44           C  
ATOM   1372  CD1 PHE B 175      -9.250 -29.175   2.363  1.00 72.44           C  
ATOM   1373  CD2 PHE B 175     -10.641 -31.016   2.989  1.00 72.44           C  
ATOM   1374  CE1 PHE B 175     -10.291 -28.290   2.633  1.00 72.44           C  
ATOM   1375  CE2 PHE B 175     -11.687 -30.138   3.261  1.00 72.44           C  
ATOM   1376  CZ  PHE B 175     -11.509 -28.775   3.083  1.00 72.44           C  
ATOM   1377  N   THR B 176      -6.664 -33.306  -0.008  1.00 74.16           N  
ATOM   1378  CA  THR B 176      -5.479 -34.148  -0.129  1.00 74.16           C  
ATOM   1379  C   THR B 176      -4.737 -33.857  -1.431  1.00 74.16           C  
ATOM   1380  O   THR B 176      -3.564 -34.203  -1.575  1.00 74.16           O  
ATOM   1381  CB  THR B 176      -5.846 -35.642  -0.069  1.00 74.16           C  
ATOM   1382  CG2 THR B 176      -6.445 -36.008   1.286  1.00 74.16           C  
ATOM   1383  OG1 THR B 176      -6.801 -35.936  -1.096  1.00 74.16           O  
ATOM   1384  N   VAL B 177      -5.458 -33.208  -2.287  1.00 82.06           N  
ATOM   1385  CA  VAL B 177      -4.810 -32.892  -3.555  1.00 82.06           C  
ATOM   1386  C   VAL B 177      -3.769 -31.794  -3.346  1.00 82.06           C  
ATOM   1387  O   VAL B 177      -4.060 -30.765  -2.732  1.00 82.06           O  
ATOM   1388  CB  VAL B 177      -5.837 -32.457  -4.625  1.00 82.06           C  
ATOM   1389  CG1 VAL B 177      -5.131 -32.038  -5.913  1.00 82.06           C  
ATOM   1390  CG2 VAL B 177      -6.831 -33.584  -4.899  1.00 82.06           C  
ATOM   1391  N   LYS B 178      -2.632 -32.039  -3.747  1.00 83.38           N  
ATOM   1392  CA  LYS B 178      -1.526 -31.105  -3.564  1.00 83.38           C  
ATOM   1393  C   LYS B 178      -1.485 -30.073  -4.686  1.00 83.38           C  
ATOM   1394  O   LYS B 178      -2.179 -30.217  -5.695  1.00 83.38           O  
ATOM   1395  CB  LYS B 178      -0.195 -31.856  -3.493  1.00 83.38           C  
ATOM   1396  CG  LYS B 178      -0.117 -32.874  -2.365  1.00 83.38           C  
ATOM   1397  CD  LYS B 178       1.216 -33.611  -2.368  1.00 83.38           C  
ATOM   1398  CE  LYS B 178       1.302 -34.617  -1.229  1.00 83.38           C  
ATOM   1399  NZ  LYS B 178       2.627 -35.306  -1.198  1.00 83.38           N  
ATOM   1400  N   SER B 179      -0.728 -29.065  -4.411  1.00 87.88           N  
ATOM   1401  CA  SER B 179      -0.462 -28.091  -5.464  1.00 87.88           C  
ATOM   1402  C   SER B 179       0.428 -28.682  -6.552  1.00 87.88           C  
ATOM   1403  O   SER B 179       1.258 -29.552  -6.278  1.00 87.88           O  
ATOM   1404  CB  SER B 179       0.194 -26.838  -4.882  1.00 87.88           C  
ATOM   1405  OG  SER B 179       1.525 -27.108  -4.477  1.00 87.88           O  
ATOM   1406  N   CYS B 180       0.296 -28.204  -7.686  1.00 91.68           N  
ATOM   1407  CA  CYS B 180       1.023 -28.780  -8.811  1.00 91.68           C  
ATOM   1408  C   CYS B 180       2.518 -28.509  -8.690  1.00 91.68           C  
ATOM   1409  O   CYS B 180       3.337 -29.387  -8.969  1.00 91.68           O  
ATOM   1410  CB  CYS B 180       0.499 -28.217 -10.133  1.00 91.68           C  
ATOM   1411  SG  CYS B 180      -1.096 -28.902 -10.633  1.00 91.68           S  
ATOM   1412  N   PRO B 181       2.887 -27.311  -8.229  1.00 91.07           N  
ATOM   1413  CA  PRO B 181       4.326 -27.131  -8.024  1.00 91.07           C  
ATOM   1414  C   PRO B 181       4.903 -28.105  -6.999  1.00 91.07           C  
ATOM   1415  O   PRO B 181       6.015 -28.607  -7.177  1.00 91.07           O  
ATOM   1416  CB  PRO B 181       4.433 -25.687  -7.526  1.00 91.07           C  
ATOM   1417  CG  PRO B 181       3.220 -25.004  -8.072  1.00 91.07           C  
ATOM   1418  CD  PRO B 181       2.100 -26.001  -8.138  1.00 91.07           C  
ATOM   1419  N   ASP B 182       4.202 -28.434  -6.023  1.00 89.58           N  
ATOM   1420  CA  ASP B 182       4.651 -29.407  -5.033  1.00 89.58           C  
ATOM   1421  C   ASP B 182       4.670 -30.817  -5.619  1.00 89.58           C  
ATOM   1422  O   ASP B 182       5.570 -31.607  -5.321  1.00 89.58           O  
ATOM   1423  CB  ASP B 182       3.754 -29.365  -3.794  1.00 89.58           C  
ATOM   1424  CG  ASP B 182       3.930 -28.097  -2.977  1.00 89.58           C  
ATOM   1425  OD1 ASP B 182       4.989 -27.442  -3.090  1.00 89.58           O  
ATOM   1426  OD2 ASP B 182       3.005 -27.751  -2.213  1.00 89.58           O  
ATOM   1427  N   ALA B 183       3.665 -31.076  -6.370  1.00 91.13           N  
ATOM   1428  CA  ALA B 183       3.608 -32.383  -7.021  1.00 91.13           C  
ATOM   1429  C   ALA B 183       4.800 -32.586  -7.951  1.00 91.13           C  
ATOM   1430  O   ALA B 183       5.374 -33.675  -8.008  1.00 91.13           O  
ATOM   1431  CB  ALA B 183       2.301 -32.535  -7.795  1.00 91.13           C  
ATOM   1432  N   ILE B 184       5.113 -31.554  -8.674  1.00 92.16           N  
ATOM   1433  CA  ILE B 184       6.251 -31.604  -9.585  1.00 92.16           C  
ATOM   1434  C   ILE B 184       7.531 -31.875  -8.798  1.00 92.16           C  
ATOM   1435  O   ILE B 184       8.334 -32.729  -9.180  1.00 92.16           O  
ATOM   1436  CB  ILE B 184       6.386 -30.294 -10.394  1.00 92.16           C  
ATOM   1437  CG1 ILE B 184       5.229 -30.162 -11.392  1.00 92.16           C  
ATOM   1438  CG2 ILE B 184       7.738 -30.239 -11.111  1.00 92.16           C  
ATOM   1439  CD1 ILE B 184       5.129 -28.789 -12.043  1.00 92.16           C  
ATOM   1440  N   LYS B 185       7.705 -31.197  -7.779  1.00 91.98           N  
ATOM   1441  CA  LYS B 185       8.875 -31.407  -6.931  1.00 91.98           C  
ATOM   1442  C   LYS B 185       8.915 -32.835  -6.395  1.00 91.98           C  
ATOM   1443  O   LYS B 185       9.979 -33.455  -6.345  1.00 91.98           O  
ATOM   1444  CB  LYS B 185       8.884 -30.410  -5.772  1.00 91.98           C  
ATOM   1445  CG  LYS B 185      10.135 -30.477  -4.908  1.00 91.98           C  
ATOM   1446  CD  LYS B 185      10.108 -29.429  -3.802  1.00 91.98           C  
ATOM   1447  CE  LYS B 185      11.353 -29.504  -2.929  1.00 91.98           C  
ATOM   1448  NZ  LYS B 185      11.362 -30.734  -2.080  1.00 91.98           N  
ATOM   1449  N   GLU B 186       7.833 -33.362  -6.067  1.00 89.74           N  
ATOM   1450  CA  GLU B 186       7.752 -34.715  -5.525  1.00 89.74           C  
ATOM   1451  C   GLU B 186       8.139 -35.753  -6.573  1.00 89.74           C  
ATOM   1452  O   GLU B 186       8.753 -36.773  -6.248  1.00 89.74           O  
ATOM   1453  CB  GLU B 186       6.342 -34.999  -5.000  1.00 89.74           C  
ATOM   1454  CG  GLU B 186       6.222 -36.315  -4.244  1.00 89.74           C  
ATOM   1455  CD  GLU B 186       4.811 -36.598  -3.753  1.00 89.74           C  
ATOM   1456  OE1 GLU B 186       4.559 -37.710  -3.237  1.00 89.74           O  
ATOM   1457  OE2 GLU B 186       3.950 -35.699  -3.885  1.00 89.74           O  
ATOM   1458  N   VAL B 187       7.755 -35.506  -7.771  1.00 88.13           N  
ATOM   1459  CA  VAL B 187       8.100 -36.423  -8.852  1.00 88.13           C  
ATOM   1460  C   VAL B 187       9.619 -36.523  -8.980  1.00 88.13           C  
ATOM   1461  O   VAL B 187      10.164 -37.619  -9.127  1.00 88.13           O  
ATOM   1462  CB  VAL B 187       7.481 -35.975 -10.195  1.00 88.13           C  
ATOM   1463  CG1 VAL B 187       8.071 -36.775 -11.355  1.00 88.13           C  
ATOM   1464  CG2 VAL B 187       5.961 -36.124 -10.157  1.00 88.13           C  
ATOM   1465  N   PHE B 188      10.292 -35.464  -8.829  1.00 88.46           N  
ATOM   1466  CA  PHE B 188      11.740 -35.448  -9.007  1.00 88.46           C  
ATOM   1467  C   PHE B 188      12.447 -35.913  -7.740  1.00 88.46           C  
ATOM   1468  O   PHE B 188      13.516 -36.523  -7.809  1.00 88.46           O  
ATOM   1469  CB  PHE B 188      12.219 -34.043  -9.389  1.00 88.46           C  
ATOM   1470  CG  PHE B 188      11.950 -33.680 -10.824  1.00 88.46           C  
ATOM   1471  CD1 PHE B 188      12.828 -34.064 -11.830  1.00 88.46           C  
ATOM   1472  CD2 PHE B 188      10.816 -32.954 -11.168  1.00 88.46           C  
ATOM   1473  CE1 PHE B 188      12.581 -33.729 -13.159  1.00 88.46           C  
ATOM   1474  CE2 PHE B 188      10.563 -32.614 -12.494  1.00 88.46           C  
ATOM   1475  CZ  PHE B 188      11.447 -33.002 -13.488  1.00 88.46           C  
ATOM   1476  N   ASP B 189      11.871 -35.694  -6.674  1.00 87.05           N  
ATOM   1477  CA  ASP B 189      12.528 -36.054  -5.420  1.00 87.05           C  
ATOM   1478  C   ASP B 189      12.265 -37.514  -5.062  1.00 87.05           C  
ATOM   1479  O   ASP B 189      13.180 -38.233  -4.655  1.00 87.05           O  
ATOM   1480  CB  ASP B 189      12.058 -35.140  -4.286  1.00 87.05           C  
ATOM   1481  CG  ASP B 189      12.689 -33.759  -4.337  1.00 87.05           C  
ATOM   1482  OD1 ASP B 189      13.648 -33.555  -5.113  1.00 87.05           O  
ATOM   1483  OD2 ASP B 189      12.225 -32.869  -3.593  1.00 87.05           O  
ATOM   1484  N   ASN B 190      11.041 -37.931  -5.201  1.00 86.49           N  
ATOM   1485  CA  ASN B 190      10.680 -39.256  -4.708  1.00 86.49           C  
ATOM   1486  C   ASN B 190      10.556 -40.263  -5.848  1.00 86.49           C  
ATOM   1487  O   ASN B 190      10.658 -41.471  -5.629  1.00 86.49           O  
ATOM   1488  CB  ASN B 190       9.376 -39.195  -3.911  1.00 86.49           C  
ATOM   1489  CG  ASN B 190       9.515 -38.404  -2.624  1.00 86.49           C  
ATOM   1490  ND2 ASN B 190       8.386 -38.017  -2.041  1.00 86.49           N  
ATOM   1491  OD1 ASN B 190      10.627 -38.144  -2.158  1.00 86.49           O  
ATOM   1492  N   LYS B 191      10.320 -39.819  -6.945  1.00 86.23           N  
ATOM   1493  CA  LYS B 191      10.088 -40.737  -8.056  1.00 86.23           C  
ATOM   1494  C   LYS B 191      11.166 -40.591  -9.127  1.00 86.23           C  
ATOM   1495  O   LYS B 191      10.905 -40.807 -10.311  1.00 86.23           O  
ATOM   1496  CB  LYS B 191       8.706 -40.502  -8.667  1.00 86.23           C  
ATOM   1497  CG  LYS B 191       7.554 -40.734  -7.701  1.00 86.23           C  
ATOM   1498  CD  LYS B 191       6.205 -40.576  -8.392  1.00 86.23           C  
ATOM   1499  CE  LYS B 191       5.051 -40.804  -7.425  1.00 86.23           C  
ATOM   1500  NZ  LYS B 191       3.728 -40.581  -8.080  1.00 86.23           N  
ATOM   1501  N   PHE B 192      12.280 -40.223  -8.728  1.00 85.83           N  
ATOM   1502  CA  PHE B 192      13.386 -39.997  -9.653  1.00 85.83           C  
ATOM   1503  C   PHE B 192      13.786 -41.294 -10.345  1.00 85.83           C  
ATOM   1504  O   PHE B 192      14.202 -41.282 -11.506  1.00 85.83           O  
ATOM   1505  CB  PHE B 192      14.590 -39.401  -8.918  1.00 85.83           C  
ATOM   1506  CG  PHE B 192      15.709 -38.977  -9.829  1.00 85.83           C  
ATOM   1507  CD1 PHE B 192      16.881 -39.718  -9.906  1.00 85.83           C  
ATOM   1508  CD2 PHE B 192      15.588 -37.835 -10.612  1.00 85.83           C  
ATOM   1509  CE1 PHE B 192      17.919 -39.328 -10.750  1.00 85.83           C  
ATOM   1510  CE2 PHE B 192      16.621 -37.439 -11.456  1.00 85.83           C  
ATOM   1511  CZ  PHE B 192      17.786 -38.186 -11.524  1.00 85.83           C  
ATOM   1512  N   HIS B 193      13.592 -42.398  -9.670  1.00 86.38           N  
ATOM   1513  CA  HIS B 193      13.932 -43.697 -10.238  1.00 86.38           C  
ATOM   1514  C   HIS B 193      13.038 -44.028 -11.430  1.00 86.38           C  
ATOM   1515  O   HIS B 193      13.468 -44.708 -12.364  1.00 86.38           O  
ATOM   1516  CB  HIS B 193      13.818 -44.792  -9.176  1.00 86.38           C  
ATOM   1517  CG  HIS B 193      12.488 -44.830  -8.494  1.00 86.38           C  
ATOM   1518  CD2 HIS B 193      11.423 -45.649  -8.665  1.00 86.38           C  
ATOM   1519  ND1 HIS B 193      12.137 -43.943  -7.500  1.00 86.38           N  
ATOM   1520  CE1 HIS B 193      10.910 -44.216  -7.088  1.00 86.38           C  
ATOM   1521  NE2 HIS B 193      10.455 -45.246  -7.779  1.00 86.38           N  
ATOM   1522  N   ILE B 194      11.891 -43.611 -11.400  1.00 88.38           N  
ATOM   1523  CA  ILE B 194      10.979 -43.843 -12.514  1.00 88.38           C  
ATOM   1524  C   ILE B 194      11.431 -43.036 -13.729  1.00 88.38           C  
ATOM   1525  O   ILE B 194      11.426 -43.541 -14.854  1.00 88.38           O  
ATOM   1526  CB  ILE B 194       9.524 -43.478 -12.139  1.00 88.38           C  
ATOM   1527  CG1 ILE B 194       9.050 -44.326 -10.953  1.00 88.38           C  
ATOM   1528  CG2 ILE B 194       8.595 -43.652 -13.344  1.00 88.38           C  
ATOM   1529  CD1 ILE B 194       7.646 -43.985 -10.473  1.00 88.38           C  
ATOM   1530  N   ILE B 195      11.835 -41.805 -13.494  1.00 87.54           N  
ATOM   1531  CA  ILE B 195      12.338 -40.956 -14.567  1.00 87.54           C  
ATOM   1532  C   ILE B 195      13.576 -41.594 -15.195  1.00 87.54           C  
ATOM   1533  O   ILE B 195      13.712 -41.624 -16.420  1.00 87.54           O  
ATOM   1534  CB  ILE B 195      12.669 -39.536 -14.056  1.00 87.54           C  
ATOM   1535  CG1 ILE B 195      11.399 -38.839 -13.555  1.00 87.54           C  
ATOM   1536  CG2 ILE B 195      13.350 -38.711 -15.153  1.00 87.54           C  
ATOM   1537  CD1 ILE B 195      11.651 -37.483 -12.908  1.00 87.54           C  
ATOM   1538  N   GLY B 196      14.383 -42.110 -14.364  1.00 88.04           N  
ATOM   1539  CA  GLY B 196      15.551 -42.822 -14.858  1.00 88.04           C  
ATOM   1540  C   GLY B 196      15.198 -44.060 -15.662  1.00 88.04           C  
ATOM   1541  O   GLY B 196      15.804 -44.323 -16.704  1.00 88.04           O  
ATOM   1542  N   ALA B 197      14.222 -44.791 -15.203  1.00 91.03           N  
ATOM   1543  CA  ALA B 197      13.791 -45.999 -15.902  1.00 91.03           C  
ATOM   1544  C   ALA B 197      13.254 -45.667 -17.291  1.00 91.03           C  
ATOM   1545  O   ALA B 197      13.547 -46.370 -18.261  1.00 91.03           O  
ATOM   1546  CB  ALA B 197      12.732 -46.737 -15.087  1.00 91.03           C  
ATOM   1547  N   VAL B 198      12.514 -44.613 -17.315  1.00 91.17           N  
ATOM   1548  CA  VAL B 198      11.986 -44.172 -18.601  1.00 91.17           C  
ATOM   1549  C   VAL B 198      13.137 -43.771 -19.523  1.00 91.17           C  
ATOM   1550  O   VAL B 198      13.147 -44.126 -20.704  1.00 91.17           O  
ATOM   1551  CB  VAL B 198      11.001 -42.993 -18.437  1.00 91.17           C  
ATOM   1552  CG1 VAL B 198      10.643 -42.394 -19.796  1.00 91.17           C  
ATOM   1553  CG2 VAL B 198       9.741 -43.451 -17.703  1.00 91.17           C  
ATOM   1554  N   GLY B 199      14.100 -43.085 -19.014  1.00 90.94           N  
ATOM   1555  CA  GLY B 199      15.271 -42.713 -19.792  1.00 90.94           C  
ATOM   1556  C   GLY B 199      16.035 -43.908 -20.331  1.00 90.94           C  
ATOM   1557  O   GLY B 199      16.422 -43.927 -21.500  1.00 90.94           O  
ATOM   1558  N   ILE B 200      16.164 -44.841 -19.489  1.00 91.25           N  
ATOM   1559  CA  ILE B 200      16.857 -46.060 -19.891  1.00 91.25           C  
ATOM   1560  C   ILE B 200      16.054 -46.776 -20.975  1.00 91.25           C  
ATOM   1561  O   ILE B 200      16.622 -47.284 -21.944  1.00 91.25           O  
ATOM   1562  CB  ILE B 200      17.093 -47.000 -18.689  1.00 91.25           C  
ATOM   1563  CG1 ILE B 200      18.121 -46.392 -17.728  1.00 91.25           C  
ATOM   1564  CG2 ILE B 200      17.541 -48.384 -19.165  1.00 91.25           C  
ATOM   1565  CD1 ILE B 200      18.272 -47.155 -16.419  1.00 91.25           C  
ATOM   1566  N   GLY B 201      14.771 -46.842 -20.788  1.00 93.12           N  
ATOM   1567  CA  GLY B 201      13.921 -47.432 -21.811  1.00 93.12           C  
ATOM   1568  C   GLY B 201      14.066 -46.763 -23.164  1.00 93.12           C  
ATOM   1569  O   GLY B 201      14.199 -47.440 -24.186  1.00 93.12           O  
ATOM   1570  N   ILE B 202      14.055 -45.483 -23.119  1.00 92.78           N  
ATOM   1571  CA  ILE B 202      14.215 -44.715 -24.350  1.00 92.78           C  
ATOM   1572  C   ILE B 202      15.573 -45.024 -24.978  1.00 92.78           C  
ATOM   1573  O   ILE B 202      15.670 -45.232 -26.190  1.00 92.78           O  
ATOM   1574  CB  ILE B 202      14.078 -43.197 -24.092  1.00 92.78           C  
ATOM   1575  CG1 ILE B 202      12.636 -42.851 -23.702  1.00 92.78           C  
ATOM   1576  CG2 ILE B 202      14.521 -42.398 -25.320  1.00 92.78           C  
ATOM   1577  CD1 ILE B 202      12.447 -41.411 -23.244  1.00 92.78           C  
ATOM   1578  N   ALA B 203      16.589 -45.094 -24.160  1.00 93.32           N  
ATOM   1579  CA  ALA B 203      17.936 -45.386 -24.642  1.00 93.32           C  
ATOM   1580  C   ALA B 203      17.997 -46.763 -25.296  1.00 93.32           C  
ATOM   1581  O   ALA B 203      18.593 -46.924 -26.365  1.00 93.32           O  
ATOM   1582  CB  ALA B 203      18.942 -45.300 -23.496  1.00 93.32           C  
ATOM   1583  N   VAL B 204      17.346 -47.692 -24.749  1.00 93.74           N  
ATOM   1584  CA  VAL B 204      17.356 -49.057 -25.264  1.00 93.74           C  
ATOM   1585  C   VAL B 204      16.670 -49.101 -26.628  1.00 93.74           C  
ATOM   1586  O   VAL B 204      17.190 -49.700 -27.572  1.00 93.74           O  
ATOM   1587  CB  VAL B 204      16.665 -50.037 -24.288  1.00 93.74           C  
ATOM   1588  CG1 VAL B 204      16.410 -51.382 -24.964  1.00 93.74           C  
ATOM   1589  CG2 VAL B 204      17.510 -50.218 -23.029  1.00 93.74           C  
ATOM   1590  N   VAL B 205      15.591 -48.486 -26.697  1.00 92.30           N  
ATOM   1591  CA  VAL B 205      14.851 -48.465 -27.955  1.00 92.30           C  
ATOM   1592  C   VAL B 205      15.692 -47.795 -29.038  1.00 92.30           C  
ATOM   1593  O   VAL B 205      15.732 -48.262 -30.179  1.00 92.30           O  
ATOM   1594  CB  VAL B 205      13.496 -47.738 -27.805  1.00 92.30           C  
ATOM   1595  CG1 VAL B 205      12.863 -47.487 -29.173  1.00 92.30           C  
ATOM   1596  CG2 VAL B 205      12.553 -48.545 -26.916  1.00 92.30           C  
ATOM   1597  N   MET B 206      16.374 -46.742 -28.671  1.00 93.55           N  
ATOM   1598  CA  MET B 206      17.209 -46.027 -29.630  1.00 93.55           C  
ATOM   1599  C   MET B 206      18.381 -46.892 -30.083  1.00 93.55           C  
ATOM   1600  O   MET B 206      18.711 -46.926 -31.270  1.00 93.55           O  
ATOM   1601  CB  MET B 206      17.727 -44.720 -29.025  1.00 93.55           C  
ATOM   1602  CG  MET B 206      16.658 -43.651 -28.871  1.00 93.55           C  
ATOM   1603  SD  MET B 206      17.328 -42.080 -28.200  1.00 93.55           S  
ATOM   1604  CE  MET B 206      18.231 -41.471 -29.650  1.00 93.55           C  
ATOM   1605  N   ILE B 207      18.957 -47.602 -29.200  1.00 93.45           N  
ATOM   1606  CA  ILE B 207      20.081 -48.474 -29.524  1.00 93.45           C  
ATOM   1607  C   ILE B 207      19.617 -49.587 -30.461  1.00 93.45           C  
ATOM   1608  O   ILE B 207      20.292 -49.900 -31.444  1.00 93.45           O  
ATOM   1609  CB  ILE B 207      20.714 -49.076 -28.248  1.00 93.45           C  
ATOM   1610  CG1 ILE B 207      21.464 -47.995 -27.464  1.00 93.45           C  
ATOM   1611  CG2 ILE B 207      21.644 -50.240 -28.605  1.00 93.45           C  
ATOM   1612  CD1 ILE B 207      21.979 -48.459 -26.108  1.00 93.45           C  
ATOM   1613  N   PHE B 208      18.498 -50.113 -30.205  1.00 92.47           N  
ATOM   1614  CA  PHE B 208      17.943 -51.124 -31.097  1.00 92.47           C  
ATOM   1615  C   PHE B 208      17.687 -50.542 -32.482  1.00 92.47           C  
ATOM   1616  O   PHE B 208      17.952 -51.195 -33.494  1.00 92.47           O  
ATOM   1617  CB  PHE B 208      16.643 -51.695 -30.520  1.00 92.47           C  
ATOM   1618  CG  PHE B 208      16.854 -52.839 -29.566  1.00 92.47           C  
ATOM   1619  CD1 PHE B 208      17.244 -54.088 -30.032  1.00 92.47           C  
ATOM   1620  CD2 PHE B 208      16.663 -52.664 -28.201  1.00 92.47           C  
ATOM   1621  CE1 PHE B 208      17.440 -55.149 -29.151  1.00 92.47           C  
ATOM   1622  CE2 PHE B 208      16.857 -53.719 -27.315  1.00 92.47           C  
ATOM   1623  CZ  PHE B 208      17.245 -54.962 -27.791  1.00 92.47           C  
ATOM   1624  N   GLY B 209      17.146 -49.348 -32.467  1.00 92.34           N  
ATOM   1625  CA  GLY B 209      16.946 -48.688 -33.747  1.00 92.34           C  
ATOM   1626  C   GLY B 209      18.231 -48.511 -34.535  1.00 92.34           C  
ATOM   1627  O   GLY B 209      18.254 -48.726 -35.748  1.00 92.34           O  
ATOM   1628  N   MET B 210      19.260 -48.152 -33.898  1.00 92.70           N  
ATOM   1629  CA  MET B 210      20.552 -47.968 -34.553  1.00 92.70           C  
ATOM   1630  C   MET B 210      21.105 -49.300 -35.048  1.00 92.70           C  
ATOM   1631  O   MET B 210      21.584 -49.394 -36.180  1.00 92.70           O  
ATOM   1632  CB  MET B 210      21.550 -47.308 -33.599  1.00 92.70           C  
ATOM   1633  CG  MET B 210      21.266 -45.839 -33.334  1.00 92.70           C  
ATOM   1634  SD  MET B 210      22.576 -45.040 -32.328  1.00 92.70           S  
ATOM   1635  CE  MET B 210      22.126 -45.646 -30.678  1.00 92.70           C  
ATOM   1636  N   ILE B 211      20.998 -50.320 -34.255  1.00 92.10           N  
ATOM   1637  CA  ILE B 211      21.515 -51.639 -34.601  1.00 92.10           C  
ATOM   1638  C   ILE B 211      20.753 -52.194 -35.803  1.00 92.10           C  
ATOM   1639  O   ILE B 211      21.361 -52.641 -36.778  1.00 92.10           O  
ATOM   1640  CB  ILE B 211      21.418 -52.616 -33.407  1.00 92.10           C  
ATOM   1641  CG1 ILE B 211      22.392 -52.201 -32.298  1.00 92.10           C  
ATOM   1642  CG2 ILE B 211      21.685 -54.053 -33.862  1.00 92.10           C  
ATOM   1643  CD1 ILE B 211      22.276 -53.036 -31.030  1.00 92.10           C  
ATOM   1644  N   PHE B 212      19.484 -52.109 -35.687  1.00 92.39           N  
ATOM   1645  CA  PHE B 212      18.665 -52.641 -36.769  1.00 92.39           C  
ATOM   1646  C   PHE B 212      18.908 -51.870 -38.061  1.00 92.39           C  
ATOM   1647  O   PHE B 212      18.944 -52.459 -39.144  1.00 92.39           O  
ATOM   1648  CB  PHE B 212      17.180 -52.588 -36.398  1.00 92.39           C  
ATOM   1649  CG  PHE B 212      16.774 -53.607 -35.369  1.00 92.39           C  
ATOM   1650  CD1 PHE B 212      17.611 -54.671 -35.056  1.00 92.39           C  
ATOM   1651  CD2 PHE B 212      15.555 -53.501 -34.711  1.00 92.39           C  
ATOM   1652  CE1 PHE B 212      17.238 -55.617 -34.103  1.00 92.39           C  
ATOM   1653  CE2 PHE B 212      15.176 -54.441 -33.758  1.00 92.39           C  
ATOM   1654  CZ  PHE B 212      16.019 -55.499 -33.456  1.00 92.39           C  
ATOM   1655  N   SER B 213      19.012 -50.595 -37.899  1.00 91.92           N  
ATOM   1656  CA  SER B 213      19.269 -49.770 -39.074  1.00 91.92           C  
ATOM   1657  C   SER B 213      20.604 -50.127 -39.719  1.00 91.92           C  
ATOM   1658  O   SER B 213      20.695 -50.253 -40.942  1.00 91.92           O  
ATOM   1659  CB  SER B 213      19.252 -48.286 -38.704  1.00 91.92           C  
ATOM   1660  OG  SER B 213      19.517 -47.481 -39.839  1.00 91.92           O  
ATOM   1661  N   MET B 214      21.567 -50.352 -38.992  1.00 89.61           N  
ATOM   1662  CA  MET B 214      22.894 -50.677 -39.508  1.00 89.61           C  
ATOM   1663  C   MET B 214      22.914 -52.076 -40.114  1.00 89.61           C  
ATOM   1664  O   MET B 214      23.510 -52.291 -41.170  1.00 89.61           O  
ATOM   1665  CB  MET B 214      23.943 -50.572 -38.399  1.00 89.61           C  
ATOM   1666  CG  MET B 214      25.374 -50.544 -38.911  1.00 89.61           C  
ATOM   1667  SD  MET B 214      25.749 -49.024 -39.868  1.00 89.61           S  
ATOM   1668  CE  MET B 214      27.474 -49.353 -40.328  1.00 89.61           C  
ATOM   1669  N   ILE B 215      22.316 -53.000 -39.461  1.00 89.95           N  
ATOM   1670  CA  ILE B 215      22.257 -54.362 -39.980  1.00 89.95           C  
ATOM   1671  C   ILE B 215      21.565 -54.367 -41.341  1.00 89.95           C  
ATOM   1672  O   ILE B 215      22.047 -54.993 -42.288  1.00 89.95           O  
ATOM   1673  CB  ILE B 215      21.524 -55.309 -39.003  1.00 89.95           C  
ATOM   1674  CG1 ILE B 215      22.386 -55.569 -37.763  1.00 89.95           C  
ATOM   1675  CG2 ILE B 215      21.154 -56.622 -39.699  1.00 89.95           C  
ATOM   1676  CD1 ILE B 215      21.708 -56.430 -36.707  1.00 89.95           C  
ATOM   1677  N   LEU B 216      20.495 -53.698 -41.402  1.00 90.50           N  
ATOM   1678  CA  LEU B 216      19.750 -53.631 -42.654  1.00 90.50           C  
ATOM   1679  C   LEU B 216      20.549 -52.895 -43.724  1.00 90.50           C  
ATOM   1680  O   LEU B 216      20.595 -53.327 -44.879  1.00 90.50           O  
ATOM   1681  CB  LEU B 216      18.402 -52.937 -42.440  1.00 90.50           C  
ATOM   1682  CG  LEU B 216      17.454 -52.912 -43.641  1.00 90.50           C  
ATOM   1683  CD1 LEU B 216      17.136 -54.331 -44.095  1.00 90.50           C  
ATOM   1684  CD2 LEU B 216      16.175 -52.155 -43.297  1.00 90.50           C  
ATOM   1685  N   CYS B 217      21.112 -51.812 -43.334  1.00 89.24           N  
ATOM   1686  CA  CYS B 217      21.930 -51.041 -44.265  1.00 89.24           C  
ATOM   1687  C   CYS B 217      23.071 -51.887 -44.818  1.00 89.24           C  
ATOM   1688  O   CYS B 217      23.314 -51.895 -46.026  1.00 89.24           O  
ATOM   1689  CB  CYS B 217      22.491 -49.795 -43.580  1.00 89.24           C  
ATOM   1690  SG  CYS B 217      23.392 -48.697 -44.696  1.00 89.24           S  
ATOM   1691  N   CYS B 218      23.750 -52.638 -44.033  1.00 88.34           N  
ATOM   1692  CA  CYS B 218      24.868 -53.475 -44.453  1.00 88.34           C  
ATOM   1693  C   CYS B 218      24.384 -54.646 -45.299  1.00 88.34           C  
ATOM   1694  O   CYS B 218      25.048 -55.040 -46.261  1.00 88.34           O  
ATOM   1695  CB  CYS B 218      25.636 -53.994 -43.238  1.00 88.34           C  
ATOM   1696  SG  CYS B 218      26.606 -52.726 -42.394  1.00 88.34           S  
ATOM   1697  N   ALA B 219      23.291 -55.206 -44.931  1.00 88.59           N  
ATOM   1698  CA  ALA B 219      22.731 -56.312 -45.703  1.00 88.59           C  
ATOM   1699  C   ALA B 219      22.372 -55.865 -47.119  1.00 88.59           C  
ATOM   1700  O   ALA B 219      22.595 -56.601 -48.083  1.00 88.59           O  
ATOM   1701  CB  ALA B 219      21.501 -56.883 -45.002  1.00 88.59           C  
ATOM   1702  N   ILE B 220      21.861 -54.721 -47.218  1.00 87.72           N  
ATOM   1703  CA  ILE B 220      21.499 -54.172 -48.520  1.00 87.72           C  
ATOM   1704  C   ILE B 220      22.762 -53.908 -49.337  1.00 87.72           C  
ATOM   1705  O   ILE B 220      22.804 -54.194 -50.536  1.00 87.72           O  
ATOM   1706  CB  ILE B 220      20.672 -52.876 -48.378  1.00 87.72           C  
ATOM   1707  CG1 ILE B 220      19.330 -53.171 -47.697  1.00 87.72           C  
ATOM   1708  CG2 ILE B 220      20.460 -52.216 -49.743  1.00 87.72           C  
ATOM   1709  CD1 ILE B 220      18.610 -51.931 -47.184  1.00 87.72           C  
ATOM   1710  N   ARG B 221      23.744 -53.377 -48.723  1.00 84.79           N  
ATOM   1711  CA  ARG B 221      25.003 -53.094 -49.404  1.00 84.79           C  
ATOM   1712  C   ARG B 221      25.646 -54.377 -49.921  1.00 84.79           C  
ATOM   1713  O   ARG B 221      26.153 -54.414 -51.044  1.00 84.79           O  
ATOM   1714  CB  ARG B 221      25.969 -52.365 -48.467  1.00 84.79           C  
ATOM   1715  CG  ARG B 221      27.208 -51.821 -49.162  1.00 84.79           C  
ATOM   1716  CD  ARG B 221      28.078 -51.011 -48.212  1.00 84.79           C  
ATOM   1717  NE  ARG B 221      29.283 -50.518 -48.872  1.00 84.79           N  
ATOM   1718  CZ  ARG B 221      30.222 -49.781 -48.283  1.00 84.79           C  
ATOM   1719  NH1 ARG B 221      30.112 -49.435 -47.006  1.00 84.79           N  
ATOM   1720  NH2 ARG B 221      31.279 -49.386 -48.978  1.00 84.79           N  
ATOM   1721  N   ARG B 222      25.636 -55.396 -49.113  1.00 83.55           N  
ATOM   1722  CA  ARG B 222      26.212 -56.678 -49.506  1.00 83.55           C  
ATOM   1723  C   ARG B 222      25.445 -57.287 -50.674  1.00 83.55           C  
ATOM   1724  O   ARG B 222      26.042 -57.892 -51.568  1.00 83.55           O  
ATOM   1725  CB  ARG B 222      26.223 -57.648 -48.323  1.00 83.55           C  
ATOM   1726  CG  ARG B 222      27.198 -58.803 -48.483  1.00 83.55           C  
ATOM   1727  CD  ARG B 222      27.208 -59.706 -47.258  1.00 83.55           C  
ATOM   1728  NE  ARG B 222      28.177 -60.791 -47.395  1.00 83.55           N  
ATOM   1729  CZ  ARG B 222      28.534 -61.617 -46.416  1.00 83.55           C  
ATOM   1730  NH1 ARG B 222      28.007 -61.499 -45.203  1.00 83.55           N  
ATOM   1731  NH2 ARG B 222      29.424 -62.570 -46.652  1.00 83.55           N  
ATOM   1732  N   ASN B 223      24.173 -57.141 -50.616  1.00 81.00           N  
ATOM   1733  CA  ASN B 223      23.358 -57.667 -51.706  1.00 81.00           C  
ATOM   1734  C   ASN B 223      23.622 -56.924 -53.012  1.00 81.00           C  
ATOM   1735  O   ASN B 223      23.574 -57.518 -54.090  1.00 81.00           O  
ATOM   1736  CB  ASN B 223      21.873 -57.601 -51.347  1.00 81.00           C  
ATOM   1737  CG  ASN B 223      21.353 -58.901 -50.765  1.00 81.00           C  
ATOM   1738  ND2 ASN B 223      20.084 -58.912 -50.378  1.00 81.00           N  
ATOM   1739  OD1 ASN B 223      22.088 -59.886 -50.663  1.00 81.00           O  
ATOM   1740  N   ARG B 224      23.891 -55.713 -52.968  1.00 75.04           N  
ATOM   1741  CA  ARG B 224      24.158 -54.920 -54.163  1.00 75.04           C  
ATOM   1742  C   ARG B 224      25.530 -55.248 -54.743  1.00 75.04           C  
ATOM   1743  O   ARG B 224      25.728 -55.186 -55.958  1.00 75.04           O  
ATOM   1744  CB  ARG B 224      24.067 -53.425 -53.848  1.00 75.04           C  
ATOM   1745  CG  ARG B 224      22.870 -52.734 -54.481  1.00 75.04           C  
ATOM   1746  CD  ARG B 224      22.897 -51.231 -54.248  1.00 75.04           C  
ATOM   1747  NE  ARG B 224      21.715 -50.577 -54.800  1.00 75.04           N  
ATOM   1748  CZ  ARG B 224      21.466 -49.272 -54.731  1.00 75.04           C  
ATOM   1749  NH1 ARG B 224      22.319 -48.451 -54.128  1.00 75.04           N  
ATOM   1750  NH2 ARG B 224      20.359 -48.782 -55.268  1.00 75.04           N  
ATOM   1751  N   GLU B 225      26.437 -55.528 -53.866  1.00 73.93           N  
ATOM   1752  CA  GLU B 225      27.773 -55.887 -54.331  1.00 73.93           C  
ATOM   1753  C   GLU B 225      27.787 -57.283 -54.946  1.00 73.93           C  
ATOM   1754  O   GLU B 225      28.625 -57.584 -55.799  1.00 73.93           O  
ATOM   1755  CB  GLU B 225      28.781 -55.807 -53.182  1.00 73.93           C  
ATOM   1756  CG  GLU B 225      29.106 -54.385 -52.747  1.00 73.93           C  
ATOM   1757  CD  GLU B 225      30.087 -54.323 -51.586  1.00 73.93           C  
ATOM   1758  OE1 GLU B 225      30.470 -53.204 -51.175  1.00 73.93           O  
ATOM   1759  OE2 GLU B 225      30.475 -55.401 -51.085  1.00 73.93           O  
ATOM   1760  N   MET B 226      26.995 -58.137 -54.452  1.00 69.67           N  
ATOM   1761  CA  MET B 226      26.968 -59.499 -54.981  1.00 69.67           C  
ATOM   1762  C   MET B 226      26.286 -59.539 -56.344  1.00 69.67           C  
ATOM   1763  O   MET B 226      26.470 -60.489 -57.106  1.00 69.67           O  
ATOM   1764  CB  MET B 226      26.253 -60.439 -54.010  1.00 69.67           C  
ATOM   1765  CG  MET B 226      27.105 -60.860 -52.824  1.00 69.67           C  
ATOM   1766  SD  MET B 226      26.382 -62.274 -51.905  1.00 69.67           S  
ATOM   1767  CE  MET B 226      26.721 -61.755 -50.200  1.00 69.67           C  
ATOM   1768  N   VAL B 227      25.503 -58.576 -56.684  1.00 56.43           N  
ATOM   1769  CA  VAL B 227      24.963 -58.581 -58.040  1.00 56.43           C  
ATOM   1770  C   VAL B 227      25.870 -57.769 -58.960  1.00 56.43           C  
ATOM   1771  O   VAL B 227      26.361 -56.704 -58.577  1.00 56.43           O  
ATOM   1772  CB  VAL B 227      23.523 -58.022 -58.079  1.00 56.43           C  
ATOM   1773  CG1 VAL B 227      22.971 -58.052 -59.503  1.00 56.43           C  
ATOM   1774  CG2 VAL B 227      22.619 -58.811 -57.133  1.00 56.43           C  
TER   
ATOM   1775  N   CYS C   1      -1.543  -9.198   2.163  1.00 92.30           N  
ATOM   1776  CA  CYS C   1      -1.039  -8.316   3.208  1.00 92.30           C  
ATOM   1777  C   CYS C   1      -2.017  -8.238   4.375  1.00 92.30           C  
ATOM   1778  O   CYS C   1      -1.664  -7.760   5.455  1.00 92.30           O  
ATOM   1779  CB  CYS C   1      -0.785  -6.915   2.651  1.00 92.30           C  
ATOM   1780  SG  CYS C   1       0.712  -6.136   3.296  1.00 92.30           S  
ATOM   1781  N   VAL C   2      -3.137  -8.807   4.246  1.00 96.77           N  
ATOM   1782  CA  VAL C   2      -4.204  -8.604   5.220  1.00 96.77           C  
ATOM   1783  C   VAL C   2      -3.881  -9.358   6.506  1.00 96.77           C  
ATOM   1784  O   VAL C   2      -4.363  -8.998   7.583  1.00 96.77           O  
ATOM   1785  CB  VAL C   2      -5.573  -9.059   4.664  1.00 96.77           C  
ATOM   1786  CG1 VAL C   2      -6.064  -8.097   3.584  1.00 96.77           C  
ATOM   1787  CG2 VAL C   2      -5.478 -10.481   4.113  1.00 96.77           C  
ATOM   1788  N   ILE C   3      -3.049 -10.307   6.439  1.00 96.48           N  
ATOM   1789  CA  ILE C   3      -2.703 -11.114   7.602  1.00 96.48           C  
ATOM   1790  C   ILE C   3      -1.896 -10.275   8.591  1.00 96.48           C  
ATOM   1791  O   ILE C   3      -1.716 -10.668   9.746  1.00 96.48           O  
ATOM   1792  CB  ILE C   3      -1.909 -12.378   7.199  1.00 96.48           C  
ATOM   1793  CG1 ILE C   3      -2.011 -13.445   8.295  1.00 96.48           C  
ATOM   1794  CG2 ILE C   3      -0.447 -12.027   6.910  1.00 96.48           C  
ATOM   1795  CD1 ILE C   3      -1.779 -14.865   7.799  1.00 96.48           C  
ATOM   1796  N   CYS C   4      -1.352  -9.192   8.139  1.00 97.09           N  
ATOM   1797  CA  CYS C   4      -0.590  -8.294   8.998  1.00 97.09           C  
ATOM   1798  C   CYS C   4      -1.506  -7.567   9.976  1.00 97.09           C  
ATOM   1799  O   CYS C   4      -1.035  -6.950  10.933  1.00 97.09           O  
ATOM   1800  CB  CYS C   4       0.183  -7.277   8.159  1.00 97.09           C  
ATOM   1801  SG  CYS C   4       1.387  -8.024   7.038  1.00 97.09           S  
ATOM   1802  N   ASP C   5      -2.757  -7.565   9.753  1.00 97.09           N  
ATOM   1803  CA  ASP C   5      -3.745  -7.012  10.674  1.00 97.09           C  
ATOM   1804  C   ASP C   5      -4.072  -8.003  11.788  1.00 97.09           C  
ATOM   1805  O   ASP C   5      -4.572  -9.098  11.524  1.00 97.09           O  
ATOM   1806  CB  ASP C   5      -5.020  -6.623   9.923  1.00 97.09           C  
ATOM   1807  CG  ASP C   5      -5.989  -5.822  10.775  1.00 97.09           C  
ATOM   1808  OD1 ASP C   5      -5.985  -5.979  12.015  1.00 97.09           O  
ATOM   1809  OD2 ASP C   5      -6.766  -5.028  10.201  1.00 97.09           O  
ATOM   1810  N   PRO C   6      -3.880  -7.633  13.001  1.00 96.98           N  
ATOM   1811  CA  PRO C   6      -4.145  -8.542  14.117  1.00 96.98           C  
ATOM   1812  C   PRO C   6      -5.597  -9.011  14.165  1.00 96.98           C  
ATOM   1813  O   PRO C   6      -5.876 -10.126  14.614  1.00 96.98           O  
ATOM   1814  CB  PRO C   6      -3.802  -7.698  15.349  1.00 96.98           C  
ATOM   1815  CG  PRO C   6      -2.889  -6.632  14.838  1.00 96.98           C  
ATOM   1816  CD  PRO C   6      -3.237  -6.351  13.404  1.00 96.98           C  
ATOM   1817  N   SER C   7      -6.491  -8.173  13.754  1.00 97.76           N  
ATOM   1818  CA  SER C   7      -7.901  -8.550  13.758  1.00 97.76           C  
ATOM   1819  C   SER C   7      -8.154  -9.754  12.857  1.00 97.76           C  
ATOM   1820  O   SER C   7      -9.002 -10.596  13.161  1.00 97.76           O  
ATOM   1821  CB  SER C   7      -8.772  -7.376  13.310  1.00 97.76           C  
ATOM   1822  OG  SER C   7      -8.501  -6.223  14.089  1.00 97.76           O  
ATOM   1823  N   VAL C   8      -7.464  -9.843  11.797  1.00 98.23           N  
ATOM   1824  CA  VAL C   8      -7.615 -10.953  10.862  1.00 98.23           C  
ATOM   1825  C   VAL C   8      -7.091 -12.239  11.497  1.00 98.23           C  
ATOM   1826  O   VAL C   8      -7.735 -13.288  11.412  1.00 98.23           O  
ATOM   1827  CB  VAL C   8      -6.878 -10.678   9.531  1.00 98.23           C  
ATOM   1828  CG1 VAL C   8      -6.880 -11.923   8.646  1.00 98.23           C  
ATOM   1829  CG2 VAL C   8      -7.518  -9.498   8.802  1.00 98.23           C  
ATOM   1830  N   VAL C   9      -5.986 -12.170  12.138  1.00 97.38           N  
ATOM   1831  CA  VAL C   9      -5.391 -13.322  12.807  1.00 97.38           C  
ATOM   1832  C   VAL C   9      -6.339 -13.842  13.885  1.00 97.38           C  
ATOM   1833  O   VAL C   9      -6.558 -15.051  13.999  1.00 97.38           O  
ATOM   1834  CB  VAL C   9      -4.019 -12.974  13.426  1.00 97.38           C  
ATOM   1835  CG1 VAL C   9      -3.458 -14.165  14.201  1.00 97.38           C  
ATOM   1836  CG2 VAL C   9      -3.041 -12.529  12.340  1.00 97.38           C  
ATOM   1837  N   LEU C  10      -6.886 -12.925  14.575  1.00 97.47           N  
ATOM   1838  CA  LEU C  10      -7.826 -13.293  15.628  1.00 97.47           C  
ATOM   1839  C   LEU C  10      -9.070 -13.951  15.040  1.00 97.47           C  
ATOM   1840  O   LEU C  10      -9.586 -14.922  15.598  1.00 97.47           O  
ATOM   1841  CB  LEU C  10      -8.225 -12.062  16.446  1.00 97.47           C  
ATOM   1842  CG  LEU C  10      -7.171 -11.520  17.413  1.00 97.47           C  
ATOM   1843  CD1 LEU C  10      -7.609 -10.171  17.972  1.00 97.47           C  
ATOM   1844  CD2 LEU C  10      -6.917 -12.516  18.540  1.00 97.47           C  
ATOM   1845  N   ALA C  11      -9.542 -13.410  13.968  1.00 97.81           N  
ATOM   1846  CA  ALA C  11     -10.726 -13.971  13.322  1.00 97.81           C  
ATOM   1847  C   ALA C  11     -10.464 -15.394  12.837  1.00 97.81           C  
ATOM   1848  O   ALA C  11     -11.339 -16.259  12.927  1.00 97.81           O  
ATOM   1849  CB  ALA C  11     -11.166 -13.089  12.157  1.00 97.81           C  
ATOM   1850  N   LEU C  12      -9.291 -15.669  12.338  1.00 97.76           N  
ATOM   1851  CA  LEU C  12      -8.933 -17.006  11.877  1.00 97.76           C  
ATOM   1852  C   LEU C  12      -8.860 -17.983  13.046  1.00 97.76           C  
ATOM   1853  O   LEU C  12      -9.279 -19.136  12.924  1.00 97.76           O  
ATOM   1854  CB  LEU C  12      -7.593 -16.977  11.137  1.00 97.76           C  
ATOM   1855  CG  LEU C  12      -7.569 -16.221   9.808  1.00 97.76           C  
ATOM   1856  CD1 LEU C  12      -6.169 -16.253   9.205  1.00 97.76           C  
ATOM   1857  CD2 LEU C  12      -8.589 -16.810   8.838  1.00 97.76           C  
ATOM   1858  N   LYS C  13      -8.353 -17.511  14.162  1.00 97.23           N  
ATOM   1859  CA  LYS C  13      -8.314 -18.344  15.361  1.00 97.23           C  
ATOM   1860  C   LYS C  13      -9.723 -18.687  15.836  1.00 97.23           C  
ATOM   1861  O   LYS C  13      -9.996 -19.830  16.210  1.00 97.23           O  
ATOM   1862  CB  LYS C  13      -7.540 -17.642  16.477  1.00 97.23           C  
ATOM   1863  CG  LYS C  13      -6.032 -17.635  16.275  1.00 97.23           C  
ATOM   1864  CD  LYS C  13      -5.312 -17.021  17.468  1.00 97.23           C  
ATOM   1865  CE  LYS C  13      -3.808 -16.948  17.236  1.00 97.23           C  
ATOM   1866  NZ  LYS C  13      -3.104 -16.288  18.377  1.00 97.23           N  
ATOM   1867  N   SER C  14     -10.515 -17.692  15.798  1.00 97.26           N  
ATOM   1868  CA  SER C  14     -11.905 -17.909  16.188  1.00 97.26           C  
ATOM   1869  C   SER C  14     -12.602 -18.873  15.234  1.00 97.26           C  
ATOM   1870  O   SER C  14     -13.419 -19.693  15.660  1.00 97.26           O  
ATOM   1871  CB  SER C  14     -12.663 -16.582  16.231  1.00 97.26           C  
ATOM   1872  OG  SER C  14     -14.027 -16.792  16.554  1.00 97.26           O  
ATOM   1873  N   LEU C  15     -12.345 -18.755  13.984  1.00 97.72           N  
ATOM   1874  CA  LEU C  15     -12.892 -19.680  12.998  1.00 97.72           C  
ATOM   1875  C   LEU C  15     -12.514 -21.119  13.335  1.00 97.72           C  
ATOM   1876  O   LEU C  15     -13.365 -22.010  13.311  1.00 97.72           O  
ATOM   1877  CB  LEU C  15     -12.393 -19.324  11.595  1.00 97.72           C  
ATOM   1878  CG  LEU C  15     -12.923 -20.186  10.448  1.00 97.72           C  
ATOM   1879  CD1 LEU C  15     -14.417 -19.950  10.255  1.00 97.72           C  
ATOM   1880  CD2 LEU C  15     -12.159 -19.893   9.160  1.00 97.72           C  
ATOM   1881  N   GLU C  16     -11.324 -21.316  13.691  1.00 97.41           N  
ATOM   1882  CA  GLU C  16     -10.804 -22.646  13.993  1.00 97.41           C  
ATOM   1883  C   GLU C  16     -11.360 -23.170  15.313  1.00 97.41           C  
ATOM   1884  O   GLU C  16     -11.840 -24.303  15.385  1.00 97.41           O  
ATOM   1885  CB  GLU C  16      -9.273 -22.628  14.038  1.00 97.41           C  
ATOM   1886  CG  GLU C  16      -8.651 -23.984  14.334  1.00 97.41           C  
ATOM   1887  CD  GLU C  16      -7.135 -23.936  14.448  1.00 97.41           C  
ATOM   1888  OE1 GLU C  16      -6.495 -25.011  14.480  1.00 97.41           O  
ATOM   1889  OE2 GLU C  16      -6.584 -22.814  14.509  1.00 97.41           O  
ATOM   1890  N   LYS C  17     -11.390 -22.372  16.356  1.00 97.06           N  
ATOM   1891  CA  LYS C  17     -11.703 -22.822  17.710  1.00 97.06           C  
ATOM   1892  C   LYS C  17     -13.208 -22.798  17.963  1.00 97.06           C  
ATOM   1893  O   LYS C  17     -13.742 -23.677  18.643  1.00 97.06           O  
ATOM   1894  CB  LYS C  17     -10.985 -21.954  18.744  1.00 97.06           C  
ATOM   1895  CG  LYS C  17      -9.472 -22.126  18.752  1.00 97.06           C  
ATOM   1896  CD  LYS C  17      -8.885 -21.848  20.130  1.00 97.06           C  
ATOM   1897  CE  LYS C  17      -7.374 -22.031  20.142  1.00 97.06           C  
ATOM   1898  NZ  LYS C  17      -6.798 -21.797  21.501  1.00 97.06           N  
ATOM   1899  N   ASP C  18     -13.850 -21.853  17.349  1.00 97.26           N  
ATOM   1900  CA  ASP C  18     -15.246 -21.634  17.713  1.00 97.26           C  
ATOM   1901  C   ASP C  18     -16.185 -22.133  16.618  1.00 97.26           C  
ATOM   1902  O   ASP C  18     -17.223 -22.732  16.908  1.00 97.26           O  
ATOM   1903  CB  ASP C  18     -15.501 -20.150  17.989  1.00 97.26           C  
ATOM   1904  CG  ASP C  18     -14.619 -19.592  19.092  1.00 97.26           C  
ATOM   1905  OD1 ASP C  18     -14.277 -20.337  20.035  1.00 97.26           O  
ATOM   1906  OD2 ASP C  18     -14.267 -18.394  19.019  1.00 97.26           O  
ATOM   1907  N   TYR C  19     -15.841 -22.002  15.425  1.00 97.43           N  
ATOM   1908  CA  TYR C  19     -16.800 -22.266  14.358  1.00 97.43           C  
ATOM   1909  C   TYR C  19     -16.617 -23.671  13.797  1.00 97.43           C  
ATOM   1910  O   TYR C  19     -17.591 -24.407  13.618  1.00 97.43           O  
ATOM   1911  CB  TYR C  19     -16.655 -21.234  13.237  1.00 97.43           C  
ATOM   1912  CG  TYR C  19     -17.812 -21.226  12.266  1.00 97.43           C  
ATOM   1913  CD1 TYR C  19     -17.694 -21.810  11.008  1.00 97.43           C  
ATOM   1914  CD2 TYR C  19     -19.023 -20.632  12.605  1.00 97.43           C  
ATOM   1915  CE1 TYR C  19     -18.756 -21.804  10.109  1.00 97.43           C  
ATOM   1916  CE2 TYR C  19     -20.091 -20.620  11.715  1.00 97.43           C  
ATOM   1917  CZ  TYR C  19     -19.949 -21.207  10.471  1.00 97.43           C  
ATOM   1918  OH  TYR C  19     -21.004 -21.198   9.586  1.00 97.43           O  
ATOM   1919  N   LEU C  20     -15.425 -24.106  13.554  1.00 96.34           N  
ATOM   1920  CA  LEU C  20     -15.140 -25.351  12.849  1.00 96.34           C  
ATOM   1921  C   LEU C  20     -15.703 -26.548  13.607  1.00 96.34           C  
ATOM   1922  O   LEU C  20     -16.296 -27.446  13.006  1.00 96.34           O  
ATOM   1923  CB  LEU C  20     -13.631 -25.521  12.651  1.00 96.34           C  
ATOM   1924  CG  LEU C  20     -12.988 -24.654  11.567  1.00 96.34           C  
ATOM   1925  CD1 LEU C  20     -11.568 -25.132  11.282  1.00 96.34           C  
ATOM   1926  CD2 LEU C  20     -13.830 -24.673  10.296  1.00 96.34           C  
ATOM   1927  N   PRO C  21     -15.585 -26.635  14.947  1.00 96.50           N  
ATOM   1928  CA  PRO C  21     -16.052 -27.821  15.668  1.00 96.50           C  
ATOM   1929  C   PRO C  21     -17.528 -28.118  15.419  1.00 96.50           C  
ATOM   1930  O   PRO C  21     -17.921 -29.285  15.327  1.00 96.50           O  
ATOM   1931  CB  PRO C  21     -15.807 -27.460  17.135  1.00 96.50           C  
ATOM   1932  CG  PRO C  21     -14.618 -26.555  17.113  1.00 96.50           C  
ATOM   1933  CD  PRO C  21     -14.708 -25.679  15.897  1.00 96.50           C  
ATOM   1934  N   GLY C  22     -18.303 -27.203  15.137  1.00 96.08           N  
ATOM   1935  CA  GLY C  22     -19.727 -27.416  14.942  1.00 96.08           C  
ATOM   1936  C   GLY C  22     -20.135 -27.424  13.481  1.00 96.08           C  
ATOM   1937  O   GLY C  22     -21.280 -27.744  13.153  1.00 96.08           O  
ATOM   1938  N   HIS C  23     -19.200 -27.234  12.551  1.00 96.30           N  
ATOM   1939  CA  HIS C  23     -19.649 -26.979  11.187  1.00 96.30           C  
ATOM   1940  C   HIS C  23     -18.841 -27.791  10.179  1.00 96.30           C  
ATOM   1941  O   HIS C  23     -19.129 -27.766   8.980  1.00 96.30           O  
ATOM   1942  CB  HIS C  23     -19.551 -25.489  10.860  1.00 96.30           C  
ATOM   1943  CG  HIS C  23     -20.447 -24.631  11.695  1.00 96.30           C  
ATOM   1944  CD2 HIS C  23     -21.646 -24.065  11.418  1.00 96.30           C  
ATOM   1945  ND1 HIS C  23     -20.136 -24.265  12.986  1.00 96.30           N  
ATOM   1946  CE1 HIS C  23     -21.108 -23.510  13.470  1.00 96.30           C  
ATOM   1947  NE2 HIS C  23     -22.036 -23.373  12.539  1.00 96.30           N  
ATOM   1948  N   LEU C  24     -17.821 -28.539  10.674  1.00 92.84           N  
ATOM   1949  CA  LEU C  24     -17.001 -29.413   9.842  1.00 92.84           C  
ATOM   1950  C   LEU C  24     -16.474 -30.594  10.651  1.00 92.84           C  
ATOM   1951  O   LEU C  24     -16.211 -30.465  11.848  1.00 92.84           O  
ATOM   1952  CB  LEU C  24     -15.832 -28.634   9.233  1.00 92.84           C  
ATOM   1953  CG  LEU C  24     -15.078 -29.322   8.095  1.00 92.84           C  
ATOM   1954  CD1 LEU C  24     -15.973 -29.446   6.866  1.00 92.84           C  
ATOM   1955  CD2 LEU C  24     -13.803 -28.557   7.759  1.00 92.84           C  
ATOM   1956  N   ASP C  25     -16.370 -31.715   9.988  1.00 91.76           N  
ATOM   1957  CA  ASP C  25     -15.850 -32.911  10.642  1.00 91.76           C  
ATOM   1958  C   ASP C  25     -14.439 -32.679  11.175  1.00 91.76           C  
ATOM   1959  O   ASP C  25     -13.615 -32.047  10.510  1.00 91.76           O  
ATOM   1960  CB  ASP C  25     -15.858 -34.098   9.676  1.00 91.76           C  
ATOM   1961  CG  ASP C  25     -17.212 -34.778   9.582  1.00 91.76           C  
ATOM   1962  OD1 ASP C  25     -17.805 -35.105  10.633  1.00 91.76           O  
ATOM   1963  OD2 ASP C  25     -17.691 -34.992   8.447  1.00 91.76           O  
ATOM   1964  N   ALA C  26     -14.105 -33.167  12.287  1.00 91.66           N  
ATOM   1965  CA  ALA C  26     -12.846 -32.949  12.994  1.00 91.66           C  
ATOM   1966  C   ALA C  26     -11.661 -33.429  12.162  1.00 91.66           C  
ATOM   1967  O   ALA C  26     -10.568 -32.865  12.245  1.00 91.66           O  
ATOM   1968  CB  ALA C  26     -12.865 -33.657  14.347  1.00 91.66           C  
ATOM   1969  N   LYS C  27     -11.908 -34.387  11.384  1.00 88.01           N  
ATOM   1970  CA  LYS C  27     -10.823 -34.960  10.591  1.00 88.01           C  
ATOM   1971  C   LYS C  27     -10.302 -33.958   9.566  1.00 88.01           C  
ATOM   1972  O   LYS C  27      -9.172 -34.080   9.089  1.00 88.01           O  
ATOM   1973  CB  LYS C  27     -11.288 -36.235   9.887  1.00 88.01           C  
ATOM   1974  CG  LYS C  27     -12.456 -36.027   8.935  1.00 88.01           C  
ATOM   1975  CD  LYS C  27     -12.895 -37.335   8.292  1.00 88.01           C  
ATOM   1976  CE  LYS C  27     -14.072 -37.130   7.348  1.00 88.01           C  
ATOM   1977  NZ  LYS C  27     -14.484 -38.405   6.691  1.00 88.01           N  
ATOM   1978  N   HIS C  28     -11.189 -32.959   9.279  1.00 85.46           N  
ATOM   1979  CA  HIS C  28     -10.841 -32.020   8.219  1.00 85.46           C  
ATOM   1980  C   HIS C  28     -10.345 -30.697   8.794  1.00 85.46           C  
ATOM   1981  O   HIS C  28      -9.902 -29.819   8.051  1.00 85.46           O  
ATOM   1982  CB  HIS C  28     -12.044 -31.776   7.304  1.00 85.46           C  
ATOM   1983  CG  HIS C  28     -12.523 -33.007   6.604  1.00 85.46           C  
ATOM   1984  CD2 HIS C  28     -13.740 -33.599   6.581  1.00 85.46           C  
ATOM   1985  ND1 HIS C  28     -11.703 -33.778   5.809  1.00 85.46           N  
ATOM   1986  CE1 HIS C  28     -12.398 -34.796   5.327  1.00 85.46           C  
ATOM   1987  NE2 HIS C  28     -13.637 -34.710   5.781  1.00 85.46           N  
ATOM   1988  N   HIS C  29     -10.327 -30.536  10.108  1.00 91.18           N  
ATOM   1989  CA  HIS C  29     -10.059 -29.244  10.729  1.00 91.18           C  
ATOM   1990  C   HIS C  29      -8.649 -28.760  10.408  1.00 91.18           C  
ATOM   1991  O   HIS C  29      -8.466 -27.639   9.927  1.00 91.18           O  
ATOM   1992  CB  HIS C  29     -10.255 -29.327  12.243  1.00 91.18           C  
ATOM   1993  CG  HIS C  29     -11.687 -29.438  12.658  1.00 91.18           C  
ATOM   1994  CD2 HIS C  29     -12.810 -29.644  11.930  1.00 91.18           C  
ATOM   1995  ND1 HIS C  29     -12.092 -29.334  13.972  1.00 91.18           N  
ATOM   1996  CE1 HIS C  29     -13.406 -29.472  14.034  1.00 91.18           C  
ATOM   1997  NE2 HIS C  29     -13.866 -29.660  12.808  1.00 91.18           N  
ATOM   1998  N   LYS C  30      -7.739 -29.630  10.636  1.00 90.14           N  
ATOM   1999  CA  LYS C  30      -6.342 -29.244  10.463  1.00 90.14           C  
ATOM   2000  C   LYS C  30      -6.039 -28.911   9.006  1.00 90.14           C  
ATOM   2001  O   LYS C  30      -5.451 -27.869   8.710  1.00 90.14           O  
ATOM   2002  CB  LYS C  30      -5.413 -30.358  10.950  1.00 90.14           C  
ATOM   2003  CG  LYS C  30      -3.938 -29.987  10.929  1.00 90.14           C  
ATOM   2004  CD  LYS C  30      -3.069 -31.122  11.457  1.00 90.14           C  
ATOM   2005  CE  LYS C  30      -1.587 -30.779  11.373  1.00 90.14           C  
ATOM   2006  NZ  LYS C  30      -0.731 -31.884  11.897  1.00 90.14           N  
ATOM   2007  N   ALA C  31      -6.467 -29.782   8.128  1.00 84.11           N  
ATOM   2008  CA  ALA C  31      -6.220 -29.583   6.702  1.00 84.11           C  
ATOM   2009  C   ALA C  31      -6.907 -28.316   6.198  1.00 84.11           C  
ATOM   2010  O   ALA C  31      -6.332 -27.563   5.409  1.00 84.11           O  
ATOM   2011  CB  ALA C  31      -6.695 -30.795   5.905  1.00 84.11           C  
ATOM   2012  N   MET C  32      -8.101 -28.078   6.661  1.00 87.71           N  
ATOM   2013  CA  MET C  32      -8.868 -26.901   6.262  1.00 87.71           C  
ATOM   2014  C   MET C  32      -8.169 -25.621   6.708  1.00 87.71           C  
ATOM   2015  O   MET C  32      -7.995 -24.695   5.914  1.00 87.71           O  
ATOM   2016  CB  MET C  32     -10.281 -26.956   6.846  1.00 87.71           C  
ATOM   2017  CG  MET C  32     -11.151 -25.772   6.457  1.00 87.71           C  
ATOM   2018  SD  MET C  32     -12.888 -25.960   7.020  1.00 87.71           S  
ATOM   2019  CE  MET C  32     -13.594 -24.405   6.410  1.00 87.71           C  
ATOM   2020  N   MET C  33      -7.749 -25.594   7.913  1.00 92.38           N  
ATOM   2021  CA  MET C  33      -7.149 -24.380   8.458  1.00 92.38           C  
ATOM   2022  C   MET C  33      -5.807 -24.090   7.795  1.00 92.38           C  
ATOM   2023  O   MET C  33      -5.448 -22.930   7.589  1.00 92.38           O  
ATOM   2024  CB  MET C  33      -6.969 -24.502   9.973  1.00 92.38           C  
ATOM   2025  CG  MET C  33      -8.264 -24.370  10.756  1.00 92.38           C  
ATOM   2026  SD  MET C  33      -9.235 -22.892  10.267  1.00 92.38           S  
ATOM   2027  CE  MET C  33      -8.018 -21.587  10.596  1.00 92.38           C  
ATOM   2028  N   GLU C  34      -5.068 -25.122   7.517  1.00 88.48           N  
ATOM   2029  CA  GLU C  34      -3.813 -24.933   6.796  1.00 88.48           C  
ATOM   2030  C   GLU C  34      -4.049 -24.261   5.445  1.00 88.48           C  
ATOM   2031  O   GLU C  34      -3.317 -23.345   5.065  1.00 88.48           O  
ATOM   2032  CB  GLU C  34      -3.097 -26.271   6.600  1.00 88.48           C  
ATOM   2033  CG  GLU C  34      -2.397 -26.783   7.851  1.00 88.48           C  
ATOM   2034  CD  GLU C  34      -1.728 -28.134   7.654  1.00 88.48           C  
ATOM   2035  OE1 GLU C  34      -1.115 -28.653   8.614  1.00 88.48           O  
ATOM   2036  OE2 GLU C  34      -1.817 -28.677   6.530  1.00 88.48           O  
ATOM   2037  N   ARG C  35      -5.097 -24.661   4.797  1.00 86.29           N  
ATOM   2038  CA  ARG C  35      -5.409 -24.104   3.485  1.00 86.29           C  
ATOM   2039  C   ARG C  35      -5.932 -22.677   3.606  1.00 86.29           C  
ATOM   2040  O   ARG C  35      -5.624 -21.823   2.771  1.00 86.29           O  
ATOM   2041  CB  ARG C  35      -6.433 -24.978   2.758  1.00 86.29           C  
ATOM   2042  CG  ARG C  35      -5.861 -26.279   2.219  1.00 86.29           C  
ATOM   2043  CD  ARG C  35      -6.815 -26.954   1.244  1.00 86.29           C  
ATOM   2044  NE  ARG C  35      -6.221 -28.146   0.645  1.00 86.29           N  
ATOM   2045  CZ  ARG C  35      -6.844 -28.958  -0.205  1.00 86.29           C  
ATOM   2046  NH1 ARG C  35      -8.097 -28.722  -0.574  1.00 86.29           N  
ATOM   2047  NH2 ARG C  35      -6.208 -30.014  -0.690  1.00 86.29           N  
ATOM   2048  N   VAL C  36      -6.696 -22.503   4.582  1.00 92.08           N  
ATOM   2049  CA  VAL C  36      -7.250 -21.172   4.807  1.00 92.08           C  
ATOM   2050  C   VAL C  36      -6.125 -20.188   5.115  1.00 92.08           C  
ATOM   2051  O   VAL C  36      -6.057 -19.108   4.525  1.00 92.08           O  
ATOM   2052  CB  VAL C  36      -8.286 -21.175   5.954  1.00 92.08           C  
ATOM   2053  CG1 VAL C  36      -8.645 -19.746   6.361  1.00 92.08           C  
ATOM   2054  CG2 VAL C  36      -9.537 -21.947   5.542  1.00 92.08           C  
ATOM   2055  N   GLU C  37      -5.275 -20.574   5.982  1.00 93.44           N  
ATOM   2056  CA  GLU C  37      -4.162 -19.707   6.359  1.00 93.44           C  
ATOM   2057  C   GLU C  37      -3.256 -19.421   5.165  1.00 93.44           C  
ATOM   2058  O   GLU C  37      -2.813 -18.288   4.971  1.00 93.44           O  
ATOM   2059  CB  GLU C  37      -3.352 -20.336   7.495  1.00 93.44           C  
ATOM   2060  CG  GLU C  37      -4.040 -20.268   8.851  1.00 93.44           C  
ATOM   2061  CD  GLU C  37      -3.211 -20.869   9.975  1.00 93.44           C  
ATOM   2062  OE1 GLU C  37      -3.687 -20.895  11.133  1.00 93.44           O  
ATOM   2063  OE2 GLU C  37      -2.075 -21.314   9.696  1.00 93.44           O  
ATOM   2064  N   ASN C  38      -3.018 -20.399   4.406  1.00 87.59           N  
ATOM   2065  CA  ASN C  38      -2.199 -20.209   3.214  1.00 87.59           C  
ATOM   2066  C   ASN C  38      -2.885 -19.296   2.202  1.00 87.59           C  
ATOM   2067  O   ASN C  38      -2.230 -18.475   1.556  1.00 87.59           O  
ATOM   2068  CB  ASN C  38      -1.866 -21.558   2.572  1.00 87.59           C  
ATOM   2069  CG  ASN C  38      -0.837 -22.342   3.362  1.00 87.59           C  
ATOM   2070  ND2 ASN C  38      -0.777 -23.648   3.125  1.00 87.59           N  
ATOM   2071  OD1 ASN C  38      -0.104 -21.781   4.179  1.00 87.59           O  
ATOM   2072  N   ALA C  39      -4.140 -19.482   2.076  1.00 89.00           N  
ATOM   2073  CA  ALA C  39      -4.900 -18.640   1.155  1.00 89.00           C  
ATOM   2074  C   ALA C  39      -4.843 -17.175   1.578  1.00 89.00           C  
ATOM   2075  O   ALA C  39      -4.693 -16.285   0.738  1.00 89.00           O  
ATOM   2076  CB  ALA C  39      -6.350 -19.112   1.075  1.00 89.00           C  
ATOM   2077  N   VAL C  40      -4.969 -16.960   2.855  1.00 94.26           N  
ATOM   2078  CA  VAL C  40      -4.930 -15.596   3.373  1.00 94.26           C  
ATOM   2079  C   VAL C  40      -3.522 -15.025   3.218  1.00 94.26           C  
ATOM   2080  O   VAL C  40      -3.355 -13.862   2.846  1.00 94.26           O  
ATOM   2081  CB  VAL C  40      -5.369 -15.539   4.853  1.00 94.26           C  
ATOM   2082  CG1 VAL C  40      -5.139 -14.143   5.430  1.00 94.26           C  
ATOM   2083  CG2 VAL C  40      -6.836 -15.942   4.990  1.00 94.26           C  
ATOM   2084  N   LYS C  41      -2.553 -15.794   3.489  1.00 91.25           N  
ATOM   2085  CA  LYS C  41      -1.171 -15.363   3.300  1.00 91.25           C  
ATOM   2086  C   LYS C  41      -0.890 -15.042   1.834  1.00 91.25           C  
ATOM   2087  O   LYS C  41      -0.109 -14.139   1.530  1.00 91.25           O  
ATOM   2088  CB  LYS C  41      -0.201 -16.437   3.796  1.00 91.25           C  
ATOM   2089  CG  LYS C  41      -0.057 -16.488   5.310  1.00 91.25           C  
ATOM   2090  CD  LYS C  41       0.912 -17.582   5.742  1.00 91.25           C  
ATOM   2091  CE  LYS C  41       0.960 -17.720   7.258  1.00 91.25           C  
ATOM   2092  NZ  LYS C  41       1.832 -18.855   7.684  1.00 91.25           N  
ATOM   2093  N   ASP C  42      -1.584 -15.723   0.981  1.00 88.66           N  
ATOM   2094  CA  ASP C  42      -1.384 -15.566  -0.457  1.00 88.66           C  
ATOM   2095  C   ASP C  42      -1.902 -14.213  -0.939  1.00 88.66           C  
ATOM   2096  O   ASP C  42      -1.675 -13.828  -2.088  1.00 88.66           O  
ATOM   2097  CB  ASP C  42      -2.074 -16.697  -1.221  1.00 88.66           C  
ATOM   2098  CG  ASP C  42      -1.590 -16.825  -2.656  1.00 88.66           C  
ATOM   2099  OD1 ASP C  42      -0.363 -16.786  -2.891  1.00 88.66           O  
ATOM   2100  OD2 ASP C  42      -2.444 -16.964  -3.557  1.00 88.66           O  
ATOM   2101  N   PHE C  43      -2.551 -13.499  -0.108  1.00 92.09           N  
ATOM   2102  CA  PHE C  43      -2.992 -12.154  -0.453  1.00 92.09           C  
ATOM   2103  C   PHE C  43      -1.800 -11.259  -0.773  1.00 92.09           C  
ATOM   2104  O   PHE C  43      -1.960 -10.197  -1.378  1.00 92.09           O  
ATOM   2105  CB  PHE C  43      -3.812 -11.547   0.690  1.00 92.09           C  
ATOM   2106  CG  PHE C  43      -5.280 -11.875   0.624  1.00 92.09           C  
ATOM   2107  CD1 PHE C  43      -6.236 -10.875   0.740  1.00 92.09           C  
ATOM   2108  CD2 PHE C  43      -5.702 -13.186   0.448  1.00 92.09           C  
ATOM   2109  CE1 PHE C  43      -7.595 -11.176   0.680  1.00 92.09           C  
ATOM   2110  CE2 PHE C  43      -7.057 -13.496   0.388  1.00 92.09           C  
ATOM   2111  CZ  PHE C  43      -8.002 -12.489   0.505  1.00 92.09           C  
ATOM   2112  N   GLN C  44      -0.679 -11.674  -0.357  1.00 89.06           N  
ATOM   2113  CA  GLN C  44       0.517 -10.880  -0.619  1.00 89.06           C  
ATOM   2114  C   GLN C  44       1.057 -11.147  -2.020  1.00 89.06           C  
ATOM   2115  O   GLN C  44       1.843 -10.357  -2.550  1.00 89.06           O  
ATOM   2116  CB  GLN C  44       1.596 -11.174   0.425  1.00 89.06           C  
ATOM   2117  CG  GLN C  44       2.121 -12.602   0.382  1.00 89.06           C  
ATOM   2118  CD  GLN C  44       3.260 -12.839   1.356  1.00 89.06           C  
ATOM   2119  NE2 GLN C  44       3.374 -14.068   1.847  1.00 89.06           N  
ATOM   2120  OE1 GLN C  44       4.030 -11.924   1.665  1.00 89.06           O  
ATOM   2121  N   GLU C  45       0.705 -12.285  -2.563  1.00 83.10           N  
ATOM   2122  CA  GLU C  45       1.157 -12.629  -3.907  1.00 83.10           C  
ATOM   2123  C   GLU C  45       0.173 -12.134  -4.965  1.00 83.10           C  
ATOM   2124  O   GLU C  45      -0.666 -12.899  -5.445  1.00 83.10           O  
ATOM   2125  CB  GLU C  45       1.352 -14.143  -4.039  1.00 83.10           C  
ATOM   2126  CG  GLU C  45       2.366 -14.718  -3.061  1.00 83.10           C  
ATOM   2127  CD  GLU C  45       3.796 -14.298  -3.363  1.00 83.10           C  
ATOM   2128  OE1 GLU C  45       4.677 -14.471  -2.490  1.00 83.10           O  
ATOM   2129  OE2 GLU C  45       4.037 -13.792  -4.481  1.00 83.10           O  
ATOM   2130  N   LEU C  46       0.343 -10.918  -5.318  1.00 80.47           N  
ATOM   2131  CA  LEU C  46      -0.591 -10.284  -6.242  1.00 80.47           C  
ATOM   2132  C   LEU C  46       0.060 -10.059  -7.603  1.00 80.47           C  
ATOM   2133  O   LEU C  46       1.270  -9.836  -7.686  1.00 80.47           O  
ATOM   2134  CB  LEU C  46      -1.089  -8.953  -5.674  1.00 80.47           C  
ATOM   2135  CG  LEU C  46      -1.805  -9.017  -4.325  1.00 80.47           C  
ATOM   2136  CD1 LEU C  46      -2.093  -7.611  -3.810  1.00 80.47           C  
ATOM   2137  CD2 LEU C  46      -3.094  -9.823  -4.441  1.00 80.47           C  
ATOM   2138  N   SER C  47      -0.589 -10.430  -8.629  1.00 72.21           N  
ATOM   2139  CA  SER C  47      -0.190 -10.026  -9.973  1.00 72.21           C  
ATOM   2140  C   SER C  47      -1.075  -8.899 -10.497  1.00 72.21           C  
ATOM   2141  O   SER C  47      -2.266  -9.101 -10.738  1.00 72.21           O  
ATOM   2142  CB  SER C  47      -0.245 -11.217 -10.930  1.00 72.21           C  
ATOM   2143  OG  SER C  47      -1.549 -11.771 -10.969  1.00 72.21           O  
ATOM   2144  N   LEU C  48      -0.377  -7.798 -10.505  1.00 69.93           N  
ATOM   2145  CA  LEU C  48      -1.149  -6.646 -10.960  1.00 69.93           C  
ATOM   2146  C   LEU C  48      -1.045  -6.487 -12.474  1.00 69.93           C  
ATOM   2147  O   LEU C  48      -0.033  -6.857 -13.073  1.00 69.93           O  
ATOM   2148  CB  LEU C  48      -0.667  -5.370 -10.266  1.00 69.93           C  
ATOM   2149  CG  LEU C  48      -0.695  -5.378  -8.737  1.00 69.93           C  
ATOM   2150  CD1 LEU C  48       0.052  -4.167  -8.188  1.00 69.93           C  
ATOM   2151  CD2 LEU C  48      -2.132  -5.403  -8.229  1.00 69.93           C  
ATOM   2152  N   ASN C  49      -2.081  -6.459 -13.219  1.00 61.75           N  
ATOM   2153  CA  ASN C  49      -2.181  -6.405 -14.673  1.00 61.75           C  
ATOM   2154  C   ASN C  49      -1.283  -5.316 -15.256  1.00 61.75           C  
ATOM   2155  O   ASN C  49      -0.622  -5.530 -16.274  1.00 61.75           O  
ATOM   2156  CB  ASN C  49      -3.632  -6.182 -15.104  1.00 61.75           C  
ATOM   2157  CG  ASN C  49      -4.498  -7.408 -14.892  1.00 61.75           C  
ATOM   2158  ND2 ASN C  49      -5.811  -7.223 -14.954  1.00 61.75           N  
ATOM   2159  OD1 ASN C  49      -3.991  -8.511 -14.675  1.00 61.75           O  
ATOM   2160  N   GLU C  50      -1.295  -4.139 -14.725  1.00 56.70           N  
ATOM   2161  CA  GLU C  50      -0.648  -3.011 -15.388  1.00 56.70           C  
ATOM   2162  C   GLU C  50       0.691  -2.680 -14.734  1.00 56.70           C  
ATOM   2163  O   GLU C  50       1.694  -2.484 -15.424  1.00 56.70           O  
ATOM   2164  CB  GLU C  50      -1.560  -1.781 -15.372  1.00 56.70           C  
ATOM   2165  CG  GLU C  50      -2.725  -1.866 -16.346  1.00 56.70           C  
ATOM   2166  CD  GLU C  50      -3.598  -0.621 -16.349  1.00 56.70           C  
ATOM   2167  OE1 GLU C  50      -4.563  -0.559 -17.145  1.00 56.70           O  
ATOM   2168  OE2 GLU C  50      -3.314   0.298 -15.549  1.00 56.70           O  
ATOM   2169  N   ASP C  51       0.728  -2.619 -13.425  1.00 63.46           N  
ATOM   2170  CA  ASP C  51       1.931  -2.208 -12.708  1.00 63.46           C  
ATOM   2171  C   ASP C  51       2.518  -3.370 -11.909  1.00 63.46           C  
ATOM   2172  O   ASP C  51       1.808  -4.320 -11.571  1.00 63.46           O  
ATOM   2173  CB  ASP C  51       1.626  -1.031 -11.779  1.00 63.46           C  
ATOM   2174  CG  ASP C  51       1.348   0.259 -12.529  1.00 63.46           C  
ATOM   2175  OD1 ASP C  51       1.778   0.392 -13.695  1.00 63.46           O  
ATOM   2176  OD2 ASP C  51       0.695   1.153 -11.947  1.00 63.46           O  
ATOM   2177  N   ALA C  52       3.788  -3.256 -11.877  1.00 71.36           N  
ATOM   2178  CA  ALA C  52       4.448  -4.239 -11.022  1.00 71.36           C  
ATOM   2179  C   ALA C  52       4.030  -4.068  -9.564  1.00 71.36           C  
ATOM   2180  O   ALA C  52       3.876  -2.943  -9.084  1.00 71.36           O  
ATOM   2181  CB  ALA C  52       5.966  -4.125 -11.154  1.00 71.36           C  
ATOM   2182  N   TYR C  53       3.664  -5.026  -8.958  1.00 85.07           N  
ATOM   2183  CA  TYR C  53       3.323  -5.024  -7.540  1.00 85.07           C  
ATOM   2184  C   TYR C  53       4.553  -4.750  -6.684  1.00 85.07           C  
ATOM   2185  O   TYR C  53       5.550  -5.472  -6.769  1.00 85.07           O  
ATOM   2186  CB  TYR C  53       2.694  -6.361  -7.137  1.00 85.07           C  
ATOM   2187  CG  TYR C  53       2.421  -6.482  -5.658  1.00 85.07           C  
ATOM   2188  CD1 TYR C  53       2.888  -7.575  -4.931  1.00 85.07           C  
ATOM   2189  CD2 TYR C  53       1.697  -5.505  -4.983  1.00 85.07           C  
ATOM   2190  CE1 TYR C  53       2.638  -7.692  -3.567  1.00 85.07           C  
ATOM   2191  CE2 TYR C  53       1.441  -5.611  -3.620  1.00 85.07           C  
ATOM   2192  CZ  TYR C  53       1.915  -6.707  -2.922  1.00 85.07           C  
ATOM   2193  OH  TYR C  53       1.665  -6.818  -1.573  1.00 85.07           O  
ATOM   2194  N   MET C  54       4.539  -3.752  -5.813  1.00 85.17           N  
ATOM   2195  CA  MET C  54       5.687  -3.315  -5.022  1.00 85.17           C  
ATOM   2196  C   MET C  54       5.773  -4.093  -3.713  1.00 85.17           C  
ATOM   2197  O   MET C  54       6.814  -4.096  -3.056  1.00 85.17           O  
ATOM   2198  CB  MET C  54       5.600  -1.815  -4.735  1.00 85.17           C  
ATOM   2199  CG  MET C  54       5.737  -0.944  -5.973  1.00 85.17           C  
ATOM   2200  SD  MET C  54       5.737   0.847  -5.576  1.00 85.17           S  
ATOM   2201  CE  MET C  54       3.954   1.138  -5.412  1.00 85.17           C  
ATOM   2202  N   GLY C  55       4.642  -4.696  -3.278  1.00 90.69           N  
ATOM   2203  CA  GLY C  55       4.636  -5.496  -2.063  1.00 90.69           C  
ATOM   2204  C   GLY C  55       4.438  -4.670  -0.806  1.00 90.69           C  
ATOM   2205  O   GLY C  55       4.820  -5.094   0.287  1.00 90.69           O  
ATOM   2206  N   VAL C  56       3.997  -3.452  -0.975  1.00 93.62           N  
ATOM   2207  CA  VAL C  56       3.764  -2.582   0.172  1.00 93.62           C  
ATOM   2208  C   VAL C  56       2.355  -1.997   0.099  1.00 93.62           C  
ATOM   2209  O   VAL C  56       1.767  -1.912  -0.982  1.00 93.62           O  
ATOM   2210  CB  VAL C  56       4.809  -1.446   0.245  1.00 93.62           C  
ATOM   2211  CG1 VAL C  56       6.209  -2.014   0.478  1.00 93.62           C  
ATOM   2212  CG2 VAL C  56       4.775  -0.607  -1.031  1.00 93.62           C  
ATOM   2213  N   VAL C  57       1.806  -1.678   1.236  1.00 95.94           N  
ATOM   2214  CA  VAL C  57       0.529  -0.982   1.350  1.00 95.94           C  
ATOM   2215  C   VAL C  57       0.587   0.020   2.500  1.00 95.94           C  
ATOM   2216  O   VAL C  57       1.516  -0.009   3.310  1.00 95.94           O  
ATOM   2217  CB  VAL C  57      -0.640  -1.970   1.562  1.00 95.94           C  
ATOM   2218  CG1 VAL C  57      -0.864  -2.818   0.310  1.00 95.94           C  
ATOM   2219  CG2 VAL C  57      -0.371  -2.861   2.773  1.00 95.94           C  
ATOM   2220  N   ASP C  58      -0.311   0.971   2.466  1.00 95.45           N  
ATOM   2221  CA  ASP C  58      -0.448   1.842   3.629  1.00 95.45           C  
ATOM   2222  C   ASP C  58      -1.464   1.279   4.620  1.00 95.45           C  
ATOM   2223  O   ASP C  58      -2.118   0.271   4.341  1.00 95.45           O  
ATOM   2224  CB  ASP C  58      -0.859   3.252   3.199  1.00 95.45           C  
ATOM   2225  CG  ASP C  58      -2.194   3.286   2.476  1.00 95.45           C  
ATOM   2226  OD1 ASP C  58      -2.827   2.220   2.314  1.00 95.45           O  
ATOM   2227  OD2 ASP C  58      -2.616   4.388   2.065  1.00 95.45           O  
ATOM   2228  N   GLU C  59      -1.536   1.874   5.764  1.00 95.85           N  
ATOM   2229  CA  GLU C  59      -2.420   1.389   6.819  1.00 95.85           C  
ATOM   2230  C   GLU C  59      -3.881   1.438   6.381  1.00 95.85           C  
ATOM   2231  O   GLU C  59      -4.651   0.519   6.667  1.00 95.85           O  
ATOM   2232  CB  GLU C  59      -2.228   2.206   8.100  1.00 95.85           C  
ATOM   2233  CG  GLU C  59      -2.971   1.645   9.303  1.00 95.85           C  
ATOM   2234  CD  GLU C  59      -2.344   0.376   9.859  1.00 95.85           C  
ATOM   2235  OE1 GLU C  59      -3.037  -0.378  10.579  1.00 95.85           O  
ATOM   2236  OE2 GLU C  59      -1.150   0.135   9.572  1.00 95.85           O  
ATOM   2237  N   ALA C  60      -4.248   2.491   5.713  1.00 96.01           N  
ATOM   2238  CA  ALA C  60      -5.631   2.655   5.274  1.00 96.01           C  
ATOM   2239  C   ALA C  60      -6.050   1.521   4.343  1.00 96.01           C  
ATOM   2240  O   ALA C  60      -7.132   0.951   4.497  1.00 96.01           O  
ATOM   2241  CB  ALA C  60      -5.813   4.003   4.581  1.00 96.01           C  
ATOM   2242  N   THR C  61      -5.235   1.238   3.391  1.00 97.29           N  
ATOM   2243  CA  THR C  61      -5.513   0.163   2.445  1.00 97.29           C  
ATOM   2244  C   THR C  61      -5.589  -1.182   3.162  1.00 97.29           C  
ATOM   2245  O   THR C  61      -6.472  -1.993   2.881  1.00 97.29           O  
ATOM   2246  CB  THR C  61      -4.442   0.099   1.340  1.00 97.29           C  
ATOM   2247  CG2 THR C  61      -4.757  -1.000   0.332  1.00 97.29           C  
ATOM   2248  OG1 THR C  61      -4.392   1.358   0.659  1.00 97.29           O  
ATOM   2249  N   LEU C  62      -4.653  -1.416   4.062  1.00 97.84           N  
ATOM   2250  CA  LEU C  62      -4.668  -2.647   4.845  1.00 97.84           C  
ATOM   2251  C   LEU C  62      -5.976  -2.787   5.614  1.00 97.84           C  
ATOM   2252  O   LEU C  62      -6.605  -3.847   5.590  1.00 97.84           O  
ATOM   2253  CB  LEU C  62      -3.485  -2.678   5.816  1.00 97.84           C  
ATOM   2254  CG  LEU C  62      -3.412  -3.881   6.758  1.00 97.84           C  
ATOM   2255  CD1 LEU C  62      -3.268  -5.172   5.959  1.00 97.84           C  
ATOM   2256  CD2 LEU C  62      -2.257  -3.722   7.741  1.00 97.84           C  
ATOM   2257  N   GLN C  63      -6.375  -1.732   6.238  1.00 97.34           N  
ATOM   2258  CA  GLN C  63      -7.599  -1.748   7.032  1.00 97.34           C  
ATOM   2259  C   GLN C  63      -8.822  -1.995   6.154  1.00 97.34           C  
ATOM   2260  O   GLN C  63      -9.727  -2.740   6.536  1.00 97.34           O  
ATOM   2261  CB  GLN C  63      -7.759  -0.433   7.798  1.00 97.34           C  
ATOM   2262  CG  GLN C  63      -6.857  -0.318   9.018  1.00 97.34           C  
ATOM   2263  CD  GLN C  63      -7.220  -1.305  10.111  1.00 97.34           C  
ATOM   2264  NE2 GLN C  63      -6.375  -1.396  11.132  1.00 97.34           N  
ATOM   2265  OE1 GLN C  63      -8.252  -1.980  10.039  1.00 97.34           O  
ATOM   2266  N   LYS C  64      -8.818  -1.342   5.061  1.00 97.42           N  
ATOM   2267  CA  LYS C  64      -9.924  -1.542   4.129  1.00 97.42           C  
ATOM   2268  C   LYS C  64     -10.028  -3.003   3.704  1.00 97.42           C  
ATOM   2269  O   LYS C  64     -11.121  -3.574   3.689  1.00 97.42           O  
ATOM   2270  CB  LYS C  64      -9.757  -0.648   2.898  1.00 97.42           C  
ATOM   2271  CG  LYS C  64     -11.017  -0.512   2.056  1.00 97.42           C  
ATOM   2272  CD  LYS C  64     -10.806   0.436   0.884  1.00 97.42           C  
ATOM   2273  CE  LYS C  64     -12.077   0.601   0.061  1.00 97.42           C  
ATOM   2274  NZ  LYS C  64     -11.858   1.482  -1.125  1.00 97.42           N  
ATOM   2275  N   GLY C  65      -8.923  -3.557   3.318  1.00 98.03           N  
ATOM   2276  CA  GLY C  65      -8.889  -4.963   2.947  1.00 98.03           C  
ATOM   2277  C   GLY C  65      -9.305  -5.888   4.075  1.00 98.03           C  
ATOM   2278  O   GLY C  65     -10.081  -6.823   3.865  1.00 98.03           O  
ATOM   2279  N   SER C  66      -8.782  -5.622   5.289  1.00 98.14           N  
ATOM   2280  CA  SER C  66      -9.116  -6.435   6.453  1.00 98.14           C  
ATOM   2281  C   SER C  66     -10.605  -6.356   6.774  1.00 98.14           C  
ATOM   2282  O   SER C  66     -11.242  -7.377   7.044  1.00 98.14           O  
ATOM   2283  CB  SER C  66      -8.300  -5.992   7.668  1.00 98.14           C  
ATOM   2284  OG  SER C  66      -6.911  -6.094   7.406  1.00 98.14           O  
ATOM   2285  N   TRP C  67     -11.053  -5.161   6.690  1.00 97.77           N  
ATOM   2286  CA  TRP C  67     -12.468  -4.960   6.983  1.00 97.77           C  
ATOM   2287  C   TRP C  67     -13.343  -5.725   5.996  1.00 97.77           C  
ATOM   2288  O   TRP C  67     -14.296  -6.400   6.394  1.00 97.77           O  
ATOM   2289  CB  TRP C  67     -12.819  -3.470   6.945  1.00 97.77           C  
ATOM   2290  CG  TRP C  67     -14.262  -3.177   7.226  1.00 97.77           C  
ATOM   2291  CD1 TRP C  67     -14.853  -3.050   8.452  1.00 97.77           C  
ATOM   2292  CD2 TRP C  67     -15.297  -2.978   6.258  1.00 97.77           C  
ATOM   2293  CE2 TRP C  67     -16.493  -2.734   6.969  1.00 97.77           C  
ATOM   2294  CE3 TRP C  67     -15.329  -2.982   4.858  1.00 97.77           C  
ATOM   2295  NE1 TRP C  67     -16.195  -2.783   8.305  1.00 97.77           N  
ATOM   2296  CZ2 TRP C  67     -17.709  -2.495   6.325  1.00 97.77           C  
ATOM   2297  CZ3 TRP C  67     -16.541  -2.745   4.219  1.00 97.77           C  
ATOM   2298  CH2 TRP C  67     -17.713  -2.505   4.954  1.00 97.77           C  
ATOM   2299  N   SER C  68     -13.048  -5.560   4.747  1.00 98.00           N  
ATOM   2300  CA  SER C  68     -13.805  -6.259   3.713  1.00 98.00           C  
ATOM   2301  C   SER C  68     -13.770  -7.768   3.928  1.00 98.00           C  
ATOM   2302  O   SER C  68     -14.804  -8.435   3.856  1.00 98.00           O  
ATOM   2303  CB  SER C  68     -13.260  -5.919   2.326  1.00 98.00           C  
ATOM   2304  OG  SER C  68     -13.989  -6.600   1.319  1.00 98.00           O  
ATOM   2305  N   LEU C  69     -12.677  -8.341   4.205  1.00 98.36           N  
ATOM   2306  CA  LEU C  69     -12.499  -9.772   4.421  1.00 98.36           C  
ATOM   2307  C   LEU C  69     -13.284 -10.240   5.642  1.00 98.36           C  
ATOM   2308  O   LEU C  69     -14.011 -11.234   5.574  1.00 98.36           O  
ATOM   2309  CB  LEU C  69     -11.016 -10.109   4.594  1.00 98.36           C  
ATOM   2310  CG  LEU C  69     -10.687 -11.555   4.967  1.00 98.36           C  
ATOM   2311  CD1 LEU C  69     -11.135 -12.502   3.858  1.00 98.36           C  
ATOM   2312  CD2 LEU C  69      -9.195 -11.712   5.240  1.00 98.36           C  
ATOM   2313  N   LEU C  70     -13.134  -9.502   6.733  1.00 98.33           N  
ATOM   2314  CA  LEU C  70     -13.768  -9.898   7.985  1.00 98.33           C  
ATOM   2315  C   LEU C  70     -15.287  -9.795   7.882  1.00 98.33           C  
ATOM   2316  O   LEU C  70     -16.008 -10.617   8.451  1.00 98.33           O  
ATOM   2317  CB  LEU C  70     -13.263  -9.029   9.139  1.00 98.33           C  
ATOM   2318  CG  LEU C  70     -11.822  -9.272   9.590  1.00 98.33           C  
ATOM   2319  CD1 LEU C  70     -11.415  -8.244  10.641  1.00 98.33           C  
ATOM   2320  CD2 LEU C  70     -11.662 -10.688  10.131  1.00 98.33           C  
ATOM   2321  N   LYS C  71     -15.720  -8.798   7.196  1.00 97.93           N  
ATOM   2322  CA  LYS C  71     -17.157  -8.659   6.981  1.00 97.93           C  
ATOM   2323  C   LYS C  71     -17.723  -9.869   6.244  1.00 97.93           C  
ATOM   2324  O   LYS C  71     -18.752 -10.420   6.642  1.00 97.93           O  
ATOM   2325  CB  LYS C  71     -17.462  -7.380   6.200  1.00 97.93           C  
ATOM   2326  CG  LYS C  71     -18.948  -7.088   6.045  1.00 97.93           C  
ATOM   2327  CD  LYS C  71     -19.187  -5.834   5.214  1.00 97.93           C  
ATOM   2328  CE  LYS C  71     -20.663  -5.655   4.885  1.00 97.93           C  
ATOM   2329  NZ  LYS C  71     -20.907  -4.409   4.098  1.00 97.93           N  
ATOM   2330  N   ASP C  72     -17.100 -10.277   5.228  1.00 98.07           N  
ATOM   2331  CA  ASP C  72     -17.556 -11.421   4.443  1.00 98.07           C  
ATOM   2332  C   ASP C  72     -17.408 -12.720   5.230  1.00 98.07           C  
ATOM   2333  O   ASP C  72     -18.247 -13.617   5.122  1.00 98.07           O  
ATOM   2334  CB  ASP C  72     -16.781 -11.511   3.127  1.00 98.07           C  
ATOM   2335  CG  ASP C  72     -17.471 -10.794   1.981  1.00 98.07           C  
ATOM   2336  OD1 ASP C  72     -18.577 -10.247   2.181  1.00 98.07           O  
ATOM   2337  OD2 ASP C  72     -16.908 -10.780   0.865  1.00 98.07           O  
ATOM   2338  N   LEU C  73     -16.315 -12.844   5.954  1.00 98.13           N  
ATOM   2339  CA  LEU C  73     -16.144 -14.025   6.792  1.00 98.13           C  
ATOM   2340  C   LEU C  73     -17.262 -14.126   7.825  1.00 98.13           C  
ATOM   2341  O   LEU C  73     -17.809 -15.207   8.050  1.00 98.13           O  
ATOM   2342  CB  LEU C  73     -14.785 -13.991   7.497  1.00 98.13           C  
ATOM   2343  CG  LEU C  73     -14.442 -15.200   8.368  1.00 98.13           C  
ATOM   2344  CD1 LEU C  73     -14.439 -16.474   7.529  1.00 98.13           C  
ATOM   2345  CD2 LEU C  73     -13.094 -15.002   9.052  1.00 98.13           C  
ATOM   2346  N   LYS C  74     -17.582 -13.030   8.373  1.00 97.44           N  
ATOM   2347  CA  LYS C  74     -18.670 -12.993   9.346  1.00 97.44           C  
ATOM   2348  C   LYS C  74     -19.998 -13.383   8.704  1.00 97.44           C  
ATOM   2349  O   LYS C  74     -20.816 -14.067   9.322  1.00 97.44           O  
ATOM   2350  CB  LYS C  74     -18.780 -11.604   9.976  1.00 97.44           C  
ATOM   2351  CG  LYS C  74     -19.748 -11.529  11.148  1.00 97.44           C  
ATOM   2352  CD  LYS C  74     -19.696 -10.168  11.830  1.00 97.44           C  
ATOM   2353  CE  LYS C  74     -20.678 -10.086  12.991  1.00 97.44           C  
ATOM   2354  NZ  LYS C  74     -22.075  -9.848  12.520  1.00 97.44           N  
ATOM   2355  N   ARG C  75     -20.215 -12.896   7.543  1.00 97.32           N  
ATOM   2356  CA  ARG C  75     -21.425 -13.267   6.816  1.00 97.32           C  
ATOM   2357  C   ARG C  75     -21.552 -14.782   6.702  1.00 97.32           C  
ATOM   2358  O   ARG C  75     -22.632 -15.337   6.912  1.00 97.32           O  
ATOM   2359  CB  ARG C  75     -21.430 -12.634   5.424  1.00 97.32           C  
ATOM   2360  CG  ARG C  75     -22.717 -12.865   4.646  1.00 97.32           C  
ATOM   2361  CD  ARG C  75     -22.608 -12.362   3.214  1.00 97.32           C  
ATOM   2362  NE  ARG C  75     -21.685 -13.173   2.426  1.00 97.32           N  
ATOM   2363  CZ  ARG C  75     -21.211 -12.837   1.230  1.00 97.32           C  
ATOM   2364  NH1 ARG C  75     -21.566 -11.693   0.657  1.00 97.32           N  
ATOM   2365  NH2 ARG C  75     -20.375 -13.650   0.601  1.00 97.32           N  
ATOM   2366  N   ILE C  76     -20.450 -15.452   6.417  1.00 97.33           N  
ATOM   2367  CA  ILE C  76     -20.448 -16.903   6.267  1.00 97.33           C  
ATOM   2368  C   ILE C  76     -20.717 -17.562   7.618  1.00 97.33           C  
ATOM   2369  O   ILE C  76     -21.545 -18.471   7.718  1.00 97.33           O  
ATOM   2370  CB  ILE C  76     -19.110 -17.407   5.682  1.00 97.33           C  
ATOM   2371  CG1 ILE C  76     -18.950 -16.938   4.231  1.00 97.33           C  
ATOM   2372  CG2 ILE C  76     -19.019 -18.933   5.777  1.00 97.33           C  
ATOM   2373  CD1 ILE C  76     -17.616 -17.318   3.601  1.00 97.33           C  
ATOM   2374  N   THR C  77     -20.045 -17.103   8.674  1.00 96.83           N  
ATOM   2375  CA  THR C  77     -20.218 -17.720   9.984  1.00 96.83           C  
ATOM   2376  C   THR C  77     -21.611 -17.435  10.536  1.00 96.83           C  
ATOM   2377  O   THR C  77     -22.189 -18.267  11.238  1.00 96.83           O  
ATOM   2378  CB  THR C  77     -19.156 -17.223  10.982  1.00 96.83           C  
ATOM   2379  CG2 THR C  77     -17.758 -17.664  10.561  1.00 96.83           C  
ATOM   2380  OG1 THR C  77     -19.196 -15.792  11.039  1.00 96.83           O  
ATOM   2381  N   ASP C  78     -22.171 -16.308  10.206  1.00 96.78           N  
ATOM   2382  CA  ASP C  78     -23.517 -15.961  10.654  1.00 96.78           C  
ATOM   2383  C   ASP C  78     -24.568 -16.811   9.944  1.00 96.78           C  
ATOM   2384  O   ASP C  78     -25.664 -17.018  10.468  1.00 96.78           O  
ATOM   2385  CB  ASP C  78     -23.794 -14.475  10.417  1.00 96.78           C  
ATOM   2386  CG  ASP C  78     -23.131 -13.576  11.446  1.00 96.78           C  
ATOM   2387  OD1 ASP C  78     -22.573 -14.093  12.437  1.00 96.78           O  
ATOM   2388  OD2 ASP C  78     -23.168 -12.340  11.265  1.00 96.78           O  
ATOM   2389  N   SER C  79     -24.277 -17.260   8.791  1.00 96.69           N  
ATOM   2390  CA  SER C  79     -25.220 -18.061   8.016  1.00 96.69           C  
ATOM   2391  C   SER C  79     -25.337 -19.473   8.578  1.00 96.69           C  
ATOM   2392  O   SER C  79     -26.272 -20.204   8.244  1.00 96.69           O  
ATOM   2393  CB  SER C  79     -24.793 -18.121   6.548  1.00 96.69           C  
ATOM   2394  OG  SER C  79     -23.679 -18.981   6.384  1.00 96.69           O  
ATOM   2395  N   ASP C  80     -24.460 -19.932   9.374  1.00 96.00           N  
ATOM   2396  CA  ASP C  80     -24.443 -21.240  10.021  1.00 96.00           C  
ATOM   2397  C   ASP C  80     -24.338 -22.361   8.990  1.00 96.00           C  
ATOM   2398  O   ASP C  80     -24.922 -23.432   9.166  1.00 96.00           O  
ATOM   2399  CB  ASP C  80     -25.695 -21.431  10.879  1.00 96.00           C  
ATOM   2400  CG  ASP C  80     -25.423 -22.194  12.163  1.00 96.00           C  
ATOM   2401  OD1 ASP C  80     -24.251 -22.266  12.594  1.00 96.00           O  
ATOM   2402  OD2 ASP C  80     -26.387 -22.731  12.749  1.00 96.00           O  
ATOM   2403  N   VAL C  81     -23.726 -22.035   7.853  1.00 94.70           N  
ATOM   2404  CA  VAL C  81     -23.520 -23.034   6.809  1.00 94.70           C  
ATOM   2405  C   VAL C  81     -22.523 -24.085   7.289  1.00 94.70           C  
ATOM   2406  O   VAL C  81     -21.585 -23.770   8.026  1.00 94.70           O  
ATOM   2407  CB  VAL C  81     -23.022 -22.388   5.496  1.00 94.70           C  
ATOM   2408  CG1 VAL C  81     -21.600 -21.855   5.661  1.00 94.70           C  
ATOM   2409  CG2 VAL C  81     -23.090 -23.394   4.348  1.00 94.70           C  
ATOM   2410  N   LYS C  82     -22.754 -25.404   6.851  1.00 93.80           N  
ATOM   2411  CA  LYS C  82     -21.932 -26.499   7.361  1.00 93.80           C  
ATOM   2412  C   LYS C  82     -21.419 -27.377   6.223  1.00 93.80           C  
ATOM   2413  O   LYS C  82     -21.881 -27.262   5.085  1.00 93.80           O  
ATOM   2414  CB  LYS C  82     -22.723 -27.345   8.360  1.00 93.80           C  
ATOM   2415  CG  LYS C  82     -23.315 -26.548   9.514  1.00 93.80           C  
ATOM   2416  CD  LYS C  82     -24.069 -27.446  10.484  1.00 93.80           C  
ATOM   2417  CE  LYS C  82     -24.685 -26.646  11.624  1.00 93.80           C  
ATOM   2418  NZ  LYS C  82     -25.339 -27.533  12.634  1.00 93.80           N  
ATOM   2419  N   GLY C  83     -20.425 -28.133   6.555  1.00 89.42           N  
ATOM   2420  CA  GLY C  83     -19.989 -29.214   5.686  1.00 89.42           C  
ATOM   2421  C   GLY C  83     -19.358 -28.725   4.396  1.00 89.42           C  
ATOM   2422  O   GLY C  83     -18.577 -27.772   4.403  1.00 89.42           O  
ATOM   2423  N   ASP C  84     -19.701 -29.351   3.316  1.00 83.21           N  
ATOM   2424  CA  ASP C  84     -19.085 -29.101   2.018  1.00 83.21           C  
ATOM   2425  C   ASP C  84     -19.436 -27.708   1.501  1.00 83.21           C  
ATOM   2426  O   ASP C  84     -18.603 -27.039   0.885  1.00 83.21           O  
ATOM   2427  CB  ASP C  84     -19.518 -30.162   1.004  1.00 83.21           C  
ATOM   2428  CG  ASP C  84     -18.887 -31.519   1.260  1.00 83.21           C  
ATOM   2429  OD1 ASP C  84     -18.027 -31.632   2.161  1.00 83.21           O  
ATOM   2430  OD2 ASP C  84     -19.252 -32.484   0.554  1.00 83.21           O  
ATOM   2431  N   LEU C  85     -20.629 -27.427   1.728  1.00 87.04           N  
ATOM   2432  CA  LEU C  85     -21.059 -26.114   1.262  1.00 87.04           C  
ATOM   2433  C   LEU C  85     -20.289 -25.006   1.973  1.00 87.04           C  
ATOM   2434  O   LEU C  85     -19.938 -23.995   1.359  1.00 87.04           O  
ATOM   2435  CB  LEU C  85     -22.562 -25.931   1.485  1.00 87.04           C  
ATOM   2436  CG  LEU C  85     -23.194 -24.684   0.863  1.00 87.04           C  
ATOM   2437  CD1 LEU C  85     -23.030 -24.708  -0.653  1.00 87.04           C  
ATOM   2438  CD2 LEU C  85     -24.667 -24.584   1.244  1.00 87.04           C  
ATOM   2439  N   PHE C  86     -20.028 -25.210   3.315  1.00 92.31           N  
ATOM   2440  CA  PHE C  86     -19.226 -24.273   4.092  1.00 92.31           C  
ATOM   2441  C   PHE C  86     -17.844 -24.101   3.473  1.00 92.31           C  
ATOM   2442  O   PHE C  86     -17.379 -22.974   3.285  1.00 92.31           O  
ATOM   2443  CB  PHE C  86     -19.097 -24.749   5.542  1.00 92.31           C  
ATOM   2444  CG  PHE C  86     -17.970 -24.096   6.297  1.00 92.31           C  
ATOM   2445  CD1 PHE C  86     -16.888 -24.845   6.744  1.00 92.31           C  
ATOM   2446  CD2 PHE C  86     -17.993 -22.733   6.559  1.00 92.31           C  
ATOM   2447  CE1 PHE C  86     -15.844 -24.244   7.443  1.00 92.31           C  
ATOM   2448  CE2 PHE C  86     -16.953 -22.124   7.256  1.00 92.31           C  
ATOM   2449  CZ  PHE C  86     -15.880 -22.882   7.698  1.00 92.31           C  
ATOM   2450  N   VAL C  87     -17.269 -25.205   3.149  1.00 87.78           N  
ATOM   2451  CA  VAL C  87     -15.920 -25.190   2.593  1.00 87.78           C  
ATOM   2452  C   VAL C  87     -15.922 -24.461   1.251  1.00 87.78           C  
ATOM   2453  O   VAL C  87     -15.068 -23.608   1.001  1.00 87.78           O  
ATOM   2454  CB  VAL C  87     -15.362 -26.621   2.422  1.00 87.78           C  
ATOM   2455  CG1 VAL C  87     -14.016 -26.593   1.700  1.00 87.78           C  
ATOM   2456  CG2 VAL C  87     -15.230 -27.308   3.780  1.00 87.78           C  
ATOM   2457  N   LYS C  88     -16.872 -24.707   0.443  1.00 84.86           N  
ATOM   2458  CA  LYS C  88     -16.976 -24.085  -0.874  1.00 84.86           C  
ATOM   2459  C   LYS C  88     -17.168 -22.575  -0.754  1.00 84.86           C  
ATOM   2460  O   LYS C  88     -16.485 -21.802  -1.429  1.00 84.86           O  
ATOM   2461  CB  LYS C  88     -18.131 -24.698  -1.668  1.00 84.86           C  
ATOM   2462  CG  LYS C  88     -18.175 -24.270  -3.127  1.00 84.86           C  
ATOM   2463  CD  LYS C  88     -19.300 -24.966  -3.881  1.00 84.86           C  
ATOM   2464  CE  LYS C  88     -19.397 -24.477  -5.319  1.00 84.86           C  
ATOM   2465  NZ  LYS C  88     -20.501 -25.157  -6.062  1.00 84.86           N  
ATOM   2466  N   GLU C  89     -18.036 -22.176   0.083  1.00 90.60           N  
ATOM   2467  CA  GLU C  89     -18.323 -20.754   0.249  1.00 90.60           C  
ATOM   2468  C   GLU C  89     -17.117 -20.011   0.815  1.00 90.60           C  
ATOM   2469  O   GLU C  89     -16.833 -18.880   0.413  1.00 90.60           O  
ATOM   2470  CB  GLU C  89     -19.539 -20.553   1.156  1.00 90.60           C  
ATOM   2471  CG  GLU C  89     -20.866 -20.888   0.491  1.00 90.60           C  
ATOM   2472  CD  GLU C  89     -22.073 -20.460   1.308  1.00 90.60           C  
ATOM   2473  OE1 GLU C  89     -23.220 -20.661   0.849  1.00 90.60           O  
ATOM   2474  OE2 GLU C  89     -21.870 -19.915   2.417  1.00 90.60           O  
ATOM   2475  N   LEU C  90     -16.470 -20.646   1.718  1.00 93.04           N  
ATOM   2476  CA  LEU C  90     -15.325 -20.009   2.358  1.00 93.04           C  
ATOM   2477  C   LEU C  90     -14.218 -19.734   1.345  1.00 93.04           C  
ATOM   2478  O   LEU C  90     -13.717 -18.611   1.256  1.00 93.04           O  
ATOM   2479  CB  LEU C  90     -14.789 -20.885   3.493  1.00 93.04           C  
ATOM   2480  CG  LEU C  90     -13.602 -20.325   4.279  1.00 93.04           C  
ATOM   2481  CD1 LEU C  90     -13.991 -19.019   4.964  1.00 93.04           C  
ATOM   2482  CD2 LEU C  90     -13.110 -21.345   5.300  1.00 93.04           C  
ATOM   2483  N   PHE C  91     -13.911 -20.699   0.557  1.00 88.96           N  
ATOM   2484  CA  PHE C  91     -12.800 -20.539  -0.374  1.00 88.96           C  
ATOM   2485  C   PHE C  91     -13.205 -19.663  -1.554  1.00 88.96           C  
ATOM   2486  O   PHE C  91     -12.376 -18.937  -2.108  1.00 88.96           O  
ATOM   2487  CB  PHE C  91     -12.315 -21.902  -0.875  1.00 88.96           C  
ATOM   2488  CG  PHE C  91     -11.413 -22.619   0.094  1.00 88.96           C  
ATOM   2489  CD1 PHE C  91     -10.095 -22.216   0.268  1.00 88.96           C  
ATOM   2490  CD2 PHE C  91     -11.885 -23.697   0.832  1.00 88.96           C  
ATOM   2491  CE1 PHE C  91      -9.259 -22.877   1.164  1.00 88.96           C  
ATOM   2492  CE2 PHE C  91     -11.055 -24.363   1.729  1.00 88.96           C  
ATOM   2493  CZ  PHE C  91      -9.742 -23.952   1.893  1.00 88.96           C  
ATOM   2494  N   TRP C  92     -14.445 -19.747  -1.895  1.00 87.56           N  
ATOM   2495  CA  TRP C  92     -14.925 -18.805  -2.900  1.00 87.56           C  
ATOM   2496  C   TRP C  92     -14.789 -17.368  -2.408  1.00 87.56           C  
ATOM   2497  O   TRP C  92     -14.353 -16.489  -3.154  1.00 87.56           O  
ATOM   2498  CB  TRP C  92     -16.384 -19.099  -3.262  1.00 87.56           C  
ATOM   2499  CG  TRP C  92     -16.907 -18.278  -4.403  1.00 87.56           C  
ATOM   2500  CD1 TRP C  92     -17.661 -17.141  -4.322  1.00 87.56           C  
ATOM   2501  CD2 TRP C  92     -16.717 -18.536  -5.796  1.00 87.56           C  
ATOM   2502  CE2 TRP C  92     -17.383 -17.513  -6.506  1.00 87.56           C  
ATOM   2503  CE3 TRP C  92     -16.045 -19.534  -6.517  1.00 87.56           C  
ATOM   2504  NE1 TRP C  92     -17.951 -16.676  -5.583  1.00 87.56           N  
ATOM   2505  CZ2 TRP C  92     -17.399 -17.460  -7.902  1.00 87.56           C  
ATOM   2506  CZ3 TRP C  92     -16.062 -19.478  -7.905  1.00 87.56           C  
ATOM   2507  CH2 TRP C  92     -16.735 -18.447  -8.582  1.00 87.56           C  
ATOM   2508  N   MET C  93     -15.237 -17.168  -1.174  1.00 94.55           N  
ATOM   2509  CA  MET C  93     -15.130 -15.842  -0.572  1.00 94.55           C  
ATOM   2510  C   MET C  93     -13.677 -15.383  -0.521  1.00 94.55           C  
ATOM   2511  O   MET C  93     -13.376 -14.229  -0.830  1.00 94.55           O  
ATOM   2512  CB  MET C  93     -15.729 -15.841   0.836  1.00 94.55           C  
ATOM   2513  CG  MET C  93     -15.719 -14.476   1.505  1.00 94.55           C  
ATOM   2514  SD  MET C  93     -14.112 -14.096   2.303  1.00 94.55           S  
ATOM   2515  CE  MET C  93     -14.164 -15.259   3.695  1.00 94.55           C  
ATOM   2516  N   LEU C  94     -12.758 -16.288  -0.162  1.00 93.53           N  
ATOM   2517  CA  LEU C  94     -11.343 -15.939  -0.093  1.00 93.53           C  
ATOM   2518  C   LEU C  94     -10.810 -15.552  -1.468  1.00 93.53           C  
ATOM   2519  O   LEU C  94     -10.025 -14.610  -1.592  1.00 93.53           O  
ATOM   2520  CB  LEU C  94     -10.531 -17.107   0.472  1.00 93.53           C  
ATOM   2521  CG  LEU C  94     -10.673 -17.370   1.972  1.00 93.53           C  
ATOM   2522  CD1 LEU C  94      -9.925 -18.640   2.361  1.00 93.53           C  
ATOM   2523  CD2 LEU C  94     -10.166 -16.177   2.774  1.00 93.53           C  
ATOM   2524  N   HIS C  95     -11.261 -16.220  -2.473  1.00 88.21           N  
ATOM   2525  CA  HIS C  95     -10.853 -15.913  -3.839  1.00 88.21           C  
ATOM   2526  C   HIS C  95     -11.345 -14.533  -4.264  1.00 88.21           C  
ATOM   2527  O   HIS C  95     -10.581 -13.740  -4.818  1.00 88.21           O  
ATOM   2528  CB  HIS C  95     -11.376 -16.978  -4.806  1.00 88.21           C  
ATOM   2529  CG  HIS C  95     -11.000 -16.730  -6.232  1.00 88.21           C  
ATOM   2530  CD2 HIS C  95     -11.747 -16.350  -7.295  1.00 88.21           C  
ATOM   2531  ND1 HIS C  95      -9.711 -16.873  -6.697  1.00 88.21           N  
ATOM   2532  CE1 HIS C  95      -9.682 -16.590  -7.989  1.00 88.21           C  
ATOM   2533  NE2 HIS C  95     -10.904 -16.270  -8.375  1.00 88.21           N  
ATOM   2534  N   LEU C  96     -12.545 -14.318  -3.939  1.00 91.33           N  
ATOM   2535  CA  LEU C  96     -13.144 -13.035  -4.294  1.00 91.33           C  
ATOM   2536  C   LEU C  96     -12.478 -11.895  -3.532  1.00 91.33           C  
ATOM   2537  O   LEU C  96     -12.213 -10.834  -4.102  1.00 91.33           O  
ATOM   2538  CB  LEU C  96     -14.648 -13.048  -4.005  1.00 91.33           C  
ATOM   2539  CG  LEU C  96     -15.426 -11.795  -4.409  1.00 91.33           C  
ATOM   2540  CD1 LEU C  96     -15.352 -11.587  -5.917  1.00 91.33           C  
ATOM   2541  CD2 LEU C  96     -16.877 -11.896  -3.948  1.00 91.33           C  
ATOM   2542  N   GLN C  97     -12.227 -12.098  -2.301  1.00 95.84           N  
ATOM   2543  CA  GLN C  97     -11.627 -11.058  -1.472  1.00 95.84           C  
ATOM   2544  C   GLN C  97     -10.190 -10.774  -1.900  1.00 95.84           C  
ATOM   2545  O   GLN C  97      -9.720  -9.639  -1.800  1.00 95.84           O  
ATOM   2546  CB  GLN C  97     -11.666 -11.459   0.004  1.00 95.84           C  
ATOM   2547  CG  GLN C  97     -13.032 -11.284   0.653  1.00 95.84           C  
ATOM   2548  CD  GLN C  97     -13.500  -9.841   0.657  1.00 95.84           C  
ATOM   2549  NE2 GLN C  97     -14.794  -9.637   0.439  1.00 95.84           N  
ATOM   2550  OE1 GLN C  97     -12.704  -8.918   0.857  1.00 95.84           O  
ATOM   2551  N   LYS C  98      -9.532 -11.756  -2.364  1.00 92.68           N  
ATOM   2552  CA  LYS C  98      -8.195 -11.511  -2.898  1.00 92.68           C  
ATOM   2553  C   LYS C  98      -8.247 -10.580  -4.106  1.00 92.68           C  
ATOM   2554  O   LYS C  98      -7.433  -9.662  -4.225  1.00 92.68           O  
ATOM   2555  CB  LYS C  98      -7.519 -12.828  -3.282  1.00 92.68           C  
ATOM   2556  CG  LYS C  98      -6.068 -12.679  -3.709  1.00 92.68           C  
ATOM   2557  CD  LYS C  98      -5.440 -14.026  -4.040  1.00 92.68           C  
ATOM   2558  CE  LYS C  98      -4.007 -13.872  -4.531  1.00 92.68           C  
ATOM   2559  NZ  LYS C  98      -3.369 -15.194  -4.806  1.00 92.68           N  
ATOM   2560  N   GLU C  99      -9.171 -10.814  -4.955  1.00 89.87           N  
ATOM   2561  CA  GLU C  99      -9.348  -9.951  -6.119  1.00 89.87           C  
ATOM   2562  C   GLU C  99      -9.710  -8.528  -5.700  1.00 89.87           C  
ATOM   2563  O   GLU C  99      -9.202  -7.560  -6.271  1.00 89.87           O  
ATOM   2564  CB  GLU C  99     -10.424 -10.516  -7.050  1.00 89.87           C  
ATOM   2565  CG  GLU C  99      -9.995 -11.771  -7.794  1.00 89.87           C  
ATOM   2566  CD  GLU C  99     -11.012 -12.232  -8.827  1.00 89.87           C  
ATOM   2567  OE1 GLU C  99     -10.682 -13.117  -9.649  1.00 89.87           O  
ATOM   2568  OE2 GLU C  99     -12.146 -11.703  -8.815  1.00 89.87           O  
ATOM   2569  N   THR C 100     -10.554  -8.473  -4.756  1.00 95.37           N  
ATOM   2570  CA  THR C 100     -10.944  -7.170  -4.229  1.00 95.37           C  
ATOM   2571  C   THR C 100      -9.741  -6.446  -3.632  1.00 95.37           C  
ATOM   2572  O   THR C 100      -9.533  -5.259  -3.891  1.00 95.37           O  
ATOM   2573  CB  THR C 100     -12.045  -7.307  -3.160  1.00 95.37           C  
ATOM   2574  CG2 THR C 100     -12.479  -5.941  -2.639  1.00 95.37           C  
ATOM   2575  OG1 THR C 100     -13.179  -7.969  -3.734  1.00 95.37           O  
ATOM   2576  N   PHE C 101      -9.010  -7.193  -2.879  1.00 96.48           N  
ATOM   2577  CA  PHE C 101      -7.824  -6.606  -2.268  1.00 96.48           C  
ATOM   2578  C   PHE C 101      -6.837  -6.147  -3.335  1.00 96.48           C  
ATOM   2579  O   PHE C 101      -6.194  -5.106  -3.187  1.00 96.48           O  
ATOM   2580  CB  PHE C 101      -7.150  -7.609  -1.326  1.00 96.48           C  
ATOM   2581  CG  PHE C 101      -6.024  -7.020  -0.520  1.00 96.48           C  
ATOM   2582  CD1 PHE C 101      -4.712  -7.420  -0.738  1.00 96.48           C  
ATOM   2583  CD2 PHE C 101      -6.279  -6.068   0.458  1.00 96.48           C  
ATOM   2584  CE1 PHE C 101      -3.667  -6.878   0.007  1.00 96.48           C  
ATOM   2585  CE2 PHE C 101      -5.240  -5.522   1.208  1.00 96.48           C  
ATOM   2586  CZ  PHE C 101      -3.935  -5.929   0.981  1.00 96.48           C  
ATOM   2587  N   ALA C 102      -6.727  -6.905  -4.355  1.00 92.89           N  
ATOM   2588  CA  ALA C 102      -5.852  -6.524  -5.461  1.00 92.89           C  
ATOM   2589  C   ALA C 102      -6.260  -5.173  -6.042  1.00 92.89           C  
ATOM   2590  O   ALA C 102      -5.404  -4.355  -6.387  1.00 92.89           O  
ATOM   2591  CB  ALA C 102      -5.873  -7.596  -6.549  1.00 92.89           C  
ATOM   2592  N   THR C 103      -7.503  -4.974  -6.101  1.00 93.95           N  
ATOM   2593  CA  THR C 103      -8.011  -3.705  -6.612  1.00 93.95           C  
ATOM   2594  C   THR C 103      -7.646  -2.559  -5.671  1.00 93.95           C  
ATOM   2595  O   THR C 103      -7.269  -1.476  -6.121  1.00 93.95           O  
ATOM   2596  CB  THR C 103      -9.538  -3.750  -6.804  1.00 93.95           C  
ATOM   2597  CG2 THR C 103     -10.048  -2.467  -7.453  1.00 93.95           C  
ATOM   2598  OG1 THR C 103      -9.876  -4.863  -7.640  1.00 93.95           O  
ATOM   2599  N   TYR C 104      -7.774  -2.826  -4.383  1.00 95.97           N  
ATOM   2600  CA  TYR C 104      -7.392  -1.817  -3.402  1.00 95.97           C  
ATOM   2601  C   TYR C 104      -5.916  -1.461  -3.531  1.00 95.97           C  
ATOM   2602  O   TYR C 104      -5.549  -0.285  -3.486  1.00 95.97           O  
ATOM   2603  CB  TYR C 104      -7.689  -2.309  -1.982  1.00 95.97           C  
ATOM   2604  CG  TYR C 104      -9.153  -2.558  -1.718  1.00 95.97           C  
ATOM   2605  CD1 TYR C 104     -10.135  -1.894  -2.451  1.00 95.97           C  
ATOM   2606  CD2 TYR C 104      -9.559  -3.455  -0.736  1.00 95.97           C  
ATOM   2607  CE1 TYR C 104     -11.487  -2.118  -2.210  1.00 95.97           C  
ATOM   2608  CE2 TYR C 104     -10.908  -3.687  -0.487  1.00 95.97           C  
ATOM   2609  CZ  TYR C 104     -11.863  -3.015  -1.228  1.00 95.97           C  
ATOM   2610  OH  TYR C 104     -13.199  -3.241  -0.986  1.00 95.97           O  
ATOM   2611  N   VAL C 105      -5.145  -2.452  -3.679  1.00 95.18           N  
ATOM   2612  CA  VAL C 105      -3.701  -2.249  -3.758  1.00 95.18           C  
ATOM   2613  C   VAL C 105      -3.354  -1.512  -5.049  1.00 95.18           C  
ATOM   2614  O   VAL C 105      -2.505  -0.617  -5.051  1.00 95.18           O  
ATOM   2615  CB  VAL C 105      -2.936  -3.590  -3.687  1.00 95.18           C  
ATOM   2616  CG1 VAL C 105      -1.453  -3.381  -3.993  1.00 95.18           C  
ATOM   2617  CG2 VAL C 105      -3.117  -4.235  -2.314  1.00 95.18           C  
ATOM   2618  N   ALA C 106      -3.975  -1.897  -6.126  1.00 93.25           N  
ATOM   2619  CA  ALA C 106      -3.750  -1.210  -7.394  1.00 93.25           C  
ATOM   2620  C   ALA C 106      -4.100   0.271  -7.286  1.00 93.25           C  
ATOM   2621  O   ALA C 106      -3.360   1.128  -7.776  1.00 93.25           O  
ATOM   2622  CB  ALA C 106      -4.565  -1.866  -8.506  1.00 93.25           C  
ATOM   2623  N   ARG C 107      -5.196   0.554  -6.657  1.00 93.70           N  
ATOM   2624  CA  ARG C 107      -5.614   1.938  -6.460  1.00 93.70           C  
ATOM   2625  C   ARG C 107      -4.624   2.686  -5.574  1.00 93.70           C  
ATOM   2626  O   ARG C 107      -4.274   3.835  -5.858  1.00 93.70           O  
ATOM   2627  CB  ARG C 107      -7.014   1.995  -5.847  1.00 93.70           C  
ATOM   2628  CG  ARG C 107      -7.605   3.395  -5.792  1.00 93.70           C  
ATOM   2629  CD  ARG C 107      -9.037   3.383  -5.273  1.00 93.70           C  
ATOM   2630  NE  ARG C 107      -9.591   4.731  -5.190  1.00 93.70           N  
ATOM   2631  CZ  ARG C 107     -10.857   5.013  -4.895  1.00 93.70           C  
ATOM   2632  NH1 ARG C 107     -11.728   4.041  -4.648  1.00 93.70           N  
ATOM   2633  NH2 ARG C 107     -11.255   6.276  -4.846  1.00 93.70           N  
ATOM   2634  N   PHE C 108      -4.246   2.068  -4.538  1.00 95.30           N  
ATOM   2635  CA  PHE C 108      -3.240   2.643  -3.652  1.00 95.30           C  
ATOM   2636  C   PHE C 108      -1.979   3.004  -4.428  1.00 95.30           C  
ATOM   2637  O   PHE C 108      -1.468   4.119  -4.307  1.00 95.30           O  
ATOM   2638  CB  PHE C 108      -2.899   1.670  -2.520  1.00 95.30           C  
ATOM   2639  CG  PHE C 108      -1.570   1.939  -1.867  1.00 95.30           C  
ATOM   2640  CD1 PHE C 108      -0.481   1.111  -2.109  1.00 95.30           C  
ATOM   2641  CD2 PHE C 108      -1.411   3.021  -1.011  1.00 95.30           C  
ATOM   2642  CE1 PHE C 108       0.750   1.359  -1.506  1.00 95.30           C  
ATOM   2643  CE2 PHE C 108      -0.184   3.275  -0.406  1.00 95.30           C  
ATOM   2644  CZ  PHE C 108       0.896   2.441  -0.653  1.00 95.30           C  
ATOM   2645  N   GLN C 109      -1.440   2.117  -5.216  1.00 92.81           N  
ATOM   2646  CA  GLN C 109      -0.201   2.341  -5.954  1.00 92.81           C  
ATOM   2647  C   GLN C 109      -0.361   3.469  -6.969  1.00 92.81           C  
ATOM   2648  O   GLN C 109       0.586   4.212  -7.235  1.00 92.81           O  
ATOM   2649  CB  GLN C 109       0.243   1.058  -6.661  1.00 92.81           C  
ATOM   2650  CG  GLN C 109       0.760  -0.017  -5.715  1.00 92.81           C  
ATOM   2651  CD  GLN C 109       1.491  -1.133  -6.438  1.00 92.81           C  
ATOM   2652  NE2 GLN C 109       1.655  -0.982  -7.748  1.00 92.81           N  
ATOM   2653  OE1 GLN C 109       1.905  -2.121  -5.825  1.00 92.81           O  
ATOM   2654  N   LYS C 110      -1.504   3.564  -7.473  1.00 92.10           N  
ATOM   2655  CA  LYS C 110      -1.755   4.566  -8.506  1.00 92.10           C  
ATOM   2656  C   LYS C 110      -1.994   5.942  -7.891  1.00 92.10           C  
ATOM   2657  O   LYS C 110      -1.518   6.952  -8.412  1.00 92.10           O  
ATOM   2658  CB  LYS C 110      -2.952   4.162  -9.366  1.00 92.10           C  
ATOM   2659  CG  LYS C 110      -3.188   5.070 -10.565  1.00 92.10           C  
ATOM   2660  CD  LYS C 110      -4.364   4.591 -11.406  1.00 92.10           C  
ATOM   2661  CE  LYS C 110      -4.642   5.534 -12.568  1.00 92.10           C  
ATOM   2662  NZ  LYS C 110      -5.723   5.014 -13.458  1.00 92.10           N  
ATOM   2663  N   GLU C 111      -2.618   5.949  -6.746  1.00 93.54           N  
ATOM   2664  CA  GLU C 111      -3.128   7.229  -6.263  1.00 93.54           C  
ATOM   2665  C   GLU C 111      -2.443   7.642  -4.964  1.00 93.54           C  
ATOM   2666  O   GLU C 111      -2.238   8.832  -4.714  1.00 93.54           O  
ATOM   2667  CB  GLU C 111      -4.644   7.162  -6.059  1.00 93.54           C  
ATOM   2668  CG  GLU C 111      -5.427   6.931  -7.344  1.00 93.54           C  
ATOM   2669  CD  GLU C 111      -6.927   6.818  -7.119  1.00 93.54           C  
ATOM   2670  OE1 GLU C 111      -7.665   6.525  -8.088  1.00 93.54           O  
ATOM   2671  OE2 GLU C 111      -7.367   7.024  -5.967  1.00 93.54           O  
ATOM   2672  N   ALA C 112      -2.135   6.708  -4.131  1.00 94.64           N  
ATOM   2673  CA  ALA C 112      -1.779   7.058  -2.758  1.00 94.64           C  
ATOM   2674  C   ALA C 112      -0.295   6.811  -2.495  1.00 94.64           C  
ATOM   2675  O   ALA C 112       0.274   7.362  -1.550  1.00 94.64           O  
ATOM   2676  CB  ALA C 112      -2.630   6.264  -1.769  1.00 94.64           C  
ATOM   2677  N   TYR C 113       0.298   5.999  -3.305  1.00 94.69           N  
ATOM   2678  CA  TYR C 113       1.727   5.754  -3.141  1.00 94.69           C  
ATOM   2679  C   TYR C 113       2.544   6.936  -3.652  1.00 94.69           C  
ATOM   2680  O   TYR C 113       2.536   7.232  -4.849  1.00 94.69           O  
ATOM   2681  CB  TYR C 113       2.141   4.476  -3.875  1.00 94.69           C  
ATOM   2682  CG  TYR C 113       3.624   4.198  -3.820  1.00 94.69           C  
ATOM   2683  CD1 TYR C 113       4.438   4.430  -4.927  1.00 94.69           C  
ATOM   2684  CD2 TYR C 113       4.214   3.704  -2.663  1.00 94.69           C  
ATOM   2685  CE1 TYR C 113       5.804   4.173  -4.882  1.00 94.69           C  
ATOM   2686  CE2 TYR C 113       5.580   3.444  -2.606  1.00 94.69           C  
ATOM   2687  CZ  TYR C 113       6.365   3.682  -3.719  1.00 94.69           C  
ATOM   2688  OH  TYR C 113       7.718   3.427  -3.668  1.00 94.69           O  
ATOM   2689  N   CYS C 114       3.267   7.542  -2.746  1.00 93.98           N  
ATOM   2690  CA  CYS C 114       4.101   8.693  -3.074  1.00 93.98           C  
ATOM   2691  C   CYS C 114       3.371   9.645  -4.013  1.00 93.98           C  
ATOM   2692  O   CYS C 114       3.821   9.883  -5.135  1.00 93.98           O  
ATOM   2693  CB  CYS C 114       5.414   8.240  -3.712  1.00 93.98           C  
ATOM   2694  SG  CYS C 114       6.540   7.425  -2.559  1.00 93.98           S  
ATOM   2695  N   PRO C 115       2.343  10.246  -3.479  1.00 95.73           N  
ATOM   2696  CA  PRO C 115       1.493  11.080  -4.331  1.00 95.73           C  
ATOM   2697  C   PRO C 115       2.096  12.456  -4.601  1.00 95.73           C  
ATOM   2698  O   PRO C 115       1.584  13.206  -5.436  1.00 95.73           O  
ATOM   2699  CB  PRO C 115       0.197  11.200  -3.525  1.00 95.73           C  
ATOM   2700  CG  PRO C 115       0.628  11.128  -2.096  1.00 95.73           C  
ATOM   2701  CD  PRO C 115       1.790  10.182  -1.995  1.00 95.73           C  
ATOM   2702  N   ASN C 116       3.142  12.816  -3.933  1.00 95.75           N  
ATOM   2703  CA  ASN C 116       3.751  14.131  -4.095  1.00 95.75           C  
ATOM   2704  C   ASN C 116       4.338  14.308  -5.492  1.00 95.75           C  
ATOM   2705  O   ASN C 116       4.908  13.371  -6.054  1.00 95.75           O  
ATOM   2706  CB  ASN C 116       4.828  14.358  -3.033  1.00 95.75           C  
ATOM   2707  CG  ASN C 116       5.856  13.244  -2.996  1.00 95.75           C  
ATOM   2708  ND2 ASN C 116       7.129  13.613  -2.930  1.00 95.75           N  
ATOM   2709  OD1 ASN C 116       5.508  12.061  -3.026  1.00 95.75           O  
ATOM   2710  N   LYS C 117       4.204  15.445  -6.003  1.00 95.39           N  
ATOM   2711  CA  LYS C 117       4.800  15.768  -7.296  1.00 95.39           C  
ATOM   2712  C   LYS C 117       6.133  16.491  -7.123  1.00 95.39           C  
ATOM   2713  O   LYS C 117       6.943  16.540  -8.050  1.00 95.39           O  
ATOM   2714  CB  LYS C 117       3.845  16.623  -8.130  1.00 95.39           C  
ATOM   2715  CG  LYS C 117       2.558  15.912  -8.520  1.00 95.39           C  
ATOM   2716  CD  LYS C 117       1.677  16.791  -9.397  1.00 95.39           C  
ATOM   2717  CE  LYS C 117       0.368  16.097  -9.752  1.00 95.39           C  
ATOM   2718  NZ  LYS C 117      -0.533  16.985 -10.546  1.00 95.39           N  
ATOM   2719  N   CYS C 118       6.299  17.055  -5.986  1.00 95.43           N  
ATOM   2720  CA  CYS C 118       7.523  17.753  -5.606  1.00 95.43           C  
ATOM   2721  C   CYS C 118       7.827  17.552  -4.127  1.00 95.43           C  
ATOM   2722  O   CYS C 118       7.011  16.996  -3.391  1.00 95.43           O  
ATOM   2723  CB  CYS C 118       7.407  19.244  -5.916  1.00 95.43           C  
ATOM   2724  SG  CYS C 118       6.171  20.102  -4.917  1.00 95.43           S  
ATOM   2725  N   GLY C 119       9.040  17.887  -3.807  1.00 95.15           N  
ATOM   2726  CA  GLY C 119       9.424  17.818  -2.406  1.00 95.15           C  
ATOM   2727  C   GLY C 119       9.701  16.404  -1.932  1.00 95.15           C  
ATOM   2728  O   GLY C 119       9.928  15.505  -2.744  1.00 95.15           O  
ATOM   2729  N   VAL C 120       9.735  16.323  -0.563  1.00 94.51           N  
ATOM   2730  CA  VAL C 120      10.012  15.032   0.058  1.00 94.51           C  
ATOM   2731  C   VAL C 120       8.883  14.669   1.020  1.00 94.51           C  
ATOM   2732  O   VAL C 120       8.670  15.354   2.023  1.00 94.51           O  
ATOM   2733  CB  VAL C 120      11.366  15.039   0.802  1.00 94.51           C  
ATOM   2734  CG1 VAL C 120      11.661  13.665   1.401  1.00 94.51           C  
ATOM   2735  CG2 VAL C 120      12.490  15.467  -0.139  1.00 94.51           C  
ATOM   2736  N   MET C 121       8.196  13.604   0.650  1.00 95.39           N  
ATOM   2737  CA  MET C 121       7.121  13.103   1.502  1.00 95.39           C  
ATOM   2738  C   MET C 121       7.575  11.878   2.288  1.00 95.39           C  
ATOM   2739  O   MET C 121       8.208  10.978   1.732  1.00 95.39           O  
ATOM   2740  CB  MET C 121       5.887  12.761   0.665  1.00 95.39           C  
ATOM   2741  CG  MET C 121       4.738  12.183   1.476  1.00 95.39           C  
ATOM   2742  SD  MET C 121       3.316  11.689   0.426  1.00 95.39           S  
ATOM   2743  CE  MET C 121       2.225  10.967   1.683  1.00 95.39           C  
ATOM   2744  N   LEU C 122       7.311  11.897   3.561  1.00 95.13           N  
ATOM   2745  CA  LEU C 122       7.538  10.720   4.390  1.00 95.13           C  
ATOM   2746  C   LEU C 122       6.245   9.936   4.588  1.00 95.13           C  
ATOM   2747  O   LEU C 122       5.314  10.420   5.233  1.00 95.13           O  
ATOM   2748  CB  LEU C 122       8.116  11.124   5.750  1.00 95.13           C  
ATOM   2749  CG  LEU C 122       9.463  11.849   5.725  1.00 95.13           C  
ATOM   2750  CD1 LEU C 122       9.911  12.182   7.144  1.00 95.13           C  
ATOM   2751  CD2 LEU C 122      10.513  11.004   5.012  1.00 95.13           C  
ATOM   2752  N   GLN C 123       6.283   8.757   4.016  1.00 95.05           N  
ATOM   2753  CA  GLN C 123       5.070   7.948   4.050  1.00 95.05           C  
ATOM   2754  C   GLN C 123       5.306   6.630   4.782  1.00 95.05           C  
ATOM   2755  O   GLN C 123       6.286   5.931   4.512  1.00 95.05           O  
ATOM   2756  CB  GLN C 123       4.565   7.676   2.631  1.00 95.05           C  
ATOM   2757  CG  GLN C 123       3.219   6.966   2.583  1.00 95.05           C  
ATOM   2758  CD  GLN C 123       2.723   6.744   1.166  1.00 95.05           C  
ATOM   2759  NE2 GLN C 123       1.407   6.678   1.002  1.00 95.05           N  
ATOM   2760  OE1 GLN C 123       3.517   6.633   0.227  1.00 95.05           O  
ATOM   2761  N   THR C 124       4.412   6.363   5.688  1.00 95.56           N  
ATOM   2762  CA  THR C 124       4.491   5.086   6.388  1.00 95.56           C  
ATOM   2763  C   THR C 124       3.908   3.964   5.534  1.00 95.56           C  
ATOM   2764  O   THR C 124       2.754   4.039   5.105  1.00 95.56           O  
ATOM   2765  CB  THR C 124       3.755   5.143   7.739  1.00 95.56           C  
ATOM   2766  CG2 THR C 124       3.796   3.791   8.446  1.00 95.56           C  
ATOM   2767  OG1 THR C 124       4.378   6.126   8.575  1.00 95.56           O  
ATOM   2768  N   LEU C 125       4.699   2.989   5.316  1.00 95.61           N  
ATOM   2769  CA  LEU C 125       4.285   1.841   4.514  1.00 95.61           C  
ATOM   2770  C   LEU C 125       4.439   0.544   5.302  1.00 95.61           C  
ATOM   2771  O   LEU C 125       5.205   0.486   6.267  1.00 95.61           O  
ATOM   2772  CB  LEU C 125       5.103   1.767   3.222  1.00 95.61           C  
ATOM   2773  CG  LEU C 125       5.000   2.971   2.285  1.00 95.61           C  
ATOM   2774  CD1 LEU C 125       6.051   2.876   1.184  1.00 95.61           C  
ATOM   2775  CD2 LEU C 125       3.600   3.067   1.688  1.00 95.61           C  
ATOM   2776  N   ILE C 126       3.685  -0.427   4.942  1.00 96.16           N  
ATOM   2777  CA  ILE C 126       3.752  -1.769   5.511  1.00 96.16           C  
ATOM   2778  C   ILE C 126       4.210  -2.759   4.443  1.00 96.16           C  
ATOM   2779  O   ILE C 126       3.585  -2.875   3.386  1.00 96.16           O  
ATOM   2780  CB  ILE C 126       2.390  -2.203   6.096  1.00 96.16           C  
ATOM   2781  CG1 ILE C 126       1.929  -1.213   7.172  1.00 96.16           C  
ATOM   2782  CG2 ILE C 126       2.473  -3.625   6.660  1.00 96.16           C  
ATOM   2783  CD1 ILE C 126       0.457  -1.336   7.538  1.00 96.16           C  
ATOM   2784  N   TRP C 127       5.300  -3.411   4.747  1.00 93.52           N  
ATOM   2785  CA  TRP C 127       5.785  -4.456   3.852  1.00 93.52           C  
ATOM   2786  C   TRP C 127       4.993  -5.744   4.039  1.00 93.52           C  
ATOM   2787  O   TRP C 127       4.979  -6.319   5.130  1.00 93.52           O  
ATOM   2788  CB  TRP C 127       7.275  -4.718   4.088  1.00 93.52           C  
ATOM   2789  CG  TRP C 127       8.172  -3.623   3.595  1.00 93.52           C  
ATOM   2790  CD1 TRP C 127       8.526  -2.484   4.264  1.00 93.52           C  
ATOM   2791  CD2 TRP C 127       8.826  -3.561   2.324  1.00 93.52           C  
ATOM   2792  CE2 TRP C 127       9.562  -2.356   2.290  1.00 93.52           C  
ATOM   2793  CE3 TRP C 127       8.862  -4.410   1.209  1.00 93.52           C  
ATOM   2794  NE1 TRP C 127       9.362  -1.718   3.485  1.00 93.52           N  
ATOM   2795  CZ2 TRP C 127      10.326  -1.978   1.184  1.00 93.52           C  
ATOM   2796  CZ3 TRP C 127       9.623  -4.031   0.109  1.00 93.52           C  
ATOM   2797  CH2 TRP C 127      10.343  -2.826   0.106  1.00 93.52           C  
ATOM   2798  N   CYS C 128       4.417  -6.248   2.956  1.00 94.89           N  
ATOM   2799  CA  CYS C 128       3.463  -7.347   3.045  1.00 94.89           C  
ATOM   2800  C   CYS C 128       4.165  -8.652   3.405  1.00 94.89           C  
ATOM   2801  O   CYS C 128       3.601  -9.492   4.108  1.00 94.89           O  
ATOM   2802  CB  CYS C 128       2.708  -7.511   1.726  1.00 94.89           C  
ATOM   2803  SG  CYS C 128       1.778  -6.044   1.233  1.00 94.89           S  
ATOM   2804  N   LYS C 129       5.376  -8.851   3.020  1.00 89.87           N  
ATOM   2805  CA  LYS C 129       6.092 -10.114   3.179  1.00 89.87           C  
ATOM   2806  C   LYS C 129       6.391 -10.395   4.649  1.00 89.87           C  
ATOM   2807  O   LYS C 129       6.242 -11.528   5.113  1.00 89.87           O  
ATOM   2808  CB  LYS C 129       7.392 -10.099   2.374  1.00 89.87           C  
ATOM   2809  CG  LYS C 129       8.081 -11.453   2.286  1.00 89.87           C  
ATOM   2810  CD  LYS C 129       9.299 -11.402   1.373  1.00 89.87           C  
ATOM   2811  CE  LYS C 129      10.027 -12.739   1.335  1.00 89.87           C  
ATOM   2812  NZ  LYS C 129      11.166 -12.722   0.369  1.00 89.87           N  
ATOM   2813  N   ASN C 130       6.702  -9.354   5.398  1.00 92.38           N  
ATOM   2814  CA  ASN C 130       7.096  -9.586   6.783  1.00 92.38           C  
ATOM   2815  C   ASN C 130       6.280  -8.733   7.749  1.00 92.38           C  
ATOM   2816  O   ASN C 130       6.535  -8.735   8.955  1.00 92.38           O  
ATOM   2817  CB  ASN C 130       8.591  -9.316   6.969  1.00 92.38           C  
ATOM   2818  CG  ASN C 130       9.009  -7.957   6.444  1.00 92.38           C  
ATOM   2819  ND2 ASN C 130      10.311  -7.763   6.270  1.00 92.38           N  
ATOM   2820  OD1 ASN C 130       8.169  -7.089   6.197  1.00 92.38           O  
ATOM   2821  N   CYS C 131       5.397  -8.004   7.263  1.00 96.38           N  
ATOM   2822  CA  CYS C 131       4.485  -7.182   8.050  1.00 96.38           C  
ATOM   2823  C   CYS C 131       5.240  -6.086   8.793  1.00 96.38           C  
ATOM   2824  O   CYS C 131       4.844  -5.687   9.889  1.00 96.38           O  
ATOM   2825  CB  CYS C 131       3.710  -8.045   9.046  1.00 96.38           C  
ATOM   2826  SG  CYS C 131       2.597  -9.235   8.268  1.00 96.38           S  
ATOM   2827  N   LYS C 132       6.329  -5.596   8.235  1.00 94.30           N  
ATOM   2828  CA  LYS C 132       7.132  -4.545   8.854  1.00 94.30           C  
ATOM   2829  C   LYS C 132       6.664  -3.162   8.410  1.00 94.30           C  
ATOM   2830  O   LYS C 132       6.437  -2.930   7.221  1.00 94.30           O  
ATOM   2831  CB  LYS C 132       8.611  -4.731   8.515  1.00 94.30           C  
ATOM   2832  CG  LYS C 132       9.558  -3.991   9.450  1.00 94.30           C  
ATOM   2833  CD  LYS C 132      11.014  -4.320   9.146  1.00 94.30           C  
ATOM   2834  CE  LYS C 132      11.964  -3.476   9.984  1.00 94.30           C  
ATOM   2835  NZ  LYS C 132      13.394  -3.776   9.670  1.00 94.30           N  
ATOM   2836  N   LYS C 133       6.512  -2.354   9.381  1.00 94.86           N  
ATOM   2837  CA  LYS C 133       6.145  -0.963   9.126  1.00 94.86           C  
ATOM   2838  C   LYS C 133       7.383  -0.075   9.044  1.00 94.86           C  
ATOM   2839  O   LYS C 133       8.214  -0.075   9.955  1.00 94.86           O  
ATOM   2840  CB  LYS C 133       5.201  -0.449  10.214  1.00 94.86           C  
ATOM   2841  CG  LYS C 133       4.474   0.836   9.845  1.00 94.86           C  
ATOM   2842  CD  LYS C 133       3.522   1.276  10.949  1.00 94.86           C  
ATOM   2843  CE  LYS C 133       2.162   0.607  10.816  1.00 94.86           C  
ATOM   2844  NZ  LYS C 133       1.152   1.215  11.734  1.00 94.86           N  
ATOM   2845  N   GLU C 134       7.531   0.658   7.971  1.00 92.77           N  
ATOM   2846  CA  GLU C 134       8.684   1.527   7.757  1.00 92.77           C  
ATOM   2847  C   GLU C 134       8.267   2.855   7.133  1.00 92.77           C  
ATOM   2848  O   GLU C 134       7.257   2.926   6.429  1.00 92.77           O  
ATOM   2849  CB  GLU C 134       9.724   0.833   6.874  1.00 92.77           C  
ATOM   2850  CG  GLU C 134      10.500  -0.266   7.583  1.00 92.77           C  
ATOM   2851  CD  GLU C 134      11.568  -0.905   6.712  1.00 92.77           C  
ATOM   2852  OE1 GLU C 134      12.315  -1.779   7.208  1.00 92.77           O  
ATOM   2853  OE2 GLU C 134      11.661  -0.528   5.522  1.00 92.77           O  
ATOM   2854  N   VAL C 135       9.034   3.834   7.495  1.00 92.96           N  
ATOM   2855  CA  VAL C 135       8.809   5.141   6.886  1.00 92.96           C  
ATOM   2856  C   VAL C 135       9.633   5.264   5.606  1.00 92.96           C  
ATOM   2857  O   VAL C 135      10.859   5.127   5.635  1.00 92.96           O  
ATOM   2858  CB  VAL C 135       9.161   6.289   7.859  1.00 92.96           C  
ATOM   2859  CG1 VAL C 135       8.949   7.647   7.192  1.00 92.96           C  
ATOM   2860  CG2 VAL C 135       8.328   6.181   9.135  1.00 92.96           C  
ATOM   2861  N   HIS C 136       8.930   5.474   4.552  1.00 92.24           N  
ATOM   2862  CA  HIS C 136       9.553   5.603   3.239  1.00 92.24           C  
ATOM   2863  C   HIS C 136       9.607   7.061   2.795  1.00 92.24           C  
ATOM   2864  O   HIS C 136       8.613   7.783   2.900  1.00 92.24           O  
ATOM   2865  CB  HIS C 136       8.799   4.767   2.204  1.00 92.24           C  
ATOM   2866  CG  HIS C 136       9.311   4.936   0.808  1.00 92.24           C  
ATOM   2867  CD2 HIS C 136       8.791   5.592  -0.255  1.00 92.24           C  
ATOM   2868  ND1 HIS C 136      10.498   4.385   0.380  1.00 92.24           N  
ATOM   2869  CE1 HIS C 136      10.689   4.698  -0.891  1.00 92.24           C  
ATOM   2870  NE2 HIS C 136       9.667   5.429  -1.301  1.00 92.24           N  
ATOM   2871  N   ALA C 137      10.785   7.449   2.267  1.00 91.74           N  
ATOM   2872  CA  ALA C 137      10.947   8.814   1.774  1.00 91.74           C  
ATOM   2873  C   ALA C 137      10.678   8.892   0.274  1.00 91.74           C  
ATOM   2874  O   ALA C 137      11.405   8.298  -0.526  1.00 91.74           O  
ATOM   2875  CB  ALA C 137      12.350   9.330   2.086  1.00 91.74           C  
ATOM   2876  N   CYS C 138       9.640   9.592  -0.012  1.00 93.09           N  
ATOM   2877  CA  CYS C 138       9.306   9.854  -1.407  1.00 93.09           C  
ATOM   2878  C   CYS C 138       9.966  11.138  -1.894  1.00 93.09           C  
ATOM   2879  O   CYS C 138       9.443  12.233  -1.672  1.00 93.09           O  
ATOM   2880  CB  CYS C 138       7.791   9.949  -1.588  1.00 93.09           C  
ATOM   2881  SG  CYS C 138       6.886   8.546  -0.896  1.00 93.09           S  
ATOM   2882  N   ARG C 139      11.055  10.957  -2.641  1.00 93.28           N  
ATOM   2883  CA  ARG C 139      11.839  12.113  -3.063  1.00 93.28           C  
ATOM   2884  C   ARG C 139      11.526  12.490  -4.508  1.00 93.28           C  
ATOM   2885  O   ARG C 139      11.638  11.658  -5.410  1.00 93.28           O  
ATOM   2886  CB  ARG C 139      13.336  11.834  -2.908  1.00 93.28           C  
ATOM   2887  CG  ARG C 139      13.761  11.535  -1.479  1.00 93.28           C  
ATOM   2888  CD  ARG C 139      15.258  11.273  -1.380  1.00 93.28           C  
ATOM   2889  NE  ARG C 139      15.645  10.862  -0.034  1.00 93.28           N  
ATOM   2890  CZ  ARG C 139      16.121  11.680   0.902  1.00 93.28           C  
ATOM   2891  NH1 ARG C 139      16.277  12.975   0.653  1.00 93.28           N  
ATOM   2892  NH2 ARG C 139      16.441  11.200   2.094  1.00 93.28           N  
ATOM   2893  N   LYS C 140      11.041  13.685  -4.637  1.00 92.89           N  
ATOM   2894  CA  LYS C 140      10.809  14.286  -5.947  1.00 92.89           C  
ATOM   2895  C   LYS C 140      11.628  15.561  -6.120  1.00 92.89           C  
ATOM   2896  O   LYS C 140      12.640  15.753  -5.442  1.00 92.89           O  
ATOM   2897  CB  LYS C 140       9.322  14.589  -6.143  1.00 92.89           C  
ATOM   2898  CG  LYS C 140       8.410  13.396  -5.894  1.00 92.89           C  
ATOM   2899  CD  LYS C 140       8.615  12.308  -6.939  1.00 92.89           C  
ATOM   2900  CE  LYS C 140       7.633  11.158  -6.751  1.00 92.89           C  
ATOM   2901  NZ  LYS C 140       6.294  11.473  -7.333  1.00 92.89           N  
ATOM   2902  N   SER C 141      11.255  16.368  -7.085  1.00 91.94           N  
ATOM   2903  CA  SER C 141      11.962  17.626  -7.296  1.00 91.94           C  
ATOM   2904  C   SER C 141      11.818  18.551  -6.092  1.00 91.94           C  
ATOM   2905  O   SER C 141      10.733  18.667  -5.518  1.00 91.94           O  
ATOM   2906  CB  SER C 141      11.445  18.327  -8.552  1.00 91.94           C  
ATOM   2907  OG  SER C 141      11.960  19.645  -8.641  1.00 91.94           O  
ATOM   2908  N   TYR C 142      12.865  19.142  -5.680  1.00 84.67           N  
ATOM   2909  CA  TYR C 142      12.870  20.023  -4.517  1.00 84.67           C  
ATOM   2910  C   TYR C 142      12.072  21.292  -4.790  1.00 84.67           C  
ATOM   2911  O   TYR C 142      11.481  21.870  -3.875  1.00 84.67           O  
ATOM   2912  CB  TYR C 142      14.305  20.382  -4.120  1.00 84.67           C  
ATOM   2913  CG  TYR C 142      14.960  19.361  -3.223  1.00 84.67           C  
ATOM   2914  CD1 TYR C 142      14.654  19.298  -1.866  1.00 84.67           C  
ATOM   2915  CD2 TYR C 142      15.890  18.458  -3.730  1.00 84.67           C  
ATOM   2916  CE1 TYR C 142      15.258  18.359  -1.034  1.00 84.67           C  
ATOM   2917  CE2 TYR C 142      16.500  17.515  -2.908  1.00 84.67           C  
ATOM   2918  CZ  TYR C 142      16.177  17.473  -1.564  1.00 84.67           C  
ATOM   2919  OH  TYR C 142      16.778  16.543  -0.747  1.00 84.67           O  
ATOM   2920  N   ASP C 143      12.134  21.696  -5.957  1.00 83.70           N  
ATOM   2921  CA  ASP C 143      11.458  22.944  -6.302  1.00 83.70           C  
ATOM   2922  C   ASP C 143      10.019  22.684  -6.743  1.00 83.70           C  
ATOM   2923  O   ASP C 143       9.785  22.035  -7.764  1.00 83.70           O  
ATOM   2924  CB  ASP C 143      12.220  23.681  -7.404  1.00 83.70           C  
ATOM   2925  CG  ASP C 143      11.696  25.084  -7.652  1.00 83.70           C  
ATOM   2926  OD1 ASP C 143      10.794  25.537  -6.914  1.00 83.70           O  
ATOM   2927  OD2 ASP C 143      12.187  25.742  -8.595  1.00 83.70           O  
ATOM   2928  N   CYS C 144       9.049  23.132  -5.948  1.00 93.83           N  
ATOM   2929  CA  CYS C 144       7.632  22.933  -6.232  1.00 93.83           C  
ATOM   2930  C   CYS C 144       7.087  24.056  -7.104  1.00 93.83           C  
ATOM   2931  O   CYS C 144       5.871  24.205  -7.244  1.00 93.83           O  
ATOM   2932  CB  CYS C 144       6.831  22.849  -4.932  1.00 93.83           C  
ATOM   2933  SG  CYS C 144       7.205  21.388  -3.940  1.00 93.83           S  
ATOM   2934  N   GLY C 145       7.993  24.840  -7.659  1.00 90.74           N  
ATOM   2935  CA  GLY C 145       7.607  25.885  -8.594  1.00 90.74           C  
ATOM   2936  C   GLY C 145       7.431  27.240  -7.935  1.00 90.74           C  
ATOM   2937  O   GLY C 145       7.618  27.375  -6.724  1.00 90.74           O  
ATOM   2938  N   GLU C 146       7.155  28.261  -8.837  1.00 93.77           N  
ATOM   2939  CA  GLU C 146       6.973  29.639  -8.390  1.00 93.77           C  
ATOM   2940  C   GLU C 146       5.521  30.083  -8.547  1.00 93.77           C  
ATOM   2941  O   GLU C 146       4.870  29.754  -9.540  1.00 93.77           O  
ATOM   2942  CB  GLU C 146       7.899  30.581  -9.163  1.00 93.77           C  
ATOM   2943  CG  GLU C 146       8.249  31.855  -8.407  1.00 93.77           C  
ATOM   2944  CD  GLU C 146       9.212  32.756  -9.164  1.00 93.77           C  
ATOM   2945  OE1 GLU C 146       9.513  33.869  -8.676  1.00 93.77           O  
ATOM   2946  OE2 GLU C 146       9.671  32.344 -10.254  1.00 93.77           O  
ATOM   2947  N   ARG C 147       5.053  30.663  -7.465  1.00 96.29           N  
ATOM   2948  CA  ARG C 147       3.691  31.186  -7.487  1.00 96.29           C  
ATOM   2949  C   ARG C 147       3.688  32.702  -7.658  1.00 96.29           C  
ATOM   2950  O   ARG C 147       4.335  33.419  -6.893  1.00 96.29           O  
ATOM   2951  CB  ARG C 147       2.946  30.803  -6.206  1.00 96.29           C  
ATOM   2952  CG  ARG C 147       2.871  29.303  -5.963  1.00 96.29           C  
ATOM   2953  CD  ARG C 147       1.875  28.960  -4.864  1.00 96.29           C  
ATOM   2954  NE  ARG C 147       1.827  27.522  -4.610  1.00 96.29           N  
ATOM   2955  CZ  ARG C 147       0.989  26.931  -3.764  1.00 96.29           C  
ATOM   2956  NH1 ARG C 147       0.109  27.643  -3.070  1.00 96.29           N  
ATOM   2957  NH2 ARG C 147       1.031  25.615  -3.610  1.00 96.29           N  
ATOM   2958  N   ASN C 148       3.029  33.145  -8.688  1.00 96.74           N  
ATOM   2959  CA  ASN C 148       2.848  34.580  -8.884  1.00 96.74           C  
ATOM   2960  C   ASN C 148       1.544  35.072  -8.262  1.00 96.74           C  
ATOM   2961  O   ASN C 148       0.460  34.663  -8.680  1.00 96.74           O  
ATOM   2962  CB  ASN C 148       2.891  34.927 -10.374  1.00 96.74           C  
ATOM   2963  CG  ASN C 148       4.271  34.754 -10.975  1.00 96.74           C  
ATOM   2964  ND2 ASN C 148       4.331  34.162 -12.162  1.00 96.74           N  
ATOM   2965  OD1 ASN C 148       5.276  35.148 -10.378  1.00 96.74           O  
ATOM   2966  N   VAL C 149       1.749  35.985  -7.294  1.00 96.41           N  
ATOM   2967  CA  VAL C 149       0.584  36.465  -6.559  1.00 96.41           C  
ATOM   2968  C   VAL C 149       0.406  37.963  -6.794  1.00 96.41           C  
ATOM   2969  O   VAL C 149       1.296  38.758  -6.482  1.00 96.41           O  
ATOM   2970  CB  VAL C 149       0.707  36.174  -5.047  1.00 96.41           C  
ATOM   2971  CG1 VAL C 149      -0.541  36.646  -4.303  1.00 96.41           C  
ATOM   2972  CG2 VAL C 149       0.944  34.683  -4.809  1.00 96.41           C  
ATOM   2973  N   GLU C 150      -0.712  38.354  -7.358  1.00 96.04           N  
ATOM   2974  CA  GLU C 150      -1.079  39.758  -7.517  1.00 96.04           C  
ATOM   2975  C   GLU C 150      -2.141  40.168  -6.500  1.00 96.04           C  
ATOM   2976  O   GLU C 150      -3.220  39.575  -6.446  1.00 96.04           O  
ATOM   2977  CB  GLU C 150      -1.582  40.025  -8.938  1.00 96.04           C  
ATOM   2978  CG  GLU C 150      -0.546  39.752 -10.019  1.00 96.04           C  
ATOM   2979  CD  GLU C 150      -1.051  40.044 -11.422  1.00 96.04           C  
ATOM   2980  OE1 GLU C 150      -0.273  39.889 -12.391  1.00 96.04           O  
ATOM   2981  OE2 GLU C 150      -2.233  40.433 -11.554  1.00 96.04           O  
ATOM   2982  N   VAL C 151      -1.741  41.164  -5.778  1.00 95.49           N  
ATOM   2983  CA  VAL C 151      -2.658  41.599  -4.729  1.00 95.49           C  
ATOM   2984  C   VAL C 151      -2.897  43.102  -4.842  1.00 95.49           C  
ATOM   2985  O   VAL C 151      -1.947  43.890  -4.854  1.00 95.49           O  
ATOM   2986  CB  VAL C 151      -2.119  41.249  -3.324  1.00 95.49           C  
ATOM   2987  CG1 VAL C 151      -3.159  41.569  -2.251  1.00 95.49           C  
ATOM   2988  CG2 VAL C 151      -1.715  39.777  -3.259  1.00 95.49           C  
ATOM   2989  N   PRO C 152      -4.210  43.528  -4.855  1.00 94.59           N  
ATOM   2990  CA  PRO C 152      -4.488  44.965  -4.827  1.00 94.59           C  
ATOM   2991  C   PRO C 152      -4.093  45.618  -3.504  1.00 94.59           C  
ATOM   2992  O   PRO C 152      -4.149  44.974  -2.453  1.00 94.59           O  
ATOM   2993  CB  PRO C 152      -6.003  45.036  -5.039  1.00 94.59           C  
ATOM   2994  CG  PRO C 152      -6.383  43.679  -5.538  1.00 94.59           C  
ATOM   2995  CD  PRO C 152      -5.373  42.686  -5.036  1.00 94.59           C  
ATOM   2996  N   GLN C 153      -3.748  46.873  -3.711  1.00 93.21           N  
ATOM   2997  CA  GLN C 153      -3.375  47.626  -2.518  1.00 93.21           C  
ATOM   2998  C   GLN C 153      -4.515  47.650  -1.504  1.00 93.21           C  
ATOM   2999  O   GLN C 153      -5.684  47.763  -1.878  1.00 93.21           O  
ATOM   3000  CB  GLN C 153      -2.973  49.054  -2.889  1.00 93.21           C  
ATOM   3001  CG  GLN C 153      -2.070  49.725  -1.864  1.00 93.21           C  
ATOM   3002  CD  GLN C 153      -1.542  51.067  -2.335  1.00 93.21           C  
ATOM   3003  NE2 GLN C 153      -0.730  51.711  -1.502  1.00 93.21           N  
ATOM   3004  OE1 GLN C 153      -1.861  51.522  -3.438  1.00 93.21           O  
ATOM   3005  N   MET C 154      -4.220  47.519  -0.246  1.00 93.00           N  
ATOM   3006  CA  MET C 154      -5.133  47.579   0.892  1.00 93.00           C  
ATOM   3007  C   MET C 154      -5.915  46.277   1.033  1.00 93.00           C  
ATOM   3008  O   MET C 154      -6.824  46.180   1.859  1.00 93.00           O  
ATOM   3009  CB  MET C 154      -6.100  48.756   0.744  1.00 93.00           C  
ATOM   3010  CG  MET C 154      -5.462  50.111   1.007  1.00 93.00           C  
ATOM   3011  SD  MET C 154      -5.233  50.444   2.797  1.00 93.00           S  
ATOM   3012  CE  MET C 154      -6.707  51.450   3.126  1.00 93.00           C  
ATOM   3013  N   GLU C 155      -5.639  45.349   0.184  1.00 94.59           N  
ATOM   3014  CA  GLU C 155      -6.218  44.017   0.332  1.00 94.59           C  
ATOM   3015  C   GLU C 155      -5.269  43.082   1.077  1.00 94.59           C  
ATOM   3016  O   GLU C 155      -4.130  43.448   1.368  1.00 94.59           O  
ATOM   3017  CB  GLU C 155      -6.568  43.429  -1.037  1.00 94.59           C  
ATOM   3018  CG  GLU C 155      -7.758  44.100  -1.709  1.00 94.59           C  
ATOM   3019  CD  GLU C 155      -8.426  43.226  -2.758  1.00 94.59           C  
ATOM   3020  OE1 GLU C 155      -9.380  43.694  -3.420  1.00 94.59           O  
ATOM   3021  OE2 GLU C 155      -7.992  42.063  -2.920  1.00 94.59           O  
ATOM   3022  N   ASP C 156      -5.744  41.973   1.422  1.00 96.13           N  
ATOM   3023  CA  ASP C 156      -4.950  41.025   2.197  1.00 96.13           C  
ATOM   3024  C   ASP C 156      -4.117  40.129   1.282  1.00 96.13           C  
ATOM   3025  O   ASP C 156      -4.629  39.592   0.298  1.00 96.13           O  
ATOM   3026  CB  ASP C 156      -5.853  40.171   3.089  1.00 96.13           C  
ATOM   3027  CG  ASP C 156      -6.622  40.989   4.112  1.00 96.13           C  
ATOM   3028  OD1 ASP C 156      -6.350  42.201   4.253  1.00 96.13           O  
ATOM   3029  OD2 ASP C 156      -7.506  40.416   4.785  1.00 96.13           O  
ATOM   3030  N   MET C 157      -2.886  40.031   1.573  1.00 96.10           N  
ATOM   3031  CA  MET C 157      -2.010  39.093   0.876  1.00 96.10           C  
ATOM   3032  C   MET C 157      -2.013  37.733   1.563  1.00 96.10           C  
ATOM   3033  O   MET C 157      -1.783  37.642   2.770  1.00 96.10           O  
ATOM   3034  CB  MET C 157      -0.584  39.641   0.803  1.00 96.10           C  
ATOM   3035  CG  MET C 157       0.393  38.714   0.099  1.00 96.10           C  
ATOM   3036  SD  MET C 157       2.137  39.255   0.289  1.00 96.10           S  
ATOM   3037  CE  MET C 157       2.440  38.759   2.007  1.00 96.10           C  
ATOM   3038  N   ILE C 158      -2.348  36.697   0.840  1.00 97.49           N  
ATOM   3039  CA  ILE C 158      -2.369  35.341   1.376  1.00 97.49           C  
ATOM   3040  C   ILE C 158      -1.430  34.450   0.565  1.00 97.49           C  
ATOM   3041  O   ILE C 158      -1.655  34.223  -0.626  1.00 97.49           O  
ATOM   3042  CB  ILE C 158      -3.799  34.754   1.374  1.00 97.49           C  
ATOM   3043  CG1 ILE C 158      -4.753  35.673   2.145  1.00 97.49           C  
ATOM   3044  CG2 ILE C 158      -3.804  33.341   1.961  1.00 97.49           C  
ATOM   3045  CD1 ILE C 158      -6.212  35.236   2.091  1.00 97.49           C  
ATOM   3046  N   LEU C 159      -0.388  34.024   1.181  1.00 97.86           N  
ATOM   3047  CA  LEU C 159       0.538  33.070   0.581  1.00 97.86           C  
ATOM   3048  C   LEU C 159       0.303  31.667   1.129  1.00 97.86           C  
ATOM   3049  O   LEU C 159       0.527  31.413   2.315  1.00 97.86           O  
ATOM   3050  CB  LEU C 159       1.986  33.495   0.837  1.00 97.86           C  
ATOM   3051  CG  LEU C 159       2.348  34.933   0.463  1.00 97.86           C  
ATOM   3052  CD1 LEU C 159       3.824  35.198   0.743  1.00 97.86           C  
ATOM   3053  CD2 LEU C 159       2.020  35.203  -1.002  1.00 97.86           C  
ATOM   3054  N   ASP C 160      -0.114  30.748   0.319  1.00 97.82           N  
ATOM   3055  CA  ASP C 160      -0.466  29.391   0.725  1.00 97.82           C  
ATOM   3056  C   ASP C 160       0.637  28.402   0.354  1.00 97.82           C  
ATOM   3057  O   ASP C 160       0.913  28.185  -0.827  1.00 97.82           O  
ATOM   3058  CB  ASP C 160      -1.789  28.965   0.086  1.00 97.82           C  
ATOM   3059  CG  ASP C 160      -2.339  27.674   0.664  1.00 97.82           C  
ATOM   3060  OD1 ASP C 160      -1.701  27.088   1.566  1.00 97.82           O  
ATOM   3061  OD2 ASP C 160      -3.420  27.236   0.214  1.00 97.82           O  
ATOM   3062  N   CYS C 161       1.180  27.797   1.386  1.00 97.50           N  
ATOM   3063  CA  CYS C 161       2.273  26.853   1.189  1.00 97.50           C  
ATOM   3064  C   CYS C 161       1.784  25.415   1.323  1.00 97.50           C  
ATOM   3065  O   CYS C 161       2.573  24.474   1.219  1.00 97.50           O  
ATOM   3066  CB  CYS C 161       3.396  27.114   2.192  1.00 97.50           C  
ATOM   3067  SG  CYS C 161       4.961  26.325   1.758  1.00 97.50           S  
ATOM   3068  N   GLU C 162       0.578  25.162   1.496  1.00 97.03           N  
ATOM   3069  CA  GLU C 162       0.017  23.835   1.727  1.00 97.03           C  
ATOM   3070  C   GLU C 162      -0.143  23.068   0.417  1.00 97.03           C  
ATOM   3071  O   GLU C 162      -0.630  23.615  -0.573  1.00 97.03           O  
ATOM   3072  CB  GLU C 162      -1.331  23.938   2.444  1.00 97.03           C  
ATOM   3073  CG  GLU C 162      -1.913  22.594   2.858  1.00 97.03           C  
ATOM   3074  CD  GLU C 162      -3.204  22.716   3.650  1.00 97.03           C  
ATOM   3075  OE1 GLU C 162      -3.698  21.690   4.170  1.00 97.03           O  
ATOM   3076  OE2 GLU C 162      -3.729  23.849   3.750  1.00 97.03           O  
ATOM   3077  N   LEU C 163       0.317  21.914   0.440  1.00 96.24           N  
ATOM   3078  CA  LEU C 163       0.074  20.974  -0.648  1.00 96.24           C  
ATOM   3079  C   LEU C 163      -0.805  19.819  -0.181  1.00 96.24           C  
ATOM   3080  O   LEU C 163      -0.886  19.539   1.017  1.00 96.24           O  
ATOM   3081  CB  LEU C 163       1.397  20.434  -1.195  1.00 96.24           C  
ATOM   3082  CG  LEU C 163       2.374  21.471  -1.754  1.00 96.24           C  
ATOM   3083  CD1 LEU C 163       3.705  20.813  -2.100  1.00 96.24           C  
ATOM   3084  CD2 LEU C 163       1.779  22.163  -2.975  1.00 96.24           C  
ATOM   3085  N   ASN C 164      -1.437  19.112  -1.098  1.00 94.79           N  
ATOM   3086  CA  ASN C 164      -2.442  18.101  -0.790  1.00 94.79           C  
ATOM   3087  C   ASN C 164      -1.847  16.942   0.005  1.00 94.79           C  
ATOM   3088  O   ASN C 164      -2.533  16.326   0.821  1.00 94.79           O  
ATOM   3089  CB  ASN C 164      -3.094  17.584  -2.075  1.00 94.79           C  
ATOM   3090  CG  ASN C 164      -2.079  17.112  -3.096  1.00 94.79           C  
ATOM   3091  ND2 ASN C 164      -2.545  16.379  -4.100  1.00 94.79           N  
ATOM   3092  OD1 ASN C 164      -0.885  17.403  -2.984  1.00 94.79           O  
ATOM   3093  N   TRP C 165      -0.585  16.710  -0.167  1.00 96.09           N  
ATOM   3094  CA  TRP C 165       0.024  15.530   0.436  1.00 96.09           C  
ATOM   3095  C   TRP C 165       0.618  15.862   1.802  1.00 96.09           C  
ATOM   3096  O   TRP C 165       1.048  14.966   2.533  1.00 96.09           O  
ATOM   3097  CB  TRP C 165       1.107  14.955  -0.480  1.00 96.09           C  
ATOM   3098  CG  TRP C 165       2.194  15.929  -0.822  1.00 96.09           C  
ATOM   3099  CD1 TRP C 165       2.239  16.768  -1.901  1.00 96.09           C  
ATOM   3100  CD2 TRP C 165       3.398  16.161  -0.084  1.00 96.09           C  
ATOM   3101  CE2 TRP C 165       4.126  17.156  -0.773  1.00 96.09           C  
ATOM   3102  CE3 TRP C 165       3.931  15.625   1.097  1.00 96.09           C  
ATOM   3103  NE1 TRP C 165       3.398  17.508  -1.877  1.00 96.09           N  
ATOM   3104  CZ2 TRP C 165       5.362  17.625  -0.320  1.00 96.09           C  
ATOM   3105  CZ3 TRP C 165       5.160  16.094   1.545  1.00 96.09           C  
ATOM   3106  CH2 TRP C 165       5.860  17.084   0.837  1.00 96.09           C  
ATOM   3107  N   HIS C 166       0.700  17.153   2.218  1.00 96.34           N  
ATOM   3108  CA  HIS C 166       1.312  17.556   3.480  1.00 96.34           C  
ATOM   3109  C   HIS C 166       0.625  16.885   4.665  1.00 96.34           C  
ATOM   3110  O   HIS C 166       1.292  16.425   5.595  1.00 96.34           O  
ATOM   3111  CB  HIS C 166       1.262  19.078   3.636  1.00 96.34           C  
ATOM   3112  CG  HIS C 166       2.284  19.799   2.816  1.00 96.34           C  
ATOM   3113  CD2 HIS C 166       3.227  19.335   1.962  1.00 96.34           C  
ATOM   3114  ND1 HIS C 166       2.413  21.171   2.825  1.00 96.34           N  
ATOM   3115  CE1 HIS C 166       3.393  21.521   2.010  1.00 96.34           C  
ATOM   3116  NE2 HIS C 166       3.903  20.426   1.473  1.00 96.34           N  
ATOM   3117  N   GLN C 167      -0.679  16.841   4.580  1.00 94.19           N  
ATOM   3118  CA  GLN C 167      -1.443  16.285   5.692  1.00 94.19           C  
ATOM   3119  C   GLN C 167      -1.128  14.805   5.889  1.00 94.19           C  
ATOM   3120  O   GLN C 167      -1.187  14.296   7.011  1.00 94.19           O  
ATOM   3121  CB  GLN C 167      -2.943  16.476   5.462  1.00 94.19           C  
ATOM   3122  CG  GLN C 167      -3.389  17.932   5.489  1.00 94.19           C  
ATOM   3123  CD  GLN C 167      -4.863  18.100   5.175  1.00 94.19           C  
ATOM   3124  NE2 GLN C 167      -5.357  19.330   5.284  1.00 94.19           N  
ATOM   3125  OE1 GLN C 167      -5.554  17.133   4.838  1.00 94.19           O  
ATOM   3126  N   ALA C 168      -0.810  14.165   4.876  1.00 94.36           N  
ATOM   3127  CA  ALA C 168      -0.577  12.725   4.925  1.00 94.36           C  
ATOM   3128  C   ALA C 168       0.884  12.416   5.242  1.00 94.36           C  
ATOM   3129  O   ALA C 168       1.222  11.287   5.604  1.00 94.36           O  
ATOM   3130  CB  ALA C 168      -0.980  12.075   3.603  1.00 94.36           C  
ATOM   3131  N   SER C 169       1.766  13.406   5.135  1.00 95.58           N  
ATOM   3132  CA  SER C 169       3.195  13.195   5.346  1.00 95.58           C  
ATOM   3133  C   SER C 169       3.530  13.128   6.831  1.00 95.58           C  
ATOM   3134  O   SER C 169       2.943  13.851   7.639  1.00 95.58           O  
ATOM   3135  CB  SER C 169       4.004  14.310   4.682  1.00 95.58           C  
ATOM   3136  OG  SER C 169       5.395  14.093   4.854  1.00 95.58           O  
ATOM   3137  N   GLU C 170       4.482  12.240   7.072  1.00 94.88           N  
ATOM   3138  CA  GLU C 170       4.975  12.141   8.442  1.00 94.88           C  
ATOM   3139  C   GLU C 170       6.208  13.015   8.650  1.00 94.88           C  
ATOM   3140  O   GLU C 170       6.838  13.450   7.683  1.00 94.88           O  
ATOM   3141  CB  GLU C 170       5.294  10.686   8.794  1.00 94.88           C  
ATOM   3142  CG  GLU C 170       4.102   9.748   8.679  1.00 94.88           C  
ATOM   3143  CD  GLU C 170       4.181   8.558   9.622  1.00 94.88           C  
ATOM   3144  OE1 GLU C 170       3.241   7.730   9.635  1.00 94.88           O  
ATOM   3145  OE2 GLU C 170       5.190   8.453  10.355  1.00 94.88           O  
ATOM   3146  N   GLY C 171       6.472  13.378   9.967  1.00 94.52           N  
ATOM   3147  CA  GLY C 171       7.719  14.017  10.355  1.00 94.52           C  
ATOM   3148  C   GLY C 171       7.785  15.482   9.966  1.00 94.52           C  
ATOM   3149  O   GLY C 171       8.872  16.030   9.768  1.00 94.52           O  
ATOM   3150  N   LEU C 172       6.668  16.031   9.808  1.00 95.98           N  
ATOM   3151  CA  LEU C 172       6.667  17.444   9.444  1.00 95.98           C  
ATOM   3152  C   LEU C 172       6.844  18.323  10.677  1.00 95.98           C  
ATOM   3153  O   LEU C 172       6.394  17.967  11.769  1.00 95.98           O  
ATOM   3154  CB  LEU C 172       5.366  17.811   8.723  1.00 95.98           C  
ATOM   3155  CG  LEU C 172       5.087  17.074   7.412  1.00 95.98           C  
ATOM   3156  CD1 LEU C 172       3.728  17.485   6.854  1.00 95.98           C  
ATOM   3157  CD2 LEU C 172       6.192  17.348   6.398  1.00 95.98           C  
ATOM   3158  N   THR C 173       7.528  19.412  10.480  1.00 95.79           N  
ATOM   3159  CA  THR C 173       7.718  20.370  11.563  1.00 95.79           C  
ATOM   3160  C   THR C 173       6.923  21.647  11.302  1.00 95.79           C  
ATOM   3161  O   THR C 173       5.692  21.641  11.364  1.00 95.79           O  
ATOM   3162  CB  THR C 173       9.207  20.718  11.749  1.00 95.79           C  
ATOM   3163  CG2 THR C 173      10.006  19.497  12.193  1.00 95.79           C  
ATOM   3164  OG1 THR C 173       9.737  21.196  10.507  1.00 95.79           O  
ATOM   3165  N   ASP C 174       7.617  22.757  10.995  1.00 96.86           N  
ATOM   3166  CA  ASP C 174       6.902  24.022  10.854  1.00 96.86           C  
ATOM   3167  C   ASP C 174       7.051  24.581   9.441  1.00 96.86           C  
ATOM   3168  O   ASP C 174       8.008  24.254   8.735  1.00 96.86           O  
ATOM   3169  CB  ASP C 174       7.406  25.041  11.878  1.00 96.86           C  
ATOM   3170  CG  ASP C 174       7.090  24.648  13.311  1.00 96.86           C  
ATOM   3171  OD1 ASP C 174       6.047  24.002  13.550  1.00 96.86           O  
ATOM   3172  OD2 ASP C 174       7.890  24.990  14.209  1.00 96.86           O  
ATOM   3173  N   TYR C 175       5.993  25.305   9.167  1.00 97.87           N  
ATOM   3174  CA  TYR C 175       6.122  26.161   7.992  1.00 97.87           C  
ATOM   3175  C   TYR C 175       6.898  27.429   8.325  1.00 97.87           C  
ATOM   3176  O   TYR C 175       6.614  28.094   9.323  1.00 97.87           O  
ATOM   3177  CB  TYR C 175       4.742  26.523   7.437  1.00 97.87           C  
ATOM   3178  CG  TYR C 175       3.975  25.341   6.896  1.00 97.87           C  
ATOM   3179  CD1 TYR C 175       4.086  24.966   5.559  1.00 97.87           C  
ATOM   3180  CD2 TYR C 175       3.138  24.597   7.720  1.00 97.87           C  
ATOM   3181  CE1 TYR C 175       3.380  23.877   5.056  1.00 97.87           C  
ATOM   3182  CE2 TYR C 175       2.427  23.507   7.228  1.00 97.87           C  
ATOM   3183  CZ  TYR C 175       2.555  23.156   5.897  1.00 97.87           C  
ATOM   3184  OH  TYR C 175       1.854  22.078   5.404  1.00 97.87           O  
ATOM   3185  N   SER C 176       7.948  27.736   7.507  1.00 97.86           N  
ATOM   3186  CA  SER C 176       8.722  28.965   7.647  1.00 97.86           C  
ATOM   3187  C   SER C 176       8.608  29.835   6.400  1.00 97.86           C  
ATOM   3188  O   SER C 176       8.911  29.385   5.293  1.00 97.86           O  
ATOM   3189  CB  SER C 176      10.192  28.644   7.921  1.00 97.86           C  
ATOM   3190  OG  SER C 176      10.323  27.838   9.081  1.00 97.86           O  
ATOM   3191  N   PHE C 177       8.131  31.032   6.658  1.00 98.25           N  
ATOM   3192  CA  PHE C 177       8.041  31.980   5.553  1.00 98.25           C  
ATOM   3193  C   PHE C 177       9.159  33.012   5.634  1.00 98.25           C  
ATOM   3194  O   PHE C 177       9.367  33.629   6.681  1.00 98.25           O  
ATOM   3195  CB  PHE C 177       6.679  32.679   5.553  1.00 98.25           C  
ATOM   3196  CG  PHE C 177       5.533  31.779   5.178  1.00 98.25           C  
ATOM   3197  CD1 PHE C 177       5.087  31.711   3.864  1.00 98.25           C  
ATOM   3198  CD2 PHE C 177       4.903  30.999   6.138  1.00 98.25           C  
ATOM   3199  CE1 PHE C 177       4.027  30.878   3.513  1.00 98.25           C  
ATOM   3200  CE2 PHE C 177       3.843  30.165   5.796  1.00 98.25           C  
ATOM   3201  CZ  PHE C 177       3.406  30.106   4.483  1.00 98.25           C  
ATOM   3202  N   TYR C 178       9.836  33.142   4.477  1.00 97.78           N  
ATOM   3203  CA  TYR C 178      10.934  34.097   4.384  1.00 97.78           C  
ATOM   3204  C   TYR C 178      10.634  35.174   3.349  1.00 97.78           C  
ATOM   3205  O   TYR C 178      10.048  34.891   2.301  1.00 97.78           O  
ATOM   3206  CB  TYR C 178      12.240  33.380   4.029  1.00 97.78           C  
ATOM   3207  CG  TYR C 178      12.671  32.361   5.055  1.00 97.78           C  
ATOM   3208  CD1 TYR C 178      13.524  32.712   6.099  1.00 97.78           C  
ATOM   3209  CD2 TYR C 178      12.228  31.045   4.983  1.00 97.78           C  
ATOM   3210  CE1 TYR C 178      13.926  31.774   7.046  1.00 97.78           C  
ATOM   3211  CE2 TYR C 178      12.622  30.099   5.924  1.00 97.78           C  
ATOM   3212  CZ  TYR C 178      13.470  30.473   6.951  1.00 97.78           C  
ATOM   3213  OH  TYR C 178      13.864  29.542   7.885  1.00 97.78           O  
ATOM   3214  N   ARG C 179      10.988  36.367   3.707  1.00 97.48           N  
ATOM   3215  CA  ARG C 179      11.055  37.433   2.712  1.00 97.48           C  
ATOM   3216  C   ARG C 179      12.443  37.513   2.088  1.00 97.48           C  
ATOM   3217  O   ARG C 179      13.445  37.616   2.799  1.00 97.48           O  
ATOM   3218  CB  ARG C 179      10.684  38.779   3.340  1.00 97.48           C  
ATOM   3219  CG  ARG C 179      10.646  39.931   2.349  1.00 97.48           C  
ATOM   3220  CD  ARG C 179       9.316  40.669   2.393  1.00 97.48           C  
ATOM   3221  NE  ARG C 179       9.293  41.798   1.466  1.00 97.48           N  
ATOM   3222  CZ  ARG C 179       8.243  42.586   1.256  1.00 97.48           C  
ATOM   3223  NH1 ARG C 179       7.103  42.383   1.906  1.00 97.48           N  
ATOM   3224  NH2 ARG C 179       8.333  43.584   0.390  1.00 97.48           N  
ATOM   3225  N   VAL C 180      12.474  37.337   0.809  1.00 96.53           N  
ATOM   3226  CA  VAL C 180      13.752  37.346   0.106  1.00 96.53           C  
ATOM   3227  C   VAL C 180      14.022  38.739  -0.460  1.00 96.53           C  
ATOM   3228  O   VAL C 180      13.255  39.241  -1.284  1.00 96.53           O  
ATOM   3229  CB  VAL C 180      13.784  36.296  -1.027  1.00 96.53           C  
ATOM   3230  CG1 VAL C 180      15.167  36.241  -1.675  1.00 96.53           C  
ATOM   3231  CG2 VAL C 180      13.387  34.922  -0.492  1.00 96.53           C  
ATOM   3232  N   TRP C 181      15.191  39.230  -0.049  1.00 94.31           N  
ATOM   3233  CA  TRP C 181      15.516  40.588  -0.471  1.00 94.31           C  
ATOM   3234  C   TRP C 181      16.454  40.575  -1.673  1.00 94.31           C  
ATOM   3235  O   TRP C 181      17.098  39.561  -1.955  1.00 94.31           O  
ATOM   3236  CB  TRP C 181      16.153  41.372   0.681  1.00 94.31           C  
ATOM   3237  CG  TRP C 181      15.290  41.465   1.904  1.00 94.31           C  
ATOM   3238  CD1 TRP C 181      15.438  40.771   3.071  1.00 94.31           C  
ATOM   3239  CD2 TRP C 181      14.141  42.300   2.076  1.00 94.31           C  
ATOM   3240  CE2 TRP C 181      13.641  42.061   3.375  1.00 94.31           C  
ATOM   3241  CE3 TRP C 181      13.484  43.229   1.257  1.00 94.31           C  
ATOM   3242  NE1 TRP C 181      14.450  41.125   3.961  1.00 94.31           N  
ATOM   3243  CZ2 TRP C 181      12.514  42.717   3.875  1.00 94.31           C  
ATOM   3244  CZ3 TRP C 181      12.363  43.882   1.755  1.00 94.31           C  
ATOM   3245  CH2 TRP C 181      11.891  43.621   3.053  1.00 94.31           C  
ATOM   3246  N   GLY C 182      16.562  41.637  -2.425  1.00 88.81           N  
ATOM   3247  CA  GLY C 182      17.373  41.760  -3.625  1.00 88.81           C  
ATOM   3248  C   GLY C 182      18.856  41.571  -3.365  1.00 88.81           C  
ATOM   3249  O   GLY C 182      19.612  41.225  -4.274  1.00 88.81           O  
ATOM   3250  N   ASN C 183      19.265  41.799  -2.115  1.00 89.37           N  
ATOM   3251  CA  ASN C 183      20.675  41.664  -1.765  1.00 89.37           C  
ATOM   3252  C   ASN C 183      21.026  40.225  -1.395  1.00 89.37           C  
ATOM   3253  O   ASN C 183      22.022  39.980  -0.713  1.00 89.37           O  
ATOM   3254  CB  ASN C 183      21.038  42.610  -0.619  1.00 89.37           C  
ATOM   3255  CG  ASN C 183      20.041  42.554   0.522  1.00 89.37           C  
ATOM   3256  ND2 ASN C 183      20.274  43.359   1.553  1.00 89.37           N  
ATOM   3257  OD1 ASN C 183      19.071  41.795   0.478  1.00 89.37           O  
ATOM   3258  N   ASN C 184      20.244  39.353  -1.704  1.00 87.79           N  
ATOM   3259  CA  ASN C 184      20.436  37.926  -1.471  1.00 87.79           C  
ATOM   3260  C   ASN C 184      20.346  37.583   0.013  1.00 87.79           C  
ATOM   3261  O   ASN C 184      20.981  36.634   0.476  1.00 87.79           O  
ATOM   3262  CB  ASN C 184      21.779  37.464  -2.041  1.00 87.79           C  
ATOM   3263  CG  ASN C 184      21.750  37.308  -3.549  1.00 87.79           C  
ATOM   3264  ND2 ASN C 184      22.922  37.332  -4.171  1.00 87.79           N  
ATOM   3265  OD1 ASN C 184      20.682  37.165  -4.149  1.00 87.79           O  
ATOM   3266  N   THR C 185      19.811  38.421   0.775  1.00 91.94           N  
ATOM   3267  CA  THR C 185      19.513  38.117   2.169  1.00 91.94           C  
ATOM   3268  C   THR C 185      18.038  37.769   2.344  1.00 91.94           C  
ATOM   3269  O   THR C 185      17.228  38.009   1.447  1.00 91.94           O  
ATOM   3270  CB  THR C 185      19.877  39.298   3.089  1.00 91.94           C  
ATOM   3271  CG2 THR C 185      21.350  39.668   2.952  1.00 91.94           C  
ATOM   3272  OG1 THR C 185      19.076  40.433   2.738  1.00 91.94           O  
ATOM   3273  N   GLU C 186      17.794  37.090   3.417  1.00 95.66           N  
ATOM   3274  CA  GLU C 186      16.410  36.717   3.694  1.00 95.66           C  
ATOM   3275  C   GLU C 186      16.047  36.985   5.152  1.00 95.66           C  
ATOM   3276  O   GLU C 186      16.911  36.941   6.030  1.00 95.66           O  
ATOM   3277  CB  GLU C 186      16.173  35.243   3.355  1.00 95.66           C  
ATOM   3278  CG  GLU C 186      16.487  34.886   1.909  1.00 95.66           C  
ATOM   3279  CD  GLU C 186      16.299  33.409   1.602  1.00 95.66           C  
ATOM   3280  OE1 GLU C 186      16.468  33.007   0.429  1.00 95.66           O  
ATOM   3281  OE2 GLU C 186      15.978  32.648   2.541  1.00 95.66           O  
ATOM   3282  N   THR C 187      14.798  37.374   5.413  1.00 96.35           N  
ATOM   3283  CA  THR C 187      14.269  37.598   6.754  1.00 96.35           C  
ATOM   3284  C   THR C 187      13.108  36.650   7.042  1.00 96.35           C  
ATOM   3285  O   THR C 187      12.204  36.498   6.218  1.00 96.35           O  
ATOM   3286  CB  THR C 187      13.804  39.054   6.935  1.00 96.35           C  
ATOM   3287  CG2 THR C 187      13.852  39.468   8.402  1.00 96.35           C  
ATOM   3288  OG1 THR C 187      14.658  39.921   6.178  1.00 96.35           O  
ATOM   3289  N   LEU C 188      13.134  36.048   8.233  1.00 97.62           N  
ATOM   3290  CA  LEU C 188      12.046  35.173   8.654  1.00 97.62           C  
ATOM   3291  C   LEU C 188      10.819  35.984   9.055  1.00 97.62           C  
ATOM   3292  O   LEU C 188      10.880  36.790   9.987  1.00 97.62           O  
ATOM   3293  CB  LEU C 188      12.490  34.286   9.820  1.00 97.62           C  
ATOM   3294  CG  LEU C 188      11.450  33.303  10.360  1.00 97.62           C  
ATOM   3295  CD1 LEU C 188      11.136  32.238   9.315  1.00 97.62           C  
ATOM   3296  CD2 LEU C 188      11.941  32.663  11.653  1.00 97.62           C  
ATOM   3297  N   VAL C 189       9.851  35.749   8.373  1.00 96.20           N  
ATOM   3298  CA  VAL C 189       8.630  36.519   8.587  1.00 96.20           C  
ATOM   3299  C   VAL C 189       7.703  35.766   9.538  1.00 96.20           C  
ATOM   3300  O   VAL C 189       7.084  36.368  10.417  1.00 96.20           O  
ATOM   3301  CB  VAL C 189       7.904  36.814   7.255  1.00 96.20           C  
ATOM   3302  CG1 VAL C 189       6.649  37.650   7.498  1.00 96.20           C  
ATOM   3303  CG2 VAL C 189       8.843  37.524   6.283  1.00 96.20           C  
ATOM   3304  N   SER C 190       7.521  34.542   9.305  1.00 96.56           N  
ATOM   3305  CA  SER C 190       6.634  33.721  10.122  1.00 96.56           C  
ATOM   3306  C   SER C 190       7.122  32.277  10.189  1.00 96.56           C  
ATOM   3307  O   SER C 190       7.723  31.775   9.237  1.00 96.56           O  
ATOM   3308  CB  SER C 190       5.208  33.760   9.571  1.00 96.56           C  
ATOM   3309  OG  SER C 190       4.731  32.450   9.315  1.00 96.56           O  
ATOM   3310  N   LYS C 191       6.923  31.659  11.380  1.00 97.45           N  
ATOM   3311  CA  LYS C 191       7.217  30.246  11.604  1.00 97.45           C  
ATOM   3312  C   LYS C 191       6.161  29.600  12.496  1.00 97.45           C  
ATOM   3313  O   LYS C 191       5.856  30.111  13.575  1.00 97.45           O  
ATOM   3314  CB  LYS C 191       8.604  30.078  12.224  1.00 97.45           C  
ATOM   3315  CG  LYS C 191       9.013  28.628  12.440  1.00 97.45           C  
ATOM   3316  CD  LYS C 191      10.428  28.523  12.994  1.00 97.45           C  
ATOM   3317  CE  LYS C 191      10.848  27.071  13.185  1.00 97.45           C  
ATOM   3318  NZ  LYS C 191      12.249  26.963  13.692  1.00 97.45           N  
ATOM   3319  N   GLY C 192       5.590  28.590  12.018  1.00 96.85           N  
ATOM   3320  CA  GLY C 192       4.571  27.903  12.796  1.00 96.85           C  
ATOM   3321  C   GLY C 192       3.910  26.764  12.041  1.00 96.85           C  
ATOM   3322  O   GLY C 192       4.419  26.318  11.010  1.00 96.85           O  
ATOM   3323  N   LYS C 193       2.780  26.281  12.595  1.00 96.60           N  
ATOM   3324  CA  LYS C 193       2.058  25.152  12.015  1.00 96.60           C  
ATOM   3325  C   LYS C 193       1.094  25.616  10.927  1.00 96.60           C  
ATOM   3326  O   LYS C 193       0.594  24.804  10.146  1.00 96.60           O  
ATOM   3327  CB  LYS C 193       1.295  24.388  13.100  1.00 96.60           C  
ATOM   3328  CG  LYS C 193       2.188  23.758  14.157  1.00 96.60           C  
ATOM   3329  CD  LYS C 193       3.088  22.683  13.560  1.00 96.60           C  
ATOM   3330  CE  LYS C 193       3.894  21.967  14.635  1.00 96.60           C  
ATOM   3331  NZ  LYS C 193       4.918  21.055  14.045  1.00 96.60           N  
ATOM   3332  N   GLU C 194       0.937  26.955  10.848  1.00 96.44           N  
ATOM   3333  CA  GLU C 194       0.055  27.522   9.831  1.00 96.44           C  
ATOM   3334  C   GLU C 194       0.698  27.464   8.449  1.00 96.44           C  
ATOM   3335  O   GLU C 194       1.800  27.980   8.250  1.00 96.44           O  
ATOM   3336  CB  GLU C 194      -0.311  28.966  10.182  1.00 96.44           C  
ATOM   3337  CG  GLU C 194      -1.187  29.095  11.420  1.00 96.44           C  
ATOM   3338  CD  GLU C 194      -1.796  30.479  11.582  1.00 96.44           C  
ATOM   3339  OE1 GLU C 194      -2.558  30.697  12.551  1.00 96.44           O  
ATOM   3340  OE2 GLU C 194      -1.509  31.353  10.733  1.00 96.44           O  
ATOM   3341  N   ALA C 195      -0.002  26.986   7.528  1.00 97.84           N  
ATOM   3342  CA  ALA C 195       0.543  26.788   6.187  1.00 97.84           C  
ATOM   3343  C   ALA C 195       0.438  28.066   5.359  1.00 97.84           C  
ATOM   3344  O   ALA C 195       0.953  28.133   4.240  1.00 97.84           O  
ATOM   3345  CB  ALA C 195      -0.181  25.643   5.483  1.00 97.84           C  
ATOM   3346  N   THR C 196      -0.199  29.064   5.916  1.00 97.81           N  
ATOM   3347  CA  THR C 196      -0.421  30.287   5.153  1.00 97.81           C  
ATOM   3348  C   THR C 196       0.207  31.486   5.858  1.00 97.81           C  
ATOM   3349  O   THR C 196       0.291  31.516   7.087  1.00 97.81           O  
ATOM   3350  CB  THR C 196      -1.923  30.546   4.936  1.00 97.81           C  
ATOM   3351  CG2 THR C 196      -2.563  29.425   4.123  1.00 97.81           C  
ATOM   3352  OG1 THR C 196      -2.577  30.631   6.209  1.00 97.81           O  
ATOM   3353  N   LEU C 197       0.722  32.360   5.072  1.00 97.60           N  
ATOM   3354  CA  LEU C 197       1.143  33.678   5.536  1.00 97.60           C  
ATOM   3355  C   LEU C 197       0.163  34.754   5.077  1.00 97.60           C  
ATOM   3356  O   LEU C 197      -0.048  34.936   3.877  1.00 97.60           O  
ATOM   3357  CB  LEU C 197       2.549  34.002   5.026  1.00 97.60           C  
ATOM   3358  CG  LEU C 197       3.077  35.404   5.336  1.00 97.60           C  
ATOM   3359  CD1 LEU C 197       3.315  35.561   6.835  1.00 97.60           C  
ATOM   3360  CD2 LEU C 197       4.357  35.679   4.555  1.00 97.60           C  
ATOM   3361  N   THR C 198      -0.444  35.362   6.040  1.00 97.57           N  
ATOM   3362  CA  THR C 198      -1.419  36.397   5.717  1.00 97.57           C  
ATOM   3363  C   THR C 198      -0.934  37.764   6.192  1.00 97.57           C  
ATOM   3364  O   THR C 198      -0.566  37.927   7.357  1.00 97.57           O  
ATOM   3365  CB  THR C 198      -2.790  36.088   6.346  1.00 97.57           C  
ATOM   3366  CG2 THR C 198      -3.834  37.116   5.922  1.00 97.57           C  
ATOM   3367  OG1 THR C 198      -3.220  34.787   5.927  1.00 97.57           O  
ATOM   3368  N   LYS C 199      -0.855  38.781   5.307  1.00 96.22           N  
ATOM   3369  CA  LYS C 199      -0.581  40.179   5.625  1.00 96.22           C  
ATOM   3370  C   LYS C 199      -1.753  41.074   5.231  1.00 96.22           C  
ATOM   3371  O   LYS C 199      -2.046  41.234   4.044  1.00 96.22           O  
ATOM   3372  CB  LYS C 199       0.695  40.649   4.925  1.00 96.22           C  
ATOM   3373  CG  LYS C 199       1.129  42.057   5.306  1.00 96.22           C  
ATOM   3374  CD  LYS C 199       2.590  42.306   4.956  1.00 96.22           C  
ATOM   3375  CE  LYS C 199       3.012  43.728   5.295  1.00 96.22           C  
ATOM   3376  NZ  LYS C 199       4.433  43.990   4.914  1.00 96.22           N  
ATOM   3377  N   PRO C 200      -2.380  41.578   6.233  1.00 95.92           N  
ATOM   3378  CA  PRO C 200      -3.522  42.434   5.900  1.00 95.92           C  
ATOM   3379  C   PRO C 200      -3.098  43.793   5.347  1.00 95.92           C  
ATOM   3380  O   PRO C 200      -2.014  44.283   5.669  1.00 95.92           O  
ATOM   3381  CB  PRO C 200      -4.246  42.591   7.241  1.00 95.92           C  
ATOM   3382  CG  PRO C 200      -3.184  42.397   8.275  1.00 95.92           C  
ATOM   3383  CD  PRO C 200      -2.090  41.556   7.682  1.00 95.92           C  
ATOM   3384  N   MET C 201      -3.904  44.404   4.536  1.00 93.93           N  
ATOM   3385  CA  MET C 201      -3.754  45.755   4.001  1.00 93.93           C  
ATOM   3386  C   MET C 201      -2.351  45.966   3.442  1.00 93.93           C  
ATOM   3387  O   MET C 201      -1.630  46.863   3.885  1.00 93.93           O  
ATOM   3388  CB  MET C 201      -4.049  46.796   5.082  1.00 93.93           C  
ATOM   3389  CG  MET C 201      -5.474  46.748   5.609  1.00 93.93           C  
ATOM   3390  SD  MET C 201      -5.945  48.278   6.505  1.00 93.93           S  
ATOM   3391  CE  MET C 201      -6.127  47.622   8.187  1.00 93.93           C  
ATOM   3392  N   VAL C 202      -2.147  45.268   2.454  1.00 94.83           N  
ATOM   3393  CA  VAL C 202      -0.789  45.273   1.922  1.00 94.83           C  
ATOM   3394  C   VAL C 202      -0.519  46.593   1.205  1.00 94.83           C  
ATOM   3395  O   VAL C 202      -1.449  47.256   0.740  1.00 94.83           O  
ATOM   3396  CB  VAL C 202      -0.551  44.086   0.961  1.00 94.83           C  
ATOM   3397  CG1 VAL C 202      -1.193  42.812   1.507  1.00 94.83           C  
ATOM   3398  CG2 VAL C 202      -1.096  44.409  -0.430  1.00 94.83           C  
ATOM   3399  N   GLY C 203       0.770  46.985   1.123  1.00 94.39           N  
ATOM   3400  CA  GLY C 203       1.257  48.147   0.397  1.00 94.39           C  
ATOM   3401  C   GLY C 203       2.371  47.818  -0.579  1.00 94.39           C  
ATOM   3402  O   GLY C 203       2.781  46.661  -0.694  1.00 94.39           O  
ATOM   3403  N   PRO C 204       2.851  48.871  -1.341  1.00 94.49           N  
ATOM   3404  CA  PRO C 204       3.926  48.658  -2.311  1.00 94.49           C  
ATOM   3405  C   PRO C 204       5.191  48.085  -1.675  1.00 94.49           C  
ATOM   3406  O   PRO C 204       5.960  47.388  -2.342  1.00 94.49           O  
ATOM   3407  CB  PRO C 204       4.183  50.061  -2.868  1.00 94.49           C  
ATOM   3408  CG  PRO C 204       3.011  50.872  -2.415  1.00 94.49           C  
ATOM   3409  CD  PRO C 204       2.332  50.142  -1.291  1.00 94.49           C  
ATOM   3410  N   GLU C 205       5.368  48.271  -0.407  1.00 94.09           N  
ATOM   3411  CA  GLU C 205       6.560  47.788   0.282  1.00 94.09           C  
ATOM   3412  C   GLU C 205       6.497  46.279   0.505  1.00 94.09           C  
ATOM   3413  O   GLU C 205       7.522  45.639   0.745  1.00 94.09           O  
ATOM   3414  CB  GLU C 205       6.738  48.510   1.620  1.00 94.09           C  
ATOM   3415  CG  GLU C 205       5.603  48.266   2.605  1.00 94.09           C  
ATOM   3416  CD  GLU C 205       4.408  49.179   2.382  1.00 94.09           C  
ATOM   3417  OE1 GLU C 205       3.489  49.195   3.231  1.00 94.09           O  
ATOM   3418  OE2 GLU C 205       4.391  49.884   1.348  1.00 94.09           O  
ATOM   3419  N   ASP C 206       5.333  45.811   0.470  1.00 95.89           N  
ATOM   3420  CA  ASP C 206       5.130  44.388   0.721  1.00 95.89           C  
ATOM   3421  C   ASP C 206       5.373  43.565  -0.543  1.00 95.89           C  
ATOM   3422  O   ASP C 206       5.447  42.336  -0.484  1.00 95.89           O  
ATOM   3423  CB  ASP C 206       3.717  44.133   1.250  1.00 95.89           C  
ATOM   3424  CG  ASP C 206       3.467  44.769   2.606  1.00 95.89           C  
ATOM   3425  OD1 ASP C 206       4.339  44.670   3.497  1.00 95.89           O  
ATOM   3426  OD2 ASP C 206       2.388  45.374   2.788  1.00 95.89           O  
ATOM   3427  N   ALA C 207       5.459  44.228  -1.722  1.00 96.56           N  
ATOM   3428  CA  ALA C 207       5.774  43.523  -2.963  1.00 96.56           C  
ATOM   3429  C   ALA C 207       7.184  42.942  -2.920  1.00 96.56           C  
ATOM   3430  O   ALA C 207       8.060  43.471  -2.231  1.00 96.56           O  
ATOM   3431  CB  ALA C 207       5.623  44.459  -4.159  1.00 96.56           C  
ATOM   3432  N   GLY C 208       7.330  41.813  -3.646  1.00 95.93           N  
ATOM   3433  CA  GLY C 208       8.646  41.195  -3.691  1.00 95.93           C  
ATOM   3434  C   GLY C 208       8.591  39.679  -3.713  1.00 95.93           C  
ATOM   3435  O   GLY C 208       7.595  39.094  -4.143  1.00 95.93           O  
ATOM   3436  N   SER C 209       9.779  39.130  -3.270  1.00 96.86           N  
ATOM   3437  CA  SER C 209       9.924  37.678  -3.308  1.00 96.86           C  
ATOM   3438  C   SER C 209       9.845  37.078  -1.908  1.00 96.86           C  
ATOM   3439  O   SER C 209      10.406  37.627  -0.958  1.00 96.86           O  
ATOM   3440  CB  SER C 209      11.251  37.289  -3.964  1.00 96.86           C  
ATOM   3441  OG  SER C 209      11.298  37.738  -5.307  1.00 96.86           O  
ATOM   3442  N   TYR C 210       9.017  36.068  -1.830  1.00 97.60           N  
ATOM   3443  CA  TYR C 210       8.883  35.315  -0.589  1.00 97.60           C  
ATOM   3444  C   TYR C 210       9.195  33.840  -0.809  1.00 97.60           C  
ATOM   3445  O   TYR C 210       9.141  33.349  -1.940  1.00 97.60           O  
ATOM   3446  CB  TYR C 210       7.471  35.470  -0.014  1.00 97.60           C  
ATOM   3447  CG  TYR C 210       7.129  36.886   0.381  1.00 97.60           C  
ATOM   3448  CD1 TYR C 210       7.165  37.285   1.715  1.00 97.60           C  
ATOM   3449  CD2 TYR C 210       6.768  37.826  -0.578  1.00 97.60           C  
ATOM   3450  CE1 TYR C 210       6.849  38.589   2.084  1.00 97.60           C  
ATOM   3451  CE2 TYR C 210       6.450  39.132  -0.220  1.00 97.60           C  
ATOM   3452  CZ  TYR C 210       6.493  39.504   1.111  1.00 97.60           C  
ATOM   3453  OH  TYR C 210       6.179  40.795   1.471  1.00 97.60           O  
ATOM   3454  N   ARG C 211       9.545  33.154   0.279  1.00 97.07           N  
ATOM   3455  CA  ARG C 211       9.849  31.728   0.218  1.00 97.07           C  
ATOM   3456  C   ARG C 211       9.247  30.988   1.409  1.00 97.07           C  
ATOM   3457  O   ARG C 211       9.332  31.458   2.544  1.00 97.07           O  
ATOM   3458  CB  ARG C 211      11.361  31.500   0.170  1.00 97.07           C  
ATOM   3459  CG  ARG C 211      11.759  30.047  -0.035  1.00 97.07           C  
ATOM   3460  CD  ARG C 211      13.270  29.883  -0.123  1.00 97.07           C  
ATOM   3461  NE  ARG C 211      13.930  30.301   1.110  1.00 97.07           N  
ATOM   3462  CZ  ARG C 211      14.484  29.474   1.991  1.00 97.07           C  
ATOM   3463  NH1 ARG C 211      14.469  28.161   1.792  1.00 97.07           N  
ATOM   3464  NH2 ARG C 211      15.059  29.962   3.081  1.00 97.07           N  
ATOM   3465  N   CYS C 212       8.572  29.949   1.083  1.00 97.39           N  
ATOM   3466  CA  CYS C 212       8.048  29.076   2.127  1.00 97.39           C  
ATOM   3467  C   CYS C 212       8.852  27.784   2.213  1.00 97.39           C  
ATOM   3468  O   CYS C 212       9.186  27.187   1.188  1.00 97.39           O  
ATOM   3469  CB  CYS C 212       6.576  28.755   1.868  1.00 97.39           C  
ATOM   3470  SG  CYS C 212       5.944  27.387   2.861  1.00 97.39           S  
ATOM   3471  N   GLU C 213       9.161  27.370   3.396  1.00 96.13           N  
ATOM   3472  CA  GLU C 213       9.851  26.109   3.650  1.00 96.13           C  
ATOM   3473  C   GLU C 213       9.116  25.281   4.701  1.00 96.13           C  
ATOM   3474  O   GLU C 213       8.919  25.734   5.830  1.00 96.13           O  
ATOM   3475  CB  GLU C 213      11.292  26.365   4.097  1.00 96.13           C  
ATOM   3476  CG  GLU C 213      12.221  26.783   2.966  1.00 96.13           C  
ATOM   3477  CD  GLU C 213      13.664  26.961   3.408  1.00 96.13           C  
ATOM   3478  OE1 GLU C 213      14.499  27.411   2.591  1.00 96.13           O  
ATOM   3479  OE2 GLU C 213      13.963  26.647   4.583  1.00 96.13           O  
ATOM   3480  N   LEU C 214       8.721  24.187   4.272  1.00 97.05           N  
ATOM   3481  CA  LEU C 214       8.169  23.237   5.231  1.00 97.05           C  
ATOM   3482  C   LEU C 214       9.249  22.295   5.748  1.00 97.05           C  
ATOM   3483  O   LEU C 214       9.812  21.507   4.983  1.00 97.05           O  
ATOM   3484  CB  LEU C 214       7.034  22.431   4.594  1.00 97.05           C  
ATOM   3485  CG  LEU C 214       6.408  21.338   5.462  1.00 97.05           C  
ATOM   3486  CD1 LEU C 214       5.823  21.942   6.733  1.00 97.05           C  
ATOM   3487  CD2 LEU C 214       5.337  20.583   4.681  1.00 97.05           C  
ATOM   3488  N   GLY C 215       9.473  22.352   7.014  1.00 95.53           N  
ATOM   3489  CA  GLY C 215      10.536  21.559   7.611  1.00 95.53           C  
ATOM   3490  C   GLY C 215      10.140  20.115   7.853  1.00 95.53           C  
ATOM   3491  O   GLY C 215       8.955  19.777   7.821  1.00 95.53           O  
ATOM   3492  N   SER C 216      11.181  19.254   8.014  1.00 94.48           N  
ATOM   3493  CA  SER C 216      11.022  17.840   8.338  1.00 94.48           C  
ATOM   3494  C   SER C 216      12.060  17.387   9.360  1.00 94.48           C  
ATOM   3495  O   SER C 216      13.057  18.075   9.587  1.00 94.48           O  
ATOM   3496  CB  SER C 216      11.131  16.985   7.075  1.00 94.48           C  
ATOM   3497  OG  SER C 216      11.284  15.615   7.408  1.00 94.48           O  
ATOM   3498  N   VAL C 217      11.815  16.254   9.916  1.00 91.78           N  
ATOM   3499  CA  VAL C 217      12.736  15.713  10.910  1.00 91.78           C  
ATOM   3500  C   VAL C 217      14.010  15.224  10.223  1.00 91.78           C  
ATOM   3501  O   VAL C 217      15.057  15.102  10.862  1.00 91.78           O  
ATOM   3502  CB  VAL C 217      12.090  14.562  11.715  1.00 91.78           C  
ATOM   3503  CG1 VAL C 217      10.970  15.091  12.609  1.00 91.78           C  
ATOM   3504  CG2 VAL C 217      11.561  13.483  10.773  1.00 91.78           C  
ATOM   3505  N   ASN C 218      14.120  14.851   8.880  1.00 83.45           N  
ATOM   3506  CA  ASN C 218      15.254  14.348   8.113  1.00 83.45           C  
ATOM   3507  C   ASN C 218      16.219  15.470   7.738  1.00 83.45           C  
ATOM   3508  O   ASN C 218      17.114  15.275   6.914  1.00 83.45           O  
ATOM   3509  CB  ASN C 218      14.772  13.621   6.856  1.00 83.45           C  
ATOM   3510  CG  ASN C 218      14.114  12.291   7.167  1.00 83.45           C  
ATOM   3511  ND2 ASN C 218      13.513  11.675   6.156  1.00 83.45           N  
ATOM   3512  OD1 ASN C 218      14.144  11.821   8.307  1.00 83.45           O  
ATOM   3513  N   SER C 219      16.247  16.572   8.308  1.00 79.14           N  
ATOM   3514  CA  SER C 219      17.158  17.696   8.119  1.00 79.14           C  
ATOM   3515  C   SER C 219      16.834  18.462   6.841  1.00 79.14           C  
ATOM   3516  O   SER C 219      16.995  19.683   6.785  1.00 79.14           O  
ATOM   3517  CB  SER C 219      18.607  17.211   8.080  1.00 79.14           C  
ATOM   3518  OG  SER C 219      18.797  16.121   8.964  1.00 79.14           O  
ATOM   3519  N   SER C 220      16.299  17.785   5.761  1.00 88.26           N  
ATOM   3520  CA  SER C 220      15.927  18.498   4.543  1.00 88.26           C  
ATOM   3521  C   SER C 220      14.456  18.902   4.567  1.00 88.26           C  
ATOM   3522  O   SER C 220      13.623  18.196   5.138  1.00 88.26           O  
ATOM   3523  CB  SER C 220      16.208  17.637   3.311  1.00 88.26           C  
ATOM   3524  OG  SER C 220      15.476  16.425   3.366  1.00 88.26           O  
ATOM   3525  N   PRO C 221      14.253  20.089   4.006  1.00 94.27           N  
ATOM   3526  CA  PRO C 221      12.851  20.510   3.979  1.00 94.27           C  
ATOM   3527  C   PRO C 221      11.973  19.587   3.135  1.00 94.27           C  
ATOM   3528  O   PRO C 221      12.440  19.025   2.141  1.00 94.27           O  
ATOM   3529  CB  PRO C 221      12.915  21.912   3.368  1.00 94.27           C  
ATOM   3530  CG  PRO C 221      14.374  22.221   3.272  1.00 94.27           C  
ATOM   3531  CD  PRO C 221      15.146  20.960   3.537  1.00 94.27           C  
ATOM   3532  N   ALA C 222      10.740  19.467   3.519  1.00 96.43           N  
ATOM   3533  CA  ALA C 222       9.774  18.646   2.794  1.00 96.43           C  
ATOM   3534  C   ALA C 222       9.273  19.366   1.545  1.00 96.43           C  
ATOM   3535  O   ALA C 222       9.047  18.738   0.508  1.00 96.43           O  
ATOM   3536  CB  ALA C 222       8.601  18.278   3.698  1.00 96.43           C  
ATOM   3537  N   THR C 223       9.094  20.678   1.726  1.00 96.85           N  
ATOM   3538  CA  THR C 223       8.567  21.467   0.618  1.00 96.85           C  
ATOM   3539  C   THR C 223       9.209  22.851   0.587  1.00 96.85           C  
ATOM   3540  O   THR C 223       9.457  23.449   1.635  1.00 96.85           O  
ATOM   3541  CB  THR C 223       7.036  21.610   0.711  1.00 96.85           C  
ATOM   3542  CG2 THR C 223       6.504  22.535  -0.377  1.00 96.85           C  
ATOM   3543  OG1 THR C 223       6.432  20.319   0.564  1.00 96.85           O  
ATOM   3544  N   ILE C 224       9.513  23.296  -0.649  1.00 96.78           N  
ATOM   3545  CA  ILE C 224       9.954  24.668  -0.879  1.00 96.78           C  
ATOM   3546  C   ILE C 224       9.109  25.304  -1.981  1.00 96.78           C  
ATOM   3547  O   ILE C 224       9.027  24.775  -3.092  1.00 96.78           O  
ATOM   3548  CB  ILE C 224      11.452  24.724  -1.252  1.00 96.78           C  
ATOM   3549  CG1 ILE C 224      12.305  24.115  -0.134  1.00 96.78           C  
ATOM   3550  CG2 ILE C 224      11.882  26.165  -1.546  1.00 96.78           C  
ATOM   3551  CD1 ILE C 224      13.782  23.985  -0.481  1.00 96.78           C  
ATOM   3552  N   ILE C 225       8.512  26.367  -1.626  1.00 97.06           N  
ATOM   3553  CA  ILE C 225       7.713  27.096  -2.604  1.00 97.06           C  
ATOM   3554  C   ILE C 225       8.142  28.561  -2.632  1.00 97.06           C  
ATOM   3555  O   ILE C 225       8.291  29.191  -1.582  1.00 97.06           O  
ATOM   3556  CB  ILE C 225       6.203  26.985  -2.295  1.00 97.06           C  
ATOM   3557  CG1 ILE C 225       5.753  25.521  -2.347  1.00 97.06           C  
ATOM   3558  CG2 ILE C 225       5.388  27.843  -3.267  1.00 97.06           C  
ATOM   3559  CD1 ILE C 225       4.282  25.313  -2.012  1.00 97.06           C  
ATOM   3560  N   ASN C 226       8.308  29.084  -3.850  1.00 96.77           N  
ATOM   3561  CA  ASN C 226       8.649  30.491  -4.031  1.00 96.77           C  
ATOM   3562  C   ASN C 226       7.448  31.301  -4.511  1.00 96.77           C  
ATOM   3563  O   ASN C 226       6.673  30.834  -5.347  1.00 96.77           O  
ATOM   3564  CB  ASN C 226       9.815  30.639  -5.010  1.00 96.77           C  
ATOM   3565  CG  ASN C 226      11.099  30.024  -4.487  1.00 96.77           C  
ATOM   3566  ND2 ASN C 226      11.605  29.020  -5.193  1.00 96.77           N  
ATOM   3567  OD1 ASN C 226      11.629  30.446  -3.456  1.00 96.77           O  
ATOM   3568  N   PHE C 227       7.360  32.484  -3.884  1.00 97.47           N  
ATOM   3569  CA  PHE C 227       6.270  33.381  -4.254  1.00 97.47           C  
ATOM   3570  C   PHE C 227       6.813  34.701  -4.785  1.00 97.47           C  
ATOM   3571  O   PHE C 227       7.781  35.242  -4.248  1.00 97.47           O  
ATOM   3572  CB  PHE C 227       5.351  33.635  -3.055  1.00 97.47           C  
ATOM   3573  CG  PHE C 227       4.739  32.384  -2.484  1.00 97.47           C  
ATOM   3574  CD1 PHE C 227       3.490  31.949  -2.907  1.00 97.47           C  
ATOM   3575  CD2 PHE C 227       5.414  31.644  -1.522  1.00 97.47           C  
ATOM   3576  CE1 PHE C 227       2.920  30.791  -2.379  1.00 97.47           C  
ATOM   3577  CE2 PHE C 227       4.852  30.486  -0.991  1.00 97.47           C  
ATOM   3578  CZ  PHE C 227       3.604  30.063  -1.420  1.00 97.47           C  
ATOM   3579  N   HIS C 228       6.237  35.119  -5.868  1.00 97.51           N  
ATOM   3580  CA  HIS C 228       6.466  36.471  -6.365  1.00 97.51           C  
ATOM   3581  C   HIS C 228       5.218  37.333  -6.211  1.00 97.51           C  
ATOM   3582  O   HIS C 228       4.231  37.136  -6.923  1.00 97.51           O  
ATOM   3583  CB  HIS C 228       6.905  36.438  -7.830  1.00 97.51           C  
ATOM   3584  CG  HIS C 228       7.376  37.761  -8.345  1.00 97.51           C  
ATOM   3585  CD2 HIS C 228       6.878  38.567  -9.313  1.00 97.51           C  
ATOM   3586  ND1 HIS C 228       8.495  38.395  -7.852  1.00 97.51           N  
ATOM   3587  CE1 HIS C 228       8.666  39.538  -8.496  1.00 97.51           C  
ATOM   3588  NE2 HIS C 228       7.699  39.665  -9.387  1.00 97.51           N  
ATOM   3589  N   VAL C 229       5.343  38.338  -5.326  1.00 97.41           N  
ATOM   3590  CA  VAL C 229       4.174  39.142  -4.985  1.00 97.41           C  
ATOM   3591  C   VAL C 229       4.257  40.497  -5.685  1.00 97.41           C  
ATOM   3592  O   VAL C 229       5.260  41.204  -5.566  1.00 97.41           O  
ATOM   3593  CB  VAL C 229       4.046  39.338  -3.458  1.00 97.41           C  
ATOM   3594  CG1 VAL C 229       2.847  40.225  -3.126  1.00 97.41           C  
ATOM   3595  CG2 VAL C 229       3.926  37.988  -2.755  1.00 97.41           C  
ATOM   3596  N   THR C 230       3.177  40.858  -6.424  1.00 96.71           N  
ATOM   3597  CA  THR C 230       3.022  42.167  -7.048  1.00 96.71           C  
ATOM   3598  C   THR C 230       1.802  42.892  -6.490  1.00 96.71           C  
ATOM   3599  O   THR C 230       0.707  42.327  -6.436  1.00 96.71           O  
ATOM   3600  CB  THR C 230       2.895  42.045  -8.578  1.00 96.71           C  
ATOM   3601  CG2 THR C 230       3.077  43.399  -9.255  1.00 96.71           C  
ATOM   3602  OG1 THR C 230       3.895  41.142  -9.065  1.00 96.71           O  
ATOM   3603  N   VAL C 231       2.066  44.096  -5.993  1.00 95.70           N  
ATOM   3604  CA  VAL C 231       0.964  44.896  -5.469  1.00 95.70           C  
ATOM   3605  C   VAL C 231       0.474  45.868  -6.540  1.00 95.70           C  
ATOM   3606  O   VAL C 231       1.248  46.683  -7.047  1.00 95.70           O  
ATOM   3607  CB  VAL C 231       1.379  45.669  -4.197  1.00 95.70           C  
ATOM   3608  CG1 VAL C 231       0.235  46.554  -3.706  1.00 95.70           C  
ATOM   3609  CG2 VAL C 231       1.815  44.698  -3.102  1.00 95.70           C  
ATOM   3610  N   LEU C 232      -0.796  45.783  -6.791  1.00 93.99           N  
ATOM   3611  CA  LEU C 232      -1.401  46.628  -7.815  1.00 93.99           C  
ATOM   3612  C   LEU C 232      -2.013  47.879  -7.196  1.00 93.99           C  
ATOM   3613  O   LEU C 232      -2.687  47.802  -6.166  1.00 93.99           O  
ATOM   3614  CB  LEU C 232      -2.471  45.851  -8.588  1.00 93.99           C  
ATOM   3615  CG  LEU C 232      -2.021  44.539  -9.233  1.00 93.99           C  
ATOM   3616  CD1 LEU C 232      -3.228  43.767  -9.758  1.00 93.99           C  
ATOM   3617  CD2 LEU C 232      -1.023  44.808 -10.354  1.00 93.99           C  
ATOM   3618  N   PRO C 233      -1.653  49.059  -7.746  1.00 86.81           N  
ATOM   3619  CA  PRO C 233      -2.211  50.296  -7.195  1.00 86.81           C  
ATOM   3620  C   PRO C 233      -3.731  50.370  -7.324  1.00 86.81           C  
ATOM   3621  O   PRO C 233      -4.311  49.719  -8.197  1.00 86.81           O  
ATOM   3622  CB  PRO C 233      -1.538  51.389  -8.031  1.00 86.81           C  
ATOM   3623  CG  PRO C 233      -0.990  50.674  -9.222  1.00 86.81           C  
ATOM   3624  CD  PRO C 233      -1.018  49.198  -8.948  1.00 86.81           C  
ATOM   3625  N   LYS C 234      -4.367  50.825  -6.357  1.00 72.40           N  
ATOM   3626  CA  LYS C 234      -5.814  51.014  -6.413  1.00 72.40           C  
ATOM   3627  C   LYS C 234      -6.229  51.710  -7.705  1.00 72.40           C  
ATOM   3628  O   LYS C 234      -5.643  52.725  -8.087  1.00 72.40           O  
ATOM   3629  CB  LYS C 234      -6.296  51.822  -5.206  1.00 72.40           C  
ATOM   3630  CG  LYS C 234      -7.060  51.001  -4.177  1.00 72.40           C  
ATOM   3631  CD  LYS C 234      -7.539  51.865  -3.017  1.00 72.40           C  
ATOM   3632  CE  LYS C 234      -8.229  51.031  -1.946  1.00 72.40           C  
ATOM   3633  NZ  LYS C 234      -8.668  51.868  -0.790  1.00 72.40           N  
ATOM   3634  N   MET C 235      -6.423  50.983  -8.664  1.00 59.75           N  
ATOM   3635  CA  MET C 235      -6.984  51.729  -9.788  1.00 59.75           C  
ATOM   3636  C   MET C 235      -8.101  52.657  -9.322  1.00 59.75           C  
ATOM   3637  O   MET C 235      -8.997  52.238  -8.588  1.00 59.75           O  
ATOM   3638  CB  MET C 235      -7.511  50.771 -10.858  1.00 59.75           C  
ATOM   3639  CG  MET C 235      -6.425  50.186 -11.745  1.00 59.75           C  
ATOM   3640  SD  MET C 235      -7.090  49.512 -13.318  1.00 59.75           S  
ATOM   3641  CE  MET C 235      -5.626  49.665 -14.377  1.00 59.75           C  
ATOM   3642  N   ILE C 236      -7.771  53.867  -8.997  1.00 53.11           N  
ATOM   3643  CA  ILE C 236      -8.918  54.768  -8.947  1.00 53.11           C  
ATOM   3644  C   ILE C 236      -9.901  54.411 -10.059  1.00 53.11           C  
ATOM   3645  O   ILE C 236      -9.579  54.529 -11.244  1.00 53.11           O  
ATOM   3646  CB  ILE C 236      -8.483  56.245  -9.070  1.00 53.11           C  
ATOM   3647  CG1 ILE C 236      -7.433  56.581  -8.004  1.00 53.11           C  
ATOM   3648  CG2 ILE C 236      -9.693  57.176  -8.958  1.00 53.11           C  
ATOM   3649  CD1 ILE C 236      -6.744  57.923  -8.217  1.00 53.11           C  
ATOM   3650  N   LYS C 237     -10.458  53.369 -10.039  1.00 49.36           N  
ATOM   3651  CA  LYS C 237     -11.562  53.236 -10.985  1.00 49.36           C  
ATOM   3652  C   LYS C 237     -12.294  54.562 -11.167  1.00 49.36           C  
ATOM   3653  O   LYS C 237     -12.840  55.112 -10.208  1.00 49.36           O  
ATOM   3654  CB  LYS C 237     -12.541  52.157 -10.519  1.00 49.36           C  
ATOM   3655  CG  LYS C 237     -12.236  50.768 -11.063  1.00 49.36           C  
ATOM   3656  CD  LYS C 237     -13.289  49.755 -10.631  1.00 49.36           C  
ATOM   3657  CE  LYS C 237     -12.968  48.360 -11.148  1.00 49.36           C  
ATOM   3658  NZ  LYS C 237     -13.959  47.350 -10.668  1.00 49.36           N  
ATOM   3659  N   GLU C 238     -11.674  55.487 -11.918  1.00 44.93           N  
ATOM   3660  CA  GLU C 238     -12.649  56.473 -12.374  1.00 44.93           C  
ATOM   3661  C   GLU C 238     -13.942  55.802 -12.828  1.00 44.93           C  
ATOM   3662  O   GLU C 238     -13.928  54.962 -13.730  1.00 44.93           O  
ATOM   3663  CB  GLU C 238     -12.068  57.319 -13.510  1.00 44.93           C  
ATOM   3664  CG  GLU C 238     -11.364  58.583 -13.038  1.00 44.93           C  
ATOM   3665  CD  GLU C 238     -10.793  59.413 -14.177  1.00 44.93           C  
ATOM   3666  OE1 GLU C 238     -10.310  60.539 -13.923  1.00 44.93           O  
ATOM   3667  OE2 GLU C 238     -10.831  58.932 -15.332  1.00 44.93           O  
ATOM   3668  N   GLU C 239     -14.646  55.381 -11.915  1.00 39.63           N  
ATOM   3669  CA  GLU C 239     -15.995  54.994 -12.319  1.00 39.63           C  
ATOM   3670  C   GLU C 239     -16.476  55.828 -13.503  1.00 39.63           C  
ATOM   3671  O   GLU C 239     -16.558  57.054 -13.412  1.00 39.63           O  
ATOM   3672  CB  GLU C 239     -16.968  55.132 -11.147  1.00 39.63           C  
ATOM   3673  CG  GLU C 239     -17.233  53.828 -10.409  1.00 39.63           C  
ATOM   3674  CD  GLU C 239     -18.204  53.980  -9.249  1.00 39.63           C  
ATOM   3675  OE1 GLU C 239     -18.581  52.957  -8.634  1.00 39.63           O  
ATOM   3676  OE2 GLU C 239     -18.591  55.133  -8.953  1.00 39.63           O  
ATOM   3677  N   LYS C 240     -15.919  55.468 -14.659  1.00 46.38           N  
ATOM   3678  CA  LYS C 240     -16.715  56.096 -15.710  1.00 46.38           C  
ATOM   3679  C   LYS C 240     -18.196  56.115 -15.340  1.00 46.38           C  
ATOM   3680  O   LYS C 240     -18.774  55.075 -15.016  1.00 46.38           O  
ATOM   3681  CB  LYS C 240     -16.517  55.370 -17.040  1.00 46.38           C  
ATOM   3682  CG  LYS C 240     -15.396  55.941 -17.897  1.00 46.38           C  
ATOM   3683  CD  LYS C 240     -15.316  55.245 -19.250  1.00 46.38           C  
ATOM   3684  CE  LYS C 240     -14.137  55.750 -20.070  1.00 46.38           C  
ATOM   3685  NZ  LYS C 240     -13.931  54.935 -21.304  1.00 46.38           N  
ATOM   3686  N   PRO C 241     -18.772  57.326 -14.815  1.00 40.24           N  
ATOM   3687  CA  PRO C 241     -20.216  57.368 -14.576  1.00 40.24           C  
ATOM   3688  C   PRO C 241     -21.014  56.647 -15.660  1.00 40.24           C  
ATOM   3689  O   PRO C 241     -20.661  56.714 -16.841  1.00 40.24           O  
ATOM   3690  CB  PRO C 241     -20.530  58.866 -14.574  1.00 40.24           C  
ATOM   3691  CG  PRO C 241     -19.255  59.524 -14.992  1.00 40.24           C  
ATOM   3692  CD  PRO C 241     -18.218  58.459 -15.207  1.00 40.24           C  
ATOM   3693  N   SER C 242     -21.405  55.485 -15.352  1.00 41.65           N  
ATOM   3694  CA  SER C 242     -22.263  54.870 -16.359  1.00 41.65           C  
ATOM   3695  C   SER C 242     -23.187  55.900 -17.002  1.00 41.65           C  
ATOM   3696  O   SER C 242     -23.813  56.700 -16.305  1.00 41.65           O  
ATOM   3697  CB  SER C 242     -23.094  53.744 -15.742  1.00 41.65           C  
ATOM   3698  OG  SER C 242     -23.724  54.179 -14.549  1.00 41.65           O  
ATOM   3699  N   PRO C 243     -22.755  56.447 -18.253  1.00 44.60           N  
ATOM   3700  CA  PRO C 243     -23.663  57.378 -18.926  1.00 44.60           C  
ATOM   3701  C   PRO C 243     -25.127  56.961 -18.813  1.00 44.60           C  
ATOM   3702  O   PRO C 243     -25.505  55.885 -19.284  1.00 44.60           O  
ATOM   3703  CB  PRO C 243     -23.195  57.337 -20.382  1.00 44.60           C  
ATOM   3704  CG  PRO C 243     -22.317  56.130 -20.467  1.00 44.60           C  
ATOM   3705  CD  PRO C 243     -22.103  55.598 -19.079  1.00 44.60           C  
ATOM   3706  N   ASN C 244     -25.638  56.896 -17.494  1.00 33.85           N  
ATOM   3707  CA  ASN C 244     -27.027  56.485 -17.320  1.00 33.85           C  
ATOM   3708  C   ASN C 244     -27.872  56.837 -18.540  1.00 33.85           C  
ATOM   3709  O   ASN C 244     -28.498  55.960 -19.141  1.00 33.85           O  
ATOM   3710  CB  ASN C 244     -27.621  57.121 -16.061  1.00 33.85           C  
ATOM   3711  CG  ASN C 244     -27.402  56.277 -14.822  1.00 33.85           C  
ATOM   3712  ND2 ASN C 244     -27.422  56.916 -13.657  1.00 33.85           N  
ATOM   3713  OD1 ASN C 244     -27.215  55.060 -14.908  1.00 33.85           O  
ATOM   3714  N   ILE C 245     -28.910  57.671 -18.310  1.00 37.14           N  
ATOM   3715  CA  ILE C 245     -30.334  57.592 -18.616  1.00 37.14           C  
ATOM   3716  C   ILE C 245     -30.602  58.213 -19.985  1.00 37.14           C  
ATOM   3717  O   ILE C 245     -30.449  59.423 -20.165  1.00 37.14           O  
ATOM   3718  CB  ILE C 245     -31.185  58.293 -17.533  1.00 37.14           C  
ATOM   3719  CG1 ILE C 245     -30.971  57.624 -16.171  1.00 37.14           C  
ATOM   3720  CG2 ILE C 245     -32.666  58.283 -17.922  1.00 37.14           C  
ATOM   3721  CD1 ILE C 245     -31.769  58.258 -15.039  1.00 37.14           C  
ATOM   3722  N   VAL C 246     -29.852  57.741 -21.007  1.00 38.40           N  
ATOM   3723  CA  VAL C 246     -30.324  58.232 -22.298  1.00 38.40           C  
ATOM   3724  C   VAL C 246     -31.850  58.201 -22.336  1.00 38.40           C  
ATOM   3725  O   VAL C 246     -32.466  57.185 -22.001  1.00 38.40           O  
ATOM   3726  CB  VAL C 246     -29.745  57.403 -23.467  1.00 38.40           C  
ATOM   3727  CG1 VAL C 246     -29.703  58.232 -24.748  1.00 38.40           C  
ATOM   3728  CG2 VAL C 246     -28.350  56.888 -23.115  1.00 38.40           C  
ATOM   3729  N   THR C 247     -32.469  59.357 -22.096  1.00 34.83           N  
ATOM   3730  CA  THR C 247     -33.903  59.599 -22.216  1.00 34.83           C  
ATOM   3731  C   THR C 247     -34.439  59.031 -23.527  1.00 34.83           C  
ATOM   3732  O   THR C 247     -33.795  59.148 -24.570  1.00 34.83           O  
ATOM   3733  CB  THR C 247     -34.223  61.104 -22.136  1.00 34.83           C  
ATOM   3734  CG2 THR C 247     -35.091  61.417 -20.922  1.00 34.83           C  
ATOM   3735  OG1 THR C 247     -32.999  61.842 -22.038  1.00 34.83           O  
ATOM   3736  N   PRO C 248     -35.414  58.124 -23.437  1.00 35.63           N  
ATOM   3737  CA  PRO C 248     -36.085  57.352 -24.485  1.00 35.63           C  
ATOM   3738  C   PRO C 248     -36.498  58.211 -25.678  1.00 35.63           C  
ATOM   3739  O   PRO C 248     -37.309  59.129 -25.531  1.00 35.63           O  
ATOM   3740  CB  PRO C 248     -37.314  56.782 -23.772  1.00 35.63           C  
ATOM   3741  CG  PRO C 248     -37.288  57.403 -22.411  1.00 35.63           C  
ATOM   3742  CD  PRO C 248     -36.118  58.343 -22.339  1.00 35.63           C  
ATOM   3743  N   GLY C 249     -35.456  58.941 -26.350  1.00 28.78           N  
ATOM   3744  CA  GLY C 249     -35.988  59.772 -27.418  1.00 28.78           C  
ATOM   3745  C   GLY C 249     -37.069  59.081 -28.230  1.00 28.78           C  
ATOM   3746  O   GLY C 249     -37.194  57.856 -28.190  1.00 28.78           O  
ATOM   3747  N   GLU C 250     -37.872  59.885 -28.880  1.00 29.72           N  
ATOM   3748  CA  GLU C 250     -39.159  59.826 -29.567  1.00 29.72           C  
ATOM   3749  C   GLU C 250     -39.099  58.891 -30.773  1.00 29.72           C  
ATOM   3750  O   GLU C 250     -38.331  59.125 -31.709  1.00 29.72           O  
ATOM   3751  CB  GLU C 250     -39.596  61.225 -30.009  1.00 29.72           C  
ATOM   3752  CG  GLU C 250     -40.585  61.887 -29.061  1.00 29.72           C  
ATOM   3753  CD  GLU C 250     -40.947  63.308 -29.468  1.00 29.72           C  
ATOM   3754  OE1 GLU C 250     -41.872  63.895 -28.862  1.00 29.72           O  
ATOM   3755  OE2 GLU C 250     -40.300  63.837 -30.399  1.00 29.72           O  
ATOM   3756  N   ALA C 251     -39.061  57.562 -30.553  1.00 29.82           N  
ATOM   3757  CA  ALA C 251     -39.136  56.586 -31.637  1.00 29.82           C  
ATOM   3758  C   ALA C 251     -40.182  56.993 -32.671  1.00 29.82           C  
ATOM   3759  O   ALA C 251     -41.356  57.173 -32.338  1.00 29.82           O  
ATOM   3760  CB  ALA C 251     -39.452  55.199 -31.082  1.00 29.82           C  
ATOM   3761  N   THR C 252     -39.708  57.810 -33.619  1.00 28.80           N  
ATOM   3762  CA  THR C 252     -40.514  58.265 -34.746  1.00 28.80           C  
ATOM   3763  C   THR C 252     -41.365  57.124 -35.297  1.00 28.80           C  
ATOM   3764  O   THR C 252     -40.928  55.971 -35.321  1.00 28.80           O  
ATOM   3765  CB  THR C 252     -39.630  58.838 -35.870  1.00 28.80           C  
ATOM   3766  CG2 THR C 252     -40.262  60.082 -36.485  1.00 28.80           C  
ATOM   3767  OG1 THR C 252     -38.348  59.184 -35.331  1.00 28.80           O  
ATOM   3768  N   THR C 253     -42.601  57.545 -35.751  1.00 25.05           N  
ATOM   3769  CA  THR C 253     -43.914  57.068 -36.174  1.00 25.05           C  
ATOM   3770  C   THR C 253     -43.782  56.065 -37.317  1.00 25.05           C  
ATOM   3771  O   THR C 253     -42.868  56.166 -38.137  1.00 25.05           O  
ATOM   3772  CB  THR C 253     -44.816  58.236 -36.615  1.00 25.05           C  
ATOM   3773  CG2 THR C 253     -46.290  57.896 -36.414  1.00 25.05           C  
ATOM   3774  OG1 THR C 253     -44.495  59.399 -35.841  1.00 25.05           O  
ATOM   3775  N   GLU C 254     -44.640  55.041 -37.244  1.00 24.65           N  
ATOM   3776  CA  GLU C 254     -45.137  53.832 -37.896  1.00 24.65           C  
ATOM   3777  C   GLU C 254     -45.459  54.091 -39.366  1.00 24.65           C  
ATOM   3778  O   GLU C 254     -46.435  54.773 -39.682  1.00 24.65           O  
ATOM   3779  CB  GLU C 254     -46.377  53.302 -37.171  1.00 24.65           C  
ATOM   3780  CG  GLU C 254     -46.060  52.328 -36.046  1.00 24.65           C  
ATOM   3781  CD  GLU C 254     -47.303  51.749 -35.387  1.00 24.65           C  
ATOM   3782  OE1 GLU C 254     -47.172  50.831 -34.546  1.00 24.65           O  
ATOM   3783  OE2 GLU C 254     -48.416  52.216 -35.716  1.00 24.65           O  
ATOM   3784  N   SER C 255     -44.459  54.687 -40.132  1.00 25.37           N  
ATOM   3785  CA  SER C 255     -45.070  55.016 -41.416  1.00 25.37           C  
ATOM   3786  C   SER C 255     -45.828  53.822 -41.988  1.00 25.37           C  
ATOM   3787  O   SER C 255     -45.428  52.674 -41.790  1.00 25.37           O  
ATOM   3788  CB  SER C 255     -44.007  55.482 -42.412  1.00 25.37           C  
ATOM   3789  OG  SER C 255     -42.962  54.530 -42.515  1.00 25.37           O  
ATOM   3790  N   SER C 256     -47.049  54.066 -42.540  1.00 24.14           N  
ATOM   3791  CA  SER C 256     -48.285  53.563 -43.129  1.00 24.14           C  
ATOM   3792  C   SER C 256     -48.009  52.763 -44.398  1.00 24.14           C  
ATOM   3793  O   SER C 256     -47.514  53.309 -45.385  1.00 24.14           O  
ATOM   3794  CB  SER C 256     -49.240  54.717 -43.441  1.00 24.14           C  
ATOM   3795  OG  SER C 256     -48.551  55.781 -44.075  1.00 24.14           O  
ATOM   3796  N   ILE C 257     -47.499  51.530 -44.283  1.00 27.00           N  
ATOM   3797  CA  ILE C 257     -47.487  50.647 -45.445  1.00 27.00           C  
ATOM   3798  C   ILE C 257     -48.845  50.689 -46.140  1.00 27.00           C  
ATOM   3799  O   ILE C 257     -49.877  50.426 -45.517  1.00 27.00           O  
ATOM   3800  CB  ILE C 257     -47.134  49.196 -45.047  1.00 27.00           C  
ATOM   3801  CG1 ILE C 257     -45.898  49.177 -44.140  1.00 27.00           C  
ATOM   3802  CG2 ILE C 257     -46.911  48.333 -46.292  1.00 27.00           C  
ATOM   3803  CD1 ILE C 257     -45.601  47.816 -43.526  1.00 27.00           C  
ATOM   3804  N   SER C 258     -48.995  51.472 -47.257  1.00 23.51           N  
ATOM   3805  CA  SER C 258     -49.972  51.597 -48.335  1.00 23.51           C  
ATOM   3806  C   SER C 258     -50.380  50.229 -48.870  1.00 23.51           C  
ATOM   3807  O   SER C 258     -49.529  49.374 -49.119  1.00 23.51           O  
ATOM   3808  CB  SER C 258     -49.410  52.452 -49.471  1.00 23.51           C  
ATOM   3809  OG  SER C 258     -50.385  52.649 -50.480  1.00 23.51           O  
ATOM   3810  N   LEU C 259     -51.677  49.893 -48.855  1.00 24.64           N  
ATOM   3811  CA  LEU C 259     -52.613  48.848 -49.255  1.00 24.64           C  
ATOM   3812  C   LEU C 259     -52.675  48.726 -50.773  1.00 24.64           C  
ATOM   3813  O   LEU C 259     -53.503  47.985 -51.307  1.00 24.64           O  
ATOM   3814  CB  LEU C 259     -54.009  49.137 -48.697  1.00 24.64           C  
ATOM   3815  CG  LEU C 259     -54.325  48.546 -47.321  1.00 24.64           C  
ATOM   3816  CD1 LEU C 259     -55.439  49.339 -46.646  1.00 24.64           C  
ATOM   3817  CD2 LEU C 259     -54.709  47.075 -47.446  1.00 24.64           C  
ATOM   3818  N   GLN C 260     -51.774  49.129 -51.686  1.00 28.39           N  
ATOM   3819  CA  GLN C 260     -52.436  49.222 -52.983  1.00 28.39           C  
ATOM   3820  C   GLN C 260     -53.078  47.891 -53.369  1.00 28.39           C  
ATOM   3821  O   GLN C 260     -52.542  46.825 -53.059  1.00 28.39           O  
ATOM   3822  CB  GLN C 260     -51.447  49.660 -54.062  1.00 28.39           C  
ATOM   3823  CG  GLN C 260     -51.335  51.171 -54.217  1.00 28.39           C  
ATOM   3824  CD  GLN C 260     -50.460  51.579 -55.387  1.00 28.39           C  
ATOM   3825  NE2 GLN C 260     -50.493  52.862 -55.734  1.00 28.39           N  
ATOM   3826  OE1 GLN C 260     -49.761  50.748 -55.976  1.00 28.39           O  
ATOM   3827  N   PRO C 261     -54.355  48.058 -54.099  1.00 29.96           N  
ATOM   3828  CA  PRO C 261     -55.345  47.189 -54.741  1.00 29.96           C  
ATOM   3829  C   PRO C 261     -54.734  46.294 -55.816  1.00 29.96           C  
ATOM   3830  O   PRO C 261     -53.699  46.635 -56.395  1.00 29.96           O  
ATOM   3831  CB  PRO C 261     -56.339  48.179 -55.353  1.00 29.96           C  
ATOM   3832  CG  PRO C 261     -55.657  49.506 -55.270  1.00 29.96           C  
ATOM   3833  CD  PRO C 261     -54.328  49.318 -54.595  1.00 29.96           C  
ATOM   3834  N   LEU C 262     -55.160  45.017 -55.928  1.00 26.59           N  
ATOM   3835  CA  LEU C 262     -55.549  44.139 -57.025  1.00 26.59           C  
ATOM   3836  C   LEU C 262     -56.494  44.853 -57.984  1.00 26.59           C  
ATOM   3837  O   LEU C 262     -57.479  45.459 -57.556  1.00 26.59           O  
ATOM   3838  CB  LEU C 262     -56.213  42.869 -56.486  1.00 26.59           C  
ATOM   3839  CG  LEU C 262     -55.302  41.655 -56.294  1.00 26.59           C  
ATOM   3840  CD1 LEU C 262     -55.865  40.735 -55.217  1.00 26.59           C  
ATOM   3841  CD2 LEU C 262     -55.129  40.904 -57.611  1.00 26.59           C  
ATOM   3842  N   GLN C 263     -56.043  45.279 -59.257  1.00 19.55           N  
ATOM   3843  CA  GLN C 263     -56.485  44.576 -60.455  1.00 19.55           C  
ATOM   3844  C   GLN C 263     -56.143  43.091 -60.381  1.00 19.55           C  
ATOM   3845  O   GLN C 263     -55.109  42.714 -59.826  1.00 19.55           O  
ATOM   3846  CB  GLN C 263     -55.858  45.197 -61.704  1.00 19.55           C  
ATOM   3847  CG  GLN C 263     -56.669  46.342 -62.296  1.00 19.55           C  
ATOM   3848  CD  GLN C 263     -56.143  46.799 -63.643  1.00 19.55           C  
ATOM   3849  NE2 GLN C 263     -56.916  47.634 -64.330  1.00 19.55           N  
ATOM   3850  OE1 GLN C 263     -55.051  46.406 -64.064  1.00 19.55           O  
TER   
END
