# Supplementary material for: Deep learning insights into the architecture of the mammalian egg-sperm fusion synapse
Source: eLife. 2024 Apr 26;13:RP93131. doi: 10.7554/eLife.93131 (PMC11052572; doi:10.7554/eLife.93131)
Supplement: Figure 5—figure supplement 1—source data 1. [file elife-93131-fig5-figsupp1-data1.zip › eLife-VOR-RA-2023-93131R1_figure_5-figure_supplement_1-source_data/figure_5-figure_supplement_1b/CD9_IZUMO1_ranked_3.pdb]

ATOM      1  N   PRO B   1      16.708 -58.170 -52.402  1.00 59.93           N  
ATOM      2  CA  PRO B   1      16.194 -58.192 -51.030  1.00 59.93           C  
ATOM      3  C   PRO B   1      17.177 -58.816 -50.042  1.00 59.93           C  
ATOM      4  O   PRO B   1      17.933 -59.720 -50.406  1.00 59.93           O  
ATOM      5  CB  PRO B   1      14.923 -59.038 -51.143  1.00 59.93           C  
ATOM      6  CG  PRO B   1      14.928 -59.549 -52.548  1.00 59.93           C  
ATOM      7  CD  PRO B   1      16.111 -58.964 -53.264  1.00 59.93           C  
ATOM      8  N   VAL B   2      17.500 -58.008 -48.926  1.00 63.92           N  
ATOM      9  CA  VAL B   2      18.516 -58.375 -47.945  1.00 63.92           C  
ATOM     10  C   VAL B   2      18.225 -59.770 -47.397  1.00 63.92           C  
ATOM     11  O   VAL B   2      17.124 -60.297 -47.576  1.00 63.92           O  
ATOM     12  CB  VAL B   2      18.587 -57.352 -46.789  1.00 63.92           C  
ATOM     13  CG1 VAL B   2      19.680 -56.318 -47.048  1.00 63.92           C  
ATOM     14  CG2 VAL B   2      17.234 -56.668 -46.600  1.00 63.92           C  
ATOM     15  N   LYS B   3      19.271 -60.563 -46.784  1.00 67.92           N  
ATOM     16  CA  LYS B   3      19.158 -61.900 -46.210  1.00 67.92           C  
ATOM     17  C   LYS B   3      18.109 -61.936 -45.102  1.00 67.92           C  
ATOM     18  O   LYS B   3      17.631 -60.889 -44.659  1.00 67.92           O  
ATOM     19  CB  LYS B   3      20.508 -62.368 -45.668  1.00 67.92           C  
ATOM     20  CG  LYS B   3      21.512 -62.746 -46.747  1.00 67.92           C  
ATOM     21  CD  LYS B   3      22.746 -63.413 -46.155  1.00 67.92           C  
ATOM     22  CE  LYS B   3      23.751 -63.791 -47.234  1.00 67.92           C  
ATOM     23  NZ  LYS B   3      24.986 -64.399 -46.653  1.00 67.92           N  
ATOM     24  N   GLY B   4      17.528 -63.138 -44.686  1.00 70.14           N  
ATOM     25  CA  GLY B   4      16.440 -63.361 -43.747  1.00 70.14           C  
ATOM     26  C   GLY B   4      16.581 -62.558 -42.468  1.00 70.14           C  
ATOM     27  O   GLY B   4      15.624 -61.927 -42.016  1.00 70.14           O  
ATOM     28  N   GLY B   5      17.704 -62.563 -41.800  1.00 73.31           N  
ATOM     29  CA  GLY B   5      17.903 -61.820 -40.566  1.00 73.31           C  
ATOM     30  C   GLY B   5      17.834 -60.317 -40.758  1.00 73.31           C  
ATOM     31  O   GLY B   5      17.246 -59.608 -39.938  1.00 73.31           O  
ATOM     32  N   THR B   6      18.426 -59.818 -41.813  1.00 79.42           N  
ATOM     33  CA  THR B   6      18.439 -58.392 -42.125  1.00 79.42           C  
ATOM     34  C   THR B   6      17.051 -57.919 -42.550  1.00 79.42           C  
ATOM     35  O   THR B   6      16.698 -56.755 -42.349  1.00 79.42           O  
ATOM     36  CB  THR B   6      19.456 -58.073 -43.235  1.00 79.42           C  
ATOM     37  CG2 THR B   6      20.554 -57.144 -42.727  1.00 79.42           C  
ATOM     38  OG1 THR B   6      20.053 -59.293 -43.695  1.00 79.42           O  
ATOM     39  N   LYS B   7      16.271 -58.895 -43.049  1.00 81.14           N  
ATOM     40  CA  LYS B   7      14.899 -58.548 -43.410  1.00 81.14           C  
ATOM     41  C   LYS B   7      14.061 -58.258 -42.168  1.00 81.14           C  
ATOM     42  O   LYS B   7      13.227 -57.350 -42.174  1.00 81.14           O  
ATOM     43  CB  LYS B   7      14.259 -59.673 -44.225  1.00 81.14           C  
ATOM     44  CG  LYS B   7      13.022 -59.246 -45.003  1.00 81.14           C  
ATOM     45  CD  LYS B   7      12.472 -60.387 -45.849  1.00 81.14           C  
ATOM     46  CE  LYS B   7      11.193 -59.983 -46.570  1.00 81.14           C  
ATOM     47  NZ  LYS B   7      10.651 -61.100 -47.402  1.00 81.14           N  
ATOM     48  N   CYS B   8      14.302 -59.026 -41.103  1.00 80.19           N  
ATOM     49  CA  CYS B   8      13.608 -58.790 -39.842  1.00 80.19           C  
ATOM     50  C   CYS B   8      13.969 -57.425 -39.268  1.00 80.19           C  
ATOM     51  O   CYS B   8      13.097 -56.698 -38.790  1.00 80.19           O  
ATOM     52  CB  CYS B   8      13.945 -59.884 -38.830  1.00 80.19           C  
ATOM     53  SG  CYS B   8      13.024 -59.753 -37.282  1.00 80.19           S  
ATOM     54  N   ILE B   9      15.206 -57.089 -39.356  1.00 80.78           N  
ATOM     55  CA  ILE B   9      15.677 -55.799 -38.862  1.00 80.78           C  
ATOM     56  C   ILE B   9      15.071 -54.674 -39.698  1.00 80.78           C  
ATOM     57  O   ILE B   9      14.694 -53.628 -39.164  1.00 80.78           O  
ATOM     58  CB  ILE B   9      17.219 -55.714 -38.885  1.00 80.78           C  
ATOM     59  CG1 ILE B   9      17.822 -56.683 -37.862  1.00 80.78           C  
ATOM     60  CG2 ILE B   9      17.684 -54.279 -38.621  1.00 80.78           C  
ATOM     61  CD1 ILE B   9      19.344 -56.748 -37.892  1.00 80.78           C  
ATOM     62  N   LYS B  10      14.906 -54.961 -40.932  1.00 81.51           N  
ATOM     63  CA  LYS B  10      14.322 -53.974 -41.836  1.00 81.51           C  
ATOM     64  C   LYS B  10      12.865 -53.693 -41.476  1.00 81.51           C  
ATOM     65  O   LYS B  10      12.460 -52.535 -41.364  1.00 81.51           O  
ATOM     66  CB  LYS B  10      14.422 -54.446 -43.287  1.00 81.51           C  
ATOM     67  CG  LYS B  10      13.771 -53.506 -44.290  1.00 81.51           C  
ATOM     68  CD  LYS B  10      13.832 -54.069 -45.705  1.00 81.51           C  
ATOM     69  CE  LYS B  10      13.044 -53.210 -46.684  1.00 81.51           C  
ATOM     70  NZ  LYS B  10      13.159 -53.717 -48.084  1.00 81.51           N  
ATOM     71  N   TYR B  11      12.161 -54.734 -41.174  1.00 82.22           N  
ATOM     72  CA  TYR B  11      10.745 -54.566 -40.866  1.00 82.22           C  
ATOM     73  C   TYR B  11      10.556 -53.982 -39.471  1.00 82.22           C  
ATOM     74  O   TYR B  11       9.624 -53.210 -39.235  1.00 82.22           O  
ATOM     75  CB  TYR B  11      10.007 -55.903 -40.977  1.00 82.22           C  
ATOM     76  CG  TYR B  11       9.760 -56.344 -42.399  1.00 82.22           C  
ATOM     77  CD1 TYR B  11       9.244 -55.460 -43.343  1.00 82.22           C  
ATOM     78  CD2 TYR B  11      10.040 -57.646 -42.801  1.00 82.22           C  
ATOM     79  CE1 TYR B  11       9.013 -55.862 -44.654  1.00 82.22           C  
ATOM     80  CE2 TYR B  11       9.813 -58.059 -44.110  1.00 82.22           C  
ATOM     81  CZ  TYR B  11       9.299 -57.161 -45.028  1.00 82.22           C  
ATOM     82  OH  TYR B  11       9.072 -57.565 -46.325  1.00 82.22           O  
ATOM     83  N   LEU B  12      11.423 -54.280 -38.563  1.00 83.93           N  
ATOM     84  CA  LEU B  12      11.358 -53.701 -37.226  1.00 83.93           C  
ATOM     85  C   LEU B  12      11.650 -52.204 -37.267  1.00 83.93           C  
ATOM     86  O   LEU B  12      10.966 -51.416 -36.610  1.00 83.93           O  
ATOM     87  CB  LEU B  12      12.348 -54.400 -36.291  1.00 83.93           C  
ATOM     88  CG  LEU B  12      11.844 -55.665 -35.593  1.00 83.93           C  
ATOM     89  CD1 LEU B  12      13.014 -56.456 -35.019  1.00 83.93           C  
ATOM     90  CD2 LEU B  12      10.843 -55.311 -34.499  1.00 83.93           C  
ATOM     91  N   LEU B  13      12.626 -51.840 -38.008  1.00 85.44           N  
ATOM     92  CA  LEU B  13      12.965 -50.427 -38.139  1.00 85.44           C  
ATOM     93  C   LEU B  13      11.844 -49.662 -38.833  1.00 85.44           C  
ATOM     94  O   LEU B  13      11.535 -48.529 -38.457  1.00 85.44           O  
ATOM     95  CB  LEU B  13      14.272 -50.260 -38.918  1.00 85.44           C  
ATOM     96  CG  LEU B  13      15.552 -50.173 -38.086  1.00 85.44           C  
ATOM     97  CD1 LEU B  13      16.777 -50.364 -38.974  1.00 85.44           C  
ATOM     98  CD2 LEU B  13      15.621 -48.839 -37.350  1.00 85.44           C  
ATOM     99  N   PHE B  14      11.293 -50.289 -39.777  1.00 84.86           N  
ATOM    100  CA  PHE B  14      10.188 -49.653 -40.484  1.00 84.86           C  
ATOM    101  C   PHE B  14       8.980 -49.492 -39.568  1.00 84.86           C  
ATOM    102  O   PHE B  14       8.394 -48.411 -39.488  1.00 84.86           O  
ATOM    103  CB  PHE B  14       9.802 -50.466 -41.723  1.00 84.86           C  
ATOM    104  CG  PHE B  14       8.557 -49.972 -42.410  1.00 84.86           C  
ATOM    105  CD1 PHE B  14       7.342 -50.622 -42.226  1.00 84.86           C  
ATOM    106  CD2 PHE B  14       8.600 -48.857 -43.237  1.00 84.86           C  
ATOM    107  CE1 PHE B  14       6.188 -50.168 -42.860  1.00 84.86           C  
ATOM    108  CE2 PHE B  14       7.451 -48.398 -43.873  1.00 84.86           C  
ATOM    109  CZ  PHE B  14       6.245 -49.055 -43.684  1.00 84.86           C  
ATOM    110  N   GLY B  15       8.589 -50.576 -38.794  1.00 87.41           N  
ATOM    111  CA  GLY B  15       7.439 -50.516 -37.904  1.00 87.41           C  
ATOM    112  C   GLY B  15       7.609 -49.516 -36.777  1.00 87.41           C  
ATOM    113  O   GLY B  15       6.719 -48.702 -36.524  1.00 87.41           O  
ATOM    114  N   PHE B  16       8.737 -49.509 -36.164  1.00 86.94           N  
ATOM    115  CA  PHE B  16       8.994 -48.627 -35.032  1.00 86.94           C  
ATOM    116  C   PHE B  16       9.067 -47.174 -35.485  1.00 86.94           C  
ATOM    117  O   PHE B  16       8.480 -46.291 -34.855  1.00 86.94           O  
ATOM    118  CB  PHE B  16      10.292 -49.023 -34.324  1.00 86.94           C  
ATOM    119  CG  PHE B  16      10.097 -50.007 -33.202  1.00 86.94           C  
ATOM    120  CD1 PHE B  16       9.366 -49.658 -32.073  1.00 86.94           C  
ATOM    121  CD2 PHE B  16      10.644 -51.281 -33.277  1.00 86.94           C  
ATOM    122  CE1 PHE B  16       9.183 -50.567 -31.033  1.00 86.94           C  
ATOM    123  CE2 PHE B  16      10.466 -52.194 -32.241  1.00 86.94           C  
ATOM    124  CZ  PHE B  16       9.736 -51.834 -31.120  1.00 86.94           C  
ATOM    125  N   ASN B  17       9.776 -46.909 -36.546  1.00 86.90           N  
ATOM    126  CA  ASN B  17       9.907 -45.538 -37.028  1.00 86.90           C  
ATOM    127  C   ASN B  17       8.595 -45.021 -37.608  1.00 86.90           C  
ATOM    128  O   ASN B  17       8.320 -43.820 -37.560  1.00 86.90           O  
ATOM    129  CB  ASN B  17      11.024 -45.439 -38.069  1.00 86.90           C  
ATOM    130  CG  ASN B  17      12.406 -45.430 -37.444  1.00 86.90           C  
ATOM    131  ND2 ASN B  17      13.145 -46.519 -37.624  1.00 86.90           N  
ATOM    132  OD1 ASN B  17      12.806 -44.454 -36.804  1.00 86.90           O  
ATOM    133  N   PHE B  18       7.768 -46.000 -38.091  1.00 88.21           N  
ATOM    134  CA  PHE B  18       6.454 -45.602 -38.583  1.00 88.21           C  
ATOM    135  C   PHE B  18       5.577 -45.104 -37.441  1.00 88.21           C  
ATOM    136  O   PHE B  18       4.893 -44.087 -37.573  1.00 88.21           O  
ATOM    137  CB  PHE B  18       5.771 -46.770 -39.300  1.00 88.21           C  
ATOM    138  CG  PHE B  18       4.465 -46.401 -39.952  1.00 88.21           C  
ATOM    139  CD1 PHE B  18       3.255 -46.759 -39.370  1.00 88.21           C  
ATOM    140  CD2 PHE B  18       4.448 -45.696 -41.149  1.00 88.21           C  
ATOM    141  CE1 PHE B  18       2.046 -46.419 -39.971  1.00 88.21           C  
ATOM    142  CE2 PHE B  18       3.243 -45.352 -41.756  1.00 88.21           C  
ATOM    143  CZ  PHE B  18       2.044 -45.715 -41.165  1.00 88.21           C  
ATOM    144  N   ILE B  19       5.621 -45.783 -36.343  1.00 89.49           N  
ATOM    145  CA  ILE B  19       4.874 -45.358 -35.164  1.00 89.49           C  
ATOM    146  C   ILE B  19       5.431 -44.031 -34.652  1.00 89.49           C  
ATOM    147  O   ILE B  19       4.671 -43.139 -34.268  1.00 89.49           O  
ATOM    148  CB  ILE B  19       4.922 -46.426 -34.049  1.00 89.49           C  
ATOM    149  CG1 ILE B  19       4.246 -47.720 -34.517  1.00 89.49           C  
ATOM    150  CG2 ILE B  19       4.269 -45.899 -32.768  1.00 89.49           C  
ATOM    151  CD1 ILE B  19       4.402 -48.885 -33.550  1.00 89.49           C  
ATOM    152  N   PHE B  20       6.670 -43.908 -34.644  1.00 87.82           N  
ATOM    153  CA  PHE B  20       7.313 -42.673 -34.208  1.00 87.82           C  
ATOM    154  C   PHE B  20       6.950 -41.518 -35.133  1.00 87.82           C  
ATOM    155  O   PHE B  20       6.804 -40.379 -34.684  1.00 87.82           O  
ATOM    156  CB  PHE B  20       8.834 -42.847 -34.156  1.00 87.82           C  
ATOM    157  CG  PHE B  20       9.434 -42.543 -32.811  1.00 87.82           C  
ATOM    158  CD1 PHE B  20       9.836 -41.252 -32.489  1.00 87.82           C  
ATOM    159  CD2 PHE B  20       9.597 -43.548 -31.866  1.00 87.82           C  
ATOM    160  CE1 PHE B  20      10.393 -40.968 -31.243  1.00 87.82           C  
ATOM    161  CE2 PHE B  20      10.152 -43.272 -30.620  1.00 87.82           C  
ATOM    162  CZ  PHE B  20      10.550 -41.981 -30.311  1.00 87.82           C  
ATOM    163  N   TRP B  21       6.855 -41.832 -36.376  1.00 88.89           N  
ATOM    164  CA  TRP B  21       6.441 -40.834 -37.356  1.00 88.89           C  
ATOM    165  C   TRP B  21       5.016 -40.363 -37.083  1.00 88.89           C  
ATOM    166  O   TRP B  21       4.746 -39.159 -37.069  1.00 88.89           O  
ATOM    167  CB  TRP B  21       6.542 -41.400 -38.776  1.00 88.89           C  
ATOM    168  CG  TRP B  21       6.087 -40.452 -39.843  1.00 88.89           C  
ATOM    169  CD1 TRP B  21       6.706 -39.300 -40.242  1.00 88.89           C  
ATOM    170  CD2 TRP B  21       4.908 -40.571 -40.646  1.00 88.89           C  
ATOM    171  CE2 TRP B  21       4.877 -39.456 -41.513  1.00 88.89           C  
ATOM    172  CE3 TRP B  21       3.874 -41.514 -40.718  1.00 88.89           C  
ATOM    173  NE1 TRP B  21       5.986 -38.697 -41.246  1.00 88.89           N  
ATOM    174  CZ2 TRP B  21       3.852 -39.258 -42.440  1.00 88.89           C  
ATOM    175  CZ3 TRP B  21       2.854 -41.316 -41.641  1.00 88.89           C  
ATOM    176  CH2 TRP B  21       2.853 -40.196 -42.489  1.00 88.89           C  
ATOM    177  N   LEU B  22       4.127 -41.219 -36.711  1.00 90.96           N  
ATOM    178  CA  LEU B  22       2.753 -40.865 -36.375  1.00 90.96           C  
ATOM    179  C   LEU B  22       2.699 -40.060 -35.081  1.00 90.96           C  
ATOM    180  O   LEU B  22       1.919 -39.112 -34.967  1.00 90.96           O  
ATOM    181  CB  LEU B  22       1.893 -42.125 -36.241  1.00 90.96           C  
ATOM    182  CG  LEU B  22       1.587 -42.878 -37.537  1.00 90.96           C  
ATOM    183  CD1 LEU B  22       0.822 -44.163 -37.236  1.00 90.96           C  
ATOM    184  CD2 LEU B  22       0.799 -41.993 -38.497  1.00 90.96           C  
ATOM    185  N   ALA B  23       3.511 -40.510 -34.194  1.00 91.25           N  
ATOM    186  CA  ALA B  23       3.573 -39.774 -32.934  1.00 91.25           C  
ATOM    187  C   ALA B  23       4.070 -38.348 -33.156  1.00 91.25           C  
ATOM    188  O   ALA B  23       3.574 -37.407 -32.532  1.00 91.25           O  
ATOM    189  CB  ALA B  23       4.474 -40.499 -31.939  1.00 91.25           C  
ATOM    190  N   GLY B  24       5.020 -38.167 -34.022  1.00 89.28           N  
ATOM    191  CA  GLY B  24       5.491 -36.832 -34.355  1.00 89.28           C  
ATOM    192  C   GLY B  24       4.416 -35.956 -34.971  1.00 89.28           C  
ATOM    193  O   GLY B  24       4.304 -34.775 -34.638  1.00 89.28           O  
ATOM    194  N   ILE B  25       3.539 -36.536 -35.776  1.00 91.07           N  
ATOM    195  CA  ILE B  25       2.437 -35.802 -36.389  1.00 91.07           C  
ATOM    196  C   ILE B  25       1.436 -35.383 -35.315  1.00 91.07           C  
ATOM    197  O   ILE B  25       0.936 -34.256 -35.329  1.00 91.07           O  
ATOM    198  CB  ILE B  25       1.734 -36.643 -37.478  1.00 91.07           C  
ATOM    199  CG1 ILE B  25       2.687 -36.902 -38.651  1.00 91.07           C  
ATOM    200  CG2 ILE B  25       0.455 -35.948 -37.954  1.00 91.07           C  
ATOM    201  CD1 ILE B  25       2.114 -37.818 -39.723  1.00 91.07           C  
ATOM    202  N   ALA B  26       1.260 -36.266 -34.424  1.00 91.88           N  
ATOM    203  CA  ALA B  26       0.309 -35.971 -33.356  1.00 91.88           C  
ATOM    204  C   ALA B  26       0.803 -34.819 -32.485  1.00 91.88           C  
ATOM    205  O   ALA B  26       0.052 -33.883 -32.199  1.00 91.88           O  
ATOM    206  CB  ALA B  26       0.064 -37.212 -32.502  1.00 91.88           C  
ATOM    207  N   VAL B  27       1.991 -34.864 -32.124  1.00 90.75           N  
ATOM    208  CA  VAL B  27       2.559 -33.822 -31.276  1.00 90.75           C  
ATOM    209  C   VAL B  27       2.595 -32.498 -32.037  1.00 90.75           C  
ATOM    210  O   VAL B  27       2.291 -31.444 -31.475  1.00 90.75           O  
ATOM    211  CB  VAL B  27       3.979 -34.195 -30.791  1.00 90.75           C  
ATOM    212  CG1 VAL B  27       4.632 -33.015 -30.073  1.00 90.75           C  
ATOM    213  CG2 VAL B  27       3.924 -35.418 -29.876  1.00 90.75           C  
ATOM    214  N   LEU B  28       2.937 -32.509 -33.244  1.00 89.77           N  
ATOM    215  CA  LEU B  28       2.956 -31.314 -34.079  1.00 89.77           C  
ATOM    216  C   LEU B  28       1.554 -30.731 -34.227  1.00 89.77           C  
ATOM    217  O   LEU B  28       1.375 -29.513 -34.170  1.00 89.77           O  
ATOM    218  CB  LEU B  28       3.537 -31.633 -35.459  1.00 89.77           C  
ATOM    219  CG  LEU B  28       3.665 -30.457 -36.429  1.00 89.77           C  
ATOM    220  CD1 LEU B  28       4.676 -29.445 -35.905  1.00 89.77           C  
ATOM    221  CD2 LEU B  28       4.064 -30.950 -37.816  1.00 89.77           C  
ATOM    222  N   ALA B  29       0.614 -31.588 -34.332  1.00 90.62           N  
ATOM    223  CA  ALA B  29      -0.769 -31.138 -34.466  1.00 90.62           C  
ATOM    224  C   ALA B  29      -1.245 -30.441 -33.194  1.00 90.62           C  
ATOM    225  O   ALA B  29      -1.886 -29.390 -33.258  1.00 90.62           O  
ATOM    226  CB  ALA B  29      -1.682 -32.317 -34.795  1.00 90.62           C  
ATOM    227  N   ILE B  30      -0.899 -31.003 -32.140  1.00 84.69           N  
ATOM    228  CA  ILE B  30      -1.283 -30.402 -30.868  1.00 84.69           C  
ATOM    229  C   ILE B  30      -0.589 -29.050 -30.704  1.00 84.69           C  
ATOM    230  O   ILE B  30      -1.212 -28.074 -30.279  1.00 84.69           O  
ATOM    231  CB  ILE B  30      -0.940 -31.328 -29.679  1.00 84.69           C  
ATOM    232  CG1 ILE B  30      -1.802 -32.595 -29.723  1.00 84.69           C  
ATOM    233  CG2 ILE B  30      -1.119 -30.589 -28.349  1.00 84.69           C  
ATOM    234  CD1 ILE B  30      -1.393 -33.657 -28.712  1.00 84.69           C  
ATOM    235  N   GLY B  31       0.653 -29.027 -31.051  1.00 85.19           N  
ATOM    236  CA  GLY B  31       1.376 -27.767 -30.974  1.00 85.19           C  
ATOM    237  C   GLY B  31       0.803 -26.695 -31.881  1.00 85.19           C  
ATOM    238  O   GLY B  31       0.621 -25.550 -31.460  1.00 85.19           O  
ATOM    239  N   LEU B  32       0.494 -27.097 -33.050  1.00 86.98           N  
ATOM    240  CA  LEU B  32      -0.065 -26.145 -34.003  1.00 86.98           C  
ATOM    241  C   LEU B  32      -1.472 -25.727 -33.591  1.00 86.98           C  
ATOM    242  O   LEU B  32      -1.870 -24.578 -33.803  1.00 86.98           O  
ATOM    243  CB  LEU B  32      -0.090 -26.747 -35.411  1.00 86.98           C  
ATOM    244  CG  LEU B  32       1.260 -26.875 -36.117  1.00 86.98           C  
ATOM    245  CD1 LEU B  32       1.096 -27.611 -37.443  1.00 86.98           C  
ATOM    246  CD2 LEU B  32       1.880 -25.499 -36.338  1.00 86.98           C  
ATOM    247  N   TRP B  33      -2.198 -26.591 -33.058  1.00 84.67           N  
ATOM    248  CA  TRP B  33      -3.536 -26.253 -32.582  1.00 84.67           C  
ATOM    249  C   TRP B  33      -3.469 -25.229 -31.453  1.00 84.67           C  
ATOM    250  O   TRP B  33      -4.242 -24.269 -31.432  1.00 84.67           O  
ATOM    251  CB  TRP B  33      -4.271 -27.509 -32.106  1.00 84.67           C  
ATOM    252  CG  TRP B  33      -5.614 -27.236 -31.499  1.00 84.67           C  
ATOM    253  CD1 TRP B  33      -6.759 -26.881 -32.158  1.00 84.67           C  
ATOM    254  CD2 TRP B  33      -5.950 -27.288 -30.110  1.00 84.67           C  
ATOM    255  CE2 TRP B  33      -7.318 -26.956 -29.998  1.00 84.67           C  
ATOM    256  CE3 TRP B  33      -5.227 -27.586 -28.947  1.00 84.67           C  
ATOM    257  NE1 TRP B  33      -7.788 -26.711 -31.261  1.00 84.67           N  
ATOM    258  CZ2 TRP B  33      -7.979 -26.913 -28.767  1.00 84.67           C  
ATOM    259  CZ3 TRP B  33      -5.886 -27.543 -27.723  1.00 84.67           C  
ATOM    260  CH2 TRP B  33      -7.248 -27.208 -27.646  1.00 84.67           C  
ATOM    261  N   LEU B  34      -2.574 -25.445 -30.542  1.00 76.46           N  
ATOM    262  CA  LEU B  34      -2.419 -24.499 -29.442  1.00 76.46           C  
ATOM    263  C   LEU B  34      -1.955 -23.140 -29.956  1.00 76.46           C  
ATOM    264  O   LEU B  34      -2.340 -22.102 -29.411  1.00 76.46           O  
ATOM    265  CB  LEU B  34      -1.422 -25.035 -28.411  1.00 76.46           C  
ATOM    266  CG  LEU B  34      -1.914 -26.181 -27.524  1.00 76.46           C  
ATOM    267  CD1 LEU B  34      -0.753 -26.776 -26.736  1.00 76.46           C  
ATOM    268  CD2 LEU B  34      -3.013 -25.696 -26.585  1.00 76.46           C  
ATOM    269  N   ARG B  35      -1.158 -23.143 -30.956  1.00 80.75           N  
ATOM    270  CA  ARG B  35      -0.622 -21.897 -31.496  1.00 80.75           C  
ATOM    271  C   ARG B  35      -1.680 -21.150 -32.300  1.00 80.75           C  
ATOM    272  O   ARG B  35      -1.746 -19.920 -32.257  1.00 80.75           O  
ATOM    273  CB  ARG B  35       0.603 -22.173 -32.371  1.00 80.75           C  
ATOM    274  CG  ARG B  35       1.145 -20.942 -33.077  1.00 80.75           C  
ATOM    275  CD  ARG B  35       1.659 -19.904 -32.089  1.00 80.75           C  
ATOM    276  NE  ARG B  35       2.222 -18.743 -32.770  1.00 80.75           N  
ATOM    277  CZ  ARG B  35       1.638 -17.550 -32.845  1.00 80.75           C  
ATOM    278  NH1 ARG B  35       0.456 -17.338 -32.278  1.00 80.75           N  
ATOM    279  NH2 ARG B  35       2.239 -16.561 -33.490  1.00 80.75           N  
ATOM    280  N   PHE B  36      -2.455 -21.821 -32.998  1.00 78.12           N  
ATOM    281  CA  PHE B  36      -3.328 -21.152 -33.956  1.00 78.12           C  
ATOM    282  C   PHE B  36      -4.772 -21.161 -33.471  1.00 78.12           C  
ATOM    283  O   PHE B  36      -5.657 -20.611 -34.130  1.00 78.12           O  
ATOM    284  CB  PHE B  36      -3.232 -21.822 -35.330  1.00 78.12           C  
ATOM    285  CG  PHE B  36      -1.919 -21.589 -36.029  1.00 78.12           C  
ATOM    286  CD1 PHE B  36      -1.584 -20.328 -36.506  1.00 78.12           C  
ATOM    287  CD2 PHE B  36      -1.021 -22.633 -36.208  1.00 78.12           C  
ATOM    288  CE1 PHE B  36      -0.369 -20.111 -37.153  1.00 78.12           C  
ATOM    289  CE2 PHE B  36       0.195 -22.423 -36.853  1.00 78.12           C  
ATOM    290  CZ  PHE B  36       0.518 -21.161 -37.326  1.00 78.12           C  
ATOM    291  N   ASP B  37      -4.955 -21.713 -32.419  1.00 73.23           N  
ATOM    292  CA  ASP B  37      -6.323 -21.661 -31.914  1.00 73.23           C  
ATOM    293  C   ASP B  37      -6.761 -20.219 -31.660  1.00 73.23           C  
ATOM    294  O   ASP B  37      -5.937 -19.363 -31.334  1.00 73.23           O  
ATOM    295  CB  ASP B  37      -6.453 -22.482 -30.629  1.00 73.23           C  
ATOM    296  CG  ASP B  37      -7.894 -22.798 -30.270  1.00 73.23           C  
ATOM    297  OD1 ASP B  37      -8.665 -21.862 -29.964  1.00 73.23           O  
ATOM    298  OD2 ASP B  37      -8.261 -23.992 -30.289  1.00 73.23           O  
ATOM    299  N   SER B  38      -7.979 -19.813 -31.987  1.00 65.33           N  
ATOM    300  CA  SER B  38      -8.542 -18.470 -31.891  1.00 65.33           C  
ATOM    301  C   SER B  38      -8.463 -17.939 -30.465  1.00 65.33           C  
ATOM    302  O   SER B  38      -8.231 -16.747 -30.253  1.00 65.33           O  
ATOM    303  CB  SER B  38      -9.997 -18.465 -32.366  1.00 65.33           C  
ATOM    304  OG  SER B  38     -10.855 -18.983 -31.366  1.00 65.33           O  
ATOM    305  N   GLN B  39      -8.659 -18.883 -29.525  1.00 65.11           N  
ATOM    306  CA  GLN B  39      -8.699 -18.418 -28.142  1.00 65.11           C  
ATOM    307  C   GLN B  39      -7.294 -18.144 -27.613  1.00 65.11           C  
ATOM    308  O   GLN B  39      -7.108 -17.286 -26.748  1.00 65.11           O  
ATOM    309  CB  GLN B  39      -9.404 -19.443 -27.252  1.00 65.11           C  
ATOM    310  CG  GLN B  39     -10.891 -19.592 -27.544  1.00 65.11           C  
ATOM    311  CD  GLN B  39     -11.730 -18.518 -26.879  1.00 65.11           C  
ATOM    312  NE2 GLN B  39     -13.013 -18.470 -27.222  1.00 65.11           N  
ATOM    313  OE1 GLN B  39     -11.230 -17.737 -26.062  1.00 65.11           O  
ATOM    314  N   THR B  40      -6.306 -18.831 -28.150  1.00 62.50           N  
ATOM    315  CA  THR B  40      -4.941 -18.662 -27.664  1.00 62.50           C  
ATOM    316  C   THR B  40      -4.143 -17.758 -28.599  1.00 62.50           C  
ATOM    317  O   THR B  40      -3.110 -17.210 -28.209  1.00 62.50           O  
ATOM    318  CB  THR B  40      -4.226 -20.019 -27.524  1.00 62.50           C  
ATOM    319  CG2 THR B  40      -3.917 -20.330 -26.064  1.00 62.50           C  
ATOM    320  OG1 THR B  40      -5.067 -21.052 -28.054  1.00 62.50           O  
ATOM    321  N   LYS B  41      -4.730 -17.558 -29.762  1.00 62.99           N  
ATOM    322  CA  LYS B  41      -4.070 -16.713 -30.753  1.00 62.99           C  
ATOM    323  C   LYS B  41      -3.840 -15.307 -30.209  1.00 62.99           C  
ATOM    324  O   LYS B  41      -2.791 -14.706 -30.450  1.00 62.99           O  
ATOM    325  CB  LYS B  41      -4.894 -16.650 -32.040  1.00 62.99           C  
ATOM    326  CG  LYS B  41      -4.141 -16.072 -33.229  1.00 62.99           C  
ATOM    327  CD  LYS B  41      -4.999 -16.073 -34.488  1.00 62.99           C  
ATOM    328  CE  LYS B  41      -4.273 -15.426 -35.660  1.00 62.99           C  
ATOM    329  NZ  LYS B  41      -5.070 -15.511 -36.920  1.00 62.99           N  
ATOM    330  N   SER B  42      -4.898 -14.900 -29.523  1.00 62.55           N  
ATOM    331  CA  SER B  42      -4.807 -13.536 -29.014  1.00 62.55           C  
ATOM    332  C   SER B  42      -3.656 -13.390 -28.023  1.00 62.55           C  
ATOM    333  O   SER B  42      -3.043 -12.325 -27.928  1.00 62.55           O  
ATOM    334  CB  SER B  42      -6.120 -13.123 -28.346  1.00 62.55           C  
ATOM    335  OG  SER B  42      -6.336 -13.869 -27.160  1.00 62.55           O  
ATOM    336  N   ILE B  43      -3.353 -14.458 -27.379  1.00 60.53           N  
ATOM    337  CA  ILE B  43      -2.253 -14.439 -26.422  1.00 60.53           C  
ATOM    338  C   ILE B  43      -0.927 -14.276 -27.162  1.00 60.53           C  
ATOM    339  O   ILE B  43      -0.040 -13.552 -26.706  1.00 60.53           O  
ATOM    340  CB  ILE B  43      -2.231 -15.720 -25.559  1.00 60.53           C  
ATOM    341  CG1 ILE B  43      -3.546 -15.865 -24.785  1.00 60.53           C  
ATOM    342  CG2 ILE B  43      -1.032 -15.710 -24.606  1.00 60.53           C  
ATOM    343  CD1 ILE B  43      -3.680 -17.181 -24.032  1.00 60.53           C  
ATOM    344  N   PHE B  44      -0.816 -14.906 -28.282  1.00 61.04           N  
ATOM    345  CA  PHE B  44       0.412 -14.900 -29.068  1.00 61.04           C  
ATOM    346  C   PHE B  44       0.588 -13.567 -29.786  1.00 61.04           C  
ATOM    347  O   PHE B  44       1.711 -13.081 -29.937  1.00 61.04           O  
ATOM    348  CB  PHE B  44       0.407 -16.047 -30.083  1.00 61.04           C  
ATOM    349  CG  PHE B  44       0.755 -17.385 -29.489  1.00 61.04           C  
ATOM    350  CD1 PHE B  44       2.081 -17.771 -29.337  1.00 61.04           C  
ATOM    351  CD2 PHE B  44      -0.247 -18.258 -29.082  1.00 61.04           C  
ATOM    352  CE1 PHE B  44       2.405 -19.008 -28.787  1.00 61.04           C  
ATOM    353  CE2 PHE B  44       0.070 -19.497 -28.532  1.00 61.04           C  
ATOM    354  CZ  PHE B  44       1.396 -19.871 -28.386  1.00 61.04           C  
ATOM    355  N   GLU B  45      -0.532 -12.966 -30.193  1.00 57.76           N  
ATOM    356  CA  GLU B  45      -0.466 -11.702 -30.920  1.00 57.76           C  
ATOM    357  C   GLU B  45      -0.232 -10.531 -29.970  1.00 57.76           C  
ATOM    358  O   GLU B  45       0.502  -9.596 -30.296  1.00 57.76           O  
ATOM    359  CB  GLU B  45      -1.747 -11.477 -31.728  1.00 57.76           C  
ATOM    360  CG  GLU B  45      -1.840 -12.332 -32.982  1.00 57.76           C  
ATOM    361  CD  GLU B  45      -3.133 -12.123 -33.757  1.00 57.76           C  
ATOM    362  OE1 GLU B  45      -3.263 -12.664 -34.877  1.00 57.76           O  
ATOM    363  OE2 GLU B  45      -4.022 -11.412 -33.237  1.00 57.76           O  
ATOM    364  N   GLN B  46      -0.972 -10.548 -28.878  1.00 52.53           N  
ATOM    365  CA  GLN B  46      -0.846  -9.424 -27.957  1.00 52.53           C  
ATOM    366  C   GLN B  46       0.497  -9.452 -27.235  1.00 52.53           C  
ATOM    367  O   GLN B  46       1.073  -8.402 -26.942  1.00 52.53           O  
ATOM    368  CB  GLN B  46      -1.989  -9.430 -26.941  1.00 52.53           C  
ATOM    369  CG  GLN B  46      -3.083  -8.414 -27.239  1.00 52.53           C  
ATOM    370  CD  GLN B  46      -4.223  -8.470 -26.239  1.00 52.53           C  
ATOM    371  NE2 GLN B  46      -5.111  -7.483 -26.296  1.00 52.53           N  
ATOM    372  OE1 GLN B  46      -4.307  -9.394 -25.424  1.00 52.53           O  
ATOM    373  N   GLU B  47       0.917 -10.639 -26.726  1.00 53.29           N  
ATOM    374  CA  GLU B  47       2.117 -10.708 -25.898  1.00 53.29           C  
ATOM    375  C   GLU B  47       3.369 -10.871 -26.755  1.00 53.29           C  
ATOM    376  O   GLU B  47       4.455 -11.133 -26.233  1.00 53.29           O  
ATOM    377  CB  GLU B  47       2.013 -11.860 -24.895  1.00 53.29           C  
ATOM    378  CG  GLU B  47       1.320 -11.481 -23.593  1.00 53.29           C  
ATOM    379  CD  GLU B  47       1.520 -12.505 -22.488  1.00 53.29           C  
ATOM    380  OE1 GLU B  47       1.152 -12.222 -21.325  1.00 53.29           O  
ATOM    381  OE2 GLU B  47       2.047 -13.600 -22.787  1.00 53.29           O  
ATOM    382  N   THR B  48       3.269 -10.939 -28.077  1.00 48.62           N  
ATOM    383  CA  THR B  48       4.534 -10.971 -28.804  1.00 48.62           C  
ATOM    384  C   THR B  48       5.571 -10.083 -28.123  1.00 48.62           C  
ATOM    385  O   THR B  48       6.757 -10.418 -28.089  1.00 48.62           O  
ATOM    386  CB  THR B  48       4.350 -10.524 -30.266  1.00 48.62           C  
ATOM    387  CG2 THR B  48       5.528 -10.963 -31.129  1.00 48.62           C  
ATOM    388  OG1 THR B  48       3.148 -11.101 -30.789  1.00 48.62           O  
ATOM    389  N   ASN B  49       5.207  -8.871 -27.707  1.00 44.15           N  
ATOM    390  CA  ASN B  49       6.222  -7.970 -27.176  1.00 44.15           C  
ATOM    391  C   ASN B  49       6.668  -8.390 -25.778  1.00 44.15           C  
ATOM    392  O   ASN B  49       7.614  -7.821 -25.226  1.00 44.15           O  
ATOM    393  CB  ASN B  49       5.706  -6.530 -27.159  1.00 44.15           C  
ATOM    394  CG  ASN B  49       6.308  -5.681 -28.261  1.00 44.15           C  
ATOM    395  ND2 ASN B  49       5.725  -4.509 -28.491  1.00 44.15           N  
ATOM    396  OD1 ASN B  49       7.286  -6.074 -28.900  1.00 44.15           O  
ATOM    397  N   ASN B  50       5.777  -8.883 -24.900  1.00 48.58           N  
ATOM    398  CA  ASN B  50       6.322  -9.123 -23.569  1.00 48.58           C  
ATOM    399  C   ASN B  50       7.078 -10.447 -23.503  1.00 48.58           C  
ATOM    400  O   ASN B  50       6.544 -11.492 -23.878  1.00 48.58           O  
ATOM    401  CB  ASN B  50       5.208  -9.095 -22.519  1.00 48.58           C  
ATOM    402  CG  ASN B  50       5.047  -7.733 -21.874  1.00 48.58           C  
ATOM    403  ND2 ASN B  50       3.925  -7.527 -21.196  1.00 48.58           N  
ATOM    404  OD1 ASN B  50       5.925  -6.872 -21.986  1.00 48.58           O  
ATOM    405  N   ASN B  51       8.464 -10.620 -23.856  1.00 48.67           N  
ATOM    406  CA  ASN B  51       9.567 -11.560 -24.021  1.00 48.67           C  
ATOM    407  C   ASN B  51       9.268 -12.898 -23.351  1.00 48.67           C  
ATOM    408  O   ASN B  51       9.504 -13.956 -23.935  1.00 48.67           O  
ATOM    409  CB  ASN B  51      10.865 -10.968 -23.468  1.00 48.67           C  
ATOM    410  CG  ASN B  51      11.671 -10.238 -24.525  1.00 48.67           C  
ATOM    411  ND2 ASN B  51      12.604  -9.402 -24.087  1.00 48.67           N  
ATOM    412  OD1 ASN B  51      11.454 -10.424 -25.726  1.00 48.67           O  
ATOM    413  N   ASN B  52       9.078 -13.023 -21.879  1.00 54.03           N  
ATOM    414  CA  ASN B  52       9.398 -14.194 -21.068  1.00 54.03           C  
ATOM    415  C   ASN B  52       8.154 -15.029 -20.776  1.00 54.03           C  
ATOM    416  O   ASN B  52       7.991 -15.538 -19.666  1.00 54.03           O  
ATOM    417  CB  ASN B  52      10.075 -13.775 -19.763  1.00 54.03           C  
ATOM    418  CG  ASN B  52      11.345 -14.555 -19.487  1.00 54.03           C  
ATOM    419  ND2 ASN B  52      11.965 -14.296 -18.342  1.00 54.03           N  
ATOM    420  OD1 ASN B  52      11.766 -15.385 -20.297  1.00 54.03           O  
ATOM    421  N   SER B  53       7.232 -15.175 -21.639  1.00 65.48           N  
ATOM    422  CA  SER B  53       6.154 -16.056 -21.202  1.00 65.48           C  
ATOM    423  C   SER B  53       6.511 -17.521 -21.428  1.00 65.48           C  
ATOM    424  O   SER B  53       6.902 -17.907 -22.531  1.00 65.48           O  
ATOM    425  CB  SER B  53       4.856 -15.720 -21.934  1.00 65.48           C  
ATOM    426  OG  SER B  53       4.777 -16.420 -23.164  1.00 65.48           O  
ATOM    427  N   SER B  54       6.714 -18.296 -20.394  1.00 74.75           N  
ATOM    428  CA  SER B  54       7.038 -19.718 -20.352  1.00 74.75           C  
ATOM    429  C   SER B  54       6.050 -20.536 -21.176  1.00 74.75           C  
ATOM    430  O   SER B  54       6.427 -21.527 -21.802  1.00 74.75           O  
ATOM    431  CB  SER B  54       7.050 -20.222 -18.908  1.00 74.75           C  
ATOM    432  OG  SER B  54       5.773 -20.070 -18.312  1.00 74.75           O  
ATOM    433  N   PHE B  55       4.853 -20.066 -21.328  1.00 72.02           N  
ATOM    434  CA  PHE B  55       3.857 -20.786 -22.114  1.00 72.02           C  
ATOM    435  C   PHE B  55       4.192 -20.723 -23.600  1.00 72.02           C  
ATOM    436  O   PHE B  55       4.100 -21.729 -24.306  1.00 72.02           O  
ATOM    437  CB  PHE B  55       2.458 -20.216 -21.865  1.00 72.02           C  
ATOM    438  CG  PHE B  55       1.376 -20.890 -22.664  1.00 72.02           C  
ATOM    439  CD1 PHE B  55       0.825 -20.268 -23.778  1.00 72.02           C  
ATOM    440  CD2 PHE B  55       0.911 -22.147 -22.303  1.00 72.02           C  
ATOM    441  CE1 PHE B  55      -0.177 -20.890 -24.520  1.00 72.02           C  
ATOM    442  CE2 PHE B  55      -0.090 -22.775 -23.039  1.00 72.02           C  
ATOM    443  CZ  PHE B  55      -0.633 -22.145 -24.147  1.00 72.02           C  
ATOM    444  N   TYR B  56       4.665 -19.648 -24.051  1.00 72.65           N  
ATOM    445  CA  TYR B  56       5.019 -19.440 -25.451  1.00 72.65           C  
ATOM    446  C   TYR B  56       6.202 -20.315 -25.850  1.00 72.65           C  
ATOM    447  O   TYR B  56       6.168 -20.982 -26.886  1.00 72.65           O  
ATOM    448  CB  TYR B  56       5.348 -17.967 -25.711  1.00 72.65           C  
ATOM    449  CG  TYR B  56       5.599 -17.648 -27.164  1.00 72.65           C  
ATOM    450  CD1 TYR B  56       6.895 -17.508 -27.653  1.00 72.65           C  
ATOM    451  CD2 TYR B  56       4.540 -17.483 -28.052  1.00 72.65           C  
ATOM    452  CE1 TYR B  56       7.131 -17.212 -28.992  1.00 72.65           C  
ATOM    453  CE2 TYR B  56       4.765 -17.187 -29.391  1.00 72.65           C  
ATOM    454  CZ  TYR B  56       6.061 -17.054 -29.852  1.00 72.65           C  
ATOM    455  OH  TYR B  56       6.289 -16.760 -31.178  1.00 72.65           O  
ATOM    456  N   THR B  57       7.101 -20.241 -25.044  1.00 78.54           N  
ATOM    457  CA  THR B  57       8.284 -21.052 -25.312  1.00 78.54           C  
ATOM    458  C   THR B  57       7.939 -22.538 -25.291  1.00 78.54           C  
ATOM    459  O   THR B  57       8.450 -23.310 -26.104  1.00 78.54           O  
ATOM    460  CB  THR B  57       9.399 -20.766 -24.289  1.00 78.54           C  
ATOM    461  CG2 THR B  57      10.698 -21.462 -24.682  1.00 78.54           C  
ATOM    462  OG1 THR B  57       9.628 -19.353 -24.222  1.00 78.54           O  
ATOM    463  N   GLY B  58       7.068 -22.859 -24.507  1.00 79.22           N  
ATOM    464  CA  GLY B  58       6.654 -24.251 -24.431  1.00 79.22           C  
ATOM    465  C   GLY B  58       5.969 -24.741 -25.693  1.00 79.22           C  
ATOM    466  O   GLY B  58       6.256 -25.837 -26.177  1.00 79.22           O  
ATOM    467  N   VAL B  59       5.158 -23.931 -26.239  1.00 83.01           N  
ATOM    468  CA  VAL B  59       4.428 -24.321 -27.440  1.00 83.01           C  
ATOM    469  C   VAL B  59       5.393 -24.437 -28.618  1.00 83.01           C  
ATOM    470  O   VAL B  59       5.311 -25.381 -29.405  1.00 83.01           O  
ATOM    471  CB  VAL B  59       3.301 -23.316 -27.771  1.00 83.01           C  
ATOM    472  CG1 VAL B  59       2.705 -23.608 -29.147  1.00 83.01           C  
ATOM    473  CG2 VAL B  59       2.217 -23.357 -26.695  1.00 83.01           C  
ATOM    474  N   TYR B  60       6.345 -23.612 -28.701  1.00 83.36           N  
ATOM    475  CA  TYR B  60       7.325 -23.675 -29.780  1.00 83.36           C  
ATOM    476  C   TYR B  60       8.229 -24.892 -29.626  1.00 83.36           C  
ATOM    477  O   TYR B  60       8.630 -25.505 -30.618  1.00 83.36           O  
ATOM    478  CB  TYR B  60       8.169 -22.398 -29.814  1.00 83.36           C  
ATOM    479  CG  TYR B  60       7.494 -21.241 -30.512  1.00 83.36           C  
ATOM    480  CD1 TYR B  60       7.027 -21.368 -31.818  1.00 83.36           C  
ATOM    481  CD2 TYR B  60       7.323 -20.021 -29.867  1.00 83.36           C  
ATOM    482  CE1 TYR B  60       6.407 -20.305 -32.465  1.00 83.36           C  
ATOM    483  CE2 TYR B  60       6.704 -18.952 -30.504  1.00 83.36           C  
ATOM    484  CZ  TYR B  60       6.249 -19.103 -31.802  1.00 83.36           C  
ATOM    485  OH  TYR B  60       5.636 -18.047 -32.438  1.00 83.36           O  
ATOM    486  N   ILE B  61       8.479 -25.156 -28.437  1.00 85.67           N  
ATOM    487  CA  ILE B  61       9.274 -26.353 -28.185  1.00 85.67           C  
ATOM    488  C   ILE B  61       8.495 -27.591 -28.623  1.00 85.67           C  
ATOM    489  O   ILE B  61       9.059 -28.506 -29.226  1.00 85.67           O  
ATOM    490  CB  ILE B  61       9.668 -26.467 -26.695  1.00 85.67           C  
ATOM    491  CG1 ILE B  61      10.706 -25.398 -26.334  1.00 85.67           C  
ATOM    492  CG2 ILE B  61      10.195 -27.870 -26.382  1.00 85.67           C  
ATOM    493  CD1 ILE B  61      11.030 -25.327 -24.848  1.00 85.67           C  
ATOM    494  N   LEU B  62       7.252 -27.555 -28.422  1.00 86.73           N  
ATOM    495  CA  LEU B  62       6.411 -28.681 -28.815  1.00 86.73           C  
ATOM    496  C   LEU B  62       6.361 -28.817 -30.333  1.00 86.73           C  
ATOM    497  O   LEU B  62       6.470 -29.924 -30.865  1.00 86.73           O  
ATOM    498  CB  LEU B  62       4.995 -28.513 -28.259  1.00 86.73           C  
ATOM    499  CG  LEU B  62       4.291 -29.791 -27.802  1.00 86.73           C  
ATOM    500  CD1 LEU B  62       4.425 -29.960 -26.292  1.00 86.73           C  
ATOM    501  CD2 LEU B  62       2.823 -29.770 -28.214  1.00 86.73           C  
ATOM    502  N   ILE B  63       6.253 -27.746 -30.979  1.00 88.29           N  
ATOM    503  CA  ILE B  63       6.213 -27.747 -32.437  1.00 88.29           C  
ATOM    504  C   ILE B  63       7.551 -28.230 -32.990  1.00 88.29           C  
ATOM    505  O   ILE B  63       7.591 -29.090 -33.873  1.00 88.29           O  
ATOM    506  CB  ILE B  63       5.878 -26.345 -32.995  1.00 88.29           C  
ATOM    507  CG1 ILE B  63       4.435 -25.961 -32.644  1.00 88.29           C  
ATOM    508  CG2 ILE B  63       6.106 -26.297 -34.509  1.00 88.29           C  
ATOM    509  CD1 ILE B  63       4.063 -24.537 -33.030  1.00 88.29           C  
ATOM    510  N   GLY B  64       8.658 -27.717 -32.450  1.00 90.94           N  
ATOM    511  CA  GLY B  64       9.975 -28.157 -32.883  1.00 90.94           C  
ATOM    512  C   GLY B  64      10.226 -29.631 -32.627  1.00 90.94           C  
ATOM    513  O   GLY B  64      10.742 -30.338 -33.495  1.00 90.94           O  
ATOM    514  N   ALA B  65       9.815 -30.104 -31.499  1.00 91.39           N  
ATOM    515  CA  ALA B  65       9.988 -31.508 -31.138  1.00 91.39           C  
ATOM    516  C   ALA B  65       9.145 -32.413 -32.032  1.00 91.39           C  
ATOM    517  O   ALA B  65       9.620 -33.451 -32.500  1.00 91.39           O  
ATOM    518  CB  ALA B  65       9.624 -31.729 -29.671  1.00 91.39           C  
ATOM    519  N   GLY B  66       7.921 -31.925 -32.301  1.00 90.26           N  
ATOM    520  CA  GLY B  66       7.073 -32.714 -33.180  1.00 90.26           C  
ATOM    521  C   GLY B  66       7.609 -32.815 -34.595  1.00 90.26           C  
ATOM    522  O   GLY B  66       7.598 -33.892 -35.194  1.00 90.26           O  
ATOM    523  N   ALA B  67       8.109 -31.744 -35.083  1.00 92.44           N  
ATOM    524  CA  ALA B  67       8.679 -31.732 -36.428  1.00 92.44           C  
ATOM    525  C   ALA B  67       9.924 -32.612 -36.504  1.00 92.44           C  
ATOM    526  O   ALA B  67      10.107 -33.358 -37.469  1.00 92.44           O  
ATOM    527  CB  ALA B  67       9.013 -30.304 -36.852  1.00 92.44           C  
ATOM    528  N   LEU B  68      10.733 -32.463 -35.523  1.00 92.02           N  
ATOM    529  CA  LEU B  68      11.948 -33.271 -35.494  1.00 92.02           C  
ATOM    530  C   LEU B  68      11.612 -34.756 -35.419  1.00 92.02           C  
ATOM    531  O   LEU B  68      12.207 -35.568 -36.130  1.00 92.02           O  
ATOM    532  CB  LEU B  68      12.826 -32.874 -34.304  1.00 92.02           C  
ATOM    533  CG  LEU B  68      14.210 -33.522 -34.237  1.00 92.02           C  
ATOM    534  CD1 LEU B  68      15.076 -33.044 -35.397  1.00 92.02           C  
ATOM    535  CD2 LEU B  68      14.880 -33.217 -32.901  1.00 92.02           C  
ATOM    536  N   MET B  69      10.670 -35.162 -34.621  1.00 91.12           N  
ATOM    537  CA  MET B  69      10.246 -36.554 -34.499  1.00 91.12           C  
ATOM    538  C   MET B  69       9.670 -37.065 -35.815  1.00 91.12           C  
ATOM    539  O   MET B  69       9.916 -38.209 -36.202  1.00 91.12           O  
ATOM    540  CB  MET B  69       9.213 -36.706 -33.382  1.00 91.12           C  
ATOM    541  CG  MET B  69       9.810 -36.665 -31.985  1.00 91.12           C  
ATOM    542  SD  MET B  69       8.555 -36.947 -30.675  1.00 91.12           S  
ATOM    543  CE  MET B  69       9.620 -37.552 -29.336  1.00 91.12           C  
ATOM    544  N   MET B  70       8.979 -36.197 -36.485  1.00 90.78           N  
ATOM    545  CA  MET B  70       8.403 -36.568 -37.775  1.00 90.78           C  
ATOM    546  C   MET B  70       9.497 -36.796 -38.813  1.00 90.78           C  
ATOM    547  O   MET B  70       9.457 -37.776 -39.558  1.00 90.78           O  
ATOM    548  CB  MET B  70       7.435 -35.489 -38.263  1.00 90.78           C  
ATOM    549  CG  MET B  70       6.725 -35.845 -39.559  1.00 90.78           C  
ATOM    550  SD  MET B  70       5.660 -34.482 -40.174  1.00 90.78           S  
ATOM    551  CE  MET B  70       5.423 -35.010 -41.894  1.00 90.78           C  
ATOM    552  N   LEU B  71      10.445 -35.976 -38.815  1.00 91.77           N  
ATOM    553  CA  LEU B  71      11.540 -36.075 -39.775  1.00 91.77           C  
ATOM    554  C   LEU B  71      12.372 -37.328 -39.524  1.00 91.77           C  
ATOM    555  O   LEU B  71      12.628 -38.103 -40.448  1.00 91.77           O  
ATOM    556  CB  LEU B  71      12.431 -34.832 -39.700  1.00 91.77           C  
ATOM    557  CG  LEU B  71      13.651 -34.817 -40.623  1.00 91.77           C  
ATOM    558  CD1 LEU B  71      13.212 -34.734 -42.081  1.00 91.77           C  
ATOM    559  CD2 LEU B  71      14.574 -33.655 -40.270  1.00 91.77           C  
ATOM    560  N   VAL B  72      12.776 -37.490 -38.276  1.00 90.38           N  
ATOM    561  CA  VAL B  72      13.610 -38.636 -37.932  1.00 90.38           C  
ATOM    562  C   VAL B  72      12.838 -39.930 -38.179  1.00 90.38           C  
ATOM    563  O   VAL B  72      13.392 -40.900 -38.703  1.00 90.38           O  
ATOM    564  CB  VAL B  72      14.085 -38.571 -36.462  1.00 90.38           C  
ATOM    565  CG1 VAL B  72      14.763 -39.878 -36.057  1.00 90.38           C  
ATOM    566  CG2 VAL B  72      15.030 -37.389 -36.260  1.00 90.38           C  
ATOM    567  N   GLY B  73      11.529 -39.932 -37.851  1.00 88.70           N  
ATOM    568  CA  GLY B  73      10.712 -41.106 -38.116  1.00 88.70           C  
ATOM    569  C   GLY B  73      10.556 -41.401 -39.597  1.00 88.70           C  
ATOM    570  O   GLY B  73      10.600 -42.562 -40.012  1.00 88.70           O  
ATOM    571  N   PHE B  74      10.462 -40.387 -40.410  1.00 87.68           N  
ATOM    572  CA  PHE B  74      10.322 -40.538 -41.853  1.00 87.68           C  
ATOM    573  C   PHE B  74      11.602 -41.091 -42.467  1.00 87.68           C  
ATOM    574  O   PHE B  74      11.556 -42.000 -43.299  1.00 87.68           O  
ATOM    575  CB  PHE B  74       9.966 -39.197 -42.502  1.00 87.68           C  
ATOM    576  CG  PHE B  74       9.877 -39.253 -44.003  1.00 87.68           C  
ATOM    577  CD1 PHE B  74      10.927 -38.800 -44.794  1.00 87.68           C  
ATOM    578  CD2 PHE B  74       8.743 -39.760 -44.625  1.00 87.68           C  
ATOM    579  CE1 PHE B  74      10.846 -38.851 -46.184  1.00 87.68           C  
ATOM    580  CE2 PHE B  74       8.656 -39.815 -46.014  1.00 87.68           C  
ATOM    581  CZ  PHE B  74       9.709 -39.359 -46.791  1.00 87.68           C  
ATOM    582  N   LEU B  75      12.728 -40.536 -42.074  1.00 88.03           N  
ATOM    583  CA  LEU B  75      14.009 -41.012 -42.586  1.00 88.03           C  
ATOM    584  C   LEU B  75      14.233 -42.474 -42.218  1.00 88.03           C  
ATOM    585  O   LEU B  75      14.770 -43.245 -43.016  1.00 88.03           O  
ATOM    586  CB  LEU B  75      15.155 -40.155 -42.043  1.00 88.03           C  
ATOM    587  CG  LEU B  75      15.272 -38.740 -42.610  1.00 88.03           C  
ATOM    588  CD1 LEU B  75      16.211 -37.900 -41.750  1.00 88.03           C  
ATOM    589  CD2 LEU B  75      15.756 -38.782 -44.056  1.00 88.03           C  
ATOM    590  N   GLY B  76      13.800 -42.840 -41.060  1.00 84.45           N  
ATOM    591  CA  GLY B  76      13.952 -44.222 -40.631  1.00 84.45           C  
ATOM    592  C   GLY B  76      13.041 -45.182 -41.374  1.00 84.45           C  
ATOM    593  O   GLY B  76      13.482 -46.239 -41.827  1.00 84.45           O  
ATOM    594  N   CYS B  77      11.827 -44.875 -41.582  1.00 84.30           N  
ATOM    595  CA  CYS B  77      10.873 -45.767 -42.230  1.00 84.30           C  
ATOM    596  C   CYS B  77      11.119 -45.831 -43.733  1.00 84.30           C  
ATOM    597  O   CYS B  77      11.231 -46.917 -44.303  1.00 84.30           O  
ATOM    598  CB  CYS B  77       9.440 -45.307 -41.958  1.00 84.30           C  
ATOM    599  SG  CYS B  77       9.041 -43.701 -42.680  1.00 84.30           S  
ATOM    600  N   CYS B  78      11.271 -44.776 -44.393  1.00 84.78           N  
ATOM    601  CA  CYS B  78      11.501 -44.734 -45.833  1.00 84.78           C  
ATOM    602  C   CYS B  78      12.907 -45.210 -46.176  1.00 84.78           C  
ATOM    603  O   CYS B  78      13.128 -45.799 -47.235  1.00 84.78           O  
ATOM    604  CB  CYS B  78      11.287 -43.319 -46.370  1.00 84.78           C  
ATOM    605  SG  CYS B  78       9.548 -42.860 -46.540  1.00 84.78           S  
ATOM    606  N   GLY B  79      13.785 -44.859 -45.236  1.00 83.23           N  
ATOM    607  CA  GLY B  79      15.133 -45.363 -45.451  1.00 83.23           C  
ATOM    608  C   GLY B  79      15.215 -46.877 -45.424  1.00 83.23           C  
ATOM    609  O   GLY B  79      15.958 -47.478 -46.203  1.00 83.23           O  
ATOM    610  N   ALA B  80      14.402 -47.495 -44.573  1.00 80.37           N  
ATOM    611  CA  ALA B  80      14.407 -48.950 -44.445  1.00 80.37           C  
ATOM    612  C   ALA B  80      13.694 -49.605 -45.626  1.00 80.37           C  
ATOM    613  O   ALA B  80      14.218 -50.544 -46.230  1.00 80.37           O  
ATOM    614  CB  ALA B  80      13.752 -49.371 -43.132  1.00 80.37           C  
ATOM    615  N   VAL B  81      12.611 -49.053 -46.032  1.00 82.12           N  
ATOM    616  CA  VAL B  81      11.803 -49.660 -47.083  1.00 82.12           C  
ATOM    617  C   VAL B  81      12.498 -49.493 -48.432  1.00 82.12           C  
ATOM    618  O   VAL B  81      12.519 -50.420 -49.246  1.00 82.12           O  
ATOM    619  CB  VAL B  81      10.384 -49.049 -47.134  1.00 82.12           C  
ATOM    620  CG1 VAL B  81      10.022 -48.644 -48.562  1.00 82.12           C  
ATOM    621  CG2 VAL B  81       9.359 -50.035 -46.579  1.00 82.12           C  
ATOM    622  N   GLN B  82      13.119 -48.325 -48.678  1.00 81.14           N  
ATOM    623  CA  GLN B  82      13.756 -48.074 -49.966  1.00 81.14           C  
ATOM    624  C   GLN B  82      15.209 -48.542 -49.962  1.00 81.14           C  
ATOM    625  O   GLN B  82      15.872 -48.537 -51.002  1.00 81.14           O  
ATOM    626  CB  GLN B  82      13.686 -46.588 -50.321  1.00 81.14           C  
ATOM    627  CG  GLN B  82      12.286 -46.107 -50.679  1.00 81.14           C  
ATOM    628  CD  GLN B  82      12.262 -44.661 -51.137  1.00 81.14           C  
ATOM    629  NE2 GLN B  82      11.097 -44.199 -51.582  1.00 81.14           N  
ATOM    630  OE1 GLN B  82      13.280 -43.964 -51.093  1.00 81.14           O  
ATOM    631  N   GLU B  83      15.651 -49.019 -48.914  1.00 79.75           N  
ATOM    632  CA  GLU B  83      17.032 -49.468 -48.764  1.00 79.75           C  
ATOM    633  C   GLU B  83      18.013 -48.415 -49.270  1.00 79.75           C  
ATOM    634  O   GLU B  83      18.925 -48.728 -50.038  1.00 79.75           O  
ATOM    635  CB  GLU B  83      17.250 -50.790 -49.503  1.00 79.75           C  
ATOM    636  CG  GLU B  83      16.435 -51.948 -48.947  1.00 79.75           C  
ATOM    637  CD  GLU B  83      16.778 -53.285 -49.587  1.00 79.75           C  
ATOM    638  OE1 GLU B  83      16.214 -54.321 -49.166  1.00 79.75           O  
ATOM    639  OE2 GLU B  83      17.617 -53.296 -50.515  1.00 79.75           O  
ATOM    640  N   SER B  84      17.656 -47.210 -48.929  1.00 81.63           N  
ATOM    641  CA  SER B  84      18.538 -46.115 -49.315  1.00 81.63           C  
ATOM    642  C   SER B  84      19.635 -45.896 -48.277  1.00 81.63           C  
ATOM    643  O   SER B  84      19.346 -45.631 -47.108  1.00 81.63           O  
ATOM    644  CB  SER B  84      17.740 -44.824 -49.503  1.00 81.63           C  
ATOM    645  OG  SER B  84      18.600 -43.697 -49.514  1.00 81.63           O  
ATOM    646  N   GLN B  85      20.884 -45.971 -48.640  1.00 79.02           N  
ATOM    647  CA  GLN B  85      22.023 -45.760 -47.753  1.00 79.02           C  
ATOM    648  C   GLN B  85      22.085 -44.313 -47.273  1.00 79.02           C  
ATOM    649  O   GLN B  85      22.435 -44.050 -46.120  1.00 79.02           O  
ATOM    650  CB  GLN B  85      23.328 -46.137 -48.455  1.00 79.02           C  
ATOM    651  CG  GLN B  85      23.528 -47.637 -48.618  1.00 79.02           C  
ATOM    652  CD  GLN B  85      24.844 -47.985 -49.288  1.00 79.02           C  
ATOM    653  NE2 GLN B  85      25.255 -49.243 -49.169  1.00 79.02           N  
ATOM    654  OE1 GLN B  85      25.486 -47.131 -49.906  1.00 79.02           O  
ATOM    655  N   CYS B  86      21.671 -43.430 -48.107  1.00 80.51           N  
ATOM    656  CA  CYS B  86      21.723 -42.014 -47.759  1.00 80.51           C  
ATOM    657  C   CYS B  86      20.712 -41.684 -46.668  1.00 80.51           C  
ATOM    658  O   CYS B  86      21.046 -41.014 -45.689  1.00 80.51           O  
ATOM    659  CB  CYS B  86      21.457 -41.149 -48.991  1.00 80.51           C  
ATOM    660  SG  CYS B  86      21.652 -39.379 -48.693  1.00 80.51           S  
ATOM    661  N   MET B  87      19.549 -42.184 -46.744  1.00 84.35           N  
ATOM    662  CA  MET B  87      18.509 -41.910 -45.756  1.00 84.35           C  
ATOM    663  C   MET B  87      18.838 -42.572 -44.423  1.00 84.35           C  
ATOM    664  O   MET B  87      18.614 -41.987 -43.361  1.00 84.35           O  
ATOM    665  CB  MET B  87      17.147 -42.393 -46.259  1.00 84.35           C  
ATOM    666  CG  MET B  87      16.574 -41.550 -47.385  1.00 84.35           C  
ATOM    667  SD  MET B  87      14.863 -42.038 -47.829  1.00 84.35           S  
ATOM    668  CE  MET B  87      13.924 -41.020 -46.657  1.00 84.35           C  
ATOM    669  N   LEU B  88      19.406 -43.734 -44.449  1.00 83.44           N  
ATOM    670  CA  LEU B  88      19.780 -44.440 -43.229  1.00 83.44           C  
ATOM    671  C   LEU B  88      20.981 -43.777 -42.563  1.00 83.44           C  
ATOM    672  O   LEU B  88      21.066 -43.731 -41.334  1.00 83.44           O  
ATOM    673  CB  LEU B  88      20.096 -45.908 -43.534  1.00 83.44           C  
ATOM    674  CG  LEU B  88      18.899 -46.810 -43.836  1.00 83.44           C  
ATOM    675  CD1 LEU B  88      19.374 -48.165 -44.351  1.00 83.44           C  
ATOM    676  CD2 LEU B  88      18.031 -46.980 -42.594  1.00 83.44           C  
ATOM    677  N   GLY B  89      21.887 -43.337 -43.470  1.00 85.28           N  
ATOM    678  CA  GLY B  89      23.004 -42.589 -42.919  1.00 85.28           C  
ATOM    679  C   GLY B  89      22.582 -41.307 -42.227  1.00 85.28           C  
ATOM    680  O   GLY B  89      23.092 -40.978 -41.153  1.00 85.28           O  
ATOM    681  N   LEU B  90      21.634 -40.573 -42.829  1.00 86.87           N  
ATOM    682  CA  LEU B  90      21.112 -39.354 -42.223  1.00 86.87           C  
ATOM    683  C   LEU B  90      20.345 -39.669 -40.943  1.00 86.87           C  
ATOM    684  O   LEU B  90      20.396 -38.902 -39.979  1.00 86.87           O  
ATOM    685  CB  LEU B  90      20.202 -38.612 -43.207  1.00 86.87           C  
ATOM    686  CG  LEU B  90      20.620 -37.187 -43.573  1.00 86.87           C  
ATOM    687  CD1 LEU B  90      21.113 -37.134 -45.015  1.00 86.87           C  
ATOM    688  CD2 LEU B  90      19.459 -36.220 -43.364  1.00 86.87           C  
ATOM    689  N   PHE B  91      19.630 -40.747 -40.953  1.00 87.16           N  
ATOM    690  CA  PHE B  91      18.913 -41.192 -39.764  1.00 87.16           C  
ATOM    691  C   PHE B  91      19.882 -41.467 -38.619  1.00 87.16           C  
ATOM    692  O   PHE B  91      19.679 -40.991 -37.501  1.00 87.16           O  
ATOM    693  CB  PHE B  91      18.092 -42.449 -40.068  1.00 87.16           C  
ATOM    694  CG  PHE B  91      17.433 -43.053 -38.857  1.00 87.16           C  
ATOM    695  CD1 PHE B  91      17.905 -44.241 -38.312  1.00 87.16           C  
ATOM    696  CD2 PHE B  91      16.343 -42.431 -38.262  1.00 87.16           C  
ATOM    697  CE1 PHE B  91      17.298 -44.801 -37.191  1.00 87.16           C  
ATOM    698  CE2 PHE B  91      15.731 -42.986 -37.142  1.00 87.16           C  
ATOM    699  CZ  PHE B  91      16.209 -44.171 -36.608  1.00 87.16           C  
ATOM    700  N   PHE B  92      20.957 -42.163 -38.928  1.00 85.69           N  
ATOM    701  CA  PHE B  92      21.973 -42.462 -37.926  1.00 85.69           C  
ATOM    702  C   PHE B  92      22.623 -41.181 -37.415  1.00 85.69           C  
ATOM    703  O   PHE B  92      22.818 -41.016 -36.210  1.00 85.69           O  
ATOM    704  CB  PHE B  92      23.040 -43.398 -38.502  1.00 85.69           C  
ATOM    705  CG  PHE B  92      24.135 -43.744 -37.529  1.00 85.69           C  
ATOM    706  CD1 PHE B  92      25.316 -43.012 -37.501  1.00 85.69           C  
ATOM    707  CD2 PHE B  92      23.982 -44.800 -36.641  1.00 85.69           C  
ATOM    708  CE1 PHE B  92      26.331 -43.330 -36.600  1.00 85.69           C  
ATOM    709  CE2 PHE B  92      24.992 -45.124 -35.738  1.00 85.69           C  
ATOM    710  CZ  PHE B  92      26.165 -44.387 -35.721  1.00 85.69           C  
ATOM    711  N   GLY B  93      22.908 -40.288 -38.341  1.00 89.18           N  
ATOM    712  CA  GLY B  93      23.500 -39.024 -37.935  1.00 89.18           C  
ATOM    713  C   GLY B  93      22.593 -38.197 -37.043  1.00 89.18           C  
ATOM    714  O   GLY B  93      23.037 -37.656 -36.028  1.00 89.18           O  
ATOM    715  N   PHE B  94      21.333 -38.137 -37.325  1.00 89.29           N  
ATOM    716  CA  PHE B  94      20.367 -37.391 -36.526  1.00 89.29           C  
ATOM    717  C   PHE B  94      20.214 -38.012 -35.143  1.00 89.29           C  
ATOM    718  O   PHE B  94      20.156 -37.299 -34.139  1.00 89.29           O  
ATOM    719  CB  PHE B  94      19.009 -37.340 -37.233  1.00 89.29           C  
ATOM    720  CG  PHE B  94      18.827 -36.132 -38.111  1.00 89.29           C  
ATOM    721  CD1 PHE B  94      18.564 -34.885 -37.556  1.00 89.29           C  
ATOM    722  CD2 PHE B  94      18.916 -36.243 -39.492  1.00 89.29           C  
ATOM    723  CE1 PHE B  94      18.395 -33.765 -38.366  1.00 89.29           C  
ATOM    724  CE2 PHE B  94      18.748 -35.128 -40.309  1.00 89.29           C  
ATOM    725  CZ  PHE B  94      18.487 -33.891 -39.744  1.00 89.29           C  
ATOM    726  N   LEU B  95      20.116 -39.297 -35.052  1.00 88.95           N  
ATOM    727  CA  LEU B  95      19.977 -39.972 -33.766  1.00 88.95           C  
ATOM    728  C   LEU B  95      21.209 -39.742 -32.898  1.00 88.95           C  
ATOM    729  O   LEU B  95      21.094 -39.584 -31.679  1.00 88.95           O  
ATOM    730  CB  LEU B  95      19.755 -41.473 -33.970  1.00 88.95           C  
ATOM    731  CG  LEU B  95      18.303 -41.925 -34.141  1.00 88.95           C  
ATOM    732  CD1 LEU B  95      18.250 -43.402 -34.518  1.00 88.95           C  
ATOM    733  CD2 LEU B  95      17.507 -41.664 -32.867  1.00 88.95           C  
ATOM    734  N   LEU B  96      22.381 -39.727 -33.555  1.00 90.05           N  
ATOM    735  CA  LEU B  96      23.616 -39.487 -32.816  1.00 90.05           C  
ATOM    736  C   LEU B  96      23.635 -38.079 -32.231  1.00 90.05           C  
ATOM    737  O   LEU B  96      23.982 -37.892 -31.062  1.00 90.05           O  
ATOM    738  CB  LEU B  96      24.832 -39.694 -33.722  1.00 90.05           C  
ATOM    739  CG  LEU B  96      26.194 -39.739 -33.029  1.00 90.05           C  
ATOM    740  CD1 LEU B  96      27.147 -40.653 -33.792  1.00 90.05           C  
ATOM    741  CD2 LEU B  96      26.777 -38.336 -32.902  1.00 90.05           C  
ATOM    742  N   VAL B  97      23.207 -37.180 -33.043  1.00 92.34           N  
ATOM    743  CA  VAL B  97      23.186 -35.795 -32.586  1.00 92.34           C  
ATOM    744  C   VAL B  97      22.140 -35.629 -31.486  1.00 92.34           C  
ATOM    745  O   VAL B  97      22.405 -35.001 -30.458  1.00 92.34           O  
ATOM    746  CB  VAL B  97      22.895 -34.818 -33.748  1.00 92.34           C  
ATOM    747  CG1 VAL B  97      22.641 -33.408 -33.218  1.00 92.34           C  
ATOM    748  CG2 VAL B  97      24.053 -34.817 -34.745  1.00 92.34           C  
ATOM    749  N   ILE B  98      21.010 -36.195 -31.656  1.00 90.52           N  
ATOM    750  CA  ILE B  98      19.941 -36.106 -30.668  1.00 90.52           C  
ATOM    751  C   ILE B  98      20.379 -36.786 -29.372  1.00 90.52           C  
ATOM    752  O   ILE B  98      20.132 -36.271 -28.279  1.00 90.52           O  
ATOM    753  CB  ILE B  98      18.634 -36.739 -31.191  1.00 90.52           C  
ATOM    754  CG1 ILE B  98      18.036 -35.882 -32.313  1.00 90.52           C  
ATOM    755  CG2 ILE B  98      17.629 -36.925 -30.050  1.00 90.52           C  
ATOM    756  CD1 ILE B  98      16.860 -36.532 -33.029  1.00 90.52           C  
ATOM    757  N   PHE B  99      21.053 -37.851 -29.482  1.00 90.10           N  
ATOM    758  CA  PHE B  99      21.541 -38.584 -28.320  1.00 90.10           C  
ATOM    759  C   PHE B  99      22.551 -37.752 -27.539  1.00 90.10           C  
ATOM    760  O   PHE B  99      22.483 -37.674 -26.311  1.00 90.10           O  
ATOM    761  CB  PHE B  99      22.174 -39.912 -28.748  1.00 90.10           C  
ATOM    762  CG  PHE B  99      22.495 -40.829 -27.599  1.00 90.10           C  
ATOM    763  CD1 PHE B  99      23.800 -41.248 -27.369  1.00 90.10           C  
ATOM    764  CD2 PHE B  99      21.491 -41.274 -26.748  1.00 90.10           C  
ATOM    765  CE1 PHE B  99      24.100 -42.097 -26.307  1.00 90.10           C  
ATOM    766  CE2 PHE B  99      21.783 -42.122 -25.684  1.00 90.10           C  
ATOM    767  CZ  PHE B  99      23.087 -42.534 -25.466  1.00 90.10           C  
ATOM    768  N   ALA B 100      23.423 -37.137 -28.255  1.00 92.54           N  
ATOM    769  CA  ALA B 100      24.425 -36.296 -27.606  1.00 92.54           C  
ATOM    770  C   ALA B 100      23.772 -35.116 -26.891  1.00 92.54           C  
ATOM    771  O   ALA B 100      24.130 -34.794 -25.756  1.00 92.54           O  
ATOM    772  CB  ALA B 100      25.444 -35.797 -28.627  1.00 92.54           C  
ATOM    773  N   ILE B 101      22.794 -34.568 -27.499  1.00 91.50           N  
ATOM    774  CA  ILE B 101      22.097 -33.430 -26.909  1.00 91.50           C  
ATOM    775  C   ILE B 101      21.299 -33.888 -25.691  1.00 91.50           C  
ATOM    776  O   ILE B 101      21.245 -33.189 -24.677  1.00 91.50           O  
ATOM    777  CB  ILE B 101      21.165 -32.744 -27.935  1.00 91.50           C  
ATOM    778  CG1 ILE B 101      21.986 -32.133 -29.076  1.00 91.50           C  
ATOM    779  CG2 ILE B 101      20.300 -31.682 -27.251  1.00 91.50           C  
ATOM    780  CD1 ILE B 101      21.143 -31.597 -30.225  1.00 91.50           C  
ATOM    781  N   GLU B 102      20.734 -34.987 -25.735  1.00 89.18           N  
ATOM    782  CA  GLU B 102      19.951 -35.504 -24.616  1.00 89.18           C  
ATOM    783  C   GLU B 102      20.838 -35.779 -23.404  1.00 89.18           C  
ATOM    784  O   GLU B 102      20.453 -35.491 -22.269  1.00 89.18           O  
ATOM    785  CB  GLU B 102      19.207 -36.778 -25.023  1.00 89.18           C  
ATOM    786  CG  GLU B 102      17.987 -36.525 -25.897  1.00 89.18           C  
ATOM    787  CD  GLU B 102      17.270 -37.801 -26.309  1.00 89.18           C  
ATOM    788  OE1 GLU B 102      16.167 -37.714 -26.896  1.00 89.18           O  
ATOM    789  OE2 GLU B 102      17.814 -38.895 -26.043  1.00 89.18           O  
ATOM    790  N   ILE B 103      22.023 -36.332 -23.687  1.00 89.80           N  
ATOM    791  CA  ILE B 103      22.945 -36.615 -22.591  1.00 89.80           C  
ATOM    792  C   ILE B 103      23.408 -35.306 -21.955  1.00 89.80           C  
ATOM    793  O   ILE B 103      23.449 -35.185 -20.728  1.00 89.80           O  
ATOM    794  CB  ILE B 103      24.161 -37.437 -23.073  1.00 89.80           C  
ATOM    795  CG1 ILE B 103      23.722 -38.843 -23.496  1.00 89.80           C  
ATOM    796  CG2 ILE B 103      25.234 -37.504 -21.981  1.00 89.80           C  
ATOM    797  CD1 ILE B 103      24.846 -39.699 -24.063  1.00 89.80           C  
ATOM    798  N   ALA B 104      23.656 -34.373 -22.820  1.00 91.85           N  
ATOM    799  CA  ALA B 104      24.080 -33.073 -22.308  1.00 91.85           C  
ATOM    800  C   ALA B 104      22.971 -32.414 -21.494  1.00 91.85           C  
ATOM    801  O   ALA B 104      23.225 -31.858 -20.423  1.00 91.85           O  
ATOM    802  CB  ALA B 104      24.505 -32.162 -23.459  1.00 91.85           C  
ATOM    803  N   ALA B 105      21.766 -32.521 -21.912  1.00 90.11           N  
ATOM    804  CA  ALA B 105      20.621 -31.942 -21.213  1.00 90.11           C  
ATOM    805  C   ALA B 105      20.346 -32.680 -19.906  1.00 90.11           C  
ATOM    806  O   ALA B 105      19.986 -32.063 -18.901  1.00 90.11           O  
ATOM    807  CB  ALA B 105      19.383 -31.968 -22.105  1.00 90.11           C  
ATOM    808  N   ALA B 106      20.569 -33.957 -19.947  1.00 88.61           N  
ATOM    809  CA  ALA B 106      20.347 -34.748 -18.739  1.00 88.61           C  
ATOM    810  C   ALA B 106      21.372 -34.405 -17.663  1.00 88.61           C  
ATOM    811  O   ALA B 106      21.025 -34.261 -16.488  1.00 88.61           O  
ATOM    812  CB  ALA B 106      20.396 -36.239 -19.061  1.00 88.61           C  
ATOM    813  N   ILE B 107      22.618 -34.231 -18.114  1.00 89.89           N  
ATOM    814  CA  ILE B 107      23.669 -33.879 -17.166  1.00 89.89           C  
ATOM    815  C   ILE B 107      23.416 -32.478 -16.613  1.00 89.89           C  
ATOM    816  O   ILE B 107      23.503 -32.256 -15.403  1.00 89.89           O  
ATOM    817  CB  ILE B 107      25.068 -33.953 -17.818  1.00 89.89           C  
ATOM    818  CG1 ILE B 107      25.396 -35.399 -18.211  1.00 89.89           C  
ATOM    819  CG2 ILE B 107      26.133 -33.386 -16.877  1.00 89.89           C  
ATOM    820  CD1 ILE B 107      26.700 -35.549 -18.983  1.00 89.89           C  
ATOM    821  N   TRP B 108      23.031 -31.626 -17.447  1.00 89.79           N  
ATOM    822  CA  TRP B 108      22.733 -30.265 -17.012  1.00 89.79           C  
ATOM    823  C   TRP B 108      21.488 -30.236 -16.130  1.00 89.79           C  
ATOM    824  O   TRP B 108      21.460 -29.549 -15.107  1.00 89.79           O  
ATOM    825  CB  TRP B 108      22.541 -29.344 -18.219  1.00 89.79           C  
ATOM    826  CG  TRP B 108      22.269 -27.915 -17.857  1.00 89.79           C  
ATOM    827  CD1 TRP B 108      23.193 -26.936 -17.614  1.00 89.79           C  
ATOM    828  CD2 TRP B 108      20.985 -27.304 -17.694  1.00 89.79           C  
ATOM    829  CE2 TRP B 108      21.207 -25.952 -17.352  1.00 89.79           C  
ATOM    830  CE3 TRP B 108      19.668 -27.769 -17.806  1.00 89.79           C  
ATOM    831  NE1 TRP B 108      22.560 -25.754 -17.308  1.00 89.79           N  
ATOM    832  CZ2 TRP B 108      20.157 -25.059 -17.119  1.00 89.79           C  
ATOM    833  CZ3 TRP B 108      18.626 -26.879 -17.574  1.00 89.79           C  
ATOM    834  CH2 TRP B 108      18.879 -25.540 -17.234  1.00 89.79           C  
ATOM    835  N   GLY B 109      20.469 -30.911 -16.462  1.00 85.90           N  
ATOM    836  CA  GLY B 109      19.240 -30.965 -15.686  1.00 85.90           C  
ATOM    837  C   GLY B 109      19.438 -31.532 -14.293  1.00 85.90           C  
ATOM    838  O   GLY B 109      18.821 -31.066 -13.334  1.00 85.90           O  
ATOM    839  N   TYR B 110      20.382 -32.465 -14.260  1.00 84.67           N  
ATOM    840  CA  TYR B 110      20.648 -33.078 -12.963  1.00 84.67           C  
ATOM    841  C   TYR B 110      21.422 -32.127 -12.058  1.00 84.67           C  
ATOM    842  O   TYR B 110      21.182 -32.078 -10.849  1.00 84.67           O  
ATOM    843  CB  TYR B 110      21.429 -34.385 -13.137  1.00 84.67           C  
ATOM    844  CG  TYR B 110      21.500 -35.221 -11.882  1.00 84.67           C  
ATOM    845  CD1 TYR B 110      22.613 -35.164 -11.046  1.00 84.67           C  
ATOM    846  CD2 TYR B 110      20.456 -36.069 -11.530  1.00 84.67           C  
ATOM    847  CE1 TYR B 110      22.684 -35.934  -9.889  1.00 84.67           C  
ATOM    848  CE2 TYR B 110      20.515 -36.843 -10.377  1.00 84.67           C  
ATOM    849  CZ  TYR B 110      21.631 -36.769  -9.564  1.00 84.67           C  
ATOM    850  OH  TYR B 110      21.696 -37.533  -8.420  1.00 84.67           O  
ATOM    851  N   SER B 111      22.266 -31.371 -12.665  1.00 88.40           N  
ATOM    852  CA  SER B 111      23.080 -30.446 -11.883  1.00 88.40           C  
ATOM    853  C   SER B 111      22.285 -29.203 -11.495  1.00 88.40           C  
ATOM    854  O   SER B 111      22.614 -28.529 -10.516  1.00 88.40           O  
ATOM    855  CB  SER B 111      24.329 -30.037 -12.665  1.00 88.40           C  
ATOM    856  OG  SER B 111      25.194 -29.255 -11.860  1.00 88.40           O  
ATOM    857  N   HIS B 112      21.283 -28.931 -12.209  1.00 90.93           N  
ATOM    858  CA  HIS B 112      20.464 -27.753 -11.941  1.00 90.93           C  
ATOM    859  C   HIS B 112      19.011 -28.138 -11.689  1.00 90.93           C  
ATOM    860  O   HIS B 112      18.102 -27.590 -12.317  1.00 90.93           O  
ATOM    861  CB  HIS B 112      20.552 -26.762 -13.102  1.00 90.93           C  
ATOM    862  CG  HIS B 112      21.916 -26.177 -13.290  1.00 90.93           C  
ATOM    863  CD2 HIS B 112      22.419 -24.969 -12.944  1.00 90.93           C  
ATOM    864  ND1 HIS B 112      22.941 -26.861 -13.906  1.00 90.93           N  
ATOM    865  CE1 HIS B 112      24.020 -26.096 -13.930  1.00 90.93           C  
ATOM    866  NE2 HIS B 112      23.730 -24.943 -13.352  1.00 90.93           N  
ATOM    867  N   LYS B 113      18.797 -28.935 -10.747  1.00 87.45           N  
ATOM    868  CA  LYS B 113      17.472 -29.479 -10.468  1.00 87.45           C  
ATOM    869  C   LYS B 113      16.516 -28.386  -9.999  1.00 87.45           C  
ATOM    870  O   LYS B 113      15.375 -28.310 -10.462  1.00 87.45           O  
ATOM    871  CB  LYS B 113      17.557 -30.587  -9.416  1.00 87.45           C  
ATOM    872  CG  LYS B 113      16.245 -31.318  -9.179  1.00 87.45           C  
ATOM    873  CD  LYS B 113      16.387 -32.390  -8.107  1.00 87.45           C  
ATOM    874  CE  LYS B 113      15.042 -33.009  -7.751  1.00 87.45           C  
ATOM    875  NZ  LYS B 113      15.169 -34.019  -6.659  1.00 87.45           N  
ATOM    876  N   ASP B 114      17.033 -27.566  -9.195  1.00 89.48           N  
ATOM    877  CA  ASP B 114      16.172 -26.528  -8.638  1.00 89.48           C  
ATOM    878  C   ASP B 114      15.710 -25.557  -9.723  1.00 89.48           C  
ATOM    879  O   ASP B 114      14.559 -25.116  -9.721  1.00 89.48           O  
ATOM    880  CB  ASP B 114      16.896 -25.768  -7.526  1.00 89.48           C  
ATOM    881  CG  ASP B 114      17.187 -26.631  -6.311  1.00 89.48           C  
ATOM    882  OD1 ASP B 114      16.382 -27.534  -5.995  1.00 89.48           O  
ATOM    883  OD2 ASP B 114      18.232 -26.406  -5.661  1.00 89.48           O  
ATOM    884  N   GLU B 115      16.565 -25.246 -10.588  1.00 89.68           N  
ATOM    885  CA  GLU B 115      16.200 -24.347 -11.680  1.00 89.68           C  
ATOM    886  C   GLU B 115      15.181 -24.996 -12.612  1.00 89.68           C  
ATOM    887  O   GLU B 115      14.260 -24.333 -13.092  1.00 89.68           O  
ATOM    888  CB  GLU B 115      17.442 -23.926 -12.469  1.00 89.68           C  
ATOM    889  CG  GLU B 115      17.619 -22.419 -12.580  1.00 89.68           C  
ATOM    890  CD  GLU B 115      18.993 -22.012 -13.088  1.00 89.68           C  
ATOM    891  OE1 GLU B 115      19.254 -20.794 -13.223  1.00 89.68           O  
ATOM    892  OE2 GLU B 115      19.815 -22.917 -13.354  1.00 89.68           O  
ATOM    893  N   VAL B 116      15.340 -26.229 -12.803  1.00 88.38           N  
ATOM    894  CA  VAL B 116      14.402 -26.951 -13.656  1.00 88.38           C  
ATOM    895  C   VAL B 116      13.022 -26.977 -13.001  1.00 88.38           C  
ATOM    896  O   VAL B 116      12.011 -26.728 -13.662  1.00 88.38           O  
ATOM    897  CB  VAL B 116      14.885 -28.391 -13.938  1.00 88.38           C  
ATOM    898  CG1 VAL B 116      13.799 -29.194 -14.653  1.00 88.38           C  
ATOM    899  CG2 VAL B 116      16.169 -28.371 -14.764  1.00 88.38           C  
ATOM    900  N   ILE B 117      13.027 -27.235 -11.768  1.00 90.25           N  
ATOM    901  CA  ILE B 117      11.763 -27.269 -11.040  1.00 90.25           C  
ATOM    902  C   ILE B 117      11.087 -25.902 -11.115  1.00 90.25           C  
ATOM    903  O   ILE B 117       9.894 -25.808 -11.414  1.00 90.25           O  
ATOM    904  CB  ILE B 117      11.971 -27.684  -9.566  1.00 90.25           C  
ATOM    905  CG1 ILE B 117      12.424 -29.146  -9.482  1.00 90.25           C  
ATOM    906  CG2 ILE B 117      10.691 -27.459  -8.757  1.00 90.25           C  
ATOM    907  CD1 ILE B 117      12.867 -29.578  -8.091  1.00 90.25           C  
ATOM    908  N   LYS B 118      11.798 -24.902 -10.920  1.00 90.36           N  
ATOM    909  CA  LYS B 118      11.255 -23.548 -10.958  1.00 90.36           C  
ATOM    910  C   LYS B 118      10.688 -23.223 -12.338  1.00 90.36           C  
ATOM    911  O   LYS B 118       9.607 -22.642 -12.449  1.00 90.36           O  
ATOM    912  CB  LYS B 118      12.328 -22.527 -10.578  1.00 90.36           C  
ATOM    913  CG  LYS B 118      11.795 -21.118 -10.368  1.00 90.36           C  
ATOM    914  CD  LYS B 118      12.909 -20.150  -9.988  1.00 90.36           C  
ATOM    915  CE  LYS B 118      12.403 -18.716  -9.916  1.00 90.36           C  
ATOM    916  NZ  LYS B 118      13.498 -17.759  -9.575  1.00 90.36           N  
ATOM    917  N   GLU B 119      11.394 -23.612 -13.329  1.00 87.33           N  
ATOM    918  CA  GLU B 119      10.934 -23.339 -14.687  1.00 87.33           C  
ATOM    919  C   GLU B 119       9.652 -24.105 -15.000  1.00 87.33           C  
ATOM    920  O   GLU B 119       8.746 -23.571 -15.644  1.00 87.33           O  
ATOM    921  CB  GLU B 119      12.021 -23.695 -15.705  1.00 87.33           C  
ATOM    922  CG  GLU B 119      13.096 -22.630 -15.855  1.00 87.33           C  
ATOM    923  CD  GLU B 119      12.590 -21.355 -16.511  1.00 87.33           C  
ATOM    924  OE1 GLU B 119      13.297 -20.323 -16.456  1.00 87.33           O  
ATOM    925  OE2 GLU B 119      11.477 -21.387 -17.081  1.00 87.33           O  
ATOM    926  N   VAL B 120       9.551 -25.293 -14.551  1.00 88.80           N  
ATOM    927  CA  VAL B 120       8.354 -26.093 -14.788  1.00 88.80           C  
ATOM    928  C   VAL B 120       7.180 -25.512 -14.005  1.00 88.80           C  
ATOM    929  O   VAL B 120       6.058 -25.447 -14.513  1.00 88.80           O  
ATOM    930  CB  VAL B 120       8.575 -27.572 -14.398  1.00 88.80           C  
ATOM    931  CG1 VAL B 120       7.264 -28.352 -14.478  1.00 88.80           C  
ATOM    932  CG2 VAL B 120       9.635 -28.208 -15.296  1.00 88.80           C  
ATOM    933  N   GLN B 121       7.460 -25.174 -12.855  1.00 90.17           N  
ATOM    934  CA  GLN B 121       6.408 -24.554 -12.057  1.00 90.17           C  
ATOM    935  C   GLN B 121       5.922 -23.258 -12.699  1.00 90.17           C  
ATOM    936  O   GLN B 121       4.718 -23.000 -12.755  1.00 90.17           O  
ATOM    937  CB  GLN B 121       6.903 -24.283 -10.636  1.00 90.17           C  
ATOM    938  CG  GLN B 121       7.069 -25.538  -9.792  1.00 90.17           C  
ATOM    939  CD  GLN B 121       7.592 -25.245  -8.398  1.00 90.17           C  
ATOM    940  NE2 GLN B 121       7.297 -26.132  -7.455  1.00 90.17           N  
ATOM    941  OE1 GLN B 121       8.257 -24.229  -8.171  1.00 90.17           O  
ATOM    942  N   GLU B 122       6.857 -22.460 -13.159  1.00 86.52           N  
ATOM    943  CA  GLU B 122       6.491 -21.213 -13.825  1.00 86.52           C  
ATOM    944  C   GLU B 122       5.714 -21.483 -15.110  1.00 86.52           C  
ATOM    945  O   GLU B 122       4.779 -20.750 -15.442  1.00 86.52           O  
ATOM    946  CB  GLU B 122       7.738 -20.380 -14.129  1.00 86.52           C  
ATOM    947  CG  GLU B 122       7.466 -18.888 -14.253  1.00 86.52           C  
ATOM    948  CD  GLU B 122       8.729 -18.060 -14.429  1.00 86.52           C  
ATOM    949  OE1 GLU B 122       8.623 -16.830 -14.638  1.00 86.52           O  
ATOM    950  OE2 GLU B 122       9.832 -18.645 -14.358  1.00 86.52           O  
ATOM    951  N   PHE B 123       6.114 -22.435 -15.736  1.00 86.70           N  
ATOM    952  CA  PHE B 123       5.378 -22.837 -16.928  1.00 86.70           C  
ATOM    953  C   PHE B 123       3.935 -23.189 -16.580  1.00 86.70           C  
ATOM    954  O   PHE B 123       3.003 -22.742 -17.251  1.00 86.70           O  
ATOM    955  CB  PHE B 123       6.059 -24.030 -17.606  1.00 86.70           C  
ATOM    956  CG  PHE B 123       5.310 -24.560 -18.798  1.00 86.70           C  
ATOM    957  CD1 PHE B 123       4.589 -25.745 -18.711  1.00 86.70           C  
ATOM    958  CD2 PHE B 123       5.326 -23.875 -20.005  1.00 86.70           C  
ATOM    959  CE1 PHE B 123       3.894 -26.240 -19.812  1.00 86.70           C  
ATOM    960  CE2 PHE B 123       4.635 -24.362 -21.110  1.00 86.70           C  
ATOM    961  CZ  PHE B 123       3.919 -25.545 -21.012  1.00 86.70           C  
ATOM    962  N   TYR B 124       3.716 -23.930 -15.576  1.00 88.41           N  
ATOM    963  CA  TYR B 124       2.372 -24.303 -15.150  1.00 88.41           C  
ATOM    964  C   TYR B 124       1.573 -23.075 -14.731  1.00 88.41           C  
ATOM    965  O   TYR B 124       0.411 -22.921 -15.118  1.00 88.41           O  
ATOM    966  CB  TYR B 124       2.433 -25.305 -13.993  1.00 88.41           C  
ATOM    967  CG  TYR B 124       1.095 -25.565 -13.344  1.00 88.41           C  
ATOM    968  CD1 TYR B 124       0.757 -24.965 -12.134  1.00 88.41           C  
ATOM    969  CD2 TYR B 124       0.167 -26.412 -13.940  1.00 88.41           C  
ATOM    970  CE1 TYR B 124      -0.473 -25.204 -11.532  1.00 88.41           C  
ATOM    971  CE2 TYR B 124      -1.067 -26.658 -13.347  1.00 88.41           C  
ATOM    972  CZ  TYR B 124      -1.378 -26.050 -12.145  1.00 88.41           C  
ATOM    973  OH  TYR B 124      -2.598 -26.291 -11.553  1.00 88.41           O  
ATOM    974  N   LYS B 125       2.217 -22.333 -13.934  1.00 86.56           N  
ATOM    975  CA  LYS B 125       1.529 -21.135 -13.461  1.00 86.56           C  
ATOM    976  C   LYS B 125       1.049 -20.280 -14.631  1.00 86.56           C  
ATOM    977  O   LYS B 125      -0.090 -19.809 -14.635  1.00 86.56           O  
ATOM    978  CB  LYS B 125       2.443 -20.315 -12.551  1.00 86.56           C  
ATOM    979  CG  LYS B 125       1.738 -19.171 -11.835  1.00 86.56           C  
ATOM    980  CD  LYS B 125       2.684 -18.433 -10.896  1.00 86.56           C  
ATOM    981  CE  LYS B 125       2.010 -17.227 -10.256  1.00 86.56           C  
ATOM    982  NZ  LYS B 125       2.940 -16.487  -9.352  1.00 86.56           N  
ATOM    983  N   ASP B 126       1.910 -20.092 -15.611  1.00 83.31           N  
ATOM    984  CA  ASP B 126       1.553 -19.311 -16.791  1.00 83.31           C  
ATOM    985  C   ASP B 126       0.422 -19.978 -17.570  1.00 83.31           C  
ATOM    986  O   ASP B 126      -0.530 -19.314 -17.984  1.00 83.31           O  
ATOM    987  CB  ASP B 126       2.771 -19.117 -17.696  1.00 83.31           C  
ATOM    988  CG  ASP B 126       2.561 -18.048 -18.753  1.00 83.31           C  
ATOM    989  OD1 ASP B 126       1.778 -17.102 -18.517  1.00 83.31           O  
ATOM    990  OD2 ASP B 126       3.180 -18.154 -19.833  1.00 83.31           O  
ATOM    991  N   THR B 127       0.521 -21.207 -17.734  1.00 82.96           N  
ATOM    992  CA  THR B 127      -0.506 -21.965 -18.441  1.00 82.96           C  
ATOM    993  C   THR B 127      -1.831 -21.916 -17.685  1.00 82.96           C  
ATOM    994  O   THR B 127      -2.886 -21.702 -18.285  1.00 82.96           O  
ATOM    995  CB  THR B 127      -0.079 -23.430 -18.642  1.00 82.96           C  
ATOM    996  CG2 THR B 127      -1.125 -24.203 -19.441  1.00 82.96           C  
ATOM    997  OG1 THR B 127       1.167 -23.467 -19.348  1.00 82.96           O  
ATOM    998  N   TYR B 128      -1.763 -22.103 -16.401  1.00 85.82           N  
ATOM    999  CA  TYR B 128      -2.946 -22.072 -15.549  1.00 85.82           C  
ATOM   1000  C   TYR B 128      -3.652 -20.725 -15.642  1.00 85.82           C  
ATOM   1001  O   TYR B 128      -4.865 -20.666 -15.856  1.00 85.82           O  
ATOM   1002  CB  TYR B 128      -2.568 -22.364 -14.093  1.00 85.82           C  
ATOM   1003  CG  TYR B 128      -3.685 -22.101 -13.112  1.00 85.82           C  
ATOM   1004  CD1 TYR B 128      -3.717 -20.928 -12.361  1.00 85.82           C  
ATOM   1005  CD2 TYR B 128      -4.708 -23.025 -12.932  1.00 85.82           C  
ATOM   1006  CE1 TYR B 128      -4.743 -20.682 -11.455  1.00 85.82           C  
ATOM   1007  CE2 TYR B 128      -5.739 -22.791 -12.028  1.00 85.82           C  
ATOM   1008  CZ  TYR B 128      -5.748 -21.617 -11.296  1.00 85.82           C  
ATOM   1009  OH  TYR B 128      -6.766 -21.379 -10.399  1.00 85.82           O  
ATOM   1010  N   ASN B 129      -2.940 -19.651 -15.530  1.00 81.05           N  
ATOM   1011  CA  ASN B 129      -3.521 -18.312 -15.546  1.00 81.05           C  
ATOM   1012  C   ASN B 129      -4.133 -17.983 -16.905  1.00 81.05           C  
ATOM   1013  O   ASN B 129      -5.150 -17.291 -16.981  1.00 81.05           O  
ATOM   1014  CB  ASN B 129      -2.471 -17.266 -15.169  1.00 81.05           C  
ATOM   1015  CG  ASN B 129      -2.142 -17.276 -13.689  1.00 81.05           C  
ATOM   1016  ND2 ASN B 129      -0.903 -16.937 -13.355  1.00 81.05           N  
ATOM   1017  OD1 ASN B 129      -2.994 -17.587 -12.853  1.00 81.05           O  
ATOM   1018  N   LYS B 130      -3.582 -18.533 -17.947  1.00 78.72           N  
ATOM   1019  CA  LYS B 130      -4.066 -18.223 -19.290  1.00 78.72           C  
ATOM   1020  C   LYS B 130      -5.240 -19.119 -19.672  1.00 78.72           C  
ATOM   1021  O   LYS B 130      -6.162 -18.682 -20.363  1.00 78.72           O  
ATOM   1022  CB  LYS B 130      -2.938 -18.371 -20.313  1.00 78.72           C  
ATOM   1023  CG  LYS B 130      -1.906 -17.255 -20.263  1.00 78.72           C  
ATOM   1024  CD  LYS B 130      -0.772 -17.496 -21.251  1.00 78.72           C  
ATOM   1025  CE  LYS B 130       0.262 -16.381 -21.199  1.00 78.72           C  
ATOM   1026  NZ  LYS B 130       1.441 -16.678 -22.068  1.00 78.72           N  
ATOM   1027  N   LEU B 131      -5.229 -20.315 -19.167  1.00 78.98           N  
ATOM   1028  CA  LEU B 131      -6.243 -21.273 -19.593  1.00 78.98           C  
ATOM   1029  C   LEU B 131      -7.450 -21.237 -18.662  1.00 78.98           C  
ATOM   1030  O   LEU B 131      -8.560 -21.589 -19.064  1.00 78.98           O  
ATOM   1031  CB  LEU B 131      -5.659 -22.688 -19.636  1.00 78.98           C  
ATOM   1032  CG  LEU B 131      -5.038 -23.125 -20.964  1.00 78.98           C  
ATOM   1033  CD1 LEU B 131      -3.661 -22.495 -21.138  1.00 78.98           C  
ATOM   1034  CD2 LEU B 131      -4.950 -24.646 -21.038  1.00 78.98           C  
ATOM   1035  N   LYS B 132      -7.209 -20.823 -17.402  1.00 76.38           N  
ATOM   1036  CA  LYS B 132      -8.292 -20.838 -16.423  1.00 76.38           C  
ATOM   1037  C   LYS B 132      -9.424 -19.905 -16.842  1.00 76.38           C  
ATOM   1038  O   LYS B 132     -10.592 -20.162 -16.541  1.00 76.38           O  
ATOM   1039  CB  LYS B 132      -7.773 -20.445 -15.040  1.00 76.38           C  
ATOM   1040  CG  LYS B 132      -8.851 -20.380 -13.969  1.00 76.38           C  
ATOM   1041  CD  LYS B 132      -8.290 -19.899 -12.637  1.00 76.38           C  
ATOM   1042  CE  LYS B 132      -9.385 -19.736 -11.592  1.00 76.38           C  
ATOM   1043  NZ  LYS B 132      -8.843 -19.230 -10.295  1.00 76.38           N  
ATOM   1044  N   THR B 133      -9.146 -18.879 -17.489  1.00 73.46           N  
ATOM   1045  CA  THR B 133     -10.139 -17.864 -17.821  1.00 73.46           C  
ATOM   1046  C   THR B 133     -10.796 -18.167 -19.165  1.00 73.46           C  
ATOM   1047  O   THR B 133     -11.767 -17.514 -19.549  1.00 73.46           O  
ATOM   1048  CB  THR B 133      -9.510 -16.458 -17.859  1.00 73.46           C  
ATOM   1049  CG2 THR B 133      -8.939 -16.074 -16.499  1.00 73.46           C  
ATOM   1050  OG1 THR B 133      -8.456 -16.440 -18.831  1.00 73.46           O  
ATOM   1051  N   LYS B 134     -10.336 -19.108 -19.816  1.00 76.76           N  
ATOM   1052  CA  LYS B 134     -10.838 -19.369 -21.161  1.00 76.76           C  
ATOM   1053  C   LYS B 134     -11.969 -20.392 -21.139  1.00 76.76           C  
ATOM   1054  O   LYS B 134     -12.389 -20.838 -20.068  1.00 76.76           O  
ATOM   1055  CB  LYS B 134      -9.708 -19.855 -22.071  1.00 76.76           C  
ATOM   1056  CG  LYS B 134      -8.601 -18.834 -22.284  1.00 76.76           C  
ATOM   1057  CD  LYS B 134      -7.706 -19.216 -23.455  1.00 76.76           C  
ATOM   1058  CE  LYS B 134      -6.636 -18.163 -23.709  1.00 76.76           C  
ATOM   1059  NZ  LYS B 134      -5.736 -18.548 -24.839  1.00 76.76           N  
ATOM   1060  N   ASP B 135     -12.456 -20.700 -22.301  1.00 74.64           N  
ATOM   1061  CA  ASP B 135     -13.665 -21.503 -22.456  1.00 74.64           C  
ATOM   1062  C   ASP B 135     -13.361 -22.991 -22.292  1.00 74.64           C  
ATOM   1063  O   ASP B 135     -12.228 -23.368 -21.989  1.00 74.64           O  
ATOM   1064  CB  ASP B 135     -14.310 -21.245 -23.818  1.00 74.64           C  
ATOM   1065  CG  ASP B 135     -14.859 -19.835 -23.957  1.00 74.64           C  
ATOM   1066  OD1 ASP B 135     -15.219 -19.217 -22.931  1.00 74.64           O  
ATOM   1067  OD2 ASP B 135     -14.936 -19.340 -25.102  1.00 74.64           O  
ATOM   1068  N   GLU B 136     -14.305 -23.901 -22.542  1.00 75.82           N  
ATOM   1069  CA  GLU B 136     -14.422 -25.312 -22.184  1.00 75.82           C  
ATOM   1070  C   GLU B 136     -13.248 -26.118 -22.732  1.00 75.82           C  
ATOM   1071  O   GLU B 136     -12.588 -26.847 -21.988  1.00 75.82           O  
ATOM   1072  CB  GLU B 136     -15.742 -25.890 -22.698  1.00 75.82           C  
ATOM   1073  CG  GLU B 136     -16.515 -26.682 -21.653  1.00 75.82           C  
ATOM   1074  CD  GLU B 136     -17.848 -27.207 -22.162  1.00 75.82           C  
ATOM   1075  OE1 GLU B 136     -18.536 -27.942 -21.418  1.00 75.82           O  
ATOM   1076  OE2 GLU B 136     -18.208 -26.880 -23.316  1.00 75.82           O  
ATOM   1077  N   PRO B 137     -12.856 -25.971 -24.004  1.00 76.91           N  
ATOM   1078  CA  PRO B 137     -11.789 -26.869 -24.452  1.00 76.91           C  
ATOM   1079  C   PRO B 137     -10.460 -26.603 -23.749  1.00 76.91           C  
ATOM   1080  O   PRO B 137      -9.708 -27.538 -23.467  1.00 76.91           O  
ATOM   1081  CB  PRO B 137     -11.685 -26.572 -25.949  1.00 76.91           C  
ATOM   1082  CG  PRO B 137     -12.699 -25.503 -26.199  1.00 76.91           C  
ATOM   1083  CD  PRO B 137     -13.325 -25.124 -24.887  1.00 76.91           C  
ATOM   1084  N   GLN B 138     -10.210 -25.474 -23.514  1.00 76.70           N  
ATOM   1085  CA  GLN B 138      -8.980 -25.123 -22.815  1.00 76.70           C  
ATOM   1086  C   GLN B 138      -9.036 -25.554 -21.351  1.00 76.70           C  
ATOM   1087  O   GLN B 138      -8.039 -26.018 -20.797  1.00 76.70           O  
ATOM   1088  CB  GLN B 138      -8.718 -23.619 -22.909  1.00 76.70           C  
ATOM   1089  CG  GLN B 138      -8.395 -23.139 -24.318  1.00 76.70           C  
ATOM   1090  CD  GLN B 138      -9.638 -22.891 -25.153  1.00 76.70           C  
ATOM   1091  NE2 GLN B 138      -9.441 -22.498 -26.407  1.00 76.70           N  
ATOM   1092  OE1 GLN B 138     -10.766 -23.052 -24.675  1.00 76.70           O  
ATOM   1093  N   ARG B 139     -10.172 -25.548 -20.829  1.00 81.20           N  
ATOM   1094  CA  ARG B 139     -10.329 -26.006 -19.451  1.00 81.20           C  
ATOM   1095  C   ARG B 139     -10.179 -27.521 -19.358  1.00 81.20           C  
ATOM   1096  O   ARG B 139      -9.655 -28.038 -18.370  1.00 81.20           O  
ATOM   1097  CB  ARG B 139     -11.688 -25.578 -18.894  1.00 81.20           C  
ATOM   1098  CG  ARG B 139     -11.771 -24.103 -18.536  1.00 81.20           C  
ATOM   1099  CD  ARG B 139     -13.110 -23.750 -17.904  1.00 81.20           C  
ATOM   1100  NE  ARG B 139     -13.272 -22.306 -17.757  1.00 81.20           N  
ATOM   1101  CZ  ARG B 139     -14.367 -21.710 -17.291  1.00 81.20           C  
ATOM   1102  NH1 ARG B 139     -15.421 -22.426 -16.916  1.00 81.20           N  
ATOM   1103  NH2 ARG B 139     -14.407 -20.389 -17.198  1.00 81.20           N  
ATOM   1104  N   GLU B 140     -10.557 -28.111 -20.360  1.00 81.68           N  
ATOM   1105  CA  GLU B 140     -10.416 -29.564 -20.385  1.00 81.68           C  
ATOM   1106  C   GLU B 140      -8.948 -29.974 -20.474  1.00 81.68           C  
ATOM   1107  O   GLU B 140      -8.544 -30.983 -19.892  1.00 81.68           O  
ATOM   1108  CB  GLU B 140     -11.200 -30.160 -21.556  1.00 81.68           C  
ATOM   1109  CG  GLU B 140     -12.707 -30.173 -21.344  1.00 81.68           C  
ATOM   1110  CD  GLU B 140     -13.143 -31.055 -20.184  1.00 81.68           C  
ATOM   1111  OE1 GLU B 140     -14.213 -30.793 -19.591  1.00 81.68           O  
ATOM   1112  OE2 GLU B 140     -12.405 -32.015 -19.865  1.00 81.68           O  
ATOM   1113  N   THR B 141      -8.218 -29.187 -21.219  1.00 79.50           N  
ATOM   1114  CA  THR B 141      -6.784 -29.443 -21.288  1.00 79.50           C  
ATOM   1115  C   THR B 141      -6.138 -29.278 -19.916  1.00 79.50           C  
ATOM   1116  O   THR B 141      -5.320 -30.104 -19.505  1.00 79.50           O  
ATOM   1117  CB  THR B 141      -6.096 -28.505 -22.297  1.00 79.50           C  
ATOM   1118  CG2 THR B 141      -4.606 -28.810 -22.405  1.00 79.50           C  
ATOM   1119  OG1 THR B 141      -6.701 -28.673 -23.586  1.00 79.50           O  
ATOM   1120  N   LEU B 142      -6.637 -28.308 -19.259  1.00 85.51           N  
ATOM   1121  CA  LEU B 142      -6.128 -28.089 -17.908  1.00 85.51           C  
ATOM   1122  C   LEU B 142      -6.554 -29.219 -16.977  1.00 85.51           C  
ATOM   1123  O   LEU B 142      -5.765 -29.676 -16.147  1.00 85.51           O  
ATOM   1124  CB  LEU B 142      -6.622 -26.747 -17.361  1.00 85.51           C  
ATOM   1125  CG  LEU B 142      -5.904 -26.215 -16.119  1.00 85.51           C  
ATOM   1126  CD1 LEU B 142      -4.444 -25.914 -16.439  1.00 85.51           C  
ATOM   1127  CD2 LEU B 142      -6.608 -24.972 -15.585  1.00 85.51           C  
ATOM   1128  N   LYS B 143      -7.684 -29.721 -17.147  1.00 84.26           N  
ATOM   1129  CA  LYS B 143      -8.175 -30.836 -16.341  1.00 84.26           C  
ATOM   1130  C   LYS B 143      -7.358 -32.099 -16.596  1.00 84.26           C  
ATOM   1131  O   LYS B 143      -7.094 -32.872 -15.672  1.00 84.26           O  
ATOM   1132  CB  LYS B 143      -9.653 -31.100 -16.632  1.00 84.26           C  
ATOM   1133  CG  LYS B 143     -10.606 -30.195 -15.865  1.00 84.26           C  
ATOM   1134  CD  LYS B 143     -12.061 -30.544 -16.152  1.00 84.26           C  
ATOM   1135  CE  LYS B 143     -13.013 -29.537 -15.522  1.00 84.26           C  
ATOM   1136  NZ  LYS B 143     -14.438 -29.840 -15.853  1.00 84.26           N  
ATOM   1137  N   ALA B 144      -6.999 -32.167 -17.779  1.00 84.27           N  
ATOM   1138  CA  ALA B 144      -6.195 -33.335 -18.127  1.00 84.27           C  
ATOM   1139  C   ALA B 144      -4.830 -33.286 -17.447  1.00 84.27           C  
ATOM   1140  O   ALA B 144      -4.336 -34.305 -16.959  1.00 84.27           O  
ATOM   1141  CB  ALA B 144      -6.028 -33.434 -19.641  1.00 84.27           C  
ATOM   1142  N   ILE B 145      -4.285 -32.169 -17.388  1.00 84.07           N  
ATOM   1143  CA  ILE B 145      -3.001 -31.996 -16.715  1.00 84.07           C  
ATOM   1144  C   ILE B 145      -3.166 -32.248 -15.218  1.00 84.07           C  
ATOM   1145  O   ILE B 145      -2.334 -32.915 -14.599  1.00 84.07           O  
ATOM   1146  CB  ILE B 145      -2.420 -30.585 -16.961  1.00 84.07           C  
ATOM   1147  CG1 ILE B 145      -2.064 -30.405 -18.441  1.00 84.07           C  
ATOM   1148  CG2 ILE B 145      -1.199 -30.342 -16.069  1.00 84.07           C  
ATOM   1149  CD1 ILE B 145      -1.669 -28.983 -18.813  1.00 84.07           C  
ATOM   1150  N   HIS B 146      -4.193 -31.737 -14.698  1.00 87.41           N  
ATOM   1151  CA  HIS B 146      -4.455 -31.930 -13.277  1.00 87.41           C  
ATOM   1152  C   HIS B 146      -4.673 -33.405 -12.951  1.00 87.41           C  
ATOM   1153  O   HIS B 146      -4.215 -33.891 -11.915  1.00 87.41           O  
ATOM   1154  CB  HIS B 146      -5.671 -31.111 -12.838  1.00 87.41           C  
ATOM   1155  CG  HIS B 146      -5.435 -29.635 -12.849  1.00 87.41           C  
ATOM   1156  CD2 HIS B 146      -4.294 -28.918 -12.982  1.00 87.41           C  
ATOM   1157  ND1 HIS B 146      -6.454 -28.718 -12.707  1.00 87.41           N  
ATOM   1158  CE1 HIS B 146      -5.948 -27.496 -12.753  1.00 87.41           C  
ATOM   1159  NE2 HIS B 146      -4.639 -27.590 -12.919  1.00 87.41           N  
ATOM   1160  N   TYR B 147      -5.365 -34.083 -13.797  1.00 84.31           N  
ATOM   1161  CA  TYR B 147      -5.584 -35.513 -13.604  1.00 84.31           C  
ATOM   1162  C   TYR B 147      -4.268 -36.279 -13.663  1.00 84.31           C  
ATOM   1163  O   TYR B 147      -4.025 -37.172 -12.848  1.00 84.31           O  
ATOM   1164  CB  TYR B 147      -6.551 -36.055 -14.660  1.00 84.31           C  
ATOM   1165  CG  TYR B 147      -6.897 -37.513 -14.474  1.00 84.31           C  
ATOM   1166  CD1 TYR B 147      -6.262 -38.501 -15.224  1.00 84.31           C  
ATOM   1167  CD2 TYR B 147      -7.860 -37.905 -13.551  1.00 84.31           C  
ATOM   1168  CE1 TYR B 147      -6.579 -39.845 -15.057  1.00 84.31           C  
ATOM   1169  CE2 TYR B 147      -8.185 -39.246 -13.375  1.00 84.31           C  
ATOM   1170  CZ  TYR B 147      -7.540 -40.207 -14.132  1.00 84.31           C  
ATOM   1171  OH  TYR B 147      -7.858 -41.537 -13.963  1.00 84.31           O  
ATOM   1172  N   ALA B 148      -3.367 -35.867 -14.531  1.00 84.05           N  
ATOM   1173  CA  ALA B 148      -2.091 -36.553 -14.712  1.00 84.05           C  
ATOM   1174  C   ALA B 148      -1.161 -36.304 -13.528  1.00 84.05           C  
ATOM   1175  O   ALA B 148      -0.438 -37.206 -13.098  1.00 84.05           O  
ATOM   1176  CB  ALA B 148      -1.425 -36.105 -16.011  1.00 84.05           C  
ATOM   1177  N   LEU B 149      -1.201 -35.170 -12.947  1.00 86.30           N  
ATOM   1178  CA  LEU B 149      -0.310 -34.800 -11.853  1.00 86.30           C  
ATOM   1179  C   LEU B 149      -0.986 -35.018 -10.504  1.00 86.30           C  
ATOM   1180  O   LEU B 149      -0.363 -34.835  -9.455  1.00 86.30           O  
ATOM   1181  CB  LEU B 149       0.129 -33.339 -11.988  1.00 86.30           C  
ATOM   1182  CG  LEU B 149       1.102 -33.027 -13.125  1.00 86.30           C  
ATOM   1183  CD1 LEU B 149       1.286 -31.519 -13.265  1.00 86.30           C  
ATOM   1184  CD2 LEU B 149       2.443 -33.714 -12.886  1.00 86.30           C  
ATOM   1185  N   ASN B 150      -2.254 -35.424 -10.567  1.00 84.44           N  
ATOM   1186  CA  ASN B 150      -3.045 -35.593  -9.353  1.00 84.44           C  
ATOM   1187  C   ASN B 150      -3.019 -34.336  -8.487  1.00 84.44           C  
ATOM   1188  O   ASN B 150      -2.757 -34.410  -7.285  1.00 84.44           O  
ATOM   1189  CB  ASN B 150      -2.551 -36.800  -8.553  1.00 84.44           C  
ATOM   1190  CG  ASN B 150      -3.606 -37.350  -7.615  1.00 84.44           C  
ATOM   1191  ND2 ASN B 150      -3.202 -38.259  -6.735  1.00 84.44           N  
ATOM   1192  OD1 ASN B 150      -4.777 -36.965  -7.682  1.00 84.44           O  
ATOM   1193  N   CYS B 151      -3.132 -33.208  -9.086  1.00 88.83           N  
ATOM   1194  CA  CYS B 151      -3.168 -31.919  -8.405  1.00 88.83           C  
ATOM   1195  C   CYS B 151      -4.243 -31.017  -8.999  1.00 88.83           C  
ATOM   1196  O   CYS B 151      -4.952 -31.416  -9.925  1.00 88.83           O  
ATOM   1197  CB  CYS B 151      -1.806 -31.230  -8.491  1.00 88.83           C  
ATOM   1198  SG  CYS B 151      -1.403 -30.618 -10.142  1.00 88.83           S  
ATOM   1199  N   CYS B 152      -4.417 -29.844  -8.301  1.00 87.31           N  
ATOM   1200  CA  CYS B 152      -5.398 -28.909  -8.839  1.00 87.31           C  
ATOM   1201  C   CYS B 152      -5.011 -27.470  -8.523  1.00 87.31           C  
ATOM   1202  O   CYS B 152      -4.837 -27.111  -7.357  1.00 87.31           O  
ATOM   1203  CB  CYS B 152      -6.789 -29.208  -8.278  1.00 87.31           C  
ATOM   1204  SG  CYS B 152      -8.108 -28.249  -9.053  1.00 87.31           S  
ATOM   1205  N   GLY B 153      -4.768 -26.705  -9.513  1.00 84.03           N  
ATOM   1206  CA  GLY B 153      -4.567 -25.270  -9.390  1.00 84.03           C  
ATOM   1207  C   GLY B 153      -3.388 -24.906  -8.507  1.00 84.03           C  
ATOM   1208  O   GLY B 153      -2.509 -25.735  -8.263  1.00 84.03           O  
ATOM   1209  N   LEU B 154      -3.355 -23.635  -8.064  1.00 80.44           N  
ATOM   1210  CA  LEU B 154      -2.279 -23.114  -7.227  1.00 80.44           C  
ATOM   1211  C   LEU B 154      -2.619 -23.265  -5.748  1.00 80.44           C  
ATOM   1212  O   LEU B 154      -1.723 -23.370  -4.908  1.00 80.44           O  
ATOM   1213  CB  LEU B 154      -2.011 -21.642  -7.553  1.00 80.44           C  
ATOM   1214  CG  LEU B 154      -1.524 -21.340  -8.971  1.00 80.44           C  
ATOM   1215  CD1 LEU B 154      -1.573 -19.839  -9.240  1.00 80.44           C  
ATOM   1216  CD2 LEU B 154      -0.114 -21.881  -9.179  1.00 80.44           C  
ATOM   1217  N   ALA B 155      -3.890 -23.317  -5.497  1.00 74.34           N  
ATOM   1218  CA  ALA B 155      -4.324 -23.366  -4.104  1.00 74.34           C  
ATOM   1219  C   ALA B 155      -4.785 -24.770  -3.721  1.00 74.34           C  
ATOM   1220  O   ALA B 155      -5.300 -24.983  -2.622  1.00 74.34           O  
ATOM   1221  CB  ALA B 155      -5.444 -22.358  -3.860  1.00 74.34           C  
ATOM   1222  N   GLY B 156      -4.604 -25.750  -4.560  1.00 76.23           N  
ATOM   1223  CA  GLY B 156      -4.970 -27.126  -4.262  1.00 76.23           C  
ATOM   1224  C   GLY B 156      -6.433 -27.424  -4.527  1.00 76.23           C  
ATOM   1225  O   GLY B 156      -7.062 -26.778  -5.368  1.00 76.23           O  
ATOM   1226  N   GLY B 157      -6.976 -28.447  -3.915  1.00 73.52           N  
ATOM   1227  CA  GLY B 157      -8.312 -28.977  -4.138  1.00 73.52           C  
ATOM   1228  C   GLY B 157      -9.410 -27.980  -3.819  1.00 73.52           C  
ATOM   1229  O   GLY B 157     -10.559 -28.163  -4.227  1.00 73.52           O  
ATOM   1230  N   VAL B 158      -8.966 -26.885  -3.200  1.00 74.59           N  
ATOM   1231  CA  VAL B 158      -9.975 -25.916  -2.788  1.00 74.59           C  
ATOM   1232  C   VAL B 158     -10.478 -25.143  -4.005  1.00 74.59           C  
ATOM   1233  O   VAL B 158     -11.583 -24.594  -3.987  1.00 74.59           O  
ATOM   1234  CB  VAL B 158      -9.422 -24.938  -1.727  1.00 74.59           C  
ATOM   1235  CG1 VAL B 158     -10.549 -24.102  -1.124  1.00 74.59           C  
ATOM   1236  CG2 VAL B 158      -8.675 -25.702  -0.636  1.00 74.59           C  
ATOM   1237  N   GLU B 159      -9.708 -25.233  -5.069  1.00 78.04           N  
ATOM   1238  CA  GLU B 159     -10.088 -24.499  -6.273  1.00 78.04           C  
ATOM   1239  C   GLU B 159     -11.290 -25.146  -6.957  1.00 78.04           C  
ATOM   1240  O   GLU B 159     -11.947 -24.520  -7.790  1.00 78.04           O  
ATOM   1241  CB  GLU B 159      -8.910 -24.417  -7.248  1.00 78.04           C  
ATOM   1242  CG  GLU B 159      -7.941 -23.283  -6.945  1.00 78.04           C  
ATOM   1243  CD  GLU B 159      -6.980 -22.996  -8.088  1.00 78.04           C  
ATOM   1244  OE1 GLU B 159      -5.996 -22.251  -7.880  1.00 78.04           O  
ATOM   1245  OE2 GLU B 159      -7.213 -23.519  -9.201  1.00 78.04           O  
ATOM   1246  N   GLN B 160     -11.566 -26.368  -6.483  1.00 75.86           N  
ATOM   1247  CA  GLN B 160     -12.732 -27.036  -7.051  1.00 75.86           C  
ATOM   1248  C   GLN B 160     -14.018 -26.301  -6.684  1.00 75.86           C  
ATOM   1249  O   GLN B 160     -15.009 -26.371  -7.415  1.00 75.86           O  
ATOM   1250  CB  GLN B 160     -12.803 -28.489  -6.577  1.00 75.86           C  
ATOM   1251  CG  GLN B 160     -13.972 -29.270  -7.162  1.00 75.86           C  
ATOM   1252  CD  GLN B 160     -13.957 -30.733  -6.766  1.00 75.86           C  
ATOM   1253  NE2 GLN B 160     -15.102 -31.396  -6.898  1.00 75.86           N  
ATOM   1254  OE1 GLN B 160     -12.926 -31.266  -6.344  1.00 75.86           O  
ATOM   1255  N   PHE B 161     -13.903 -25.633  -5.588  1.00 73.78           N  
ATOM   1256  CA  PHE B 161     -15.084 -24.922  -5.115  1.00 73.78           C  
ATOM   1257  C   PHE B 161     -15.220 -23.573  -5.812  1.00 73.78           C  
ATOM   1258  O   PHE B 161     -16.273 -22.936  -5.741  1.00 73.78           O  
ATOM   1259  CB  PHE B 161     -15.021 -24.724  -3.597  1.00 73.78           C  
ATOM   1260  CG  PHE B 161     -14.894 -26.007  -2.822  1.00 73.78           C  
ATOM   1261  CD1 PHE B 161     -15.961 -26.893  -2.738  1.00 73.78           C  
ATOM   1262  CD2 PHE B 161     -13.707 -26.328  -2.177  1.00 73.78           C  
ATOM   1263  CE1 PHE B 161     -15.847 -28.082  -2.022  1.00 73.78           C  
ATOM   1264  CE2 PHE B 161     -13.584 -27.515  -1.459  1.00 73.78           C  
ATOM   1265  CZ  PHE B 161     -14.656 -28.390  -1.382  1.00 73.78           C  
ATOM   1266  N   ILE B 162     -14.201 -23.130  -6.539  1.00 73.28           N  
ATOM   1267  CA  ILE B 162     -14.184 -21.829  -7.197  1.00 73.28           C  
ATOM   1268  C   ILE B 162     -14.332 -22.012  -8.706  1.00 73.28           C  
ATOM   1269  O   ILE B 162     -15.122 -21.317  -9.348  1.00 73.28           O  
ATOM   1270  CB  ILE B 162     -12.889 -21.050  -6.877  1.00 73.28           C  
ATOM   1271  CG1 ILE B 162     -12.710 -20.913  -5.360  1.00 73.28           C  
ATOM   1272  CG2 ILE B 162     -12.904 -19.676  -7.552  1.00 73.28           C  
ATOM   1273  CD1 ILE B 162     -11.280 -20.619  -4.930  1.00 73.28           C  
ATOM   1274  N   SER B 163     -13.533 -22.979  -9.169  1.00 73.46           N  
ATOM   1275  CA  SER B 163     -13.533 -23.213 -10.610  1.00 73.46           C  
ATOM   1276  C   SER B 163     -13.683 -24.698 -10.927  1.00 73.46           C  
ATOM   1277  O   SER B 163     -13.316 -25.552 -10.117  1.00 73.46           O  
ATOM   1278  CB  SER B 163     -12.249 -22.675 -11.240  1.00 73.46           C  
ATOM   1279  OG  SER B 163     -12.489 -21.441 -11.896  1.00 73.46           O  
ATOM   1280  N   ASP B 164     -14.301 -24.962 -11.935  1.00 77.18           N  
ATOM   1281  CA  ASP B 164     -14.499 -26.338 -12.378  1.00 77.18           C  
ATOM   1282  C   ASP B 164     -13.278 -26.852 -13.140  1.00 77.18           C  
ATOM   1283  O   ASP B 164     -13.372 -27.176 -14.324  1.00 77.18           O  
ATOM   1284  CB  ASP B 164     -15.749 -26.447 -13.254  1.00 77.18           C  
ATOM   1285  CG  ASP B 164     -16.196 -27.880 -13.475  1.00 77.18           C  
ATOM   1286  OD1 ASP B 164     -15.750 -28.780 -12.731  1.00 77.18           O  
ATOM   1287  OD2 ASP B 164     -16.999 -28.113 -14.404  1.00 77.18           O  
ATOM   1288  N   ILE B 165     -12.168 -26.745 -12.614  1.00 79.47           N  
ATOM   1289  CA  ILE B 165     -10.949 -27.167 -13.295  1.00 79.47           C  
ATOM   1290  C   ILE B 165     -10.360 -28.388 -12.592  1.00 79.47           C  
ATOM   1291  O   ILE B 165      -9.406 -28.995 -13.083  1.00 79.47           O  
ATOM   1292  CB  ILE B 165      -9.908 -26.026 -13.350  1.00 79.47           C  
ATOM   1293  CG1 ILE B 165      -9.673 -25.451 -11.949  1.00 79.47           C  
ATOM   1294  CG2 ILE B 165     -10.356 -24.932 -14.323  1.00 79.47           C  
ATOM   1295  CD1 ILE B 165      -8.523 -24.455 -11.873  1.00 79.47           C  
ATOM   1296  N   CYS B 166     -10.835 -28.742 -11.450  1.00 84.83           N  
ATOM   1297  CA  CYS B 166     -10.280 -29.842 -10.669  1.00 84.83           C  
ATOM   1298  C   CYS B 166     -11.064 -31.128 -10.904  1.00 84.83           C  
ATOM   1299  O   CYS B 166     -12.243 -31.084 -11.259  1.00 84.83           O  
ATOM   1300  CB  CYS B 166     -10.281 -29.497  -9.181  1.00 84.83           C  
ATOM   1301  SG  CYS B 166      -9.343 -28.008  -8.777  1.00 84.83           S  
ATOM   1302  N   PRO B 167     -10.437 -32.197 -10.835  1.00 73.95           N  
ATOM   1303  CA  PRO B 167     -11.142 -33.474 -10.957  1.00 73.95           C  
ATOM   1304  C   PRO B 167     -12.163 -33.694  -9.843  1.00 73.95           C  
ATOM   1305  O   PRO B 167     -12.000 -33.168  -8.739  1.00 73.95           O  
ATOM   1306  CB  PRO B 167     -10.016 -34.508 -10.877  1.00 73.95           C  
ATOM   1307  CG  PRO B 167      -8.812 -33.730 -10.456  1.00 73.95           C  
ATOM   1308  CD  PRO B 167      -9.158 -32.269 -10.476  1.00 73.95           C  
ATOM   1309  N   LYS B 168     -13.302 -34.134 -10.245  1.00 69.71           N  
ATOM   1310  CA  LYS B 168     -14.412 -34.347  -9.321  1.00 69.71           C  
ATOM   1311  C   LYS B 168     -14.015 -35.298  -8.196  1.00 69.71           C  
ATOM   1312  O   LYS B 168     -13.787 -36.487  -8.432  1.00 69.71           O  
ATOM   1313  CB  LYS B 168     -15.632 -34.893 -10.063  1.00 69.71           C  
ATOM   1314  CG  LYS B 168     -16.359 -33.857 -10.907  1.00 69.71           C  
ATOM   1315  CD  LYS B 168     -17.607 -34.440 -11.557  1.00 69.71           C  
ATOM   1316  CE  LYS B 168     -18.304 -33.419 -12.447  1.00 69.71           C  
ATOM   1317  NZ  LYS B 168     -19.506 -33.999 -13.118  1.00 69.71           N  
ATOM   1318  N   LYS B 169     -13.470 -34.708  -7.193  1.00 68.46           N  
ATOM   1319  CA  LYS B 169     -13.210 -35.505  -5.998  1.00 68.46           C  
ATOM   1320  C   LYS B 169     -14.130 -35.093  -4.852  1.00 68.46           C  
ATOM   1321  O   LYS B 169     -14.735 -34.019  -4.890  1.00 68.46           O  
ATOM   1322  CB  LYS B 169     -11.748 -35.370  -5.571  1.00 68.46           C  
ATOM   1323  CG  LYS B 169     -10.762 -36.050  -6.509  1.00 68.46           C  
ATOM   1324  CD  LYS B 169      -9.361 -36.095  -5.913  1.00 68.46           C  
ATOM   1325  CE  LYS B 169      -8.382 -36.807  -6.836  1.00 68.46           C  
ATOM   1326  NZ  LYS B 169      -6.995 -36.804  -6.282  1.00 68.46           N  
ATOM   1327  N   ASP B 170     -14.475 -36.052  -4.041  1.00 63.27           N  
ATOM   1328  CA  ASP B 170     -15.287 -35.766  -2.861  1.00 63.27           C  
ATOM   1329  C   ASP B 170     -14.657 -34.660  -2.017  1.00 63.27           C  
ATOM   1330  O   ASP B 170     -13.462 -34.387  -2.135  1.00 63.27           O  
ATOM   1331  CB  ASP B 170     -15.472 -37.030  -2.018  1.00 63.27           C  
ATOM   1332  CG  ASP B 170     -16.504 -37.981  -2.595  1.00 63.27           C  
ATOM   1333  OD1 ASP B 170     -17.413 -37.528  -3.325  1.00 63.27           O  
ATOM   1334  OD2 ASP B 170     -16.411 -39.197  -2.316  1.00 63.27           O  
ATOM   1335  N   VAL B 171     -15.432 -33.899  -1.421  1.00 61.71           N  
ATOM   1336  CA  VAL B 171     -15.024 -32.766  -0.597  1.00 61.71           C  
ATOM   1337  C   VAL B 171     -13.865 -33.176   0.309  1.00 61.71           C  
ATOM   1338  O   VAL B 171     -12.900 -32.425   0.471  1.00 61.71           O  
ATOM   1339  CB  VAL B 171     -16.199 -32.229   0.250  1.00 61.71           C  
ATOM   1340  CG1 VAL B 171     -15.726 -31.117   1.186  1.00 61.71           C  
ATOM   1341  CG2 VAL B 171     -17.324 -31.729  -0.654  1.00 61.71           C  
ATOM   1342  N   LEU B 172     -13.951 -34.364   0.812  1.00 61.20           N  
ATOM   1343  CA  LEU B 172     -12.922 -34.848   1.725  1.00 61.20           C  
ATOM   1344  C   LEU B 172     -11.606 -35.076   0.990  1.00 61.20           C  
ATOM   1345  O   LEU B 172     -10.534 -34.768   1.518  1.00 61.20           O  
ATOM   1346  CB  LEU B 172     -13.374 -36.146   2.402  1.00 61.20           C  
ATOM   1347  CG  LEU B 172     -13.347 -36.157   3.931  1.00 61.20           C  
ATOM   1348  CD1 LEU B 172     -14.765 -36.091   4.487  1.00 61.20           C  
ATOM   1349  CD2 LEU B 172     -12.624 -37.398   4.444  1.00 61.20           C  
ATOM   1350  N   GLU B 173     -11.776 -35.584  -0.167  1.00 69.77           N  
ATOM   1351  CA  GLU B 173     -10.590 -35.873  -0.967  1.00 69.77           C  
ATOM   1352  C   GLU B 173     -10.001 -34.598  -1.564  1.00 69.77           C  
ATOM   1353  O   GLU B 173      -8.802 -34.532  -1.841  1.00 69.77           O  
ATOM   1354  CB  GLU B 173     -10.921 -36.871  -2.080  1.00 69.77           C  
ATOM   1355  CG  GLU B 173     -11.146 -38.292  -1.585  1.00 69.77           C  
ATOM   1356  CD  GLU B 173     -11.436 -39.279  -2.705  1.00 69.77           C  
ATOM   1357  OE1 GLU B 173     -11.576 -40.490  -2.424  1.00 69.77           O  
ATOM   1358  OE2 GLU B 173     -11.522 -38.836  -3.871  1.00 69.77           O  
ATOM   1359  N   THR B 174     -10.834 -33.666  -1.497  1.00 69.33           N  
ATOM   1360  CA  THR B 174     -10.401 -32.393  -2.062  1.00 69.33           C  
ATOM   1361  C   THR B 174      -9.332 -31.746  -1.185  1.00 69.33           C  
ATOM   1362  O   THR B 174      -8.391 -31.134  -1.694  1.00 69.33           O  
ATOM   1363  CB  THR B 174     -11.586 -31.424  -2.228  1.00 69.33           C  
ATOM   1364  CG2 THR B 174     -11.160 -30.152  -2.953  1.00 69.33           C  
ATOM   1365  OG1 THR B 174     -12.620 -32.068  -2.983  1.00 69.33           O  
ATOM   1366  N   PHE B 175      -9.493 -32.069   0.117  1.00 71.05           N  
ATOM   1367  CA  PHE B 175      -8.530 -31.463   1.028  1.00 71.05           C  
ATOM   1368  C   PHE B 175      -7.185 -32.173   0.944  1.00 71.05           C  
ATOM   1369  O   PHE B 175      -6.162 -31.627   1.365  1.00 71.05           O  
ATOM   1370  CB  PHE B 175      -9.055 -31.500   2.468  1.00 71.05           C  
ATOM   1371  CG  PHE B 175     -10.183 -30.540   2.727  1.00 71.05           C  
ATOM   1372  CD1 PHE B 175      -9.967 -29.168   2.703  1.00 71.05           C  
ATOM   1373  CD2 PHE B 175     -11.462 -31.009   2.997  1.00 71.05           C  
ATOM   1374  CE1 PHE B 175     -11.010 -28.276   2.944  1.00 71.05           C  
ATOM   1375  CE2 PHE B 175     -12.510 -30.125   3.237  1.00 71.05           C  
ATOM   1376  CZ  PHE B 175     -12.281 -28.759   3.212  1.00 71.05           C  
ATOM   1377  N   THR B 176      -7.291 -33.263   0.274  1.00 71.83           N  
ATOM   1378  CA  THR B 176      -6.055 -34.032   0.187  1.00 71.83           C  
ATOM   1379  C   THR B 176      -5.322 -33.731  -1.117  1.00 71.83           C  
ATOM   1380  O   THR B 176      -4.141 -34.053  -1.260  1.00 71.83           O  
ATOM   1381  CB  THR B 176      -6.330 -35.544   0.287  1.00 71.83           C  
ATOM   1382  CG2 THR B 176      -6.987 -35.897   1.617  1.00 71.83           C  
ATOM   1383  OG1 THR B 176      -7.199 -35.937  -0.782  1.00 71.83           O  
ATOM   1384  N   VAL B 177      -6.020 -33.073  -2.000  1.00 78.89           N  
ATOM   1385  CA  VAL B 177      -5.390 -32.762  -3.278  1.00 78.89           C  
ATOM   1386  C   VAL B 177      -4.423 -31.592  -3.107  1.00 78.89           C  
ATOM   1387  O   VAL B 177      -4.793 -30.547  -2.569  1.00 78.89           O  
ATOM   1388  CB  VAL B 177      -6.440 -32.431  -4.363  1.00 78.89           C  
ATOM   1389  CG1 VAL B 177      -5.759 -32.043  -5.673  1.00 78.89           C  
ATOM   1390  CG2 VAL B 177      -7.378 -33.618  -4.575  1.00 78.89           C  
ATOM   1391  N   LYS B 178      -3.257 -31.782  -3.418  1.00 80.63           N  
ATOM   1392  CA  LYS B 178      -2.201 -30.787  -3.250  1.00 80.63           C  
ATOM   1393  C   LYS B 178      -2.203 -29.783  -4.398  1.00 80.63           C  
ATOM   1394  O   LYS B 178      -2.878 -29.990  -5.410  1.00 80.63           O  
ATOM   1395  CB  LYS B 178      -0.835 -31.466  -3.149  1.00 80.63           C  
ATOM   1396  CG  LYS B 178      -0.702 -32.420  -1.971  1.00 80.63           C  
ATOM   1397  CD  LYS B 178       0.663 -33.095  -1.949  1.00 80.63           C  
ATOM   1398  CE  LYS B 178       0.795 -34.055  -0.774  1.00 80.63           C  
ATOM   1399  NZ  LYS B 178       2.115 -34.753  -0.774  1.00 80.63           N  
ATOM   1400  N   SER B 179      -1.518 -28.766  -4.144  1.00 86.57           N  
ATOM   1401  CA  SER B 179      -1.308 -27.772  -5.191  1.00 86.57           C  
ATOM   1402  C   SER B 179      -0.396 -28.310  -6.288  1.00 86.57           C  
ATOM   1403  O   SER B 179       0.489 -29.126  -6.023  1.00 86.57           O  
ATOM   1404  CB  SER B 179      -0.712 -26.492  -4.604  1.00 86.57           C  
ATOM   1405  OG  SER B 179       0.650 -26.682  -4.259  1.00 86.57           O  
ATOM   1406  N   CYS B 180      -0.567 -27.905  -7.426  1.00 89.55           N  
ATOM   1407  CA  CYS B 180       0.164 -28.424  -8.576  1.00 89.55           C  
ATOM   1408  C   CYS B 180       1.646 -28.079  -8.483  1.00 89.55           C  
ATOM   1409  O   CYS B 180       2.502 -28.916  -8.774  1.00 89.55           O  
ATOM   1410  CB  CYS B 180      -0.417 -27.869  -9.875  1.00 89.55           C  
ATOM   1411  SG  CYS B 180      -1.967 -28.652 -10.373  1.00 89.55           S  
ATOM   1412  N   PRO B 181       1.951 -26.830  -8.066  1.00 88.60           N  
ATOM   1413  CA  PRO B 181       3.380 -26.557  -7.906  1.00 88.60           C  
ATOM   1414  C   PRO B 181       4.045 -27.476  -6.883  1.00 88.60           C  
ATOM   1415  O   PRO B 181       5.190 -27.894  -7.075  1.00 88.60           O  
ATOM   1416  CB  PRO B 181       3.411 -25.101  -7.432  1.00 88.60           C  
ATOM   1417  CG  PRO B 181       2.104 -24.529  -7.875  1.00 88.60           C  
ATOM   1418  CD  PRO B 181       1.103 -25.645  -7.978  1.00 88.60           C  
ATOM   1419  N   ASP B 182       3.363 -27.841  -5.848  1.00 87.51           N  
ATOM   1420  CA  ASP B 182       3.904 -28.769  -4.858  1.00 87.51           C  
ATOM   1421  C   ASP B 182       3.995 -30.184  -5.425  1.00 87.51           C  
ATOM   1422  O   ASP B 182       4.951 -30.911  -5.143  1.00 87.51           O  
ATOM   1423  CB  ASP B 182       3.046 -28.764  -3.592  1.00 87.51           C  
ATOM   1424  CG  ASP B 182       3.177 -27.480  -2.791  1.00 87.51           C  
ATOM   1425  OD1 ASP B 182       4.216 -26.793  -2.905  1.00 87.51           O  
ATOM   1426  OD2 ASP B 182       2.235 -27.152  -2.039  1.00 87.51           O  
ATOM   1427  N   ALA B 183       2.981 -30.505  -6.141  1.00 89.60           N  
ATOM   1428  CA  ALA B 183       2.993 -31.820  -6.777  1.00 89.60           C  
ATOM   1429  C   ALA B 183       4.168 -31.954  -7.741  1.00 89.60           C  
ATOM   1430  O   ALA B 183       4.817 -33.000  -7.796  1.00 89.60           O  
ATOM   1431  CB  ALA B 183       1.676 -32.069  -7.509  1.00 89.60           C  
ATOM   1432  N   ILE B 184       4.448 -30.917  -8.461  1.00 89.56           N  
ATOM   1433  CA  ILE B 184       5.560 -30.908  -9.408  1.00 89.56           C  
ATOM   1434  C   ILE B 184       6.880 -31.058  -8.655  1.00 89.56           C  
ATOM   1435  O   ILE B 184       7.746 -31.839  -9.056  1.00 89.56           O  
ATOM   1436  CB  ILE B 184       5.570 -29.616 -10.255  1.00 89.56           C  
ATOM   1437  CG1 ILE B 184       4.373 -29.596 -11.212  1.00 89.56           C  
ATOM   1438  CG2 ILE B 184       6.888 -29.485 -11.023  1.00 89.56           C  
ATOM   1439  CD1 ILE B 184       4.148 -28.254 -11.895  1.00 89.56           C  
ATOM   1440  N   LYS B 185       6.991 -30.340  -7.624  1.00 90.22           N  
ATOM   1441  CA  LYS B 185       8.195 -30.447  -6.805  1.00 90.22           C  
ATOM   1442  C   LYS B 185       8.351 -31.857  -6.240  1.00 90.22           C  
ATOM   1443  O   LYS B 185       9.458 -32.400  -6.211  1.00 90.22           O  
ATOM   1444  CB  LYS B 185       8.162 -29.427  -5.666  1.00 90.22           C  
ATOM   1445  CG  LYS B 185       9.436 -29.386  -4.835  1.00 90.22           C  
ATOM   1446  CD  LYS B 185       9.351 -28.337  -3.733  1.00 90.22           C  
ATOM   1447  CE  LYS B 185      10.598 -28.343  -2.858  1.00 90.22           C  
ATOM   1448  NZ  LYS B 185      10.517 -27.319  -1.774  1.00 90.22           N  
ATOM   1449  N   GLU B 186       7.305 -32.461  -5.848  1.00 88.35           N  
ATOM   1450  CA  GLU B 186       7.343 -33.808  -5.287  1.00 88.35           C  
ATOM   1451  C   GLU B 186       7.763 -34.833  -6.338  1.00 88.35           C  
ATOM   1452  O   GLU B 186       8.468 -35.795  -6.028  1.00 88.35           O  
ATOM   1453  CB  GLU B 186       5.980 -34.186  -4.701  1.00 88.35           C  
ATOM   1454  CG  GLU B 186       5.998 -35.462  -3.872  1.00 88.35           C  
ATOM   1455  CD  GLU B 186       4.643 -35.811  -3.278  1.00 88.35           C  
ATOM   1456  OE1 GLU B 186       4.505 -36.904  -2.683  1.00 88.35           O  
ATOM   1457  OE2 GLU B 186       3.713 -34.985  -3.410  1.00 88.35           O  
ATOM   1458  N   VAL B 187       7.353 -34.602  -7.553  1.00 86.53           N  
ATOM   1459  CA  VAL B 187       7.723 -35.509  -8.635  1.00 86.53           C  
ATOM   1460  C   VAL B 187       9.238 -35.505  -8.819  1.00 86.53           C  
ATOM   1461  O   VAL B 187       9.855 -36.563  -8.965  1.00 86.53           O  
ATOM   1462  CB  VAL B 187       7.024 -35.125  -9.960  1.00 86.53           C  
ATOM   1463  CG1 VAL B 187       7.624 -35.901 -11.130  1.00 86.53           C  
ATOM   1464  CG2 VAL B 187       5.521 -35.379  -9.862  1.00 86.53           C  
ATOM   1465  N   PHE B 188       9.871 -34.429  -8.684  1.00 86.07           N  
ATOM   1466  CA  PHE B 188      11.310 -34.318  -8.894  1.00 86.07           C  
ATOM   1467  C   PHE B 188      12.074 -34.726  -7.642  1.00 86.07           C  
ATOM   1468  O   PHE B 188      13.180 -35.266  -7.730  1.00 86.07           O  
ATOM   1469  CB  PHE B 188      11.686 -32.888  -9.296  1.00 86.07           C  
ATOM   1470  CG  PHE B 188      11.381 -32.560 -10.732  1.00 86.07           C  
ATOM   1471  CD1 PHE B 188      12.288 -32.869 -11.739  1.00 86.07           C  
ATOM   1472  CD2 PHE B 188      10.185 -31.943 -11.077  1.00 86.07           C  
ATOM   1473  CE1 PHE B 188      12.008 -32.567 -13.069  1.00 86.07           C  
ATOM   1474  CE2 PHE B 188       9.899 -31.638 -12.405  1.00 86.07           C  
ATOM   1475  CZ  PHE B 188      10.812 -31.950 -13.399  1.00 86.07           C  
ATOM   1476  N   ASP B 189      11.465 -34.570  -6.509  1.00 85.78           N  
ATOM   1477  CA  ASP B 189      12.170 -34.877  -5.267  1.00 85.78           C  
ATOM   1478  C   ASP B 189      12.043 -36.357  -4.915  1.00 85.78           C  
ATOM   1479  O   ASP B 189      13.025 -36.996  -4.533  1.00 85.78           O  
ATOM   1480  CB  ASP B 189      11.636 -34.015  -4.121  1.00 85.78           C  
ATOM   1481  CG  ASP B 189      12.180 -32.597  -4.142  1.00 85.78           C  
ATOM   1482  OD1 ASP B 189      13.139 -32.322  -4.895  1.00 85.78           O  
ATOM   1483  OD2 ASP B 189      11.644 -31.747  -3.399  1.00 85.78           O  
ATOM   1484  N   ASN B 190      10.832 -36.865  -5.052  1.00 85.13           N  
ATOM   1485  CA  ASN B 190      10.604 -38.229  -4.585  1.00 85.13           C  
ATOM   1486  C   ASN B 190      10.571 -39.220  -5.744  1.00 85.13           C  
ATOM   1487  O   ASN B 190      10.816 -40.413  -5.554  1.00 85.13           O  
ATOM   1488  CB  ASN B 190       9.306 -38.310  -3.780  1.00 85.13           C  
ATOM   1489  CG  ASN B 190       9.401 -37.598  -2.444  1.00 85.13           C  
ATOM   1490  ND2 ASN B 190       8.253 -37.305  -1.845  1.00 85.13           N  
ATOM   1491  OD1 ASN B 190      10.498 -37.314  -1.956  1.00 85.13           O  
ATOM   1492  N   LYS B 191      10.232 -38.802  -6.886  1.00 85.25           N  
ATOM   1493  CA  LYS B 191      10.061 -39.712  -8.015  1.00 85.25           C  
ATOM   1494  C   LYS B 191      11.115 -39.462  -9.089  1.00 85.25           C  
ATOM   1495  O   LYS B 191      10.868 -39.690 -10.274  1.00 85.25           O  
ATOM   1496  CB  LYS B 191       8.660 -39.568  -8.612  1.00 85.25           C  
ATOM   1497  CG  LYS B 191       7.536 -39.908  -7.645  1.00 85.25           C  
ATOM   1498  CD  LYS B 191       6.177 -39.871  -8.331  1.00 85.25           C  
ATOM   1499  CE  LYS B 191       5.053 -40.227  -7.368  1.00 85.25           C  
ATOM   1500  NZ  LYS B 191       3.715 -40.163  -8.029  1.00 85.25           N  
ATOM   1501  N   PHE B 192      12.200 -39.012  -8.687  1.00 85.48           N  
ATOM   1502  CA  PHE B 192      13.278 -38.716  -9.624  1.00 85.48           C  
ATOM   1503  C   PHE B 192      13.782 -39.990 -10.290  1.00 85.48           C  
ATOM   1504  O   PHE B 192      14.202 -39.967 -11.448  1.00 85.48           O  
ATOM   1505  CB  PHE B 192      14.431 -38.004  -8.912  1.00 85.48           C  
ATOM   1506  CG  PHE B 192      15.512 -37.520  -9.840  1.00 85.48           C  
ATOM   1507  CD1 PHE B 192      16.740 -38.169  -9.898  1.00 85.48           C  
ATOM   1508  CD2 PHE B 192      15.300 -36.416 -10.656  1.00 85.48           C  
ATOM   1509  CE1 PHE B 192      17.742 -37.722 -10.757  1.00 85.48           C  
ATOM   1510  CE2 PHE B 192      16.297 -35.964 -11.516  1.00 85.48           C  
ATOM   1511  CZ  PHE B 192      17.518 -36.619 -11.564  1.00 85.48           C  
ATOM   1512  N   HIS B 193      13.664 -41.110  -9.592  1.00 85.61           N  
ATOM   1513  CA  HIS B 193      14.117 -42.384 -10.141  1.00 85.61           C  
ATOM   1514  C   HIS B 193      13.264 -42.804 -11.333  1.00 85.61           C  
ATOM   1515  O   HIS B 193      13.768 -43.407 -12.282  1.00 85.61           O  
ATOM   1516  CB  HIS B 193      14.087 -43.471  -9.064  1.00 85.61           C  
ATOM   1517  CG  HIS B 193      14.934 -43.158  -7.872  1.00 85.61           C  
ATOM   1518  CD2 HIS B 193      14.597 -42.857  -6.596  1.00 85.61           C  
ATOM   1519  ND1 HIS B 193      16.311 -43.128  -7.925  1.00 85.61           N  
ATOM   1520  CE1 HIS B 193      16.785 -42.824  -6.729  1.00 85.61           C  
ATOM   1521  NE2 HIS B 193      15.765 -42.655  -5.904  1.00 85.61           N  
ATOM   1522  N   ILE B 194      12.069 -42.464 -11.348  1.00 87.07           N  
ATOM   1523  CA  ILE B 194      11.189 -42.801 -12.462  1.00 87.07           C  
ATOM   1524  C   ILE B 194      11.580 -41.990 -13.694  1.00 87.07           C  
ATOM   1525  O   ILE B 194      11.610 -42.518 -14.809  1.00 87.07           O  
ATOM   1526  CB  ILE B 194       9.705 -42.553 -12.106  1.00 87.07           C  
ATOM   1527  CG1 ILE B 194       9.278 -43.452 -10.942  1.00 87.07           C  
ATOM   1528  CG2 ILE B 194       8.811 -42.775 -13.329  1.00 87.07           C  
ATOM   1529  CD1 ILE B 194       7.869 -43.181 -10.434  1.00 87.07           C  
ATOM   1530  N   ILE B 195      11.915 -40.759 -13.476  1.00 85.87           N  
ATOM   1531  CA  ILE B 195      12.351 -39.907 -14.576  1.00 85.87           C  
ATOM   1532  C   ILE B 195      13.651 -40.450 -15.165  1.00 85.87           C  
ATOM   1533  O   ILE B 195      13.823 -40.476 -16.386  1.00 85.87           O  
ATOM   1534  CB  ILE B 195      12.541 -38.444 -14.117  1.00 85.87           C  
ATOM   1535  CG1 ILE B 195      11.202 -37.847 -13.667  1.00 85.87           C  
ATOM   1536  CG2 ILE B 195      13.167 -37.604 -15.234  1.00 85.87           C  
ATOM   1537  CD1 ILE B 195      11.316 -36.453 -13.067  1.00 85.87           C  
ATOM   1538  N   GLY B 196      14.495 -40.923 -14.308  1.00 86.11           N  
ATOM   1539  CA  GLY B 196      15.722 -41.551 -14.774  1.00 86.11           C  
ATOM   1540  C   GLY B 196      15.477 -42.830 -15.552  1.00 86.11           C  
ATOM   1541  O   GLY B 196      16.113 -43.069 -16.580  1.00 86.11           O  
ATOM   1542  N   ALA B 197      14.541 -43.567 -15.069  1.00 90.05           N  
ATOM   1543  CA  ALA B 197      14.219 -44.820 -15.748  1.00 90.05           C  
ATOM   1544  C   ALA B 197      13.670 -44.559 -17.148  1.00 90.05           C  
ATOM   1545  O   ALA B 197      14.041 -45.242 -18.104  1.00 90.05           O  
ATOM   1546  CB  ALA B 197      13.216 -45.627 -14.928  1.00 90.05           C  
ATOM   1547  N   VAL B 198      12.843 -43.582 -17.234  1.00 89.83           N  
ATOM   1548  CA  VAL B 198      12.293 -43.216 -18.535  1.00 89.83           C  
ATOM   1549  C   VAL B 198      13.415 -42.735 -19.453  1.00 89.83           C  
ATOM   1550  O   VAL B 198      13.452 -43.084 -20.635  1.00 89.83           O  
ATOM   1551  CB  VAL B 198      11.207 -42.126 -18.406  1.00 89.83           C  
ATOM   1552  CG1 VAL B 198      10.817 -41.586 -19.781  1.00 89.83           C  
ATOM   1553  CG2 VAL B 198       9.982 -42.677 -17.679  1.00 89.83           C  
ATOM   1554  N   GLY B 199      14.372 -42.033 -18.882  1.00 88.47           N  
ATOM   1555  CA  GLY B 199      15.514 -41.591 -19.667  1.00 88.47           C  
ATOM   1556  C   GLY B 199      16.363 -42.738 -20.183  1.00 88.47           C  
ATOM   1557  O   GLY B 199      16.764 -42.744 -21.347  1.00 88.47           O  
ATOM   1558  N   ILE B 200      16.573 -43.639 -19.331  1.00 88.97           N  
ATOM   1559  CA  ILE B 200      17.354 -44.809 -19.716  1.00 88.97           C  
ATOM   1560  C   ILE B 200      16.605 -45.599 -20.788  1.00 88.97           C  
ATOM   1561  O   ILE B 200      17.211 -46.086 -21.745  1.00 88.97           O  
ATOM   1562  CB  ILE B 200      17.659 -45.712 -18.500  1.00 88.97           C  
ATOM   1563  CG1 ILE B 200      18.642 -45.016 -17.551  1.00 88.97           C  
ATOM   1564  CG2 ILE B 200      18.205 -47.067 -18.957  1.00 88.97           C  
ATOM   1565  CD1 ILE B 200      18.849 -45.746 -16.230  1.00 88.97           C  
ATOM   1566  N   GLY B 201      15.312 -45.736 -20.680  1.00 90.89           N  
ATOM   1567  CA  GLY B 201      14.518 -46.396 -21.703  1.00 90.89           C  
ATOM   1568  C   GLY B 201      14.632 -45.737 -23.065  1.00 90.89           C  
ATOM   1569  O   GLY B 201      14.826 -46.417 -24.075  1.00 90.89           O  
ATOM   1570  N   ILE B 202      14.546 -44.478 -23.045  1.00 89.75           N  
ATOM   1571  CA  ILE B 202      14.668 -43.722 -24.286  1.00 89.75           C  
ATOM   1572  C   ILE B 202      16.056 -43.938 -24.887  1.00 89.75           C  
ATOM   1573  O   ILE B 202      16.191 -44.132 -26.097  1.00 89.75           O  
ATOM   1574  CB  ILE B 202      14.412 -42.215 -24.058  1.00 89.75           C  
ATOM   1575  CG1 ILE B 202      12.939 -41.972 -23.707  1.00 89.75           C  
ATOM   1576  CG2 ILE B 202      14.821 -41.405 -25.292  1.00 89.75           C  
ATOM   1577  CD1 ILE B 202      12.629 -40.536 -23.305  1.00 89.75           C  
ATOM   1578  N   ALA B 203      17.065 -43.971 -24.048  1.00 89.82           N  
ATOM   1579  CA  ALA B 203      18.433 -44.184 -24.516  1.00 89.82           C  
ATOM   1580  C   ALA B 203      18.588 -45.565 -25.145  1.00 89.82           C  
ATOM   1581  O   ALA B 203      19.219 -45.708 -26.195  1.00 89.82           O  
ATOM   1582  CB  ALA B 203      19.421 -44.012 -23.365  1.00 89.82           C  
ATOM   1583  N   VAL B 204      18.003 -46.501 -24.546  1.00 91.12           N  
ATOM   1584  CA  VAL B 204      18.112 -47.870 -25.038  1.00 91.12           C  
ATOM   1585  C   VAL B 204      17.448 -47.982 -26.409  1.00 91.12           C  
ATOM   1586  O   VAL B 204      18.018 -48.560 -27.337  1.00 91.12           O  
ATOM   1587  CB  VAL B 204      17.477 -48.879 -24.054  1.00 91.12           C  
ATOM   1588  CG1 VAL B 204      17.340 -50.255 -24.705  1.00 91.12           C  
ATOM   1589  CG2 VAL B 204      18.306 -48.970 -22.775  1.00 91.12           C  
ATOM   1590  N   VAL B 205      16.299 -47.427 -26.547  1.00 88.64           N  
ATOM   1591  CA  VAL B 205      15.586 -47.475 -27.819  1.00 88.64           C  
ATOM   1592  C   VAL B 205      16.398 -46.756 -28.894  1.00 88.64           C  
ATOM   1593  O   VAL B 205      16.489 -47.227 -30.030  1.00 88.64           O  
ATOM   1594  CB  VAL B 205      14.178 -46.847 -27.704  1.00 88.64           C  
ATOM   1595  CG1 VAL B 205      13.556 -46.662 -29.087  1.00 88.64           C  
ATOM   1596  CG2 VAL B 205      13.280 -47.712 -26.822  1.00 88.64           C  
ATOM   1597  N   MET B 206      17.060 -45.731 -28.497  1.00 89.06           N  
ATOM   1598  CA  MET B 206      17.862 -44.970 -29.450  1.00 89.06           C  
ATOM   1599  C   MET B 206      19.096 -45.760 -29.874  1.00 89.06           C  
ATOM   1600  O   MET B 206      19.474 -45.746 -31.047  1.00 89.06           O  
ATOM   1601  CB  MET B 206      18.282 -43.627 -28.850  1.00 89.06           C  
ATOM   1602  CG  MET B 206      17.148 -42.619 -28.751  1.00 89.06           C  
ATOM   1603  SD  MET B 206      17.718 -40.977 -28.162  1.00 89.06           S  
ATOM   1604  CE  MET B 206      18.737 -40.466 -29.574  1.00 89.06           C  
ATOM   1605  N   ILE B 207      19.683 -46.395 -28.963  1.00 88.08           N  
ATOM   1606  CA  ILE B 207      20.869 -47.192 -29.260  1.00 88.08           C  
ATOM   1607  C   ILE B 207      20.494 -48.347 -30.186  1.00 88.08           C  
ATOM   1608  O   ILE B 207      21.203 -48.629 -31.155  1.00 88.08           O  
ATOM   1609  CB  ILE B 207      21.524 -47.731 -27.969  1.00 88.08           C  
ATOM   1610  CG1 ILE B 207      22.171 -46.586 -27.181  1.00 88.08           C  
ATOM   1611  CG2 ILE B 207      22.552 -48.818 -28.299  1.00 88.08           C  
ATOM   1612  CD1 ILE B 207      22.707 -46.999 -25.817  1.00 88.08           C  
ATOM   1613  N   PHE B 208      19.390 -48.929 -29.935  1.00 86.91           N  
ATOM   1614  CA  PHE B 208      18.924 -49.998 -30.811  1.00 86.91           C  
ATOM   1615  C   PHE B 208      18.627 -49.463 -32.207  1.00 86.91           C  
ATOM   1616  O   PHE B 208      18.925 -50.121 -33.206  1.00 86.91           O  
ATOM   1617  CB  PHE B 208      17.673 -50.666 -30.229  1.00 86.91           C  
ATOM   1618  CG  PHE B 208      17.975 -51.798 -29.284  1.00 86.91           C  
ATOM   1619  CD1 PHE B 208      18.387 -53.033 -29.768  1.00 86.91           C  
ATOM   1620  CD2 PHE B 208      17.847 -51.626 -27.912  1.00 86.91           C  
ATOM   1621  CE1 PHE B 208      18.667 -54.084 -28.896  1.00 86.91           C  
ATOM   1622  CE2 PHE B 208      18.124 -52.671 -27.035  1.00 86.91           C  
ATOM   1623  CZ  PHE B 208      18.533 -53.899 -27.529  1.00 86.91           C  
ATOM   1624  N   GLY B 209      18.030 -48.318 -32.227  1.00 85.82           N  
ATOM   1625  CA  GLY B 209      17.802 -47.704 -33.525  1.00 85.82           C  
ATOM   1626  C   GLY B 209      19.083 -47.444 -34.296  1.00 85.82           C  
ATOM   1627  O   GLY B 209      19.144 -47.674 -35.504  1.00 85.82           O  
ATOM   1628  N   MET B 210      20.120 -47.065 -33.634  1.00 86.40           N  
ATOM   1629  CA  MET B 210      21.410 -46.812 -34.269  1.00 86.40           C  
ATOM   1630  C   MET B 210      22.051 -48.114 -34.737  1.00 86.40           C  
ATOM   1631  O   MET B 210      22.579 -48.186 -35.848  1.00 86.40           O  
ATOM   1632  CB  MET B 210      22.350 -46.082 -33.307  1.00 86.40           C  
ATOM   1633  CG  MET B 210      21.963 -44.634 -33.053  1.00 86.40           C  
ATOM   1634  SD  MET B 210      23.187 -43.754 -32.008  1.00 86.40           S  
ATOM   1635  CE  MET B 210      22.593 -44.219 -30.358  1.00 86.40           C  
ATOM   1636  N   ILE B 211      21.942 -49.093 -33.949  1.00 85.62           N  
ATOM   1637  CA  ILE B 211      22.550 -50.378 -34.269  1.00 85.62           C  
ATOM   1638  C   ILE B 211      21.855 -50.990 -35.483  1.00 85.62           C  
ATOM   1639  O   ILE B 211      22.515 -51.415 -36.434  1.00 85.62           O  
ATOM   1640  CB  ILE B 211      22.485 -51.349 -33.069  1.00 85.62           C  
ATOM   1641  CG1 ILE B 211      23.400 -50.864 -31.938  1.00 85.62           C  
ATOM   1642  CG2 ILE B 211      22.858 -52.771 -33.503  1.00 85.62           C  
ATOM   1643  CD1 ILE B 211      23.309 -51.697 -30.667  1.00 85.62           C  
ATOM   1644  N   PHE B 212      20.570 -50.954 -35.436  1.00 84.95           N  
ATOM   1645  CA  PHE B 212      19.823 -51.539 -36.545  1.00 84.95           C  
ATOM   1646  C   PHE B 212      20.054 -50.749 -37.827  1.00 84.95           C  
ATOM   1647  O   PHE B 212      20.158 -51.330 -38.910  1.00 84.95           O  
ATOM   1648  CB  PHE B 212      18.327 -51.587 -36.220  1.00 84.95           C  
ATOM   1649  CG  PHE B 212      17.965 -52.618 -35.185  1.00 84.95           C  
ATOM   1650  CD1 PHE B 212      18.848 -53.640 -34.862  1.00 84.95           C  
ATOM   1651  CD2 PHE B 212      16.738 -52.565 -34.535  1.00 84.95           C  
ATOM   1652  CE1 PHE B 212      18.515 -54.595 -33.904  1.00 84.95           C  
ATOM   1653  CE2 PHE B 212      16.397 -53.516 -33.578  1.00 84.95           C  
ATOM   1654  CZ  PHE B 212      17.287 -54.531 -33.264  1.00 84.95           C  
ATOM   1655  N   SER B 213      20.111 -49.478 -37.649  1.00 83.30           N  
ATOM   1656  CA  SER B 213      20.363 -48.642 -38.820  1.00 83.30           C  
ATOM   1657  C   SER B 213      21.736 -48.928 -39.419  1.00 83.30           C  
ATOM   1658  O   SER B 213      21.875 -49.033 -40.639  1.00 83.30           O  
ATOM   1659  CB  SER B 213      20.255 -47.161 -38.453  1.00 83.30           C  
ATOM   1660  OG  SER B 213      20.545 -46.344 -39.574  1.00 83.30           O  
ATOM   1661  N   MET B 214      22.735 -49.176 -38.683  1.00 82.96           N  
ATOM   1662  CA  MET B 214      24.087 -49.446 -39.164  1.00 82.96           C  
ATOM   1663  C   MET B 214      24.177 -50.839 -39.777  1.00 82.96           C  
ATOM   1664  O   MET B 214      24.820 -51.027 -40.811  1.00 82.96           O  
ATOM   1665  CB  MET B 214      25.100 -49.307 -38.027  1.00 82.96           C  
ATOM   1666  CG  MET B 214      26.507 -48.975 -38.498  1.00 82.96           C  
ATOM   1667  SD  MET B 214      27.206 -47.511 -37.641  1.00 82.96           S  
ATOM   1668  CE  MET B 214      28.962 -47.704 -38.060  1.00 82.96           C  
ATOM   1669  N   ILE B 215      23.510 -51.769 -39.183  1.00 83.25           N  
ATOM   1670  CA  ILE B 215      23.526 -53.130 -39.710  1.00 83.25           C  
ATOM   1671  C   ILE B 215      22.872 -53.157 -41.089  1.00 83.25           C  
ATOM   1672  O   ILE B 215      23.396 -53.774 -42.019  1.00 83.25           O  
ATOM   1673  CB  ILE B 215      22.807 -54.112 -38.756  1.00 83.25           C  
ATOM   1674  CG1 ILE B 215      23.623 -54.302 -37.472  1.00 83.25           C  
ATOM   1675  CG2 ILE B 215      22.559 -55.454 -39.451  1.00 83.25           C  
ATOM   1676  CD1 ILE B 215      22.955 -55.203 -36.443  1.00 83.25           C  
ATOM   1677  N   LEU B 216      21.772 -52.473 -41.163  1.00 81.82           N  
ATOM   1678  CA  LEU B 216      21.073 -52.440 -42.442  1.00 81.82           C  
ATOM   1679  C   LEU B 216      21.883 -51.678 -43.486  1.00 81.82           C  
ATOM   1680  O   LEU B 216      21.961 -52.094 -44.644  1.00 81.82           O  
ATOM   1681  CB  LEU B 216      19.691 -51.798 -42.282  1.00 81.82           C  
ATOM   1682  CG  LEU B 216      18.733 -51.948 -43.464  1.00 81.82           C  
ATOM   1683  CD1 LEU B 216      18.367 -53.415 -43.667  1.00 81.82           C  
ATOM   1684  CD2 LEU B 216      17.482 -51.104 -43.249  1.00 81.82           C  
ATOM   1685  N   CYS B 217      22.493 -50.615 -43.088  1.00 80.55           N  
ATOM   1686  CA  CYS B 217      23.310 -49.821 -44.000  1.00 80.55           C  
ATOM   1687  C   CYS B 217      24.493 -50.630 -44.519  1.00 80.55           C  
ATOM   1688  O   CYS B 217      24.770 -50.632 -45.719  1.00 80.55           O  
ATOM   1689  CB  CYS B 217      23.810 -48.555 -43.307  1.00 80.55           C  
ATOM   1690  SG  CYS B 217      24.791 -47.479 -44.376  1.00 80.55           S  
ATOM   1691  N   CYS B 218      25.179 -51.360 -43.726  1.00 80.89           N  
ATOM   1692  CA  CYS B 218      26.337 -52.161 -44.109  1.00 80.89           C  
ATOM   1693  C   CYS B 218      25.920 -53.348 -44.967  1.00 80.89           C  
ATOM   1694  O   CYS B 218      26.627 -53.722 -45.903  1.00 80.89           O  
ATOM   1695  CB  CYS B 218      27.082 -52.653 -42.868  1.00 80.89           C  
ATOM   1696  SG  CYS B 218      28.018 -51.361 -42.020  1.00 80.89           S  
ATOM   1697  N   ALA B 219      24.776 -53.904 -44.625  1.00 81.35           N  
ATOM   1698  CA  ALA B 219      24.283 -55.030 -45.415  1.00 81.35           C  
ATOM   1699  C   ALA B 219      23.950 -54.595 -46.839  1.00 81.35           C  
ATOM   1700  O   ALA B 219      24.251 -55.309 -47.799  1.00 81.35           O  
ATOM   1701  CB  ALA B 219      23.057 -55.649 -44.749  1.00 81.35           C  
ATOM   1702  N   ILE B 220      23.388 -53.425 -46.946  1.00 80.27           N  
ATOM   1703  CA  ILE B 220      23.044 -52.905 -48.265  1.00 80.27           C  
ATOM   1704  C   ILE B 220      24.319 -52.580 -49.040  1.00 80.27           C  
ATOM   1705  O   ILE B 220      24.418 -52.867 -50.235  1.00 80.27           O  
ATOM   1706  CB  ILE B 220      22.147 -51.652 -48.162  1.00 80.27           C  
ATOM   1707  CG1 ILE B 220      20.791 -52.016 -47.545  1.00 80.27           C  
ATOM   1708  CG2 ILE B 220      21.967 -51.002 -49.537  1.00 80.27           C  
ATOM   1709  CD1 ILE B 220      19.950 -50.812 -47.145  1.00 80.27           C  
ATOM   1710  N   ARG B 221      25.320 -52.076 -48.395  1.00 78.65           N  
ATOM   1711  CA  ARG B 221      26.588 -51.753 -49.040  1.00 78.65           C  
ATOM   1712  C   ARG B 221      27.295 -53.015 -49.524  1.00 78.65           C  
ATOM   1713  O   ARG B 221      27.826 -53.049 -50.636  1.00 78.65           O  
ATOM   1714  CB  ARG B 221      27.497 -50.978 -48.084  1.00 78.65           C  
ATOM   1715  CG  ARG B 221      28.646 -50.259 -48.772  1.00 78.65           C  
ATOM   1716  CD  ARG B 221      29.448 -49.412 -47.794  1.00 78.65           C  
ATOM   1717  NE  ARG B 221      30.457 -48.609 -48.479  1.00 78.65           N  
ATOM   1718  CZ  ARG B 221      31.365 -47.852 -47.869  1.00 78.65           C  
ATOM   1719  NH1 ARG B 221      31.409 -47.781 -46.543  1.00 78.65           N  
ATOM   1720  NH2 ARG B 221      32.238 -47.162 -48.589  1.00 78.65           N  
ATOM   1721  N   ARG B 222      27.267 -54.027 -48.664  1.00 77.76           N  
ATOM   1722  CA  ARG B 222      27.912 -55.287 -49.021  1.00 77.76           C  
ATOM   1723  C   ARG B 222      27.211 -55.943 -50.207  1.00 77.76           C  
ATOM   1724  O   ARG B 222      27.863 -56.535 -51.070  1.00 77.76           O  
ATOM   1725  CB  ARG B 222      27.927 -56.242 -47.827  1.00 77.76           C  
ATOM   1726  CG  ARG B 222      29.203 -56.178 -47.003  1.00 77.76           C  
ATOM   1727  CD  ARG B 222      29.189 -57.184 -45.860  1.00 77.76           C  
ATOM   1728  NE  ARG B 222      30.334 -57.008 -44.972  1.00 77.76           N  
ATOM   1729  CZ  ARG B 222      30.525 -57.680 -43.841  1.00 77.76           C  
ATOM   1730  NH1 ARG B 222      29.647 -58.590 -43.435  1.00 77.76           N  
ATOM   1731  NH2 ARG B 222      31.604 -57.441 -43.108  1.00 77.76           N  
ATOM   1732  N   ASN B 223      25.918 -55.830 -50.250  1.00 72.72           N  
ATOM   1733  CA  ASN B 223      25.170 -56.414 -51.358  1.00 72.72           C  
ATOM   1734  C   ASN B 223      25.431 -55.668 -52.665  1.00 72.72           C  
ATOM   1735  O   ASN B 223      25.448 -56.275 -53.737  1.00 72.72           O  
ATOM   1736  CB  ASN B 223      23.672 -56.428 -51.047  1.00 72.72           C  
ATOM   1737  CG  ASN B 223      23.187 -57.785 -50.578  1.00 72.72           C  
ATOM   1738  ND2 ASN B 223      21.921 -57.858 -50.181  1.00 72.72           N  
ATOM   1739  OD1 ASN B 223      23.942 -58.760 -50.569  1.00 72.72           O  
ATOM   1740  N   ARG B 224      25.673 -54.419 -52.590  1.00 68.54           N  
ATOM   1741  CA  ARG B 224      25.964 -53.635 -53.785  1.00 68.54           C  
ATOM   1742  C   ARG B 224      27.365 -53.933 -54.309  1.00 68.54           C  
ATOM   1743  O   ARG B 224      27.594 -53.934 -55.519  1.00 68.54           O  
ATOM   1744  CB  ARG B 224      25.821 -52.139 -53.494  1.00 68.54           C  
ATOM   1745  CG  ARG B 224      25.323 -51.326 -54.679  1.00 68.54           C  
ATOM   1746  CD  ARG B 224      25.087 -49.870 -54.304  1.00 68.54           C  
ATOM   1747  NE  ARG B 224      24.603 -49.092 -55.440  1.00 68.54           N  
ATOM   1748  CZ  ARG B 224      24.317 -47.794 -55.404  1.00 68.54           C  
ATOM   1749  NH1 ARG B 224      24.463 -47.099 -54.282  1.00 68.54           N  
ATOM   1750  NH2 ARG B 224      23.883 -47.185 -56.498  1.00 68.54           N  
ATOM   1751  N   GLU B 225      28.288 -54.190 -53.355  1.00 65.87           N  
ATOM   1752  CA  GLU B 225      29.647 -54.517 -53.775  1.00 65.87           C  
ATOM   1753  C   GLU B 225      29.719 -55.922 -54.365  1.00 65.87           C  
ATOM   1754  O   GLU B 225      30.570 -56.201 -55.213  1.00 65.87           O  
ATOM   1755  CB  GLU B 225      30.619 -54.389 -52.599  1.00 65.87           C  
ATOM   1756  CG  GLU B 225      30.937 -52.951 -52.217  1.00 65.87           C  
ATOM   1757  CD  GLU B 225      31.873 -52.840 -51.024  1.00 65.87           C  
ATOM   1758  OE1 GLU B 225      32.244 -51.705 -50.646  1.00 65.87           O  
ATOM   1759  OE2 GLU B 225      32.240 -53.897 -50.463  1.00 65.87           O  
ATOM   1760  N   MET B 226      28.901 -56.807 -53.876  1.00 62.26           N  
ATOM   1761  CA  MET B 226      28.917 -58.170 -54.398  1.00 62.26           C  
ATOM   1762  C   MET B 226      28.236 -58.239 -55.761  1.00 62.26           C  
ATOM   1763  O   MET B 226      28.506 -59.146 -56.550  1.00 62.26           O  
ATOM   1764  CB  MET B 226      28.232 -59.129 -53.423  1.00 62.26           C  
ATOM   1765  CG  MET B 226      29.168 -59.710 -52.375  1.00 62.26           C  
ATOM   1766  SD  MET B 226      28.417 -61.112 -51.461  1.00 62.26           S  
ATOM   1767  CE  MET B 226      29.685 -61.383 -50.192  1.00 62.26           C  
ATOM   1768  N   VAL B 227      27.391 -57.318 -56.103  1.00 52.03           N  
ATOM   1769  CA  VAL B 227      26.856 -57.329 -57.461  1.00 52.03           C  
ATOM   1770  C   VAL B 227      27.757 -56.505 -58.379  1.00 52.03           C  
ATOM   1771  O   VAL B 227      28.296 -55.474 -57.968  1.00 52.03           O  
ATOM   1772  CB  VAL B 227      25.411 -56.783 -57.506  1.00 52.03           C  
ATOM   1773  CG1 VAL B 227      24.899 -56.728 -58.944  1.00 52.03           C  
ATOM   1774  CG2 VAL B 227      24.490 -57.642 -56.641  1.00 52.03           C  
TER   
ATOM   1775  N   CYS C   1      -1.959  -9.668   2.227  1.00 92.74           N  
ATOM   1776  CA  CYS C   1      -1.385  -8.825   3.271  1.00 92.74           C  
ATOM   1777  C   CYS C   1      -2.304  -8.760   4.485  1.00 92.74           C  
ATOM   1778  O   CYS C   1      -1.903  -8.282   5.547  1.00 92.74           O  
ATOM   1779  CB  CYS C   1      -1.125  -7.417   2.740  1.00 92.74           C  
ATOM   1780  SG  CYS C   1       0.582  -6.864   2.946  1.00 92.74           S  
ATOM   1781  N   VAL C   2      -3.476  -9.335   4.388  1.00 95.70           N  
ATOM   1782  CA  VAL C   2      -4.510  -9.142   5.400  1.00 95.70           C  
ATOM   1783  C   VAL C   2      -4.150  -9.923   6.662  1.00 95.70           C  
ATOM   1784  O   VAL C   2      -4.593  -9.577   7.760  1.00 95.70           O  
ATOM   1785  CB  VAL C   2      -5.899  -9.577   4.882  1.00 95.70           C  
ATOM   1786  CG1 VAL C   2      -6.420  -8.591   3.839  1.00 95.70           C  
ATOM   1787  CG2 VAL C   2      -5.833 -10.989   4.301  1.00 95.70           C  
ATOM   1788  N   ILE C   3      -3.308 -10.934   6.529  1.00 95.58           N  
ATOM   1789  CA  ILE C   3      -2.921 -11.757   7.669  1.00 95.58           C  
ATOM   1790  C   ILE C   3      -2.055 -10.940   8.625  1.00 95.58           C  
ATOM   1791  O   ILE C   3      -1.842 -11.338   9.774  1.00 95.58           O  
ATOM   1792  CB  ILE C   3      -2.168 -13.029   7.218  1.00 95.58           C  
ATOM   1793  CG1 ILE C   3      -2.267 -14.118   8.293  1.00 95.58           C  
ATOM   1794  CG2 ILE C   3      -0.705 -12.706   6.899  1.00 95.58           C  
ATOM   1795  CD1 ILE C   3      -2.277 -15.535   7.739  1.00 95.58           C  
ATOM   1796  N   CYS C   4      -1.500  -9.887   8.177  1.00 96.43           N  
ATOM   1797  CA  CYS C   4      -0.680  -9.014   9.008  1.00 96.43           C  
ATOM   1798  C   CYS C   4      -1.535  -8.267  10.025  1.00 96.43           C  
ATOM   1799  O   CYS C   4      -1.009  -7.676  10.970  1.00 96.43           O  
ATOM   1800  CB  CYS C   4       0.087  -8.015   8.142  1.00 96.43           C  
ATOM   1801  SG  CYS C   4       1.270  -8.787   7.015  1.00 96.43           S  
ATOM   1802  N   ASP C   5      -2.787  -8.184   9.872  1.00 96.65           N  
ATOM   1803  CA  ASP C   5      -3.712  -7.611  10.845  1.00 96.65           C  
ATOM   1804  C   ASP C   5      -4.006  -8.599  11.971  1.00 96.65           C  
ATOM   1805  O   ASP C   5      -4.519  -9.693  11.727  1.00 96.65           O  
ATOM   1806  CB  ASP C   5      -5.015  -7.189  10.163  1.00 96.65           C  
ATOM   1807  CG  ASP C   5      -5.920  -6.372  11.067  1.00 96.65           C  
ATOM   1808  OD1 ASP C   5      -5.786  -6.460  12.307  1.00 96.65           O  
ATOM   1809  OD2 ASP C   5      -6.779  -5.634  10.536  1.00 96.65           O  
ATOM   1810  N   PRO C   6      -3.781  -8.226  13.192  1.00 96.21           N  
ATOM   1811  CA  PRO C   6      -4.024  -9.124  14.324  1.00 96.21           C  
ATOM   1812  C   PRO C   6      -5.485  -9.557  14.431  1.00 96.21           C  
ATOM   1813  O   PRO C   6      -5.772 -10.665  14.891  1.00 96.21           O  
ATOM   1814  CB  PRO C   6      -3.614  -8.284  15.536  1.00 96.21           C  
ATOM   1815  CG  PRO C   6      -2.696  -7.241  14.984  1.00 96.21           C  
ATOM   1816  CD  PRO C   6      -3.083  -6.972  13.557  1.00 96.21           C  
ATOM   1817  N   SER C   7      -6.397  -8.732  14.087  1.00 97.22           N  
ATOM   1818  CA  SER C   7      -7.813  -9.076  14.156  1.00 97.22           C  
ATOM   1819  C   SER C   7      -8.140 -10.261  13.253  1.00 97.22           C  
ATOM   1820  O   SER C   7      -8.980 -11.096  13.597  1.00 97.22           O  
ATOM   1821  CB  SER C   7      -8.676  -7.874  13.764  1.00 97.22           C  
ATOM   1822  OG  SER C   7      -8.400  -6.763  14.600  1.00 97.22           O  
ATOM   1823  N   VAL C   8      -7.480 -10.340  12.148  1.00 97.66           N  
ATOM   1824  CA  VAL C   8      -7.701 -11.440  11.217  1.00 97.66           C  
ATOM   1825  C   VAL C   8      -7.166 -12.739  11.815  1.00 97.66           C  
ATOM   1826  O   VAL C   8      -7.830 -13.777  11.756  1.00 97.66           O  
ATOM   1827  CB  VAL C   8      -7.035 -11.169   9.850  1.00 97.66           C  
ATOM   1828  CG1 VAL C   8      -7.102 -12.410   8.961  1.00 97.66           C  
ATOM   1829  CG2 VAL C   8      -7.697  -9.978   9.160  1.00 97.66           C  
ATOM   1830  N   VAL C   9      -6.014 -12.700  12.394  1.00 96.83           N  
ATOM   1831  CA  VAL C   9      -5.414 -13.873  13.021  1.00 96.83           C  
ATOM   1832  C   VAL C   9      -6.313 -14.374  14.148  1.00 96.83           C  
ATOM   1833  O   VAL C   9      -6.539 -15.580  14.281  1.00 96.83           O  
ATOM   1834  CB  VAL C   9      -4.000 -13.566  13.563  1.00 96.83           C  
ATOM   1835  CG1 VAL C   9      -3.409 -14.793  14.256  1.00 96.83           C  
ATOM   1836  CG2 VAL C   9      -3.086 -13.094  12.434  1.00 96.83           C  
ATOM   1837  N   LEU C  10      -6.815 -13.426  14.879  1.00 96.72           N  
ATOM   1838  CA  LEU C  10      -7.712 -13.785  15.972  1.00 96.72           C  
ATOM   1839  C   LEU C  10      -8.995 -14.413  15.438  1.00 96.72           C  
ATOM   1840  O   LEU C  10      -9.505 -15.377  16.013  1.00 96.72           O  
ATOM   1841  CB  LEU C  10      -8.046 -12.554  16.818  1.00 96.72           C  
ATOM   1842  CG  LEU C  10      -6.952 -12.069  17.772  1.00 96.72           C  
ATOM   1843  CD1 LEU C  10      -7.280 -10.672  18.287  1.00 96.72           C  
ATOM   1844  CD2 LEU C  10      -6.781 -13.046  18.930  1.00 96.72           C  
ATOM   1845  N   ALA C  11      -9.539 -13.879  14.392  1.00 97.00           N  
ATOM   1846  CA  ALA C  11     -10.757 -14.420  13.793  1.00 97.00           C  
ATOM   1847  C   ALA C  11     -10.533 -15.841  13.285  1.00 97.00           C  
ATOM   1848  O   ALA C  11     -11.416 -16.696  13.405  1.00 97.00           O  
ATOM   1849  CB  ALA C  11     -11.236 -13.521  12.655  1.00 97.00           C  
ATOM   1850  N   LEU C  12      -9.370 -16.096  12.740  1.00 96.74           N  
ATOM   1851  CA  LEU C  12      -9.051 -17.436  12.261  1.00 96.74           C  
ATOM   1852  C   LEU C  12      -8.936 -18.416  13.425  1.00 96.74           C  
ATOM   1853  O   LEU C  12      -9.387 -19.560  13.326  1.00 96.74           O  
ATOM   1854  CB  LEU C  12      -7.746 -17.423  11.460  1.00 96.74           C  
ATOM   1855  CG  LEU C  12      -7.782 -16.690  10.118  1.00 96.74           C  
ATOM   1856  CD1 LEU C  12      -6.415 -16.749   9.446  1.00 96.74           C  
ATOM   1857  CD2 LEU C  12      -8.856 -17.284   9.213  1.00 96.74           C  
ATOM   1858  N   LYS C  13      -8.367 -17.985  14.494  1.00 96.34           N  
ATOM   1859  CA  LYS C  13      -8.286 -18.824  15.686  1.00 96.34           C  
ATOM   1860  C   LYS C  13      -9.675 -19.121  16.245  1.00 96.34           C  
ATOM   1861  O   LYS C  13      -9.957 -20.249  16.655  1.00 96.34           O  
ATOM   1862  CB  LYS C  13      -7.423 -18.155  16.757  1.00 96.34           C  
ATOM   1863  CG  LYS C  13      -5.933 -18.179  16.454  1.00 96.34           C  
ATOM   1864  CD  LYS C  13      -5.118 -17.609  17.608  1.00 96.34           C  
ATOM   1865  CE  LYS C  13      -3.631 -17.579  17.284  1.00 96.34           C  
ATOM   1866  NZ  LYS C  13      -2.837 -16.951  18.382  1.00 96.34           N  
ATOM   1867  N   SER C  14     -10.498 -18.116  16.292  1.00 96.36           N  
ATOM   1868  CA  SER C  14     -11.870 -18.304  16.752  1.00 96.36           C  
ATOM   1869  C   SER C  14     -12.634 -19.256  15.838  1.00 96.36           C  
ATOM   1870  O   SER C  14     -13.438 -20.064  16.307  1.00 96.36           O  
ATOM   1871  CB  SER C  14     -12.598 -16.961  16.826  1.00 96.36           C  
ATOM   1872  OG  SER C  14     -13.955 -17.144  17.193  1.00 96.36           O  
ATOM   1873  N   LEU C  15     -12.378 -19.119  14.567  1.00 96.40           N  
ATOM   1874  CA  LEU C  15     -12.995 -20.034  13.614  1.00 96.40           C  
ATOM   1875  C   LEU C  15     -12.613 -21.478  13.922  1.00 96.40           C  
ATOM   1876  O   LEU C  15     -13.471 -22.364  13.931  1.00 96.40           O  
ATOM   1877  CB  LEU C  15     -12.579 -19.679  12.184  1.00 96.40           C  
ATOM   1878  CG  LEU C  15     -13.203 -20.517  11.068  1.00 96.40           C  
ATOM   1879  CD1 LEU C  15     -14.698 -20.232  10.963  1.00 96.40           C  
ATOM   1880  CD2 LEU C  15     -12.508 -20.243   9.739  1.00 96.40           C  
ATOM   1881  N   GLU C  16     -11.417 -21.739  14.251  1.00 95.83           N  
ATOM   1882  CA  GLU C  16     -10.908 -23.079  14.528  1.00 95.83           C  
ATOM   1883  C   GLU C  16     -11.419 -23.597  15.868  1.00 95.83           C  
ATOM   1884  O   GLU C  16     -11.926 -24.718  15.954  1.00 95.83           O  
ATOM   1885  CB  GLU C  16      -9.377 -23.087  14.508  1.00 95.83           C  
ATOM   1886  CG  GLU C  16      -8.766 -24.453  14.785  1.00 95.83           C  
ATOM   1887  CD  GLU C  16      -7.249 -24.423  14.881  1.00 95.83           C  
ATOM   1888  OE1 GLU C  16      -6.625 -25.505  14.973  1.00 95.83           O  
ATOM   1889  OE2 GLU C  16      -6.679 -23.309  14.865  1.00 95.83           O  
ATOM   1890  N   LYS C  17     -11.396 -22.788  16.901  1.00 95.51           N  
ATOM   1891  CA  LYS C  17     -11.685 -23.225  18.264  1.00 95.51           C  
ATOM   1892  C   LYS C  17     -13.185 -23.191  18.545  1.00 95.51           C  
ATOM   1893  O   LYS C  17     -13.721 -24.093  19.195  1.00 95.51           O  
ATOM   1894  CB  LYS C  17     -10.943 -22.352  19.277  1.00 95.51           C  
ATOM   1895  CG  LYS C  17      -9.434 -22.551  19.277  1.00 95.51           C  
ATOM   1896  CD  LYS C  17      -8.784 -21.894  20.488  1.00 95.51           C  
ATOM   1897  CE  LYS C  17      -7.285 -22.160  20.531  1.00 95.51           C  
ATOM   1898  NZ  LYS C  17      -6.654 -21.575  21.751  1.00 95.51           N  
ATOM   1899  N   ASP C  18     -13.829 -22.204  17.997  1.00 95.58           N  
ATOM   1900  CA  ASP C  18     -15.211 -21.980  18.409  1.00 95.58           C  
ATOM   1901  C   ASP C  18     -16.189 -22.477  17.346  1.00 95.58           C  
ATOM   1902  O   ASP C  18     -17.203 -23.098  17.669  1.00 95.58           O  
ATOM   1903  CB  ASP C  18     -15.453 -20.496  18.693  1.00 95.58           C  
ATOM   1904  CG  ASP C  18     -14.574 -19.954  19.806  1.00 95.58           C  
ATOM   1905  OD1 ASP C  18     -14.233 -20.714  20.738  1.00 95.58           O  
ATOM   1906  OD2 ASP C  18     -14.219 -18.757  19.752  1.00 95.58           O  
ATOM   1907  N   TYR C  19     -15.913 -22.314  16.130  1.00 95.71           N  
ATOM   1908  CA  TYR C  19     -16.901 -22.576  15.089  1.00 95.71           C  
ATOM   1909  C   TYR C  19     -16.733 -23.980  14.519  1.00 95.71           C  
ATOM   1910  O   TYR C  19     -17.711 -24.717  14.370  1.00 95.71           O  
ATOM   1911  CB  TYR C  19     -16.787 -21.540  13.967  1.00 95.71           C  
ATOM   1912  CG  TYR C  19     -17.976 -21.519  13.038  1.00 95.71           C  
ATOM   1913  CD1 TYR C  19     -17.926 -22.151  11.797  1.00 95.71           C  
ATOM   1914  CD2 TYR C  19     -19.150 -20.865  13.397  1.00 95.71           C  
ATOM   1915  CE1 TYR C  19     -19.019 -22.133  10.937  1.00 95.71           C  
ATOM   1916  CE2 TYR C  19     -20.249 -20.840  12.544  1.00 95.71           C  
ATOM   1917  CZ  TYR C  19     -20.174 -21.475  11.318  1.00 95.71           C  
ATOM   1918  OH  TYR C  19     -21.258 -21.454  10.471  1.00 95.71           O  
ATOM   1919  N   LEU C  20     -15.569 -24.437  14.269  1.00 94.04           N  
ATOM   1920  CA  LEU C  20     -15.303 -25.685  13.563  1.00 94.04           C  
ATOM   1921  C   LEU C  20     -15.846 -26.877  14.345  1.00 94.04           C  
ATOM   1922  O   LEU C  20     -16.464 -27.774  13.767  1.00 94.04           O  
ATOM   1923  CB  LEU C  20     -13.801 -25.857  13.325  1.00 94.04           C  
ATOM   1924  CG  LEU C  20     -13.193 -25.021  12.199  1.00 94.04           C  
ATOM   1925  CD1 LEU C  20     -11.750 -25.443  11.945  1.00 94.04           C  
ATOM   1926  CD2 LEU C  20     -14.025 -25.149  10.928  1.00 94.04           C  
ATOM   1927  N   PRO C  21     -15.663 -27.018  15.692  1.00 94.19           N  
ATOM   1928  CA  PRO C  21     -16.119 -28.197  16.431  1.00 94.19           C  
ATOM   1929  C   PRO C  21     -17.616 -28.451  16.273  1.00 94.19           C  
ATOM   1930  O   PRO C  21     -18.047 -29.605  16.198  1.00 94.19           O  
ATOM   1931  CB  PRO C  21     -15.772 -27.860  17.883  1.00 94.19           C  
ATOM   1932  CG  PRO C  21     -14.592 -26.947  17.792  1.00 94.19           C  
ATOM   1933  CD  PRO C  21     -14.755 -26.075  16.580  1.00 94.19           C  
ATOM   1934  N   GLY C  22     -18.414 -27.548  15.963  1.00 93.77           N  
ATOM   1935  CA  GLY C  22     -19.854 -27.723  15.858  1.00 93.77           C  
ATOM   1936  C   GLY C  22     -20.352 -27.718  14.425  1.00 93.77           C  
ATOM   1937  O   GLY C  22     -21.530 -27.979  14.171  1.00 93.77           O  
ATOM   1938  N   HIS C  23     -19.502 -27.485  13.475  1.00 94.35           N  
ATOM   1939  CA  HIS C  23     -20.014 -27.254  12.129  1.00 94.35           C  
ATOM   1940  C   HIS C  23     -19.257 -28.087  11.101  1.00 94.35           C  
ATOM   1941  O   HIS C  23     -19.605 -28.087   9.917  1.00 94.35           O  
ATOM   1942  CB  HIS C  23     -19.925 -25.769  11.770  1.00 94.35           C  
ATOM   1943  CG  HIS C  23     -20.765 -24.889  12.640  1.00 94.35           C  
ATOM   1944  CD2 HIS C  23     -21.951 -24.279  12.407  1.00 94.35           C  
ATOM   1945  ND1 HIS C  23     -20.400 -24.549  13.926  1.00 94.35           N  
ATOM   1946  CE1 HIS C  23     -21.329 -23.765  14.446  1.00 94.35           C  
ATOM   1947  NE2 HIS C  23     -22.281 -23.586  13.546  1.00 94.35           N  
ATOM   1948  N   LEU C  24     -18.186 -28.812  11.526  1.00 90.16           N  
ATOM   1949  CA  LEU C  24     -17.417 -29.695  10.655  1.00 90.16           C  
ATOM   1950  C   LEU C  24     -16.884 -30.895  11.431  1.00 90.16           C  
ATOM   1951  O   LEU C  24     -16.673 -30.811  12.644  1.00 90.16           O  
ATOM   1952  CB  LEU C  24     -16.258 -28.934  10.006  1.00 90.16           C  
ATOM   1953  CG  LEU C  24     -15.564 -29.628   8.834  1.00 90.16           C  
ATOM   1954  CD1 LEU C  24     -16.509 -29.725   7.641  1.00 90.16           C  
ATOM   1955  CD2 LEU C  24     -14.288 -28.885   8.452  1.00 90.16           C  
ATOM   1956  N   ASP C  25     -16.748 -32.036  10.767  1.00 88.73           N  
ATOM   1957  CA  ASP C  25     -16.207 -33.246  11.376  1.00 88.73           C  
ATOM   1958  C   ASP C  25     -14.765 -33.036  11.830  1.00 88.73           C  
ATOM   1959  O   ASP C  25     -13.976 -32.394  11.133  1.00 88.73           O  
ATOM   1960  CB  ASP C  25     -16.286 -34.421  10.399  1.00 88.73           C  
ATOM   1961  CG  ASP C  25     -17.702 -34.927  10.190  1.00 88.73           C  
ATOM   1962  OD1 ASP C  25     -18.518 -34.861  11.135  1.00 88.73           O  
ATOM   1963  OD2 ASP C  25     -18.005 -35.396   9.072  1.00 88.73           O  
ATOM   1964  N   ALA C  26     -14.373 -33.575  12.918  1.00 88.72           N  
ATOM   1965  CA  ALA C  26     -13.078 -33.377  13.565  1.00 88.72           C  
ATOM   1966  C   ALA C  26     -11.942 -33.893  12.686  1.00 88.72           C  
ATOM   1967  O   ALA C  26     -10.833 -33.355  12.715  1.00 88.72           O  
ATOM   1968  CB  ALA C  26     -13.051 -34.069  14.925  1.00 88.72           C  
ATOM   1969  N   LYS C  27     -12.298 -34.812  11.850  1.00 85.72           N  
ATOM   1970  CA  LYS C  27     -11.263 -35.416  11.015  1.00 85.72           C  
ATOM   1971  C   LYS C  27     -10.752 -34.427   9.972  1.00 85.72           C  
ATOM   1972  O   LYS C  27      -9.631 -34.562   9.476  1.00 85.72           O  
ATOM   1973  CB  LYS C  27     -11.793 -36.675  10.328  1.00 85.72           C  
ATOM   1974  CG  LYS C  27     -12.983 -36.427   9.413  1.00 85.72           C  
ATOM   1975  CD  LYS C  27     -13.493 -37.722   8.794  1.00 85.72           C  
ATOM   1976  CE  LYS C  27     -14.683 -37.474   7.876  1.00 85.72           C  
ATOM   1977  NZ  LYS C  27     -15.145 -38.732   7.217  1.00 85.72           N  
ATOM   1978  N   HIS C  28     -11.566 -33.374   9.687  1.00 83.78           N  
ATOM   1979  CA  HIS C  28     -11.227 -32.448   8.612  1.00 83.78           C  
ATOM   1980  C   HIS C  28     -10.728 -31.118   9.166  1.00 83.78           C  
ATOM   1981  O   HIS C  28     -10.337 -30.231   8.403  1.00 83.78           O  
ATOM   1982  CB  HIS C  28     -12.436 -32.217   7.704  1.00 83.78           C  
ATOM   1983  CG  HIS C  28     -12.919 -33.457   7.020  1.00 83.78           C  
ATOM   1984  CD2 HIS C  28     -14.137 -34.048   7.006  1.00 83.78           C  
ATOM   1985  ND1 HIS C  28     -12.100 -34.243   6.238  1.00 83.78           N  
ATOM   1986  CE1 HIS C  28     -12.796 -35.265   5.770  1.00 83.78           C  
ATOM   1987  NE2 HIS C  28     -14.035 -35.170   6.222  1.00 83.78           N  
ATOM   1988  N   HIS C  29     -10.697 -30.986  10.493  1.00 88.62           N  
ATOM   1989  CA  HIS C  29     -10.377 -29.703  11.107  1.00 88.62           C  
ATOM   1990  C   HIS C  29      -8.972 -29.247  10.730  1.00 88.62           C  
ATOM   1991  O   HIS C  29      -8.787 -28.131  10.239  1.00 88.62           O  
ATOM   1992  CB  HIS C  29     -10.512 -29.787  12.628  1.00 88.62           C  
ATOM   1993  CG  HIS C  29     -11.929 -29.858  13.101  1.00 88.62           C  
ATOM   1994  CD2 HIS C  29     -13.081 -30.087  12.428  1.00 88.62           C  
ATOM   1995  ND1 HIS C  29     -12.282 -29.679  14.421  1.00 88.62           N  
ATOM   1996  CE1 HIS C  29     -13.594 -29.795  14.540  1.00 88.62           C  
ATOM   1997  NE2 HIS C  29     -14.103 -30.042  13.344  1.00 88.62           N  
ATOM   1998  N   LYS C  30      -7.999 -30.103  10.882  1.00 88.06           N  
ATOM   1999  CA  LYS C  30      -6.604 -29.749  10.640  1.00 88.06           C  
ATOM   2000  C   LYS C  30      -6.365 -29.424   9.168  1.00 88.06           C  
ATOM   2001  O   LYS C  30      -5.772 -28.393   8.842  1.00 88.06           O  
ATOM   2002  CB  LYS C  30      -5.676 -30.881  11.083  1.00 88.06           C  
ATOM   2003  CG  LYS C  30      -4.200 -30.514  11.072  1.00 88.06           C  
ATOM   2004  CD  LYS C  30      -3.334 -31.664  11.569  1.00 88.06           C  
ATOM   2005  CE  LYS C  30      -1.852 -31.324  11.491  1.00 88.06           C  
ATOM   2006  NZ  LYS C  30      -0.997 -32.461  11.944  1.00 88.06           N  
ATOM   2007  N   ALA C  31      -6.896 -30.232   8.338  1.00 83.61           N  
ATOM   2008  CA  ALA C  31      -6.708 -30.027   6.905  1.00 83.61           C  
ATOM   2009  C   ALA C  31      -7.410 -28.758   6.434  1.00 83.61           C  
ATOM   2010  O   ALA C  31      -6.869 -28.006   5.620  1.00 83.61           O  
ATOM   2011  CB  ALA C  31      -7.219 -31.235   6.124  1.00 83.61           C  
ATOM   2012  N   MET C  32      -8.561 -28.495   6.984  1.00 86.61           N  
ATOM   2013  CA  MET C  32      -9.335 -27.313   6.610  1.00 86.61           C  
ATOM   2014  C   MET C  32      -8.612 -26.036   7.023  1.00 86.61           C  
ATOM   2015  O   MET C  32      -8.473 -25.110   6.223  1.00 86.61           O  
ATOM   2016  CB  MET C  32     -10.725 -27.357   7.247  1.00 86.61           C  
ATOM   2017  CG  MET C  32     -11.598 -26.162   6.896  1.00 86.61           C  
ATOM   2018  SD  MET C  32     -13.268 -26.268   7.648  1.00 86.61           S  
ATOM   2019  CE  MET C  32     -13.982 -24.707   7.059  1.00 86.61           C  
ATOM   2020  N   MET C  33      -8.132 -26.033   8.217  1.00 91.26           N  
ATOM   2021  CA  MET C  33      -7.483 -24.828   8.725  1.00 91.26           C  
ATOM   2022  C   MET C  33      -6.174 -24.565   7.989  1.00 91.26           C  
ATOM   2023  O   MET C  33      -5.815 -23.411   7.746  1.00 91.26           O  
ATOM   2024  CB  MET C  33      -7.224 -24.947  10.227  1.00 91.26           C  
ATOM   2025  CG  MET C  33      -8.473 -24.792  11.079  1.00 91.26           C  
ATOM   2026  SD  MET C  33      -9.413 -23.269  10.676  1.00 91.26           S  
ATOM   2027  CE  MET C  33      -8.150 -22.013  11.017  1.00 91.26           C  
ATOM   2028  N   GLU C  34      -5.475 -25.608   7.643  1.00 87.15           N  
ATOM   2029  CA  GLU C  34      -4.257 -25.443   6.853  1.00 87.15           C  
ATOM   2030  C   GLU C  34      -4.556 -24.787   5.508  1.00 87.15           C  
ATOM   2031  O   GLU C  34      -3.832 -23.889   5.076  1.00 87.15           O  
ATOM   2032  CB  GLU C  34      -3.569 -26.794   6.639  1.00 87.15           C  
ATOM   2033  CG  GLU C  34      -2.802 -27.293   7.855  1.00 87.15           C  
ATOM   2034  CD  GLU C  34      -2.146 -28.647   7.637  1.00 87.15           C  
ATOM   2035  OE1 GLU C  34      -1.511 -29.173   8.578  1.00 87.15           O  
ATOM   2036  OE2 GLU C  34      -2.266 -29.185   6.513  1.00 87.15           O  
ATOM   2037  N   ARG C  35      -5.640 -25.176   4.920  1.00 85.71           N  
ATOM   2038  CA  ARG C  35      -6.024 -24.622   3.627  1.00 85.71           C  
ATOM   2039  C   ARG C  35      -6.525 -23.189   3.771  1.00 85.71           C  
ATOM   2040  O   ARG C  35      -6.263 -22.345   2.913  1.00 85.71           O  
ATOM   2041  CB  ARG C  35      -7.099 -25.489   2.967  1.00 85.71           C  
ATOM   2042  CG  ARG C  35      -6.588 -26.832   2.472  1.00 85.71           C  
ATOM   2043  CD  ARG C  35      -5.759 -26.687   1.203  1.00 85.71           C  
ATOM   2044  NE  ARG C  35      -5.343 -27.986   0.680  1.00 85.71           N  
ATOM   2045  CZ  ARG C  35      -4.637 -28.164  -0.433  1.00 85.71           C  
ATOM   2046  NH1 ARG C  35      -4.253 -27.124  -1.166  1.00 85.71           N  
ATOM   2047  NH2 ARG C  35      -4.311 -29.390  -0.817  1.00 85.71           N  
ATOM   2048  N   VAL C  36      -7.228 -22.976   4.840  1.00 91.03           N  
ATOM   2049  CA  VAL C  36      -7.739 -21.631   5.086  1.00 91.03           C  
ATOM   2050  C   VAL C  36      -6.576 -20.673   5.332  1.00 91.03           C  
ATOM   2051  O   VAL C  36      -6.524 -19.587   4.749  1.00 91.03           O  
ATOM   2052  CB  VAL C  36      -8.713 -21.605   6.285  1.00 91.03           C  
ATOM   2053  CG1 VAL C  36      -8.998 -20.168   6.719  1.00 91.03           C  
ATOM   2054  CG2 VAL C  36     -10.013 -22.326   5.932  1.00 91.03           C  
ATOM   2055  N   GLU C  37      -5.654 -21.064   6.153  1.00 91.99           N  
ATOM   2056  CA  GLU C  37      -4.495 -20.226   6.445  1.00 91.99           C  
ATOM   2057  C   GLU C  37      -3.671 -19.969   5.187  1.00 91.99           C  
ATOM   2058  O   GLU C  37      -3.213 -18.848   4.957  1.00 91.99           O  
ATOM   2059  CB  GLU C  37      -3.623 -20.871   7.524  1.00 91.99           C  
ATOM   2060  CG  GLU C  37      -4.207 -20.779   8.925  1.00 91.99           C  
ATOM   2061  CD  GLU C  37      -3.292 -21.348   9.997  1.00 91.99           C  
ATOM   2062  OE1 GLU C  37      -3.667 -21.327  11.191  1.00 91.99           O  
ATOM   2063  OE2 GLU C  37      -2.188 -21.818   9.639  1.00 91.99           O  
ATOM   2064  N   ASN C  38      -3.534 -20.961   4.410  1.00 86.65           N  
ATOM   2065  CA  ASN C  38      -2.796 -20.796   3.163  1.00 86.65           C  
ATOM   2066  C   ASN C  38      -3.526 -19.867   2.197  1.00 86.65           C  
ATOM   2067  O   ASN C  38      -2.896 -19.067   1.503  1.00 86.65           O  
ATOM   2068  CB  ASN C  38      -2.546 -22.155   2.504  1.00 86.65           C  
ATOM   2069  CG  ASN C  38      -1.491 -22.969   3.227  1.00 86.65           C  
ATOM   2070  ND2 ASN C  38      -1.436 -24.262   2.933  1.00 86.65           N  
ATOM   2071  OD1 ASN C  38      -0.732 -22.439   4.043  1.00 86.65           O  
ATOM   2072  N   ALA C  39      -4.817 -19.997   2.153  1.00 88.56           N  
ATOM   2073  CA  ALA C  39      -5.614 -19.139   1.280  1.00 88.56           C  
ATOM   2074  C   ALA C  39      -5.507 -17.676   1.702  1.00 88.56           C  
ATOM   2075  O   ALA C  39      -5.419 -16.784   0.856  1.00 88.56           O  
ATOM   2076  CB  ALA C  39      -7.074 -19.585   1.286  1.00 88.56           C  
ATOM   2077  N   VAL C  40      -5.507 -17.474   3.009  1.00 93.40           N  
ATOM   2078  CA  VAL C  40      -5.411 -16.111   3.523  1.00 93.40           C  
ATOM   2079  C   VAL C  40      -4.003 -15.569   3.289  1.00 93.40           C  
ATOM   2080  O   VAL C  40      -3.831 -14.400   2.935  1.00 93.40           O  
ATOM   2081  CB  VAL C  40      -5.764 -16.044   5.025  1.00 93.40           C  
ATOM   2082  CG1 VAL C  40      -5.514 -14.641   5.577  1.00 93.40           C  
ATOM   2083  CG2 VAL C  40      -7.217 -16.459   5.250  1.00 93.40           C  
ATOM   2084  N   LYS C  41      -3.024 -16.400   3.501  1.00 90.28           N  
ATOM   2085  CA  LYS C  41      -1.649 -15.992   3.232  1.00 90.28           C  
ATOM   2086  C   LYS C  41      -1.447 -15.681   1.752  1.00 90.28           C  
ATOM   2087  O   LYS C  41      -0.650 -14.810   1.397  1.00 90.28           O  
ATOM   2088  CB  LYS C  41      -0.668 -17.077   3.678  1.00 90.28           C  
ATOM   2089  CG  LYS C  41      -0.413 -17.102   5.178  1.00 90.28           C  
ATOM   2090  CD  LYS C  41       0.545 -18.222   5.563  1.00 90.28           C  
ATOM   2091  CE  LYS C  41       0.709 -18.324   7.073  1.00 90.28           C  
ATOM   2092  NZ  LYS C  41       1.544 -19.500   7.462  1.00 90.28           N  
ATOM   2093  N   ASP C  42      -2.262 -16.342   0.945  1.00 88.37           N  
ATOM   2094  CA  ASP C  42      -2.146 -16.175  -0.502  1.00 88.37           C  
ATOM   2095  C   ASP C  42      -2.643 -14.799  -0.937  1.00 88.37           C  
ATOM   2096  O   ASP C  42      -2.502 -14.422  -2.102  1.00 88.37           O  
ATOM   2097  CB  ASP C  42      -2.925 -17.271  -1.232  1.00 88.37           C  
ATOM   2098  CG  ASP C  42      -2.550 -17.388  -2.699  1.00 88.37           C  
ATOM   2099  OD1 ASP C  42      -1.344 -17.340  -3.025  1.00 88.37           O  
ATOM   2100  OD2 ASP C  42      -3.467 -17.527  -3.536  1.00 88.37           O  
ATOM   2101  N   PHE C  43      -3.170 -14.034  -0.053  1.00 91.26           N  
ATOM   2102  CA  PHE C  43      -3.607 -12.676  -0.353  1.00 91.26           C  
ATOM   2103  C   PHE C  43      -2.423 -11.798  -0.738  1.00 91.26           C  
ATOM   2104  O   PHE C  43      -2.601 -10.726  -1.320  1.00 91.26           O  
ATOM   2105  CB  PHE C  43      -4.341 -12.070   0.848  1.00 91.26           C  
ATOM   2106  CG  PHE C  43      -5.810 -12.393   0.887  1.00 91.26           C  
ATOM   2107  CD1 PHE C  43      -6.755 -11.382   1.009  1.00 91.26           C  
ATOM   2108  CD2 PHE C  43      -6.245 -13.709   0.803  1.00 91.26           C  
ATOM   2109  CE1 PHE C  43      -8.116 -11.679   1.046  1.00 91.26           C  
ATOM   2110  CE2 PHE C  43      -7.604 -14.013   0.840  1.00 91.26           C  
ATOM   2111  CZ  PHE C  43      -8.537 -12.997   0.962  1.00 91.26           C  
ATOM   2112  N   GLN C  44      -1.273 -12.240  -0.361  1.00 87.32           N  
ATOM   2113  CA  GLN C  44      -0.069 -11.481  -0.680  1.00 87.32           C  
ATOM   2114  C   GLN C  44       0.377 -11.735  -2.117  1.00 87.32           C  
ATOM   2115  O   GLN C  44       1.121 -10.938  -2.692  1.00 87.32           O  
ATOM   2116  CB  GLN C  44       1.060 -11.832   0.289  1.00 87.32           C  
ATOM   2117  CG  GLN C  44       1.533 -13.276   0.186  1.00 87.32           C  
ATOM   2118  CD  GLN C  44       2.702 -13.579   1.104  1.00 87.32           C  
ATOM   2119  NE2 GLN C  44       2.801 -14.828   1.545  1.00 87.32           N  
ATOM   2120  OE1 GLN C  44       3.509 -12.697   1.414  1.00 87.32           O  
ATOM   2121  N   GLU C  45      -0.046 -12.845  -2.697  1.00 83.02           N  
ATOM   2122  CA  GLU C  45       0.333 -13.181  -4.066  1.00 83.02           C  
ATOM   2123  C   GLU C  45      -0.683 -12.641  -5.068  1.00 83.02           C  
ATOM   2124  O   GLU C  45      -1.523 -13.391  -5.573  1.00 83.02           O  
ATOM   2125  CB  GLU C  45       0.479 -14.696  -4.228  1.00 83.02           C  
ATOM   2126  CG  GLU C  45       1.532 -15.314  -3.319  1.00 83.02           C  
ATOM   2127  CD  GLU C  45       2.953 -14.945  -3.713  1.00 83.02           C  
ATOM   2128  OE1 GLU C  45       3.885 -15.171  -2.907  1.00 83.02           O  
ATOM   2129  OE2 GLU C  45       3.138 -14.424  -4.835  1.00 83.02           O  
ATOM   2130  N   LEU C  46      -0.586 -11.427  -5.322  1.00 81.93           N  
ATOM   2131  CA  LEU C  46      -1.529 -10.745  -6.202  1.00 81.93           C  
ATOM   2132  C   LEU C  46      -0.910 -10.499  -7.574  1.00 81.93           C  
ATOM   2133  O   LEU C  46       0.304 -10.320  -7.689  1.00 81.93           O  
ATOM   2134  CB  LEU C  46      -1.974  -9.417  -5.585  1.00 81.93           C  
ATOM   2135  CG  LEU C  46      -2.675  -9.501  -4.229  1.00 81.93           C  
ATOM   2136  CD1 LEU C  46      -2.821  -8.111  -3.619  1.00 81.93           C  
ATOM   2137  CD2 LEU C  46      -4.037 -10.173  -4.371  1.00 81.93           C  
ATOM   2138  N   SER C  47      -1.613 -10.781  -8.630  1.00 74.47           N  
ATOM   2139  CA  SER C  47      -1.236 -10.369  -9.978  1.00 74.47           C  
ATOM   2140  C   SER C  47      -2.107  -9.218 -10.468  1.00 74.47           C  
ATOM   2141  O   SER C  47      -3.304  -9.395 -10.704  1.00 74.47           O  
ATOM   2142  CB  SER C  47      -1.343 -11.548 -10.947  1.00 74.47           C  
ATOM   2143  OG  SER C  47      -2.654 -12.083 -10.948  1.00 74.47           O  
ATOM   2144  N   LEU C  48      -1.451  -8.125 -10.442  1.00 71.86           N  
ATOM   2145  CA  LEU C  48      -2.204  -6.947 -10.860  1.00 71.86           C  
ATOM   2146  C   LEU C  48      -2.104  -6.745 -12.368  1.00 71.86           C  
ATOM   2147  O   LEU C  48      -1.107  -7.125 -12.985  1.00 71.86           O  
ATOM   2148  CB  LEU C  48      -1.696  -5.701 -10.131  1.00 71.86           C  
ATOM   2149  CG  LEU C  48      -1.749  -5.740  -8.603  1.00 71.86           C  
ATOM   2150  CD1 LEU C  48      -0.903  -4.617  -8.014  1.00 71.86           C  
ATOM   2151  CD2 LEU C  48      -3.190  -5.644  -8.114  1.00 71.86           C  
ATOM   2152  N   ASN C  49      -3.152  -6.793 -13.156  1.00 62.09           N  
ATOM   2153  CA  ASN C  49      -3.264  -6.701 -14.607  1.00 62.09           C  
ATOM   2154  C   ASN C  49      -2.338  -5.628 -15.175  1.00 62.09           C  
ATOM   2155  O   ASN C  49      -1.628  -5.870 -16.153  1.00 62.09           O  
ATOM   2156  CB  ASN C  49      -4.712  -6.423 -15.018  1.00 62.09           C  
ATOM   2157  CG  ASN C  49      -5.626  -7.607 -14.770  1.00 62.09           C  
ATOM   2158  ND2 ASN C  49      -6.932  -7.369 -14.825  1.00 62.09           N  
ATOM   2159  OD1 ASN C  49      -5.164  -8.725 -14.530  1.00 62.09           O  
ATOM   2160  N   GLU C  50      -2.302  -4.366 -14.667  1.00 59.93           N  
ATOM   2161  CA  GLU C  50      -1.653  -3.239 -15.330  1.00 59.93           C  
ATOM   2162  C   GLU C  50      -0.276  -2.966 -14.732  1.00 59.93           C  
ATOM   2163  O   GLU C  50       0.676  -2.677 -15.460  1.00 59.93           O  
ATOM   2164  CB  GLU C  50      -2.525  -1.984 -15.236  1.00 59.93           C  
ATOM   2165  CG  GLU C  50      -3.770  -2.034 -16.110  1.00 59.93           C  
ATOM   2166  CD  GLU C  50      -4.592  -0.756 -16.057  1.00 59.93           C  
ATOM   2167  OE1 GLU C  50      -5.597  -0.649 -16.795  1.00 59.93           O  
ATOM   2168  OE2 GLU C  50      -4.227   0.147 -15.271  1.00 59.93           O  
ATOM   2169  N   ASP C  51      -0.187  -2.986 -13.363  1.00 64.47           N  
ATOM   2170  CA  ASP C  51       1.055  -2.594 -12.702  1.00 64.47           C  
ATOM   2171  C   ASP C  51       1.663  -3.767 -11.937  1.00 64.47           C  
ATOM   2172  O   ASP C  51       0.956  -4.705 -11.565  1.00 64.47           O  
ATOM   2173  CB  ASP C  51       0.809  -1.418 -11.755  1.00 64.47           C  
ATOM   2174  CG  ASP C  51       0.516  -0.119 -12.485  1.00 64.47           C  
ATOM   2175  OD1 ASP C  51       0.899   0.016 -13.667  1.00 64.47           O  
ATOM   2176  OD2 ASP C  51      -0.100   0.779 -11.871  1.00 64.47           O  
ATOM   2177  N   ALA C  52       2.944  -3.826 -11.982  1.00 74.69           N  
ATOM   2178  CA  ALA C  52       3.656  -4.819 -11.183  1.00 74.69           C  
ATOM   2179  C   ALA C  52       3.314  -4.681  -9.703  1.00 74.69           C  
ATOM   2180  O   ALA C  52       3.222  -3.566  -9.183  1.00 74.69           O  
ATOM   2181  CB  ALA C  52       5.163  -4.689 -11.392  1.00 74.69           C  
ATOM   2182  N   TYR C  53       2.854  -5.632  -9.099  1.00 83.23           N  
ATOM   2183  CA  TYR C  53       2.559  -5.660  -7.671  1.00 83.23           C  
ATOM   2184  C   TYR C  53       3.822  -5.437  -6.849  1.00 83.23           C  
ATOM   2185  O   TYR C  53       4.810  -6.160  -7.007  1.00 83.23           O  
ATOM   2186  CB  TYR C  53       1.912  -6.992  -7.281  1.00 83.23           C  
ATOM   2187  CG  TYR C  53       1.706  -7.156  -5.795  1.00 83.23           C  
ATOM   2188  CD1 TYR C  53       2.265  -8.231  -5.109  1.00 83.23           C  
ATOM   2189  CD2 TYR C  53       0.952  -6.236  -5.075  1.00 83.23           C  
ATOM   2190  CE1 TYR C  53       2.077  -8.387  -3.740  1.00 83.23           C  
ATOM   2191  CE2 TYR C  53       0.756  -6.381  -3.705  1.00 83.23           C  
ATOM   2192  CZ  TYR C  53       1.323  -7.458  -3.047  1.00 83.23           C  
ATOM   2193  OH  TYR C  53       1.133  -7.607  -1.692  1.00 83.23           O  
ATOM   2194  N   MET C  54       3.874  -4.426  -5.979  1.00 85.13           N  
ATOM   2195  CA  MET C  54       5.060  -4.037  -5.221  1.00 85.13           C  
ATOM   2196  C   MET C  54       5.154  -4.821  -3.916  1.00 85.13           C  
ATOM   2197  O   MET C  54       6.225  -4.906  -3.313  1.00 85.13           O  
ATOM   2198  CB  MET C  54       5.043  -2.535  -4.928  1.00 85.13           C  
ATOM   2199  CG  MET C  54       5.181  -1.668  -6.169  1.00 85.13           C  
ATOM   2200  SD  MET C  54       5.256   0.122  -5.769  1.00 85.13           S  
ATOM   2201  CE  MET C  54       3.576   0.624  -6.233  1.00 85.13           C  
ATOM   2202  N   GLY C  55       4.035  -5.387  -3.453  1.00 89.95           N  
ATOM   2203  CA  GLY C  55       4.046  -6.168  -2.226  1.00 89.95           C  
ATOM   2204  C   GLY C  55       3.955  -5.315  -0.975  1.00 89.95           C  
ATOM   2205  O   GLY C  55       4.455  -5.701   0.083  1.00 89.95           O  
ATOM   2206  N   VAL C  56       3.522  -4.090  -1.135  1.00 93.63           N  
ATOM   2207  CA  VAL C  56       3.387  -3.200   0.014  1.00 93.63           C  
ATOM   2208  C   VAL C  56       1.987  -2.592   0.036  1.00 93.63           C  
ATOM   2209  O   VAL C  56       1.323  -2.508  -0.999  1.00 93.63           O  
ATOM   2210  CB  VAL C  56       4.454  -2.083  -0.006  1.00 93.63           C  
ATOM   2211  CG1 VAL C  56       5.857  -2.671   0.134  1.00 93.63           C  
ATOM   2212  CG2 VAL C  56       4.341  -1.261  -1.289  1.00 93.63           C  
ATOM   2213  N   VAL C  57       1.505  -2.270   1.180  1.00 95.59           N  
ATOM   2214  CA  VAL C  57       0.226  -1.593   1.365  1.00 95.59           C  
ATOM   2215  C   VAL C  57       0.328  -0.603   2.523  1.00 95.59           C  
ATOM   2216  O   VAL C  57       1.290  -0.636   3.294  1.00 95.59           O  
ATOM   2217  CB  VAL C  57      -0.917  -2.600   1.624  1.00 95.59           C  
ATOM   2218  CG1 VAL C  57      -1.172  -3.456   0.384  1.00 95.59           C  
ATOM   2219  CG2 VAL C  57      -0.590  -3.480   2.827  1.00 95.59           C  
ATOM   2220  N   ASP C  58      -0.533   0.346   2.560  1.00 94.76           N  
ATOM   2221  CA  ASP C  58      -0.624   1.232   3.718  1.00 94.76           C  
ATOM   2222  C   ASP C  58      -1.601   0.682   4.754  1.00 94.76           C  
ATOM   2223  O   ASP C  58      -2.267  -0.327   4.514  1.00 94.76           O  
ATOM   2224  CB  ASP C  58      -1.051   2.636   3.286  1.00 94.76           C  
ATOM   2225  CG  ASP C  58      -2.374   2.651   2.541  1.00 94.76           C  
ATOM   2226  OD1 ASP C  58      -2.999   1.580   2.386  1.00 94.76           O  
ATOM   2227  OD2 ASP C  58      -2.795   3.745   2.105  1.00 94.76           O  
ATOM   2228  N   GLU C  59      -1.613   1.285   5.920  1.00 94.74           N  
ATOM   2229  CA  GLU C  59      -2.464   0.828   7.015  1.00 94.74           C  
ATOM   2230  C   GLU C  59      -3.941   0.922   6.642  1.00 94.74           C  
ATOM   2231  O   GLU C  59      -4.722   0.017   6.945  1.00 94.74           O  
ATOM   2232  CB  GLU C  59      -2.189   1.638   8.285  1.00 94.74           C  
ATOM   2233  CG  GLU C  59      -2.906   1.109   9.519  1.00 94.74           C  
ATOM   2234  CD  GLU C  59      -2.320  -0.195  10.038  1.00 94.74           C  
ATOM   2235  OE1 GLU C  59      -3.038  -0.948  10.735  1.00 94.74           O  
ATOM   2236  OE2 GLU C  59      -1.133  -0.465   9.748  1.00 94.74           O  
ATOM   2237  N   ALA C  60      -4.310   1.978   5.963  1.00 95.28           N  
ATOM   2238  CA  ALA C  60      -5.706   2.183   5.585  1.00 95.28           C  
ATOM   2239  C   ALA C  60      -6.197   1.063   4.672  1.00 95.28           C  
ATOM   2240  O   ALA C  60      -7.279   0.512   4.882  1.00 95.28           O  
ATOM   2241  CB  ALA C  60      -5.880   3.537   4.902  1.00 95.28           C  
ATOM   2242  N   THR C  61      -5.458   0.776   3.701  1.00 96.41           N  
ATOM   2243  CA  THR C  61      -5.818  -0.284   2.767  1.00 96.41           C  
ATOM   2244  C   THR C  61      -5.884  -1.633   3.481  1.00 96.41           C  
ATOM   2245  O   THR C  61      -6.802  -2.421   3.244  1.00 96.41           O  
ATOM   2246  CB  THR C  61      -4.816  -0.367   1.600  1.00 96.41           C  
ATOM   2247  CG2 THR C  61      -5.229  -1.437   0.595  1.00 96.41           C  
ATOM   2248  OG1 THR C  61      -4.760   0.902   0.936  1.00 96.41           O  
ATOM   2249  N   LEU C  62      -4.903  -1.933   4.327  1.00 97.14           N  
ATOM   2250  CA  LEU C  62      -4.911  -3.166   5.105  1.00 97.14           C  
ATOM   2251  C   LEU C  62      -6.173  -3.265   5.955  1.00 97.14           C  
ATOM   2252  O   LEU C  62      -6.824  -4.312   5.987  1.00 97.14           O  
ATOM   2253  CB  LEU C  62      -3.671  -3.243   5.999  1.00 97.14           C  
ATOM   2254  CG  LEU C  62      -3.566  -4.468   6.910  1.00 97.14           C  
ATOM   2255  CD1 LEU C  62      -3.487  -5.743   6.077  1.00 97.14           C  
ATOM   2256  CD2 LEU C  62      -2.357  -4.348   7.831  1.00 97.14           C  
ATOM   2257  N   GLN C  63      -6.515  -2.207   6.609  1.00 97.03           N  
ATOM   2258  CA  GLN C  63      -7.697  -2.193   7.463  1.00 97.03           C  
ATOM   2259  C   GLN C  63      -8.969  -2.405   6.647  1.00 97.03           C  
ATOM   2260  O   GLN C  63      -9.854  -3.162   7.051  1.00 97.03           O  
ATOM   2261  CB  GLN C  63      -7.785  -0.878   8.239  1.00 97.03           C  
ATOM   2262  CG  GLN C  63      -6.763  -0.758   9.362  1.00 97.03           C  
ATOM   2263  CD  GLN C  63      -6.966  -1.793  10.453  1.00 97.03           C  
ATOM   2264  NE2 GLN C  63      -5.928  -2.025  11.250  1.00 97.03           N  
ATOM   2265  OE1 GLN C  63      -8.045  -2.378  10.579  1.00 97.03           O  
ATOM   2266  N   LYS C  64      -9.041  -1.734   5.571  1.00 96.98           N  
ATOM   2267  CA  LYS C  64     -10.197  -1.899   4.695  1.00 96.98           C  
ATOM   2268  C   LYS C  64     -10.350  -3.352   4.255  1.00 96.98           C  
ATOM   2269  O   LYS C  64     -11.449  -3.907   4.298  1.00 96.98           O  
ATOM   2270  CB  LYS C  64     -10.078  -0.990   3.471  1.00 96.98           C  
ATOM   2271  CG  LYS C  64     -11.377  -0.819   2.698  1.00 96.98           C  
ATOM   2272  CD  LYS C  64     -11.216   0.160   1.542  1.00 96.98           C  
ATOM   2273  CE  LYS C  64     -12.519   0.343   0.776  1.00 96.98           C  
ATOM   2274  NZ  LYS C  64     -12.355   1.268  -0.385  1.00 96.98           N  
ATOM   2275  N   GLY C  65      -9.261  -3.894   3.813  1.00 97.30           N  
ATOM   2276  CA  GLY C  65      -9.285  -5.293   3.414  1.00 97.30           C  
ATOM   2277  C   GLY C  65      -9.630  -6.232   4.554  1.00 97.30           C  
ATOM   2278  O   GLY C  65     -10.438  -7.148   4.387  1.00 97.30           O  
ATOM   2279  N   SER C  66      -9.015  -6.038   5.729  1.00 97.55           N  
ATOM   2280  CA  SER C  66      -9.277  -6.867   6.902  1.00 97.55           C  
ATOM   2281  C   SER C  66     -10.734  -6.759   7.339  1.00 97.55           C  
ATOM   2282  O   SER C  66     -11.369  -7.768   7.655  1.00 97.55           O  
ATOM   2283  CB  SER C  66      -8.359  -6.468   8.057  1.00 97.55           C  
ATOM   2284  OG  SER C  66      -6.997  -6.592   7.683  1.00 97.55           O  
ATOM   2285  N   TRP C  67     -11.165  -5.563   7.297  1.00 97.33           N  
ATOM   2286  CA  TRP C  67     -12.555  -5.346   7.686  1.00 97.33           C  
ATOM   2287  C   TRP C  67     -13.504  -6.082   6.746  1.00 97.33           C  
ATOM   2288  O   TRP C  67     -14.438  -6.749   7.196  1.00 97.33           O  
ATOM   2289  CB  TRP C  67     -12.884  -3.850   7.694  1.00 97.33           C  
ATOM   2290  CG  TRP C  67     -14.286  -3.537   8.122  1.00 97.33           C  
ATOM   2291  CD1 TRP C  67     -14.733  -3.338   9.398  1.00 97.33           C  
ATOM   2292  CD2 TRP C  67     -15.427  -3.394   7.270  1.00 97.33           C  
ATOM   2293  CE2 TRP C  67     -16.535  -3.106   8.098  1.00 97.33           C  
ATOM   2294  CE3 TRP C  67     -15.620  -3.479   5.885  1.00 97.33           C  
ATOM   2295  NE1 TRP C  67     -16.084  -3.077   9.391  1.00 97.33           N  
ATOM   2296  CZ2 TRP C  67     -17.818  -2.903   7.586  1.00 97.33           C  
ATOM   2297  CZ3 TRP C  67     -16.899  -3.277   5.376  1.00 97.33           C  
ATOM   2298  CH2 TRP C  67     -17.979  -2.993   6.227  1.00 97.33           C  
ATOM   2299  N   SER C  68     -13.348  -5.894   5.456  1.00 97.61           N  
ATOM   2300  CA  SER C  68     -14.180  -6.572   4.467  1.00 97.61           C  
ATOM   2301  C   SER C  68     -14.146  -8.085   4.661  1.00 97.61           C  
ATOM   2302  O   SER C  68     -15.188  -8.743   4.637  1.00 97.61           O  
ATOM   2303  CB  SER C  68     -13.724  -6.222   3.050  1.00 97.61           C  
ATOM   2304  OG  SER C  68     -14.498  -6.914   2.086  1.00 97.61           O  
ATOM   2305  N   LEU C  69     -13.013  -8.681   4.855  1.00 97.87           N  
ATOM   2306  CA  LEU C  69     -12.852 -10.115   5.062  1.00 97.87           C  
ATOM   2307  C   LEU C  69     -13.569 -10.567   6.329  1.00 97.87           C  
ATOM   2308  O   LEU C  69     -14.304 -11.556   6.313  1.00 97.87           O  
ATOM   2309  CB  LEU C  69     -11.367 -10.482   5.143  1.00 97.87           C  
ATOM   2310  CG  LEU C  69     -11.046 -11.939   5.478  1.00 97.87           C  
ATOM   2311  CD1 LEU C  69     -11.593 -12.865   4.397  1.00 97.87           C  
ATOM   2312  CD2 LEU C  69      -9.541 -12.131   5.643  1.00 97.87           C  
ATOM   2313  N   LEU C  70     -13.359  -9.851   7.458  1.00 97.88           N  
ATOM   2314  CA  LEU C  70     -13.952 -10.222   8.738  1.00 97.88           C  
ATOM   2315  C   LEU C  70     -15.472 -10.113   8.685  1.00 97.88           C  
ATOM   2316  O   LEU C  70     -16.179 -10.940   9.265  1.00 97.88           O  
ATOM   2317  CB  LEU C  70     -13.404  -9.334   9.860  1.00 97.88           C  
ATOM   2318  CG  LEU C  70     -11.951  -9.579  10.269  1.00 97.88           C  
ATOM   2319  CD1 LEU C  70     -11.496  -8.518  11.265  1.00 97.88           C  
ATOM   2320  CD2 LEU C  70     -11.788 -10.977  10.857  1.00 97.88           C  
ATOM   2321  N   LYS C  71     -15.944  -9.082   8.030  1.00 97.57           N  
ATOM   2322  CA  LYS C  71     -17.387  -8.921   7.876  1.00 97.57           C  
ATOM   2323  C   LYS C  71     -17.999 -10.114   7.149  1.00 97.57           C  
ATOM   2324  O   LYS C  71     -19.013 -10.663   7.589  1.00 97.57           O  
ATOM   2325  CB  LYS C  71     -17.705  -7.628   7.121  1.00 97.57           C  
ATOM   2326  CG  LYS C  71     -19.193  -7.344   6.981  1.00 97.57           C  
ATOM   2327  CD  LYS C  71     -19.445  -6.077   6.173  1.00 97.57           C  
ATOM   2328  CE  LYS C  71     -20.926  -5.893   5.870  1.00 97.57           C  
ATOM   2329  NZ  LYS C  71     -21.177  -4.661   5.063  1.00 97.57           N  
ATOM   2330  N   ASP C  72     -17.458 -10.500   6.097  1.00 97.38           N  
ATOM   2331  CA  ASP C  72     -17.968 -11.622   5.314  1.00 97.38           C  
ATOM   2332  C   ASP C  72     -17.798 -12.939   6.067  1.00 97.38           C  
ATOM   2333  O   ASP C  72     -18.660 -13.818   5.994  1.00 97.38           O  
ATOM   2334  CB  ASP C  72     -17.260 -11.695   3.960  1.00 97.38           C  
ATOM   2335  CG  ASP C  72     -17.941 -10.860   2.889  1.00 97.38           C  
ATOM   2336  OD1 ASP C  72     -18.974 -10.220   3.181  1.00 97.38           O  
ATOM   2337  OD2 ASP C  72     -17.440 -10.843   1.744  1.00 97.38           O  
ATOM   2338  N   LEU C  73     -16.648 -13.090   6.745  1.00 97.45           N  
ATOM   2339  CA  LEU C  73     -16.454 -14.284   7.558  1.00 97.45           C  
ATOM   2340  C   LEU C  73     -17.525 -14.386   8.640  1.00 97.45           C  
ATOM   2341  O   LEU C  73     -18.077 -15.463   8.874  1.00 97.45           O  
ATOM   2342  CB  LEU C  73     -15.064 -14.276   8.200  1.00 97.45           C  
ATOM   2343  CG  LEU C  73     -14.694 -15.505   9.032  1.00 97.45           C  
ATOM   2344  CD1 LEU C  73     -14.740 -16.762   8.171  1.00 97.45           C  
ATOM   2345  CD2 LEU C  73     -13.315 -15.332   9.660  1.00 97.45           C  
ATOM   2346  N   LYS C  74     -17.783 -13.286   9.243  1.00 96.92           N  
ATOM   2347  CA  LYS C  74     -18.825 -13.252  10.266  1.00 96.92           C  
ATOM   2348  C   LYS C  74     -20.186 -13.610   9.677  1.00 96.92           C  
ATOM   2349  O   LYS C  74     -20.983 -14.299  10.317  1.00 96.92           O  
ATOM   2350  CB  LYS C  74     -18.885 -11.874  10.926  1.00 96.92           C  
ATOM   2351  CG  LYS C  74     -19.777 -11.815  12.157  1.00 96.92           C  
ATOM   2352  CD  LYS C  74     -19.750 -10.436  12.802  1.00 96.92           C  
ATOM   2353  CE  LYS C  74     -20.599 -10.391  14.065  1.00 96.92           C  
ATOM   2354  NZ  LYS C  74     -22.055 -10.520  13.758  1.00 96.92           N  
ATOM   2355  N   ARG C  75     -20.464 -13.104   8.539  1.00 97.02           N  
ATOM   2356  CA  ARG C  75     -21.715 -13.437   7.864  1.00 97.02           C  
ATOM   2357  C   ARG C  75     -21.874 -14.946   7.720  1.00 97.02           C  
ATOM   2358  O   ARG C  75     -22.955 -15.488   7.967  1.00 97.02           O  
ATOM   2359  CB  ARG C  75     -21.776 -12.771   6.487  1.00 97.02           C  
ATOM   2360  CG  ARG C  75     -23.094 -12.982   5.758  1.00 97.02           C  
ATOM   2361  CD  ARG C  75     -23.057 -12.408   4.349  1.00 97.02           C  
ATOM   2362  NE  ARG C  75     -22.152 -13.159   3.484  1.00 97.02           N  
ATOM   2363  CZ  ARG C  75     -21.829 -12.813   2.241  1.00 97.02           C  
ATOM   2364  NH1 ARG C  75     -22.334 -11.714   1.691  1.00 97.02           N  
ATOM   2365  NH2 ARG C  75     -20.996 -13.570   1.542  1.00 97.02           N  
ATOM   2366  N   ILE C  76     -20.800 -15.618   7.397  1.00 95.94           N  
ATOM   2367  CA  ILE C  76     -20.834 -17.066   7.226  1.00 95.94           C  
ATOM   2368  C   ILE C  76     -21.031 -17.741   8.581  1.00 95.94           C  
ATOM   2369  O   ILE C  76     -21.868 -18.636   8.721  1.00 95.94           O  
ATOM   2370  CB  ILE C  76     -19.545 -17.585   6.550  1.00 95.94           C  
ATOM   2371  CG1 ILE C  76     -19.464 -17.088   5.102  1.00 95.94           C  
ATOM   2372  CG2 ILE C  76     -19.483 -19.114   6.608  1.00 95.94           C  
ATOM   2373  CD1 ILE C  76     -18.195 -17.510   4.373  1.00 95.94           C  
ATOM   2374  N   THR C  77     -20.269 -17.328   9.607  1.00 95.55           N  
ATOM   2375  CA  THR C  77     -20.376 -17.949  10.922  1.00 95.55           C  
ATOM   2376  C   THR C  77     -21.736 -17.655  11.550  1.00 95.55           C  
ATOM   2377  O   THR C  77     -22.292 -18.495  12.261  1.00 95.55           O  
ATOM   2378  CB  THR C  77     -19.258 -17.464  11.862  1.00 95.55           C  
ATOM   2379  CG2 THR C  77     -17.888 -17.912  11.365  1.00 95.55           C  
ATOM   2380  OG1 THR C  77     -19.285 -16.032  11.929  1.00 95.55           O  
ATOM   2381  N   ASP C  78     -22.316 -16.541  11.269  1.00 95.67           N  
ATOM   2382  CA  ASP C  78     -23.633 -16.194  11.795  1.00 95.67           C  
ATOM   2383  C   ASP C  78     -24.728 -17.013  11.119  1.00 95.67           C  
ATOM   2384  O   ASP C  78     -25.787 -17.247  11.705  1.00 95.67           O  
ATOM   2385  CB  ASP C  78     -23.905 -14.699  11.613  1.00 95.67           C  
ATOM   2386  CG  ASP C  78     -23.180 -13.835  12.629  1.00 95.67           C  
ATOM   2387  OD1 ASP C  78     -22.597 -14.382  13.590  1.00 95.67           O  
ATOM   2388  OD2 ASP C  78     -23.191 -12.595  12.469  1.00 95.67           O  
ATOM   2389  N   SER C  79     -24.572 -17.426   9.924  1.00 95.03           N  
ATOM   2390  CA  SER C  79     -25.560 -18.204   9.184  1.00 95.03           C  
ATOM   2391  C   SER C  79     -25.651 -19.631   9.713  1.00 95.03           C  
ATOM   2392  O   SER C  79     -26.609 -20.348   9.419  1.00 95.03           O  
ATOM   2393  CB  SER C  79     -25.218 -18.224   7.693  1.00 95.03           C  
ATOM   2394  OG  SER C  79     -24.127 -19.092   7.440  1.00 95.03           O  
ATOM   2395  N   ASP C  80     -24.754 -20.057  10.517  1.00 93.85           N  
ATOM   2396  CA  ASP C  80     -24.724 -21.377  11.138  1.00 93.85           C  
ATOM   2397  C   ASP C  80     -24.695 -22.480  10.082  1.00 93.85           C  
ATOM   2398  O   ASP C  80     -25.333 -23.522  10.247  1.00 93.85           O  
ATOM   2399  CB  ASP C  80     -25.932 -21.564  12.059  1.00 93.85           C  
ATOM   2400  CG  ASP C  80     -25.629 -22.436  13.265  1.00 93.85           C  
ATOM   2401  OD1 ASP C  80     -24.439 -22.620  13.602  1.00 93.85           O  
ATOM   2402  OD2 ASP C  80     -26.588 -22.948  13.882  1.00 93.85           O  
ATOM   2403  N   VAL C  81     -24.050 -22.193   8.953  1.00 92.64           N  
ATOM   2404  CA  VAL C  81     -23.916 -23.183   7.889  1.00 92.64           C  
ATOM   2405  C   VAL C  81     -22.931 -24.270   8.315  1.00 92.64           C  
ATOM   2406  O   VAL C  81     -21.953 -23.990   9.014  1.00 92.64           O  
ATOM   2407  CB  VAL C  81     -23.454 -22.535   6.565  1.00 92.64           C  
ATOM   2408  CG1 VAL C  81     -22.029 -21.998   6.696  1.00 92.64           C  
ATOM   2409  CG2 VAL C  81     -23.546 -23.539   5.418  1.00 92.64           C  
ATOM   2410  N   LYS C  82     -23.196 -25.550   7.934  1.00 91.81           N  
ATOM   2411  CA  LYS C  82     -22.387 -26.675   8.394  1.00 91.81           C  
ATOM   2412  C   LYS C  82     -21.950 -27.552   7.224  1.00 91.81           C  
ATOM   2413  O   LYS C  82     -22.447 -27.399   6.107  1.00 91.81           O  
ATOM   2414  CB  LYS C  82     -23.160 -27.509   9.416  1.00 91.81           C  
ATOM   2415  CG  LYS C  82     -23.639 -26.719  10.624  1.00 91.81           C  
ATOM   2416  CD  LYS C  82     -24.413 -27.599  11.598  1.00 91.81           C  
ATOM   2417  CE  LYS C  82     -24.904 -26.807  12.801  1.00 91.81           C  
ATOM   2418  NZ  LYS C  82     -25.565 -27.687  13.811  1.00 91.81           N  
ATOM   2419  N   GLY C  83     -20.944 -28.389   7.479  1.00 86.91           N  
ATOM   2420  CA  GLY C  83     -20.545 -29.473   6.595  1.00 86.91           C  
ATOM   2421  C   GLY C  83     -19.939 -28.987   5.291  1.00 86.91           C  
ATOM   2422  O   GLY C  83     -19.108 -28.077   5.288  1.00 86.91           O  
ATOM   2423  N   ASP C  84     -20.370 -29.603   4.170  1.00 80.94           N  
ATOM   2424  CA  ASP C  84     -19.818 -29.347   2.844  1.00 80.94           C  
ATOM   2425  C   ASP C  84     -20.193 -27.951   2.352  1.00 80.94           C  
ATOM   2426  O   ASP C  84     -19.395 -27.285   1.690  1.00 80.94           O  
ATOM   2427  CB  ASP C  84     -20.301 -30.404   1.848  1.00 80.94           C  
ATOM   2428  CG  ASP C  84     -19.620 -31.748   2.033  1.00 80.94           C  
ATOM   2429  OD1 ASP C  84     -18.702 -31.857   2.873  1.00 80.94           O  
ATOM   2430  OD2 ASP C  84     -20.005 -32.709   1.331  1.00 80.94           O  
ATOM   2431  N   LEU C  85     -21.364 -27.601   2.620  1.00 87.07           N  
ATOM   2432  CA  LEU C  85     -21.805 -26.276   2.197  1.00 87.07           C  
ATOM   2433  C   LEU C  85     -20.976 -25.186   2.871  1.00 87.07           C  
ATOM   2434  O   LEU C  85     -20.651 -24.174   2.248  1.00 87.07           O  
ATOM   2435  CB  LEU C  85     -23.289 -26.076   2.517  1.00 87.07           C  
ATOM   2436  CG  LEU C  85     -23.927 -24.788   1.996  1.00 87.07           C  
ATOM   2437  CD1 LEU C  85     -23.889 -24.756   0.472  1.00 87.07           C  
ATOM   2438  CD2 LEU C  85     -25.360 -24.659   2.503  1.00 87.07           C  
ATOM   2439  N   PHE C  86     -20.611 -25.386   4.180  1.00 91.46           N  
ATOM   2440  CA  PHE C  86     -19.756 -24.460   4.912  1.00 91.46           C  
ATOM   2441  C   PHE C  86     -18.406 -24.306   4.221  1.00 91.46           C  
ATOM   2442  O   PHE C  86     -17.943 -23.187   3.992  1.00 91.46           O  
ATOM   2443  CB  PHE C  86     -19.555 -24.936   6.354  1.00 91.46           C  
ATOM   2444  CG  PHE C  86     -18.406 -24.270   7.061  1.00 91.46           C  
ATOM   2445  CD1 PHE C  86     -17.310 -25.011   7.486  1.00 91.46           C  
ATOM   2446  CD2 PHE C  86     -18.420 -22.901   7.297  1.00 91.46           C  
ATOM   2447  CE1 PHE C  86     -16.244 -24.396   8.141  1.00 91.46           C  
ATOM   2448  CE2 PHE C  86     -17.359 -22.281   7.949  1.00 91.46           C  
ATOM   2449  CZ  PHE C  86     -16.272 -23.030   8.371  1.00 91.46           C  
ATOM   2450  N   VAL C  87     -17.846 -25.411   3.866  1.00 87.18           N  
ATOM   2451  CA  VAL C  87     -16.530 -25.413   3.235  1.00 87.18           C  
ATOM   2452  C   VAL C  87     -16.601 -24.698   1.888  1.00 87.18           C  
ATOM   2453  O   VAL C  87     -15.744 -23.868   1.573  1.00 87.18           O  
ATOM   2454  CB  VAL C  87     -15.992 -26.850   3.048  1.00 87.18           C  
ATOM   2455  CG1 VAL C  87     -14.674 -26.837   2.277  1.00 87.18           C  
ATOM   2456  CG2 VAL C  87     -15.816 -27.533   4.402  1.00 87.18           C  
ATOM   2457  N   LYS C  88     -17.632 -24.945   1.142  1.00 85.33           N  
ATOM   2458  CA  LYS C  88     -17.805 -24.321  -0.167  1.00 85.33           C  
ATOM   2459  C   LYS C  88     -17.981 -22.811  -0.036  1.00 85.33           C  
ATOM   2460  O   LYS C  88     -17.331 -22.041  -0.747  1.00 85.33           O  
ATOM   2461  CB  LYS C  88     -19.006 -24.927  -0.895  1.00 85.33           C  
ATOM   2462  CG  LYS C  88     -19.161 -24.453  -2.333  1.00 85.33           C  
ATOM   2463  CD  LYS C  88     -20.353 -25.111  -3.013  1.00 85.33           C  
ATOM   2464  CE  LYS C  88     -20.585 -24.547  -4.408  1.00 85.33           C  
ATOM   2465  NZ  LYS C  88     -21.770 -25.171  -5.069  1.00 85.33           N  
ATOM   2466  N   GLU C  89     -18.792 -22.415   0.865  1.00 90.37           N  
ATOM   2467  CA  GLU C  89     -19.054 -20.990   1.044  1.00 90.37           C  
ATOM   2468  C   GLU C  89     -17.819 -20.263   1.567  1.00 90.37           C  
ATOM   2469  O   GLU C  89     -17.537 -19.135   1.157  1.00 90.37           O  
ATOM   2470  CB  GLU C  89     -20.232 -20.777   1.998  1.00 90.37           C  
ATOM   2471  CG  GLU C  89     -21.586 -21.106   1.387  1.00 90.37           C  
ATOM   2472  CD  GLU C  89     -22.758 -20.653   2.243  1.00 90.37           C  
ATOM   2473  OE1 GLU C  89     -23.920 -20.773   1.794  1.00 90.37           O  
ATOM   2474  OE2 GLU C  89     -22.511 -20.173   3.372  1.00 90.37           O  
ATOM   2475  N   LEU C  90     -17.123 -20.898   2.453  1.00 92.06           N  
ATOM   2476  CA  LEU C  90     -15.939 -20.281   3.039  1.00 92.06           C  
ATOM   2477  C   LEU C  90     -14.881 -20.014   1.974  1.00 92.06           C  
ATOM   2478  O   LEU C  90     -14.371 -18.897   1.866  1.00 92.06           O  
ATOM   2479  CB  LEU C  90     -15.358 -21.175   4.139  1.00 92.06           C  
ATOM   2480  CG  LEU C  90     -14.119 -20.643   4.862  1.00 92.06           C  
ATOM   2481  CD1 LEU C  90     -14.445 -19.333   5.574  1.00 92.06           C  
ATOM   2482  CD2 LEU C  90     -13.590 -21.677   5.848  1.00 92.06           C  
ATOM   2483  N   PHE C  91     -14.616 -20.982   1.181  1.00 88.95           N  
ATOM   2484  CA  PHE C  91     -13.560 -20.830   0.188  1.00 88.95           C  
ATOM   2485  C   PHE C  91     -14.019 -19.936  -0.958  1.00 88.95           C  
ATOM   2486  O   PHE C  91     -13.214 -19.213  -1.549  1.00 88.95           O  
ATOM   2487  CB  PHE C  91     -13.128 -22.196  -0.354  1.00 88.95           C  
ATOM   2488  CG  PHE C  91     -12.191 -22.942   0.558  1.00 88.95           C  
ATOM   2489  CD1 PHE C  91     -10.862 -22.555   0.679  1.00 88.95           C  
ATOM   2490  CD2 PHE C  91     -12.641 -24.030   1.294  1.00 88.95           C  
ATOM   2491  CE1 PHE C  91      -9.992 -23.244   1.522  1.00 88.95           C  
ATOM   2492  CE2 PHE C  91     -11.777 -24.723   2.139  1.00 88.95           C  
ATOM   2493  CZ  PHE C  91     -10.454 -24.329   2.250  1.00 88.95           C  
ATOM   2494  N   TRP C  92     -15.277 -19.968  -1.238  1.00 88.29           N  
ATOM   2495  CA  TRP C  92     -15.805 -19.019  -2.213  1.00 88.29           C  
ATOM   2496  C   TRP C  92     -15.644 -17.585  -1.719  1.00 88.29           C  
ATOM   2497  O   TRP C  92     -15.245 -16.700  -2.480  1.00 88.29           O  
ATOM   2498  CB  TRP C  92     -17.279 -19.309  -2.505  1.00 88.29           C  
ATOM   2499  CG  TRP C  92     -17.858 -18.473  -3.606  1.00 88.29           C  
ATOM   2500  CD1 TRP C  92     -18.701 -17.405  -3.474  1.00 88.29           C  
ATOM   2501  CD2 TRP C  92     -17.640 -18.640  -5.010  1.00 88.29           C  
ATOM   2502  CE2 TRP C  92     -18.382 -17.637  -5.671  1.00 88.29           C  
ATOM   2503  CE3 TRP C  92     -16.887 -19.542  -5.775  1.00 88.29           C  
ATOM   2504  NE1 TRP C  92     -19.020 -16.898  -4.713  1.00 88.29           N  
ATOM   2505  CZ2 TRP C  92     -18.394 -17.511  -7.063  1.00 88.29           C  
ATOM   2506  CZ3 TRP C  92     -16.900 -19.415  -7.159  1.00 88.29           C  
ATOM   2507  CH2 TRP C  92     -17.649 -18.405  -7.786  1.00 88.29           C  
ATOM   2508  N   MET C  93     -15.950 -17.391  -0.457  1.00 94.60           N  
ATOM   2509  CA  MET C  93     -15.796 -16.072   0.152  1.00 94.60           C  
ATOM   2510  C   MET C  93     -14.337 -15.628   0.125  1.00 94.60           C  
ATOM   2511  O   MET C  93     -14.038 -14.482  -0.213  1.00 94.60           O  
ATOM   2512  CB  MET C  93     -16.315 -16.078   1.590  1.00 94.60           C  
ATOM   2513  CG  MET C  93     -16.205 -14.731   2.287  1.00 94.60           C  
ATOM   2514  SD  MET C  93     -14.556 -14.467   3.048  1.00 94.60           S  
ATOM   2515  CE  MET C  93     -14.644 -15.652   4.420  1.00 94.60           C  
ATOM   2516  N   LEU C  94     -13.427 -16.572   0.409  1.00 92.89           N  
ATOM   2517  CA  LEU C  94     -12.006 -16.240   0.395  1.00 92.89           C  
ATOM   2518  C   LEU C  94     -11.550 -15.862  -1.010  1.00 92.89           C  
ATOM   2519  O   LEU C  94     -10.752 -14.938  -1.180  1.00 92.89           O  
ATOM   2520  CB  LEU C  94     -11.176 -17.418   0.913  1.00 92.89           C  
ATOM   2521  CG  LEU C  94     -11.233 -17.676   2.420  1.00 92.89           C  
ATOM   2522  CD1 LEU C  94     -10.463 -18.944   2.770  1.00 92.89           C  
ATOM   2523  CD2 LEU C  94     -10.682 -16.480   3.189  1.00 92.89           C  
ATOM   2524  N   HIS C  95     -12.115 -16.498  -1.971  1.00 88.36           N  
ATOM   2525  CA  HIS C  95     -11.782 -16.189  -3.357  1.00 88.36           C  
ATOM   2526  C   HIS C  95     -12.270 -14.797  -3.744  1.00 88.36           C  
ATOM   2527  O   HIS C  95     -11.525 -14.016  -4.337  1.00 88.36           O  
ATOM   2528  CB  HIS C  95     -12.379 -17.236  -4.299  1.00 88.36           C  
ATOM   2529  CG  HIS C  95     -12.103 -16.971  -5.744  1.00 88.36           C  
ATOM   2530  CD2 HIS C  95     -12.928 -16.613  -6.756  1.00 88.36           C  
ATOM   2531  ND1 HIS C  95     -10.842 -17.068  -6.291  1.00 88.36           N  
ATOM   2532  CE1 HIS C  95     -10.904 -16.780  -7.580  1.00 88.36           C  
ATOM   2533  NE2 HIS C  95     -12.159 -16.501  -7.888  1.00 88.36           N  
ATOM   2534  N   LEU C  96     -13.458 -14.531  -3.377  1.00 91.72           N  
ATOM   2535  CA  LEU C  96     -14.036 -13.230  -3.695  1.00 91.72           C  
ATOM   2536  C   LEU C  96     -13.303 -12.115  -2.956  1.00 91.72           C  
ATOM   2537  O   LEU C  96     -13.036 -11.056  -3.528  1.00 91.72           O  
ATOM   2538  CB  LEU C  96     -15.524 -13.202  -3.338  1.00 91.72           C  
ATOM   2539  CG  LEU C  96     -16.286 -11.928  -3.706  1.00 91.72           C  
ATOM   2540  CD1 LEU C  96     -16.291 -11.730  -5.218  1.00 91.72           C  
ATOM   2541  CD2 LEU C  96     -17.710 -11.980  -3.163  1.00 91.72           C  
ATOM   2542  N   GLN C  97     -12.996 -12.360  -1.725  1.00 95.72           N  
ATOM   2543  CA  GLN C  97     -12.324 -11.346  -0.918  1.00 95.72           C  
ATOM   2544  C   GLN C  97     -10.908 -11.088  -1.428  1.00 95.72           C  
ATOM   2545  O   GLN C  97     -10.410  -9.964  -1.345  1.00 95.72           O  
ATOM   2546  CB  GLN C  97     -12.282 -11.770   0.551  1.00 95.72           C  
ATOM   2547  CG  GLN C  97     -13.608 -11.594   1.278  1.00 95.72           C  
ATOM   2548  CD  GLN C  97     -14.061 -10.147   1.333  1.00 95.72           C  
ATOM   2549  NE2 GLN C  97     -15.372  -9.936   1.371  1.00 95.72           N  
ATOM   2550  OE1 GLN C  97     -13.238  -9.225   1.342  1.00 95.72           O  
ATOM   2551  N   LYS C  98     -10.315 -12.104  -1.925  1.00 92.68           N  
ATOM   2552  CA  LYS C  98      -9.002 -11.903  -2.532  1.00 92.68           C  
ATOM   2553  C   LYS C  98      -9.087 -10.956  -3.725  1.00 92.68           C  
ATOM   2554  O   LYS C  98      -8.245 -10.071  -3.884  1.00 92.68           O  
ATOM   2555  CB  LYS C  98      -8.401 -13.241  -2.965  1.00 92.68           C  
ATOM   2556  CG  LYS C  98      -6.983 -13.136  -3.508  1.00 92.68           C  
ATOM   2557  CD  LYS C  98      -6.421 -14.504  -3.871  1.00 92.68           C  
ATOM   2558  CE  LYS C  98      -5.018 -14.396  -4.454  1.00 92.68           C  
ATOM   2559  NZ  LYS C  98      -4.452 -15.737  -4.788  1.00 92.68           N  
ATOM   2560  N   GLU C  99     -10.099 -11.092  -4.489  1.00 89.96           N  
ATOM   2561  CA  GLU C  99     -10.303 -10.211  -5.635  1.00 89.96           C  
ATOM   2562  C   GLU C  99     -10.616  -8.786  -5.187  1.00 89.96           C  
ATOM   2563  O   GLU C  99     -10.119  -7.822  -5.773  1.00 89.96           O  
ATOM   2564  CB  GLU C  99     -11.429 -10.741  -6.527  1.00 89.96           C  
ATOM   2565  CG  GLU C  99     -11.062 -12.001  -7.297  1.00 89.96           C  
ATOM   2566  CD  GLU C  99     -12.152 -12.458  -8.252  1.00 89.96           C  
ATOM   2567  OE1 GLU C  99     -11.906 -13.392  -9.051  1.00 89.96           O  
ATOM   2568  OE2 GLU C  99     -13.260 -11.880  -8.203  1.00 89.96           O  
ATOM   2569  N   THR C 100     -11.406  -8.733  -4.191  1.00 95.19           N  
ATOM   2570  CA  THR C 100     -11.738  -7.425  -3.636  1.00 95.19           C  
ATOM   2571  C   THR C 100     -10.489  -6.734  -3.098  1.00 95.19           C  
ATOM   2572  O   THR C 100     -10.271  -5.548  -3.355  1.00 95.19           O  
ATOM   2573  CB  THR C 100     -12.785  -7.544  -2.514  1.00 95.19           C  
ATOM   2574  CG2 THR C 100     -13.167  -6.172  -1.969  1.00 95.19           C  
ATOM   2575  OG1 THR C 100     -13.960  -8.185  -3.029  1.00 95.19           O  
ATOM   2576  N   PHE C 101      -9.721  -7.520  -2.392  1.00 95.98           N  
ATOM   2577  CA  PHE C 101      -8.488  -6.964  -1.848  1.00 95.98           C  
ATOM   2578  C   PHE C 101      -7.549  -6.532  -2.967  1.00 95.98           C  
ATOM   2579  O   PHE C 101      -6.871  -5.509  -2.854  1.00 95.98           O  
ATOM   2580  CB  PHE C 101      -7.792  -7.983  -0.941  1.00 95.98           C  
ATOM   2581  CG  PHE C 101      -6.614  -7.422  -0.190  1.00 95.98           C  
ATOM   2582  CD1 PHE C 101      -5.325  -7.862  -0.463  1.00 95.98           C  
ATOM   2583  CD2 PHE C 101      -6.797  -6.455   0.789  1.00 95.98           C  
ATOM   2584  CE1 PHE C 101      -4.233  -7.345   0.230  1.00 95.98           C  
ATOM   2585  CE2 PHE C 101      -5.712  -5.933   1.487  1.00 95.98           C  
ATOM   2586  CZ  PHE C 101      -4.430  -6.381   1.206  1.00 95.98           C  
ATOM   2587  N   ALA C 102      -7.505  -7.274  -4.003  1.00 93.05           N  
ATOM   2588  CA  ALA C 102      -6.678  -6.917  -5.154  1.00 93.05           C  
ATOM   2589  C   ALA C 102      -7.092  -5.565  -5.728  1.00 93.05           C  
ATOM   2590  O   ALA C 102      -6.241  -4.774  -6.143  1.00 93.05           O  
ATOM   2591  CB  ALA C 102      -6.767  -7.998  -6.228  1.00 93.05           C  
ATOM   2592  N   THR C 103      -8.325  -5.295  -5.708  1.00 93.88           N  
ATOM   2593  CA  THR C 103      -8.829  -4.013  -6.188  1.00 93.88           C  
ATOM   2594  C   THR C 103      -8.390  -2.880  -5.265  1.00 93.88           C  
ATOM   2595  O   THR C 103      -7.999  -1.808  -5.731  1.00 93.88           O  
ATOM   2596  CB  THR C 103     -10.365  -4.022  -6.298  1.00 93.88           C  
ATOM   2597  CG2 THR C 103     -10.880  -2.726  -6.915  1.00 93.88           C  
ATOM   2598  OG1 THR C 103     -10.772  -5.123  -7.119  1.00 93.88           O  
ATOM   2599  N   TYR C 104      -8.472  -3.194  -3.998  1.00 95.36           N  
ATOM   2600  CA  TYR C 104      -8.027  -2.188  -3.040  1.00 95.36           C  
ATOM   2601  C   TYR C 104      -6.549  -1.870  -3.229  1.00 95.36           C  
ATOM   2602  O   TYR C 104      -6.151  -0.702  -3.213  1.00 95.36           O  
ATOM   2603  CB  TYR C 104      -8.280  -2.662  -1.606  1.00 95.36           C  
ATOM   2604  CG  TYR C 104      -9.742  -2.839  -1.273  1.00 95.36           C  
ATOM   2605  CD1 TYR C 104     -10.721  -2.099  -1.933  1.00 95.36           C  
ATOM   2606  CD2 TYR C 104     -10.146  -3.746  -0.300  1.00 95.36           C  
ATOM   2607  CE1 TYR C 104     -12.068  -2.258  -1.629  1.00 95.36           C  
ATOM   2608  CE2 TYR C 104     -11.491  -3.913   0.013  1.00 95.36           C  
ATOM   2609  CZ  TYR C 104     -12.444  -3.166  -0.656  1.00 95.36           C  
ATOM   2610  OH  TYR C 104     -13.777  -3.327  -0.351  1.00 95.36           O  
ATOM   2611  N   VAL C 105      -5.810  -2.890  -3.386  1.00 94.91           N  
ATOM   2612  CA  VAL C 105      -4.367  -2.717  -3.525  1.00 94.91           C  
ATOM   2613  C   VAL C 105      -4.058  -1.994  -4.835  1.00 94.91           C  
ATOM   2614  O   VAL C 105      -3.183  -1.127  -4.881  1.00 94.91           O  
ATOM   2615  CB  VAL C 105      -3.625  -4.071  -3.475  1.00 94.91           C  
ATOM   2616  CG1 VAL C 105      -2.150  -3.892  -3.830  1.00 94.91           C  
ATOM   2617  CG2 VAL C 105      -3.772  -4.709  -2.094  1.00 94.91           C  
ATOM   2618  N   ALA C 106      -4.705  -2.327  -5.908  1.00 93.28           N  
ATOM   2619  CA  ALA C 106      -4.514  -1.648  -7.186  1.00 93.28           C  
ATOM   2620  C   ALA C 106      -4.827  -0.159  -7.068  1.00 93.28           C  
ATOM   2621  O   ALA C 106      -4.094   0.680  -7.597  1.00 93.28           O  
ATOM   2622  CB  ALA C 106      -5.385  -2.287  -8.264  1.00 93.28           C  
ATOM   2623  N   ARG C 107      -5.866   0.166  -6.396  1.00 93.61           N  
ATOM   2624  CA  ARG C 107      -6.239   1.560  -6.180  1.00 93.61           C  
ATOM   2625  C   ARG C 107      -5.194   2.282  -5.337  1.00 93.61           C  
ATOM   2626  O   ARG C 107      -4.828   3.421  -5.632  1.00 93.61           O  
ATOM   2627  CB  ARG C 107      -7.610   1.652  -5.508  1.00 93.61           C  
ATOM   2628  CG  ARG C 107      -8.169   3.065  -5.441  1.00 93.61           C  
ATOM   2629  CD  ARG C 107      -9.591   3.084  -4.896  1.00 93.61           C  
ATOM   2630  NE  ARG C 107     -10.129   4.440  -4.843  1.00 93.61           N  
ATOM   2631  CZ  ARG C 107     -11.371   4.749  -4.478  1.00 93.61           C  
ATOM   2632  NH1 ARG C 107     -12.229   3.799  -4.125  1.00 93.61           N  
ATOM   2633  NH2 ARG C 107     -11.756   6.017  -4.466  1.00 93.61           N  
ATOM   2634  N   PHE C 108      -4.781   1.636  -4.325  1.00 94.47           N  
ATOM   2635  CA  PHE C 108      -3.732   2.198  -3.484  1.00 94.47           C  
ATOM   2636  C   PHE C 108      -2.490   2.518  -4.307  1.00 94.47           C  
ATOM   2637  O   PHE C 108      -1.940   3.617  -4.211  1.00 94.47           O  
ATOM   2638  CB  PHE C 108      -3.375   1.231  -2.350  1.00 94.47           C  
ATOM   2639  CG  PHE C 108      -2.028   1.491  -1.732  1.00 94.47           C  
ATOM   2640  CD1 PHE C 108      -0.956   0.643  -1.984  1.00 94.47           C  
ATOM   2641  CD2 PHE C 108      -1.833   2.585  -0.898  1.00 94.47           C  
ATOM   2642  CE1 PHE C 108       0.292   0.882  -1.413  1.00 94.47           C  
ATOM   2643  CE2 PHE C 108      -0.589   2.830  -0.324  1.00 94.47           C  
ATOM   2644  CZ  PHE C 108       0.472   1.976  -0.582  1.00 94.47           C  
ATOM   2645  N   GLN C 109      -2.012   1.607  -5.129  1.00 92.74           N  
ATOM   2646  CA  GLN C 109      -0.803   1.793  -5.925  1.00 92.74           C  
ATOM   2647  C   GLN C 109      -0.986   2.906  -6.953  1.00 92.74           C  
ATOM   2648  O   GLN C 109      -0.040   3.631  -7.267  1.00 92.74           O  
ATOM   2649  CB  GLN C 109      -0.415   0.490  -6.625  1.00 92.74           C  
ATOM   2650  CG  GLN C 109       0.150  -0.568  -5.686  1.00 92.74           C  
ATOM   2651  CD  GLN C 109       0.734  -1.757  -6.426  1.00 92.74           C  
ATOM   2652  NE2 GLN C 109       0.912  -1.612  -7.735  1.00 92.74           N  
ATOM   2653  OE1 GLN C 109       1.026  -2.796  -5.826  1.00 92.74           O  
ATOM   2654  N   LYS C 110      -2.125   3.059  -7.435  1.00 91.69           N  
ATOM   2655  CA  LYS C 110      -2.382   4.057  -8.470  1.00 91.69           C  
ATOM   2656  C   LYS C 110      -2.558   5.446  -7.863  1.00 91.69           C  
ATOM   2657  O   LYS C 110      -2.070   6.435  -8.413  1.00 91.69           O  
ATOM   2658  CB  LYS C 110      -3.622   3.680  -9.282  1.00 91.69           C  
ATOM   2659  CG  LYS C 110      -3.865   4.572 -10.491  1.00 91.69           C  
ATOM   2660  CD  LYS C 110      -5.089   4.126 -11.280  1.00 91.69           C  
ATOM   2661  CE  LYS C 110      -5.362   5.046 -12.462  1.00 91.69           C  
ATOM   2662  NZ  LYS C 110      -6.540   4.591 -13.259  1.00 91.69           N  
ATOM   2663  N   GLU C 111      -3.150   5.465  -6.670  1.00 92.32           N  
ATOM   2664  CA  GLU C 111      -3.577   6.770  -6.175  1.00 92.32           C  
ATOM   2665  C   GLU C 111      -2.837   7.143  -4.893  1.00 92.32           C  
ATOM   2666  O   GLU C 111      -2.504   8.310  -4.680  1.00 92.32           O  
ATOM   2667  CB  GLU C 111      -5.088   6.784  -5.932  1.00 92.32           C  
ATOM   2668  CG  GLU C 111      -5.916   6.600  -7.196  1.00 92.32           C  
ATOM   2669  CD  GLU C 111      -7.411   6.528  -6.929  1.00 92.32           C  
ATOM   2670  OE1 GLU C 111      -8.185   6.263  -7.877  1.00 92.32           O  
ATOM   2671  OE2 GLU C 111      -7.812   6.740  -5.762  1.00 92.32           O  
ATOM   2672  N   ALA C 112      -2.549   6.227  -4.013  1.00 93.15           N  
ATOM   2673  CA  ALA C 112      -2.124   6.559  -2.654  1.00 93.15           C  
ATOM   2674  C   ALA C 112      -0.640   6.264  -2.458  1.00 93.15           C  
ATOM   2675  O   ALA C 112      -0.018   6.775  -1.524  1.00 93.15           O  
ATOM   2676  CB  ALA C 112      -2.956   5.786  -1.633  1.00 93.15           C  
ATOM   2677  N   TYR C 113      -0.119   5.458  -3.312  1.00 93.77           N  
ATOM   2678  CA  TYR C 113       1.308   5.177  -3.193  1.00 93.77           C  
ATOM   2679  C   TYR C 113       2.138   6.340  -3.722  1.00 93.77           C  
ATOM   2680  O   TYR C 113       2.090   6.653  -4.915  1.00 93.77           O  
ATOM   2681  CB  TYR C 113       1.668   3.893  -3.946  1.00 93.77           C  
ATOM   2682  CG  TYR C 113       3.140   3.562  -3.911  1.00 93.77           C  
ATOM   2683  CD1 TYR C 113       3.953   3.798  -5.019  1.00 93.77           C  
ATOM   2684  CD2 TYR C 113       3.721   3.013  -2.774  1.00 93.77           C  
ATOM   2685  CE1 TYR C 113       5.309   3.493  -4.993  1.00 93.77           C  
ATOM   2686  CE2 TYR C 113       5.078   2.704  -2.737  1.00 93.77           C  
ATOM   2687  CZ  TYR C 113       5.862   2.947  -3.849  1.00 93.77           C  
ATOM   2688  OH  TYR C 113       7.205   2.644  -3.819  1.00 93.77           O  
ATOM   2689  N   CYS C 114       2.948   6.937  -2.854  1.00 94.45           N  
ATOM   2690  CA  CYS C 114       3.778   8.083  -3.210  1.00 94.45           C  
ATOM   2691  C   CYS C 114       3.032   9.028  -4.144  1.00 94.45           C  
ATOM   2692  O   CYS C 114       3.446   9.231  -5.288  1.00 94.45           O  
ATOM   2693  CB  CYS C 114       5.077   7.620  -3.868  1.00 94.45           C  
ATOM   2694  SG  CYS C 114       6.221   6.811  -2.728  1.00 94.45           S  
ATOM   2695  N   PRO C 115       2.045   9.670  -3.578  1.00 94.79           N  
ATOM   2696  CA  PRO C 115       1.228  10.552  -4.415  1.00 94.79           C  
ATOM   2697  C   PRO C 115       1.907  11.891  -4.698  1.00 94.79           C  
ATOM   2698  O   PRO C 115       1.384  12.703  -5.466  1.00 94.79           O  
ATOM   2699  CB  PRO C 115      -0.042  10.749  -3.584  1.00 94.79           C  
ATOM   2700  CG  PRO C 115       0.403  10.605  -2.165  1.00 94.79           C  
ATOM   2701  CD  PRO C 115       1.509   9.590  -2.113  1.00 94.79           C  
ATOM   2702  N   ASN C 116       2.967  12.143  -4.068  1.00 94.32           N  
ATOM   2703  CA  ASN C 116       3.653  13.417  -4.250  1.00 94.32           C  
ATOM   2704  C   ASN C 116       4.205  13.560  -5.665  1.00 94.32           C  
ATOM   2705  O   ASN C 116       4.673  12.585  -6.255  1.00 94.32           O  
ATOM   2706  CB  ASN C 116       4.777  13.573  -3.223  1.00 94.32           C  
ATOM   2707  CG  ASN C 116       5.756  12.417  -3.250  1.00 94.32           C  
ATOM   2708  ND2 ASN C 116       7.045  12.729  -3.171  1.00 94.32           N  
ATOM   2709  OD1 ASN C 116       5.359  11.252  -3.341  1.00 94.32           O  
ATOM   2710  N   LYS C 117       4.110  14.675  -6.234  1.00 93.51           N  
ATOM   2711  CA  LYS C 117       4.676  14.973  -7.546  1.00 93.51           C  
ATOM   2712  C   LYS C 117       6.022  15.681  -7.417  1.00 93.51           C  
ATOM   2713  O   LYS C 117       6.803  15.719  -8.369  1.00 93.51           O  
ATOM   2714  CB  LYS C 117       3.710  15.831  -8.364  1.00 93.51           C  
ATOM   2715  CG  LYS C 117       2.396  15.139  -8.695  1.00 93.51           C  
ATOM   2716  CD  LYS C 117       1.492  16.028  -9.540  1.00 93.51           C  
ATOM   2717  CE  LYS C 117       0.167  15.345  -9.851  1.00 93.51           C  
ATOM   2718  NZ  LYS C 117      -0.745  16.235 -10.629  1.00 93.51           N  
ATOM   2719  N   CYS C 118       6.225  16.220  -6.308  1.00 93.39           N  
ATOM   2720  CA  CYS C 118       7.477  16.895  -5.989  1.00 93.39           C  
ATOM   2721  C   CYS C 118       7.819  16.743  -4.512  1.00 93.39           C  
ATOM   2722  O   CYS C 118       6.992  16.279  -3.724  1.00 93.39           O  
ATOM   2723  CB  CYS C 118       7.394  18.378  -6.352  1.00 93.39           C  
ATOM   2724  SG  CYS C 118       6.205  19.305  -5.357  1.00 93.39           S  
ATOM   2725  N   GLY C 119       9.109  16.980  -4.215  1.00 92.90           N  
ATOM   2726  CA  GLY C 119       9.540  16.943  -2.826  1.00 92.90           C  
ATOM   2727  C   GLY C 119       9.756  15.535  -2.307  1.00 92.90           C  
ATOM   2728  O   GLY C 119       9.896  14.593  -3.090  1.00 92.90           O  
ATOM   2729  N   VAL C 120       9.813  15.458  -0.922  1.00 93.91           N  
ATOM   2730  CA  VAL C 120      10.056  14.178  -0.265  1.00 93.91           C  
ATOM   2731  C   VAL C 120       8.927  13.879   0.719  1.00 93.91           C  
ATOM   2732  O   VAL C 120       8.775  14.571   1.729  1.00 93.91           O  
ATOM   2733  CB  VAL C 120      11.417  14.166   0.466  1.00 93.91           C  
ATOM   2734  CG1 VAL C 120      11.680  12.798   1.095  1.00 93.91           C  
ATOM   2735  CG2 VAL C 120      12.543  14.540  -0.496  1.00 93.91           C  
ATOM   2736  N   MET C 121       8.155  12.856   0.369  1.00 94.40           N  
ATOM   2737  CA  MET C 121       7.074  12.418   1.246  1.00 94.40           C  
ATOM   2738  C   MET C 121       7.488  11.186   2.045  1.00 94.40           C  
ATOM   2739  O   MET C 121       8.076  10.253   1.494  1.00 94.40           O  
ATOM   2740  CB  MET C 121       5.812  12.117   0.435  1.00 94.40           C  
ATOM   2741  CG  MET C 121       4.651  11.609   1.275  1.00 94.40           C  
ATOM   2742  SD  MET C 121       3.183  11.183   0.261  1.00 94.40           S  
ATOM   2743  CE  MET C 121       2.087  10.518   1.545  1.00 94.40           C  
ATOM   2744  N   LEU C 122       7.288  11.236   3.328  1.00 94.03           N  
ATOM   2745  CA  LEU C 122       7.503  10.072   4.180  1.00 94.03           C  
ATOM   2746  C   LEU C 122       6.193   9.332   4.428  1.00 94.03           C  
ATOM   2747  O   LEU C 122       5.267   9.883   5.026  1.00 94.03           O  
ATOM   2748  CB  LEU C 122       8.126  10.491   5.514  1.00 94.03           C  
ATOM   2749  CG  LEU C 122       9.496  11.165   5.440  1.00 94.03           C  
ATOM   2750  CD1 LEU C 122       9.985  11.526   6.839  1.00 94.03           C  
ATOM   2751  CD2 LEU C 122      10.500  10.260   4.734  1.00 94.03           C  
ATOM   2752  N   GLN C 123       6.144   8.130   3.962  1.00 94.46           N  
ATOM   2753  CA  GLN C 123       4.926   7.333   4.067  1.00 94.46           C  
ATOM   2754  C   GLN C 123       5.201   5.997   4.752  1.00 94.46           C  
ATOM   2755  O   GLN C 123       6.186   5.324   4.440  1.00 94.46           O  
ATOM   2756  CB  GLN C 123       4.317   7.098   2.684  1.00 94.46           C  
ATOM   2757  CG  GLN C 123       2.980   6.370   2.716  1.00 94.46           C  
ATOM   2758  CD  GLN C 123       2.399   6.148   1.333  1.00 94.46           C  
ATOM   2759  NE2 GLN C 123       1.086   5.950   1.266  1.00 94.46           N  
ATOM   2760  OE1 GLN C 123       3.122   6.157   0.332  1.00 94.46           O  
ATOM   2761  N   THR C 124       4.321   5.664   5.681  1.00 94.70           N  
ATOM   2762  CA  THR C 124       4.435   4.379   6.360  1.00 94.70           C  
ATOM   2763  C   THR C 124       3.794   3.269   5.531  1.00 94.70           C  
ATOM   2764  O   THR C 124       2.615   3.352   5.181  1.00 94.70           O  
ATOM   2765  CB  THR C 124       3.781   4.424   7.753  1.00 94.70           C  
ATOM   2766  CG2 THR C 124       3.852   3.063   8.439  1.00 94.70           C  
ATOM   2767  OG1 THR C 124       4.463   5.390   8.564  1.00 94.70           O  
ATOM   2768  N   LEU C 125       4.575   2.321   5.234  1.00 95.72           N  
ATOM   2769  CA  LEU C 125       4.114   1.196   4.428  1.00 95.72           C  
ATOM   2770  C   LEU C 125       4.297  -0.120   5.176  1.00 95.72           C  
ATOM   2771  O   LEU C 125       5.119  -0.210   6.091  1.00 95.72           O  
ATOM   2772  CB  LEU C 125       4.866   1.148   3.095  1.00 95.72           C  
ATOM   2773  CG  LEU C 125       4.730   2.378   2.196  1.00 95.72           C  
ATOM   2774  CD1 LEU C 125       5.692   2.280   1.016  1.00 95.72           C  
ATOM   2775  CD2 LEU C 125       3.293   2.528   1.708  1.00 95.72           C  
ATOM   2776  N   ILE C 126       3.499  -1.028   4.901  1.00 95.89           N  
ATOM   2777  CA  ILE C 126       3.579  -2.375   5.454  1.00 95.89           C  
ATOM   2778  C   ILE C 126       3.982  -3.359   4.358  1.00 95.89           C  
ATOM   2779  O   ILE C 126       3.318  -3.451   3.323  1.00 95.89           O  
ATOM   2780  CB  ILE C 126       2.239  -2.804   6.093  1.00 95.89           C  
ATOM   2781  CG1 ILE C 126       1.835  -1.822   7.198  1.00 95.89           C  
ATOM   2782  CG2 ILE C 126       2.333  -4.233   6.637  1.00 95.89           C  
ATOM   2783  CD1 ILE C 126       0.383  -1.948   7.639  1.00 95.89           C  
ATOM   2784  N   TRP C 127       5.075  -4.042   4.630  1.00 94.42           N  
ATOM   2785  CA  TRP C 127       5.525  -5.072   3.698  1.00 94.42           C  
ATOM   2786  C   TRP C 127       4.745  -6.367   3.900  1.00 94.42           C  
ATOM   2787  O   TRP C 127       4.802  -6.972   4.973  1.00 94.42           O  
ATOM   2788  CB  TRP C 127       7.024  -5.333   3.867  1.00 94.42           C  
ATOM   2789  CG  TRP C 127       7.894  -4.198   3.413  1.00 94.42           C  
ATOM   2790  CD1 TRP C 127       8.246  -3.091   4.134  1.00 94.42           C  
ATOM   2791  CD2 TRP C 127       8.517  -4.059   2.132  1.00 94.42           C  
ATOM   2792  CE2 TRP C 127       9.234  -2.842   2.147  1.00 94.42           C  
ATOM   2793  CE3 TRP C 127       8.539  -4.846   0.973  1.00 94.42           C  
ATOM   2794  NE1 TRP C 127       9.053  -2.272   3.378  1.00 94.42           N  
ATOM   2795  CZ2 TRP C 127       9.966  -2.395   1.044  1.00 94.42           C  
ATOM   2796  CZ3 TRP C 127       9.269  -4.399  -0.122  1.00 94.42           C  
ATOM   2797  CH2 TRP C 127       9.971  -3.184  -0.076  1.00 94.42           C  
ATOM   2798  N   CYS C 128       4.096  -6.879   2.831  1.00 94.03           N  
ATOM   2799  CA  CYS C 128       3.159  -7.993   2.925  1.00 94.03           C  
ATOM   2800  C   CYS C 128       3.889  -9.297   3.223  1.00 94.03           C  
ATOM   2801  O   CYS C 128       3.384 -10.140   3.966  1.00 94.03           O  
ATOM   2802  CB  CYS C 128       2.357  -8.130   1.631  1.00 94.03           C  
ATOM   2803  SG  CYS C 128       1.373  -6.669   1.226  1.00 94.03           S  
ATOM   2804  N   LYS C 129       5.045  -9.495   2.797  1.00 90.19           N  
ATOM   2805  CA  LYS C 129       5.780 -10.750   2.919  1.00 90.19           C  
ATOM   2806  C   LYS C 129       6.161 -11.024   4.372  1.00 90.19           C  
ATOM   2807  O   LYS C 129       6.047 -12.157   4.845  1.00 90.19           O  
ATOM   2808  CB  LYS C 129       7.034 -10.724   2.045  1.00 90.19           C  
ATOM   2809  CG  LYS C 129       7.702 -12.082   1.880  1.00 90.19           C  
ATOM   2810  CD  LYS C 129       8.862 -12.017   0.896  1.00 90.19           C  
ATOM   2811  CE  LYS C 129       9.565 -13.363   0.771  1.00 90.19           C  
ATOM   2812  NZ  LYS C 129      10.671 -13.319  -0.233  1.00 90.19           N  
ATOM   2813  N   ASN C 130       6.527  -9.991   5.098  1.00 92.39           N  
ATOM   2814  CA  ASN C 130       6.988 -10.197   6.467  1.00 92.39           C  
ATOM   2815  C   ASN C 130       6.184  -9.364   7.461  1.00 92.39           C  
ATOM   2816  O   ASN C 130       6.447  -9.401   8.664  1.00 92.39           O  
ATOM   2817  CB  ASN C 130       8.480  -9.874   6.586  1.00 92.39           C  
ATOM   2818  CG  ASN C 130       8.820  -8.493   6.062  1.00 92.39           C  
ATOM   2819  ND2 ASN C 130      10.105  -8.244   5.840  1.00 92.39           N  
ATOM   2820  OD1 ASN C 130       7.937  -7.656   5.858  1.00 92.39           O  
ATOM   2821  N   CYS C 131       5.275  -8.715   7.059  1.00 95.08           N  
ATOM   2822  CA  CYS C 131       4.389  -7.907   7.890  1.00 95.08           C  
ATOM   2823  C   CYS C 131       5.169  -6.821   8.623  1.00 95.08           C  
ATOM   2824  O   CYS C 131       4.793  -6.419   9.726  1.00 95.08           O  
ATOM   2825  CB  CYS C 131       3.650  -8.786   8.898  1.00 95.08           C  
ATOM   2826  SG  CYS C 131       2.503  -9.957   8.139  1.00 95.08           S  
ATOM   2827  N   LYS C 132       6.237  -6.311   8.027  1.00 94.88           N  
ATOM   2828  CA  LYS C 132       7.047  -5.260   8.636  1.00 94.88           C  
ATOM   2829  C   LYS C 132       6.545  -3.877   8.233  1.00 94.88           C  
ATOM   2830  O   LYS C 132       6.266  -3.631   7.057  1.00 94.88           O  
ATOM   2831  CB  LYS C 132       8.516  -5.420   8.246  1.00 94.88           C  
ATOM   2832  CG  LYS C 132       9.238  -6.532   8.991  1.00 94.88           C  
ATOM   2833  CD  LYS C 132      10.728  -6.543   8.675  1.00 94.88           C  
ATOM   2834  CE  LYS C 132      11.452  -7.651   9.427  1.00 94.88           C  
ATOM   2835  NZ  LYS C 132      12.918  -7.652   9.135  1.00 94.88           N  
ATOM   2836  N   LYS C 133       6.438  -3.074   9.202  1.00 94.35           N  
ATOM   2837  CA  LYS C 133       6.045  -1.685   8.987  1.00 94.35           C  
ATOM   2838  C   LYS C 133       7.266  -0.775   8.900  1.00 94.35           C  
ATOM   2839  O   LYS C 133       8.061  -0.704   9.839  1.00 94.35           O  
ATOM   2840  CB  LYS C 133       5.117  -1.211  10.108  1.00 94.35           C  
ATOM   2841  CG  LYS C 133       4.444   0.126   9.830  1.00 94.35           C  
ATOM   2842  CD  LYS C 133       3.450   0.489  10.926  1.00 94.35           C  
ATOM   2843  CE  LYS C 133       2.770   1.822  10.645  1.00 94.35           C  
ATOM   2844  NZ  LYS C 133       1.798   2.186  11.720  1.00 94.35           N  
ATOM   2845  N   GLU C 134       7.455  -0.142   7.828  1.00 93.00           N  
ATOM   2846  CA  GLU C 134       8.612   0.722   7.610  1.00 93.00           C  
ATOM   2847  C   GLU C 134       8.203   2.034   6.946  1.00 93.00           C  
ATOM   2848  O   GLU C 134       7.216   2.081   6.208  1.00 93.00           O  
ATOM   2849  CB  GLU C 134       9.664   0.007   6.759  1.00 93.00           C  
ATOM   2850  CG  GLU C 134      10.328  -1.168   7.462  1.00 93.00           C  
ATOM   2851  CD  GLU C 134      11.375  -1.864   6.606  1.00 93.00           C  
ATOM   2852  OE1 GLU C 134      12.011  -2.828   7.091  1.00 93.00           O  
ATOM   2853  OE2 GLU C 134      11.563  -1.442   5.444  1.00 93.00           O  
ATOM   2854  N   VAL C 135       8.971   3.062   7.296  1.00 92.41           N  
ATOM   2855  CA  VAL C 135       8.751   4.361   6.668  1.00 92.41           C  
ATOM   2856  C   VAL C 135       9.517   4.434   5.350  1.00 92.41           C  
ATOM   2857  O   VAL C 135      10.733   4.229   5.319  1.00 92.41           O  
ATOM   2858  CB  VAL C 135       9.178   5.520   7.597  1.00 92.41           C  
ATOM   2859  CG1 VAL C 135       8.950   6.869   6.917  1.00 92.41           C  
ATOM   2860  CG2 VAL C 135       8.418   5.449   8.921  1.00 92.41           C  
ATOM   2861  N   HIS C 136       8.784   4.633   4.312  1.00 92.01           N  
ATOM   2862  CA  HIS C 136       9.354   4.742   2.973  1.00 92.01           C  
ATOM   2863  C   HIS C 136       9.429   6.197   2.524  1.00 92.01           C  
ATOM   2864  O   HIS C 136       8.460   6.947   2.667  1.00 92.01           O  
ATOM   2865  CB  HIS C 136       8.534   3.925   1.974  1.00 92.01           C  
ATOM   2866  CG  HIS C 136       9.060   3.984   0.575  1.00 92.01           C  
ATOM   2867  CD2 HIS C 136       8.583   4.605  -0.529  1.00 92.01           C  
ATOM   2868  ND1 HIS C 136      10.218   3.345   0.189  1.00 92.01           N  
ATOM   2869  CE1 HIS C 136      10.432   3.573  -1.097  1.00 92.01           C  
ATOM   2870  NE2 HIS C 136       9.453   4.334  -1.555  1.00 92.01           N  
ATOM   2871  N   ALA C 137      10.584   6.597   2.002  1.00 91.92           N  
ATOM   2872  CA  ALA C 137      10.775   7.956   1.502  1.00 91.92           C  
ATOM   2873  C   ALA C 137      10.498   8.033   0.003  1.00 91.92           C  
ATOM   2874  O   ALA C 137      11.195   7.406  -0.797  1.00 91.92           O  
ATOM   2875  CB  ALA C 137      12.192   8.439   1.803  1.00 91.92           C  
ATOM   2876  N   CYS C 138       9.425   8.669  -0.287  1.00 93.16           N  
ATOM   2877  CA  CYS C 138       9.075   8.918  -1.681  1.00 93.16           C  
ATOM   2878  C   CYS C 138       9.773  10.167  -2.205  1.00 93.16           C  
ATOM   2879  O   CYS C 138       9.267  11.279  -2.045  1.00 93.16           O  
ATOM   2880  CB  CYS C 138       7.562   9.065  -1.836  1.00 93.16           C  
ATOM   2881  SG  CYS C 138       6.623   7.675  -1.167  1.00 93.16           S  
ATOM   2882  N   ARG C 139      10.889  10.012  -2.880  1.00 92.37           N  
ATOM   2883  CA  ARG C 139      11.694  11.130  -3.361  1.00 92.37           C  
ATOM   2884  C   ARG C 139      11.376  11.446  -4.819  1.00 92.37           C  
ATOM   2885  O   ARG C 139      11.417  10.559  -5.675  1.00 92.37           O  
ATOM   2886  CB  ARG C 139      13.186  10.827  -3.203  1.00 92.37           C  
ATOM   2887  CG  ARG C 139      13.611  10.558  -1.769  1.00 92.37           C  
ATOM   2888  CD  ARG C 139      15.110  10.315  -1.660  1.00 92.37           C  
ATOM   2889  NE  ARG C 139      15.505   9.985  -0.295  1.00 92.37           N  
ATOM   2890  CZ  ARG C 139      16.474   9.133   0.029  1.00 92.37           C  
ATOM   2891  NH1 ARG C 139      17.168   8.505  -0.913  1.00 92.37           N  
ATOM   2892  NH2 ARG C 139      16.752   8.906   1.305  1.00 92.37           N  
ATOM   2893  N   LYS C 140      11.009  12.672  -5.071  1.00 92.85           N  
ATOM   2894  CA  LYS C 140      10.772  13.205  -6.409  1.00 92.85           C  
ATOM   2895  C   LYS C 140      11.609  14.456  -6.659  1.00 92.85           C  
ATOM   2896  O   LYS C 140      12.706  14.594  -6.115  1.00 92.85           O  
ATOM   2897  CB  LYS C 140       9.288  13.520  -6.605  1.00 92.85           C  
ATOM   2898  CG  LYS C 140       8.369  12.326  -6.393  1.00 92.85           C  
ATOM   2899  CD  LYS C 140       8.507  11.307  -7.517  1.00 92.85           C  
ATOM   2900  CE  LYS C 140       7.539  10.145  -7.341  1.00 92.85           C  
ATOM   2901  NZ  LYS C 140       8.062   8.890  -7.959  1.00 92.85           N  
ATOM   2902  N   SER C 141      11.139  15.307  -7.553  1.00 90.14           N  
ATOM   2903  CA  SER C 141      11.876  16.533  -7.835  1.00 90.14           C  
ATOM   2904  C   SER C 141      11.882  17.465  -6.628  1.00 90.14           C  
ATOM   2905  O   SER C 141      10.887  17.561  -5.907  1.00 90.14           O  
ATOM   2906  CB  SER C 141      11.275  17.254  -9.043  1.00 90.14           C  
ATOM   2907  OG  SER C 141      10.085  17.932  -8.683  1.00 90.14           O  
ATOM   2908  N   TYR C 142      12.977  18.068  -6.339  1.00 82.14           N  
ATOM   2909  CA  TYR C 142      13.171  18.908  -5.163  1.00 82.14           C  
ATOM   2910  C   TYR C 142      12.327  20.174  -5.252  1.00 82.14           C  
ATOM   2911  O   TYR C 142      11.755  20.618  -4.253  1.00 82.14           O  
ATOM   2912  CB  TYR C 142      14.648  19.276  -5.002  1.00 82.14           C  
ATOM   2913  CG  TYR C 142      15.426  18.306  -4.145  1.00 82.14           C  
ATOM   2914  CD1 TYR C 142      15.413  18.408  -2.756  1.00 82.14           C  
ATOM   2915  CD2 TYR C 142      16.175  17.286  -4.723  1.00 82.14           C  
ATOM   2916  CE1 TYR C 142      16.129  17.518  -1.963  1.00 82.14           C  
ATOM   2917  CE2 TYR C 142      16.895  16.390  -3.939  1.00 82.14           C  
ATOM   2918  CZ  TYR C 142      16.865  16.514  -2.562  1.00 82.14           C  
ATOM   2919  OH  TYR C 142      17.576  15.629  -1.782  1.00 82.14           O  
ATOM   2920  N   ASP C 143      12.292  20.730  -6.429  1.00 81.16           N  
ATOM   2921  CA  ASP C 143      11.581  21.994  -6.594  1.00 81.16           C  
ATOM   2922  C   ASP C 143      10.172  21.764  -7.138  1.00 81.16           C  
ATOM   2923  O   ASP C 143      10.001  21.156  -8.196  1.00 81.16           O  
ATOM   2924  CB  ASP C 143      12.357  22.928  -7.526  1.00 81.16           C  
ATOM   2925  CG  ASP C 143      11.813  24.346  -7.531  1.00 81.16           C  
ATOM   2926  OD1 ASP C 143      10.852  24.633  -6.785  1.00 81.16           O  
ATOM   2927  OD2 ASP C 143      12.348  25.182  -8.291  1.00 81.16           O  
ATOM   2928  N   CYS C 144       9.200  22.155  -6.284  1.00 89.62           N  
ATOM   2929  CA  CYS C 144       7.800  21.980  -6.653  1.00 89.62           C  
ATOM   2930  C   CYS C 144       7.330  23.110  -7.562  1.00 89.62           C  
ATOM   2931  O   CYS C 144       6.129  23.290  -7.766  1.00 89.62           O  
ATOM   2932  CB  CYS C 144       6.920  21.920  -5.404  1.00 89.62           C  
ATOM   2933  SG  CYS C 144       7.157  20.425  -4.419  1.00 89.62           S  
ATOM   2934  N   GLY C 145       8.188  23.837  -8.127  1.00 88.12           N  
ATOM   2935  CA  GLY C 145       7.865  24.863  -9.105  1.00 88.12           C  
ATOM   2936  C   GLY C 145       7.758  26.250  -8.499  1.00 88.12           C  
ATOM   2937  O   GLY C 145       7.955  26.424  -7.294  1.00 88.12           O  
ATOM   2938  N   GLU C 146       7.550  27.245  -9.422  1.00 90.99           N  
ATOM   2939  CA  GLU C 146       7.438  28.646  -9.030  1.00 90.99           C  
ATOM   2940  C   GLU C 146       6.003  29.146  -9.170  1.00 90.99           C  
ATOM   2941  O   GLU C 146       5.304  28.784 -10.119  1.00 90.99           O  
ATOM   2942  CB  GLU C 146       8.383  29.515  -9.864  1.00 90.99           C  
ATOM   2943  CG  GLU C 146       8.645  30.889  -9.264  1.00 90.99           C  
ATOM   2944  CD  GLU C 146       9.644  31.711 -10.064  1.00 90.99           C  
ATOM   2945  OE1 GLU C 146       9.884  32.888  -9.708  1.00 90.99           O  
ATOM   2946  OE2 GLU C 146      10.189  31.175 -11.055  1.00 90.99           O  
ATOM   2947  N   ARG C 147       5.537  29.834  -8.117  1.00 93.93           N  
ATOM   2948  CA  ARG C 147       4.194  30.407  -8.128  1.00 93.93           C  
ATOM   2949  C   ARG C 147       4.245  31.919  -8.325  1.00 93.93           C  
ATOM   2950  O   ARG C 147       4.988  32.616  -7.631  1.00 93.93           O  
ATOM   2951  CB  ARG C 147       3.457  30.072  -6.830  1.00 93.93           C  
ATOM   2952  CG  ARG C 147       3.443  28.590  -6.493  1.00 93.93           C  
ATOM   2953  CD  ARG C 147       2.395  27.838  -7.300  1.00 93.93           C  
ATOM   2954  NE  ARG C 147       2.335  26.427  -6.924  1.00 93.93           N  
ATOM   2955  CZ  ARG C 147       1.553  25.522  -7.503  1.00 93.93           C  
ATOM   2956  NH1 ARG C 147       0.745  25.862  -8.501  1.00 93.93           N  
ATOM   2957  NH2 ARG C 147       1.577  24.266  -7.082  1.00 93.93           N  
ATOM   2958  N   ASN C 148       3.614  32.421  -9.314  1.00 94.85           N  
ATOM   2959  CA  ASN C 148       3.481  33.857  -9.530  1.00 94.85           C  
ATOM   2960  C   ASN C 148       2.208  34.404  -8.889  1.00 94.85           C  
ATOM   2961  O   ASN C 148       1.102  34.005  -9.256  1.00 94.85           O  
ATOM   2962  CB  ASN C 148       3.503  34.180 -11.026  1.00 94.85           C  
ATOM   2963  CG  ASN C 148       4.839  33.868 -11.670  1.00 94.85           C  
ATOM   2964  ND2 ASN C 148       4.804  33.410 -12.916  1.00 94.85           N  
ATOM   2965  OD1 ASN C 148       5.895  34.036 -11.053  1.00 94.85           O  
ATOM   2966  N   VAL C 149       2.423  35.313  -7.933  1.00 94.49           N  
ATOM   2967  CA  VAL C 149       1.298  35.855  -7.180  1.00 94.49           C  
ATOM   2968  C   VAL C 149       1.168  37.352  -7.450  1.00 94.49           C  
ATOM   2969  O   VAL C 149       2.093  38.121  -7.176  1.00 94.49           O  
ATOM   2970  CB  VAL C 149       1.453  35.598  -5.664  1.00 94.49           C  
ATOM   2971  CG1 VAL C 149       0.245  36.134  -4.898  1.00 94.49           C  
ATOM   2972  CG2 VAL C 149       1.642  34.106  -5.393  1.00 94.49           C  
ATOM   2973  N   GLU C 150       0.077  37.790  -8.019  1.00 94.65           N  
ATOM   2974  CA  GLU C 150      -0.226  39.203  -8.223  1.00 94.65           C  
ATOM   2975  C   GLU C 150      -1.226  39.708  -7.187  1.00 94.65           C  
ATOM   2976  O   GLU C 150      -2.342  39.193  -7.090  1.00 94.65           O  
ATOM   2977  CB  GLU C 150      -0.767  39.439  -9.635  1.00 94.65           C  
ATOM   2978  CG  GLU C 150       0.213  39.070 -10.738  1.00 94.65           C  
ATOM   2979  CD  GLU C 150      -0.335  39.316 -12.136  1.00 94.65           C  
ATOM   2980  OE1 GLU C 150       0.392  39.069 -13.125  1.00 94.65           O  
ATOM   2981  OE2 GLU C 150      -1.500  39.759 -12.241  1.00 94.65           O  
ATOM   2982  N   VAL C 151      -0.771  40.682  -6.464  1.00 93.39           N  
ATOM   2983  CA  VAL C 151      -1.619  41.201  -5.396  1.00 93.39           C  
ATOM   2984  C   VAL C 151      -1.775  42.712  -5.547  1.00 93.39           C  
ATOM   2985  O   VAL C 151      -0.781  43.438  -5.641  1.00 93.39           O  
ATOM   2986  CB  VAL C 151      -1.047  40.861  -4.001  1.00 93.39           C  
ATOM   2987  CG1 VAL C 151      -2.025  41.270  -2.901  1.00 93.39           C  
ATOM   2988  CG2 VAL C 151      -0.724  39.372  -3.906  1.00 93.39           C  
ATOM   2989  N   PRO C 152      -3.018  43.213  -5.602  1.00 92.55           N  
ATOM   2990  CA  PRO C 152      -3.220  44.664  -5.605  1.00 92.55           C  
ATOM   2991  C   PRO C 152      -2.778  45.324  -4.302  1.00 92.55           C  
ATOM   2992  O   PRO C 152      -2.804  44.691  -3.244  1.00 92.55           O  
ATOM   2993  CB  PRO C 152      -4.731  44.808  -5.806  1.00 92.55           C  
ATOM   2994  CG  PRO C 152      -5.202  43.436  -6.163  1.00 92.55           C  
ATOM   2995  CD  PRO C 152      -4.167  42.444  -5.715  1.00 92.55           C  
ATOM   2996  N   GLN C 153      -2.382  46.537  -4.479  1.00 91.47           N  
ATOM   2997  CA  GLN C 153      -1.944  47.301  -3.315  1.00 91.47           C  
ATOM   2998  C   GLN C 153      -3.050  47.392  -2.268  1.00 91.47           C  
ATOM   2999  O   GLN C 153      -4.225  47.534  -2.610  1.00 91.47           O  
ATOM   3000  CB  GLN C 153      -1.497  48.704  -3.731  1.00 91.47           C  
ATOM   3001  CG  GLN C 153      -0.559  49.371  -2.734  1.00 91.47           C  
ATOM   3002  CD  GLN C 153       0.025  50.670  -3.257  1.00 91.47           C  
ATOM   3003  NE2 GLN C 153       0.879  51.301  -2.457  1.00 91.47           N  
ATOM   3004  OE1 GLN C 153      -0.287  51.103  -4.371  1.00 91.47           O  
ATOM   3005  N   MET C 154      -2.771  47.290  -0.954  1.00 90.81           N  
ATOM   3006  CA  MET C 154      -3.663  47.406   0.197  1.00 90.81           C  
ATOM   3007  C   MET C 154      -4.505  46.145   0.361  1.00 90.81           C  
ATOM   3008  O   MET C 154      -5.470  46.135   1.127  1.00 90.81           O  
ATOM   3009  CB  MET C 154      -4.571  48.628   0.054  1.00 90.81           C  
ATOM   3010  CG  MET C 154      -3.850  49.953   0.242  1.00 90.81           C  
ATOM   3011  SD  MET C 154      -4.320  50.793   1.805  1.00 90.81           S  
ATOM   3012  CE  MET C 154      -5.069  52.306   1.141  1.00 90.81           C  
ATOM   3013  N   GLU C 155      -4.258  45.243  -0.454  1.00 92.01           N  
ATOM   3014  CA  GLU C 155      -4.901  43.945  -0.273  1.00 92.01           C  
ATOM   3015  C   GLU C 155      -3.996  42.982   0.490  1.00 92.01           C  
ATOM   3016  O   GLU C 155      -2.838  43.300   0.771  1.00 92.01           O  
ATOM   3017  CB  GLU C 155      -5.289  43.344  -1.626  1.00 92.01           C  
ATOM   3018  CG  GLU C 155      -6.490  44.014  -2.275  1.00 92.01           C  
ATOM   3019  CD  GLU C 155      -7.239  43.104  -3.236  1.00 92.01           C  
ATOM   3020  OE1 GLU C 155      -8.200  43.569  -3.888  1.00 92.01           O  
ATOM   3021  OE2 GLU C 155      -6.862  41.915  -3.334  1.00 92.01           O  
ATOM   3022  N   ASP C 156      -4.546  41.857   0.885  1.00 93.89           N  
ATOM   3023  CA  ASP C 156      -3.794  40.884   1.671  1.00 93.89           C  
ATOM   3024  C   ASP C 156      -3.032  39.918   0.766  1.00 93.89           C  
ATOM   3025  O   ASP C 156      -3.593  39.385  -0.193  1.00 93.89           O  
ATOM   3026  CB  ASP C 156      -4.730  40.106   2.600  1.00 93.89           C  
ATOM   3027  CG  ASP C 156      -5.450  40.997   3.596  1.00 93.89           C  
ATOM   3028  OD1 ASP C 156      -5.076  42.181   3.739  1.00 93.89           O  
ATOM   3029  OD2 ASP C 156      -6.398  40.509   4.250  1.00 93.89           O  
ATOM   3030  N   MET C 157      -1.782  39.752   1.036  1.00 94.14           N  
ATOM   3031  CA  MET C 157      -0.960  38.774   0.327  1.00 94.14           C  
ATOM   3032  C   MET C 157      -0.996  37.421   1.031  1.00 94.14           C  
ATOM   3033  O   MET C 157      -0.710  37.330   2.226  1.00 94.14           O  
ATOM   3034  CB  MET C 157       0.484  39.266   0.214  1.00 94.14           C  
ATOM   3035  CG  MET C 157       1.409  38.291  -0.497  1.00 94.14           C  
ATOM   3036  SD  MET C 157       3.166  38.818  -0.436  1.00 94.14           S  
ATOM   3037  CE  MET C 157       3.534  38.502   1.312  1.00 94.14           C  
ATOM   3038  N   ILE C 158      -1.399  36.404   0.368  1.00 95.89           N  
ATOM   3039  CA  ILE C 158      -1.469  35.055   0.916  1.00 95.89           C  
ATOM   3040  C   ILE C 158      -0.589  34.117   0.094  1.00 95.89           C  
ATOM   3041  O   ILE C 158      -0.832  33.914  -1.099  1.00 95.89           O  
ATOM   3042  CB  ILE C 158      -2.922  34.533   0.951  1.00 95.89           C  
ATOM   3043  CG1 ILE C 158      -3.818  35.497   1.739  1.00 95.89           C  
ATOM   3044  CG2 ILE C 158      -2.977  33.123   1.547  1.00 95.89           C  
ATOM   3045  CD1 ILE C 158      -5.296  35.133   1.709  1.00 95.89           C  
ATOM   3046  N   LEU C 159       0.407  33.639   0.657  1.00 95.86           N  
ATOM   3047  CA  LEU C 159       1.274  32.643   0.037  1.00 95.86           C  
ATOM   3048  C   LEU C 159       1.004  31.255   0.609  1.00 95.86           C  
ATOM   3049  O   LEU C 159       1.276  31.000   1.784  1.00 95.86           O  
ATOM   3050  CB  LEU C 159       2.746  33.014   0.240  1.00 95.86           C  
ATOM   3051  CG  LEU C 159       3.154  34.426  -0.183  1.00 95.86           C  
ATOM   3052  CD1 LEU C 159       4.642  34.645   0.068  1.00 95.86           C  
ATOM   3053  CD2 LEU C 159       2.813  34.666  -1.649  1.00 95.86           C  
ATOM   3054  N   ASP C 160       0.489  30.371  -0.152  1.00 96.32           N  
ATOM   3055  CA  ASP C 160       0.098  29.029   0.270  1.00 96.32           C  
ATOM   3056  C   ASP C 160       1.164  28.002  -0.106  1.00 96.32           C  
ATOM   3057  O   ASP C 160       1.407  27.756  -1.290  1.00 96.32           O  
ATOM   3058  CB  ASP C 160      -1.247  28.642  -0.348  1.00 96.32           C  
ATOM   3059  CG  ASP C 160      -1.817  27.359   0.230  1.00 96.32           C  
ATOM   3060  OD1 ASP C 160      -1.213  26.788   1.163  1.00 96.32           O  
ATOM   3061  OD2 ASP C 160      -2.880  26.913  -0.255  1.00 96.32           O  
ATOM   3062  N   CYS C 161       1.744  27.369   0.880  1.00 95.87           N  
ATOM   3063  CA  CYS C 161       2.780  26.362   0.682  1.00 95.87           C  
ATOM   3064  C   CYS C 161       2.222  24.958   0.881  1.00 95.87           C  
ATOM   3065  O   CYS C 161       2.972  23.980   0.874  1.00 95.87           O  
ATOM   3066  CB  CYS C 161       3.948  26.597   1.638  1.00 95.87           C  
ATOM   3067  SG  CYS C 161       5.450  25.701   1.189  1.00 95.87           S  
ATOM   3068  N   GLU C 162       1.015  24.777   1.133  1.00 95.24           N  
ATOM   3069  CA  GLU C 162       0.394  23.490   1.432  1.00 95.24           C  
ATOM   3070  C   GLU C 162       0.146  22.686   0.158  1.00 95.24           C  
ATOM   3071  O   GLU C 162      -0.346  23.225  -0.836  1.00 95.24           O  
ATOM   3072  CB  GLU C 162      -0.919  23.689   2.192  1.00 95.24           C  
ATOM   3073  CG  GLU C 162      -1.551  22.394   2.681  1.00 95.24           C  
ATOM   3074  CD  GLU C 162      -2.776  22.615   3.552  1.00 95.24           C  
ATOM   3075  OE1 GLU C 162      -3.305  21.631   4.117  1.00 95.24           O  
ATOM   3076  OE2 GLU C 162      -3.214  23.782   3.669  1.00 95.24           O  
ATOM   3077  N   LEU C 163       0.558  21.531   0.143  1.00 94.21           N  
ATOM   3078  CA  LEU C 163       0.241  20.572  -0.908  1.00 94.21           C  
ATOM   3079  C   LEU C 163      -0.657  19.460  -0.377  1.00 94.21           C  
ATOM   3080  O   LEU C 163      -0.719  19.230   0.833  1.00 94.21           O  
ATOM   3081  CB  LEU C 163       1.523  19.973  -1.493  1.00 94.21           C  
ATOM   3082  CG  LEU C 163       2.501  20.959  -2.134  1.00 94.21           C  
ATOM   3083  CD1 LEU C 163       3.777  20.239  -2.560  1.00 94.21           C  
ATOM   3084  CD2 LEU C 163       1.852  21.658  -3.324  1.00 94.21           C  
ATOM   3085  N   ASN C 164      -1.424  18.736  -1.188  1.00 93.18           N  
ATOM   3086  CA  ASN C 164      -2.435  17.750  -0.815  1.00 93.18           C  
ATOM   3087  C   ASN C 164      -1.829  16.602  -0.012  1.00 93.18           C  
ATOM   3088  O   ASN C 164      -2.458  16.086   0.913  1.00 93.18           O  
ATOM   3089  CB  ASN C 164      -3.143  17.211  -2.060  1.00 93.18           C  
ATOM   3090  CG  ASN C 164      -4.009  18.255  -2.737  1.00 93.18           C  
ATOM   3091  ND2 ASN C 164      -4.381  17.998  -3.986  1.00 93.18           N  
ATOM   3092  OD1 ASN C 164      -4.341  19.284  -2.143  1.00 93.18           O  
ATOM   3093  N   TRP C 165      -0.602  16.227  -0.316  1.00 94.60           N  
ATOM   3094  CA  TRP C 165      -0.004  15.043   0.293  1.00 94.60           C  
ATOM   3095  C   TRP C 165       0.653  15.389   1.625  1.00 94.60           C  
ATOM   3096  O   TRP C 165       1.071  14.497   2.367  1.00 94.60           O  
ATOM   3097  CB  TRP C 165       1.025  14.413  -0.650  1.00 94.60           C  
ATOM   3098  CG  TRP C 165       2.105  15.356  -1.090  1.00 94.60           C  
ATOM   3099  CD1 TRP C 165       2.111  16.134  -2.213  1.00 94.60           C  
ATOM   3100  CD2 TRP C 165       3.339  15.615  -0.414  1.00 94.60           C  
ATOM   3101  CE2 TRP C 165       4.047  16.562  -1.185  1.00 94.60           C  
ATOM   3102  CE3 TRP C 165       3.916  15.137   0.771  1.00 94.60           C  
ATOM   3103  NE1 TRP C 165       3.277  16.863  -2.276  1.00 94.60           N  
ATOM   3104  CZ2 TRP C 165       5.304  17.043  -0.810  1.00 94.60           C  
ATOM   3105  CZ3 TRP C 165       5.167  15.616   1.143  1.00 94.60           C  
ATOM   3106  CH2 TRP C 165       5.845  16.559   0.353  1.00 94.60           C  
ATOM   3107  N   HIS C 166       0.793  16.685   1.998  1.00 94.36           N  
ATOM   3108  CA  HIS C 166       1.443  17.086   3.241  1.00 94.36           C  
ATOM   3109  C   HIS C 166       0.739  16.479   4.450  1.00 94.36           C  
ATOM   3110  O   HIS C 166       1.394  16.035   5.396  1.00 94.36           O  
ATOM   3111  CB  HIS C 166       1.475  18.610   3.361  1.00 94.36           C  
ATOM   3112  CG  HIS C 166       2.521  19.258   2.511  1.00 94.36           C  
ATOM   3113  CD2 HIS C 166       3.448  18.723   1.682  1.00 94.36           C  
ATOM   3114  ND1 HIS C 166       2.697  20.624   2.459  1.00 94.36           N  
ATOM   3115  CE1 HIS C 166       3.690  20.902   1.631  1.00 94.36           C  
ATOM   3116  NE2 HIS C 166       4.163  19.766   1.147  1.00 94.36           N  
ATOM   3117  N   GLN C 167      -0.603  16.463   4.396  1.00 91.88           N  
ATOM   3118  CA  GLN C 167      -1.390  15.964   5.518  1.00 91.88           C  
ATOM   3119  C   GLN C 167      -1.144  14.475   5.744  1.00 91.88           C  
ATOM   3120  O   GLN C 167      -1.269  13.983   6.867  1.00 91.88           O  
ATOM   3121  CB  GLN C 167      -2.880  16.220   5.286  1.00 91.88           C  
ATOM   3122  CG  GLN C 167      -3.258  17.695   5.283  1.00 91.88           C  
ATOM   3123  CD  GLN C 167      -4.716  17.928   4.933  1.00 91.88           C  
ATOM   3124  NE2 GLN C 167      -5.137  19.187   4.957  1.00 91.88           N  
ATOM   3125  OE1 GLN C 167      -5.455  16.984   4.641  1.00 91.88           O  
ATOM   3126  N   ALA C 168      -0.808  13.815   4.725  1.00 92.32           N  
ATOM   3127  CA  ALA C 168      -0.625  12.369   4.818  1.00 92.32           C  
ATOM   3128  C   ALA C 168       0.832  12.017   5.105  1.00 92.32           C  
ATOM   3129  O   ALA C 168       1.140  10.887   5.493  1.00 92.32           O  
ATOM   3130  CB  ALA C 168      -1.091  11.689   3.533  1.00 92.32           C  
ATOM   3131  N   SER C 169       1.792  12.998   4.971  1.00 93.97           N  
ATOM   3132  CA  SER C 169       3.216  12.747   5.166  1.00 93.97           C  
ATOM   3133  C   SER C 169       3.571  12.693   6.648  1.00 93.97           C  
ATOM   3134  O   SER C 169       2.980  13.411   7.458  1.00 93.97           O  
ATOM   3135  CB  SER C 169       4.051  13.825   4.471  1.00 93.97           C  
ATOM   3136  OG  SER C 169       5.435  13.573   4.638  1.00 93.97           O  
ATOM   3137  N   GLU C 170       4.467  11.834   6.906  1.00 93.04           N  
ATOM   3138  CA  GLU C 170       4.957  11.739   8.278  1.00 93.04           C  
ATOM   3139  C   GLU C 170       6.272  12.495   8.448  1.00 93.04           C  
ATOM   3140  O   GLU C 170       6.923  12.847   7.462  1.00 93.04           O  
ATOM   3141  CB  GLU C 170       5.136  10.275   8.685  1.00 93.04           C  
ATOM   3142  CG  GLU C 170       3.844   9.472   8.680  1.00 93.04           C  
ATOM   3143  CD  GLU C 170       4.045   8.008   9.034  1.00 93.04           C  
ATOM   3144  OE1 GLU C 170       3.091   7.210   8.888  1.00 93.04           O  
ATOM   3145  OE2 GLU C 170       5.168   7.653   9.462  1.00 93.04           O  
ATOM   3146  N   GLY C 171       6.553  12.849   9.716  1.00 92.21           N  
ATOM   3147  CA  GLY C 171       7.834  13.438  10.071  1.00 92.21           C  
ATOM   3148  C   GLY C 171       7.960  14.890   9.648  1.00 92.21           C  
ATOM   3149  O   GLY C 171       9.061  15.362   9.356  1.00 92.21           O  
ATOM   3150  N   LEU C 172       6.890  15.491   9.457  1.00 94.24           N  
ATOM   3151  CA  LEU C 172       6.934  16.895   9.066  1.00 94.24           C  
ATOM   3152  C   LEU C 172       7.175  17.789  10.279  1.00 94.24           C  
ATOM   3153  O   LEU C 172       6.766  17.454  11.393  1.00 94.24           O  
ATOM   3154  CB  LEU C 172       5.632  17.300   8.371  1.00 94.24           C  
ATOM   3155  CG  LEU C 172       5.289  16.548   7.084  1.00 94.24           C  
ATOM   3156  CD1 LEU C 172       3.924  16.986   6.561  1.00 94.24           C  
ATOM   3157  CD2 LEU C 172       6.367  16.772   6.030  1.00 94.24           C  
ATOM   3158  N   THR C 173       7.891  18.856  10.098  1.00 94.23           N  
ATOM   3159  CA  THR C 173       8.157  19.813  11.167  1.00 94.23           C  
ATOM   3160  C   THR C 173       7.400  21.116  10.928  1.00 94.23           C  
ATOM   3161  O   THR C 173       6.175  21.160  11.057  1.00 94.23           O  
ATOM   3162  CB  THR C 173       9.663  20.107  11.292  1.00 94.23           C  
ATOM   3163  CG2 THR C 173      10.436  18.854  11.696  1.00 94.23           C  
ATOM   3164  OG1 THR C 173      10.159  20.576  10.032  1.00 94.23           O  
ATOM   3165  N   ASP C 174       8.185  22.182  10.519  1.00 95.61           N  
ATOM   3166  CA  ASP C 174       7.531  23.480  10.394  1.00 95.61           C  
ATOM   3167  C   ASP C 174       7.689  24.042   8.982  1.00 95.61           C  
ATOM   3168  O   ASP C 174       8.604  23.655   8.254  1.00 95.61           O  
ATOM   3169  CB  ASP C 174       8.095  24.467  11.418  1.00 95.61           C  
ATOM   3170  CG  ASP C 174       7.815  24.056  12.853  1.00 95.61           C  
ATOM   3171  OD1 ASP C 174       6.775  23.413  13.112  1.00 95.61           O  
ATOM   3172  OD2 ASP C 174       8.642  24.380  13.733  1.00 95.61           O  
ATOM   3173  N   TYR C 175       6.667  24.880   8.698  1.00 96.92           N  
ATOM   3174  CA  TYR C 175       6.796  25.688   7.491  1.00 96.92           C  
ATOM   3175  C   TYR C 175       7.638  26.930   7.753  1.00 96.92           C  
ATOM   3176  O   TYR C 175       7.439  27.624   8.752  1.00 96.92           O  
ATOM   3177  CB  TYR C 175       5.415  26.094   6.966  1.00 96.92           C  
ATOM   3178  CG  TYR C 175       4.596  24.936   6.450  1.00 96.92           C  
ATOM   3179  CD1 TYR C 175       4.681  24.535   5.119  1.00 96.92           C  
ATOM   3180  CD2 TYR C 175       3.736  24.240   7.293  1.00 96.92           C  
ATOM   3181  CE1 TYR C 175       3.927  23.470   4.639  1.00 96.92           C  
ATOM   3182  CE2 TYR C 175       2.977  23.173   6.824  1.00 96.92           C  
ATOM   3183  CZ  TYR C 175       3.079  22.795   5.498  1.00 96.92           C  
ATOM   3184  OH  TYR C 175       2.331  21.740   5.027  1.00 96.92           O  
ATOM   3185  N   SER C 176       8.644  27.147   6.919  1.00 97.08           N  
ATOM   3186  CA  SER C 176       9.488  28.335   7.005  1.00 97.08           C  
ATOM   3187  C   SER C 176       9.391  29.174   5.735  1.00 97.08           C  
ATOM   3188  O   SER C 176       9.624  28.671   4.634  1.00 97.08           O  
ATOM   3189  CB  SER C 176      10.944  27.941   7.257  1.00 97.08           C  
ATOM   3190  OG  SER C 176      11.052  27.122   8.408  1.00 97.08           O  
ATOM   3191  N   PHE C 177       9.012  30.411   5.927  1.00 97.40           N  
ATOM   3192  CA  PHE C 177       8.940  31.332   4.798  1.00 97.40           C  
ATOM   3193  C   PHE C 177      10.117  32.299   4.811  1.00 97.40           C  
ATOM   3194  O   PHE C 177      10.400  32.926   5.834  1.00 97.40           O  
ATOM   3195  CB  PHE C 177       7.621  32.111   4.822  1.00 97.40           C  
ATOM   3196  CG  PHE C 177       6.419  31.281   4.455  1.00 97.40           C  
ATOM   3197  CD1 PHE C 177       5.952  31.250   3.148  1.00 97.40           C  
ATOM   3198  CD2 PHE C 177       5.757  30.534   5.420  1.00 97.40           C  
ATOM   3199  CE1 PHE C 177       4.841  30.483   2.805  1.00 97.40           C  
ATOM   3200  CE2 PHE C 177       4.645  29.765   5.086  1.00 97.40           C  
ATOM   3201  CZ  PHE C 177       4.188  29.741   3.778  1.00 97.40           C  
ATOM   3202  N   TYR C 178      10.768  32.335   3.703  1.00 96.60           N  
ATOM   3203  CA  TYR C 178      11.916  33.221   3.554  1.00 96.60           C  
ATOM   3204  C   TYR C 178      11.650  34.286   2.497  1.00 96.60           C  
ATOM   3205  O   TYR C 178      11.000  34.015   1.484  1.00 96.60           O  
ATOM   3206  CB  TYR C 178      13.168  32.421   3.185  1.00 96.60           C  
ATOM   3207  CG  TYR C 178      13.587  31.426   4.241  1.00 96.60           C  
ATOM   3208  CD1 TYR C 178      14.460  31.791   5.263  1.00 96.60           C  
ATOM   3209  CD2 TYR C 178      13.111  30.119   4.218  1.00 96.60           C  
ATOM   3210  CE1 TYR C 178      14.849  30.878   6.237  1.00 96.60           C  
ATOM   3211  CE2 TYR C 178      13.494  29.198   5.187  1.00 96.60           C  
ATOM   3212  CZ  TYR C 178      14.362  29.586   6.190  1.00 96.60           C  
ATOM   3213  OH  TYR C 178      14.744  28.678   7.152  1.00 96.60           O  
ATOM   3214  N   ARG C 179      12.058  35.455   2.763  1.00 95.60           N  
ATOM   3215  CA  ARG C 179      12.135  36.494   1.741  1.00 95.60           C  
ATOM   3216  C   ARG C 179      13.503  36.498   1.066  1.00 95.60           C  
ATOM   3217  O   ARG C 179      14.532  36.593   1.737  1.00 95.60           O  
ATOM   3218  CB  ARG C 179      11.846  37.868   2.348  1.00 95.60           C  
ATOM   3219  CG  ARG C 179      11.865  39.004   1.337  1.00 95.60           C  
ATOM   3220  CD  ARG C 179      10.531  39.139   0.616  1.00 95.60           C  
ATOM   3221  NE  ARG C 179      10.527  40.275  -0.302  1.00 95.60           N  
ATOM   3222  CZ  ARG C 179       9.468  40.685  -0.994  1.00 95.60           C  
ATOM   3223  NH1 ARG C 179       8.302  40.059  -0.886  1.00 95.60           N  
ATOM   3224  NH2 ARG C 179       9.576  41.730  -1.801  1.00 95.60           N  
ATOM   3225  N   VAL C 180      13.513  36.277  -0.164  1.00 94.24           N  
ATOM   3226  CA  VAL C 180      14.759  36.213  -0.922  1.00 94.24           C  
ATOM   3227  C   VAL C 180      15.089  37.590  -1.493  1.00 94.24           C  
ATOM   3228  O   VAL C 180      14.307  38.154  -2.262  1.00 94.24           O  
ATOM   3229  CB  VAL C 180      14.676  35.171  -2.061  1.00 94.24           C  
ATOM   3230  CG1 VAL C 180      16.030  35.021  -2.754  1.00 94.24           C  
ATOM   3231  CG2 VAL C 180      14.199  33.825  -1.518  1.00 94.24           C  
ATOM   3232  N   TRP C 181      16.281  38.053  -1.098  1.00 91.18           N  
ATOM   3233  CA  TRP C 181      16.701  39.374  -1.556  1.00 91.18           C  
ATOM   3234  C   TRP C 181      17.628  39.264  -2.762  1.00 91.18           C  
ATOM   3235  O   TRP C 181      18.149  38.185  -3.054  1.00 91.18           O  
ATOM   3236  CB  TRP C 181      17.401  40.137  -0.426  1.00 91.18           C  
ATOM   3237  CG  TRP C 181      16.575  40.277   0.817  1.00 91.18           C  
ATOM   3238  CD1 TRP C 181      16.738  39.604   1.995  1.00 91.18           C  
ATOM   3239  CD2 TRP C 181      15.452  41.145   1.002  1.00 91.18           C  
ATOM   3240  CE2 TRP C 181      14.982  40.944   2.319  1.00 91.18           C  
ATOM   3241  CE3 TRP C 181      14.797  42.072   0.182  1.00 91.18           C  
ATOM   3242  NE1 TRP C 181      15.784  40.002   2.903  1.00 91.18           N  
ATOM   3243  CZ2 TRP C 181      13.886  41.641   2.835  1.00 91.18           C  
ATOM   3244  CZ3 TRP C 181      13.706  42.764   0.696  1.00 91.18           C  
ATOM   3245  CH2 TRP C 181      13.263  42.543   2.011  1.00 91.18           C  
ATOM   3246  N   GLY C 182      17.713  40.256  -3.658  1.00 84.03           N  
ATOM   3247  CA  GLY C 182      18.521  40.285  -4.866  1.00 84.03           C  
ATOM   3248  C   GLY C 182      19.989  39.999  -4.610  1.00 84.03           C  
ATOM   3249  O   GLY C 182      20.703  39.540  -5.504  1.00 84.03           O  
ATOM   3250  N   ASN C 183      20.481  40.238  -3.299  1.00 83.92           N  
ATOM   3251  CA  ASN C 183      21.883  40.006  -2.970  1.00 83.92           C  
ATOM   3252  C   ASN C 183      22.124  38.566  -2.527  1.00 83.92           C  
ATOM   3253  O   ASN C 183      23.069  38.289  -1.786  1.00 83.92           O  
ATOM   3254  CB  ASN C 183      22.347  40.979  -1.884  1.00 83.92           C  
ATOM   3255  CG  ASN C 183      21.404  41.026  -0.699  1.00 83.92           C  
ATOM   3256  ND2 ASN C 183      21.731  41.852   0.289  1.00 83.92           N  
ATOM   3257  OD1 ASN C 183      20.388  40.325  -0.670  1.00 83.92           O  
ATOM   3258  N   ASN C 184      21.339  37.659  -2.932  1.00 82.30           N  
ATOM   3259  CA  ASN C 184      21.444  36.243  -2.599  1.00 82.30           C  
ATOM   3260  C   ASN C 184      21.341  36.011  -1.095  1.00 82.30           C  
ATOM   3261  O   ASN C 184      21.988  35.111  -0.555  1.00 82.30           O  
ATOM   3262  CB  ASN C 184      22.752  35.661  -3.138  1.00 82.30           C  
ATOM   3263  CG  ASN C 184      22.592  35.039  -4.512  1.00 82.30           C  
ATOM   3264  ND2 ASN C 184      23.708  34.661  -5.126  1.00 82.30           N  
ATOM   3265  OD1 ASN C 184      21.476  34.901  -5.019  1.00 82.30           O  
ATOM   3266  N   THR C 185      20.832  36.977  -0.408  1.00 89.56           N  
ATOM   3267  CA  THR C 185      20.562  36.806   1.016  1.00 89.56           C  
ATOM   3268  C   THR C 185      19.078  36.546   1.258  1.00 89.56           C  
ATOM   3269  O   THR C 185      18.241  36.858   0.408  1.00 89.56           O  
ATOM   3270  CB  THR C 185      21.008  38.039   1.821  1.00 89.56           C  
ATOM   3271  CG2 THR C 185      22.501  38.299   1.648  1.00 89.56           C  
ATOM   3272  OG1 THR C 185      20.279  39.187   1.368  1.00 89.56           O  
ATOM   3273  N   GLU C 186      18.839  35.790   2.291  1.00 92.66           N  
ATOM   3274  CA  GLU C 186      17.456  35.467   2.629  1.00 92.66           C  
ATOM   3275  C   GLU C 186      17.144  35.824   4.079  1.00 92.66           C  
ATOM   3276  O   GLU C 186      18.026  35.779   4.938  1.00 92.66           O  
ATOM   3277  CB  GLU C 186      17.174  33.983   2.381  1.00 92.66           C  
ATOM   3278  CG  GLU C 186      17.402  33.546   0.941  1.00 92.66           C  
ATOM   3279  CD  GLU C 186      17.141  32.065   0.715  1.00 92.66           C  
ATOM   3280  OE1 GLU C 186      17.245  31.601  -0.443  1.00 92.66           O  
ATOM   3281  OE2 GLU C 186      16.831  31.364   1.703  1.00 92.66           O  
ATOM   3282  N   THR C 187      15.949  36.353   4.355  1.00 94.57           N  
ATOM   3283  CA  THR C 187      15.467  36.673   5.695  1.00 94.57           C  
ATOM   3284  C   THR C 187      14.259  35.813   6.055  1.00 94.57           C  
ATOM   3285  O   THR C 187      13.337  35.662   5.251  1.00 94.57           O  
ATOM   3286  CB  THR C 187      15.094  38.163   5.813  1.00 94.57           C  
ATOM   3287  CG2 THR C 187      14.910  38.568   7.273  1.00 94.57           C  
ATOM   3288  OG1 THR C 187      16.136  38.958   5.235  1.00 94.57           O  
ATOM   3289  N   LEU C 188      14.310  35.240   7.266  1.00 95.77           N  
ATOM   3290  CA  LEU C 188      13.195  34.430   7.743  1.00 95.77           C  
ATOM   3291  C   LEU C 188      12.013  35.310   8.138  1.00 95.77           C  
ATOM   3292  O   LEU C 188      12.141  36.175   9.006  1.00 95.77           O  
ATOM   3293  CB  LEU C 188      13.627  33.573   8.936  1.00 95.77           C  
ATOM   3294  CG  LEU C 188      12.561  32.652   9.531  1.00 95.77           C  
ATOM   3295  CD1 LEU C 188      12.215  31.537   8.549  1.00 95.77           C  
ATOM   3296  CD2 LEU C 188      13.036  32.072  10.859  1.00 95.77           C  
ATOM   3297  N   VAL C 189      10.960  35.121   7.517  1.00 94.61           N  
ATOM   3298  CA  VAL C 189       9.780  35.950   7.736  1.00 94.61           C  
ATOM   3299  C   VAL C 189       8.855  35.275   8.745  1.00 94.61           C  
ATOM   3300  O   VAL C 189       8.350  35.923   9.665  1.00 94.61           O  
ATOM   3301  CB  VAL C 189       9.023  36.220   6.417  1.00 94.61           C  
ATOM   3302  CG1 VAL C 189       7.833  37.147   6.656  1.00 94.61           C  
ATOM   3303  CG2 VAL C 189       9.967  36.817   5.373  1.00 94.61           C  
ATOM   3304  N   SER C 190       8.541  34.046   8.545  1.00 94.67           N  
ATOM   3305  CA  SER C 190       7.649  33.305   9.431  1.00 94.67           C  
ATOM   3306  C   SER C 190       8.055  31.839   9.525  1.00 94.67           C  
ATOM   3307  O   SER C 190       8.624  31.285   8.581  1.00 94.67           O  
ATOM   3308  CB  SER C 190       6.202  33.412   8.946  1.00 94.67           C  
ATOM   3309  OG  SER C 190       5.515  32.187   9.140  1.00 94.67           O  
ATOM   3310  N   LYS C 191       7.902  31.254  10.733  1.00 95.60           N  
ATOM   3311  CA  LYS C 191       8.141  29.838  10.995  1.00 95.60           C  
ATOM   3312  C   LYS C 191       7.071  29.260  11.917  1.00 95.60           C  
ATOM   3313  O   LYS C 191       6.781  29.828  12.971  1.00 95.60           O  
ATOM   3314  CB  LYS C 191       9.527  29.632  11.608  1.00 95.60           C  
ATOM   3315  CG  LYS C 191       9.886  28.174  11.854  1.00 95.60           C  
ATOM   3316  CD  LYS C 191      11.308  28.028  12.380  1.00 95.60           C  
ATOM   3317  CE  LYS C 191      11.683  26.567  12.581  1.00 95.60           C  
ATOM   3318  NZ  LYS C 191      13.135  26.406  12.897  1.00 95.60           N  
ATOM   3319  N   GLY C 192       6.397  28.230  11.519  1.00 94.68           N  
ATOM   3320  CA  GLY C 192       5.365  27.603  12.329  1.00 94.68           C  
ATOM   3321  C   GLY C 192       4.671  26.453  11.626  1.00 94.68           C  
ATOM   3322  O   GLY C 192       5.163  25.948  10.614  1.00 94.68           O  
ATOM   3323  N   LYS C 193       3.563  26.056  12.184  1.00 94.70           N  
ATOM   3324  CA  LYS C 193       2.801  24.933  11.646  1.00 94.70           C  
ATOM   3325  C   LYS C 193       1.811  25.400  10.582  1.00 94.70           C  
ATOM   3326  O   LYS C 193       1.220  24.581   9.876  1.00 94.70           O  
ATOM   3327  CB  LYS C 193       2.060  24.201  12.766  1.00 94.70           C  
ATOM   3328  CG  LYS C 193       2.975  23.579  13.810  1.00 94.70           C  
ATOM   3329  CD  LYS C 193       3.777  22.420  13.231  1.00 94.70           C  
ATOM   3330  CE  LYS C 193       4.599  21.717  14.303  1.00 94.70           C  
ATOM   3331  NZ  LYS C 193       5.722  20.930  13.712  1.00 94.70           N  
ATOM   3332  N   GLU C 194       1.753  26.744  10.458  1.00 94.80           N  
ATOM   3333  CA  GLU C 194       0.855  27.308   9.454  1.00 94.80           C  
ATOM   3334  C   GLU C 194       1.454  27.197   8.055  1.00 94.80           C  
ATOM   3335  O   GLU C 194       2.584  27.629   7.821  1.00 94.80           O  
ATOM   3336  CB  GLU C 194       0.539  28.771   9.776  1.00 94.80           C  
ATOM   3337  CG  GLU C 194      -0.253  28.960  11.063  1.00 94.80           C  
ATOM   3338  CD  GLU C 194      -1.420  29.921  10.912  1.00 94.80           C  
ATOM   3339  OE1 GLU C 194      -2.242  30.029  11.851  1.00 94.80           O  
ATOM   3340  OE2 GLU C 194      -1.516  30.570   9.847  1.00 94.80           O  
ATOM   3341  N   ALA C 195       0.726  26.705   7.165  1.00 96.05           N  
ATOM   3342  CA  ALA C 195       1.205  26.454   5.808  1.00 96.05           C  
ATOM   3343  C   ALA C 195       1.103  27.711   4.950  1.00 96.05           C  
ATOM   3344  O   ALA C 195       1.546  27.721   3.798  1.00 96.05           O  
ATOM   3345  CB  ALA C 195       0.420  25.311   5.169  1.00 96.05           C  
ATOM   3346  N   THR C 196       0.516  28.744   5.481  1.00 96.51           N  
ATOM   3347  CA  THR C 196       0.307  29.959   4.701  1.00 96.51           C  
ATOM   3348  C   THR C 196       0.982  31.153   5.370  1.00 96.51           C  
ATOM   3349  O   THR C 196       1.095  31.203   6.597  1.00 96.51           O  
ATOM   3350  CB  THR C 196      -1.193  30.252   4.515  1.00 96.51           C  
ATOM   3351  CG2 THR C 196      -1.885  29.118   3.765  1.00 96.51           C  
ATOM   3352  OG1 THR C 196      -1.807  30.406   5.799  1.00 96.51           O  
ATOM   3353  N   LEU C 197       1.529  31.985   4.576  1.00 95.95           N  
ATOM   3354  CA  LEU C 197       2.023  33.287   5.010  1.00 95.95           C  
ATOM   3355  C   LEU C 197       1.079  34.401   4.570  1.00 95.95           C  
ATOM   3356  O   LEU C 197       0.812  34.558   3.377  1.00 95.95           O  
ATOM   3357  CB  LEU C 197       3.427  33.541   4.455  1.00 95.95           C  
ATOM   3358  CG  LEU C 197       4.037  34.910   4.755  1.00 95.95           C  
ATOM   3359  CD1 LEU C 197       4.358  35.032   6.241  1.00 95.95           C  
ATOM   3360  CD2 LEU C 197       5.289  35.134   3.913  1.00 95.95           C  
ATOM   3361  N   THR C 198       0.521  35.082   5.495  1.00 95.95           N  
ATOM   3362  CA  THR C 198      -0.412  36.160   5.190  1.00 95.95           C  
ATOM   3363  C   THR C 198       0.164  37.509   5.609  1.00 95.95           C  
ATOM   3364  O   THR C 198       0.627  37.667   6.741  1.00 95.95           O  
ATOM   3365  CB  THR C 198      -1.768  35.939   5.886  1.00 95.95           C  
ATOM   3366  CG2 THR C 198      -2.792  36.977   5.439  1.00 95.95           C  
ATOM   3367  OG1 THR C 198      -2.258  34.632   5.560  1.00 95.95           O  
ATOM   3368  N   LYS C 199       0.283  38.476   4.766  1.00 94.20           N  
ATOM   3369  CA  LYS C 199       0.655  39.864   5.027  1.00 94.20           C  
ATOM   3370  C   LYS C 199      -0.478  40.816   4.657  1.00 94.20           C  
ATOM   3371  O   LYS C 199      -0.818  40.957   3.480  1.00 94.20           O  
ATOM   3372  CB  LYS C 199       1.924  40.234   4.258  1.00 94.20           C  
ATOM   3373  CG  LYS C 199       2.424  41.644   4.531  1.00 94.20           C  
ATOM   3374  CD  LYS C 199       3.117  41.740   5.884  1.00 94.20           C  
ATOM   3375  CE  LYS C 199       3.648  43.143   6.143  1.00 94.20           C  
ATOM   3376  NZ  LYS C 199       4.486  43.199   7.379  1.00 94.20           N  
ATOM   3377  N   PRO C 200      -1.052  41.369   5.609  1.00 93.73           N  
ATOM   3378  CA  PRO C 200      -2.151  42.289   5.306  1.00 93.73           C  
ATOM   3379  C   PRO C 200      -1.667  43.616   4.726  1.00 93.73           C  
ATOM   3380  O   PRO C 200      -0.534  44.031   4.985  1.00 93.73           O  
ATOM   3381  CB  PRO C 200      -2.821  42.498   6.666  1.00 93.73           C  
ATOM   3382  CG  PRO C 200      -1.734  42.267   7.667  1.00 93.73           C  
ATOM   3383  CD  PRO C 200      -0.730  41.324   7.070  1.00 93.73           C  
ATOM   3384  N   MET C 201      -2.433  44.256   3.946  1.00 91.42           N  
ATOM   3385  CA  MET C 201      -2.204  45.588   3.396  1.00 91.42           C  
ATOM   3386  C   MET C 201      -0.822  45.683   2.759  1.00 91.42           C  
ATOM   3387  O   MET C 201       0.015  46.477   3.195  1.00 91.42           O  
ATOM   3388  CB  MET C 201      -2.351  46.652   4.485  1.00 91.42           C  
ATOM   3389  CG  MET C 201      -3.748  46.731   5.081  1.00 91.42           C  
ATOM   3390  SD  MET C 201      -3.942  48.142   6.237  1.00 91.42           S  
ATOM   3391  CE  MET C 201      -5.076  47.409   7.449  1.00 91.42           C  
ATOM   3392  N   VAL C 202      -0.693  44.980   1.748  1.00 91.07           N  
ATOM   3393  CA  VAL C 202       0.622  44.869   1.125  1.00 91.07           C  
ATOM   3394  C   VAL C 202       0.960  46.167   0.396  1.00 91.07           C  
ATOM   3395  O   VAL C 202       0.068  46.856  -0.105  1.00 91.07           O  
ATOM   3396  CB  VAL C 202       0.686  43.675   0.147  1.00 91.07           C  
ATOM   3397  CG1 VAL C 202      -0.114  43.970  -1.120  1.00 91.07           C  
ATOM   3398  CG2 VAL C 202       2.138  43.347  -0.199  1.00 91.07           C  
ATOM   3399  N   GLY C 203       2.242  46.570   0.292  1.00 91.69           N  
ATOM   3400  CA  GLY C 203       2.792  47.699  -0.440  1.00 91.69           C  
ATOM   3401  C   GLY C 203       3.842  47.297  -1.457  1.00 91.69           C  
ATOM   3402  O   GLY C 203       4.168  46.114  -1.587  1.00 91.69           O  
ATOM   3403  N   PRO C 204       4.318  48.251  -2.284  1.00 91.48           N  
ATOM   3404  CA  PRO C 204       5.349  47.974  -3.288  1.00 91.48           C  
ATOM   3405  C   PRO C 204       6.615  47.372  -2.682  1.00 91.48           C  
ATOM   3406  O   PRO C 204       7.347  46.650  -3.364  1.00 91.48           O  
ATOM   3407  CB  PRO C 204       5.633  49.352  -3.890  1.00 91.48           C  
ATOM   3408  CG  PRO C 204       4.460  50.190  -3.499  1.00 91.48           C  
ATOM   3409  CD  PRO C 204       3.830  49.587  -2.276  1.00 91.48           C  
ATOM   3410  N   GLU C 205       6.846  47.582  -1.366  1.00 91.04           N  
ATOM   3411  CA  GLU C 205       8.041  47.058  -0.712  1.00 91.04           C  
ATOM   3412  C   GLU C 205       7.915  45.560  -0.451  1.00 91.04           C  
ATOM   3413  O   GLU C 205       8.918  44.876  -0.235  1.00 91.04           O  
ATOM   3414  CB  GLU C 205       8.304  47.801   0.601  1.00 91.04           C  
ATOM   3415  CG  GLU C 205       7.201  47.631   1.635  1.00 91.04           C  
ATOM   3416  CD  GLU C 205       6.054  48.613   1.455  1.00 91.04           C  
ATOM   3417  OE1 GLU C 205       5.180  48.695   2.347  1.00 91.04           O  
ATOM   3418  OE2 GLU C 205       6.031  49.306   0.413  1.00 91.04           O  
ATOM   3419  N   ASP C 206       6.684  45.161  -0.399  1.00 93.36           N  
ATOM   3420  CA  ASP C 206       6.426  43.753  -0.118  1.00 93.36           C  
ATOM   3421  C   ASP C 206       6.586  42.903  -1.377  1.00 93.36           C  
ATOM   3422  O   ASP C 206       6.551  41.672  -1.310  1.00 93.36           O  
ATOM   3423  CB  ASP C 206       5.024  43.570   0.466  1.00 93.36           C  
ATOM   3424  CG  ASP C 206       4.856  44.225   1.825  1.00 93.36           C  
ATOM   3425  OD1 ASP C 206       5.732  44.047   2.699  1.00 93.36           O  
ATOM   3426  OD2 ASP C 206       3.839  44.923   2.025  1.00 93.36           O  
ATOM   3427  N   ALA C 207       6.746  43.526  -2.573  1.00 93.87           N  
ATOM   3428  CA  ALA C 207       6.974  42.791  -3.814  1.00 93.87           C  
ATOM   3429  C   ALA C 207       8.361  42.156  -3.827  1.00 93.87           C  
ATOM   3430  O   ALA C 207       9.270  42.618  -3.132  1.00 93.87           O  
ATOM   3431  CB  ALA C 207       6.802  43.712  -5.019  1.00 93.87           C  
ATOM   3432  N   GLY C 208       8.406  41.027  -4.542  1.00 93.39           N  
ATOM   3433  CA  GLY C 208       9.681  40.331  -4.632  1.00 93.39           C  
ATOM   3434  C   GLY C 208       9.539  38.821  -4.623  1.00 93.39           C  
ATOM   3435  O   GLY C 208       8.496  38.288  -5.009  1.00 93.39           O  
ATOM   3436  N   SER C 209      10.718  38.212  -4.181  1.00 95.02           N  
ATOM   3437  CA  SER C 209      10.781  36.754  -4.202  1.00 95.02           C  
ATOM   3438  C   SER C 209      10.713  36.179  -2.792  1.00 95.02           C  
ATOM   3439  O   SER C 209      11.340  36.705  -1.870  1.00 95.02           O  
ATOM   3440  CB  SER C 209      12.059  36.282  -4.895  1.00 95.02           C  
ATOM   3441  OG  SER C 209      12.093  36.721  -6.242  1.00 95.02           O  
ATOM   3442  N   TYR C 210       9.811  35.212  -2.648  1.00 96.26           N  
ATOM   3443  CA  TYR C 210       9.678  34.490  -1.388  1.00 96.26           C  
ATOM   3444  C   TYR C 210       9.924  32.999  -1.587  1.00 96.26           C  
ATOM   3445  O   TYR C 210       9.819  32.489  -2.705  1.00 96.26           O  
ATOM   3446  CB  TYR C 210       8.288  34.714  -0.784  1.00 96.26           C  
ATOM   3447  CG  TYR C 210       8.034  36.140  -0.360  1.00 96.26           C  
ATOM   3448  CD1 TYR C 210       8.131  36.517   0.978  1.00 96.26           C  
ATOM   3449  CD2 TYR C 210       7.695  37.113  -1.294  1.00 96.26           C  
ATOM   3450  CE1 TYR C 210       7.896  37.829   1.375  1.00 96.26           C  
ATOM   3451  CE2 TYR C 210       7.458  38.428  -0.908  1.00 96.26           C  
ATOM   3452  CZ  TYR C 210       7.561  38.776   0.426  1.00 96.26           C  
ATOM   3453  OH  TYR C 210       7.326  40.077   0.813  1.00 96.26           O  
ATOM   3454  N   ARG C 211      10.323  32.324  -0.540  1.00 95.73           N  
ATOM   3455  CA  ARG C 211      10.568  30.887  -0.569  1.00 95.73           C  
ATOM   3456  C   ARG C 211       9.964  30.203   0.652  1.00 95.73           C  
ATOM   3457  O   ARG C 211      10.105  30.689   1.776  1.00 95.73           O  
ATOM   3458  CB  ARG C 211      12.069  30.597  -0.643  1.00 95.73           C  
ATOM   3459  CG  ARG C 211      12.403  29.128  -0.846  1.00 95.73           C  
ATOM   3460  CD  ARG C 211      13.907  28.895  -0.898  1.00 95.73           C  
ATOM   3461  NE  ARG C 211      14.537  29.146   0.395  1.00 95.73           N  
ATOM   3462  CZ  ARG C 211      15.763  29.639   0.558  1.00 95.73           C  
ATOM   3463  NH1 ARG C 211      16.515  29.944  -0.493  1.00 95.73           N  
ATOM   3464  NH2 ARG C 211      16.238  29.828   1.779  1.00 95.73           N  
ATOM   3465  N   CYS C 212       9.230  29.215   0.384  1.00 96.39           N  
ATOM   3466  CA  CYS C 212       8.685  28.402   1.465  1.00 96.39           C  
ATOM   3467  C   CYS C 212       9.429  27.076   1.578  1.00 96.39           C  
ATOM   3468  O   CYS C 212       9.720  26.435   0.568  1.00 96.39           O  
ATOM   3469  CB  CYS C 212       7.195  28.144   1.244  1.00 96.39           C  
ATOM   3470  SG  CYS C 212       6.497  26.910   2.363  1.00 96.39           S  
ATOM   3471  N   GLU C 213       9.759  26.619   2.743  1.00 94.72           N  
ATOM   3472  CA  GLU C 213      10.411  25.343   3.025  1.00 94.72           C  
ATOM   3473  C   GLU C 213       9.673  24.575   4.117  1.00 94.72           C  
ATOM   3474  O   GLU C 213       9.504  25.078   5.230  1.00 94.72           O  
ATOM   3475  CB  GLU C 213      11.871  25.564   3.430  1.00 94.72           C  
ATOM   3476  CG  GLU C 213      12.683  24.280   3.524  1.00 94.72           C  
ATOM   3477  CD  GLU C 213      14.158  24.524   3.805  1.00 94.72           C  
ATOM   3478  OE1 GLU C 213      14.819  23.637   4.391  1.00 94.72           O  
ATOM   3479  OE2 GLU C 213      14.657  25.611   3.435  1.00 94.72           O  
ATOM   3480  N   LEU C 214       9.175  23.476   3.760  1.00 95.50           N  
ATOM   3481  CA  LEU C 214       8.588  22.583   4.753  1.00 95.50           C  
ATOM   3482  C   LEU C 214       9.630  21.606   5.288  1.00 95.50           C  
ATOM   3483  O   LEU C 214      10.149  20.775   4.540  1.00 95.50           O  
ATOM   3484  CB  LEU C 214       7.409  21.813   4.153  1.00 95.50           C  
ATOM   3485  CG  LEU C 214       6.725  20.798   5.069  1.00 95.50           C  
ATOM   3486  CD1 LEU C 214       6.155  21.494   6.300  1.00 95.50           C  
ATOM   3487  CD2 LEU C 214       5.631  20.049   4.317  1.00 95.50           C  
ATOM   3488  N   GLY C 215       9.843  21.679   6.507  1.00 93.72           N  
ATOM   3489  CA  GLY C 215      10.871  20.856   7.123  1.00 93.72           C  
ATOM   3490  C   GLY C 215      10.418  19.431   7.384  1.00 93.72           C  
ATOM   3491  O   GLY C 215       9.220  19.143   7.371  1.00 93.72           O  
ATOM   3492  N   SER C 216      11.420  18.501   7.575  1.00 92.45           N  
ATOM   3493  CA  SER C 216      11.205  17.098   7.913  1.00 92.45           C  
ATOM   3494  C   SER C 216      12.212  16.621   8.955  1.00 92.45           C  
ATOM   3495  O   SER C 216      13.227  17.278   9.192  1.00 92.45           O  
ATOM   3496  CB  SER C 216      11.300  16.224   6.662  1.00 92.45           C  
ATOM   3497  OG  SER C 216      11.642  14.892   7.003  1.00 92.45           O  
ATOM   3498  N   VAL C 217      11.790  15.619   9.640  1.00 89.70           N  
ATOM   3499  CA  VAL C 217      12.691  15.042  10.633  1.00 89.70           C  
ATOM   3500  C   VAL C 217      13.952  14.522   9.945  1.00 89.70           C  
ATOM   3501  O   VAL C 217      15.000  14.382  10.581  1.00 89.70           O  
ATOM   3502  CB  VAL C 217      12.008  13.905  11.426  1.00 89.70           C  
ATOM   3503  CG1 VAL C 217      10.942  14.465  12.364  1.00 89.70           C  
ATOM   3504  CG2 VAL C 217      11.400  12.880  10.470  1.00 89.70           C  
ATOM   3505  N   ASN C 218      13.771  14.383   8.686  1.00 82.44           N  
ATOM   3506  CA  ASN C 218      14.962  14.038   7.916  1.00 82.44           C  
ATOM   3507  C   ASN C 218      15.813  15.269   7.619  1.00 82.44           C  
ATOM   3508  O   ASN C 218      15.415  16.394   7.929  1.00 82.44           O  
ATOM   3509  CB  ASN C 218      14.574  13.333   6.615  1.00 82.44           C  
ATOM   3510  CG  ASN C 218      13.981  11.958   6.849  1.00 82.44           C  
ATOM   3511  ND2 ASN C 218      13.382  11.386   5.811  1.00 82.44           N  
ATOM   3512  OD1 ASN C 218      14.060  11.415   7.954  1.00 82.44           O  
ATOM   3513  N   SER C 219      17.074  15.242   7.358  1.00 77.92           N  
ATOM   3514  CA  SER C 219      18.003  16.343   7.126  1.00 77.92           C  
ATOM   3515  C   SER C 219      17.605  17.152   5.895  1.00 77.92           C  
ATOM   3516  O   SER C 219      17.933  18.336   5.791  1.00 77.92           O  
ATOM   3517  CB  SER C 219      19.429  15.817   6.960  1.00 77.92           C  
ATOM   3518  OG  SER C 219      19.434  14.404   6.852  1.00 77.92           O  
ATOM   3519  N   SER C 220      16.642  16.656   5.061  1.00 86.19           N  
ATOM   3520  CA  SER C 220      16.247  17.357   3.843  1.00 86.19           C  
ATOM   3521  C   SER C 220      14.806  17.846   3.930  1.00 86.19           C  
ATOM   3522  O   SER C 220      13.965  17.207   4.566  1.00 86.19           O  
ATOM   3523  CB  SER C 220      16.415  16.450   2.624  1.00 86.19           C  
ATOM   3524  OG  SER C 220      15.590  15.301   2.735  1.00 86.19           O  
ATOM   3525  N   PRO C 221      14.584  19.067   3.411  1.00 92.15           N  
ATOM   3526  CA  PRO C 221      13.208  19.568   3.423  1.00 92.15           C  
ATOM   3527  C   PRO C 221      12.253  18.684   2.625  1.00 92.15           C  
ATOM   3528  O   PRO C 221      12.667  18.028   1.667  1.00 92.15           O  
ATOM   3529  CB  PRO C 221      13.332  20.954   2.784  1.00 92.15           C  
ATOM   3530  CG  PRO C 221      14.687  20.964   2.153  1.00 92.15           C  
ATOM   3531  CD  PRO C 221      15.473  19.803   2.691  1.00 92.15           C  
ATOM   3532  N   ALA C 222      11.034  18.637   3.060  1.00 94.68           N  
ATOM   3533  CA  ALA C 222      10.001  17.855   2.386  1.00 94.68           C  
ATOM   3534  C   ALA C 222       9.514  18.561   1.124  1.00 94.68           C  
ATOM   3535  O   ALA C 222       9.298  17.921   0.092  1.00 94.68           O  
ATOM   3536  CB  ALA C 222       8.831  17.594   3.332  1.00 94.68           C  
ATOM   3537  N   THR C 223       9.371  19.880   1.251  1.00 95.45           N  
ATOM   3538  CA  THR C 223       8.864  20.668   0.133  1.00 95.45           C  
ATOM   3539  C   THR C 223       9.553  22.029   0.073  1.00 95.45           C  
ATOM   3540  O   THR C 223       9.846  22.628   1.109  1.00 95.45           O  
ATOM   3541  CB  THR C 223       7.341  20.866   0.234  1.00 95.45           C  
ATOM   3542  CG2 THR C 223       6.832  21.794  -0.864  1.00 95.45           C  
ATOM   3543  OG1 THR C 223       6.691  19.595   0.108  1.00 95.45           O  
ATOM   3544  N   ILE C 224       9.865  22.422  -1.173  1.00 95.51           N  
ATOM   3545  CA  ILE C 224      10.366  23.767  -1.429  1.00 95.51           C  
ATOM   3546  C   ILE C 224       9.539  24.425  -2.532  1.00 95.51           C  
ATOM   3547  O   ILE C 224       9.423  23.886  -3.634  1.00 95.51           O  
ATOM   3548  CB  ILE C 224      11.861  23.750  -1.818  1.00 95.51           C  
ATOM   3549  CG1 ILE C 224      12.696  23.118  -0.699  1.00 95.51           C  
ATOM   3550  CG2 ILE C 224      12.352  25.164  -2.137  1.00 95.51           C  
ATOM   3551  CD1 ILE C 224      14.161  22.911  -1.061  1.00 95.51           C  
ATOM   3552  N   ILE C 225       8.968  25.534  -2.240  1.00 95.97           N  
ATOM   3553  CA  ILE C 225       8.189  26.282  -3.220  1.00 95.97           C  
ATOM   3554  C   ILE C 225       8.688  27.724  -3.284  1.00 95.97           C  
ATOM   3555  O   ILE C 225       8.912  28.357  -2.249  1.00 95.97           O  
ATOM   3556  CB  ILE C 225       6.681  26.252  -2.884  1.00 95.97           C  
ATOM   3557  CG1 ILE C 225       6.155  24.813  -2.921  1.00 95.97           C  
ATOM   3558  CG2 ILE C 225       5.895  27.148  -3.847  1.00 95.97           C  
ATOM   3559  CD1 ILE C 225       4.687  24.680  -2.536  1.00 95.97           C  
ATOM   3560  N   ASN C 226       8.840  28.235  -4.473  1.00 95.11           N  
ATOM   3561  CA  ASN C 226       9.241  29.621  -4.685  1.00 95.11           C  
ATOM   3562  C   ASN C 226       8.069  30.478  -5.153  1.00 95.11           C  
ATOM   3563  O   ASN C 226       7.253  30.034  -5.964  1.00 95.11           O  
ATOM   3564  CB  ASN C 226      10.392  29.700  -5.690  1.00 95.11           C  
ATOM   3565  CG  ASN C 226      11.645  29.004  -5.198  1.00 95.11           C  
ATOM   3566  ND2 ASN C 226      12.129  28.039  -5.971  1.00 95.11           N  
ATOM   3567  OD1 ASN C 226      12.174  29.331  -4.133  1.00 95.11           O  
ATOM   3568  N   PHE C 227       7.989  31.656  -4.532  1.00 96.06           N  
ATOM   3569  CA  PHE C 227       6.922  32.583  -4.889  1.00 96.06           C  
ATOM   3570  C   PHE C 227       7.494  33.868  -5.474  1.00 96.06           C  
ATOM   3571  O   PHE C 227       8.517  34.371  -5.004  1.00 96.06           O  
ATOM   3572  CB  PHE C 227       6.055  32.903  -3.666  1.00 96.06           C  
ATOM   3573  CG  PHE C 227       5.407  31.694  -3.049  1.00 96.06           C  
ATOM   3574  CD1 PHE C 227       4.140  31.287  -3.449  1.00 96.06           C  
ATOM   3575  CD2 PHE C 227       6.065  30.964  -2.067  1.00 96.06           C  
ATOM   3576  CE1 PHE C 227       3.537  30.168  -2.879  1.00 96.06           C  
ATOM   3577  CE2 PHE C 227       5.468  29.845  -1.492  1.00 96.06           C  
ATOM   3578  CZ  PHE C 227       4.204  29.450  -1.899  1.00 96.06           C  
ATOM   3579  N   HIS C 228       6.932  34.297  -6.556  1.00 96.03           N  
ATOM   3580  CA  HIS C 228       7.212  35.617  -7.109  1.00 96.03           C  
ATOM   3581  C   HIS C 228       6.007  36.541  -6.964  1.00 96.03           C  
ATOM   3582  O   HIS C 228       4.995  36.360  -7.645  1.00 96.03           O  
ATOM   3583  CB  HIS C 228       7.615  35.508  -8.580  1.00 96.03           C  
ATOM   3584  CG  HIS C 228       8.100  36.795  -9.167  1.00 96.03           C  
ATOM   3585  CD2 HIS C 228       7.602  37.561 -10.166  1.00 96.03           C  
ATOM   3586  ND1 HIS C 228       9.239  37.432  -8.723  1.00 96.03           N  
ATOM   3587  CE1 HIS C 228       9.419  38.538  -9.425  1.00 96.03           C  
ATOM   3588  NE2 HIS C 228       8.439  38.640 -10.306  1.00 96.03           N  
ATOM   3589  N   VAL C 229       6.157  37.530  -6.114  1.00 95.65           N  
ATOM   3590  CA  VAL C 229       5.036  38.398  -5.766  1.00 95.65           C  
ATOM   3591  C   VAL C 229       5.163  39.727  -6.508  1.00 95.65           C  
ATOM   3592  O   VAL C 229       6.213  40.373  -6.461  1.00 95.65           O  
ATOM   3593  CB  VAL C 229       4.959  38.642  -4.243  1.00 95.65           C  
ATOM   3594  CG1 VAL C 229       3.805  39.586  -3.906  1.00 95.65           C  
ATOM   3595  CG2 VAL C 229       4.805  37.318  -3.498  1.00 95.65           C  
ATOM   3596  N   THR C 230       4.112  40.098  -7.210  1.00 94.95           N  
ATOM   3597  CA  THR C 230       4.015  41.392  -7.876  1.00 94.95           C  
ATOM   3598  C   THR C 230       2.843  42.198  -7.322  1.00 94.95           C  
ATOM   3599  O   THR C 230       1.720  41.697  -7.241  1.00 94.95           O  
ATOM   3600  CB  THR C 230       3.852  41.226  -9.398  1.00 94.95           C  
ATOM   3601  CG2 THR C 230       4.158  42.529 -10.129  1.00 94.95           C  
ATOM   3602  OG1 THR C 230       4.751  40.210  -9.861  1.00 94.95           O  
ATOM   3603  N   VAL C 231       3.149  43.396  -6.857  1.00 93.31           N  
ATOM   3604  CA  VAL C 231       2.111  44.265  -6.314  1.00 93.31           C  
ATOM   3605  C   VAL C 231       1.633  45.237  -7.392  1.00 93.31           C  
ATOM   3606  O   VAL C 231       2.431  45.990  -7.954  1.00 93.31           O  
ATOM   3607  CB  VAL C 231       2.613  45.046  -5.079  1.00 93.31           C  
ATOM   3608  CG1 VAL C 231       1.516  45.959  -4.533  1.00 93.31           C  
ATOM   3609  CG2 VAL C 231       3.094  44.080  -3.998  1.00 93.31           C  
ATOM   3610  N   LEU C 232       0.338  45.194  -7.697  1.00 92.37           N  
ATOM   3611  CA  LEU C 232      -0.261  46.056  -8.711  1.00 92.37           C  
ATOM   3612  C   LEU C 232      -0.788  47.344  -8.088  1.00 92.37           C  
ATOM   3613  O   LEU C 232      -1.403  47.314  -7.020  1.00 92.37           O  
ATOM   3614  CB  LEU C 232      -1.395  45.323  -9.434  1.00 92.37           C  
ATOM   3615  CG  LEU C 232      -1.038  43.979 -10.069  1.00 92.37           C  
ATOM   3616  CD1 LEU C 232      -2.301  43.256 -10.525  1.00 92.37           C  
ATOM   3617  CD2 LEU C 232      -0.077  44.175 -11.236  1.00 92.37           C  
ATOM   3618  N   PRO C 233      -0.374  48.436  -8.581  1.00 85.52           N  
ATOM   3619  CA  PRO C 233      -0.830  49.715  -8.033  1.00 85.52           C  
ATOM   3620  C   PRO C 233      -2.347  49.881  -8.108  1.00 85.52           C  
ATOM   3621  O   PRO C 233      -3.002  49.233  -8.927  1.00 85.52           O  
ATOM   3622  CB  PRO C 233      -0.124  50.748  -8.914  1.00 85.52           C  
ATOM   3623  CG  PRO C 233       0.353  49.976 -10.102  1.00 85.52           C  
ATOM   3624  CD  PRO C 233       0.244  48.510  -9.792  1.00 85.52           C  
ATOM   3625  N   LYS C 234      -2.978  50.374  -7.127  1.00 72.10           N  
ATOM   3626  CA  LYS C 234      -4.413  50.644  -7.102  1.00 72.10           C  
ATOM   3627  C   LYS C 234      -4.856  51.372  -8.368  1.00 72.10           C  
ATOM   3628  O   LYS C 234      -4.177  52.290  -8.833  1.00 72.10           O  
ATOM   3629  CB  LYS C 234      -4.784  51.465  -5.867  1.00 72.10           C  
ATOM   3630  CG  LYS C 234      -5.860  50.828  -5.000  1.00 72.10           C  
ATOM   3631  CD  LYS C 234      -6.163  51.675  -3.772  1.00 72.10           C  
ATOM   3632  CE  LYS C 234      -7.245  51.042  -2.907  1.00 72.10           C  
ATOM   3633  NZ  LYS C 234      -7.531  51.860  -1.691  1.00 72.10           N  
ATOM   3634  N   MET C 235      -5.377  50.715  -9.317  1.00 61.45           N  
ATOM   3635  CA  MET C 235      -5.926  51.475 -10.437  1.00 61.45           C  
ATOM   3636  C   MET C 235      -6.851  52.582  -9.942  1.00 61.45           C  
ATOM   3637  O   MET C 235      -7.703  52.346  -9.083  1.00 61.45           O  
ATOM   3638  CB  MET C 235      -6.679  50.552 -11.395  1.00 61.45           C  
ATOM   3639  CG  MET C 235      -5.773  49.761 -12.324  1.00 61.45           C  
ATOM   3640  SD  MET C 235      -6.323  49.835 -14.074  1.00 61.45           S  
ATOM   3641  CE  MET C 235      -5.888  48.159 -14.617  1.00 61.45           C  
ATOM   3642  N   ILE C 236      -6.370  53.794  -9.691  1.00 51.35           N  
ATOM   3643  CA  ILE C 236      -7.335  54.877  -9.539  1.00 51.35           C  
ATOM   3644  C   ILE C 236      -8.456  54.715 -10.564  1.00 51.35           C  
ATOM   3645  O   ILE C 236      -8.207  54.725 -11.771  1.00 51.35           O  
ATOM   3646  CB  ILE C 236      -6.663  56.259  -9.694  1.00 51.35           C  
ATOM   3647  CG1 ILE C 236      -5.437  56.362  -8.779  1.00 51.35           C  
ATOM   3648  CG2 ILE C 236      -7.661  57.382  -9.399  1.00 51.35           C  
ATOM   3649  CD1 ILE C 236      -4.525  57.540  -9.096  1.00 51.35           C  
ATOM   3650  N   LYS C 237      -9.403  53.713 -10.352  1.00 48.73           N  
ATOM   3651  CA  LYS C 237     -10.559  53.814 -11.238  1.00 48.73           C  
ATOM   3652  C   LYS C 237     -10.913  55.272 -11.516  1.00 48.73           C  
ATOM   3653  O   LYS C 237     -11.206  56.032 -10.592  1.00 48.73           O  
ATOM   3654  CB  LYS C 237     -11.763  53.088 -10.636  1.00 48.73           C  
ATOM   3655  CG  LYS C 237     -11.873  51.626 -11.044  1.00 48.73           C  
ATOM   3656  CD  LYS C 237     -13.141  50.986 -10.494  1.00 48.73           C  
ATOM   3657  CE  LYS C 237     -13.216  49.506 -10.841  1.00 48.73           C  
ATOM   3658  NZ  LYS C 237     -14.445  48.867 -10.282  1.00 48.73           N  
ATOM   3659  N   GLU C 238     -10.172  56.039 -12.353  1.00 44.92           N  
ATOM   3660  CA  GLU C 238     -10.744  57.315 -12.773  1.00 44.92           C  
ATOM   3661  C   GLU C 238     -12.251  57.199 -12.991  1.00 44.92           C  
ATOM   3662  O   GLU C 238     -12.707  56.370 -13.780  1.00 44.92           O  
ATOM   3663  CB  GLU C 238     -10.064  57.815 -14.050  1.00 44.92           C  
ATOM   3664  CG  GLU C 238      -9.202  59.052 -13.844  1.00 44.92           C  
ATOM   3665  CD  GLU C 238      -8.510  59.519 -15.114  1.00 44.92           C  
ATOM   3666  OE1 GLU C 238      -7.841  60.577 -15.086  1.00 44.92           O  
ATOM   3667  OE2 GLU C 238      -8.638  58.822 -16.146  1.00 44.92           O  
ATOM   3668  N   GLU C 239     -13.051  57.203 -11.892  1.00 44.85           N  
ATOM   3669  CA  GLU C 239     -14.499  57.302 -12.046  1.00 44.85           C  
ATOM   3670  C   GLU C 239     -14.869  58.166 -13.249  1.00 44.85           C  
ATOM   3671  O   GLU C 239     -14.481  59.333 -13.323  1.00 44.85           O  
ATOM   3672  CB  GLU C 239     -15.139  57.867 -10.775  1.00 44.85           C  
ATOM   3673  CG  GLU C 239     -16.079  56.897 -10.075  1.00 44.85           C  
ATOM   3674  CD  GLU C 239     -16.697  57.469  -8.809  1.00 44.85           C  
ATOM   3675  OE1 GLU C 239     -17.570  56.803  -8.207  1.00 44.85           O  
ATOM   3676  OE2 GLU C 239     -16.305  58.590  -8.417  1.00 44.85           O  
ATOM   3677  N   LYS C 240     -14.808  57.709 -14.483  1.00 44.58           N  
ATOM   3678  CA  LYS C 240     -15.347  58.507 -15.580  1.00 44.58           C  
ATOM   3679  C   LYS C 240     -16.604  59.258 -15.149  1.00 44.58           C  
ATOM   3680  O   LYS C 240     -17.518  58.668 -14.569  1.00 44.58           O  
ATOM   3681  CB  LYS C 240     -15.655  57.621 -16.788  1.00 44.58           C  
ATOM   3682  CG  LYS C 240     -14.530  57.554 -17.810  1.00 44.58           C  
ATOM   3683  CD  LYS C 240     -14.921  56.713 -19.018  1.00 44.58           C  
ATOM   3684  CE  LYS C 240     -13.760  56.554 -19.990  1.00 44.58           C  
ATOM   3685  NZ  LYS C 240     -14.127  55.699 -21.159  1.00 44.58           N  
ATOM   3686  N   PRO C 241     -16.550  60.609 -14.910  1.00 43.80           N  
ATOM   3687  CA  PRO C 241     -17.730  61.357 -14.470  1.00 43.80           C  
ATOM   3688  C   PRO C 241     -18.998  60.951 -15.216  1.00 43.80           C  
ATOM   3689  O   PRO C 241     -18.933  60.554 -16.382  1.00 43.80           O  
ATOM   3690  CB  PRO C 241     -17.359  62.811 -14.776  1.00 43.80           C  
ATOM   3691  CG  PRO C 241     -16.102  62.723 -15.578  1.00 43.80           C  
ATOM   3692  CD  PRO C 241     -15.681  61.283 -15.652  1.00 43.80           C  
ATOM   3693  N   SER C 242     -19.987  60.353 -14.579  1.00 42.42           N  
ATOM   3694  CA  SER C 242     -21.260  60.003 -15.201  1.00 42.42           C  
ATOM   3695  C   SER C 242     -21.708  61.078 -16.185  1.00 42.42           C  
ATOM   3696  O   SER C 242     -21.664  62.270 -15.872  1.00 42.42           O  
ATOM   3697  CB  SER C 242     -22.337  59.791 -14.137  1.00 42.42           C  
ATOM   3698  OG  SER C 242     -21.930  58.810 -13.199  1.00 42.42           O  
ATOM   3699  N   PRO C 243     -21.581  60.899 -17.565  1.00 38.87           N  
ATOM   3700  CA  PRO C 243     -21.966  61.953 -18.507  1.00 38.87           C  
ATOM   3701  C   PRO C 243     -23.211  62.715 -18.062  1.00 38.87           C  
ATOM   3702  O   PRO C 243     -24.099  62.138 -17.426  1.00 38.87           O  
ATOM   3703  CB  PRO C 243     -22.230  61.185 -19.805  1.00 38.87           C  
ATOM   3704  CG  PRO C 243     -22.330  59.753 -19.389  1.00 38.87           C  
ATOM   3705  CD  PRO C 243     -21.874  59.638 -17.963  1.00 38.87           C  
ATOM   3706  N   ASN C 244     -23.153  64.025 -17.735  1.00 32.87           N  
ATOM   3707  CA  ASN C 244     -24.255  64.907 -17.366  1.00 32.87           C  
ATOM   3708  C   ASN C 244     -25.495  64.639 -18.214  1.00 32.87           C  
ATOM   3709  O   ASN C 244     -25.396  64.468 -19.430  1.00 32.87           O  
ATOM   3710  CB  ASN C 244     -23.833  66.373 -17.491  1.00 32.87           C  
ATOM   3711  CG  ASN C 244     -23.183  66.902 -16.228  1.00 32.87           C  
ATOM   3712  ND2 ASN C 244     -22.462  68.010 -16.352  1.00 32.87           N  
ATOM   3713  OD1 ASN C 244     -23.327  66.321 -15.150  1.00 32.87           O  
ATOM   3714  N   ILE C 245     -26.622  64.008 -17.786  1.00 33.71           N  
ATOM   3715  CA  ILE C 245     -27.948  63.860 -18.376  1.00 33.71           C  
ATOM   3716  C   ILE C 245     -28.348  65.155 -19.078  1.00 33.71           C  
ATOM   3717  O   ILE C 245     -28.460  66.206 -18.441  1.00 33.71           O  
ATOM   3718  CB  ILE C 245     -29.001  63.480 -17.311  1.00 33.71           C  
ATOM   3719  CG1 ILE C 245     -28.641  62.141 -16.657  1.00 33.71           C  
ATOM   3720  CG2 ILE C 245     -30.401  63.430 -17.929  1.00 33.71           C  
ATOM   3721  CD1 ILE C 245     -29.371  61.875 -15.349  1.00 33.71           C  
ATOM   3722  N   VAL C 246     -27.818  65.478 -20.318  1.00 35.67           N  
ATOM   3723  CA  VAL C 246     -28.299  66.617 -21.094  1.00 35.67           C  
ATOM   3724  C   VAL C 246     -29.824  66.661 -21.056  1.00 35.67           C  
ATOM   3725  O   VAL C 246     -30.487  65.653 -21.317  1.00 35.67           O  
ATOM   3726  CB  VAL C 246     -27.802  66.559 -22.556  1.00 35.67           C  
ATOM   3727  CG1 VAL C 246     -28.062  67.886 -23.267  1.00 35.67           C  
ATOM   3728  CG2 VAL C 246     -26.317  66.206 -22.602  1.00 35.67           C  
ATOM   3729  N   THR C 247     -30.538  67.603 -20.441  1.00 32.36           N  
ATOM   3730  CA  THR C 247     -31.968  67.877 -20.353  1.00 32.36           C  
ATOM   3731  C   THR C 247     -32.580  68.016 -21.744  1.00 32.36           C  
ATOM   3732  O   THR C 247     -31.973  68.612 -22.637  1.00 32.36           O  
ATOM   3733  CB  THR C 247     -32.244  69.154 -19.538  1.00 32.36           C  
ATOM   3734  CG2 THR C 247     -32.725  68.816 -18.130  1.00 32.36           C  
ATOM   3735  OG1 THR C 247     -31.040  69.925 -19.447  1.00 32.36           O  
ATOM   3736  N   PRO C 248     -33.634  67.307 -22.162  1.00 30.50           N  
ATOM   3737  CA  PRO C 248     -34.325  67.306 -23.454  1.00 30.50           C  
ATOM   3738  C   PRO C 248     -34.640  68.714 -23.954  1.00 30.50           C  
ATOM   3739  O   PRO C 248     -35.234  69.514 -23.228  1.00 30.50           O  
ATOM   3740  CB  PRO C 248     -35.612  66.529 -23.164  1.00 30.50           C  
ATOM   3741  CG  PRO C 248     -35.609  66.321 -21.685  1.00 30.50           C  
ATOM   3742  CD  PRO C 248     -34.371  66.953 -21.117  1.00 30.50           C  
ATOM   3743  N   GLY C 249     -33.720  69.503 -24.607  1.00 26.25           N  
ATOM   3744  CA  GLY C 249     -34.093  70.783 -25.187  1.00 26.25           C  
ATOM   3745  C   GLY C 249     -35.374  70.719 -25.997  1.00 26.25           C  
ATOM   3746  O   GLY C 249     -35.789  69.642 -26.427  1.00 26.25           O  
ATOM   3747  N   GLU C 250     -35.973  71.849 -26.555  1.00 26.76           N  
ATOM   3748  CA  GLU C 250     -37.239  72.437 -26.979  1.00 26.76           C  
ATOM   3749  C   GLU C 250     -37.662  71.911 -28.348  1.00 26.76           C  
ATOM   3750  O   GLU C 250     -36.981  72.146 -29.346  1.00 26.76           O  
ATOM   3751  CB  GLU C 250     -37.138  73.965 -27.012  1.00 26.76           C  
ATOM   3752  CG  GLU C 250     -38.151  74.668 -26.120  1.00 26.76           C  
ATOM   3753  CD  GLU C 250     -37.907  76.163 -25.995  1.00 26.76           C  
ATOM   3754  OE1 GLU C 250     -38.782  76.879 -25.459  1.00 26.76           O  
ATOM   3755  OE2 GLU C 250     -36.830  76.622 -26.439  1.00 26.76           O  
ATOM   3756  N   ALA C 251     -38.377  70.819 -28.475  1.00 26.58           N  
ATOM   3757  CA  ALA C 251     -39.064  70.334 -29.669  1.00 26.58           C  
ATOM   3758  C   ALA C 251     -39.913  71.435 -30.299  1.00 26.58           C  
ATOM   3759  O   ALA C 251     -40.517  71.235 -31.355  1.00 26.58           O  
ATOM   3760  CB  ALA C 251     -39.932  69.126 -29.330  1.00 26.58           C  
ATOM   3761  N   THR C 252     -40.383  72.598 -29.893  1.00 24.06           N  
ATOM   3762  CA  THR C 252     -41.829  72.566 -30.075  1.00 24.06           C  
ATOM   3763  C   THR C 252     -42.187  72.439 -31.552  1.00 24.06           C  
ATOM   3764  O   THR C 252     -42.901  71.514 -31.946  1.00 24.06           O  
ATOM   3765  CB  THR C 252     -42.493  73.826 -29.489  1.00 24.06           C  
ATOM   3766  CG2 THR C 252     -43.953  73.564 -29.133  1.00 24.06           C  
ATOM   3767  OG1 THR C 252     -41.789  74.226 -28.307  1.00 24.06           O  
ATOM   3768  N   THR C 253     -42.701  73.591 -32.300  1.00 21.41           N  
ATOM   3769  CA  THR C 253     -43.985  73.808 -32.958  1.00 21.41           C  
ATOM   3770  C   THR C 253     -43.833  73.734 -34.475  1.00 21.41           C  
ATOM   3771  O   THR C 253     -44.823  73.601 -35.197  1.00 21.41           O  
ATOM   3772  CB  THR C 253     -44.591  75.168 -32.566  1.00 21.41           C  
ATOM   3773  CG2 THR C 253     -45.834  74.986 -31.701  1.00 21.41           C  
ATOM   3774  OG1 THR C 253     -43.619  75.925 -31.834  1.00 21.41           O  
ATOM   3775  N   GLU C 254     -42.706  74.010 -35.239  1.00 24.85           N  
ATOM   3776  CA  GLU C 254     -43.222  74.863 -36.305  1.00 24.85           C  
ATOM   3777  C   GLU C 254     -44.164  74.090 -37.223  1.00 24.85           C  
ATOM   3778  O   GLU C 254     -44.079  72.863 -37.318  1.00 24.85           O  
ATOM   3779  CB  GLU C 254     -42.071  75.464 -37.117  1.00 24.85           C  
ATOM   3780  CG  GLU C 254     -41.620  76.831 -36.625  1.00 24.85           C  
ATOM   3781  CD  GLU C 254     -40.535  77.452 -37.490  1.00 24.85           C  
ATOM   3782  OE1 GLU C 254     -40.219  78.648 -37.302  1.00 24.85           O  
ATOM   3783  OE2 GLU C 254     -39.998  76.737 -38.365  1.00 24.85           O  
ATOM   3784  N   SER C 255     -44.886  74.783 -38.335  1.00 23.79           N  
ATOM   3785  CA  SER C 255     -46.152  75.023 -39.020  1.00 23.79           C  
ATOM   3786  C   SER C 255     -46.313  74.102 -40.224  1.00 23.79           C  
ATOM   3787  O   SER C 255     -47.405  73.988 -40.784  1.00 23.79           O  
ATOM   3788  CB  SER C 255     -46.252  76.482 -39.466  1.00 23.79           C  
ATOM   3789  OG  SER C 255     -44.999  76.953 -39.930  1.00 23.79           O  
ATOM   3790  N   SER C 256     -45.257  73.675 -40.992  1.00 24.74           N  
ATOM   3791  CA  SER C 256     -45.607  73.981 -42.376  1.00 24.74           C  
ATOM   3792  C   SER C 256     -46.823  73.181 -42.828  1.00 24.74           C  
ATOM   3793  O   SER C 256     -47.107  72.111 -42.285  1.00 24.74           O  
ATOM   3794  CB  SER C 256     -44.425  73.696 -43.303  1.00 24.74           C  
ATOM   3795  OG  SER C 256     -43.929  72.384 -43.098  1.00 24.74           O  
ATOM   3796  N   ILE C 257     -47.594  73.460 -44.135  1.00 23.99           N  
ATOM   3797  CA  ILE C 257     -48.899  73.655 -44.756  1.00 23.99           C  
ATOM   3798  C   ILE C 257     -49.371  72.347 -45.387  1.00 23.99           C  
ATOM   3799  O   ILE C 257     -50.561  72.178 -45.663  1.00 23.99           O  
ATOM   3800  CB  ILE C 257     -48.857  74.777 -45.818  1.00 23.99           C  
ATOM   3801  CG1 ILE C 257     -48.449  76.107 -45.173  1.00 23.99           C  
ATOM   3802  CG2 ILE C 257     -50.209  74.903 -46.525  1.00 23.99           C  
ATOM   3803  CD1 ILE C 257     -48.135  77.210 -46.174  1.00 23.99           C  
ATOM   3804  N   SER C 258     -48.610  71.278 -45.651  1.00 24.49           N  
ATOM   3805  CA  SER C 258     -49.242  70.738 -46.850  1.00 24.49           C  
ATOM   3806  C   SER C 258     -50.744  70.562 -46.653  1.00 24.49           C  
ATOM   3807  O   SER C 258     -51.203  70.298 -45.540  1.00 24.49           O  
ATOM   3808  CB  SER C 258     -48.609  69.399 -47.232  1.00 24.49           C  
ATOM   3809  OG  SER C 258     -49.213  68.874 -48.401  1.00 24.49           O  
ATOM   3810  N   LEU C 259     -51.805  70.587 -47.862  1.00 21.64           N  
ATOM   3811  CA  LEU C 259     -52.919  70.828 -48.772  1.00 21.64           C  
ATOM   3812  C   LEU C 259     -53.779  69.577 -48.922  1.00 21.64           C  
ATOM   3813  O   LEU C 259     -54.927  69.658 -49.368  1.00 21.64           O  
ATOM   3814  CB  LEU C 259     -52.404  71.276 -50.143  1.00 21.64           C  
ATOM   3815  CG  LEU C 259     -52.323  72.786 -50.376  1.00 21.64           C  
ATOM   3816  CD1 LEU C 259     -51.223  73.107 -51.382  1.00 21.64           C  
ATOM   3817  CD2 LEU C 259     -53.667  73.326 -50.855  1.00 21.64           C  
ATOM   3818  N   GLN C 260     -53.705  68.412 -49.485  1.00 22.62           N  
ATOM   3819  CA  GLN C 260     -54.911  68.101 -50.247  1.00 22.62           C  
ATOM   3820  C   GLN C 260     -56.140  68.068 -49.342  1.00 22.62           C  
ATOM   3821  O   GLN C 260     -56.017  67.933 -48.123  1.00 22.62           O  
ATOM   3822  CB  GLN C 260     -54.757  66.764 -50.973  1.00 22.62           C  
ATOM   3823  CG  GLN C 260     -54.186  66.890 -52.379  1.00 22.62           C  
ATOM   3824  CD  GLN C 260     -54.170  65.570 -53.127  1.00 22.62           C  
ATOM   3825  NE2 GLN C 260     -53.956  65.633 -54.436  1.00 22.62           N  
ATOM   3826  OE1 GLN C 260     -54.351  64.502 -52.532  1.00 22.62           O  
ATOM   3827  N   PRO C 261     -57.526  67.477 -49.969  1.00 24.17           N  
ATOM   3828  CA  PRO C 261     -58.967  67.404 -49.717  1.00 24.17           C  
ATOM   3829  C   PRO C 261     -59.295  66.908 -48.311  1.00 24.17           C  
ATOM   3830  O   PRO C 261     -58.542  66.115 -47.740  1.00 24.17           O  
ATOM   3831  CB  PRO C 261     -59.461  66.413 -50.774  1.00 24.17           C  
ATOM   3832  CG  PRO C 261     -58.219  65.790 -51.324  1.00 24.17           C  
ATOM   3833  CD  PRO C 261     -57.031  66.470 -50.706  1.00 24.17           C  
ATOM   3834  N   LEU C 262     -59.841  67.086 -48.595  1.00 22.47           N  
ATOM   3835  CA  LEU C 262     -60.555  66.720 -49.814  1.00 22.47           C  
ATOM   3836  C   LEU C 262     -59.853  65.573 -50.532  1.00 22.47           C  
ATOM   3837  O   LEU C 262     -60.493  64.592 -50.918  1.00 22.47           O  
ATOM   3838  CB  LEU C 262     -60.672  67.927 -50.748  1.00 22.47           C  
ATOM   3839  CG  LEU C 262     -61.991  68.701 -50.693  1.00 22.47           C  
ATOM   3840  CD1 LEU C 262     -61.753  70.175 -51.004  1.00 22.47           C  
ATOM   3841  CD2 LEU C 262     -63.003  68.102 -51.663  1.00 22.47           C  
ATOM   3842  N   GLN C 263     -58.778  65.853 -51.011  1.00 22.39           N  
ATOM   3843  CA  GLN C 263     -58.646  65.516 -52.424  1.00 22.39           C  
ATOM   3844  C   GLN C 263     -58.013  64.139 -52.605  1.00 22.39           C  
ATOM   3845  O   GLN C 263     -57.078  63.780 -51.886  1.00 22.39           O  
ATOM   3846  CB  GLN C 263     -57.815  66.573 -53.153  1.00 22.39           C  
ATOM   3847  CG  GLN C 263     -58.652  67.617 -53.881  1.00 22.39           C  
ATOM   3848  CD  GLN C 263     -57.806  68.595 -54.678  1.00 22.39           C  
ATOM   3849  NE2 GLN C 263     -58.454  69.369 -55.543  1.00 22.39           N  
ATOM   3850  OE1 GLN C 263     -56.584  68.652 -54.518  1.00 22.39           O  
TER   
END
