# Supplementary material for: Deep learning insights into the architecture of the mammalian egg-sperm fusion synapse
Source: eLife. 2024 Apr 26;13:RP93131. doi: 10.7554/eLife.93131 (PMC11052572; doi:10.7554/eLife.93131)
Supplement: Figure 5—figure supplement 1—source data 1. [file elife-93131-fig5-figsupp1-data1.zip › eLife-VOR-RA-2023-93131R1_figure_5-figure_supplement_1-source_data/figure_5-figure_supplement_1b/CD9_IZUMO1_ranked_2.pdb]

ATOM      1  N   PRO B   1      15.689 -57.033 -52.620  1.00 75.66           N  
ATOM      2  CA  PRO B   1      15.224 -56.891 -51.238  1.00 75.66           C  
ATOM      3  C   PRO B   1      16.045 -57.718 -50.252  1.00 75.66           C  
ATOM      4  O   PRO B   1      16.548 -58.788 -50.606  1.00 75.66           O  
ATOM      5  CB  PRO B   1      13.778 -57.390 -51.299  1.00 75.66           C  
ATOM      6  CG  PRO B   1      13.592 -57.851 -52.709  1.00 75.66           C  
ATOM      7  CD  PRO B   1      14.893 -57.682 -53.440  1.00 75.66           C  
ATOM      8  N   VAL B   2      16.365 -57.027 -49.155  1.00 79.42           N  
ATOM      9  CA  VAL B   2      17.169 -57.719 -48.155  1.00 79.42           C  
ATOM     10  C   VAL B   2      16.474 -59.014 -47.738  1.00 79.42           C  
ATOM     11  O   VAL B   2      15.271 -59.176 -47.950  1.00 79.42           O  
ATOM     12  CB  VAL B   2      17.424 -56.830 -46.917  1.00 79.42           C  
ATOM     13  CG1 VAL B   2      18.445 -55.740 -47.237  1.00 79.42           C  
ATOM     14  CG2 VAL B   2      16.116 -56.213 -46.424  1.00 79.42           C  
ATOM     15  N   LYS B   3      17.252 -60.083 -47.283  1.00 80.88           N  
ATOM     16  CA  LYS B   3      16.694 -61.406 -47.017  1.00 80.88           C  
ATOM     17  C   LYS B   3      16.882 -61.798 -45.554  1.00 80.88           C  
ATOM     18  O   LYS B   3      17.661 -61.170 -44.833  1.00 80.88           O  
ATOM     19  CB  LYS B   3      17.337 -62.454 -47.926  1.00 80.88           C  
ATOM     20  CG  LYS B   3      17.081 -62.226 -49.409  1.00 80.88           C  
ATOM     21  CD  LYS B   3      17.681 -63.341 -50.257  1.00 80.88           C  
ATOM     22  CE  LYS B   3      17.464 -63.093 -51.744  1.00 80.88           C  
ATOM     23  NZ  LYS B   3      18.085 -64.162 -52.581  1.00 80.88           N  
ATOM     24  N   GLY B   4      15.902 -62.707 -45.058  1.00 81.91           N  
ATOM     25  CA  GLY B   4      15.999 -63.397 -43.782  1.00 81.91           C  
ATOM     26  C   GLY B   4      15.850 -62.472 -42.590  1.00 81.91           C  
ATOM     27  O   GLY B   4      14.880 -61.716 -42.502  1.00 81.91           O  
ATOM     28  N   GLY B   5      16.853 -62.537 -41.791  1.00 82.18           N  
ATOM     29  CA  GLY B   5      16.881 -61.758 -40.564  1.00 82.18           C  
ATOM     30  C   GLY B   5      16.848 -60.260 -40.807  1.00 82.18           C  
ATOM     31  O   GLY B   5      16.206 -59.519 -40.061  1.00 82.18           O  
ATOM     32  N   THR B   6      17.432 -59.826 -41.866  1.00 88.76           N  
ATOM     33  CA  THR B   6      17.489 -58.408 -42.203  1.00 88.76           C  
ATOM     34  C   THR B   6      16.116 -57.899 -42.635  1.00 88.76           C  
ATOM     35  O   THR B   6      15.798 -56.723 -42.447  1.00 88.76           O  
ATOM     36  CB  THR B   6      18.513 -58.142 -43.323  1.00 88.76           C  
ATOM     37  CG2 THR B   6      18.995 -56.695 -43.294  1.00 88.76           C  
ATOM     38  OG1 THR B   6      19.638 -59.012 -43.151  1.00 88.76           O  
ATOM     39  N   LYS B   7      15.305 -58.832 -43.191  1.00 90.45           N  
ATOM     40  CA  LYS B   7      13.943 -58.455 -43.561  1.00 90.45           C  
ATOM     41  C   LYS B   7      13.100 -58.158 -42.325  1.00 90.45           C  
ATOM     42  O   LYS B   7      12.285 -57.234 -42.330  1.00 90.45           O  
ATOM     43  CB  LYS B   7      13.287 -59.559 -44.390  1.00 90.45           C  
ATOM     44  CG  LYS B   7      11.942 -59.170 -44.986  1.00 90.45           C  
ATOM     45  CD  LYS B   7      11.376 -60.281 -45.863  1.00 90.45           C  
ATOM     46  CE  LYS B   7      10.007 -59.913 -46.417  1.00 90.45           C  
ATOM     47  NZ  LYS B   7       9.444 -61.004 -47.269  1.00 90.45           N  
ATOM     48  N   CYS B   8      13.318 -58.937 -41.338  1.00 89.50           N  
ATOM     49  CA  CYS B   8      12.629 -58.697 -40.075  1.00 89.50           C  
ATOM     50  C   CYS B   8      13.031 -57.352 -39.480  1.00 89.50           C  
ATOM     51  O   CYS B   8      12.180 -56.602 -39.001  1.00 89.50           O  
ATOM     52  CB  CYS B   8      12.929 -59.817 -39.079  1.00 89.50           C  
ATOM     53  SG  CYS B   8      12.046 -59.654 -37.513  1.00 89.50           S  
ATOM     54  N   ILE B   9      14.281 -57.072 -39.531  1.00 91.71           N  
ATOM     55  CA  ILE B   9      14.801 -55.808 -39.022  1.00 91.71           C  
ATOM     56  C   ILE B   9      14.212 -54.648 -39.822  1.00 91.71           C  
ATOM     57  O   ILE B   9      13.848 -53.616 -39.254  1.00 91.71           O  
ATOM     58  CB  ILE B   9      16.345 -55.768 -39.077  1.00 91.71           C  
ATOM     59  CG1 ILE B   9      16.941 -56.720 -38.035  1.00 91.71           C  
ATOM     60  CG2 ILE B   9      16.856 -54.340 -38.870  1.00 91.71           C  
ATOM     61  CD1 ILE B   9      18.461 -56.816 -38.082  1.00 91.71           C  
ATOM     62  N   LYS B  10      14.087 -54.838 -41.049  1.00 92.10           N  
ATOM     63  CA  LYS B  10      13.534 -53.815 -41.931  1.00 92.10           C  
ATOM     64  C   LYS B  10      12.098 -53.473 -41.545  1.00 92.10           C  
ATOM     65  O   LYS B  10      11.747 -52.298 -41.416  1.00 92.10           O  
ATOM     66  CB  LYS B  10      13.589 -54.275 -43.389  1.00 92.10           C  
ATOM     67  CG  LYS B  10      12.901 -53.330 -44.363  1.00 92.10           C  
ATOM     68  CD  LYS B  10      12.892 -53.894 -45.777  1.00 92.10           C  
ATOM     69  CE  LYS B  10      12.033 -53.052 -46.711  1.00 92.10           C  
ATOM     70  NZ  LYS B  10      12.136 -53.516 -48.127  1.00 92.10           N  
ATOM     71  N   TYR B  11      11.316 -54.480 -41.318  1.00 92.23           N  
ATOM     72  CA  TYR B  11       9.911 -54.252 -41.000  1.00 92.23           C  
ATOM     73  C   TYR B  11       9.753 -53.706 -39.586  1.00 92.23           C  
ATOM     74  O   TYR B  11       8.852 -52.906 -39.320  1.00 92.23           O  
ATOM     75  CB  TYR B  11       9.109 -55.548 -41.152  1.00 92.23           C  
ATOM     76  CG  TYR B  11       8.831 -55.925 -42.587  1.00 92.23           C  
ATOM     77  CD1 TYR B  11       8.432 -54.966 -43.515  1.00 92.23           C  
ATOM     78  CD2 TYR B  11       8.964 -57.241 -43.018  1.00 92.23           C  
ATOM     79  CE1 TYR B  11       8.173 -55.308 -44.838  1.00 92.23           C  
ATOM     80  CE2 TYR B  11       8.708 -57.595 -44.338  1.00 92.23           C  
ATOM     81  CZ  TYR B  11       8.313 -56.623 -45.240  1.00 92.23           C  
ATOM     82  OH  TYR B  11       8.058 -56.968 -46.548  1.00 92.23           O  
ATOM     83  N   LEU B  12      10.604 -54.126 -38.676  1.00 92.45           N  
ATOM     84  CA  LEU B  12      10.589 -53.559 -37.331  1.00 92.45           C  
ATOM     85  C   LEU B  12      10.940 -52.076 -37.363  1.00 92.45           C  
ATOM     86  O   LEU B  12      10.285 -51.264 -36.706  1.00 92.45           O  
ATOM     87  CB  LEU B  12      11.568 -54.308 -36.423  1.00 92.45           C  
ATOM     88  CG  LEU B  12      11.119 -55.685 -35.932  1.00 92.45           C  
ATOM     89  CD1 LEU B  12      12.246 -56.367 -35.163  1.00 92.45           C  
ATOM     90  CD2 LEU B  12       9.871 -55.564 -35.064  1.00 92.45           C  
ATOM     91  N   LEU B  13      11.952 -51.763 -38.117  1.00 93.50           N  
ATOM     92  CA  LEU B  13      12.355 -50.368 -38.252  1.00 93.50           C  
ATOM     93  C   LEU B  13      11.240 -49.538 -38.880  1.00 93.50           C  
ATOM     94  O   LEU B  13      10.980 -48.413 -38.448  1.00 93.50           O  
ATOM     95  CB  LEU B  13      13.627 -50.256 -39.096  1.00 93.50           C  
ATOM     96  CG  LEU B  13      14.951 -50.236 -38.329  1.00 93.50           C  
ATOM     97  CD1 LEU B  13      16.113 -50.540 -39.269  1.00 93.50           C  
ATOM     98  CD2 LEU B  13      15.150 -48.889 -37.642  1.00 93.50           C  
ATOM     99  N   PHE B  14      10.619 -50.098 -39.856  1.00 93.48           N  
ATOM    100  CA  PHE B  14       9.526 -49.393 -40.516  1.00 93.48           C  
ATOM    101  C   PHE B  14       8.356 -49.193 -39.560  1.00 93.48           C  
ATOM    102  O   PHE B  14       7.840 -48.081 -39.427  1.00 93.48           O  
ATOM    103  CB  PHE B  14       9.065 -50.159 -41.760  1.00 93.48           C  
ATOM    104  CG  PHE B  14       7.815 -49.602 -42.386  1.00 93.48           C  
ATOM    105  CD1 PHE B  14       6.584 -50.212 -42.178  1.00 93.48           C  
ATOM    106  CD2 PHE B  14       7.871 -48.466 -43.184  1.00 93.48           C  
ATOM    107  CE1 PHE B  14       5.426 -49.698 -42.757  1.00 93.48           C  
ATOM    108  CE2 PHE B  14       6.718 -47.947 -43.767  1.00 93.48           C  
ATOM    109  CZ  PHE B  14       5.496 -48.565 -43.551  1.00 93.48           C  
ATOM    110  N   GLY B  15       7.944 -50.249 -38.894  1.00 93.87           N  
ATOM    111  CA  GLY B  15       6.795 -50.188 -38.005  1.00 93.87           C  
ATOM    112  C   GLY B  15       6.985 -49.224 -36.849  1.00 93.87           C  
ATOM    113  O   GLY B  15       6.130 -48.374 -36.595  1.00 93.87           O  
ATOM    114  N   PHE B  16       8.060 -49.327 -36.140  1.00 93.24           N  
ATOM    115  CA  PHE B  16       8.333 -48.484 -34.983  1.00 93.24           C  
ATOM    116  C   PHE B  16       8.466 -47.022 -35.397  1.00 93.24           C  
ATOM    117  O   PHE B  16       7.907 -46.135 -34.751  1.00 93.24           O  
ATOM    118  CB  PHE B  16       9.607 -48.944 -34.267  1.00 93.24           C  
ATOM    119  CG  PHE B  16       9.372 -50.029 -33.250  1.00 93.24           C  
ATOM    120  CD1 PHE B  16       8.539 -49.810 -32.160  1.00 93.24           C  
ATOM    121  CD2 PHE B  16       9.987 -51.267 -33.384  1.00 93.24           C  
ATOM    122  CE1 PHE B  16       8.321 -50.811 -31.217  1.00 93.24           C  
ATOM    123  CE2 PHE B  16       9.774 -52.273 -32.445  1.00 93.24           C  
ATOM    124  CZ  PHE B  16       8.940 -52.042 -31.362  1.00 93.24           C  
ATOM    125  N   ASN B  17       9.188 -46.763 -36.447  1.00 94.22           N  
ATOM    126  CA  ASN B  17       9.414 -45.381 -36.858  1.00 94.22           C  
ATOM    127  C   ASN B  17       8.161 -44.768 -37.476  1.00 94.22           C  
ATOM    128  O   ASN B  17       7.970 -43.551 -37.423  1.00 94.22           O  
ATOM    129  CB  ASN B  17      10.586 -45.299 -37.839  1.00 94.22           C  
ATOM    130  CG  ASN B  17      11.932 -45.411 -37.151  1.00 94.22           C  
ATOM    131  ND2 ASN B  17      12.600 -46.544 -37.337  1.00 94.22           N  
ATOM    132  OD1 ASN B  17      12.369 -44.488 -36.459  1.00 94.22           O  
ATOM    133  N   PHE B  18       7.315 -45.649 -38.035  1.00 94.99           N  
ATOM    134  CA  PHE B  18       6.042 -45.152 -38.541  1.00 94.99           C  
ATOM    135  C   PHE B  18       5.176 -44.622 -37.405  1.00 94.99           C  
ATOM    136  O   PHE B  18       4.569 -43.556 -37.525  1.00 94.99           O  
ATOM    137  CB  PHE B  18       5.296 -46.255 -39.299  1.00 94.99           C  
ATOM    138  CG  PHE B  18       4.014 -45.793 -39.937  1.00 94.99           C  
ATOM    139  CD1 PHE B  18       2.784 -46.129 -39.384  1.00 94.99           C  
ATOM    140  CD2 PHE B  18       4.039 -45.022 -41.093  1.00 94.99           C  
ATOM    141  CE1 PHE B  18       1.597 -45.703 -39.973  1.00 94.99           C  
ATOM    142  CE2 PHE B  18       2.856 -44.592 -41.688  1.00 94.99           C  
ATOM    143  CZ  PHE B  18       1.636 -44.934 -41.127  1.00 94.99           C  
ATOM    144  N   ILE B  19       5.157 -45.376 -36.382  1.00 94.37           N  
ATOM    145  CA  ILE B  19       4.416 -44.945 -35.202  1.00 94.37           C  
ATOM    146  C   ILE B  19       5.039 -43.670 -34.637  1.00 94.37           C  
ATOM    147  O   ILE B  19       4.326 -42.738 -34.258  1.00 94.37           O  
ATOM    148  CB  ILE B  19       4.382 -46.049 -34.121  1.00 94.37           C  
ATOM    149  CG1 ILE B  19       3.632 -47.281 -34.640  1.00 94.37           C  
ATOM    150  CG2 ILE B  19       3.747 -45.523 -32.831  1.00 94.37           C  
ATOM    151  CD1 ILE B  19       3.712 -48.489 -33.717  1.00 94.37           C  
ATOM    152  N   PHE B  20       6.301 -43.624 -34.538  1.00 93.38           N  
ATOM    153  CA  PHE B  20       7.013 -42.452 -34.044  1.00 93.38           C  
ATOM    154  C   PHE B  20       6.740 -41.241 -34.928  1.00 93.38           C  
ATOM    155  O   PHE B  20       6.643 -40.115 -34.435  1.00 93.38           O  
ATOM    156  CB  PHE B  20       8.519 -42.726 -33.978  1.00 93.38           C  
ATOM    157  CG  PHE B  20       9.238 -41.914 -32.935  1.00 93.38           C  
ATOM    158  CD1 PHE B  20      10.007 -40.815 -33.296  1.00 93.38           C  
ATOM    159  CD2 PHE B  20       9.144 -42.251 -31.590  1.00 93.38           C  
ATOM    160  CE1 PHE B  20      10.674 -40.063 -32.332  1.00 93.38           C  
ATOM    161  CE2 PHE B  20       9.807 -41.503 -30.621  1.00 93.38           C  
ATOM    162  CZ  PHE B  20      10.572 -40.410 -30.994  1.00 93.38           C  
ATOM    163  N   TRP B  21       6.677 -41.440 -36.208  1.00 94.34           N  
ATOM    164  CA  TRP B  21       6.339 -40.385 -37.158  1.00 94.34           C  
ATOM    165  C   TRP B  21       4.949 -39.823 -36.878  1.00 94.34           C  
ATOM    166  O   TRP B  21       4.762 -38.605 -36.835  1.00 94.34           O  
ATOM    167  CB  TRP B  21       6.411 -40.911 -38.594  1.00 94.34           C  
ATOM    168  CG  TRP B  21       5.928 -39.935 -39.624  1.00 94.34           C  
ATOM    169  CD1 TRP B  21       6.574 -38.813 -40.064  1.00 94.34           C  
ATOM    170  CD2 TRP B  21       4.692 -39.992 -40.341  1.00 94.34           C  
ATOM    171  CE2 TRP B  21       4.654 -38.873 -41.201  1.00 94.34           C  
ATOM    172  CE3 TRP B  21       3.610 -40.884 -40.341  1.00 94.34           C  
ATOM    173  NE1 TRP B  21       5.813 -38.169 -41.013  1.00 94.34           N  
ATOM    174  CZ2 TRP B  21       3.576 -38.621 -42.053  1.00 94.34           C  
ATOM    175  CZ3 TRP B  21       2.539 -40.632 -41.190  1.00 94.34           C  
ATOM    176  CH2 TRP B  21       2.531 -39.509 -42.033  1.00 94.34           C  
ATOM    177  N   LEU B  22       3.985 -40.681 -36.609  1.00 95.66           N  
ATOM    178  CA  LEU B  22       2.622 -40.272 -36.290  1.00 95.66           C  
ATOM    179  C   LEU B  22       2.580 -39.502 -34.974  1.00 95.66           C  
ATOM    180  O   LEU B  22       1.853 -38.514 -34.851  1.00 95.66           O  
ATOM    181  CB  LEU B  22       1.700 -41.491 -36.211  1.00 95.66           C  
ATOM    182  CG  LEU B  22       1.407 -42.206 -37.531  1.00 95.66           C  
ATOM    183  CD1 LEU B  22       0.537 -43.435 -37.287  1.00 95.66           C  
ATOM    184  CD2 LEU B  22       0.734 -41.256 -38.516  1.00 95.66           C  
ATOM    185  N   ALA B  23       3.351 -40.006 -34.028  1.00 94.97           N  
ATOM    186  CA  ALA B  23       3.427 -39.314 -32.744  1.00 94.97           C  
ATOM    187  C   ALA B  23       3.994 -37.908 -32.911  1.00 94.97           C  
ATOM    188  O   ALA B  23       3.529 -36.963 -32.269  1.00 94.97           O  
ATOM    189  CB  ALA B  23       4.277 -40.113 -31.759  1.00 94.97           C  
ATOM    190  N   GLY B  24       4.977 -37.771 -33.711  1.00 95.19           N  
ATOM    191  CA  GLY B  24       5.531 -36.458 -33.999  1.00 95.19           C  
ATOM    192  C   GLY B  24       4.519 -35.506 -34.609  1.00 95.19           C  
ATOM    193  O   GLY B  24       4.469 -34.329 -34.246  1.00 95.19           O  
ATOM    194  N   ILE B  25       3.694 -36.014 -35.496  1.00 95.38           N  
ATOM    195  CA  ILE B  25       2.641 -35.213 -36.110  1.00 95.38           C  
ATOM    196  C   ILE B  25       1.647 -34.762 -35.042  1.00 95.38           C  
ATOM    197  O   ILE B  25       1.223 -33.603 -35.028  1.00 95.38           O  
ATOM    198  CB  ILE B  25       1.911 -35.995 -37.224  1.00 95.38           C  
ATOM    199  CG1 ILE B  25       2.875 -36.311 -38.374  1.00 95.38           C  
ATOM    200  CG2 ILE B  25       0.696 -35.211 -37.729  1.00 95.38           C  
ATOM    201  CD1 ILE B  25       2.285 -37.215 -39.447  1.00 95.38           C  
ATOM    202  N   ALA B  26       1.358 -35.654 -34.174  1.00 95.31           N  
ATOM    203  CA  ALA B  26       0.404 -35.345 -33.112  1.00 95.31           C  
ATOM    204  C   ALA B  26       0.937 -34.244 -32.199  1.00 95.31           C  
ATOM    205  O   ALA B  26       0.225 -33.287 -31.890  1.00 95.31           O  
ATOM    206  CB  ALA B  26       0.088 -36.598 -32.300  1.00 95.31           C  
ATOM    207  N   VAL B  27       2.133 -34.361 -31.764  1.00 94.77           N  
ATOM    208  CA  VAL B  27       2.741 -33.374 -30.878  1.00 94.77           C  
ATOM    209  C   VAL B  27       2.853 -32.033 -31.599  1.00 94.77           C  
ATOM    210  O   VAL B  27       2.587 -30.982 -31.012  1.00 94.77           O  
ATOM    211  CB  VAL B  27       4.132 -33.834 -30.388  1.00 94.77           C  
ATOM    212  CG1 VAL B  27       4.845 -32.703 -29.647  1.00 94.77           C  
ATOM    213  CG2 VAL B  27       4.002 -35.064 -29.492  1.00 94.77           C  
ATOM    214  N   LEU B  28       3.251 -32.073 -32.785  1.00 94.50           N  
ATOM    215  CA  LEU B  28       3.344 -30.860 -33.589  1.00 94.50           C  
ATOM    216  C   LEU B  28       1.982 -30.186 -33.717  1.00 94.50           C  
ATOM    217  O   LEU B  28       1.874 -28.965 -33.594  1.00 94.50           O  
ATOM    218  CB  LEU B  28       3.901 -31.178 -34.979  1.00 94.50           C  
ATOM    219  CG  LEU B  28       4.035 -29.998 -35.943  1.00 94.50           C  
ATOM    220  CD1 LEU B  28       4.993 -28.955 -35.375  1.00 94.50           C  
ATOM    221  CD2 LEU B  28       4.506 -30.476 -37.311  1.00 94.50           C  
ATOM    222  N   ALA B  29       0.983 -30.976 -33.921  1.00 94.67           N  
ATOM    223  CA  ALA B  29      -0.374 -30.450 -34.052  1.00 94.67           C  
ATOM    224  C   ALA B  29      -0.822 -29.761 -32.767  1.00 94.67           C  
ATOM    225  O   ALA B  29      -1.424 -28.685 -32.809  1.00 94.67           O  
ATOM    226  CB  ALA B  29      -1.345 -31.569 -34.419  1.00 94.67           C  
ATOM    227  N   ILE B  30      -0.527 -30.365 -31.676  1.00 91.42           N  
ATOM    228  CA  ILE B  30      -0.888 -29.780 -30.390  1.00 91.42           C  
ATOM    229  C   ILE B  30      -0.133 -28.467 -30.191  1.00 91.42           C  
ATOM    230  O   ILE B  30      -0.719 -27.463 -29.777  1.00 91.42           O  
ATOM    231  CB  ILE B  30      -0.592 -30.749 -29.223  1.00 91.42           C  
ATOM    232  CG1 ILE B  30      -1.502 -31.980 -29.310  1.00 91.42           C  
ATOM    233  CG2 ILE B  30      -0.757 -30.040 -27.876  1.00 91.42           C  
ATOM    234  CD1 ILE B  30      -1.147 -33.082 -28.320  1.00 91.42           C  
ATOM    235  N   GLY B  31       1.133 -28.507 -30.476  1.00 92.09           N  
ATOM    236  CA  GLY B  31       1.919 -27.289 -30.366  1.00 92.09           C  
ATOM    237  C   GLY B  31       1.408 -26.166 -31.249  1.00 92.09           C  
ATOM    238  O   GLY B  31       1.280 -25.025 -30.801  1.00 92.09           O  
ATOM    239  N   LEU B  32       1.114 -26.506 -32.430  1.00 92.39           N  
ATOM    240  CA  LEU B  32       0.608 -25.508 -33.366  1.00 92.39           C  
ATOM    241  C   LEU B  32      -0.774 -25.019 -32.944  1.00 92.39           C  
ATOM    242  O   LEU B  32      -1.099 -23.841 -33.114  1.00 92.39           O  
ATOM    243  CB  LEU B  32       0.547 -26.083 -34.783  1.00 92.39           C  
ATOM    244  CG  LEU B  32       1.891 -26.315 -35.478  1.00 92.39           C  
ATOM    245  CD1 LEU B  32       1.679 -26.993 -36.828  1.00 92.39           C  
ATOM    246  CD2 LEU B  32       2.640 -24.997 -35.647  1.00 92.39           C  
ATOM    247  N   TRP B  33      -1.555 -25.840 -32.509  1.00 90.68           N  
ATOM    248  CA  TRP B  33      -2.871 -25.444 -32.017  1.00 90.68           C  
ATOM    249  C   TRP B  33      -2.745 -24.461 -30.858  1.00 90.68           C  
ATOM    250  O   TRP B  33      -3.456 -23.454 -30.809  1.00 90.68           O  
ATOM    251  CB  TRP B  33      -3.673 -26.672 -31.579  1.00 90.68           C  
ATOM    252  CG  TRP B  33      -4.974 -26.343 -30.910  1.00 90.68           C  
ATOM    253  CD1 TRP B  33      -6.105 -25.855 -31.503  1.00 90.68           C  
ATOM    254  CD2 TRP B  33      -5.275 -26.472 -29.517  1.00 90.68           C  
ATOM    255  CE2 TRP B  33      -6.609 -26.046 -29.337  1.00 90.68           C  
ATOM    256  CE3 TRP B  33      -4.546 -26.910 -28.403  1.00 90.68           C  
ATOM    257  NE1 TRP B  33      -7.093 -25.674 -30.563  1.00 90.68           N  
ATOM    258  CZ2 TRP B  33      -7.230 -26.044 -28.086  1.00 90.68           C  
ATOM    259  CZ3 TRP B  33      -5.166 -26.907 -27.159  1.00 90.68           C  
ATOM    260  CH2 TRP B  33      -6.495 -26.476 -27.012  1.00 90.68           C  
ATOM    261  N   LEU B  34      -1.915 -24.692 -29.925  1.00 86.85           N  
ATOM    262  CA  LEU B  34      -1.701 -23.785 -28.803  1.00 86.85           C  
ATOM    263  C   LEU B  34      -1.169 -22.440 -29.286  1.00 86.85           C  
ATOM    264  O   LEU B  34      -1.491 -21.398 -28.711  1.00 86.85           O  
ATOM    265  CB  LEU B  34      -0.727 -24.400 -27.795  1.00 86.85           C  
ATOM    266  CG  LEU B  34      -1.263 -25.560 -26.955  1.00 86.85           C  
ATOM    267  CD1 LEU B  34      -0.132 -26.212 -26.167  1.00 86.85           C  
ATOM    268  CD2 LEU B  34      -2.365 -25.077 -26.016  1.00 86.85           C  
ATOM    269  N   ARG B  35      -0.380 -22.447 -30.316  1.00 88.51           N  
ATOM    270  CA  ARG B  35       0.238 -21.229 -30.833  1.00 88.51           C  
ATOM    271  C   ARG B  35      -0.769 -20.398 -31.622  1.00 88.51           C  
ATOM    272  O   ARG B  35      -0.732 -19.167 -31.582  1.00 88.51           O  
ATOM    273  CB  ARG B  35       1.442 -21.568 -31.713  1.00 88.51           C  
ATOM    274  CG  ARG B  35       2.025 -20.371 -32.446  1.00 88.51           C  
ATOM    275  CD  ARG B  35       2.553 -19.319 -31.479  1.00 88.51           C  
ATOM    276  NE  ARG B  35       3.130 -18.178 -32.185  1.00 88.51           N  
ATOM    277  CZ  ARG B  35       2.462 -17.080 -32.523  1.00 88.51           C  
ATOM    278  NH1 ARG B  35       1.175 -16.950 -32.226  1.00 88.51           N  
ATOM    279  NH2 ARG B  35       3.085 -16.102 -33.165  1.00 88.51           N  
ATOM    280  N   PHE B  36      -1.681 -21.036 -32.290  1.00 89.08           N  
ATOM    281  CA  PHE B  36      -2.468 -20.298 -33.271  1.00 89.08           C  
ATOM    282  C   PHE B  36      -3.943 -20.290 -32.885  1.00 89.08           C  
ATOM    283  O   PHE B  36      -4.765 -19.677 -33.570  1.00 89.08           O  
ATOM    284  CB  PHE B  36      -2.294 -20.902 -34.668  1.00 89.08           C  
ATOM    285  CG  PHE B  36      -0.919 -20.706 -35.247  1.00 89.08           C  
ATOM    286  CD1 PHE B  36      -0.484 -19.442 -35.627  1.00 89.08           C  
ATOM    287  CD2 PHE B  36      -0.061 -21.786 -35.411  1.00 89.08           C  
ATOM    288  CE1 PHE B  36       0.788 -19.257 -36.165  1.00 89.08           C  
ATOM    289  CE2 PHE B  36       1.212 -21.609 -35.947  1.00 89.08           C  
ATOM    290  CZ  PHE B  36       1.634 -20.343 -36.324  1.00 89.08           C  
ATOM    291  N   ASP B  37      -4.234 -20.909 -31.915  1.00 85.38           N  
ATOM    292  CA  ASP B  37      -5.623 -20.866 -31.468  1.00 85.38           C  
ATOM    293  C   ASP B  37      -6.056 -19.435 -31.155  1.00 85.38           C  
ATOM    294  O   ASP B  37      -5.254 -18.629 -30.680  1.00 85.38           O  
ATOM    295  CB  ASP B  37      -5.819 -21.756 -30.238  1.00 85.38           C  
ATOM    296  CG  ASP B  37      -7.277 -21.903 -29.838  1.00 85.38           C  
ATOM    297  OD1 ASP B  37      -7.744 -21.156 -28.951  1.00 85.38           O  
ATOM    298  OD2 ASP B  37      -7.964 -22.773 -30.414  1.00 85.38           O  
ATOM    299  N   SER B  38      -7.267 -19.087 -31.311  1.00 81.17           N  
ATOM    300  CA  SER B  38      -7.787 -17.733 -31.150  1.00 81.17           C  
ATOM    301  C   SER B  38      -7.658 -17.259 -29.706  1.00 81.17           C  
ATOM    302  O   SER B  38      -7.401 -16.080 -29.454  1.00 81.17           O  
ATOM    303  CB  SER B  38      -9.252 -17.665 -31.588  1.00 81.17           C  
ATOM    304  OG  SER B  38     -10.048 -18.551 -30.820  1.00 81.17           O  
ATOM    305  N   GLN B  39      -7.806 -18.175 -28.813  1.00 78.81           N  
ATOM    306  CA  GLN B  39      -7.805 -17.785 -27.407  1.00 78.81           C  
ATOM    307  C   GLN B  39      -6.383 -17.569 -26.896  1.00 78.81           C  
ATOM    308  O   GLN B  39      -6.166 -16.799 -25.959  1.00 78.81           O  
ATOM    309  CB  GLN B  39      -8.514 -18.841 -26.557  1.00 78.81           C  
ATOM    310  CG  GLN B  39      -9.995 -18.993 -26.874  1.00 78.81           C  
ATOM    311  CD  GLN B  39     -10.820 -17.807 -26.411  1.00 78.81           C  
ATOM    312  NE2 GLN B  39     -11.890 -17.509 -27.141  1.00 78.81           N  
ATOM    313  OE1 GLN B  39     -10.499 -17.166 -25.407  1.00 78.81           O  
ATOM    314  N   THR B  40      -5.427 -18.242 -27.490  1.00 78.18           N  
ATOM    315  CA  THR B  40      -4.060 -18.159 -26.988  1.00 78.18           C  
ATOM    316  C   THR B  40      -3.203 -17.281 -27.895  1.00 78.18           C  
ATOM    317  O   THR B  40      -2.124 -16.837 -27.498  1.00 78.18           O  
ATOM    318  CB  THR B  40      -3.423 -19.556 -26.869  1.00 78.18           C  
ATOM    319  CG2 THR B  40      -4.032 -20.342 -25.714  1.00 78.18           C  
ATOM    320  OG1 THR B  40      -3.636 -20.277 -28.088  1.00 78.18           O  
ATOM    321  N   LYS B  41      -3.684 -17.001 -29.029  1.00 78.81           N  
ATOM    322  CA  LYS B  41      -2.930 -16.214 -30.000  1.00 78.81           C  
ATOM    323  C   LYS B  41      -2.542 -14.855 -29.424  1.00 78.81           C  
ATOM    324  O   LYS B  41      -1.434 -14.368 -29.660  1.00 78.81           O  
ATOM    325  CB  LYS B  41      -3.741 -16.026 -31.284  1.00 78.81           C  
ATOM    326  CG  LYS B  41      -2.990 -15.299 -32.389  1.00 78.81           C  
ATOM    327  CD  LYS B  41      -3.858 -15.114 -33.627  1.00 78.81           C  
ATOM    328  CE  LYS B  41      -3.131 -14.324 -34.707  1.00 78.81           C  
ATOM    329  NZ  LYS B  41      -3.996 -14.101 -35.906  1.00 78.81           N  
ATOM    330  N   SER B  42      -3.434 -14.314 -28.738  1.00 75.69           N  
ATOM    331  CA  SER B  42      -3.201 -12.984 -28.187  1.00 75.69           C  
ATOM    332  C   SER B  42      -2.047 -12.991 -27.192  1.00 75.69           C  
ATOM    333  O   SER B  42      -1.350 -11.986 -27.033  1.00 75.69           O  
ATOM    334  CB  SER B  42      -4.467 -12.455 -27.508  1.00 75.69           C  
ATOM    335  OG  SER B  42      -4.818 -13.266 -26.401  1.00 75.69           O  
ATOM    336  N   ILE B  43      -1.891 -14.084 -26.568  1.00 73.45           N  
ATOM    337  CA  ILE B  43      -0.796 -14.214 -25.613  1.00 73.45           C  
ATOM    338  C   ILE B  43       0.540 -14.044 -26.333  1.00 73.45           C  
ATOM    339  O   ILE B  43       1.454 -13.400 -25.814  1.00 73.45           O  
ATOM    340  CB  ILE B  43      -0.842 -15.575 -24.883  1.00 73.45           C  
ATOM    341  CG1 ILE B  43      -2.164 -15.730 -24.124  1.00 73.45           C  
ATOM    342  CG2 ILE B  43       0.354 -15.720 -23.935  1.00 73.45           C  
ATOM    343  CD1 ILE B  43      -2.387 -17.121 -23.546  1.00 73.45           C  
ATOM    344  N   PHE B  44       0.654 -14.511 -27.416  1.00 76.44           N  
ATOM    345  CA  PHE B  44       1.899 -14.509 -28.175  1.00 76.44           C  
ATOM    346  C   PHE B  44       2.081 -13.187 -28.911  1.00 76.44           C  
ATOM    347  O   PHE B  44       3.211 -12.758 -29.157  1.00 76.44           O  
ATOM    348  CB  PHE B  44       1.927 -15.672 -29.171  1.00 76.44           C  
ATOM    349  CG  PHE B  44       2.018 -17.026 -28.521  1.00 76.44           C  
ATOM    350  CD1 PHE B  44       3.253 -17.581 -28.209  1.00 76.44           C  
ATOM    351  CD2 PHE B  44       0.868 -17.745 -28.221  1.00 76.44           C  
ATOM    352  CE1 PHE B  44       3.341 -18.834 -27.606  1.00 76.44           C  
ATOM    353  CE2 PHE B  44       0.947 -18.998 -27.619  1.00 76.44           C  
ATOM    354  CZ  PHE B  44       2.185 -19.540 -27.313  1.00 76.44           C  
ATOM    355  N   GLU B  45       1.021 -12.526 -29.184  1.00 71.23           N  
ATOM    356  CA  GLU B  45       1.098 -11.232 -29.856  1.00 71.23           C  
ATOM    357  C   GLU B  45       1.424 -10.115 -28.869  1.00 71.23           C  
ATOM    358  O   GLU B  45       2.160  -9.183 -29.200  1.00 71.23           O  
ATOM    359  CB  GLU B  45      -0.214 -10.925 -30.583  1.00 71.23           C  
ATOM    360  CG  GLU B  45      -0.473 -11.818 -31.787  1.00 71.23           C  
ATOM    361  CD  GLU B  45      -1.814 -11.552 -32.454  1.00 71.23           C  
ATOM    362  OE1 GLU B  45      -2.091 -12.151 -33.518  1.00 71.23           O  
ATOM    363  OE2 GLU B  45      -2.592 -10.739 -31.908  1.00 71.23           O  
ATOM    364  N   GLN B  46       0.772 -10.143 -27.780  1.00 61.79           N  
ATOM    365  CA  GLN B  46       0.994  -9.099 -26.786  1.00 61.79           C  
ATOM    366  C   GLN B  46       2.354  -9.261 -26.111  1.00 61.79           C  
ATOM    367  O   GLN B  46       2.991  -8.273 -25.741  1.00 61.79           O  
ATOM    368  CB  GLN B  46      -0.117  -9.112 -25.736  1.00 61.79           C  
ATOM    369  CG  GLN B  46      -1.371  -8.359 -26.158  1.00 61.79           C  
ATOM    370  CD  GLN B  46      -2.470  -8.414 -25.112  1.00 61.79           C  
ATOM    371  NE2 GLN B  46      -3.527  -7.636 -25.321  1.00 61.79           N  
ATOM    372  OE1 GLN B  46      -2.369  -9.149 -24.126  1.00 61.79           O  
ATOM    373  N   GLU B  47       2.747 -10.498 -25.730  1.00 60.67           N  
ATOM    374  CA  GLU B  47       3.975 -10.738 -24.976  1.00 60.67           C  
ATOM    375  C   GLU B  47       5.189 -10.785 -25.898  1.00 60.67           C  
ATOM    376  O   GLU B  47       6.262 -11.243 -25.498  1.00 60.67           O  
ATOM    377  CB  GLU B  47       3.869 -12.040 -24.178  1.00 60.67           C  
ATOM    378  CG  GLU B  47       3.189 -11.880 -22.826  1.00 60.67           C  
ATOM    379  CD  GLU B  47       3.208 -13.150 -21.991  1.00 60.67           C  
ATOM    380  OE1 GLU B  47       2.769 -13.112 -20.819  1.00 60.67           O  
ATOM    381  OE2 GLU B  47       3.663 -14.192 -22.513  1.00 60.67           O  
ATOM    382  N   THR B  48       5.024 -10.580 -27.122  1.00 53.33           N  
ATOM    383  CA  THR B  48       6.249 -10.562 -27.914  1.00 53.33           C  
ATOM    384  C   THR B  48       7.385  -9.901 -27.138  1.00 53.33           C  
ATOM    385  O   THR B  48       8.536 -10.330 -27.227  1.00 53.33           O  
ATOM    386  CB  THR B  48       6.039  -9.825 -29.250  1.00 53.33           C  
ATOM    387  CG2 THR B  48       6.791 -10.514 -30.383  1.00 53.33           C  
ATOM    388  OG1 THR B  48       4.641  -9.803 -29.562  1.00 53.33           O  
ATOM    389  N   ASN B  49       7.112  -8.874 -26.454  1.00 50.78           N  
ATOM    390  CA  ASN B  49       8.248  -8.130 -25.922  1.00 50.78           C  
ATOM    391  C   ASN B  49       8.699  -8.682 -24.573  1.00 50.78           C  
ATOM    392  O   ASN B  49       9.753  -8.299 -24.061  1.00 50.78           O  
ATOM    393  CB  ASN B  49       7.907  -6.643 -25.799  1.00 50.78           C  
ATOM    394  CG  ASN B  49       8.321  -5.846 -27.021  1.00 50.78           C  
ATOM    395  ND2 ASN B  49       7.832  -4.616 -27.119  1.00 50.78           N  
ATOM    396  OD1 ASN B  49       9.073  -6.333 -27.870  1.00 50.78           O  
ATOM    397  N   ASN B  50       7.861  -9.222 -23.726  1.00 52.42           N  
ATOM    398  CA  ASN B  50       8.445  -9.674 -22.469  1.00 52.42           C  
ATOM    399  C   ASN B  50       8.782 -11.162 -22.509  1.00 52.42           C  
ATOM    400  O   ASN B  50       7.942 -12.002 -22.180  1.00 52.42           O  
ATOM    401  CB  ASN B  50       7.503  -9.375 -21.301  1.00 52.42           C  
ATOM    402  CG  ASN B  50       7.912  -8.139 -20.523  1.00 52.42           C  
ATOM    403  ND2 ASN B  50       7.032  -7.673 -19.645  1.00 52.42           N  
ATOM    404  OD1 ASN B  50       9.010  -7.608 -20.709  1.00 52.42           O  
ATOM    405  N   ASN B  51       9.579 -11.647 -23.444  1.00 53.14           N  
ATOM    406  CA  ASN B  51      10.215 -12.900 -23.834  1.00 53.14           C  
ATOM    407  C   ASN B  51      10.367 -13.845 -22.646  1.00 53.14           C  
ATOM    408  O   ASN B  51      10.861 -14.964 -22.797  1.00 53.14           O  
ATOM    409  CB  ASN B  51      11.576 -12.633 -24.479  1.00 53.14           C  
ATOM    410  CG  ASN B  51      11.474 -12.352 -25.965  1.00 53.14           C  
ATOM    411  ND2 ASN B  51      12.581 -11.931 -26.566  1.00 53.14           N  
ATOM    412  OD1 ASN B  51      10.410 -12.510 -26.567  1.00 53.14           O  
ATOM    413  N   ASN B  52      10.051 -13.477 -21.450  1.00 61.90           N  
ATOM    414  CA  ASN B  52      10.469 -14.327 -20.340  1.00 61.90           C  
ATOM    415  C   ASN B  52       9.331 -15.224 -19.862  1.00 61.90           C  
ATOM    416  O   ASN B  52       9.401 -15.797 -18.773  1.00 61.90           O  
ATOM    417  CB  ASN B  52      10.998 -13.478 -19.183  1.00 61.90           C  
ATOM    418  CG  ASN B  52      12.344 -13.957 -18.675  1.00 61.90           C  
ATOM    419  ND2 ASN B  52      12.818 -13.355 -17.591  1.00 61.90           N  
ATOM    420  OD1 ASN B  52      12.954 -14.861 -19.254  1.00 61.90           O  
ATOM    421  N   SER B  53       8.370 -15.485 -20.810  1.00 79.03           N  
ATOM    422  CA  SER B  53       7.311 -16.355 -20.309  1.00 79.03           C  
ATOM    423  C   SER B  53       7.634 -17.823 -20.562  1.00 79.03           C  
ATOM    424  O   SER B  53       8.069 -18.189 -21.657  1.00 79.03           O  
ATOM    425  CB  SER B  53       5.973 -15.999 -20.958  1.00 79.03           C  
ATOM    426  OG  SER B  53       5.064 -17.083 -20.865  1.00 79.03           O  
ATOM    427  N   SER B  54       7.624 -18.582 -19.616  1.00 83.55           N  
ATOM    428  CA  SER B  54       7.872 -20.019 -19.676  1.00 83.55           C  
ATOM    429  C   SER B  54       6.861 -20.717 -20.579  1.00 83.55           C  
ATOM    430  O   SER B  54       7.198 -21.684 -21.267  1.00 83.55           O  
ATOM    431  CB  SER B  54       7.825 -20.630 -18.275  1.00 83.55           C  
ATOM    432  OG  SER B  54       8.805 -20.043 -17.437  1.00 83.55           O  
ATOM    433  N   PHE B  55       5.681 -20.173 -20.676  1.00 83.15           N  
ATOM    434  CA  PHE B  55       4.655 -20.752 -21.534  1.00 83.15           C  
ATOM    435  C   PHE B  55       5.017 -20.579 -23.004  1.00 83.15           C  
ATOM    436  O   PHE B  55       4.889 -21.517 -23.794  1.00 83.15           O  
ATOM    437  CB  PHE B  55       3.291 -20.113 -21.251  1.00 83.15           C  
ATOM    438  CG  PHE B  55       2.189 -20.613 -22.144  1.00 83.15           C  
ATOM    439  CD1 PHE B  55       1.714 -19.831 -23.189  1.00 83.15           C  
ATOM    440  CD2 PHE B  55       1.627 -21.867 -21.939  1.00 83.15           C  
ATOM    441  CE1 PHE B  55       0.693 -20.291 -24.019  1.00 83.15           C  
ATOM    442  CE2 PHE B  55       0.607 -22.333 -22.764  1.00 83.15           C  
ATOM    443  CZ  PHE B  55       0.141 -21.543 -23.802  1.00 83.15           C  
ATOM    444  N   TYR B  56       5.471 -19.484 -23.343  1.00 81.97           N  
ATOM    445  CA  TYR B  56       5.892 -19.167 -24.703  1.00 81.97           C  
ATOM    446  C   TYR B  56       7.008 -20.099 -25.159  1.00 81.97           C  
ATOM    447  O   TYR B  56       6.905 -20.732 -26.212  1.00 81.97           O  
ATOM    448  CB  TYR B  56       6.357 -17.711 -24.797  1.00 81.97           C  
ATOM    449  CG  TYR B  56       6.742 -17.285 -26.193  1.00 81.97           C  
ATOM    450  CD1 TYR B  56       8.044 -17.450 -26.658  1.00 81.97           C  
ATOM    451  CD2 TYR B  56       5.804 -16.718 -27.050  1.00 81.97           C  
ATOM    452  CE1 TYR B  56       8.403 -17.057 -27.943  1.00 81.97           C  
ATOM    453  CE2 TYR B  56       6.152 -16.322 -28.337  1.00 81.97           C  
ATOM    454  CZ  TYR B  56       7.453 -16.496 -28.774  1.00 81.97           C  
ATOM    455  OH  TYR B  56       7.803 -16.106 -30.047  1.00 81.97           O  
ATOM    456  N   THR B  57       7.952 -20.197 -24.352  1.00 86.22           N  
ATOM    457  CA  THR B  57       9.092 -21.052 -24.663  1.00 86.22           C  
ATOM    458  C   THR B  57       8.670 -22.518 -24.724  1.00 86.22           C  
ATOM    459  O   THR B  57       9.116 -23.262 -25.599  1.00 86.22           O  
ATOM    460  CB  THR B  57      10.218 -20.883 -23.626  1.00 86.22           C  
ATOM    461  CG2 THR B  57      11.484 -21.611 -24.064  1.00 86.22           C  
ATOM    462  OG1 THR B  57      10.511 -19.488 -23.472  1.00 86.22           O  
ATOM    463  N   GLY B  58       7.794 -22.868 -23.875  1.00 88.23           N  
ATOM    464  CA  GLY B  58       7.320 -24.243 -23.841  1.00 88.23           C  
ATOM    465  C   GLY B  58       6.605 -24.658 -25.113  1.00 88.23           C  
ATOM    466  O   GLY B  58       6.833 -25.755 -25.629  1.00 88.23           O  
ATOM    467  N   VAL B  59       5.823 -23.811 -25.605  1.00 89.68           N  
ATOM    468  CA  VAL B  59       5.062 -24.126 -26.810  1.00 89.68           C  
ATOM    469  C   VAL B  59       6.011 -24.270 -27.998  1.00 89.68           C  
ATOM    470  O   VAL B  59       5.874 -25.196 -28.801  1.00 89.68           O  
ATOM    471  CB  VAL B  59       3.998 -23.045 -27.107  1.00 89.68           C  
ATOM    472  CG1 VAL B  59       3.403 -23.242 -28.500  1.00 89.68           C  
ATOM    473  CG2 VAL B  59       2.901 -23.072 -26.044  1.00 89.68           C  
ATOM    474  N   TYR B  60       6.983 -23.475 -28.102  1.00 89.69           N  
ATOM    475  CA  TYR B  60       7.934 -23.570 -29.203  1.00 89.69           C  
ATOM    476  C   TYR B  60       8.811 -24.807 -29.062  1.00 89.69           C  
ATOM    477  O   TYR B  60       9.206 -25.413 -30.060  1.00 89.69           O  
ATOM    478  CB  TYR B  60       8.809 -22.314 -29.267  1.00 89.69           C  
ATOM    479  CG  TYR B  60       8.158 -21.157 -29.986  1.00 89.69           C  
ATOM    480  CD1 TYR B  60       7.799 -21.258 -31.328  1.00 89.69           C  
ATOM    481  CD2 TYR B  60       7.904 -19.960 -29.326  1.00 89.69           C  
ATOM    482  CE1 TYR B  60       7.202 -20.194 -31.995  1.00 89.69           C  
ATOM    483  CE2 TYR B  60       7.307 -18.889 -29.982  1.00 89.69           C  
ATOM    484  CZ  TYR B  60       6.960 -19.015 -31.315  1.00 89.69           C  
ATOM    485  OH  TYR B  60       6.368 -17.959 -31.971  1.00 89.69           O  
ATOM    486  N   ILE B  61       9.098 -25.110 -27.884  1.00 91.13           N  
ATOM    487  CA  ILE B  61       9.826 -26.353 -27.656  1.00 91.13           C  
ATOM    488  C   ILE B  61       8.986 -27.537 -28.129  1.00 91.13           C  
ATOM    489  O   ILE B  61       9.501 -28.452 -28.777  1.00 91.13           O  
ATOM    490  CB  ILE B  61      10.201 -26.523 -26.167  1.00 91.13           C  
ATOM    491  CG1 ILE B  61      11.306 -25.534 -25.778  1.00 91.13           C  
ATOM    492  CG2 ILE B  61      10.631 -27.965 -25.880  1.00 91.13           C  
ATOM    493  CD1 ILE B  61      11.623 -25.515 -24.289  1.00 91.13           C  
ATOM    494  N   LEU B  62       7.712 -27.441 -27.837  1.00 91.97           N  
ATOM    495  CA  LEU B  62       6.802 -28.501 -28.258  1.00 91.97           C  
ATOM    496  C   LEU B  62       6.754 -28.606 -29.779  1.00 91.97           C  
ATOM    497  O   LEU B  62       6.822 -29.706 -30.331  1.00 91.97           O  
ATOM    498  CB  LEU B  62       5.396 -28.249 -27.708  1.00 91.97           C  
ATOM    499  CG  LEU B  62       4.480 -29.470 -27.601  1.00 91.97           C  
ATOM    500  CD1 LEU B  62       5.011 -30.439 -26.551  1.00 91.97           C  
ATOM    501  CD2 LEU B  62       3.055 -29.042 -27.269  1.00 91.97           C  
ATOM    502  N   ILE B  63       6.688 -27.525 -30.417  1.00 93.36           N  
ATOM    503  CA  ILE B  63       6.651 -27.482 -31.875  1.00 93.36           C  
ATOM    504  C   ILE B  63       7.952 -28.046 -32.441  1.00 93.36           C  
ATOM    505  O   ILE B  63       7.931 -28.897 -33.333  1.00 93.36           O  
ATOM    506  CB  ILE B  63       6.418 -26.045 -32.392  1.00 93.36           C  
ATOM    507  CG1 ILE B  63       5.008 -25.567 -32.029  1.00 93.36           C  
ATOM    508  CG2 ILE B  63       6.649 -25.971 -33.904  1.00 93.36           C  
ATOM    509  CD1 ILE B  63       4.757 -24.096 -32.325  1.00 93.36           C  
ATOM    510  N   GLY B  64       9.057 -27.589 -31.894  1.00 95.46           N  
ATOM    511  CA  GLY B  64      10.348 -28.085 -32.343  1.00 95.46           C  
ATOM    512  C   GLY B  64      10.525 -29.576 -32.123  1.00 95.46           C  
ATOM    513  O   GLY B  64      11.015 -30.284 -33.004  1.00 95.46           O  
ATOM    514  N   ALA B  65      10.083 -30.052 -30.979  1.00 95.35           N  
ATOM    515  CA  ALA B  65      10.195 -31.471 -30.651  1.00 95.35           C  
ATOM    516  C   ALA B  65       9.321 -32.317 -31.572  1.00 95.35           C  
ATOM    517  O   ALA B  65       9.753 -33.365 -32.059  1.00 95.35           O  
ATOM    518  CB  ALA B  65       9.815 -31.712 -29.192  1.00 95.35           C  
ATOM    519  N   GLY B  66       8.123 -31.815 -31.778  1.00 95.55           N  
ATOM    520  CA  GLY B  66       7.242 -32.531 -32.687  1.00 95.55           C  
ATOM    521  C   GLY B  66       7.788 -32.622 -34.100  1.00 95.55           C  
ATOM    522  O   GLY B  66       7.736 -33.683 -34.724  1.00 95.55           O  
ATOM    523  N   ALA B  67       8.315 -31.531 -34.578  1.00 96.29           N  
ATOM    524  CA  ALA B  67       8.903 -31.507 -35.915  1.00 96.29           C  
ATOM    525  C   ALA B  67      10.093 -32.456 -36.009  1.00 96.29           C  
ATOM    526  O   ALA B  67      10.243 -33.180 -36.996  1.00 96.29           O  
ATOM    527  CB  ALA B  67       9.327 -30.088 -36.285  1.00 96.29           C  
ATOM    528  N   LEU B  68      10.870 -32.406 -35.011  1.00 95.98           N  
ATOM    529  CA  LEU B  68      12.044 -33.272 -34.988  1.00 95.98           C  
ATOM    530  C   LEU B  68      11.635 -34.741 -34.968  1.00 95.98           C  
ATOM    531  O   LEU B  68      12.204 -35.558 -35.695  1.00 95.98           O  
ATOM    532  CB  LEU B  68      12.920 -32.956 -33.772  1.00 95.98           C  
ATOM    533  CG  LEU B  68      14.241 -33.720 -33.672  1.00 95.98           C  
ATOM    534  CD1 LEU B  68      15.127 -33.406 -34.874  1.00 95.98           C  
ATOM    535  CD2 LEU B  68      14.959 -33.379 -32.370  1.00 95.98           C  
ATOM    536  N   MET B  69      10.666 -35.092 -34.157  1.00 95.30           N  
ATOM    537  CA  MET B  69      10.158 -36.458 -34.081  1.00 95.30           C  
ATOM    538  C   MET B  69       9.597 -36.906 -35.426  1.00 95.30           C  
ATOM    539  O   MET B  69       9.810 -38.046 -35.844  1.00 95.30           O  
ATOM    540  CB  MET B  69       9.079 -36.572 -33.002  1.00 95.30           C  
ATOM    541  CG  MET B  69       9.621 -36.491 -31.583  1.00 95.30           C  
ATOM    542  SD  MET B  69       8.290 -36.498 -30.320  1.00 95.30           S  
ATOM    543  CE  MET B  69       7.635 -38.174 -30.556  1.00 95.30           C  
ATOM    544  N   MET B  70       8.932 -35.987 -36.048  1.00 94.90           N  
ATOM    545  CA  MET B  70       8.359 -36.282 -37.358  1.00 94.90           C  
ATOM    546  C   MET B  70       9.454 -36.553 -38.384  1.00 94.90           C  
ATOM    547  O   MET B  70       9.358 -37.498 -39.167  1.00 94.90           O  
ATOM    548  CB  MET B  70       7.474 -35.128 -37.831  1.00 94.90           C  
ATOM    549  CG  MET B  70       6.745 -35.408 -39.135  1.00 94.90           C  
ATOM    550  SD  MET B  70       5.784 -33.962 -39.729  1.00 94.90           S  
ATOM    551  CE  MET B  70       6.963 -33.258 -40.913  1.00 94.90           C  
ATOM    552  N   LEU B  71      10.456 -35.752 -38.350  1.00 96.17           N  
ATOM    553  CA  LEU B  71      11.563 -35.885 -39.292  1.00 96.17           C  
ATOM    554  C   LEU B  71      12.310 -37.196 -39.072  1.00 96.17           C  
ATOM    555  O   LEU B  71      12.526 -37.959 -40.017  1.00 96.17           O  
ATOM    556  CB  LEU B  71      12.529 -34.706 -39.153  1.00 96.17           C  
ATOM    557  CG  LEU B  71      13.800 -34.766 -40.003  1.00 96.17           C  
ATOM    558  CD1 LEU B  71      13.454 -34.641 -41.483  1.00 96.17           C  
ATOM    559  CD2 LEU B  71      14.777 -33.673 -39.583  1.00 96.17           C  
ATOM    560  N   VAL B  72      12.659 -37.474 -37.864  1.00 95.75           N  
ATOM    561  CA  VAL B  72      13.437 -38.662 -37.531  1.00 95.75           C  
ATOM    562  C   VAL B  72      12.616 -39.916 -37.823  1.00 95.75           C  
ATOM    563  O   VAL B  72      13.128 -40.881 -38.397  1.00 95.75           O  
ATOM    564  CB  VAL B  72      13.885 -38.651 -36.052  1.00 95.75           C  
ATOM    565  CG1 VAL B  72      14.512 -39.989 -35.669  1.00 95.75           C  
ATOM    566  CG2 VAL B  72      14.865 -37.506 -35.801  1.00 95.75           C  
ATOM    567  N   GLY B  73      11.360 -39.925 -37.450  1.00 94.74           N  
ATOM    568  CA  GLY B  73      10.493 -41.051 -37.756  1.00 94.74           C  
ATOM    569  C   GLY B  73      10.332 -41.294 -39.245  1.00 94.74           C  
ATOM    570  O   GLY B  73      10.319 -42.442 -39.694  1.00 94.74           O  
ATOM    571  N   PHE B  74      10.256 -40.253 -40.006  1.00 94.50           N  
ATOM    572  CA  PHE B  74      10.122 -40.339 -41.456  1.00 94.50           C  
ATOM    573  C   PHE B  74      11.370 -40.951 -42.079  1.00 94.50           C  
ATOM    574  O   PHE B  74      11.273 -41.814 -42.956  1.00 94.50           O  
ATOM    575  CB  PHE B  74       9.860 -38.954 -42.056  1.00 94.50           C  
ATOM    576  CG  PHE B  74       9.789 -38.947 -43.559  1.00 94.50           C  
ATOM    577  CD1 PHE B  74      10.894 -38.587 -44.320  1.00 94.50           C  
ATOM    578  CD2 PHE B  74       8.616 -39.302 -44.212  1.00 94.50           C  
ATOM    579  CE1 PHE B  74      10.832 -38.580 -45.712  1.00 94.50           C  
ATOM    580  CE2 PHE B  74       8.545 -39.298 -45.602  1.00 94.50           C  
ATOM    581  CZ  PHE B  74       9.654 -38.935 -46.350  1.00 94.50           C  
ATOM    582  N   LEU B  75      12.505 -40.433 -41.683  1.00 94.44           N  
ATOM    583  CA  LEU B  75      13.761 -40.966 -42.199  1.00 94.44           C  
ATOM    584  C   LEU B  75      13.882 -42.456 -41.901  1.00 94.44           C  
ATOM    585  O   LEU B  75      14.342 -43.228 -42.746  1.00 94.44           O  
ATOM    586  CB  LEU B  75      14.950 -40.215 -41.594  1.00 94.44           C  
ATOM    587  CG  LEU B  75      15.147 -38.771 -42.057  1.00 94.44           C  
ATOM    588  CD1 LEU B  75      16.200 -38.078 -41.199  1.00 94.44           C  
ATOM    589  CD2 LEU B  75      15.538 -38.729 -43.530  1.00 94.44           C  
ATOM    590  N   GLY B  76      13.444 -42.895 -40.761  1.00 92.83           N  
ATOM    591  CA  GLY B  76      13.518 -44.293 -40.370  1.00 92.83           C  
ATOM    592  C   GLY B  76      12.557 -45.180 -41.138  1.00 92.83           C  
ATOM    593  O   GLY B  76      12.947 -46.231 -41.648  1.00 92.83           O  
ATOM    594  N   CYS B  77      11.363 -44.746 -41.241  1.00 90.70           N  
ATOM    595  CA  CYS B  77      10.368 -45.590 -41.895  1.00 90.70           C  
ATOM    596  C   CYS B  77      10.570 -45.601 -43.406  1.00 90.70           C  
ATOM    597  O   CYS B  77      10.651 -46.668 -44.017  1.00 90.70           O  
ATOM    598  CB  CYS B  77       8.957 -45.107 -41.563  1.00 90.70           C  
ATOM    599  SG  CYS B  77       8.595 -43.444 -42.167  1.00 90.70           S  
ATOM    600  N   CYS B  78      10.732 -44.479 -44.018  1.00 91.85           N  
ATOM    601  CA  CYS B  78      10.947 -44.406 -45.459  1.00 91.85           C  
ATOM    602  C   CYS B  78      12.320 -44.949 -45.834  1.00 91.85           C  
ATOM    603  O   CYS B  78      12.485 -45.554 -46.895  1.00 91.85           O  
ATOM    604  CB  CYS B  78      10.807 -42.965 -45.949  1.00 91.85           C  
ATOM    605  SG  CYS B  78       9.096 -42.391 -46.040  1.00 91.85           S  
ATOM    606  N   GLY B  79      13.231 -44.650 -44.967  1.00 92.36           N  
ATOM    607  CA  GLY B  79      14.551 -45.206 -45.216  1.00 92.36           C  
ATOM    608  C   GLY B  79      14.565 -46.722 -45.242  1.00 92.36           C  
ATOM    609  O   GLY B  79      15.280 -47.328 -46.042  1.00 92.36           O  
ATOM    610  N   ALA B  80      13.781 -47.354 -44.410  1.00 92.41           N  
ATOM    611  CA  ALA B  80      13.711 -48.811 -44.342  1.00 92.41           C  
ATOM    612  C   ALA B  80      12.940 -49.380 -45.530  1.00 92.41           C  
ATOM    613  O   ALA B  80      13.419 -50.288 -46.213  1.00 92.41           O  
ATOM    614  CB  ALA B  80      13.066 -49.253 -43.031  1.00 92.41           C  
ATOM    615  N   VAL B  81      11.839 -48.840 -45.804  1.00 91.21           N  
ATOM    616  CA  VAL B  81      10.969 -49.381 -46.842  1.00 91.21           C  
ATOM    617  C   VAL B  81      11.626 -49.208 -48.209  1.00 91.21           C  
ATOM    618  O   VAL B  81      11.568 -50.108 -49.051  1.00 91.21           O  
ATOM    619  CB  VAL B  81       9.580 -48.704 -46.829  1.00 91.21           C  
ATOM    620  CG1 VAL B  81       9.184 -48.256 -48.234  1.00 91.21           C  
ATOM    621  CG2 VAL B  81       8.531 -49.652 -46.251  1.00 91.21           C  
ATOM    622  N   GLN B  82      12.318 -48.127 -48.435  1.00 92.25           N  
ATOM    623  CA  GLN B  82      12.942 -47.854 -49.725  1.00 92.25           C  
ATOM    624  C   GLN B  82      14.359 -48.415 -49.780  1.00 92.25           C  
ATOM    625  O   GLN B  82      14.986 -48.431 -50.842  1.00 92.25           O  
ATOM    626  CB  GLN B  82      12.961 -46.350 -50.005  1.00 92.25           C  
ATOM    627  CG  GLN B  82      11.582 -45.750 -50.241  1.00 92.25           C  
ATOM    628  CD  GLN B  82      11.637 -44.280 -50.610  1.00 92.25           C  
ATOM    629  NE2 GLN B  82      10.487 -43.714 -50.961  1.00 92.25           N  
ATOM    630  OE1 GLN B  82      12.703 -43.658 -50.580  1.00 92.25           O  
ATOM    631  N   GLU B  83      14.795 -48.834 -48.726  1.00 92.09           N  
ATOM    632  CA  GLU B  83      16.163 -49.334 -48.626  1.00 92.09           C  
ATOM    633  C   GLU B  83      17.167 -48.298 -49.123  1.00 92.09           C  
ATOM    634  O   GLU B  83      18.036 -48.612 -49.940  1.00 92.09           O  
ATOM    635  CB  GLU B  83      16.318 -50.638 -49.413  1.00 92.09           C  
ATOM    636  CG  GLU B  83      15.442 -51.773 -48.902  1.00 92.09           C  
ATOM    637  CD  GLU B  83      15.799 -53.123 -49.504  1.00 92.09           C  
ATOM    638  OE1 GLU B  83      15.186 -54.142 -49.112  1.00 92.09           O  
ATOM    639  OE2 GLU B  83      16.699 -53.162 -50.372  1.00 92.09           O  
ATOM    640  N   SER B  84      16.977 -47.089 -48.671  1.00 91.89           N  
ATOM    641  CA  SER B  84      17.876 -45.989 -49.003  1.00 91.89           C  
ATOM    642  C   SER B  84      18.995 -45.858 -47.975  1.00 91.89           C  
ATOM    643  O   SER B  84      18.742 -45.547 -46.810  1.00 91.89           O  
ATOM    644  CB  SER B  84      17.102 -44.672 -49.095  1.00 91.89           C  
ATOM    645  OG  SER B  84      17.928 -43.578 -48.740  1.00 91.89           O  
ATOM    646  N   GLN B  85      20.195 -45.977 -48.401  1.00 91.29           N  
ATOM    647  CA  GLN B  85      21.348 -45.855 -47.516  1.00 91.29           C  
ATOM    648  C   GLN B  85      21.493 -44.429 -46.995  1.00 91.29           C  
ATOM    649  O   GLN B  85      21.884 -44.219 -45.844  1.00 91.29           O  
ATOM    650  CB  GLN B  85      22.627 -46.283 -48.238  1.00 91.29           C  
ATOM    651  CG  GLN B  85      22.699 -47.776 -48.527  1.00 91.29           C  
ATOM    652  CD  GLN B  85      24.017 -48.188 -49.157  1.00 91.29           C  
ATOM    653  NE2 GLN B  85      24.495 -49.377 -48.807  1.00 91.29           N  
ATOM    654  OE1 GLN B  85      24.599 -47.444 -49.953  1.00 91.29           O  
ATOM    655  N   CYS B  86      21.127 -43.573 -47.844  1.00 91.02           N  
ATOM    656  CA  CYS B  86      21.242 -42.170 -47.463  1.00 91.02           C  
ATOM    657  C   CYS B  86      20.275 -41.831 -46.333  1.00 91.02           C  
ATOM    658  O   CYS B  86      20.673 -41.241 -45.328  1.00 91.02           O  
ATOM    659  CB  CYS B  86      20.972 -41.265 -48.665  1.00 91.02           C  
ATOM    660  SG  CYS B  86      21.150 -39.504 -48.304  1.00 91.02           S  
ATOM    661  N   MET B  87      19.076 -42.248 -46.478  1.00 93.93           N  
ATOM    662  CA  MET B  87      18.063 -41.974 -45.462  1.00 93.93           C  
ATOM    663  C   MET B  87      18.377 -42.715 -44.167  1.00 93.93           C  
ATOM    664  O   MET B  87      18.236 -42.157 -43.077  1.00 93.93           O  
ATOM    665  CB  MET B  87      16.674 -42.369 -45.967  1.00 93.93           C  
ATOM    666  CG  MET B  87      16.134 -41.453 -47.054  1.00 93.93           C  
ATOM    667  SD  MET B  87      14.416 -41.878 -47.540  1.00 93.93           S  
ATOM    668  CE  MET B  87      13.507 -41.216 -46.117  1.00 93.93           C  
ATOM    669  N   LEU B  88      18.815 -43.922 -44.245  1.00 93.82           N  
ATOM    670  CA  LEU B  88      19.165 -44.703 -43.064  1.00 93.82           C  
ATOM    671  C   LEU B  88      20.399 -44.127 -42.377  1.00 93.82           C  
ATOM    672  O   LEU B  88      20.490 -44.134 -41.148  1.00 93.82           O  
ATOM    673  CB  LEU B  88      19.414 -46.165 -43.445  1.00 93.82           C  
ATOM    674  CG  LEU B  88      18.179 -46.992 -43.805  1.00 93.82           C  
ATOM    675  CD1 LEU B  88      18.594 -48.356 -44.348  1.00 93.82           C  
ATOM    676  CD2 LEU B  88      17.268 -47.149 -42.591  1.00 93.82           C  
ATOM    677  N   GLY B  89      21.337 -43.688 -43.197  1.00 93.18           N  
ATOM    678  CA  GLY B  89      22.502 -43.023 -42.635  1.00 93.18           C  
ATOM    679  C   GLY B  89      22.162 -41.739 -41.903  1.00 93.18           C  
ATOM    680  O   GLY B  89      22.697 -41.472 -40.825  1.00 93.18           O  
ATOM    681  N   LEU B  90      21.282 -40.941 -42.528  1.00 94.22           N  
ATOM    682  CA  LEU B  90      20.828 -39.714 -41.883  1.00 94.22           C  
ATOM    683  C   LEU B  90      20.074 -40.024 -40.594  1.00 94.22           C  
ATOM    684  O   LEU B  90      20.221 -39.313 -39.598  1.00 94.22           O  
ATOM    685  CB  LEU B  90      19.935 -38.908 -42.831  1.00 94.22           C  
ATOM    686  CG  LEU B  90      20.646 -38.147 -43.950  1.00 94.22           C  
ATOM    687  CD1 LEU B  90      19.628 -37.565 -44.924  1.00 94.22           C  
ATOM    688  CD2 LEU B  90      21.529 -37.047 -43.370  1.00 94.22           C  
ATOM    689  N   PHE B  91      19.207 -41.071 -40.632  1.00 95.31           N  
ATOM    690  CA  PHE B  91      18.490 -41.531 -39.449  1.00 95.31           C  
ATOM    691  C   PHE B  91      19.463 -41.878 -38.327  1.00 95.31           C  
ATOM    692  O   PHE B  91      19.306 -41.412 -37.197  1.00 95.31           O  
ATOM    693  CB  PHE B  91      17.620 -42.747 -39.784  1.00 95.31           C  
ATOM    694  CG  PHE B  91      16.988 -43.391 -38.580  1.00 95.31           C  
ATOM    695  CD1 PHE B  91      17.436 -44.623 -38.118  1.00 95.31           C  
ATOM    696  CD2 PHE B  91      15.945 -42.765 -37.911  1.00 95.31           C  
ATOM    697  CE1 PHE B  91      16.853 -45.222 -37.004  1.00 95.31           C  
ATOM    698  CE2 PHE B  91      15.357 -43.359 -36.797  1.00 95.31           C  
ATOM    699  CZ  PHE B  91      15.811 -44.587 -36.345  1.00 95.31           C  
ATOM    700  N   PHE B  92      20.486 -42.615 -38.654  1.00 93.71           N  
ATOM    701  CA  PHE B  92      21.510 -42.988 -37.685  1.00 93.71           C  
ATOM    702  C   PHE B  92      22.216 -41.752 -37.141  1.00 93.71           C  
ATOM    703  O   PHE B  92      22.430 -41.635 -35.932  1.00 93.71           O  
ATOM    704  CB  PHE B  92      22.531 -43.940 -38.318  1.00 93.71           C  
ATOM    705  CG  PHE B  92      23.659 -44.319 -37.397  1.00 93.71           C  
ATOM    706  CD1 PHE B  92      24.835 -43.579 -37.375  1.00 93.71           C  
ATOM    707  CD2 PHE B  92      23.544 -45.416 -36.554  1.00 93.71           C  
ATOM    708  CE1 PHE B  92      25.881 -43.927 -36.524  1.00 93.71           C  
ATOM    709  CE2 PHE B  92      24.585 -45.771 -35.701  1.00 93.71           C  
ATOM    710  CZ  PHE B  92      25.753 -45.026 -35.689  1.00 93.71           C  
ATOM    711  N   GLY B  93      22.578 -40.893 -38.047  1.00 95.26           N  
ATOM    712  CA  GLY B  93      23.263 -39.679 -37.634  1.00 95.26           C  
ATOM    713  C   GLY B  93      22.433 -38.812 -36.705  1.00 95.26           C  
ATOM    714  O   GLY B  93      22.933 -38.326 -35.689  1.00 95.26           O  
ATOM    715  N   PHE B  94      21.208 -38.619 -36.973  1.00 95.04           N  
ATOM    716  CA  PHE B  94      20.312 -37.836 -36.132  1.00 95.04           C  
ATOM    717  C   PHE B  94      20.154 -38.481 -34.761  1.00 95.04           C  
ATOM    718  O   PHE B  94      20.188 -37.795 -33.738  1.00 95.04           O  
ATOM    719  CB  PHE B  94      18.942 -37.684 -36.801  1.00 95.04           C  
ATOM    720  CG  PHE B  94      18.831 -36.473 -37.688  1.00 95.04           C  
ATOM    721  CD1 PHE B  94      18.636 -35.210 -37.142  1.00 95.04           C  
ATOM    722  CD2 PHE B  94      18.921 -36.598 -39.068  1.00 95.04           C  
ATOM    723  CE1 PHE B  94      18.533 -34.087 -37.960  1.00 95.04           C  
ATOM    724  CE2 PHE B  94      18.819 -35.481 -39.893  1.00 95.04           C  
ATOM    725  CZ  PHE B  94      18.624 -34.227 -39.337  1.00 95.04           C  
ATOM    726  N   LEU B  95      19.914 -39.788 -34.716  1.00 95.03           N  
ATOM    727  CA  LEU B  95      19.762 -40.483 -33.442  1.00 95.03           C  
ATOM    728  C   LEU B  95      21.025 -40.346 -32.595  1.00 95.03           C  
ATOM    729  O   LEU B  95      20.943 -40.199 -31.373  1.00 95.03           O  
ATOM    730  CB  LEU B  95      19.447 -41.962 -33.673  1.00 95.03           C  
ATOM    731  CG  LEU B  95      17.994 -42.300 -34.014  1.00 95.03           C  
ATOM    732  CD1 LEU B  95      17.795 -43.813 -34.044  1.00 95.03           C  
ATOM    733  CD2 LEU B  95      17.045 -41.651 -33.013  1.00 95.03           C  
ATOM    734  N   LEU B  96      22.179 -40.402 -33.260  1.00 95.18           N  
ATOM    735  CA  LEU B  96      23.446 -40.274 -32.549  1.00 95.18           C  
ATOM    736  C   LEU B  96      23.572 -38.899 -31.903  1.00 95.18           C  
ATOM    737  O   LEU B  96      23.945 -38.790 -30.733  1.00 95.18           O  
ATOM    738  CB  LEU B  96      24.622 -40.512 -33.501  1.00 95.18           C  
ATOM    739  CG  LEU B  96      25.992 -40.702 -32.852  1.00 95.18           C  
ATOM    740  CD1 LEU B  96      26.764 -41.812 -33.557  1.00 95.18           C  
ATOM    741  CD2 LEU B  96      26.782 -39.397 -32.876  1.00 95.18           C  
ATOM    742  N   VAL B  97      23.244 -37.961 -32.712  1.00 96.01           N  
ATOM    743  CA  VAL B  97      23.341 -36.594 -32.208  1.00 96.01           C  
ATOM    744  C   VAL B  97      22.326 -36.384 -31.087  1.00 96.01           C  
ATOM    745  O   VAL B  97      22.658 -35.826 -30.038  1.00 96.01           O  
ATOM    746  CB  VAL B  97      23.117 -35.558 -33.332  1.00 96.01           C  
ATOM    747  CG1 VAL B  97      22.982 -34.152 -32.750  1.00 96.01           C  
ATOM    748  CG2 VAL B  97      24.260 -35.613 -34.344  1.00 96.01           C  
ATOM    749  N   ILE B  98      21.103 -36.796 -31.241  1.00 95.40           N  
ATOM    750  CA  ILE B  98      20.053 -36.649 -30.239  1.00 95.40           C  
ATOM    751  C   ILE B  98      20.446 -37.398 -28.967  1.00 95.40           C  
ATOM    752  O   ILE B  98      20.261 -36.891 -27.859  1.00 95.40           O  
ATOM    753  CB  ILE B  98      18.693 -37.160 -30.765  1.00 95.40           C  
ATOM    754  CG1 ILE B  98      18.173 -36.245 -31.879  1.00 95.40           C  
ATOM    755  CG2 ILE B  98      17.678 -37.266 -29.623  1.00 95.40           C  
ATOM    756  CD1 ILE B  98      16.956 -36.792 -32.612  1.00 95.40           C  
ATOM    757  N   PHE B  99      20.956 -38.561 -29.101  1.00 95.14           N  
ATOM    758  CA  PHE B  99      21.392 -39.375 -27.972  1.00 95.14           C  
ATOM    759  C   PHE B  99      22.466 -38.653 -27.166  1.00 95.14           C  
ATOM    760  O   PHE B  99      22.413 -38.628 -25.935  1.00 95.14           O  
ATOM    761  CB  PHE B  99      21.920 -40.729 -28.457  1.00 95.14           C  
ATOM    762  CG  PHE B  99      22.258 -41.682 -27.343  1.00 95.14           C  
ATOM    763  CD1 PHE B  99      23.569 -42.087 -27.129  1.00 95.14           C  
ATOM    764  CD2 PHE B  99      21.263 -42.174 -26.508  1.00 95.14           C  
ATOM    765  CE1 PHE B  99      23.886 -42.969 -26.098  1.00 95.14           C  
ATOM    766  CE2 PHE B  99      21.570 -43.057 -25.476  1.00 95.14           C  
ATOM    767  CZ  PHE B  99      22.882 -43.453 -25.274  1.00 95.14           C  
ATOM    768  N   ALA B 100      23.413 -38.078 -27.856  1.00 95.57           N  
ATOM    769  CA  ALA B 100      24.482 -37.340 -27.187  1.00 95.57           C  
ATOM    770  C   ALA B 100      23.928 -36.144 -26.420  1.00 95.57           C  
ATOM    771  O   ALA B 100      24.330 -35.886 -25.282  1.00 95.57           O  
ATOM    772  CB  ALA B 100      25.526 -36.881 -28.202  1.00 95.57           C  
ATOM    773  N   ILE B 101      23.024 -35.481 -27.012  1.00 95.12           N  
ATOM    774  CA  ILE B 101      22.423 -34.311 -26.383  1.00 95.12           C  
ATOM    775  C   ILE B 101      21.604 -34.742 -25.168  1.00 95.12           C  
ATOM    776  O   ILE B 101      21.627 -34.079 -24.129  1.00 95.12           O  
ATOM    777  CB  ILE B 101      21.536 -33.528 -27.377  1.00 95.12           C  
ATOM    778  CG1 ILE B 101      22.395 -32.909 -28.486  1.00 95.12           C  
ATOM    779  CG2 ILE B 101      20.726 -32.452 -26.647  1.00 95.12           C  
ATOM    780  CD1 ILE B 101      21.589 -32.284 -29.617  1.00 95.12           C  
ATOM    781  N   GLU B 102      20.886 -35.833 -25.271  1.00 94.45           N  
ATOM    782  CA  GLU B 102      20.076 -36.333 -24.163  1.00 94.45           C  
ATOM    783  C   GLU B 102      20.949 -36.725 -22.975  1.00 94.45           C  
ATOM    784  O   GLU B 102      20.593 -36.462 -21.824  1.00 94.45           O  
ATOM    785  CB  GLU B 102      19.231 -37.529 -24.611  1.00 94.45           C  
ATOM    786  CG  GLU B 102      18.046 -37.150 -25.488  1.00 94.45           C  
ATOM    787  CD  GLU B 102      17.187 -38.341 -25.884  1.00 94.45           C  
ATOM    788  OE1 GLU B 102      16.084 -38.136 -26.440  1.00 94.45           O  
ATOM    789  OE2 GLU B 102      17.620 -39.488 -25.634  1.00 94.45           O  
ATOM    790  N   ILE B 103      22.050 -37.335 -23.261  1.00 93.39           N  
ATOM    791  CA  ILE B 103      22.969 -37.720 -22.194  1.00 93.39           C  
ATOM    792  C   ILE B 103      23.508 -36.470 -21.502  1.00 93.39           C  
ATOM    793  O   ILE B 103      23.565 -36.410 -20.272  1.00 93.39           O  
ATOM    794  CB  ILE B 103      24.134 -38.579 -22.733  1.00 93.39           C  
ATOM    795  CG1 ILE B 103      23.619 -39.948 -23.194  1.00 93.39           C  
ATOM    796  CG2 ILE B 103      25.227 -38.734 -21.673  1.00 93.39           C  
ATOM    797  CD1 ILE B 103      24.690 -40.835 -23.814  1.00 93.39           C  
ATOM    798  N   ALA B 104      23.879 -35.500 -22.297  1.00 95.02           N  
ATOM    799  CA  ALA B 104      24.389 -34.251 -21.736  1.00 95.02           C  
ATOM    800  C   ALA B 104      23.332 -33.565 -20.876  1.00 95.02           C  
ATOM    801  O   ALA B 104      23.629 -33.092 -19.775  1.00 95.02           O  
ATOM    802  CB  ALA B 104      24.851 -33.317 -22.851  1.00 95.02           C  
ATOM    803  N   ALA B 105      22.121 -33.563 -21.327  1.00 93.13           N  
ATOM    804  CA  ALA B 105      21.020 -32.946 -20.593  1.00 93.13           C  
ATOM    805  C   ALA B 105      20.704 -33.725 -19.319  1.00 93.13           C  
ATOM    806  O   ALA B 105      20.393 -33.132 -18.283  1.00 93.13           O  
ATOM    807  CB  ALA B 105      19.779 -32.851 -21.477  1.00 93.13           C  
ATOM    808  N   ALA B 106      20.773 -35.011 -19.448  1.00 91.63           N  
ATOM    809  CA  ALA B 106      20.512 -35.852 -18.284  1.00 91.63           C  
ATOM    810  C   ALA B 106      21.550 -35.614 -17.191  1.00 91.63           C  
ATOM    811  O   ALA B 106      21.205 -35.503 -16.012  1.00 91.63           O  
ATOM    812  CB  ALA B 106      20.496 -37.325 -18.684  1.00 91.63           C  
ATOM    813  N   ILE B 107      22.768 -35.481 -17.564  1.00 92.48           N  
ATOM    814  CA  ILE B 107      23.845 -35.228 -16.613  1.00 92.48           C  
ATOM    815  C   ILE B 107      23.668 -33.846 -15.988  1.00 92.48           C  
ATOM    816  O   ILE B 107      23.762 -33.694 -14.767  1.00 92.48           O  
ATOM    817  CB  ILE B 107      25.232 -35.337 -17.287  1.00 92.48           C  
ATOM    818  CG1 ILE B 107      25.482 -36.772 -17.763  1.00 92.48           C  
ATOM    819  CG2 ILE B 107      26.335 -34.875 -16.332  1.00 92.48           C  
ATOM    820  CD1 ILE B 107      26.747 -36.937 -18.595  1.00 92.48           C  
ATOM    821  N   TRP B 108      23.384 -32.935 -16.808  1.00 93.01           N  
ATOM    822  CA  TRP B 108      23.162 -31.582 -16.309  1.00 93.01           C  
ATOM    823  C   TRP B 108      21.942 -31.534 -15.394  1.00 93.01           C  
ATOM    824  O   TRP B 108      21.978 -30.905 -14.334  1.00 93.01           O  
ATOM    825  CB  TRP B 108      22.982 -30.603 -17.473  1.00 93.01           C  
ATOM    826  CG  TRP B 108      22.807 -29.177 -17.046  1.00 93.01           C  
ATOM    827  CD1 TRP B 108      23.794 -28.258 -16.815  1.00 93.01           C  
ATOM    828  CD2 TRP B 108      21.569 -28.506 -16.793  1.00 93.01           C  
ATOM    829  CE2 TRP B 108      21.880 -27.181 -16.414  1.00 93.01           C  
ATOM    830  CE3 TRP B 108      20.225 -28.897 -16.853  1.00 93.01           C  
ATOM    831  NE1 TRP B 108      23.242 -27.057 -16.435  1.00 93.01           N  
ATOM    832  CZ2 TRP B 108      20.893 -26.245 -16.095  1.00 93.01           C  
ATOM    833  CZ3 TRP B 108      19.244 -27.964 -16.535  1.00 93.01           C  
ATOM    834  CH2 TRP B 108      19.586 -26.654 -16.160  1.00 93.01           C  
ATOM    835  N   GLY B 109      20.852 -32.126 -15.792  1.00 90.07           N  
ATOM    836  CA  GLY B 109      19.630 -32.141 -15.005  1.00 90.07           C  
ATOM    837  C   GLY B 109      19.798 -32.809 -13.653  1.00 90.07           C  
ATOM    838  O   GLY B 109      19.225 -32.358 -12.658  1.00 90.07           O  
ATOM    839  N   TYR B 110      20.621 -33.833 -13.684  1.00 88.00           N  
ATOM    840  CA  TYR B 110      20.882 -34.538 -12.433  1.00 88.00           C  
ATOM    841  C   TYR B 110      21.686 -33.668 -11.475  1.00 88.00           C  
ATOM    842  O   TYR B 110      21.435 -33.669 -10.267  1.00 88.00           O  
ATOM    843  CB  TYR B 110      21.629 -35.848 -12.701  1.00 88.00           C  
ATOM    844  CG  TYR B 110      21.590 -36.815 -11.542  1.00 88.00           C  
ATOM    845  CD1 TYR B 110      22.631 -36.868 -10.618  1.00 88.00           C  
ATOM    846  CD2 TYR B 110      20.514 -37.680 -11.370  1.00 88.00           C  
ATOM    847  CE1 TYR B 110      22.601 -37.760  -9.551  1.00 88.00           C  
ATOM    848  CE2 TYR B 110      20.473 -38.574 -10.307  1.00 88.00           C  
ATOM    849  CZ  TYR B 110      21.519 -38.607  -9.403  1.00 88.00           C  
ATOM    850  OH  TYR B 110      21.484 -39.492  -8.349  1.00 88.00           O  
ATOM    851  N   SER B 111      22.592 -32.924 -12.032  1.00 92.16           N  
ATOM    852  CA  SER B 111      23.451 -32.080 -11.207  1.00 92.16           C  
ATOM    853  C   SER B 111      22.722 -30.817 -10.764  1.00 92.16           C  
ATOM    854  O   SER B 111      23.110 -30.182  -9.781  1.00 92.16           O  
ATOM    855  CB  SER B 111      24.724 -31.706 -11.966  1.00 92.16           C  
ATOM    856  OG  SER B 111      24.428 -30.841 -13.049  1.00 92.16           O  
ATOM    857  N   HIS B 112      21.738 -30.466 -11.479  1.00 93.34           N  
ATOM    858  CA  HIS B 112      20.985 -29.257 -11.169  1.00 93.34           C  
ATOM    859  C   HIS B 112      19.507 -29.567 -10.957  1.00 93.34           C  
ATOM    860  O   HIS B 112      18.640 -28.906 -11.533  1.00 93.34           O  
ATOM    861  CB  HIS B 112      21.149 -28.222 -12.284  1.00 93.34           C  
ATOM    862  CG  HIS B 112      22.555 -27.741 -12.454  1.00 93.34           C  
ATOM    863  CD2 HIS B 112      23.166 -26.612 -12.026  1.00 93.34           C  
ATOM    864  ND1 HIS B 112      23.508 -28.459 -13.142  1.00 93.34           N  
ATOM    865  CE1 HIS B 112      24.649 -27.790 -13.129  1.00 93.34           C  
ATOM    866  NE2 HIS B 112      24.468 -26.665 -12.458  1.00 93.34           N  
ATOM    867  N   LYS B 113      19.264 -30.433 -10.111  1.00 90.79           N  
ATOM    868  CA  LYS B 113      17.909 -30.935  -9.898  1.00 90.79           C  
ATOM    869  C   LYS B 113      16.989 -29.833  -9.381  1.00 90.79           C  
ATOM    870  O   LYS B 113      15.867 -29.676  -9.865  1.00 90.79           O  
ATOM    871  CB  LYS B 113      17.919 -32.111  -8.920  1.00 90.79           C  
ATOM    872  CG  LYS B 113      16.564 -32.780  -8.743  1.00 90.79           C  
ATOM    873  CD  LYS B 113      16.628 -33.911  -7.724  1.00 90.79           C  
ATOM    874  CE  LYS B 113      15.242 -34.453  -7.402  1.00 90.79           C  
ATOM    875  NZ  LYS B 113      15.296 -35.530  -6.368  1.00 90.79           N  
ATOM    876  N   ASP B 114      17.478 -29.042  -8.425  1.00 91.83           N  
ATOM    877  CA  ASP B 114      16.655 -27.999  -7.819  1.00 91.83           C  
ATOM    878  C   ASP B 114      16.265 -26.941  -8.849  1.00 91.83           C  
ATOM    879  O   ASP B 114      15.135 -26.447  -8.842  1.00 91.83           O  
ATOM    880  CB  ASP B 114      17.391 -27.347  -6.648  1.00 91.83           C  
ATOM    881  CG  ASP B 114      17.603 -28.293  -5.478  1.00 91.83           C  
ATOM    882  OD1 ASP B 114      16.769 -29.201  -5.270  1.00 91.83           O  
ATOM    883  OD2 ASP B 114      18.610 -28.129  -4.758  1.00 91.83           O  
ATOM    884  N   GLU B 115      17.191 -26.648  -9.702  1.00 92.73           N  
ATOM    885  CA  GLU B 115      16.914 -25.674 -10.754  1.00 92.73           C  
ATOM    886  C   GLU B 115      15.876 -26.205 -11.738  1.00 92.73           C  
ATOM    887  O   GLU B 115      14.994 -25.465 -12.179  1.00 92.73           O  
ATOM    888  CB  GLU B 115      18.201 -25.302 -11.495  1.00 92.73           C  
ATOM    889  CG  GLU B 115      18.110 -23.993 -12.265  1.00 92.73           C  
ATOM    890  CD  GLU B 115      19.438 -23.556 -12.865  1.00 92.73           C  
ATOM    891  OE1 GLU B 115      19.474 -22.525 -13.575  1.00 92.73           O  
ATOM    892  OE2 GLU B 115      20.450 -24.253 -12.624  1.00 92.73           O  
ATOM    893  N   VAL B 116      15.987 -27.410 -12.034  1.00 92.09           N  
ATOM    894  CA  VAL B 116      15.043 -28.033 -12.956  1.00 92.09           C  
ATOM    895  C   VAL B 116      13.641 -28.014 -12.351  1.00 92.09           C  
ATOM    896  O   VAL B 116      12.672 -27.659 -13.028  1.00 92.09           O  
ATOM    897  CB  VAL B 116      15.457 -29.482 -13.297  1.00 92.09           C  
ATOM    898  CG1 VAL B 116      14.353 -30.187 -14.083  1.00 92.09           C  
ATOM    899  CG2 VAL B 116      16.767 -29.491 -14.083  1.00 92.09           C  
ATOM    900  N   ILE B 117      13.562 -28.344 -11.163  1.00 92.70           N  
ATOM    901  CA  ILE B 117      12.277 -28.361 -10.471  1.00 92.70           C  
ATOM    902  C   ILE B 117      11.654 -26.966 -10.507  1.00 92.70           C  
ATOM    903  O   ILE B 117      10.476 -26.815 -10.838  1.00 92.70           O  
ATOM    904  CB  ILE B 117      12.428 -28.843  -9.010  1.00 92.70           C  
ATOM    905  CG1 ILE B 117      12.835 -30.320  -8.976  1.00 92.70           C  
ATOM    906  CG2 ILE B 117      11.130 -28.614  -8.230  1.00 92.70           C  
ATOM    907  CD1 ILE B 117      13.205 -30.828  -7.589  1.00 92.70           C  
ATOM    908  N   LYS B 118      12.421 -26.021 -10.222  1.00 92.02           N  
ATOM    909  CA  LYS B 118      11.942 -24.643 -10.206  1.00 92.02           C  
ATOM    910  C   LYS B 118      11.439 -24.219 -11.583  1.00 92.02           C  
ATOM    911  O   LYS B 118      10.386 -23.590 -11.699  1.00 92.02           O  
ATOM    912  CB  LYS B 118      13.048 -23.695  -9.739  1.00 92.02           C  
ATOM    913  CG  LYS B 118      12.581 -22.266  -9.504  1.00 92.02           C  
ATOM    914  CD  LYS B 118      13.721 -21.376  -9.027  1.00 92.02           C  
ATOM    915  CE  LYS B 118      13.285 -19.923  -8.905  1.00 92.02           C  
ATOM    916  NZ  LYS B 118      14.412 -19.038  -8.485  1.00 92.02           N  
ATOM    917  N   GLU B 119      12.200 -24.600 -12.551  1.00 90.80           N  
ATOM    918  CA  GLU B 119      11.811 -24.238 -13.910  1.00 90.80           C  
ATOM    919  C   GLU B 119      10.504 -24.915 -14.310  1.00 90.80           C  
ATOM    920  O   GLU B 119       9.653 -24.300 -14.956  1.00 90.80           O  
ATOM    921  CB  GLU B 119      12.919 -24.606 -14.902  1.00 90.80           C  
ATOM    922  CG  GLU B 119      14.006 -23.549 -15.031  1.00 90.80           C  
ATOM    923  CD  GLU B 119      14.542 -23.410 -16.447  1.00 90.80           C  
ATOM    924  OE1 GLU B 119      15.340 -22.480 -16.705  1.00 90.80           O  
ATOM    925  OE2 GLU B 119      14.159 -24.236 -17.305  1.00 90.80           O  
ATOM    926  N   VAL B 120      10.314 -26.090 -13.931  1.00 92.44           N  
ATOM    927  CA  VAL B 120       9.094 -26.818 -14.266  1.00 92.44           C  
ATOM    928  C   VAL B 120       7.912 -26.223 -13.504  1.00 92.44           C  
ATOM    929  O   VAL B 120       6.816 -26.087 -14.053  1.00 92.44           O  
ATOM    930  CB  VAL B 120       9.227 -28.325 -13.949  1.00 92.44           C  
ATOM    931  CG1 VAL B 120       7.890 -29.037 -14.141  1.00 92.44           C  
ATOM    932  CG2 VAL B 120      10.305 -28.960 -14.828  1.00 92.44           C  
ATOM    933  N   GLN B 121       8.115 -25.897 -12.341  1.00 92.41           N  
ATOM    934  CA  GLN B 121       7.064 -25.266 -11.549  1.00 92.41           C  
ATOM    935  C   GLN B 121       6.660 -23.920 -12.144  1.00 92.41           C  
ATOM    936  O   GLN B 121       5.470 -23.607 -12.233  1.00 92.41           O  
ATOM    937  CB  GLN B 121       7.518 -25.084 -10.100  1.00 92.41           C  
ATOM    938  CG  GLN B 121       7.618 -26.388  -9.319  1.00 92.41           C  
ATOM    939  CD  GLN B 121       8.152 -26.190  -7.913  1.00 92.41           C  
ATOM    940  NE2 GLN B 121       7.735 -27.053  -6.993  1.00 92.41           N  
ATOM    941  OE1 GLN B 121       8.935 -25.269  -7.656  1.00 92.41           O  
ATOM    942  N   GLU B 122       7.632 -23.200 -12.519  1.00 88.81           N  
ATOM    943  CA  GLU B 122       7.362 -21.905 -13.136  1.00 88.81           C  
ATOM    944  C   GLU B 122       6.612 -22.067 -14.455  1.00 88.81           C  
ATOM    945  O   GLU B 122       5.725 -21.272 -14.773  1.00 88.81           O  
ATOM    946  CB  GLU B 122       8.665 -21.135 -13.363  1.00 88.81           C  
ATOM    947  CG  GLU B 122       8.461 -19.661 -13.681  1.00 88.81           C  
ATOM    948  CD  GLU B 122       9.757 -18.865 -13.697  1.00 88.81           C  
ATOM    949  OE1 GLU B 122       9.713 -17.638 -13.944  1.00 88.81           O  
ATOM    950  OE2 GLU B 122      10.824 -19.473 -13.460  1.00 88.81           O  
ATOM    951  N   PHE B 123       6.984 -23.013 -15.143  1.00 90.74           N  
ATOM    952  CA  PHE B 123       6.273 -23.313 -16.380  1.00 90.74           C  
ATOM    953  C   PHE B 123       4.802 -23.598 -16.106  1.00 90.74           C  
ATOM    954  O   PHE B 123       3.924 -23.066 -16.787  1.00 90.74           O  
ATOM    955  CB  PHE B 123       6.916 -24.508 -17.094  1.00 90.74           C  
ATOM    956  CG  PHE B 123       6.178 -24.944 -18.330  1.00 90.74           C  
ATOM    957  CD1 PHE B 123       5.387 -26.087 -18.320  1.00 90.74           C  
ATOM    958  CD2 PHE B 123       6.274 -24.211 -19.506  1.00 90.74           C  
ATOM    959  CE1 PHE B 123       4.704 -26.494 -19.463  1.00 90.74           C  
ATOM    960  CE2 PHE B 123       5.594 -24.610 -20.653  1.00 90.74           C  
ATOM    961  CZ  PHE B 123       4.811 -25.752 -20.629  1.00 90.74           C  
ATOM    962  N   TYR B 124       4.530 -24.371 -15.144  1.00 92.52           N  
ATOM    963  CA  TYR B 124       3.152 -24.694 -14.790  1.00 92.52           C  
ATOM    964  C   TYR B 124       2.397 -23.449 -14.345  1.00 92.52           C  
ATOM    965  O   TYR B 124       1.267 -23.211 -14.778  1.00 92.52           O  
ATOM    966  CB  TYR B 124       3.115 -25.752 -13.683  1.00 92.52           C  
ATOM    967  CG  TYR B 124       1.747 -25.948 -13.077  1.00 92.52           C  
ATOM    968  CD1 TYR B 124       1.415 -25.367 -11.855  1.00 92.52           C  
ATOM    969  CD2 TYR B 124       0.784 -26.716 -13.723  1.00 92.52           C  
ATOM    970  CE1 TYR B 124       0.157 -25.547 -11.291  1.00 92.52           C  
ATOM    971  CE2 TYR B 124      -0.478 -26.903 -13.168  1.00 92.52           C  
ATOM    972  CZ  TYR B 124      -0.782 -26.314 -11.955  1.00 92.52           C  
ATOM    973  OH  TYR B 124      -2.029 -26.495 -11.401  1.00 92.52           O  
ATOM    974  N   LYS B 125       3.070 -22.781 -13.470  1.00 88.15           N  
ATOM    975  CA  LYS B 125       2.418 -21.589 -12.938  1.00 88.15           C  
ATOM    976  C   LYS B 125       2.014 -20.636 -14.060  1.00 88.15           C  
ATOM    977  O   LYS B 125       0.895 -20.121 -14.072  1.00 88.15           O  
ATOM    978  CB  LYS B 125       3.335 -20.873 -11.946  1.00 88.15           C  
ATOM    979  CG  LYS B 125       2.646 -19.776 -11.146  1.00 88.15           C  
ATOM    980  CD  LYS B 125       3.582 -19.169 -10.108  1.00 88.15           C  
ATOM    981  CE  LYS B 125       2.929 -18.000  -9.382  1.00 88.15           C  
ATOM    982  NZ  LYS B 125       3.854 -17.382  -8.385  1.00 88.15           N  
ATOM    983  N   ASP B 126       2.908 -20.425 -14.974  1.00 86.30           N  
ATOM    984  CA  ASP B 126       2.635 -19.559 -16.116  1.00 86.30           C  
ATOM    985  C   ASP B 126       1.508 -20.124 -16.977  1.00 86.30           C  
ATOM    986  O   ASP B 126       0.603 -19.392 -17.383  1.00 86.30           O  
ATOM    987  CB  ASP B 126       3.898 -19.370 -16.960  1.00 86.30           C  
ATOM    988  CG  ASP B 126       3.815 -18.173 -17.890  1.00 86.30           C  
ATOM    989  OD1 ASP B 126       3.050 -17.228 -17.602  1.00 86.30           O  
ATOM    990  OD2 ASP B 126       4.520 -18.175 -18.923  1.00 86.30           O  
ATOM    991  N   THR B 127       1.542 -21.352 -17.212  1.00 87.41           N  
ATOM    992  CA  THR B 127       0.515 -22.028 -17.995  1.00 87.41           C  
ATOM    993  C   THR B 127      -0.839 -21.944 -17.297  1.00 87.41           C  
ATOM    994  O   THR B 127      -1.851 -21.635 -17.930  1.00 87.41           O  
ATOM    995  CB  THR B 127       0.879 -23.505 -18.237  1.00 87.41           C  
ATOM    996  CG2 THR B 127      -0.170 -24.195 -19.102  1.00 87.41           C  
ATOM    997  OG1 THR B 127       2.149 -23.576 -18.896  1.00 87.41           O  
ATOM    998  N   TYR B 128      -0.792 -22.213 -16.058  1.00 88.48           N  
ATOM    999  CA  TYR B 128      -1.995 -22.167 -15.234  1.00 88.48           C  
ATOM   1000  C   TYR B 128      -2.653 -20.795 -15.306  1.00 88.48           C  
ATOM   1001  O   TYR B 128      -3.854 -20.688 -15.565  1.00 88.48           O  
ATOM   1002  CB  TYR B 128      -1.664 -22.512 -13.780  1.00 88.48           C  
ATOM   1003  CG  TYR B 128      -2.787 -22.215 -12.815  1.00 88.48           C  
ATOM   1004  CD1 TYR B 128      -2.787 -21.050 -12.052  1.00 88.48           C  
ATOM   1005  CD2 TYR B 128      -3.850 -23.100 -12.664  1.00 88.48           C  
ATOM   1006  CE1 TYR B 128      -3.818 -20.774 -11.161  1.00 88.48           C  
ATOM   1007  CE2 TYR B 128      -4.886 -22.834 -11.776  1.00 88.48           C  
ATOM   1008  CZ  TYR B 128      -4.862 -21.669 -11.030  1.00 88.48           C  
ATOM   1009  OH  TYR B 128      -5.886 -21.401 -10.149  1.00 88.48           O  
ATOM   1010  N   ASN B 129      -1.921 -19.782 -15.128  1.00 83.29           N  
ATOM   1011  CA  ASN B 129      -2.449 -18.423 -15.091  1.00 83.29           C  
ATOM   1012  C   ASN B 129      -2.985 -17.992 -16.454  1.00 83.29           C  
ATOM   1013  O   ASN B 129      -3.964 -17.248 -16.534  1.00 83.29           O  
ATOM   1014  CB  ASN B 129      -1.377 -17.444 -14.608  1.00 83.29           C  
ATOM   1015  CG  ASN B 129      -1.111 -17.557 -13.120  1.00 83.29           C  
ATOM   1016  ND2 ASN B 129       0.132 -17.313 -12.719  1.00 83.29           N  
ATOM   1017  OD1 ASN B 129      -2.015 -17.861 -12.336  1.00 83.29           O  
ATOM   1018  N   LYS B 130      -2.429 -18.471 -17.466  1.00 81.98           N  
ATOM   1019  CA  LYS B 130      -2.823 -18.062 -18.810  1.00 81.98           C  
ATOM   1020  C   LYS B 130      -4.023 -18.868 -19.301  1.00 81.98           C  
ATOM   1021  O   LYS B 130      -4.852 -18.359 -20.058  1.00 81.98           O  
ATOM   1022  CB  LYS B 130      -1.654 -18.219 -19.784  1.00 81.98           C  
ATOM   1023  CG  LYS B 130      -0.595 -17.132 -19.661  1.00 81.98           C  
ATOM   1024  CD  LYS B 130       0.551 -17.355 -20.638  1.00 81.98           C  
ATOM   1025  CE  LYS B 130       1.591 -16.246 -20.542  1.00 81.98           C  
ATOM   1026  NZ  LYS B 130       2.838 -16.591 -21.288  1.00 81.98           N  
ATOM   1027  N   LEU B 131      -4.171 -20.094 -18.829  1.00 84.58           N  
ATOM   1028  CA  LEU B 131      -5.197 -20.966 -19.391  1.00 84.58           C  
ATOM   1029  C   LEU B 131      -6.424 -21.011 -18.489  1.00 84.58           C  
ATOM   1030  O   LEU B 131      -7.523 -21.339 -18.943  1.00 84.58           O  
ATOM   1031  CB  LEU B 131      -4.646 -22.379 -19.595  1.00 84.58           C  
ATOM   1032  CG  LEU B 131      -3.907 -22.635 -20.909  1.00 84.58           C  
ATOM   1033  CD1 LEU B 131      -2.522 -21.995 -20.873  1.00 84.58           C  
ATOM   1034  CD2 LEU B 131      -3.801 -24.133 -21.181  1.00 84.58           C  
ATOM   1035  N   LYS B 132      -6.272 -20.699 -17.267  1.00 81.21           N  
ATOM   1036  CA  LYS B 132      -7.365 -20.863 -16.314  1.00 81.21           C  
ATOM   1037  C   LYS B 132      -8.541 -19.956 -16.664  1.00 81.21           C  
ATOM   1038  O   LYS B 132      -9.693 -20.282 -16.369  1.00 81.21           O  
ATOM   1039  CB  LYS B 132      -6.885 -20.572 -14.891  1.00 81.21           C  
ATOM   1040  CG  LYS B 132      -6.615 -19.100 -14.618  1.00 81.21           C  
ATOM   1041  CD  LYS B 132      -6.209 -18.865 -13.169  1.00 81.21           C  
ATOM   1042  CE  LYS B 132      -5.926 -17.393 -12.898  1.00 81.21           C  
ATOM   1043  NZ  LYS B 132      -5.628 -17.143 -11.456  1.00 81.21           N  
ATOM   1044  N   THR B 133      -8.269 -18.868 -17.212  1.00 77.00           N  
ATOM   1045  CA  THR B 133      -9.313 -17.881 -17.466  1.00 77.00           C  
ATOM   1046  C   THR B 133      -9.869 -18.031 -18.879  1.00 77.00           C  
ATOM   1047  O   THR B 133     -10.734 -17.259 -19.297  1.00 77.00           O  
ATOM   1048  CB  THR B 133      -8.787 -16.447 -17.268  1.00 77.00           C  
ATOM   1049  CG2 THR B 133      -8.321 -16.225 -15.834  1.00 77.00           C  
ATOM   1050  OG1 THR B 133      -7.685 -16.222 -18.157  1.00 77.00           O  
ATOM   1051  N   LYS B 134      -9.438 -18.943 -19.638  1.00 80.58           N  
ATOM   1052  CA  LYS B 134      -9.847 -19.097 -21.030  1.00 80.58           C  
ATOM   1053  C   LYS B 134     -11.025 -20.059 -21.156  1.00 80.58           C  
ATOM   1054  O   LYS B 134     -11.629 -20.443 -20.151  1.00 80.58           O  
ATOM   1055  CB  LYS B 134      -8.677 -19.590 -21.883  1.00 80.58           C  
ATOM   1056  CG  LYS B 134      -7.448 -18.694 -21.825  1.00 80.58           C  
ATOM   1057  CD  LYS B 134      -7.705 -17.350 -22.494  1.00 80.58           C  
ATOM   1058  CE  LYS B 134      -6.468 -16.462 -22.459  1.00 80.58           C  
ATOM   1059  NZ  LYS B 134      -6.768 -15.076 -22.927  1.00 80.58           N  
ATOM   1060  N   ASP B 135     -11.354 -20.391 -22.400  1.00 81.22           N  
ATOM   1061  CA  ASP B 135     -12.560 -21.167 -22.678  1.00 81.22           C  
ATOM   1062  C   ASP B 135     -12.327 -22.654 -22.423  1.00 81.22           C  
ATOM   1063  O   ASP B 135     -11.257 -23.048 -21.953  1.00 81.22           O  
ATOM   1064  CB  ASP B 135     -13.019 -20.945 -24.120  1.00 81.22           C  
ATOM   1065  CG  ASP B 135     -13.505 -19.530 -24.377  1.00 81.22           C  
ATOM   1066  OD1 ASP B 135     -13.825 -18.809 -23.407  1.00 81.22           O  
ATOM   1067  OD2 ASP B 135     -13.571 -19.133 -25.561  1.00 81.22           O  
ATOM   1068  N   GLU B 136     -13.214 -23.502 -22.769  1.00 81.57           N  
ATOM   1069  CA  GLU B 136     -13.316 -24.909 -22.391  1.00 81.57           C  
ATOM   1070  C   GLU B 136     -12.139 -25.714 -22.936  1.00 81.57           C  
ATOM   1071  O   GLU B 136     -11.491 -26.455 -22.195  1.00 81.57           O  
ATOM   1072  CB  GLU B 136     -14.635 -25.505 -22.887  1.00 81.57           C  
ATOM   1073  CG  GLU B 136     -15.089 -26.730 -22.106  1.00 81.57           C  
ATOM   1074  CD  GLU B 136     -16.445 -27.257 -22.551  1.00 81.57           C  
ATOM   1075  OE1 GLU B 136     -16.892 -28.300 -22.023  1.00 81.57           O  
ATOM   1076  OE2 GLU B 136     -17.061 -26.623 -23.436  1.00 81.57           O  
ATOM   1077  N   PRO B 137     -11.711 -25.550 -24.201  1.00 83.29           N  
ATOM   1078  CA  PRO B 137     -10.614 -26.400 -24.672  1.00 83.29           C  
ATOM   1079  C   PRO B 137      -9.310 -26.153 -23.918  1.00 83.29           C  
ATOM   1080  O   PRO B 137      -8.556 -27.093 -23.655  1.00 83.29           O  
ATOM   1081  CB  PRO B 137     -10.474 -26.012 -26.145  1.00 83.29           C  
ATOM   1082  CG  PRO B 137     -11.748 -25.303 -26.476  1.00 83.29           C  
ATOM   1083  CD  PRO B 137     -12.356 -24.794 -25.201  1.00 83.29           C  
ATOM   1084  N   GLN B 138      -9.080 -24.912 -23.615  1.00 83.48           N  
ATOM   1085  CA  GLN B 138      -7.879 -24.576 -22.858  1.00 83.48           C  
ATOM   1086  C   GLN B 138      -7.972 -25.087 -21.424  1.00 83.48           C  
ATOM   1087  O   GLN B 138      -6.996 -25.606 -20.879  1.00 83.48           O  
ATOM   1088  CB  GLN B 138      -7.645 -23.065 -22.863  1.00 83.48           C  
ATOM   1089  CG  GLN B 138      -7.188 -22.517 -24.209  1.00 83.48           C  
ATOM   1090  CD  GLN B 138      -8.330 -22.353 -25.194  1.00 83.48           C  
ATOM   1091  NE2 GLN B 138      -7.999 -22.030 -26.439  1.00 83.48           N  
ATOM   1092  OE1 GLN B 138      -9.502 -22.515 -24.839  1.00 83.48           O  
ATOM   1093  N   ARG B 139      -9.113 -25.067 -20.916  1.00 85.10           N  
ATOM   1094  CA  ARG B 139      -9.314 -25.570 -19.561  1.00 85.10           C  
ATOM   1095  C   ARG B 139      -9.211 -27.091 -19.521  1.00 85.10           C  
ATOM   1096  O   ARG B 139      -8.747 -27.662 -18.531  1.00 85.10           O  
ATOM   1097  CB  ARG B 139     -10.673 -25.123 -19.017  1.00 85.10           C  
ATOM   1098  CG  ARG B 139     -10.734 -23.649 -18.651  1.00 85.10           C  
ATOM   1099  CD  ARG B 139     -12.069 -23.280 -18.018  1.00 85.10           C  
ATOM   1100  NE  ARG B 139     -12.235 -21.834 -17.914  1.00 85.10           N  
ATOM   1101  CZ  ARG B 139     -13.281 -21.229 -17.358  1.00 85.10           C  
ATOM   1102  NH1 ARG B 139     -14.279 -21.937 -16.842  1.00 85.10           N  
ATOM   1103  NH2 ARG B 139     -13.331 -19.905 -17.317  1.00 85.10           N  
ATOM   1104  N   GLU B 140      -9.612 -27.686 -20.522  1.00 86.12           N  
ATOM   1105  CA  GLU B 140      -9.499 -29.140 -20.612  1.00 86.12           C  
ATOM   1106  C   GLU B 140      -8.038 -29.579 -20.642  1.00 86.12           C  
ATOM   1107  O   GLU B 140      -7.688 -30.628 -20.100  1.00 86.12           O  
ATOM   1108  CB  GLU B 140     -10.231 -29.660 -21.851  1.00 86.12           C  
ATOM   1109  CG  GLU B 140     -11.748 -29.635 -21.725  1.00 86.12           C  
ATOM   1110  CD  GLU B 140     -12.267 -30.477 -20.571  1.00 86.12           C  
ATOM   1111  OE1 GLU B 140     -13.249 -30.064 -19.912  1.00 86.12           O  
ATOM   1112  OE2 GLU B 140     -11.688 -31.559 -20.324  1.00 86.12           O  
ATOM   1113  N   THR B 141      -7.236 -28.754 -21.300  1.00 86.08           N  
ATOM   1114  CA  THR B 141      -5.804 -29.035 -21.314  1.00 86.08           C  
ATOM   1115  C   THR B 141      -5.229 -28.983 -19.901  1.00 86.08           C  
ATOM   1116  O   THR B 141      -4.459 -29.862 -19.506  1.00 86.08           O  
ATOM   1117  CB  THR B 141      -5.049 -28.041 -22.214  1.00 86.08           C  
ATOM   1118  CG2 THR B 141      -3.562 -28.373 -22.275  1.00 86.08           C  
ATOM   1119  OG1 THR B 141      -5.593 -28.097 -23.539  1.00 86.08           O  
ATOM   1120  N   LEU B 142      -5.705 -28.042 -19.227  1.00 88.66           N  
ATOM   1121  CA  LEU B 142      -5.266 -27.919 -17.841  1.00 88.66           C  
ATOM   1122  C   LEU B 142      -5.762 -29.096 -17.008  1.00 88.66           C  
ATOM   1123  O   LEU B 142      -5.017 -29.642 -16.190  1.00 88.66           O  
ATOM   1124  CB  LEU B 142      -5.764 -26.605 -17.235  1.00 88.66           C  
ATOM   1125  CG  LEU B 142      -5.035 -26.116 -15.982  1.00 88.66           C  
ATOM   1126  CD1 LEU B 142      -3.580 -25.793 -16.308  1.00 88.66           C  
ATOM   1127  CD2 LEU B 142      -5.739 -24.899 -15.393  1.00 88.66           C  
ATOM   1128  N   LYS B 143      -6.944 -29.533 -17.259  1.00 86.88           N  
ATOM   1129  CA  LYS B 143      -7.518 -30.665 -16.538  1.00 86.88           C  
ATOM   1130  C   LYS B 143      -6.728 -31.943 -16.804  1.00 86.88           C  
ATOM   1131  O   LYS B 143      -6.534 -32.758 -15.900  1.00 86.88           O  
ATOM   1132  CB  LYS B 143      -8.982 -30.864 -16.930  1.00 86.88           C  
ATOM   1133  CG  LYS B 143      -9.933 -29.851 -16.308  1.00 86.88           C  
ATOM   1134  CD  LYS B 143     -11.379 -30.130 -16.695  1.00 86.88           C  
ATOM   1135  CE  LYS B 143     -12.313 -29.032 -16.203  1.00 86.88           C  
ATOM   1136  NZ  LYS B 143     -13.722 -29.266 -16.638  1.00 86.88           N  
ATOM   1137  N   ALA B 144      -6.312 -32.004 -17.955  1.00 88.08           N  
ATOM   1138  CA  ALA B 144      -5.526 -33.180 -18.319  1.00 88.08           C  
ATOM   1139  C   ALA B 144      -4.206 -33.215 -17.554  1.00 88.08           C  
ATOM   1140  O   ALA B 144      -3.779 -34.274 -17.088  1.00 88.08           O  
ATOM   1141  CB  ALA B 144      -5.266 -33.202 -19.823  1.00 88.08           C  
ATOM   1142  N   ILE B 145      -3.639 -32.093 -17.385  1.00 88.96           N  
ATOM   1143  CA  ILE B 145      -2.392 -32.001 -16.633  1.00 88.96           C  
ATOM   1144  C   ILE B 145      -2.649 -32.329 -15.163  1.00 88.96           C  
ATOM   1145  O   ILE B 145      -1.891 -33.082 -14.549  1.00 88.96           O  
ATOM   1146  CB  ILE B 145      -1.754 -30.599 -16.765  1.00 88.96           C  
ATOM   1147  CG1 ILE B 145      -1.322 -30.344 -18.214  1.00 88.96           C  
ATOM   1148  CG2 ILE B 145      -0.571 -30.451 -15.806  1.00 88.96           C  
ATOM   1149  CD1 ILE B 145      -0.885 -28.911 -18.486  1.00 88.96           C  
ATOM   1150  N   HIS B 146      -3.698 -31.791 -14.674  1.00 90.50           N  
ATOM   1151  CA  HIS B 146      -4.051 -32.025 -13.280  1.00 90.50           C  
ATOM   1152  C   HIS B 146      -4.351 -33.500 -13.028  1.00 90.50           C  
ATOM   1153  O   HIS B 146      -3.971 -34.046 -11.990  1.00 90.50           O  
ATOM   1154  CB  HIS B 146      -5.255 -31.170 -12.881  1.00 90.50           C  
ATOM   1155  CG  HIS B 146      -4.968 -29.702 -12.861  1.00 90.50           C  
ATOM   1156  CD2 HIS B 146      -3.794 -29.026 -12.874  1.00 90.50           C  
ATOM   1157  ND1 HIS B 146      -5.962 -28.749 -12.821  1.00 90.50           N  
ATOM   1158  CE1 HIS B 146      -5.412 -27.547 -12.811  1.00 90.50           C  
ATOM   1159  NE2 HIS B 146      -4.098 -27.686 -12.841  1.00 90.50           N  
ATOM   1160  N   TYR B 147      -4.989 -34.122 -13.931  1.00 86.84           N  
ATOM   1161  CA  TYR B 147      -5.286 -35.546 -13.825  1.00 86.84           C  
ATOM   1162  C   TYR B 147      -4.005 -36.372 -13.837  1.00 86.84           C  
ATOM   1163  O   TYR B 147      -3.848 -37.297 -13.036  1.00 86.84           O  
ATOM   1164  CB  TYR B 147      -6.205 -35.990 -14.968  1.00 86.84           C  
ATOM   1165  CG  TYR B 147      -6.558 -37.457 -14.926  1.00 86.84           C  
ATOM   1166  CD1 TYR B 147      -5.890 -38.378 -15.730  1.00 86.84           C  
ATOM   1167  CD2 TYR B 147      -7.561 -37.925 -14.085  1.00 86.84           C  
ATOM   1168  CE1 TYR B 147      -6.213 -39.730 -15.697  1.00 86.84           C  
ATOM   1169  CE2 TYR B 147      -7.894 -39.275 -14.043  1.00 86.84           C  
ATOM   1170  CZ  TYR B 147      -7.215 -40.168 -14.851  1.00 86.84           C  
ATOM   1171  OH  TYR B 147      -7.540 -41.506 -14.814  1.00 86.84           O  
ATOM   1172  N   ALA B 148      -3.121 -35.992 -14.651  1.00 88.12           N  
ATOM   1173  CA  ALA B 148      -1.876 -36.738 -14.815  1.00 88.12           C  
ATOM   1174  C   ALA B 148      -0.992 -36.608 -13.580  1.00 88.12           C  
ATOM   1175  O   ALA B 148      -0.361 -37.579 -13.155  1.00 88.12           O  
ATOM   1176  CB  ALA B 148      -1.127 -36.258 -16.056  1.00 88.12           C  
ATOM   1177  N   LEU B 149      -0.997 -35.455 -12.980  1.00 88.76           N  
ATOM   1178  CA  LEU B 149      -0.128 -35.195 -11.836  1.00 88.76           C  
ATOM   1179  C   LEU B 149      -0.870 -35.426 -10.526  1.00 88.76           C  
ATOM   1180  O   LEU B 149      -0.286 -35.305  -9.447  1.00 88.76           O  
ATOM   1181  CB  LEU B 149       0.410 -33.762 -11.888  1.00 88.76           C  
ATOM   1182  CG  LEU B 149       1.422 -33.456 -12.992  1.00 88.76           C  
ATOM   1183  CD1 LEU B 149       1.744 -31.966 -13.017  1.00 88.76           C  
ATOM   1184  CD2 LEU B 149       2.691 -34.279 -12.797  1.00 88.76           C  
ATOM   1185  N   ASN B 150      -2.157 -35.714 -10.641  1.00 86.44           N  
ATOM   1186  CA  ASN B 150      -3.014 -35.866  -9.469  1.00 86.44           C  
ATOM   1187  C   ASN B 150      -2.925 -34.654  -8.548  1.00 86.44           C  
ATOM   1188  O   ASN B 150      -2.666 -34.795  -7.351  1.00 86.44           O  
ATOM   1189  CB  ASN B 150      -2.654 -37.142  -8.704  1.00 86.44           C  
ATOM   1190  CG  ASN B 150      -3.723 -37.546  -7.709  1.00 86.44           C  
ATOM   1191  ND2 ASN B 150      -3.365 -38.421  -6.776  1.00 86.44           N  
ATOM   1192  OD1 ASN B 150      -4.862 -37.077  -7.777  1.00 86.44           O  
ATOM   1193  N   CYS B 151      -3.018 -33.515  -9.108  1.00 88.86           N  
ATOM   1194  CA  CYS B 151      -2.976 -32.236  -8.408  1.00 88.86           C  
ATOM   1195  C   CYS B 151      -4.002 -31.267  -8.980  1.00 88.86           C  
ATOM   1196  O   CYS B 151      -4.769 -31.625  -9.875  1.00 88.86           O  
ATOM   1197  CB  CYS B 151      -1.578 -31.623  -8.494  1.00 88.86           C  
ATOM   1198  SG  CYS B 151      -1.157 -31.002 -10.137  1.00 88.86           S  
ATOM   1199  N   CYS B 152      -4.102 -30.049  -8.267  1.00 87.88           N  
ATOM   1200  CA  CYS B 152      -5.030 -29.057  -8.798  1.00 87.88           C  
ATOM   1201  C   CYS B 152      -4.559 -27.643  -8.478  1.00 87.88           C  
ATOM   1202  O   CYS B 152      -4.465 -27.265  -7.309  1.00 87.88           O  
ATOM   1203  CB  CYS B 152      -6.432 -29.277  -8.232  1.00 87.88           C  
ATOM   1204  SG  CYS B 152      -7.703 -28.267  -9.022  1.00 87.88           S  
ATOM   1205  N   GLY B 153      -4.230 -26.945  -9.489  1.00 87.05           N  
ATOM   1206  CA  GLY B 153      -3.939 -25.526  -9.355  1.00 87.05           C  
ATOM   1207  C   GLY B 153      -2.789 -25.239  -8.408  1.00 87.05           C  
ATOM   1208  O   GLY B 153      -1.899 -26.075  -8.233  1.00 87.05           O  
ATOM   1209  N   LEU B 154      -2.785 -23.994  -7.857  1.00 82.70           N  
ATOM   1210  CA  LEU B 154      -1.716 -23.554  -6.968  1.00 82.70           C  
ATOM   1211  C   LEU B 154      -2.105 -23.755  -5.507  1.00 82.70           C  
ATOM   1212  O   LEU B 154      -1.238 -23.852  -4.636  1.00 82.70           O  
ATOM   1213  CB  LEU B 154      -1.380 -22.082  -7.220  1.00 82.70           C  
ATOM   1214  CG  LEU B 154      -0.938 -21.721  -8.640  1.00 82.70           C  
ATOM   1215  CD1 LEU B 154      -0.693 -20.220  -8.753  1.00 82.70           C  
ATOM   1216  CD2 LEU B 154       0.313 -22.503  -9.025  1.00 82.70           C  
ATOM   1217  N   ALA B 155      -3.411 -23.839  -5.305  1.00 72.41           N  
ATOM   1218  CA  ALA B 155      -3.907 -23.934  -3.934  1.00 72.41           C  
ATOM   1219  C   ALA B 155      -4.420 -25.340  -3.634  1.00 72.41           C  
ATOM   1220  O   ALA B 155      -5.003 -25.582  -2.575  1.00 72.41           O  
ATOM   1221  CB  ALA B 155      -5.009 -22.906  -3.693  1.00 72.41           C  
ATOM   1222  N   GLY B 156      -4.277 -26.258  -4.569  1.00 77.18           N  
ATOM   1223  CA  GLY B 156      -4.703 -27.628  -4.335  1.00 77.18           C  
ATOM   1224  C   GLY B 156      -6.183 -27.844  -4.594  1.00 77.18           C  
ATOM   1225  O   GLY B 156      -6.773 -27.177  -5.445  1.00 77.18           O  
ATOM   1226  N   GLY B 157      -6.746 -28.798  -3.963  1.00 74.44           N  
ATOM   1227  CA  GLY B 157      -8.098 -29.269  -4.213  1.00 74.44           C  
ATOM   1228  C   GLY B 157      -9.157 -28.217  -3.942  1.00 74.44           C  
ATOM   1229  O   GLY B 157     -10.274 -28.306  -4.455  1.00 74.44           O  
ATOM   1230  N   VAL B 158      -8.718 -27.224  -3.223  1.00 71.96           N  
ATOM   1231  CA  VAL B 158      -9.717 -26.227  -2.852  1.00 71.96           C  
ATOM   1232  C   VAL B 158     -10.082 -25.382  -4.069  1.00 71.96           C  
ATOM   1233  O   VAL B 158     -11.138 -24.746  -4.098  1.00 71.96           O  
ATOM   1234  CB  VAL B 158      -9.215 -25.321  -1.705  1.00 71.96           C  
ATOM   1235  CG1 VAL B 158      -9.185 -26.089  -0.384  1.00 71.96           C  
ATOM   1236  CG2 VAL B 158      -7.831 -24.762  -2.033  1.00 71.96           C  
ATOM   1237  N   GLU B 159      -9.245 -25.491  -5.076  1.00 76.78           N  
ATOM   1238  CA  GLU B 159      -9.511 -24.723  -6.288  1.00 76.78           C  
ATOM   1239  C   GLU B 159     -10.740 -25.253  -7.020  1.00 76.78           C  
ATOM   1240  O   GLU B 159     -11.316 -24.560  -7.861  1.00 76.78           O  
ATOM   1241  CB  GLU B 159      -8.294 -24.746  -7.217  1.00 76.78           C  
ATOM   1242  CG  GLU B 159      -7.285 -23.641  -6.937  1.00 76.78           C  
ATOM   1243  CD  GLU B 159      -6.355 -23.367  -8.108  1.00 76.78           C  
ATOM   1244  OE1 GLU B 159      -5.354 -22.637  -7.930  1.00 76.78           O  
ATOM   1245  OE2 GLU B 159      -6.631 -23.885  -9.213  1.00 76.78           O  
ATOM   1246  N   GLN B 160     -11.121 -26.421  -6.686  1.00 72.88           N  
ATOM   1247  CA  GLN B 160     -12.294 -27.014  -7.320  1.00 72.88           C  
ATOM   1248  C   GLN B 160     -13.550 -26.202  -7.022  1.00 72.88           C  
ATOM   1249  O   GLN B 160     -14.508 -26.221  -7.798  1.00 72.88           O  
ATOM   1250  CB  GLN B 160     -12.482 -28.460  -6.858  1.00 72.88           C  
ATOM   1251  CG  GLN B 160     -13.656 -29.169  -7.519  1.00 72.88           C  
ATOM   1252  CD  GLN B 160     -13.783 -30.619  -7.091  1.00 72.88           C  
ATOM   1253  NE2 GLN B 160     -15.015 -31.108  -7.008  1.00 72.88           N  
ATOM   1254  OE1 GLN B 160     -12.780 -31.294  -6.837  1.00 72.88           O  
ATOM   1255  N   PHE B 161     -13.441 -25.548  -5.971  1.00 68.37           N  
ATOM   1256  CA  PHE B 161     -14.615 -24.794  -5.546  1.00 68.37           C  
ATOM   1257  C   PHE B 161     -14.653 -23.428  -6.220  1.00 68.37           C  
ATOM   1258  O   PHE B 161     -15.670 -22.734  -6.169  1.00 68.37           O  
ATOM   1259  CB  PHE B 161     -14.627 -24.630  -4.024  1.00 68.37           C  
ATOM   1260  CG  PHE B 161     -14.547 -25.931  -3.271  1.00 68.37           C  
ATOM   1261  CD1 PHE B 161     -15.561 -26.874  -3.376  1.00 68.37           C  
ATOM   1262  CD2 PHE B 161     -13.455 -26.211  -2.459  1.00 68.37           C  
ATOM   1263  CE1 PHE B 161     -15.489 -28.080  -2.681  1.00 68.37           C  
ATOM   1264  CE2 PHE B 161     -13.376 -27.413  -1.761  1.00 68.37           C  
ATOM   1265  CZ  PHE B 161     -14.394 -28.346  -1.874  1.00 68.37           C  
ATOM   1266  N   ILE B 162     -13.617 -23.105  -6.894  1.00 68.32           N  
ATOM   1267  CA  ILE B 162     -13.501 -21.782  -7.499  1.00 68.32           C  
ATOM   1268  C   ILE B 162     -13.500 -21.909  -9.021  1.00 68.32           C  
ATOM   1269  O   ILE B 162     -14.047 -21.055  -9.722  1.00 68.32           O  
ATOM   1270  CB  ILE B 162     -12.226 -21.052  -7.022  1.00 68.32           C  
ATOM   1271  CG1 ILE B 162     -12.166 -21.028  -5.490  1.00 68.32           C  
ATOM   1272  CG2 ILE B 162     -12.169 -19.633  -7.594  1.00 68.32           C  
ATOM   1273  CD1 ILE B 162     -10.764 -20.842  -4.927  1.00 68.32           C  
ATOM   1274  N   SER B 163     -12.904 -22.988  -9.435  1.00 70.12           N  
ATOM   1275  CA  SER B 163     -12.753 -23.175 -10.873  1.00 70.12           C  
ATOM   1276  C   SER B 163     -12.982 -24.630 -11.268  1.00 70.12           C  
ATOM   1277  O   SER B 163     -12.798 -25.536 -10.453  1.00 70.12           O  
ATOM   1278  CB  SER B 163     -11.364 -22.726 -11.330  1.00 70.12           C  
ATOM   1279  OG  SER B 163     -10.354 -23.494 -10.696  1.00 70.12           O  
ATOM   1280  N   ASP B 164     -13.508 -24.747 -12.323  1.00 76.72           N  
ATOM   1281  CA  ASP B 164     -13.747 -26.090 -12.841  1.00 76.72           C  
ATOM   1282  C   ASP B 164     -12.505 -26.639 -13.539  1.00 76.72           C  
ATOM   1283  O   ASP B 164     -12.524 -26.888 -14.747  1.00 76.72           O  
ATOM   1284  CB  ASP B 164     -14.935 -26.090 -13.805  1.00 76.72           C  
ATOM   1285  CG  ASP B 164     -15.400 -27.488 -14.175  1.00 76.72           C  
ATOM   1286  OD1 ASP B 164     -15.078 -28.449 -13.445  1.00 76.72           O  
ATOM   1287  OD2 ASP B 164     -16.090 -27.628 -15.206  1.00 76.72           O  
ATOM   1288  N   ILE B 165     -11.378 -26.713 -12.885  1.00 81.53           N  
ATOM   1289  CA  ILE B 165     -10.133 -27.170 -13.492  1.00 81.53           C  
ATOM   1290  C   ILE B 165      -9.602 -28.382 -12.730  1.00 81.53           C  
ATOM   1291  O   ILE B 165      -8.558 -28.935 -13.081  1.00 81.53           O  
ATOM   1292  CB  ILE B 165      -9.072 -26.047 -13.521  1.00 81.53           C  
ATOM   1293  CG1 ILE B 165      -8.895 -25.445 -12.123  1.00 81.53           C  
ATOM   1294  CG2 ILE B 165      -9.456 -24.968 -14.538  1.00 81.53           C  
ATOM   1295  CD1 ILE B 165      -7.734 -24.464 -12.015  1.00 81.53           C  
ATOM   1296  N   CYS B 166     -10.290 -28.763 -11.685  1.00 83.63           N  
ATOM   1297  CA  CYS B 166      -9.812 -29.845 -10.833  1.00 83.63           C  
ATOM   1298  C   CYS B 166     -10.574 -31.136 -11.111  1.00 83.63           C  
ATOM   1299  O   CYS B 166     -11.721 -31.100 -11.559  1.00 83.63           O  
ATOM   1300  CB  CYS B 166      -9.950 -29.468  -9.358  1.00 83.63           C  
ATOM   1301  SG  CYS B 166      -9.061 -27.962  -8.906  1.00 83.63           S  
ATOM   1302  N   PRO B 167      -9.927 -32.198 -10.923  1.00 76.26           N  
ATOM   1303  CA  PRO B 167     -10.661 -33.461 -11.040  1.00 76.26           C  
ATOM   1304  C   PRO B 167     -11.769 -33.597  -9.999  1.00 76.26           C  
ATOM   1305  O   PRO B 167     -11.635 -33.096  -8.880  1.00 76.26           O  
ATOM   1306  CB  PRO B 167      -9.577 -34.520 -10.827  1.00 76.26           C  
ATOM   1307  CG  PRO B 167      -8.349 -33.744 -10.474  1.00 76.26           C  
ATOM   1308  CD  PRO B 167      -8.684 -32.281 -10.505  1.00 76.26           C  
ATOM   1309  N   LYS B 168     -12.868 -34.044 -10.440  1.00 72.47           N  
ATOM   1310  CA  LYS B 168     -14.024 -34.155  -9.557  1.00 72.47           C  
ATOM   1311  C   LYS B 168     -13.756 -35.137  -8.420  1.00 72.47           C  
ATOM   1312  O   LYS B 168     -13.468 -36.311  -8.660  1.00 72.47           O  
ATOM   1313  CB  LYS B 168     -15.261 -34.592 -10.344  1.00 72.47           C  
ATOM   1314  CG  LYS B 168     -15.789 -33.536 -11.305  1.00 72.47           C  
ATOM   1315  CD  LYS B 168     -17.081 -33.985 -11.973  1.00 72.47           C  
ATOM   1316  CE  LYS B 168     -17.583 -32.951 -12.973  1.00 72.47           C  
ATOM   1317  NZ  LYS B 168     -18.858 -33.381 -13.622  1.00 72.47           N  
ATOM   1318  N   LYS B 169     -13.454 -34.528  -7.349  1.00 70.38           N  
ATOM   1319  CA  LYS B 169     -13.296 -35.354  -6.156  1.00 70.38           C  
ATOM   1320  C   LYS B 169     -14.216 -34.882  -5.034  1.00 70.38           C  
ATOM   1321  O   LYS B 169     -14.683 -33.741  -5.047  1.00 70.38           O  
ATOM   1322  CB  LYS B 169     -11.842 -35.337  -5.682  1.00 70.38           C  
ATOM   1323  CG  LYS B 169     -10.879 -36.056  -6.616  1.00 70.38           C  
ATOM   1324  CD  LYS B 169      -9.505 -36.225  -5.980  1.00 70.38           C  
ATOM   1325  CE  LYS B 169      -8.556 -36.993  -6.891  1.00 70.38           C  
ATOM   1326  NZ  LYS B 169      -7.213 -37.176  -6.265  1.00 70.38           N  
ATOM   1327  N   ASP B 170     -14.621 -35.851  -4.245  1.00 70.29           N  
ATOM   1328  CA  ASP B 170     -15.417 -35.509  -3.070  1.00 70.29           C  
ATOM   1329  C   ASP B 170     -14.689 -34.497  -2.188  1.00 70.29           C  
ATOM   1330  O   ASP B 170     -13.468 -34.354  -2.276  1.00 70.29           O  
ATOM   1331  CB  ASP B 170     -15.750 -36.766  -2.263  1.00 70.29           C  
ATOM   1332  CG  ASP B 170     -16.939 -37.530  -2.819  1.00 70.29           C  
ATOM   1333  OD1 ASP B 170     -17.735 -36.946  -3.585  1.00 70.29           O  
ATOM   1334  OD2 ASP B 170     -17.082 -38.727  -2.487  1.00 70.29           O  
ATOM   1335  N   VAL B 171     -15.439 -33.755  -1.455  1.00 64.73           N  
ATOM   1336  CA  VAL B 171     -14.921 -32.692  -0.599  1.00 64.73           C  
ATOM   1337  C   VAL B 171     -13.781 -33.230   0.263  1.00 64.73           C  
ATOM   1338  O   VAL B 171     -12.749 -32.573   0.419  1.00 64.73           O  
ATOM   1339  CB  VAL B 171     -16.029 -32.093   0.296  1.00 64.73           C  
ATOM   1340  CG1 VAL B 171     -15.470 -30.978   1.176  1.00 64.73           C  
ATOM   1341  CG2 VAL B 171     -17.184 -31.576  -0.560  1.00 64.73           C  
ATOM   1342  N   LEU B 172     -13.937 -34.406   0.722  1.00 64.25           N  
ATOM   1343  CA  LEU B 172     -12.917 -35.017   1.568  1.00 64.25           C  
ATOM   1344  C   LEU B 172     -11.640 -35.279   0.778  1.00 64.25           C  
ATOM   1345  O   LEU B 172     -10.536 -35.071   1.287  1.00 64.25           O  
ATOM   1346  CB  LEU B 172     -13.436 -36.325   2.172  1.00 64.25           C  
ATOM   1347  CG  LEU B 172     -13.234 -36.503   3.678  1.00 64.25           C  
ATOM   1348  CD1 LEU B 172     -14.430 -35.944   4.442  1.00 64.25           C  
ATOM   1349  CD2 LEU B 172     -13.015 -37.974   4.018  1.00 64.25           C  
ATOM   1350  N   GLU B 173     -11.899 -35.726  -0.364  1.00 71.81           N  
ATOM   1351  CA  GLU B 173     -10.752 -36.060  -1.202  1.00 71.81           C  
ATOM   1352  C   GLU B 173     -10.084 -34.803  -1.750  1.00 71.81           C  
ATOM   1353  O   GLU B 173      -8.896 -34.818  -2.080  1.00 71.81           O  
ATOM   1354  CB  GLU B 173     -11.177 -36.974  -2.354  1.00 71.81           C  
ATOM   1355  CG  GLU B 173     -11.558 -38.381  -1.915  1.00 71.81           C  
ATOM   1356  CD  GLU B 173     -11.950 -39.286  -3.073  1.00 71.81           C  
ATOM   1357  OE1 GLU B 173     -12.237 -40.481  -2.837  1.00 71.81           O  
ATOM   1358  OE2 GLU B 173     -11.967 -38.795  -4.224  1.00 71.81           O  
ATOM   1359  N   THR B 174     -10.834 -33.770  -1.625  1.00 70.83           N  
ATOM   1360  CA  THR B 174     -10.308 -32.506  -2.126  1.00 70.83           C  
ATOM   1361  C   THR B 174      -9.157 -32.014  -1.252  1.00 70.83           C  
ATOM   1362  O   THR B 174      -8.194 -31.431  -1.755  1.00 70.83           O  
ATOM   1363  CB  THR B 174     -11.405 -31.428  -2.187  1.00 70.83           C  
ATOM   1364  CG2 THR B 174     -10.912 -30.181  -2.914  1.00 70.83           C  
ATOM   1365  OG1 THR B 174     -12.544 -31.954  -2.880  1.00 70.83           O  
ATOM   1366  N   PHE B 175      -9.278 -32.382   0.049  1.00 72.63           N  
ATOM   1367  CA  PHE B 175      -8.247 -31.912   0.967  1.00 72.63           C  
ATOM   1368  C   PHE B 175      -6.969 -32.727   0.809  1.00 72.63           C  
ATOM   1369  O   PHE B 175      -5.894 -32.295   1.231  1.00 72.63           O  
ATOM   1370  CB  PHE B 175      -8.741 -31.986   2.415  1.00 72.63           C  
ATOM   1371  CG  PHE B 175      -9.874 -31.043   2.719  1.00 72.63           C  
ATOM   1372  CD1 PHE B 175      -9.695 -29.668   2.626  1.00 72.63           C  
ATOM   1373  CD2 PHE B 175     -11.117 -31.531   3.098  1.00 72.63           C  
ATOM   1374  CE1 PHE B 175     -10.741 -28.792   2.906  1.00 72.63           C  
ATOM   1375  CE2 PHE B 175     -12.167 -30.662   3.381  1.00 72.63           C  
ATOM   1376  CZ  PHE B 175     -11.978 -29.293   3.284  1.00 72.63           C  
ATOM   1377  N   THR B 176      -7.157 -33.797   0.108  1.00 74.10           N  
ATOM   1378  CA  THR B 176      -5.984 -34.647  -0.072  1.00 74.10           C  
ATOM   1379  C   THR B 176      -5.245 -34.282  -1.356  1.00 74.10           C  
ATOM   1380  O   THR B 176      -4.070 -34.620  -1.520  1.00 74.10           O  
ATOM   1381  CB  THR B 176      -6.373 -36.136  -0.105  1.00 74.10           C  
ATOM   1382  CG2 THR B 176      -7.012 -36.566   1.211  1.00 74.10           C  
ATOM   1383  OG1 THR B 176      -7.305 -36.357  -1.171  1.00 74.10           O  
ATOM   1384  N   VAL B 177      -5.948 -33.552  -2.178  1.00 81.89           N  
ATOM   1385  CA  VAL B 177      -5.304 -33.176  -3.432  1.00 81.89           C  
ATOM   1386  C   VAL B 177      -4.292 -32.061  -3.179  1.00 81.89           C  
ATOM   1387  O   VAL B 177      -4.617 -31.047  -2.556  1.00 81.89           O  
ATOM   1388  CB  VAL B 177      -6.339 -32.727  -4.488  1.00 81.89           C  
ATOM   1389  CG1 VAL B 177      -5.641 -32.303  -5.780  1.00 81.89           C  
ATOM   1390  CG2 VAL B 177      -7.342 -33.845  -4.762  1.00 81.89           C  
ATOM   1391  N   LYS B 178      -3.137 -32.279  -3.565  1.00 83.38           N  
ATOM   1392  CA  LYS B 178      -2.054 -31.326  -3.334  1.00 83.38           C  
ATOM   1393  C   LYS B 178      -2.009 -30.270  -4.435  1.00 83.38           C  
ATOM   1394  O   LYS B 178      -2.688 -30.399  -5.455  1.00 83.38           O  
ATOM   1395  CB  LYS B 178      -0.711 -32.051  -3.249  1.00 83.38           C  
ATOM   1396  CG  LYS B 178      -0.643 -33.100  -2.148  1.00 83.38           C  
ATOM   1397  CD  LYS B 178       0.700 -33.820  -2.144  1.00 83.38           C  
ATOM   1398  CE  LYS B 178       0.766 -34.875  -1.049  1.00 83.38           C  
ATOM   1399  NZ  LYS B 178       2.089 -35.568  -1.025  1.00 83.38           N  
ATOM   1400  N   SER B 179      -1.256 -29.254  -4.131  1.00 87.40           N  
ATOM   1401  CA  SER B 179      -0.980 -28.260  -5.163  1.00 87.40           C  
ATOM   1402  C   SER B 179      -0.064 -28.825  -6.244  1.00 87.40           C  
ATOM   1403  O   SER B 179       0.778 -29.680  -5.967  1.00 87.40           O  
ATOM   1404  CB  SER B 179      -0.347 -27.011  -4.549  1.00 87.40           C  
ATOM   1405  OG  SER B 179       0.989 -27.268  -4.150  1.00 87.40           O  
ATOM   1406  N   CYS B 180      -0.188 -28.316  -7.379  1.00 91.53           N  
ATOM   1407  CA  CYS B 180       0.566 -28.867  -8.500  1.00 91.53           C  
ATOM   1408  C   CYS B 180       2.054 -28.572  -8.353  1.00 91.53           C  
ATOM   1409  O   CYS B 180       2.891 -29.433  -8.630  1.00 91.53           O  
ATOM   1410  CB  CYS B 180       0.052 -28.299  -9.823  1.00 91.53           C  
ATOM   1411  SG  CYS B 180      -1.528 -28.998 -10.350  1.00 91.53           S  
ATOM   1412  N   PRO B 181       2.400 -27.377  -7.878  1.00 90.84           N  
ATOM   1413  CA  PRO B 181       3.832 -27.176  -7.647  1.00 90.84           C  
ATOM   1414  C   PRO B 181       4.409 -28.158  -6.630  1.00 90.84           C  
ATOM   1415  O   PRO B 181       5.531 -28.641  -6.801  1.00 90.84           O  
ATOM   1416  CB  PRO B 181       3.906 -25.740  -7.122  1.00 90.84           C  
ATOM   1417  CG  PRO B 181       2.698 -25.065  -7.687  1.00 90.84           C  
ATOM   1418  CD  PRO B 181       1.589 -26.072  -7.786  1.00 90.84           C  
ATOM   1419  N   ASP B 182       3.708 -28.519  -5.666  1.00 89.01           N  
ATOM   1420  CA  ASP B 182       4.158 -29.500  -4.684  1.00 89.01           C  
ATOM   1421  C   ASP B 182       4.210 -30.900  -5.289  1.00 89.01           C  
ATOM   1422  O   ASP B 182       5.119 -31.678  -4.992  1.00 89.01           O  
ATOM   1423  CB  ASP B 182       3.241 -29.491  -3.458  1.00 89.01           C  
ATOM   1424  CG  ASP B 182       3.385 -28.233  -2.620  1.00 89.01           C  
ATOM   1425  OD1 ASP B 182       4.440 -27.567  -2.695  1.00 89.01           O  
ATOM   1426  OD2 ASP B 182       2.435 -27.906  -1.874  1.00 89.01           O  
ATOM   1427  N   ALA B 183       3.207 -31.173  -6.051  1.00 91.14           N  
ATOM   1428  CA  ALA B 183       3.181 -32.471  -6.722  1.00 91.14           C  
ATOM   1429  C   ALA B 183       4.390 -32.640  -7.638  1.00 91.14           C  
ATOM   1430  O   ALA B 183       4.982 -33.719  -7.702  1.00 91.14           O  
ATOM   1431  CB  ALA B 183       1.888 -32.632  -7.516  1.00 91.14           C  
ATOM   1432  N   ILE B 184       4.696 -31.589  -8.345  1.00 92.39           N  
ATOM   1433  CA  ILE B 184       5.847 -31.606  -9.242  1.00 92.39           C  
ATOM   1434  C   ILE B 184       7.120 -31.871  -8.441  1.00 92.39           C  
ATOM   1435  O   ILE B 184       7.937 -32.711  -8.822  1.00 92.39           O  
ATOM   1436  CB  ILE B 184       5.973 -30.282 -10.027  1.00 92.39           C  
ATOM   1437  CG1 ILE B 184       4.829 -30.150 -11.039  1.00 92.39           C  
ATOM   1438  CG2 ILE B 184       7.333 -30.195 -10.724  1.00 92.39           C  
ATOM   1439  CD1 ILE B 184       4.713 -28.768 -11.666  1.00 92.39           C  
ATOM   1440  N   LYS B 185       7.285 -31.203  -7.420  1.00 92.02           N  
ATOM   1441  CA  LYS B 185       8.447 -31.406  -6.560  1.00 92.02           C  
ATOM   1442  C   LYS B 185       8.505 -32.841  -6.044  1.00 92.02           C  
ATOM   1443  O   LYS B 185       9.580 -33.440  -5.979  1.00 92.02           O  
ATOM   1444  CB  LYS B 185       8.422 -30.428  -5.385  1.00 92.02           C  
ATOM   1445  CG  LYS B 185       9.658 -30.494  -4.500  1.00 92.02           C  
ATOM   1446  CD  LYS B 185       9.607 -29.451  -3.390  1.00 92.02           C  
ATOM   1447  CE  LYS B 185      10.832 -29.531  -2.489  1.00 92.02           C  
ATOM   1448  NZ  LYS B 185      10.831 -30.777  -1.664  1.00 92.02           N  
ATOM   1449  N   GLU B 186       7.430 -33.398  -5.724  1.00 90.17           N  
ATOM   1450  CA  GLU B 186       7.362 -34.760  -5.203  1.00 90.17           C  
ATOM   1451  C   GLU B 186       7.778 -35.778  -6.261  1.00 90.17           C  
ATOM   1452  O   GLU B 186       8.400 -36.793  -5.944  1.00 90.17           O  
ATOM   1453  CB  GLU B 186       5.952 -35.073  -4.697  1.00 90.17           C  
ATOM   1454  CG  GLU B 186       5.844 -36.400  -3.960  1.00 90.17           C  
ATOM   1455  CD  GLU B 186       4.433 -36.707  -3.481  1.00 90.17           C  
ATOM   1456  OE1 GLU B 186       4.189 -37.833  -2.994  1.00 90.17           O  
ATOM   1457  OE2 GLU B 186       3.565 -35.813  -3.596  1.00 90.17           O  
ATOM   1458  N   VAL B 187       7.411 -35.494  -7.457  1.00 88.79           N  
ATOM   1459  CA  VAL B 187       7.784 -36.389  -8.548  1.00 88.79           C  
ATOM   1460  C   VAL B 187       9.306 -36.467  -8.654  1.00 88.79           C  
ATOM   1461  O   VAL B 187       9.869 -37.554  -8.801  1.00 88.79           O  
ATOM   1462  CB  VAL B 187       7.179 -35.928  -9.892  1.00 88.79           C  
ATOM   1463  CG1 VAL B 187       7.795 -36.704 -11.056  1.00 88.79           C  
ATOM   1464  CG2 VAL B 187       5.661 -36.096  -9.879  1.00 88.79           C  
ATOM   1465  N   PHE B 188       9.960 -35.399  -8.487  1.00 89.07           N  
ATOM   1466  CA  PHE B 188      11.410 -35.360  -8.639  1.00 89.07           C  
ATOM   1467  C   PHE B 188      12.101 -35.847  -7.371  1.00 89.07           C  
ATOM   1468  O   PHE B 188      13.173 -36.451  -7.434  1.00 89.07           O  
ATOM   1469  CB  PHE B 188      11.878 -33.942  -8.980  1.00 89.07           C  
ATOM   1470  CG  PHE B 188      11.631 -33.550 -10.412  1.00 89.07           C  
ATOM   1471  CD1 PHE B 188      12.537 -33.894 -11.408  1.00 89.07           C  
ATOM   1472  CD2 PHE B 188      10.492 -32.837 -10.762  1.00 89.07           C  
ATOM   1473  CE1 PHE B 188      12.311 -33.531 -12.734  1.00 89.07           C  
ATOM   1474  CE2 PHE B 188      10.259 -32.471 -12.085  1.00 89.07           C  
ATOM   1475  CZ  PHE B 188      11.170 -32.819 -13.069  1.00 89.07           C  
ATOM   1476  N   ASP B 189      11.508 -35.652  -6.301  1.00 87.68           N  
ATOM   1477  CA  ASP B 189      12.150 -36.022  -5.043  1.00 87.68           C  
ATOM   1478  C   ASP B 189      11.905 -37.493  -4.714  1.00 87.68           C  
ATOM   1479  O   ASP B 189      12.822 -38.202  -4.294  1.00 87.68           O  
ATOM   1480  CB  ASP B 189      11.645 -35.137  -3.901  1.00 87.68           C  
ATOM   1481  CG  ASP B 189      12.238 -33.740  -3.930  1.00 87.68           C  
ATOM   1482  OD1 ASP B 189      13.201 -33.499  -4.690  1.00 87.68           O  
ATOM   1483  OD2 ASP B 189      11.740 -32.870  -3.182  1.00 87.68           O  
ATOM   1484  N   ASN B 190      10.688 -37.927  -4.894  1.00 87.38           N  
ATOM   1485  CA  ASN B 190      10.338 -39.265  -4.428  1.00 87.38           C  
ATOM   1486  C   ASN B 190      10.253 -40.257  -5.583  1.00 87.38           C  
ATOM   1487  O   ASN B 190      10.351 -41.468  -5.377  1.00 87.38           O  
ATOM   1488  CB  ASN B 190       9.018 -39.236  -3.655  1.00 87.38           C  
ATOM   1489  CG  ASN B 190       9.113 -38.443  -2.365  1.00 87.38           C  
ATOM   1490  ND2 ASN B 190       7.965 -38.074  -1.811  1.00 87.38           N  
ATOM   1491  OD1 ASN B 190      10.209 -38.167  -1.872  1.00 87.38           O  
ATOM   1492  N   LYS B 191      10.042 -39.784  -6.695  1.00 86.80           N  
ATOM   1493  CA  LYS B 191       9.847 -40.690  -7.824  1.00 86.80           C  
ATOM   1494  C   LYS B 191      10.933 -40.496  -8.879  1.00 86.80           C  
ATOM   1495  O   LYS B 191      10.689 -40.694 -10.071  1.00 86.80           O  
ATOM   1496  CB  LYS B 191       8.466 -40.480  -8.448  1.00 86.80           C  
ATOM   1497  CG  LYS B 191       7.309 -40.748  -7.496  1.00 86.80           C  
ATOM   1498  CD  LYS B 191       5.965 -40.613  -8.198  1.00 86.80           C  
ATOM   1499  CE  LYS B 191       4.807 -40.884  -7.247  1.00 86.80           C  
ATOM   1500  NZ  LYS B 191       3.485 -40.682  -7.913  1.00 86.80           N  
ATOM   1501  N   PHE B 192      12.043 -40.105  -8.464  1.00 86.70           N  
ATOM   1502  CA  PHE B 192      13.150 -39.833  -9.374  1.00 86.70           C  
ATOM   1503  C   PHE B 192      13.587 -41.105 -10.091  1.00 86.70           C  
ATOM   1504  O   PHE B 192      14.008 -41.059 -11.248  1.00 86.70           O  
ATOM   1505  CB  PHE B 192      14.333 -39.225  -8.616  1.00 86.70           C  
ATOM   1506  CG  PHE B 192      15.442 -38.739  -9.509  1.00 86.70           C  
ATOM   1507  CD1 PHE B 192      16.637 -39.443  -9.604  1.00 86.70           C  
ATOM   1508  CD2 PHE B 192      15.291 -37.578 -10.256  1.00 86.70           C  
ATOM   1509  CE1 PHE B 192      17.665 -38.996 -10.430  1.00 86.70           C  
ATOM   1510  CE2 PHE B 192      16.314 -37.124 -11.083  1.00 86.70           C  
ATOM   1511  CZ  PHE B 192      17.500 -37.835 -11.169  1.00 86.70           C  
ATOM   1512  N   HIS B 193      13.429 -42.233  -9.444  1.00 86.84           N  
ATOM   1513  CA  HIS B 193      13.804 -43.513 -10.035  1.00 86.84           C  
ATOM   1514  C   HIS B 193      12.928 -43.841 -11.240  1.00 86.84           C  
ATOM   1515  O   HIS B 193      13.381 -44.493 -12.183  1.00 86.84           O  
ATOM   1516  CB  HIS B 193      13.708 -44.631  -8.996  1.00 86.84           C  
ATOM   1517  CG  HIS B 193      12.372 -44.718  -8.328  1.00 86.84           C  
ATOM   1518  CD2 HIS B 193      11.321 -45.541  -8.548  1.00 86.84           C  
ATOM   1519  ND1 HIS B 193      11.999 -43.881  -7.300  1.00 86.84           N  
ATOM   1520  CE1 HIS B 193      10.773 -44.188  -6.912  1.00 86.84           C  
ATOM   1521  NE2 HIS B 193      10.338 -45.193  -7.654  1.00 86.84           N  
ATOM   1522  N   ILE B 194      11.758 -43.447 -11.217  1.00 88.89           N  
ATOM   1523  CA  ILE B 194      10.862 -43.678 -12.345  1.00 88.89           C  
ATOM   1524  C   ILE B 194      11.308 -42.837 -13.539  1.00 88.89           C  
ATOM   1525  O   ILE B 194      11.325 -43.318 -14.674  1.00 88.89           O  
ATOM   1526  CB  ILE B 194       9.397 -43.355 -11.978  1.00 88.89           C  
ATOM   1527  CG1 ILE B 194       8.931 -44.235 -10.813  1.00 88.89           C  
ATOM   1528  CG2 ILE B 194       8.484 -43.531 -13.195  1.00 88.89           C  
ATOM   1529  CD1 ILE B 194       7.510 -43.947 -10.349  1.00 88.89           C  
ATOM   1530  N   ILE B 195      11.692 -41.603 -13.282  1.00 88.24           N  
ATOM   1531  CA  ILE B 195      12.188 -40.721 -14.333  1.00 88.24           C  
ATOM   1532  C   ILE B 195      13.444 -41.322 -14.961  1.00 88.24           C  
ATOM   1533  O   ILE B 195      13.592 -41.327 -16.185  1.00 88.24           O  
ATOM   1534  CB  ILE B 195      12.485 -39.305 -13.790  1.00 88.24           C  
ATOM   1535  CG1 ILE B 195      11.197 -38.645 -13.288  1.00 88.24           C  
ATOM   1536  CG2 ILE B 195      13.160 -38.446 -14.862  1.00 88.24           C  
ATOM   1537  CD1 ILE B 195      11.413 -37.297 -12.614  1.00 88.24           C  
ATOM   1538  N   GLY B 196      14.268 -41.837 -14.135  1.00 88.44           N  
ATOM   1539  CA  GLY B 196      15.456 -42.514 -14.629  1.00 88.44           C  
ATOM   1540  C   GLY B 196      15.141 -43.741 -15.463  1.00 88.44           C  
ATOM   1541  O   GLY B 196      15.760 -43.965 -16.506  1.00 88.44           O  
ATOM   1542  N   ALA B 197      14.172 -44.513 -15.020  1.00 91.46           N  
ATOM   1543  CA  ALA B 197      13.778 -45.716 -15.747  1.00 91.46           C  
ATOM   1544  C   ALA B 197      13.243 -45.369 -17.134  1.00 91.46           C  
ATOM   1545  O   ALA B 197      13.562 -46.044 -18.116  1.00 91.46           O  
ATOM   1546  CB  ALA B 197      12.730 -46.495 -14.956  1.00 91.46           C  
ATOM   1547  N   VAL B 198      12.486 -44.313 -17.145  1.00 91.74           N  
ATOM   1548  CA  VAL B 198      11.956 -43.859 -18.427  1.00 91.74           C  
ATOM   1549  C   VAL B 198      13.105 -43.410 -19.329  1.00 91.74           C  
ATOM   1550  O   VAL B 198      13.131 -43.735 -20.519  1.00 91.74           O  
ATOM   1551  CB  VAL B 198      10.940 -42.710 -18.247  1.00 91.74           C  
ATOM   1552  CG1 VAL B 198      10.575 -42.095 -19.597  1.00 91.74           C  
ATOM   1553  CG2 VAL B 198       9.688 -43.214 -17.530  1.00 91.74           C  
ATOM   1554  N   GLY B 199      14.061 -42.712 -18.801  1.00 91.41           N  
ATOM   1555  CA  GLY B 199      15.230 -42.295 -19.559  1.00 91.41           C  
ATOM   1556  C   GLY B 199      16.027 -43.460 -20.115  1.00 91.41           C  
ATOM   1557  O   GLY B 199      16.433 -43.441 -21.279  1.00 91.41           O  
ATOM   1558  N   ILE B 200      16.180 -44.413 -19.294  1.00 91.60           N  
ATOM   1559  CA  ILE B 200      16.902 -45.608 -19.717  1.00 91.60           C  
ATOM   1560  C   ILE B 200      16.125 -46.317 -20.823  1.00 91.60           C  
ATOM   1561  O   ILE B 200      16.714 -46.789 -21.798  1.00 91.60           O  
ATOM   1562  CB  ILE B 200      17.146 -46.569 -18.531  1.00 91.60           C  
ATOM   1563  CG1 ILE B 200      18.153 -45.961 -17.548  1.00 91.60           C  
ATOM   1564  CG2 ILE B 200      17.625 -47.934 -19.033  1.00 91.60           C  
ATOM   1565  CD1 ILE B 200      18.301 -46.743 -16.251  1.00 91.60           C  
ATOM   1566  N   GLY B 201      14.822 -46.421 -20.647  1.00 93.46           N  
ATOM   1567  CA  GLY B 201      13.997 -47.007 -21.691  1.00 93.46           C  
ATOM   1568  C   GLY B 201      14.140 -46.305 -23.028  1.00 93.46           C  
ATOM   1569  O   GLY B 201      14.307 -46.956 -24.062  1.00 93.46           O  
ATOM   1570  N   ILE B 202      14.107 -45.008 -22.954  1.00 93.25           N  
ATOM   1571  CA  ILE B 202      14.263 -44.211 -24.166  1.00 93.25           C  
ATOM   1572  C   ILE B 202      15.634 -44.476 -24.785  1.00 93.25           C  
ATOM   1573  O   ILE B 202      15.749 -44.657 -26.000  1.00 93.25           O  
ATOM   1574  CB  ILE B 202      14.088 -42.704 -23.878  1.00 93.25           C  
ATOM   1575  CG1 ILE B 202      12.636 -42.399 -23.493  1.00 93.25           C  
ATOM   1576  CG2 ILE B 202      14.521 -41.868 -25.087  1.00 93.25           C  
ATOM   1577  CD1 ILE B 202      12.409 -40.971 -23.013  1.00 93.25           C  
ATOM   1578  N   ALA B 203      16.655 -44.551 -23.956  1.00 93.57           N  
ATOM   1579  CA  ALA B 203      18.014 -44.803 -24.428  1.00 93.57           C  
ATOM   1580  C   ALA B 203      18.113 -46.163 -25.112  1.00 93.57           C  
ATOM   1581  O   ALA B 203      18.720 -46.287 -26.177  1.00 93.57           O  
ATOM   1582  CB  ALA B 203      19.004 -44.721 -23.268  1.00 93.57           C  
ATOM   1583  N   VAL B 204      17.486 -47.113 -24.594  1.00 94.02           N  
ATOM   1584  CA  VAL B 204      17.531 -48.467 -25.136  1.00 94.02           C  
ATOM   1585  C   VAL B 204      16.858 -48.497 -26.507  1.00 94.02           C  
ATOM   1586  O   VAL B 204      17.401 -49.064 -27.458  1.00 94.02           O  
ATOM   1587  CB  VAL B 204      16.853 -49.480 -24.186  1.00 94.02           C  
ATOM   1588  CG1 VAL B 204      16.645 -50.821 -24.888  1.00 94.02           C  
ATOM   1589  CG2 VAL B 204      17.684 -49.660 -22.918  1.00 94.02           C  
ATOM   1590  N   VAL B 205      15.756 -47.901 -26.574  1.00 92.72           N  
ATOM   1591  CA  VAL B 205      15.029 -47.871 -27.839  1.00 92.72           C  
ATOM   1592  C   VAL B 205      15.867 -47.163 -28.900  1.00 92.72           C  
ATOM   1593  O   VAL B 205      15.929 -47.605 -30.050  1.00 92.72           O  
ATOM   1594  CB  VAL B 205      13.658 -47.174 -27.690  1.00 92.72           C  
ATOM   1595  CG1 VAL B 205      13.033 -46.913 -29.058  1.00 92.72           C  
ATOM   1596  CG2 VAL B 205      12.723 -48.017 -26.824  1.00 92.72           C  
ATOM   1597  N   MET B 206      16.530 -46.092 -28.511  1.00 94.02           N  
ATOM   1598  CA  MET B 206      17.362 -45.340 -29.446  1.00 94.02           C  
ATOM   1599  C   MET B 206      18.557 -46.171 -29.900  1.00 94.02           C  
ATOM   1600  O   MET B 206      18.903 -46.172 -31.083  1.00 94.02           O  
ATOM   1601  CB  MET B 206      17.844 -44.037 -28.807  1.00 94.02           C  
ATOM   1602  CG  MET B 206      16.750 -42.995 -28.639  1.00 94.02           C  
ATOM   1603  SD  MET B 206      17.378 -41.421 -27.936  1.00 94.02           S  
ATOM   1604  CE  MET B 206      18.272 -40.764 -29.373  1.00 94.02           C  
ATOM   1605  N   ILE B 207      19.135 -46.886 -29.020  1.00 93.88           N  
ATOM   1606  CA  ILE B 207      20.281 -47.728 -29.346  1.00 93.88           C  
ATOM   1607  C   ILE B 207      19.853 -48.830 -30.314  1.00 93.88           C  
ATOM   1608  O   ILE B 207      20.548 -49.108 -31.294  1.00 93.88           O  
ATOM   1609  CB  ILE B 207      20.909 -48.344 -28.076  1.00 93.88           C  
ATOM   1610  CG1 ILE B 207      21.634 -47.266 -27.263  1.00 93.88           C  
ATOM   1611  CG2 ILE B 207      21.862 -49.485 -28.444  1.00 93.88           C  
ATOM   1612  CD1 ILE B 207      22.136 -47.746 -25.908  1.00 93.88           C  
ATOM   1613  N   PHE B 208      18.740 -49.389 -30.081  1.00 92.92           N  
ATOM   1614  CA  PHE B 208      18.216 -50.390 -31.003  1.00 92.92           C  
ATOM   1615  C   PHE B 208      17.968 -49.782 -32.379  1.00 92.92           C  
ATOM   1616  O   PHE B 208      18.258 -50.407 -33.401  1.00 92.92           O  
ATOM   1617  CB  PHE B 208      16.920 -50.998 -30.457  1.00 92.92           C  
ATOM   1618  CG  PHE B 208      17.141 -52.160 -29.527  1.00 92.92           C  
ATOM   1619  CD1 PHE B 208      17.537 -53.397 -30.019  1.00 92.92           C  
ATOM   1620  CD2 PHE B 208      16.951 -52.016 -28.159  1.00 92.92           C  
ATOM   1621  CE1 PHE B 208      17.742 -54.475 -29.161  1.00 92.92           C  
ATOM   1622  CE2 PHE B 208      17.154 -53.087 -27.294  1.00 92.92           C  
ATOM   1623  CZ  PHE B 208      17.548 -54.316 -27.798  1.00 92.92           C  
ATOM   1624  N   GLY B 209      17.404 -48.582 -32.349  1.00 92.88           N  
ATOM   1625  CA  GLY B 209      17.209 -47.899 -33.617  1.00 92.88           C  
ATOM   1626  C   GLY B 209      18.501 -47.682 -34.382  1.00 92.88           C  
ATOM   1627  O   GLY B 209      18.548 -47.873 -35.599  1.00 92.88           O  
ATOM   1628  N   MET B 210      19.519 -47.331 -33.718  1.00 93.14           N  
ATOM   1629  CA  MET B 210      20.816 -47.111 -34.349  1.00 93.14           C  
ATOM   1630  C   MET B 210      21.399 -48.422 -34.868  1.00 93.14           C  
ATOM   1631  O   MET B 210      21.889 -48.486 -35.996  1.00 93.14           O  
ATOM   1632  CB  MET B 210      21.790 -46.459 -33.366  1.00 93.14           C  
ATOM   1633  CG  MET B 210      21.475 -45.003 -33.066  1.00 93.14           C  
ATOM   1634  SD  MET B 210      22.750 -44.211 -32.010  1.00 93.14           S  
ATOM   1635  CE  MET B 210      22.275 -44.870 -30.387  1.00 93.14           C  
ATOM   1636  N   ILE B 211      21.297 -49.454 -34.113  1.00 92.57           N  
ATOM   1637  CA  ILE B 211      21.843 -50.756 -34.478  1.00 92.57           C  
ATOM   1638  C   ILE B 211      21.106 -51.300 -35.700  1.00 92.57           C  
ATOM   1639  O   ILE B 211      21.733 -51.711 -36.679  1.00 92.57           O  
ATOM   1640  CB  ILE B 211      21.748 -51.759 -33.306  1.00 92.57           C  
ATOM   1641  CG1 ILE B 211      22.698 -51.347 -32.174  1.00 92.57           C  
ATOM   1642  CG2 ILE B 211      22.052 -53.181 -33.785  1.00 92.57           C  
ATOM   1643  CD1 ILE B 211      22.586 -52.213 -30.927  1.00 92.57           C  
ATOM   1644  N   PHE B 212      19.833 -51.239 -35.604  1.00 92.81           N  
ATOM   1645  CA  PHE B 212      19.037 -51.764 -36.706  1.00 92.81           C  
ATOM   1646  C   PHE B 212      19.281 -50.963 -37.980  1.00 92.81           C  
ATOM   1647  O   PHE B 212      19.340 -51.529 -39.073  1.00 92.81           O  
ATOM   1648  CB  PHE B 212      17.546 -51.746 -36.353  1.00 92.81           C  
ATOM   1649  CG  PHE B 212      17.149 -52.790 -35.344  1.00 92.81           C  
ATOM   1650  CD1 PHE B 212      18.010 -53.834 -35.028  1.00 92.81           C  
ATOM   1651  CD2 PHE B 212      15.915 -52.727 -34.712  1.00 92.81           C  
ATOM   1652  CE1 PHE B 212      17.645 -54.802 -34.096  1.00 92.81           C  
ATOM   1653  CE2 PHE B 212      15.543 -53.690 -33.778  1.00 92.81           C  
ATOM   1654  CZ  PHE B 212      16.409 -54.728 -33.473  1.00 92.81           C  
ATOM   1655  N   SER B 213      19.357 -49.691 -37.782  1.00 92.45           N  
ATOM   1656  CA  SER B 213      19.609 -48.841 -38.941  1.00 92.45           C  
ATOM   1657  C   SER B 213      20.958 -49.160 -39.577  1.00 92.45           C  
ATOM   1658  O   SER B 213      21.066 -49.253 -40.801  1.00 92.45           O  
ATOM   1659  CB  SER B 213      19.560 -47.365 -38.544  1.00 92.45           C  
ATOM   1660  OG  SER B 213      19.818 -46.535 -39.663  1.00 92.45           O  
ATOM   1661  N   MET B 214      21.925 -49.394 -38.857  1.00 90.07           N  
ATOM   1662  CA  MET B 214      23.264 -49.682 -39.362  1.00 90.07           C  
ATOM   1663  C   MET B 214      23.322 -51.070 -39.990  1.00 90.07           C  
ATOM   1664  O   MET B 214      23.944 -51.258 -41.037  1.00 90.07           O  
ATOM   1665  CB  MET B 214      24.299 -49.572 -38.241  1.00 90.07           C  
ATOM   1666  CG  MET B 214      25.689 -49.191 -38.726  1.00 90.07           C  
ATOM   1667  SD  MET B 214      25.756 -47.492 -39.412  1.00 90.07           S  
ATOM   1668  CE  MET B 214      27.515 -47.117 -39.171  1.00 90.07           C  
ATOM   1669  N   ILE B 215      22.742 -52.000 -39.354  1.00 90.45           N  
ATOM   1670  CA  ILE B 215      22.717 -53.354 -39.896  1.00 90.45           C  
ATOM   1671  C   ILE B 215      22.040 -53.348 -41.266  1.00 90.45           C  
ATOM   1672  O   ILE B 215      22.546 -53.945 -42.218  1.00 90.45           O  
ATOM   1673  CB  ILE B 215      21.991 -54.331 -38.944  1.00 90.45           C  
ATOM   1674  CG1 ILE B 215      22.849 -54.604 -37.703  1.00 90.45           C  
ATOM   1675  CG2 ILE B 215      21.645 -55.635 -39.669  1.00 90.45           C  
ATOM   1676  CD1 ILE B 215      22.181 -55.506 -36.675  1.00 90.45           C  
ATOM   1677  N   LEU B 216      20.951 -52.693 -41.338  1.00 91.00           N  
ATOM   1678  CA  LEU B 216      20.221 -52.620 -42.598  1.00 91.00           C  
ATOM   1679  C   LEU B 216      21.017 -51.846 -43.643  1.00 91.00           C  
ATOM   1680  O   LEU B 216      21.086 -52.255 -44.805  1.00 91.00           O  
ATOM   1681  CB  LEU B 216      18.855 -51.961 -42.388  1.00 91.00           C  
ATOM   1682  CG  LEU B 216      17.923 -51.931 -43.601  1.00 91.00           C  
ATOM   1683  CD1 LEU B 216      17.641 -53.349 -44.088  1.00 91.00           C  
ATOM   1684  CD2 LEU B 216      16.623 -51.210 -43.260  1.00 91.00           C  
ATOM   1685  N   CYS B 217      21.550 -50.754 -43.227  1.00 89.72           N  
ATOM   1686  CA  CYS B 217      22.361 -49.948 -44.134  1.00 89.72           C  
ATOM   1687  C   CYS B 217      23.527 -50.758 -44.687  1.00 89.72           C  
ATOM   1688  O   CYS B 217      23.783 -50.741 -45.893  1.00 89.72           O  
ATOM   1689  CB  CYS B 217      22.887 -48.704 -43.419  1.00 89.72           C  
ATOM   1690  SG  CYS B 217      23.796 -47.575 -44.496  1.00 89.72           S  
ATOM   1691  N   CYS B 218      24.215 -51.506 -43.909  1.00 88.83           N  
ATOM   1692  CA  CYS B 218      25.357 -52.310 -44.330  1.00 88.83           C  
ATOM   1693  C   CYS B 218      24.910 -53.477 -45.202  1.00 88.83           C  
ATOM   1694  O   CYS B 218      25.593 -53.836 -46.163  1.00 88.83           O  
ATOM   1695  CB  CYS B 218      26.122 -52.833 -43.114  1.00 88.83           C  
ATOM   1696  SG  CYS B 218      27.065 -51.561 -42.245  1.00 88.83           S  
ATOM   1697  N   ALA B 219      23.829 -54.080 -44.845  1.00 89.15           N  
ATOM   1698  CA  ALA B 219      23.303 -55.185 -45.644  1.00 89.15           C  
ATOM   1699  C   ALA B 219      22.951 -54.721 -47.055  1.00 89.15           C  
ATOM   1700  O   ALA B 219      23.197 -55.437 -48.030  1.00 89.15           O  
ATOM   1701  CB  ALA B 219      22.079 -55.796 -44.967  1.00 89.15           C  
ATOM   1702  N   ILE B 220      22.413 -53.587 -47.143  1.00 88.25           N  
ATOM   1703  CA  ILE B 220      22.056 -53.020 -48.440  1.00 88.25           C  
ATOM   1704  C   ILE B 220      23.323 -52.718 -49.238  1.00 88.25           C  
ATOM   1705  O   ILE B 220      23.385 -52.983 -50.440  1.00 88.25           O  
ATOM   1706  CB  ILE B 220      21.204 -51.740 -48.282  1.00 88.25           C  
ATOM   1707  CG1 ILE B 220      19.860 -52.071 -47.622  1.00 88.25           C  
ATOM   1708  CG2 ILE B 220      20.996 -51.060 -49.638  1.00 88.25           C  
ATOM   1709  CD1 ILE B 220      19.122 -50.856 -47.080  1.00 88.25           C  
ATOM   1710  N   ARG B 221      24.284 -52.170 -48.593  1.00 85.43           N  
ATOM   1711  CA  ARG B 221      25.546 -51.851 -49.253  1.00 85.43           C  
ATOM   1712  C   ARG B 221      26.217 -53.111 -49.790  1.00 85.43           C  
ATOM   1713  O   ARG B 221      26.733 -53.118 -50.910  1.00 85.43           O  
ATOM   1714  CB  ARG B 221      26.488 -51.123 -48.292  1.00 85.43           C  
ATOM   1715  CG  ARG B 221      27.717 -50.531 -48.964  1.00 85.43           C  
ATOM   1716  CD  ARG B 221      28.558 -49.723 -47.987  1.00 85.43           C  
ATOM   1717  NE  ARG B 221      29.765 -49.198 -48.621  1.00 85.43           N  
ATOM   1718  CZ  ARG B 221      30.683 -48.457 -48.006  1.00 85.43           C  
ATOM   1719  NH1 ARG B 221      30.549 -48.137 -46.724  1.00 85.43           N  
ATOM   1720  NH2 ARG B 221      31.744 -48.034 -48.678  1.00 85.43           N  
ATOM   1721  N   ARG B 222      26.229 -54.142 -49.001  1.00 84.10           N  
ATOM   1722  CA  ARG B 222      26.833 -55.405 -49.411  1.00 84.10           C  
ATOM   1723  C   ARG B 222      26.093 -56.005 -50.602  1.00 84.10           C  
ATOM   1724  O   ARG B 222      26.712 -56.581 -51.499  1.00 84.10           O  
ATOM   1725  CB  ARG B 222      26.847 -56.399 -48.248  1.00 84.10           C  
ATOM   1726  CG  ARG B 222      27.896 -57.490 -48.382  1.00 84.10           C  
ATOM   1727  CD  ARG B 222      27.894 -58.426 -47.182  1.00 84.10           C  
ATOM   1728  NE  ARG B 222      29.179 -59.102 -47.022  1.00 84.10           N  
ATOM   1729  CZ  ARG B 222      29.537 -59.806 -45.952  1.00 84.10           C  
ATOM   1730  NH1 ARG B 222      28.712 -59.940 -44.921  1.00 84.10           N  
ATOM   1731  NH2 ARG B 222      30.730 -60.380 -45.912  1.00 84.10           N  
ATOM   1732  N   ASN B 223      24.802 -55.891 -50.563  1.00 81.93           N  
ATOM   1733  CA  ASN B 223      24.009 -56.415 -51.671  1.00 81.93           C  
ATOM   1734  C   ASN B 223      24.269 -55.641 -52.960  1.00 81.93           C  
ATOM   1735  O   ASN B 223      24.246 -56.217 -54.049  1.00 81.93           O  
ATOM   1736  CB  ASN B 223      22.519 -56.384 -51.325  1.00 81.93           C  
ATOM   1737  CG  ASN B 223      22.043 -57.671 -50.680  1.00 81.93           C  
ATOM   1738  ND2 ASN B 223      20.781 -57.696 -50.265  1.00 81.93           N  
ATOM   1739  OD1 ASN B 223      22.803 -58.635 -50.555  1.00 81.93           O  
ATOM   1740  N   ARG B 224      24.514 -54.421 -52.889  1.00 75.97           N  
ATOM   1741  CA  ARG B 224      24.780 -53.599 -54.066  1.00 75.97           C  
ATOM   1742  C   ARG B 224      26.163 -53.894 -54.638  1.00 75.97           C  
ATOM   1743  O   ARG B 224      26.371 -53.804 -55.850  1.00 75.97           O  
ATOM   1744  CB  ARG B 224      24.660 -52.113 -53.722  1.00 75.97           C  
ATOM   1745  CG  ARG B 224      23.505 -51.412 -54.420  1.00 75.97           C  
ATOM   1746  CD  ARG B 224      23.501 -49.916 -54.136  1.00 75.97           C  
ATOM   1747  NE  ARG B 224      22.315 -49.267 -54.688  1.00 75.97           N  
ATOM   1748  CZ  ARG B 224      22.036 -47.971 -54.572  1.00 75.97           C  
ATOM   1749  NH1 ARG B 224      22.858 -47.157 -53.918  1.00 75.97           N  
ATOM   1750  NH2 ARG B 224      20.929 -47.485 -55.113  1.00 75.97           N  
ATOM   1751  N   GLU B 225      27.079 -54.158 -53.761  1.00 74.80           N  
ATOM   1752  CA  GLU B 225      28.427 -54.483 -54.217  1.00 74.80           C  
ATOM   1753  C   GLU B 225      28.474 -55.867 -54.859  1.00 74.80           C  
ATOM   1754  O   GLU B 225      29.328 -56.137 -55.706  1.00 74.80           O  
ATOM   1755  CB  GLU B 225      29.422 -54.408 -53.057  1.00 74.80           C  
ATOM   1756  CG  GLU B 225      29.716 -52.989 -52.591  1.00 74.80           C  
ATOM   1757  CD  GLU B 225      30.669 -52.932 -51.407  1.00 74.80           C  
ATOM   1758  OE1 GLU B 225      31.023 -51.815 -50.965  1.00 74.80           O  
ATOM   1759  OE2 GLU B 225      31.066 -54.014 -50.918  1.00 74.80           O  
ATOM   1760  N   MET B 226      27.700 -56.758 -54.401  1.00 70.33           N  
ATOM   1761  CA  MET B 226      27.697 -58.108 -54.955  1.00 70.33           C  
ATOM   1762  C   MET B 226      27.040 -58.130 -56.330  1.00 70.33           C  
ATOM   1763  O   MET B 226      27.260 -59.055 -57.114  1.00 70.33           O  
ATOM   1764  CB  MET B 226      26.976 -59.075 -54.015  1.00 70.33           C  
ATOM   1765  CG  MET B 226      27.812 -59.508 -52.822  1.00 70.33           C  
ATOM   1766  SD  MET B 226      27.070 -60.922 -51.918  1.00 70.33           S  
ATOM   1767  CE  MET B 226      27.339 -60.387 -50.206  1.00 70.33           C  
ATOM   1768  N   VAL B 227      26.251 -57.165 -56.664  1.00 57.58           N  
ATOM   1769  CA  VAL B 227      25.726 -57.148 -58.025  1.00 57.58           C  
ATOM   1770  C   VAL B 227      26.627 -56.296 -58.917  1.00 57.58           C  
ATOM   1771  O   VAL B 227      27.100 -55.237 -58.500  1.00 57.58           O  
ATOM   1772  CB  VAL B 227      24.276 -56.615 -58.067  1.00 57.58           C  
ATOM   1773  CG1 VAL B 227      23.738 -56.625 -59.497  1.00 57.58           C  
ATOM   1774  CG2 VAL B 227      23.378 -57.440 -57.147  1.00 57.58           C  
TER   
ATOM   1775  N   CYS C   1      -1.764  -9.545   2.011  1.00 92.60           N  
ATOM   1776  CA  CYS C   1      -1.223  -8.663   3.041  1.00 92.60           C  
ATOM   1777  C   CYS C   1      -2.168  -8.574   4.233  1.00 92.60           C  
ATOM   1778  O   CYS C   1      -1.783  -8.098   5.302  1.00 92.60           O  
ATOM   1779  CB  CYS C   1      -0.971  -7.268   2.473  1.00 92.60           C  
ATOM   1780  SG  CYS C   1       0.546  -6.498   3.082  1.00 92.60           S  
ATOM   1781  N   VAL C   2      -3.310  -9.131   4.131  1.00 96.96           N  
ATOM   1782  CA  VAL C   2      -4.350  -8.912   5.132  1.00 96.96           C  
ATOM   1783  C   VAL C   2      -4.002  -9.668   6.412  1.00 96.96           C  
ATOM   1784  O   VAL C   2      -4.449  -9.297   7.500  1.00 96.96           O  
ATOM   1785  CB  VAL C   2      -5.738  -9.350   4.614  1.00 96.96           C  
ATOM   1786  CG1 VAL C   2      -6.243  -8.385   3.543  1.00 96.96           C  
ATOM   1787  CG2 VAL C   2      -5.677 -10.775   4.068  1.00 96.96           C  
ATOM   1788  N   ILE C   3      -3.182 -10.633   6.317  1.00 96.58           N  
ATOM   1789  CA  ILE C   3      -2.817 -11.443   7.473  1.00 96.58           C  
ATOM   1790  C   ILE C   3      -1.968 -10.615   8.436  1.00 96.58           C  
ATOM   1791  O   ILE C   3      -1.761 -11.009   9.586  1.00 96.58           O  
ATOM   1792  CB  ILE C   3      -2.056 -12.720   7.051  1.00 96.58           C  
ATOM   1793  CG1 ILE C   3      -2.142 -13.782   8.153  1.00 96.58           C  
ATOM   1794  CG2 ILE C   3      -0.597 -12.394   6.717  1.00 96.58           C  
ATOM   1795  CD1 ILE C   3      -2.011 -15.211   7.648  1.00 96.58           C  
ATOM   1796  N   CYS C   4      -1.432  -9.535   7.967  1.00 97.21           N  
ATOM   1797  CA  CYS C   4      -0.634  -8.646   8.803  1.00 97.21           C  
ATOM   1798  C   CYS C   4      -1.514  -7.900   9.800  1.00 97.21           C  
ATOM   1799  O   CYS C   4      -1.009  -7.282  10.738  1.00 97.21           O  
ATOM   1800  CB  CYS C   4       0.135  -7.646   7.941  1.00 97.21           C  
ATOM   1801  SG  CYS C   4       1.289  -8.417   6.786  1.00 97.21           S  
ATOM   1802  N   ASP C   5      -2.780  -7.881   9.612  1.00 97.18           N  
ATOM   1803  CA  ASP C   5      -3.736  -7.311  10.556  1.00 97.18           C  
ATOM   1804  C   ASP C   5      -4.048  -8.293  11.683  1.00 97.18           C  
ATOM   1805  O   ASP C   5      -4.567  -9.384  11.438  1.00 97.18           O  
ATOM   1806  CB  ASP C   5      -5.026  -6.910   9.837  1.00 97.18           C  
ATOM   1807  CG  ASP C   5      -5.959  -6.086  10.707  1.00 97.18           C  
ATOM   1808  OD1 ASP C   5      -5.948  -6.257  11.944  1.00 97.18           O  
ATOM   1809  OD2 ASP C   5      -6.713  -5.260  10.149  1.00 97.18           O  
ATOM   1810  N   PRO C   6      -3.820  -7.904  12.894  1.00 96.98           N  
ATOM   1811  CA  PRO C   6      -4.067  -8.806  14.021  1.00 96.98           C  
ATOM   1812  C   PRO C   6      -5.522  -9.261  14.105  1.00 96.98           C  
ATOM   1813  O   PRO C   6      -5.800 -10.373  14.562  1.00 96.98           O  
ATOM   1814  CB  PRO C   6      -3.689  -7.960  15.240  1.00 96.98           C  
ATOM   1815  CG  PRO C   6      -2.767  -6.912  14.706  1.00 96.98           C  
ATOM   1816  CD  PRO C   6      -3.140  -6.631  13.278  1.00 96.98           C  
ATOM   1817  N   SER C   7      -6.426  -8.423  13.711  1.00 97.78           N  
ATOM   1818  CA  SER C   7      -7.839  -8.784  13.752  1.00 97.78           C  
ATOM   1819  C   SER C   7      -8.129  -9.987  12.861  1.00 97.78           C  
ATOM   1820  O   SER C   7      -8.978 -10.819  13.189  1.00 97.78           O  
ATOM   1821  CB  SER C   7      -8.709  -7.601  13.325  1.00 97.78           C  
ATOM   1822  OG  SER C   7      -8.407  -6.451  14.096  1.00 97.78           O  
ATOM   1823  N   VAL C   8      -7.454 -10.085  11.792  1.00 98.28           N  
ATOM   1824  CA  VAL C   8      -7.642 -11.197  10.866  1.00 98.28           C  
ATOM   1825  C   VAL C   8      -7.118 -12.486  11.494  1.00 98.28           C  
ATOM   1826  O   VAL C   8      -7.776 -13.528  11.428  1.00 98.28           O  
ATOM   1827  CB  VAL C   8      -6.936 -10.937   9.516  1.00 98.28           C  
ATOM   1828  CG1 VAL C   8      -6.978 -12.184   8.635  1.00 98.28           C  
ATOM   1829  CG2 VAL C   8      -7.578  -9.751   8.799  1.00 98.28           C  
ATOM   1830  N   VAL C   9      -6.003 -12.427  12.117  1.00 97.37           N  
ATOM   1831  CA  VAL C   9      -5.407 -13.584  12.778  1.00 97.37           C  
ATOM   1832  C   VAL C   9      -6.338 -14.088  13.879  1.00 97.37           C  
ATOM   1833  O   VAL C   9      -6.568 -15.292  14.002  1.00 97.37           O  
ATOM   1834  CB  VAL C   9      -4.018 -13.248  13.365  1.00 97.37           C  
ATOM   1835  CG1 VAL C   9      -3.454 -14.442  14.133  1.00 97.37           C  
ATOM   1836  CG2 VAL C   9      -3.059 -12.821  12.255  1.00 97.37           C  
ATOM   1837  N   LEU C  10      -6.863 -13.166  14.573  1.00 97.58           N  
ATOM   1838  CA  LEU C  10      -7.782 -13.519  15.650  1.00 97.58           C  
ATOM   1839  C   LEU C  10      -9.046 -14.169  15.095  1.00 97.58           C  
ATOM   1840  O   LEU C  10      -9.560 -15.129  15.672  1.00 97.58           O  
ATOM   1841  CB  LEU C  10      -8.152 -12.278  16.467  1.00 97.58           C  
ATOM   1842  CG  LEU C  10      -7.073 -11.744  17.411  1.00 97.58           C  
ATOM   1843  CD1 LEU C  10      -7.487 -10.390  17.976  1.00 97.58           C  
ATOM   1844  CD2 LEU C  10      -6.806 -12.739  18.536  1.00 97.58           C  
ATOM   1845  N   ALA C  11      -9.531 -13.630  14.012  1.00 97.88           N  
ATOM   1846  CA  ALA C  11     -10.734 -14.182  13.396  1.00 97.88           C  
ATOM   1847  C   ALA C  11     -10.496 -15.611  12.913  1.00 97.88           C  
ATOM   1848  O   ALA C  11     -11.378 -16.465  13.027  1.00 97.88           O  
ATOM   1849  CB  ALA C  11     -11.191 -13.302  12.235  1.00 97.88           C  
ATOM   1850  N   LEU C  12      -9.340 -15.901  12.400  1.00 97.76           N  
ATOM   1851  CA  LEU C  12      -9.006 -17.243  11.937  1.00 97.76           C  
ATOM   1852  C   LEU C  12      -8.917 -18.216  13.109  1.00 97.76           C  
ATOM   1853  O   LEU C  12      -9.345 -19.367  12.999  1.00 97.76           O  
ATOM   1854  CB  LEU C  12      -7.683 -17.232  11.167  1.00 97.76           C  
ATOM   1855  CG  LEU C  12      -7.683 -16.487   9.831  1.00 97.76           C  
ATOM   1856  CD1 LEU C  12      -6.297 -16.535   9.198  1.00 97.76           C  
ATOM   1857  CD2 LEU C  12      -8.727 -17.078   8.889  1.00 97.76           C  
ATOM   1858  N   LYS C  13      -8.386 -17.741  14.215  1.00 97.31           N  
ATOM   1859  CA  LYS C  13      -8.330 -18.568  15.417  1.00 97.31           C  
ATOM   1860  C   LYS C  13      -9.731 -18.897  15.923  1.00 97.31           C  
ATOM   1861  O   LYS C  13     -10.007 -20.035  16.307  1.00 97.31           O  
ATOM   1862  CB  LYS C  13      -7.527 -17.868  16.514  1.00 97.31           C  
ATOM   1863  CG  LYS C  13      -6.024 -17.878  16.283  1.00 97.31           C  
ATOM   1864  CD  LYS C  13      -5.273 -17.261  17.458  1.00 97.31           C  
ATOM   1865  CE  LYS C  13      -3.774 -17.211  17.200  1.00 97.31           C  
ATOM   1866  NZ  LYS C  13      -3.041 -16.549  18.320  1.00 97.31           N  
ATOM   1867  N   SER C  14     -10.527 -17.893  15.891  1.00 97.35           N  
ATOM   1868  CA  SER C  14     -11.910 -18.096  16.309  1.00 97.35           C  
ATOM   1869  C   SER C  14     -12.634 -19.060  15.374  1.00 97.35           C  
ATOM   1870  O   SER C  14     -13.446 -19.874  15.821  1.00 97.35           O  
ATOM   1871  CB  SER C  14     -12.659 -16.764  16.359  1.00 97.35           C  
ATOM   1872  OG  SER C  14     -14.017 -16.962  16.707  1.00 97.35           O  
ATOM   1873  N   LEU C  15     -12.384 -18.943  14.125  1.00 97.85           N  
ATOM   1874  CA  LEU C  15     -12.957 -19.870  13.156  1.00 97.85           C  
ATOM   1875  C   LEU C  15     -12.579 -21.309  13.491  1.00 97.85           C  
ATOM   1876  O   LEU C  15     -13.438 -22.195  13.495  1.00 97.85           O  
ATOM   1877  CB  LEU C  15     -12.486 -19.524  11.740  1.00 97.85           C  
ATOM   1878  CG  LEU C  15     -13.041 -20.392  10.610  1.00 97.85           C  
ATOM   1879  CD1 LEU C  15     -14.539 -20.156  10.447  1.00 97.85           C  
ATOM   1880  CD2 LEU C  15     -12.305 -20.107   9.305  1.00 97.85           C  
ATOM   1881  N   GLU C  16     -11.389 -21.510  13.822  1.00 97.51           N  
ATOM   1882  CA  GLU C  16     -10.871 -22.842  14.119  1.00 97.51           C  
ATOM   1883  C   GLU C  16     -11.403 -23.356  15.453  1.00 97.51           C  
ATOM   1884  O   GLU C  16     -11.890 -24.486  15.540  1.00 97.51           O  
ATOM   1885  CB  GLU C  16      -9.340 -22.834  14.132  1.00 97.51           C  
ATOM   1886  CG  GLU C  16      -8.719 -24.192  14.419  1.00 97.51           C  
ATOM   1887  CD  GLU C  16      -7.202 -24.152  14.510  1.00 97.51           C  
ATOM   1888  OE1 GLU C  16      -6.568 -25.231  14.549  1.00 97.51           O  
ATOM   1889  OE2 GLU C  16      -6.644 -23.033  14.542  1.00 97.51           O  
ATOM   1890  N   LYS C  17     -11.406 -22.556  16.494  1.00 97.23           N  
ATOM   1891  CA  LYS C  17     -11.692 -22.999  17.856  1.00 97.23           C  
ATOM   1892  C   LYS C  17     -13.190 -22.963  18.142  1.00 97.23           C  
ATOM   1893  O   LYS C  17     -13.716 -23.834  18.838  1.00 97.23           O  
ATOM   1894  CB  LYS C  17     -10.943 -22.133  18.870  1.00 97.23           C  
ATOM   1895  CG  LYS C  17      -9.430 -22.289  18.820  1.00 97.23           C  
ATOM   1896  CD  LYS C  17      -8.950 -23.390  19.755  1.00 97.23           C  
ATOM   1897  CE  LYS C  17      -7.432 -23.506  19.752  1.00 97.23           C  
ATOM   1898  NZ  LYS C  17      -6.958 -24.614  20.634  1.00 97.23           N  
ATOM   1899  N   ASP C  18     -13.846 -22.015  17.527  1.00 97.53           N  
ATOM   1900  CA  ASP C  18     -15.231 -21.781  17.923  1.00 97.53           C  
ATOM   1901  C   ASP C  18     -16.200 -22.278  16.853  1.00 97.53           C  
ATOM   1902  O   ASP C  18     -17.234 -22.868  17.171  1.00 97.53           O  
ATOM   1903  CB  ASP C  18     -15.467 -20.294  18.197  1.00 97.53           C  
ATOM   1904  CG  ASP C  18     -14.550 -19.736  19.272  1.00 97.53           C  
ATOM   1905  OD1 ASP C  18     -14.190 -20.476  20.211  1.00 97.53           O  
ATOM   1906  OD2 ASP C  18     -14.186 -18.543  19.179  1.00 97.53           O  
ATOM   1907  N   TYR C  19     -15.875 -22.149  15.649  1.00 97.61           N  
ATOM   1908  CA  TYR C  19     -16.862 -22.413  14.607  1.00 97.61           C  
ATOM   1909  C   TYR C  19     -16.703 -23.821  14.049  1.00 97.61           C  
ATOM   1910  O   TYR C  19     -17.686 -24.552  13.902  1.00 97.61           O  
ATOM   1911  CB  TYR C  19     -16.738 -21.386  13.477  1.00 97.61           C  
ATOM   1912  CG  TYR C  19     -17.922 -21.369  12.541  1.00 97.61           C  
ATOM   1913  CD1 TYR C  19     -17.850 -21.966  11.284  1.00 97.61           C  
ATOM   1914  CD2 TYR C  19     -19.114 -20.756  12.910  1.00 97.61           C  
ATOM   1915  CE1 TYR C  19     -18.938 -21.952  10.417  1.00 97.61           C  
ATOM   1916  CE2 TYR C  19     -20.208 -20.736  12.051  1.00 97.61           C  
ATOM   1917  CZ  TYR C  19     -20.110 -21.334  10.809  1.00 97.61           C  
ATOM   1918  OH  TYR C  19     -21.190 -21.316   9.955  1.00 97.61           O  
ATOM   1919  N   LEU C  20     -15.514 -24.265  13.783  1.00 96.55           N  
ATOM   1920  CA  LEU C  20     -15.256 -25.515  13.077  1.00 96.55           C  
ATOM   1921  C   LEU C  20     -15.807 -26.704  13.858  1.00 96.55           C  
ATOM   1922  O   LEU C  20     -16.424 -27.600  13.279  1.00 96.55           O  
ATOM   1923  CB  LEU C  20     -13.755 -25.698  12.839  1.00 96.55           C  
ATOM   1924  CG  LEU C  20     -13.134 -24.838  11.737  1.00 96.55           C  
ATOM   1925  CD1 LEU C  20     -11.729 -25.332  11.407  1.00 96.55           C  
ATOM   1926  CD2 LEU C  20     -14.016 -24.845  10.492  1.00 96.55           C  
ATOM   1927  N   PRO C  21     -15.653 -26.781  15.194  1.00 96.75           N  
ATOM   1928  CA  PRO C  21     -16.109 -27.960  15.933  1.00 96.75           C  
ATOM   1929  C   PRO C  21     -17.593 -28.252  15.719  1.00 96.75           C  
ATOM   1930  O   PRO C  21     -17.992 -29.418  15.641  1.00 96.75           O  
ATOM   1931  CB  PRO C  21     -15.831 -27.590  17.393  1.00 96.75           C  
ATOM   1932  CG  PRO C  21     -14.633 -26.699  17.339  1.00 96.75           C  
ATOM   1933  CD  PRO C  21     -14.743 -25.825  16.122  1.00 96.75           C  
ATOM   1934  N   GLY C  22     -18.370 -27.331  15.444  1.00 96.18           N  
ATOM   1935  CA  GLY C  22     -19.801 -27.537  15.283  1.00 96.18           C  
ATOM   1936  C   GLY C  22     -20.243 -27.545  13.833  1.00 96.18           C  
ATOM   1937  O   GLY C  22     -21.398 -27.853  13.531  1.00 96.18           O  
ATOM   1938  N   HIS C  23     -19.315 -27.372  12.876  1.00 96.59           N  
ATOM   1939  CA  HIS C  23     -19.793 -27.116  11.523  1.00 96.59           C  
ATOM   1940  C   HIS C  23     -19.011 -27.931  10.498  1.00 96.59           C  
ATOM   1941  O   HIS C  23     -19.321 -27.899   9.305  1.00 96.59           O  
ATOM   1942  CB  HIS C  23     -19.696 -25.625  11.192  1.00 96.59           C  
ATOM   1943  CG  HIS C  23     -20.571 -24.764  12.044  1.00 96.59           C  
ATOM   1944  CD2 HIS C  23     -21.772 -24.190  11.791  1.00 96.59           C  
ATOM   1945  ND1 HIS C  23     -20.233 -24.401  13.330  1.00 96.59           N  
ATOM   1946  CE1 HIS C  23     -21.191 -23.641  13.833  1.00 96.59           C  
ATOM   1947  NE2 HIS C  23     -22.136 -23.498  12.919  1.00 96.59           N  
ATOM   1948  N   LEU C  24     -17.986 -28.694  10.990  1.00 93.05           N  
ATOM   1949  CA  LEU C  24     -17.186 -29.573  10.144  1.00 93.05           C  
ATOM   1950  C   LEU C  24     -16.651 -30.757  10.942  1.00 93.05           C  
ATOM   1951  O   LEU C  24     -16.354 -30.627  12.131  1.00 93.05           O  
ATOM   1952  CB  LEU C  24     -16.025 -28.800   9.513  1.00 93.05           C  
ATOM   1953  CG  LEU C  24     -15.291 -29.496   8.365  1.00 93.05           C  
ATOM   1954  CD1 LEU C  24     -16.203 -29.615   7.148  1.00 93.05           C  
ATOM   1955  CD2 LEU C  24     -14.014 -28.741   8.012  1.00 93.05           C  
ATOM   1956  N   ASP C  25     -16.593 -31.894  10.266  1.00 91.99           N  
ATOM   1957  CA  ASP C  25     -16.072 -33.093  10.916  1.00 91.99           C  
ATOM   1958  C   ASP C  25     -14.646 -32.871  11.415  1.00 91.99           C  
ATOM   1959  O   ASP C  25     -13.830 -32.257  10.725  1.00 91.99           O  
ATOM   1960  CB  ASP C  25     -16.113 -34.284   9.956  1.00 91.99           C  
ATOM   1961  CG  ASP C  25     -17.433 -35.033   9.998  1.00 91.99           C  
ATOM   1962  OD1 ASP C  25     -17.884 -35.414  11.100  1.00 91.99           O  
ATOM   1963  OD2 ASP C  25     -18.026 -35.248   8.918  1.00 91.99           O  
ATOM   1964  N   ALA C  26     -14.288 -33.345  12.534  1.00 91.95           N  
ATOM   1965  CA  ALA C  26     -13.009 -33.137  13.209  1.00 91.95           C  
ATOM   1966  C   ALA C  26     -11.848 -33.630  12.349  1.00 91.95           C  
ATOM   1967  O   ALA C  26     -10.749 -33.075  12.402  1.00 91.95           O  
ATOM   1968  CB  ALA C  26     -13.001 -33.844  14.563  1.00 91.95           C  
ATOM   1969  N   LYS C  27     -12.115 -34.597  11.585  1.00 88.44           N  
ATOM   1970  CA  LYS C  27     -11.055 -35.184  10.772  1.00 88.44           C  
ATOM   1971  C   LYS C  27     -10.550 -34.192   9.729  1.00 88.44           C  
ATOM   1972  O   LYS C  27      -9.437 -34.334   9.218  1.00 88.44           O  
ATOM   1973  CB  LYS C  27     -11.547 -36.460  10.087  1.00 88.44           C  
ATOM   1974  CG  LYS C  27     -12.725 -36.244   9.149  1.00 88.44           C  
ATOM   1975  CD  LYS C  27     -13.187 -37.553   8.521  1.00 88.44           C  
ATOM   1976  CE  LYS C  27     -14.380 -37.340   7.598  1.00 88.44           C  
ATOM   1977  NZ  LYS C  27     -14.830 -38.620   6.974  1.00 88.44           N  
ATOM   1978  N   HIS C  28     -11.438 -33.169   9.454  1.00 85.52           N  
ATOM   1979  CA  HIS C  28     -11.099 -32.240   8.381  1.00 85.52           C  
ATOM   1980  C   HIS C  28     -10.596 -30.913   8.940  1.00 85.52           C  
ATOM   1981  O   HIS C  28     -10.183 -30.031   8.183  1.00 85.52           O  
ATOM   1982  CB  HIS C  28     -12.307 -32.004   7.474  1.00 85.52           C  
ATOM   1983  CG  HIS C  28     -12.796 -33.242   6.792  1.00 85.52           C  
ATOM   1984  CD2 HIS C  28     -14.018 -33.826   6.780  1.00 85.52           C  
ATOM   1985  ND1 HIS C  28     -11.982 -34.031   6.009  1.00 85.52           N  
ATOM   1986  CE1 HIS C  28     -12.685 -35.052   5.544  1.00 85.52           C  
ATOM   1987  NE2 HIS C  28     -13.923 -34.949   5.996  1.00 85.52           N  
ATOM   1988  N   HIS C  29     -10.558 -30.749  10.245  1.00 91.86           N  
ATOM   1989  CA  HIS C  29     -10.267 -29.459  10.860  1.00 91.86           C  
ATOM   1990  C   HIS C  29      -8.865 -28.980  10.498  1.00 91.86           C  
ATOM   1991  O   HIS C  29      -8.692 -27.860  10.013  1.00 91.86           O  
ATOM   1992  CB  HIS C  29     -10.418 -29.543  12.379  1.00 91.86           C  
ATOM   1993  CG  HIS C  29     -11.838 -29.649  12.836  1.00 91.86           C  
ATOM   1994  CD2 HIS C  29     -12.982 -29.858  12.142  1.00 91.86           C  
ATOM   1995  ND1 HIS C  29     -12.206 -29.531  14.159  1.00 91.86           N  
ATOM   1996  CE1 HIS C  29     -13.517 -29.665  14.260  1.00 91.86           C  
ATOM   1997  NE2 HIS C  29     -14.012 -29.864  13.050  1.00 91.86           N  
ATOM   1998  N   LYS C  30      -7.957 -29.861  10.717  1.00 90.27           N  
ATOM   1999  CA  LYS C  30      -6.563 -29.482  10.507  1.00 90.27           C  
ATOM   2000  C   LYS C  30      -6.296 -29.154   9.041  1.00 90.27           C  
ATOM   2001  O   LYS C  30      -5.711 -28.116   8.728  1.00 90.27           O  
ATOM   2002  CB  LYS C  30      -5.627 -30.600  10.973  1.00 90.27           C  
ATOM   2003  CG  LYS C  30      -4.150 -30.239  10.904  1.00 90.27           C  
ATOM   2004  CD  LYS C  30      -3.273 -31.376  11.410  1.00 90.27           C  
ATOM   2005  CE  LYS C  30      -1.793 -31.042  11.278  1.00 90.27           C  
ATOM   2006  NZ  LYS C  30      -0.927 -32.156  11.771  1.00 90.27           N  
ATOM   2007  N   ALA C  31      -6.758 -30.019   8.164  1.00 84.03           N  
ATOM   2008  CA  ALA C  31      -6.549 -29.817   6.732  1.00 84.03           C  
ATOM   2009  C   ALA C  31      -7.242 -28.546   6.250  1.00 84.03           C  
ATOM   2010  O   ALA C  31      -6.683 -27.793   5.448  1.00 84.03           O  
ATOM   2011  CB  ALA C  31      -7.051 -31.024   5.945  1.00 84.03           C  
ATOM   2012  N   MET C  32      -8.419 -28.318   6.744  1.00 87.56           N  
ATOM   2013  CA  MET C  32      -9.188 -27.134   6.372  1.00 87.56           C  
ATOM   2014  C   MET C  32      -8.463 -25.860   6.791  1.00 87.56           C  
ATOM   2015  O   MET C  32      -8.302 -24.938   5.989  1.00 87.56           O  
ATOM   2016  CB  MET C  32     -10.581 -27.176   7.005  1.00 87.56           C  
ATOM   2017  CG  MET C  32     -11.446 -25.975   6.659  1.00 87.56           C  
ATOM   2018  SD  MET C  32     -13.234 -26.300   6.917  1.00 87.56           S  
ATOM   2019  CE  MET C  32     -13.921 -24.681   6.471  1.00 87.56           C  
ATOM   2020  N   MET C  33      -8.005 -25.839   7.983  1.00 92.18           N  
ATOM   2021  CA  MET C  33      -7.376 -24.629   8.505  1.00 92.18           C  
ATOM   2022  C   MET C  33      -6.050 -24.358   7.802  1.00 92.18           C  
ATOM   2023  O   MET C  33      -5.685 -23.203   7.578  1.00 92.18           O  
ATOM   2024  CB  MET C  33      -7.155 -24.745  10.013  1.00 92.18           C  
ATOM   2025  CG  MET C  33      -8.427 -24.601  10.833  1.00 92.18           C  
ATOM   2026  SD  MET C  33      -9.396 -23.114  10.369  1.00 92.18           S  
ATOM   2027  CE  MET C  33      -8.159 -21.820  10.662  1.00 92.18           C  
ATOM   2028  N   GLU C  34      -5.333 -25.396   7.514  1.00 88.14           N  
ATOM   2029  CA  GLU C  34      -4.098 -25.223   6.755  1.00 88.14           C  
ATOM   2030  C   GLU C  34      -4.365 -24.553   5.410  1.00 88.14           C  
ATOM   2031  O   GLU C  34      -3.637 -23.643   5.009  1.00 88.14           O  
ATOM   2032  CB  GLU C  34      -3.404 -26.571   6.543  1.00 88.14           C  
ATOM   2033  CG  GLU C  34      -2.678 -27.090   7.776  1.00 88.14           C  
ATOM   2034  CD  GLU C  34      -2.027 -28.447   7.562  1.00 88.14           C  
ATOM   2035  OE1 GLU C  34      -1.393 -28.972   8.505  1.00 88.14           O  
ATOM   2036  OE2 GLU C  34      -2.152 -28.990   6.441  1.00 88.14           O  
ATOM   2037  N   ARG C  35      -5.431 -24.948   4.788  1.00 85.80           N  
ATOM   2038  CA  ARG C  35      -5.772 -24.388   3.484  1.00 85.80           C  
ATOM   2039  C   ARG C  35      -6.276 -22.954   3.617  1.00 85.80           C  
ATOM   2040  O   ARG C  35      -5.974 -22.104   2.777  1.00 85.80           O  
ATOM   2041  CB  ARG C  35      -6.828 -25.251   2.788  1.00 85.80           C  
ATOM   2042  CG  ARG C  35      -6.287 -26.558   2.234  1.00 85.80           C  
ATOM   2043  CD  ARG C  35      -7.314 -27.270   1.363  1.00 85.80           C  
ATOM   2044  NE  ARG C  35      -6.766 -28.484   0.765  1.00 85.80           N  
ATOM   2045  CZ  ARG C  35      -7.428 -29.288  -0.062  1.00 85.80           C  
ATOM   2046  NH1 ARG C  35      -8.682 -29.020  -0.407  1.00 85.80           N  
ATOM   2047  NH2 ARG C  35      -6.833 -30.368  -0.547  1.00 85.80           N  
ATOM   2048  N   VAL C  36      -7.014 -22.760   4.607  1.00 92.04           N  
ATOM   2049  CA  VAL C  36      -7.547 -21.422   4.840  1.00 92.04           C  
ATOM   2050  C   VAL C  36      -6.402 -20.450   5.118  1.00 92.04           C  
ATOM   2051  O   VAL C  36      -6.337 -19.372   4.522  1.00 92.04           O  
ATOM   2052  CB  VAL C  36      -8.553 -21.409   6.012  1.00 92.04           C  
ATOM   2053  CG1 VAL C  36      -8.879 -19.976   6.428  1.00 92.04           C  
ATOM   2054  CG2 VAL C  36      -9.827 -22.161   5.630  1.00 92.04           C  
ATOM   2055  N   GLU C  37      -5.534 -20.844   5.973  1.00 92.83           N  
ATOM   2056  CA  GLU C  37      -4.402 -19.988   6.317  1.00 92.83           C  
ATOM   2057  C   GLU C  37      -3.524 -19.716   5.098  1.00 92.83           C  
ATOM   2058  O   GLU C  37      -3.077 -18.588   4.888  1.00 92.83           O  
ATOM   2059  CB  GLU C  37      -3.570 -20.621   7.435  1.00 92.83           C  
ATOM   2060  CG  GLU C  37      -4.220 -20.538   8.808  1.00 92.83           C  
ATOM   2061  CD  GLU C  37      -3.371 -21.147   9.912  1.00 92.83           C  
ATOM   2062  OE1 GLU C  37      -3.827 -21.187  11.077  1.00 92.83           O  
ATOM   2063  OE2 GLU C  37      -2.239 -21.587   9.609  1.00 92.83           O  
ATOM   2064  N   ASN C  38      -3.314 -20.711   4.343  1.00 86.84           N  
ATOM   2065  CA  ASN C  38      -2.524 -20.535   3.129  1.00 86.84           C  
ATOM   2066  C   ASN C  38      -3.227 -19.615   2.134  1.00 86.84           C  
ATOM   2067  O   ASN C  38      -2.580 -18.806   1.467  1.00 86.84           O  
ATOM   2068  CB  ASN C  38      -2.225 -21.889   2.482  1.00 86.84           C  
ATOM   2069  CG  ASN C  38      -1.186 -22.684   3.246  1.00 86.84           C  
ATOM   2070  ND2 ASN C  38      -1.150 -23.991   3.014  1.00 86.84           N  
ATOM   2071  OD1 ASN C  38      -0.422 -22.129   4.041  1.00 86.84           O  
ATOM   2072  N   ALA C  39      -4.492 -19.784   2.045  1.00 88.55           N  
ATOM   2073  CA  ALA C  39      -5.264 -18.934   1.140  1.00 88.55           C  
ATOM   2074  C   ALA C  39      -5.180 -17.469   1.559  1.00 88.55           C  
ATOM   2075  O   ALA C  39      -5.041 -16.583   0.713  1.00 88.55           O  
ATOM   2076  CB  ALA C  39      -6.721 -19.390   1.096  1.00 88.55           C  
ATOM   2077  N   VAL C  40      -5.271 -17.257   2.822  1.00 94.04           N  
ATOM   2078  CA  VAL C  40      -5.204 -15.892   3.334  1.00 94.04           C  
ATOM   2079  C   VAL C  40      -3.794 -15.336   3.139  1.00 94.04           C  
ATOM   2080  O   VAL C  40      -3.625 -14.177   2.752  1.00 94.04           O  
ATOM   2081  CB  VAL C  40      -5.601 -15.824   4.826  1.00 94.04           C  
ATOM   2082  CG1 VAL C  40      -5.344 -14.428   5.390  1.00 94.04           C  
ATOM   2083  CG2 VAL C  40      -7.068 -16.214   5.004  1.00 94.04           C  
ATOM   2084  N   LYS C  41      -2.825 -16.107   3.400  1.00 90.57           N  
ATOM   2085  CA  LYS C  41      -1.444 -15.691   3.172  1.00 90.57           C  
ATOM   2086  C   LYS C  41      -1.199 -15.378   1.699  1.00 90.57           C  
ATOM   2087  O   LYS C  41      -0.417 -14.484   1.369  1.00 90.57           O  
ATOM   2088  CB  LYS C  41      -0.473 -16.774   3.644  1.00 90.57           C  
ATOM   2089  CG  LYS C  41      -0.289 -16.824   5.154  1.00 90.57           C  
ATOM   2090  CD  LYS C  41       0.679 -17.927   5.563  1.00 90.57           C  
ATOM   2091  CE  LYS C  41       0.785 -18.046   7.077  1.00 90.57           C  
ATOM   2092  NZ  LYS C  41       1.655 -19.191   7.484  1.00 90.57           N  
ATOM   2093  N   ASP C  42      -1.923 -16.054   0.874  1.00 88.03           N  
ATOM   2094  CA  ASP C  42      -1.758 -15.906  -0.570  1.00 88.03           C  
ATOM   2095  C   ASP C  42      -2.269 -14.547  -1.044  1.00 88.03           C  
ATOM   2096  O   ASP C  42      -2.055 -14.166  -2.197  1.00 88.03           O  
ATOM   2097  CB  ASP C  42      -2.482 -17.029  -1.312  1.00 88.03           C  
ATOM   2098  CG  ASP C  42      -2.042 -17.164  -2.759  1.00 88.03           C  
ATOM   2099  OD1 ASP C  42      -0.821 -17.172  -3.027  1.00 88.03           O  
ATOM   2100  OD2 ASP C  42      -2.924 -17.261  -3.640  1.00 88.03           O  
ATOM   2101  N   PHE C  43      -2.893 -13.828  -0.210  1.00 92.09           N  
ATOM   2102  CA  PHE C  43      -3.325 -12.479  -0.554  1.00 92.09           C  
ATOM   2103  C   PHE C  43      -2.132 -11.603  -0.912  1.00 92.09           C  
ATOM   2104  O   PHE C  43      -2.294 -10.543  -1.521  1.00 92.09           O  
ATOM   2105  CB  PHE C  43      -4.107 -11.853   0.605  1.00 92.09           C  
ATOM   2106  CG  PHE C  43      -5.578 -12.166   0.585  1.00 92.09           C  
ATOM   2107  CD1 PHE C  43      -6.521 -11.155   0.732  1.00 92.09           C  
ATOM   2108  CD2 PHE C  43      -6.021 -13.472   0.418  1.00 92.09           C  
ATOM   2109  CE1 PHE C  43      -7.883 -11.441   0.713  1.00 92.09           C  
ATOM   2110  CE2 PHE C  43      -7.381 -13.766   0.398  1.00 92.09           C  
ATOM   2111  CZ  PHE C  43      -8.311 -12.750   0.547  1.00 92.09           C  
ATOM   2112  N   GLN C  44      -1.002 -12.032  -0.531  1.00 88.87           N  
ATOM   2113  CA  GLN C  44       0.194 -11.254  -0.833  1.00 88.87           C  
ATOM   2114  C   GLN C  44       0.691 -11.535  -2.247  1.00 88.87           C  
ATOM   2115  O   GLN C  44       1.478 -10.763  -2.800  1.00 88.87           O  
ATOM   2116  CB  GLN C  44       1.300 -11.555   0.181  1.00 88.87           C  
ATOM   2117  CG  GLN C  44       1.812 -12.988   0.126  1.00 88.87           C  
ATOM   2118  CD  GLN C  44       2.983 -13.230   1.059  1.00 88.87           C  
ATOM   2119  NE2 GLN C  44       3.124 -14.465   1.527  1.00 88.87           N  
ATOM   2120  OE1 GLN C  44       3.756 -12.313   1.357  1.00 88.87           O  
ATOM   2121  N   GLU C  45       0.306 -12.669  -2.765  1.00 82.07           N  
ATOM   2122  CA  GLU C  45       0.713 -13.024  -4.121  1.00 82.07           C  
ATOM   2123  C   GLU C  45      -0.290 -12.513  -5.151  1.00 82.07           C  
ATOM   2124  O   GLU C  45      -1.163 -13.259  -5.598  1.00 82.07           O  
ATOM   2125  CB  GLU C  45       0.876 -14.541  -4.253  1.00 82.07           C  
ATOM   2126  CG  GLU C  45       1.904 -15.134  -3.301  1.00 82.07           C  
ATOM   2127  CD  GLU C  45       3.334 -14.749  -3.645  1.00 82.07           C  
ATOM   2128  OE1 GLU C  45       4.237 -14.951  -2.802  1.00 82.07           O  
ATOM   2129  OE2 GLU C  45       3.552 -14.240  -4.767  1.00 82.07           O  
ATOM   2130  N   LEU C  46      -0.099 -11.306  -5.516  1.00 80.88           N  
ATOM   2131  CA  LEU C  46      -1.044 -10.659  -6.419  1.00 80.88           C  
ATOM   2132  C   LEU C  46      -0.423 -10.445  -7.795  1.00 80.88           C  
ATOM   2133  O   LEU C  46       0.789 -10.244  -7.909  1.00 80.88           O  
ATOM   2134  CB  LEU C  46      -1.507  -9.320  -5.841  1.00 80.88           C  
ATOM   2135  CG  LEU C  46      -2.196  -9.371  -4.476  1.00 80.88           C  
ATOM   2136  CD1 LEU C  46      -2.460  -7.960  -3.962  1.00 80.88           C  
ATOM   2137  CD2 LEU C  46      -3.495 -10.166  -4.563  1.00 80.88           C  
ATOM   2138  N   SER C  47      -1.137 -10.788  -8.786  1.00 72.49           N  
ATOM   2139  CA  SER C  47      -0.768 -10.393 -10.140  1.00 72.49           C  
ATOM   2140  C   SER C  47      -1.657  -9.262 -10.648  1.00 72.49           C  
ATOM   2141  O   SER C  47      -2.856  -9.455 -10.858  1.00 72.49           O  
ATOM   2142  CB  SER C  47      -0.857 -11.587 -11.091  1.00 72.49           C  
ATOM   2143  OG  SER C  47      -2.178 -12.101 -11.131  1.00 72.49           O  
ATOM   2144  N   LEU C  48      -0.963  -8.165 -10.675  1.00 70.18           N  
ATOM   2145  CA  LEU C  48      -1.740  -7.008 -11.108  1.00 70.18           C  
ATOM   2146  C   LEU C  48      -1.671  -6.844 -12.623  1.00 70.18           C  
ATOM   2147  O   LEU C  48      -0.671  -7.206 -13.247  1.00 70.18           O  
ATOM   2148  CB  LEU C  48      -1.234  -5.736 -10.422  1.00 70.18           C  
ATOM   2149  CG  LEU C  48      -1.220  -5.750  -8.893  1.00 70.18           C  
ATOM   2150  CD1 LEU C  48      -0.458  -4.542  -8.359  1.00 70.18           C  
ATOM   2151  CD2 LEU C  48      -2.643  -5.777  -8.345  1.00 70.18           C  
ATOM   2152  N   ASN C  49      -2.737  -6.771 -13.319  1.00 61.72           N  
ATOM   2153  CA  ASN C  49      -2.869  -6.712 -14.772  1.00 61.72           C  
ATOM   2154  C   ASN C  49      -1.978  -5.628 -15.372  1.00 61.72           C  
ATOM   2155  O   ASN C  49      -1.340  -5.845 -16.404  1.00 61.72           O  
ATOM   2156  CB  ASN C  49      -4.329  -6.480 -15.169  1.00 61.72           C  
ATOM   2157  CG  ASN C  49      -5.203  -7.691 -14.915  1.00 61.72           C  
ATOM   2158  ND2 ASN C  49      -6.516  -7.499 -14.981  1.00 61.72           N  
ATOM   2159  OD1 ASN C  49      -4.703  -8.790 -14.661  1.00 61.72           O  
ATOM   2160  N   GLU C  50      -1.967  -4.433 -14.843  1.00 56.55           N  
ATOM   2161  CA  GLU C  50      -1.331  -3.309 -15.522  1.00 56.55           C  
ATOM   2162  C   GLU C  50       0.037  -3.001 -14.919  1.00 56.55           C  
ATOM   2163  O   GLU C  50       1.005  -2.775 -15.648  1.00 56.55           O  
ATOM   2164  CB  GLU C  50      -2.225  -2.066 -15.460  1.00 56.55           C  
ATOM   2165  CG  GLU C  50      -3.446  -2.142 -16.365  1.00 56.55           C  
ATOM   2166  CD  GLU C  50      -4.303  -0.887 -16.322  1.00 56.55           C  
ATOM   2167  OE1 GLU C  50      -5.343  -0.837 -17.018  1.00 56.55           O  
ATOM   2168  OE2 GLU C  50      -3.931   0.054 -15.586  1.00 56.55           O  
ATOM   2169  N   ASP C  51       0.130  -2.989 -13.608  1.00 63.13           N  
ATOM   2170  CA  ASP C  51       1.365  -2.602 -12.934  1.00 63.13           C  
ATOM   2171  C   ASP C  51       1.962  -3.777 -12.164  1.00 63.13           C  
ATOM   2172  O   ASP C  51       1.256  -4.730 -11.829  1.00 63.13           O  
ATOM   2173  CB  ASP C  51       1.116  -1.426 -11.988  1.00 63.13           C  
ATOM   2174  CG  ASP C  51       0.838  -0.124 -12.719  1.00 63.13           C  
ATOM   2175  OD1 ASP C  51       1.231   0.008 -13.898  1.00 63.13           O  
ATOM   2176  OD2 ASP C  51       0.224   0.778 -12.110  1.00 63.13           O  
ATOM   2177  N   ALA C  52       3.239  -3.649 -12.150  1.00 70.91           N  
ATOM   2178  CA  ALA C  52       3.911  -4.652 -11.328  1.00 70.91           C  
ATOM   2179  C   ALA C  52       3.537  -4.496  -9.857  1.00 70.91           C  
ATOM   2180  O   ALA C  52       3.403  -3.376  -9.359  1.00 70.91           O  
ATOM   2181  CB  ALA C  52       5.425  -4.556 -11.502  1.00 70.91           C  
ATOM   2182  N   TYR C  53       3.163  -5.446  -9.300  1.00 83.78           N  
ATOM   2183  CA  TYR C  53       2.864  -5.455  -7.873  1.00 83.78           C  
ATOM   2184  C   TYR C  53       4.122  -5.200  -7.051  1.00 83.78           C  
ATOM   2185  O   TYR C  53       5.104  -5.938  -7.161  1.00 83.78           O  
ATOM   2186  CB  TYR C  53       2.234  -6.789  -7.462  1.00 83.78           C  
ATOM   2187  CG  TYR C  53       2.013  -6.924  -5.974  1.00 83.78           C  
ATOM   2188  CD1 TYR C  53       2.526  -8.010  -5.270  1.00 83.78           C  
ATOM   2189  CD2 TYR C  53       1.289  -5.967  -5.272  1.00 83.78           C  
ATOM   2190  CE1 TYR C  53       2.323  -8.140  -3.900  1.00 83.78           C  
ATOM   2191  CE2 TYR C  53       1.079  -6.087  -3.902  1.00 83.78           C  
ATOM   2192  CZ  TYR C  53       1.600  -7.174  -3.226  1.00 83.78           C  
ATOM   2193  OH  TYR C  53       1.396  -7.298  -1.870  1.00 83.78           O  
ATOM   2194  N   MET C  54       4.150  -4.215  -6.164  1.00 85.85           N  
ATOM   2195  CA  MET C  54       5.327  -3.794  -5.409  1.00 85.85           C  
ATOM   2196  C   MET C  54       5.443  -4.571  -4.102  1.00 85.85           C  
ATOM   2197  O   MET C  54       6.505  -4.588  -3.477  1.00 85.85           O  
ATOM   2198  CB  MET C  54       5.274  -2.292  -5.123  1.00 85.85           C  
ATOM   2199  CG  MET C  54       5.380  -1.427  -6.368  1.00 85.85           C  
ATOM   2200  SD  MET C  54       5.438   0.365  -5.976  1.00 85.85           S  
ATOM   2201  CE  MET C  54       3.666   0.709  -5.786  1.00 85.85           C  
ATOM   2202  N   GLY C  55       4.318  -5.139  -3.616  1.00 90.91           N  
ATOM   2203  CA  GLY C  55       4.341  -5.938  -2.401  1.00 90.91           C  
ATOM   2204  C   GLY C  55       4.191  -5.111  -1.139  1.00 90.91           C  
ATOM   2205  O   GLY C  55       4.591  -5.544  -0.056  1.00 90.91           O  
ATOM   2206  N   VAL C  56       3.756  -3.902  -1.299  1.00 93.77           N  
ATOM   2207  CA  VAL C  56       3.568  -3.029  -0.145  1.00 93.77           C  
ATOM   2208  C   VAL C  56       2.167  -2.422  -0.180  1.00 93.77           C  
ATOM   2209  O   VAL C  56       1.549  -2.331  -1.243  1.00 93.77           O  
ATOM   2210  CB  VAL C  56       4.632  -1.910  -0.100  1.00 93.77           C  
ATOM   2211  CG1 VAL C  56       6.027  -2.499   0.101  1.00 93.77           C  
ATOM   2212  CG2 VAL C  56       4.580  -1.074  -1.378  1.00 93.77           C  
ATOM   2213  N   VAL C  57       1.657  -2.079   0.953  1.00 96.19           N  
ATOM   2214  CA  VAL C  57       0.398  -1.354   1.099  1.00 96.19           C  
ATOM   2215  C   VAL C  57       0.513  -0.345   2.239  1.00 96.19           C  
ATOM   2216  O   VAL C  57       1.466  -0.386   3.020  1.00 96.19           O  
ATOM   2217  CB  VAL C  57      -0.784  -2.316   1.354  1.00 96.19           C  
ATOM   2218  CG1 VAL C  57      -1.051  -3.182   0.125  1.00 96.19           C  
ATOM   2219  CG2 VAL C  57      -0.506  -3.188   2.577  1.00 96.19           C  
ATOM   2220  N   ASP C  58      -0.381   0.622   2.248  1.00 95.67           N  
ATOM   2221  CA  ASP C  58      -0.471   1.494   3.414  1.00 95.67           C  
ATOM   2222  C   ASP C  58      -1.468   0.948   4.433  1.00 95.67           C  
ATOM   2223  O   ASP C  58      -2.148  -0.048   4.172  1.00 95.67           O  
ATOM   2224  CB  ASP C  58      -0.870   2.911   2.996  1.00 95.67           C  
ATOM   2225  CG  ASP C  58      -2.219   2.967   2.301  1.00 95.67           C  
ATOM   2226  OD1 ASP C  58      -2.879   1.913   2.164  1.00 95.67           O  
ATOM   2227  OD2 ASP C  58      -2.626   4.073   1.887  1.00 95.67           O  
ATOM   2228  N   GLU C  59      -1.501   1.540   5.569  1.00 96.08           N  
ATOM   2229  CA  GLU C  59      -2.367   1.071   6.647  1.00 96.08           C  
ATOM   2230  C   GLU C  59      -3.837   1.138   6.242  1.00 96.08           C  
ATOM   2231  O   GLU C  59      -4.612   0.228   6.548  1.00 96.08           O  
ATOM   2232  CB  GLU C  59      -2.134   1.890   7.919  1.00 96.08           C  
ATOM   2233  CG  GLU C  59      -2.855   1.344   9.143  1.00 96.08           C  
ATOM   2234  CD  GLU C  59      -2.235   0.066   9.685  1.00 96.08           C  
ATOM   2235  OE1 GLU C  59      -2.926  -0.682  10.412  1.00 96.08           O  
ATOM   2236  OE2 GLU C  59      -1.049  -0.189   9.379  1.00 96.08           O  
ATOM   2237  N   ALA C  60      -4.213   2.191   5.578  1.00 96.11           N  
ATOM   2238  CA  ALA C  60      -5.604   2.376   5.175  1.00 96.11           C  
ATOM   2239  C   ALA C  60      -6.064   1.245   4.259  1.00 96.11           C  
ATOM   2240  O   ALA C  60      -7.153   0.695   4.440  1.00 96.11           O  
ATOM   2241  CB  ALA C  60      -5.783   3.724   4.482  1.00 96.11           C  
ATOM   2242  N   THR C  61      -5.274   0.947   3.293  1.00 97.42           N  
ATOM   2243  CA  THR C  61      -5.592  -0.125   2.356  1.00 97.42           C  
ATOM   2244  C   THR C  61      -5.670  -1.468   3.077  1.00 97.42           C  
ATOM   2245  O   THR C  61      -6.575  -2.265   2.821  1.00 97.42           O  
ATOM   2246  CB  THR C  61      -4.551  -0.205   1.224  1.00 97.42           C  
ATOM   2247  CG2 THR C  61      -4.903  -1.308   0.231  1.00 97.42           C  
ATOM   2248  OG1 THR C  61      -4.507   1.049   0.534  1.00 97.42           O  
ATOM   2249  N   LEU C  62      -4.720  -1.723   3.965  1.00 97.90           N  
ATOM   2250  CA  LEU C  62      -4.733  -2.953   4.748  1.00 97.90           C  
ATOM   2251  C   LEU C  62      -6.023  -3.073   5.551  1.00 97.90           C  
ATOM   2252  O   LEU C  62      -6.670  -4.124   5.542  1.00 97.90           O  
ATOM   2253  CB  LEU C  62      -3.526  -3.001   5.689  1.00 97.90           C  
ATOM   2254  CG  LEU C  62      -3.447  -4.205   6.628  1.00 97.90           C  
ATOM   2255  CD1 LEU C  62      -3.342  -5.497   5.825  1.00 97.90           C  
ATOM   2256  CD2 LEU C  62      -2.264  -4.064   7.581  1.00 97.90           C  
ATOM   2257  N   GLN C  63      -6.390  -2.009   6.176  1.00 97.47           N  
ATOM   2258  CA  GLN C  63      -7.593  -2.004   7.003  1.00 97.47           C  
ATOM   2259  C   GLN C  63      -8.842  -2.238   6.159  1.00 97.47           C  
ATOM   2260  O   GLN C  63      -9.745  -2.973   6.567  1.00 97.47           O  
ATOM   2261  CB  GLN C  63      -7.713  -0.686   7.768  1.00 97.47           C  
ATOM   2262  CG  GLN C  63      -6.751  -0.563   8.940  1.00 97.47           C  
ATOM   2263  CD  GLN C  63      -7.054  -1.547  10.054  1.00 97.47           C  
ATOM   2264  NE2 GLN C  63      -6.118  -1.697  10.985  1.00 97.47           N  
ATOM   2265  OE1 GLN C  63      -8.122  -2.168  10.078  1.00 97.47           O  
ATOM   2266  N   LYS C  64      -8.859  -1.592   5.061  1.00 97.47           N  
ATOM   2267  CA  LYS C  64      -9.992  -1.774   4.159  1.00 97.47           C  
ATOM   2268  C   LYS C  64     -10.132  -3.235   3.741  1.00 97.47           C  
ATOM   2269  O   LYS C  64     -11.234  -3.788   3.757  1.00 97.47           O  
ATOM   2270  CB  LYS C  64      -9.842  -0.887   2.922  1.00 97.47           C  
ATOM   2271  CG  LYS C  64     -11.125  -0.722   2.119  1.00 97.47           C  
ATOM   2272  CD  LYS C  64     -10.930   0.226   0.943  1.00 97.47           C  
ATOM   2273  CE  LYS C  64     -12.223   0.428   0.167  1.00 97.47           C  
ATOM   2274  NZ  LYS C  64     -12.025   1.311  -1.022  1.00 97.47           N  
ATOM   2275  N   GLY C  65      -9.040  -3.806   3.333  1.00 98.08           N  
ATOM   2276  CA  GLY C  65      -9.038  -5.212   2.964  1.00 98.08           C  
ATOM   2277  C   GLY C  65      -9.436  -6.129   4.106  1.00 98.08           C  
ATOM   2278  O   GLY C  65     -10.233  -7.050   3.920  1.00 98.08           O  
ATOM   2279  N   SER C  66      -8.886  -5.866   5.303  1.00 98.19           N  
ATOM   2280  CA  SER C  66      -9.199  -6.669   6.479  1.00 98.19           C  
ATOM   2281  C   SER C  66     -10.677  -6.571   6.840  1.00 98.19           C  
ATOM   2282  O   SER C  66     -11.322  -7.583   7.123  1.00 98.19           O  
ATOM   2283  CB  SER C  66      -8.345  -6.231   7.671  1.00 98.19           C  
ATOM   2284  OG  SER C  66      -6.965  -6.362   7.376  1.00 98.19           O  
ATOM   2285  N   TRP C  67     -11.124  -5.373   6.764  1.00 97.83           N  
ATOM   2286  CA  TRP C  67     -12.527  -5.154   7.098  1.00 97.83           C  
ATOM   2287  C   TRP C  67     -13.440  -5.906   6.134  1.00 97.83           C  
ATOM   2288  O   TRP C  67     -14.388  -6.569   6.559  1.00 97.83           O  
ATOM   2289  CB  TRP C  67     -12.859  -3.659   7.072  1.00 97.83           C  
ATOM   2290  CG  TRP C  67     -14.288  -3.347   7.401  1.00 97.83           C  
ATOM   2291  CD1 TRP C  67     -14.836  -3.210   8.646  1.00 97.83           C  
ATOM   2292  CD2 TRP C  67     -15.352  -3.135   6.469  1.00 97.83           C  
ATOM   2293  CE2 TRP C  67     -16.520  -2.875   7.219  1.00 97.83           C  
ATOM   2294  CE3 TRP C  67     -15.431  -3.140   5.069  1.00 97.83           C  
ATOM   2295  NE1 TRP C  67     -16.178  -2.927   8.543  1.00 97.83           N  
ATOM   2296  CZ2 TRP C  67     -17.754  -2.622   6.616  1.00 97.83           C  
ATOM   2297  CZ3 TRP C  67     -16.662  -2.888   4.471  1.00 97.83           C  
ATOM   2298  CH2 TRP C  67     -17.804  -2.632   5.246  1.00 97.83           C  
ATOM   2299  N   SER C  68     -13.178  -5.753   4.882  1.00 98.03           N  
ATOM   2300  CA  SER C  68     -13.972  -6.442   3.871  1.00 98.03           C  
ATOM   2301  C   SER C  68     -13.952  -7.951   4.085  1.00 98.03           C  
ATOM   2302  O   SER C  68     -14.997  -8.603   4.044  1.00 98.03           O  
ATOM   2303  CB  SER C  68     -13.458  -6.112   2.468  1.00 98.03           C  
ATOM   2304  OG  SER C  68     -14.225  -6.780   1.482  1.00 98.03           O  
ATOM   2305  N   LEU C  69     -12.848  -8.531   4.339  1.00 98.40           N  
ATOM   2306  CA  LEU C  69     -12.681  -9.965   4.549  1.00 98.40           C  
ATOM   2307  C   LEU C  69     -13.438 -10.423   5.791  1.00 98.40           C  
ATOM   2308  O   LEU C  69     -14.178 -11.409   5.744  1.00 98.40           O  
ATOM   2309  CB  LEU C  69     -11.198 -10.320   4.681  1.00 98.40           C  
ATOM   2310  CG  LEU C  69     -10.878 -11.771   5.046  1.00 98.40           C  
ATOM   2311  CD1 LEU C  69     -11.369 -12.713   3.951  1.00 98.40           C  
ATOM   2312  CD2 LEU C  69      -9.381 -11.946   5.277  1.00 98.40           C  
ATOM   2313  N   LEU C  70     -13.265  -9.695   6.870  1.00 98.33           N  
ATOM   2314  CA  LEU C  70     -13.867 -10.085   8.141  1.00 98.33           C  
ATOM   2315  C   LEU C  70     -15.386  -9.966   8.082  1.00 98.33           C  
ATOM   2316  O   LEU C  70     -16.100 -10.779   8.674  1.00 98.33           O  
ATOM   2317  CB  LEU C  70     -13.320  -9.221   9.280  1.00 98.33           C  
ATOM   2318  CG  LEU C  70     -11.871  -9.481   9.692  1.00 98.33           C  
ATOM   2319  CD1 LEU C  70     -11.423  -8.458  10.731  1.00 98.33           C  
ATOM   2320  CD2 LEU C  70     -11.712 -10.899  10.229  1.00 98.33           C  
ATOM   2321  N   LYS C  71     -15.824  -8.953   7.404  1.00 97.95           N  
ATOM   2322  CA  LYS C  71     -17.265  -8.798   7.231  1.00 97.95           C  
ATOM   2323  C   LYS C  71     -17.866 -10.003   6.512  1.00 97.95           C  
ATOM   2324  O   LYS C  71     -18.889 -10.540   6.939  1.00 97.95           O  
ATOM   2325  CB  LYS C  71     -17.578  -7.516   6.458  1.00 97.95           C  
ATOM   2326  CG  LYS C  71     -19.064  -7.211   6.342  1.00 97.95           C  
ATOM   2327  CD  LYS C  71     -19.314  -5.955   5.517  1.00 97.95           C  
ATOM   2328  CE  LYS C  71     -20.795  -5.770   5.212  1.00 97.95           C  
ATOM   2329  NZ  LYS C  71     -21.046  -4.534   4.413  1.00 97.95           N  
ATOM   2330  N   ASP C  72     -17.273 -10.414   5.486  1.00 98.10           N  
ATOM   2331  CA  ASP C  72     -17.764 -11.551   4.715  1.00 98.10           C  
ATOM   2332  C   ASP C  72     -17.608 -12.854   5.497  1.00 98.10           C  
ATOM   2333  O   ASP C  72     -18.460 -13.741   5.412  1.00 98.10           O  
ATOM   2334  CB  ASP C  72     -17.030 -11.650   3.376  1.00 98.10           C  
ATOM   2335  CG  ASP C  72     -17.765 -10.953   2.244  1.00 98.10           C  
ATOM   2336  OD1 ASP C  72     -18.860 -10.398   2.478  1.00 98.10           O  
ATOM   2337  OD2 ASP C  72     -17.245 -10.962   1.107  1.00 98.10           O  
ATOM   2338  N   LEU C  73     -16.499 -12.995   6.195  1.00 98.17           N  
ATOM   2339  CA  LEU C  73     -16.320 -14.178   7.030  1.00 98.17           C  
ATOM   2340  C   LEU C  73     -17.413 -14.264   8.091  1.00 98.17           C  
ATOM   2341  O   LEU C  73     -17.966 -15.339   8.333  1.00 98.17           O  
ATOM   2342  CB  LEU C  73     -14.943 -14.159   7.699  1.00 98.17           C  
ATOM   2343  CG  LEU C  73     -14.596 -15.367   8.569  1.00 98.17           C  
ATOM   2344  CD1 LEU C  73     -14.636 -16.646   7.739  1.00 98.17           C  
ATOM   2345  CD2 LEU C  73     -13.226 -15.185   9.213  1.00 98.17           C  
ATOM   2346  N   LYS C  74     -17.714 -13.169   8.639  1.00 97.58           N  
ATOM   2347  CA  LYS C  74     -18.775 -13.121   9.640  1.00 97.58           C  
ATOM   2348  C   LYS C  74     -20.122 -13.498   9.032  1.00 97.58           C  
ATOM   2349  O   LYS C  74     -20.929 -14.178   9.671  1.00 97.58           O  
ATOM   2350  CB  LYS C  74     -18.855 -11.729  10.270  1.00 97.58           C  
ATOM   2351  CG  LYS C  74     -19.797 -11.641  11.460  1.00 97.58           C  
ATOM   2352  CD  LYS C  74     -19.713 -10.282  12.143  1.00 97.58           C  
ATOM   2353  CE  LYS C  74     -20.677 -10.183  13.316  1.00 97.58           C  
ATOM   2354  NZ  LYS C  74     -22.086  -9.984  12.860  1.00 97.58           N  
ATOM   2355  N   ARG C  75     -20.354 -13.020   7.874  1.00 97.51           N  
ATOM   2356  CA  ARG C  75     -21.585 -13.381   7.178  1.00 97.51           C  
ATOM   2357  C   ARG C  75     -21.728 -14.896   7.070  1.00 97.51           C  
ATOM   2358  O   ARG C  75     -22.810 -15.441   7.304  1.00 97.51           O  
ATOM   2359  CB  ARG C  75     -21.620 -12.752   5.784  1.00 97.51           C  
ATOM   2360  CG  ARG C  75     -22.928 -12.974   5.040  1.00 97.51           C  
ATOM   2361  CD  ARG C  75     -22.844 -12.494   3.598  1.00 97.51           C  
ATOM   2362  NE  ARG C  75     -21.955 -13.335   2.801  1.00 97.51           N  
ATOM   2363  CZ  ARG C  75     -21.563 -13.060   1.560  1.00 97.51           C  
ATOM   2364  NH1 ARG C  75     -21.976 -11.957   0.947  1.00 97.51           N  
ATOM   2365  NH2 ARG C  75     -20.752 -13.895   0.927  1.00 97.51           N  
ATOM   2366  N   ILE C  76     -20.640 -15.576   6.762  1.00 97.44           N  
ATOM   2367  CA  ILE C  76     -20.653 -17.027   6.616  1.00 97.44           C  
ATOM   2368  C   ILE C  76     -20.893 -17.680   7.975  1.00 97.44           C  
ATOM   2369  O   ILE C  76     -21.727 -18.580   8.100  1.00 97.44           O  
ATOM   2370  CB  ILE C  76     -19.335 -17.545   5.998  1.00 97.44           C  
ATOM   2371  CG1 ILE C  76     -19.214 -17.089   4.539  1.00 97.44           C  
ATOM   2372  CG2 ILE C  76     -19.251 -19.070   6.103  1.00 97.44           C  
ATOM   2373  CD1 ILE C  76     -17.898 -17.474   3.877  1.00 97.44           C  
ATOM   2374  N   THR C  77     -20.197 -17.220   9.014  1.00 96.99           N  
ATOM   2375  CA  THR C  77     -20.343 -17.833  10.330  1.00 96.99           C  
ATOM   2376  C   THR C  77     -21.720 -17.532  10.916  1.00 96.99           C  
ATOM   2377  O   THR C  77     -22.291 -18.360  11.628  1.00 96.99           O  
ATOM   2378  CB  THR C  77     -19.252 -17.343  11.298  1.00 96.99           C  
ATOM   2379  CG2 THR C  77     -17.869 -17.794  10.841  1.00 96.99           C  
ATOM   2380  OG1 THR C  77     -19.281 -15.911  11.357  1.00 96.99           O  
ATOM   2381  N   ASP C  78     -22.282 -16.392  10.592  1.00 96.96           N  
ATOM   2382  CA  ASP C  78     -23.613 -16.032  11.069  1.00 96.96           C  
ATOM   2383  C   ASP C  78     -24.687 -16.883  10.396  1.00 96.96           C  
ATOM   2384  O   ASP C  78     -25.767 -17.085  10.956  1.00 96.96           O  
ATOM   2385  CB  ASP C  78     -23.888 -14.547  10.822  1.00 96.96           C  
ATOM   2386  CG  ASP C  78     -23.191 -13.639  11.820  1.00 96.96           C  
ATOM   2387  OD1 ASP C  78     -22.622 -14.147  12.812  1.00 96.96           O  
ATOM   2388  OD2 ASP C  78     -23.214 -12.407  11.617  1.00 96.96           O  
ATOM   2389  N   SER C  79     -24.426 -17.353   9.242  1.00 96.91           N  
ATOM   2390  CA  SER C  79     -25.395 -18.151   8.497  1.00 96.91           C  
ATOM   2391  C   SER C  79     -25.507 -19.560   9.070  1.00 96.91           C  
ATOM   2392  O   SER C  79     -26.454 -20.287   8.764  1.00 96.91           O  
ATOM   2393  CB  SER C  79     -25.009 -18.221   7.020  1.00 96.91           C  
ATOM   2394  OG  SER C  79     -23.910 -19.096   6.827  1.00 96.91           O  
ATOM   2395  N   ASP C  80     -24.603 -20.031   9.835  1.00 96.40           N  
ATOM   2396  CA  ASP C  80     -24.575 -21.335  10.491  1.00 96.40           C  
ATOM   2397  C   ASP C  80     -24.502 -22.464   9.465  1.00 96.40           C  
ATOM   2398  O   ASP C  80     -25.074 -23.537   9.673  1.00 96.40           O  
ATOM   2399  CB  ASP C  80     -25.806 -21.514  11.382  1.00 96.40           C  
ATOM   2400  CG  ASP C  80     -25.496 -22.234  12.683  1.00 96.40           C  
ATOM   2401  OD1 ASP C  80     -24.315 -22.282  13.087  1.00 96.40           O  
ATOM   2402  OD2 ASP C  80     -26.443 -22.759  13.308  1.00 96.40           O  
ATOM   2403  N   VAL C  81     -23.933 -22.145   8.302  1.00 95.01           N  
ATOM   2404  CA  VAL C  81     -23.759 -23.149   7.257  1.00 95.01           C  
ATOM   2405  C   VAL C  81     -22.753 -24.201   7.715  1.00 95.01           C  
ATOM   2406  O   VAL C  81     -21.793 -23.887   8.424  1.00 95.01           O  
ATOM   2407  CB  VAL C  81     -23.298 -22.512   5.928  1.00 95.01           C  
ATOM   2408  CG1 VAL C  81     -21.865 -21.994   6.046  1.00 95.01           C  
ATOM   2409  CG2 VAL C  81     -23.413 -23.518   4.785  1.00 95.01           C  
ATOM   2410  N   LYS C  82     -22.996 -25.528   7.293  1.00 93.92           N  
ATOM   2411  CA  LYS C  82     -22.166 -26.623   7.783  1.00 93.92           C  
ATOM   2412  C   LYS C  82     -21.688 -27.508   6.635  1.00 93.92           C  
ATOM   2413  O   LYS C  82     -22.174 -27.387   5.508  1.00 93.92           O  
ATOM   2414  CB  LYS C  82     -22.932 -27.462   8.808  1.00 93.92           C  
ATOM   2415  CG  LYS C  82     -23.493 -26.657   9.971  1.00 93.92           C  
ATOM   2416  CD  LYS C  82     -24.221 -27.549  10.968  1.00 93.92           C  
ATOM   2417  CE  LYS C  82     -24.804 -26.742  12.120  1.00 93.92           C  
ATOM   2418  NZ  LYS C  82     -25.431 -27.621  13.151  1.00 93.92           N  
ATOM   2419  N   GLY C  83     -20.700 -28.293   6.944  1.00 89.13           N  
ATOM   2420  CA  GLY C  83     -20.294 -29.381   6.069  1.00 89.13           C  
ATOM   2421  C   GLY C  83     -19.708 -28.902   4.753  1.00 89.13           C  
ATOM   2422  O   GLY C  83     -18.924 -27.951   4.727  1.00 89.13           O  
ATOM   2423  N   ASP C  84     -20.104 -29.534   3.682  1.00 82.59           N  
ATOM   2424  CA  ASP C  84     -19.535 -29.295   2.359  1.00 82.59           C  
ATOM   2425  C   ASP C  84     -19.880 -27.895   1.858  1.00 82.59           C  
ATOM   2426  O   ASP C  84     -19.052 -27.235   1.228  1.00 82.59           O  
ATOM   2427  CB  ASP C  84     -20.030 -30.348   1.365  1.00 82.59           C  
ATOM   2428  CG  ASP C  84     -19.396 -31.711   1.578  1.00 82.59           C  
ATOM   2429  OD1 ASP C  84     -18.488 -31.835   2.428  1.00 82.59           O  
ATOM   2430  OD2 ASP C  84     -19.807 -32.670   0.889  1.00 82.59           O  
ATOM   2431  N   LEU C  85     -21.053 -27.605   2.118  1.00 87.40           N  
ATOM   2432  CA  LEU C  85     -21.479 -26.287   1.657  1.00 87.40           C  
ATOM   2433  C   LEU C  85     -20.680 -25.185   2.345  1.00 87.40           C  
ATOM   2434  O   LEU C  85     -20.327 -24.185   1.717  1.00 87.40           O  
ATOM   2435  CB  LEU C  85     -22.974 -26.085   1.917  1.00 87.40           C  
ATOM   2436  CG  LEU C  85     -23.608 -24.838   1.300  1.00 87.40           C  
ATOM   2437  CD1 LEU C  85     -23.488 -24.880  -0.219  1.00 87.40           C  
ATOM   2438  CD2 LEU C  85     -25.068 -24.715   1.723  1.00 87.40           C  
ATOM   2439  N   PHE C  86     -20.389 -25.400   3.661  1.00 92.45           N  
ATOM   2440  CA  PHE C  86     -19.561 -24.467   4.414  1.00 92.45           C  
ATOM   2441  C   PHE C  86     -18.195 -24.306   3.760  1.00 92.45           C  
ATOM   2442  O   PHE C  86     -17.727 -23.184   3.553  1.00 92.45           O  
ATOM   2443  CB  PHE C  86     -19.396 -24.940   5.862  1.00 92.45           C  
ATOM   2444  CG  PHE C  86     -18.249 -24.291   6.586  1.00 92.45           C  
ATOM   2445  CD1 PHE C  86     -17.160 -25.044   7.009  1.00 92.45           C  
ATOM   2446  CD2 PHE C  86     -18.258 -22.926   6.845  1.00 92.45           C  
ATOM   2447  CE1 PHE C  86     -16.095 -24.445   7.680  1.00 92.45           C  
ATOM   2448  CE2 PHE C  86     -17.199 -22.321   7.515  1.00 92.45           C  
ATOM   2449  CZ  PHE C  86     -16.119 -23.083   7.932  1.00 92.45           C  
ATOM   2450  N   VAL C  87     -17.613 -25.405   3.431  1.00 87.82           N  
ATOM   2451  CA  VAL C  87     -16.280 -25.403   2.838  1.00 87.82           C  
ATOM   2452  C   VAL C  87     -16.312 -24.676   1.495  1.00 87.82           C  
ATOM   2453  O   VAL C  87     -15.459 -23.829   1.220  1.00 87.82           O  
ATOM   2454  CB  VAL C  87     -15.737 -26.838   2.654  1.00 87.82           C  
ATOM   2455  CG1 VAL C  87     -14.406 -26.820   1.904  1.00 87.82           C  
ATOM   2456  CG2 VAL C  87     -15.582 -27.527   4.008  1.00 87.82           C  
ATOM   2457  N   LYS C  88     -17.307 -24.907   0.719  1.00 84.98           N  
ATOM   2458  CA  LYS C  88     -17.440 -24.287  -0.597  1.00 84.98           C  
ATOM   2459  C   LYS C  88     -17.613 -22.776  -0.476  1.00 84.98           C  
ATOM   2460  O   LYS C  88     -16.939 -22.011  -1.169  1.00 84.98           O  
ATOM   2461  CB  LYS C  88     -18.621 -24.892  -1.357  1.00 84.98           C  
ATOM   2462  CG  LYS C  88     -18.699 -24.469  -2.817  1.00 84.98           C  
ATOM   2463  CD  LYS C  88     -19.848 -25.161  -3.538  1.00 84.98           C  
ATOM   2464  CE  LYS C  88     -19.971 -24.685  -4.980  1.00 84.98           C  
ATOM   2465  NZ  LYS C  88     -21.085 -25.374  -5.697  1.00 84.98           N  
ATOM   2466  N   GLU C  89     -18.457 -22.362   0.376  1.00 90.77           N  
ATOM   2467  CA  GLU C  89     -18.726 -20.937   0.545  1.00 90.77           C  
ATOM   2468  C   GLU C  89     -17.499 -20.203   1.079  1.00 90.77           C  
ATOM   2469  O   GLU C  89     -17.211 -19.079   0.662  1.00 90.77           O  
ATOM   2470  CB  GLU C  89     -19.916 -20.721   1.483  1.00 90.77           C  
ATOM   2471  CG  GLU C  89     -21.264 -21.039   0.850  1.00 90.77           C  
ATOM   2472  CD  GLU C  89     -22.445 -20.604   1.703  1.00 90.77           C  
ATOM   2473  OE1 GLU C  89     -23.606 -20.786   1.269  1.00 90.77           O  
ATOM   2474  OE2 GLU C  89     -22.208 -20.076   2.812  1.00 90.77           O  
ATOM   2475  N   LEU C  90     -16.842 -20.848   1.971  1.00 93.19           N  
ATOM   2476  CA  LEU C  90     -15.676 -20.218   2.582  1.00 93.19           C  
ATOM   2477  C   LEU C  90     -14.593 -19.956   1.541  1.00 93.19           C  
ATOM   2478  O   LEU C  90     -14.085 -18.838   1.436  1.00 93.19           O  
ATOM   2479  CB  LEU C  90     -15.119 -21.097   3.705  1.00 93.19           C  
ATOM   2480  CG  LEU C  90     -13.907 -20.547   4.459  1.00 93.19           C  
ATOM   2481  CD1 LEU C  90     -14.263 -19.233   5.147  1.00 93.19           C  
ATOM   2482  CD2 LEU C  90     -13.398 -21.567   5.472  1.00 93.19           C  
ATOM   2483  N   PHE C  91     -14.316 -20.920   0.752  1.00 88.93           N  
ATOM   2484  CA  PHE C  91     -13.225 -20.771  -0.203  1.00 88.93           C  
ATOM   2485  C   PHE C  91     -13.651 -19.901  -1.381  1.00 88.93           C  
ATOM   2486  O   PHE C  91     -12.832 -19.183  -1.957  1.00 88.93           O  
ATOM   2487  CB  PHE C  91     -12.757 -22.140  -0.706  1.00 88.93           C  
ATOM   2488  CG  PHE C  91     -11.850 -22.862   0.254  1.00 88.93           C  
ATOM   2489  CD1 PHE C  91     -10.525 -22.471   0.406  1.00 88.93           C  
ATOM   2490  CD2 PHE C  91     -12.322 -23.931   1.004  1.00 88.93           C  
ATOM   2491  CE1 PHE C  91      -9.683 -23.137   1.295  1.00 88.93           C  
ATOM   2492  CE2 PHE C  91     -11.487 -24.601   1.892  1.00 88.93           C  
ATOM   2493  CZ  PHE C  91     -10.168 -24.203   2.036  1.00 88.93           C  
ATOM   2494  N   TRP C  92     -14.898 -19.960  -1.689  1.00 87.70           N  
ATOM   2495  CA  TRP C  92     -15.392 -19.017  -2.686  1.00 87.70           C  
ATOM   2496  C   TRP C  92     -15.230 -17.580  -2.204  1.00 87.70           C  
ATOM   2497  O   TRP C  92     -14.795 -16.709  -2.962  1.00 87.70           O  
ATOM   2498  CB  TRP C  92     -16.863 -19.298  -3.010  1.00 87.70           C  
ATOM   2499  CG  TRP C  92     -17.406 -18.471  -4.136  1.00 87.70           C  
ATOM   2500  CD1 TRP C  92     -18.195 -17.358  -4.034  1.00 87.70           C  
ATOM   2501  CD2 TRP C  92     -17.206 -18.694  -5.535  1.00 87.70           C  
ATOM   2502  CE2 TRP C  92     -17.901 -17.676  -6.225  1.00 87.70           C  
ATOM   2503  CE3 TRP C  92     -16.503 -19.656  -6.273  1.00 87.70           C  
ATOM   2504  NE1 TRP C  92     -18.495 -16.875  -5.287  1.00 87.70           N  
ATOM   2505  CZ2 TRP C  92     -17.915 -17.594  -7.619  1.00 87.70           C  
ATOM   2506  CZ3 TRP C  92     -16.519 -19.573  -7.660  1.00 87.70           C  
ATOM   2507  CH2 TRP C  92     -17.221 -18.549  -8.317  1.00 87.70           C  
ATOM   2508  N   MET C  93     -15.648 -17.378  -0.964  1.00 94.77           N  
ATOM   2509  CA  MET C  93     -15.515 -16.051  -0.369  1.00 94.77           C  
ATOM   2510  C   MET C  93     -14.057 -15.605  -0.356  1.00 94.77           C  
ATOM   2511  O   MET C  93     -13.752 -14.455  -0.679  1.00 94.77           O  
ATOM   2512  CB  MET C  93     -16.078 -16.040   1.053  1.00 94.77           C  
ATOM   2513  CG  MET C  93     -16.065 -14.667   1.706  1.00 94.77           C  
ATOM   2514  SD  MET C  93     -14.441 -14.265   2.463  1.00 94.77           S  
ATOM   2515  CE  MET C  93     -14.459 -15.398   3.880  1.00 94.77           C  
ATOM   2516  N   LEU C  94     -13.132 -16.516  -0.003  1.00 93.70           N  
ATOM   2517  CA  LEU C  94     -11.712 -16.183   0.030  1.00 93.70           C  
ATOM   2518  C   LEU C  94     -11.210 -15.804  -1.360  1.00 93.70           C  
ATOM   2519  O   LEU C  94     -10.420 -14.869  -1.505  1.00 93.70           O  
ATOM   2520  CB  LEU C  94     -10.897 -17.358   0.576  1.00 93.70           C  
ATOM   2521  CG  LEU C  94     -11.006 -17.617   2.080  1.00 93.70           C  
ATOM   2522  CD1 LEU C  94     -10.259 -18.894   2.453  1.00 93.70           C  
ATOM   2523  CD2 LEU C  94     -10.470 -16.428   2.869  1.00 93.70           C  
ATOM   2524  N   HIS C  95     -11.697 -16.474  -2.347  1.00 88.04           N  
ATOM   2525  CA  HIS C  95     -11.322 -16.173  -3.724  1.00 88.04           C  
ATOM   2526  C   HIS C  95     -11.806 -14.787  -4.136  1.00 88.04           C  
ATOM   2527  O   HIS C  95     -11.043 -14.003  -4.705  1.00 88.04           O  
ATOM   2528  CB  HIS C  95     -11.886 -17.230  -4.676  1.00 88.04           C  
ATOM   2529  CG  HIS C  95     -11.574 -16.969  -6.115  1.00 88.04           C  
ATOM   2530  CD2 HIS C  95     -12.370 -16.588  -7.141  1.00 88.04           C  
ATOM   2531  ND1 HIS C  95     -10.306 -17.098  -6.637  1.00 88.04           N  
ATOM   2532  CE1 HIS C  95     -10.336 -16.806  -7.927  1.00 88.04           C  
ATOM   2533  NE2 HIS C  95     -11.577 -16.494  -8.258  1.00 88.04           N  
ATOM   2534  N   LEU C  96     -12.988 -14.547  -3.795  1.00 91.27           N  
ATOM   2535  CA  LEU C  96     -13.579 -13.259  -4.139  1.00 91.27           C  
ATOM   2536  C   LEU C  96     -12.879 -12.125  -3.397  1.00 91.27           C  
ATOM   2537  O   LEU C  96     -12.608 -11.070  -3.977  1.00 91.27           O  
ATOM   2538  CB  LEU C  96     -15.075 -13.250  -3.813  1.00 91.27           C  
ATOM   2539  CG  LEU C  96     -15.845 -11.988  -4.204  1.00 91.27           C  
ATOM   2540  CD1 LEU C  96     -15.805 -11.789  -5.715  1.00 91.27           C  
ATOM   2541  CD2 LEU C  96     -17.286 -12.067  -3.709  1.00 91.27           C  
ATOM   2542  N   GLN C  97     -12.607 -12.327  -2.178  1.00 95.88           N  
ATOM   2543  CA  GLN C  97     -11.976 -11.292  -1.365  1.00 95.88           C  
ATOM   2544  C   GLN C  97     -10.545 -11.027  -1.826  1.00 95.88           C  
ATOM   2545  O   GLN C  97     -10.062  -9.896  -1.745  1.00 95.88           O  
ATOM   2546  CB  GLN C  97     -11.986 -11.689   0.112  1.00 95.88           C  
ATOM   2547  CG  GLN C  97     -13.333 -11.489   0.793  1.00 95.88           C  
ATOM   2548  CD  GLN C  97     -13.779 -10.039   0.799  1.00 95.88           C  
ATOM   2549  NE2 GLN C  97     -15.074  -9.815   0.600  1.00 95.88           N  
ATOM   2550  OE1 GLN C  97     -12.967  -9.126   0.982  1.00 95.88           O  
ATOM   2551  N   LYS C  98      -9.913 -12.014  -2.289  1.00 92.58           N  
ATOM   2552  CA  LYS C  98      -8.587 -11.784  -2.854  1.00 92.58           C  
ATOM   2553  C   LYS C  98      -8.659 -10.858  -4.065  1.00 92.58           C  
ATOM   2554  O   LYS C  98      -7.839  -9.948  -4.207  1.00 92.58           O  
ATOM   2555  CB  LYS C  98      -7.933 -13.109  -3.247  1.00 92.58           C  
ATOM   2556  CG  LYS C  98      -6.489 -12.975  -3.706  1.00 92.58           C  
ATOM   2557  CD  LYS C  98      -5.876 -14.332  -4.030  1.00 92.58           C  
ATOM   2558  CE  LYS C  98      -4.450 -14.194  -4.544  1.00 92.58           C  
ATOM   2559  NZ  LYS C  98      -3.827 -15.524  -4.813  1.00 92.58           N  
ATOM   2560  N   GLU C  99      -9.611 -11.080  -4.902  1.00 90.05           N  
ATOM   2561  CA  GLU C  99      -9.805 -10.217  -6.065  1.00 90.05           C  
ATOM   2562  C   GLU C  99     -10.138  -8.790  -5.642  1.00 90.05           C  
ATOM   2563  O   GLU C  99      -9.633  -7.830  -6.229  1.00 90.05           O  
ATOM   2564  CB  GLU C  99     -10.912 -10.771  -6.965  1.00 90.05           C  
ATOM   2565  CG  GLU C  99     -10.517 -12.031  -7.722  1.00 90.05           C  
ATOM   2566  CD  GLU C  99     -11.552 -12.465  -8.747  1.00 90.05           C  
ATOM   2567  OE1 GLU C  99     -11.247 -13.346  -9.582  1.00 90.05           O  
ATOM   2568  OE2 GLU C  99     -12.677 -11.917  -8.717  1.00 90.05           O  
ATOM   2569  N   THR C 100     -10.966  -8.719  -4.674  1.00 95.56           N  
ATOM   2570  CA  THR C 100     -11.326  -7.408  -4.145  1.00 95.56           C  
ATOM   2571  C   THR C 100     -10.098  -6.696  -3.584  1.00 95.56           C  
ATOM   2572  O   THR C 100      -9.880  -5.515  -3.860  1.00 95.56           O  
ATOM   2573  CB  THR C 100     -12.400  -7.524  -3.048  1.00 95.56           C  
ATOM   2574  CG2 THR C 100     -12.793  -6.150  -2.515  1.00 95.56           C  
ATOM   2575  OG1 THR C 100     -13.562  -8.164  -3.591  1.00 95.56           O  
ATOM   2576  N   PHE C 101      -9.351  -7.453  -2.856  1.00 96.60           N  
ATOM   2577  CA  PHE C 101      -8.143  -6.877  -2.280  1.00 96.60           C  
ATOM   2578  C   PHE C 101      -7.178  -6.436  -3.375  1.00 96.60           C  
ATOM   2579  O   PHE C 101      -6.526  -5.397  -3.252  1.00 96.60           O  
ATOM   2580  CB  PHE C 101      -7.456  -7.884  -1.351  1.00 96.60           C  
ATOM   2581  CG  PHE C 101      -6.295  -7.309  -0.585  1.00 96.60           C  
ATOM   2582  CD1 PHE C 101      -4.997  -7.735  -0.839  1.00 96.60           C  
ATOM   2583  CD2 PHE C 101      -6.503  -6.342   0.391  1.00 96.60           C  
ATOM   2584  CE1 PHE C 101      -3.921  -7.204  -0.132  1.00 96.60           C  
ATOM   2585  CE2 PHE C 101      -5.433  -5.808   1.102  1.00 96.60           C  
ATOM   2586  CZ  PHE C 101      -4.143  -6.241   0.841  1.00 96.60           C  
ATOM   2587  N   ALA C 102      -7.107  -7.204  -4.380  1.00 92.70           N  
ATOM   2588  CA  ALA C 102      -6.258  -6.838  -5.512  1.00 92.70           C  
ATOM   2589  C   ALA C 102      -6.661  -5.482  -6.084  1.00 92.70           C  
ATOM   2590  O   ALA C 102      -5.804  -4.678  -6.456  1.00 92.70           O  
ATOM   2591  CB  ALA C 102      -6.325  -7.911  -6.596  1.00 92.70           C  
ATOM   2592  N   THR C 103      -7.902  -5.268  -6.104  1.00 94.01           N  
ATOM   2593  CA  THR C 103      -8.400  -3.993  -6.608  1.00 94.01           C  
ATOM   2594  C   THR C 103      -7.993  -2.850  -5.682  1.00 94.01           C  
ATOM   2595  O   THR C 103      -7.607  -1.776  -6.147  1.00 94.01           O  
ATOM   2596  CB  THR C 103      -9.933  -4.013  -6.759  1.00 94.01           C  
ATOM   2597  CG2 THR C 103     -10.439  -2.722  -7.394  1.00 94.01           C  
ATOM   2598  OG1 THR C 103     -10.311  -5.119  -7.588  1.00 94.01           O  
ATOM   2599  N   TYR C 104      -8.088  -3.106  -4.392  1.00 96.03           N  
ATOM   2600  CA  TYR C 104      -7.664  -2.096  -3.428  1.00 96.03           C  
ATOM   2601  C   TYR C 104      -6.187  -1.764  -3.601  1.00 96.03           C  
ATOM   2602  O   TYR C 104      -5.799  -0.593  -3.576  1.00 96.03           O  
ATOM   2603  CB  TYR C 104      -7.930  -2.572  -1.998  1.00 96.03           C  
ATOM   2604  CG  TYR C 104      -9.392  -2.783  -1.690  1.00 96.03           C  
ATOM   2605  CD1 TYR C 104     -10.379  -2.113  -2.408  1.00 96.03           C  
ATOM   2606  CD2 TYR C 104      -9.790  -3.652  -0.679  1.00 96.03           C  
ATOM   2607  CE1 TYR C 104     -11.728  -2.303  -2.126  1.00 96.03           C  
ATOM   2608  CE2 TYR C 104     -11.136  -3.849  -0.388  1.00 96.03           C  
ATOM   2609  CZ  TYR C 104     -12.097  -3.172  -1.117  1.00 96.03           C  
ATOM   2610  OH  TYR C 104     -13.430  -3.363  -0.833  1.00 96.03           O  
ATOM   2611  N   VAL C 105      -5.428  -2.765  -3.759  1.00 95.34           N  
ATOM   2612  CA  VAL C 105      -3.986  -2.587  -3.878  1.00 95.34           C  
ATOM   2613  C   VAL C 105      -3.659  -1.860  -5.181  1.00 95.34           C  
ATOM   2614  O   VAL C 105      -2.801  -0.974  -5.206  1.00 95.34           O  
ATOM   2615  CB  VAL C 105      -3.240  -3.939  -3.821  1.00 95.34           C  
ATOM   2616  CG1 VAL C 105      -1.761  -3.755  -4.158  1.00 95.34           C  
ATOM   2617  CG2 VAL C 105      -3.400  -4.578  -2.443  1.00 95.34           C  
ATOM   2618  N   ALA C 106      -4.312  -2.247  -6.244  1.00 93.25           N  
ATOM   2619  CA  ALA C 106      -4.109  -1.569  -7.522  1.00 93.25           C  
ATOM   2620  C   ALA C 106      -4.430  -0.081  -7.410  1.00 93.25           C  
ATOM   2621  O   ALA C 106      -3.688   0.760  -7.921  1.00 93.25           O  
ATOM   2622  CB  ALA C 106      -4.964  -2.215  -8.609  1.00 93.25           C  
ATOM   2623  N   ARG C 107      -5.495   0.228  -6.743  1.00 93.78           N  
ATOM   2624  CA  ARG C 107      -5.882   1.622  -6.544  1.00 93.78           C  
ATOM   2625  C   ARG C 107      -4.853   2.358  -5.692  1.00 93.78           C  
ATOM   2626  O   ARG C 107      -4.483   3.493  -5.999  1.00 93.78           O  
ATOM   2627  CB  ARG C 107      -7.262   1.708  -5.889  1.00 93.78           C  
ATOM   2628  CG  ARG C 107      -7.817   3.121  -5.808  1.00 93.78           C  
ATOM   2629  CD  ARG C 107      -9.236   3.140  -5.257  1.00 93.78           C  
ATOM   2630  NE  ARG C 107      -9.759   4.499  -5.162  1.00 93.78           N  
ATOM   2631  CZ  ARG C 107     -11.013   4.807  -4.839  1.00 93.78           C  
ATOM   2632  NH1 ARG C 107     -11.899   3.854  -4.574  1.00 93.78           N  
ATOM   2633  NH2 ARG C 107     -11.384   6.078  -4.782  1.00 93.78           N  
ATOM   2634  N   PHE C 108      -4.473   1.758  -4.669  1.00 95.53           N  
ATOM   2635  CA  PHE C 108      -3.437   2.320  -3.812  1.00 95.53           C  
ATOM   2636  C   PHE C 108      -2.189   2.657  -4.621  1.00 95.53           C  
ATOM   2637  O   PHE C 108      -1.652   3.761  -4.514  1.00 95.53           O  
ATOM   2638  CB  PHE C 108      -3.083   1.348  -2.683  1.00 95.53           C  
ATOM   2639  CG  PHE C 108      -1.734   1.600  -2.064  1.00 95.53           C  
ATOM   2640  CD1 PHE C 108      -0.662   0.760  -2.337  1.00 95.53           C  
ATOM   2641  CD2 PHE C 108      -1.540   2.678  -1.210  1.00 95.53           C  
ATOM   2642  CE1 PHE C 108       0.588   0.991  -1.766  1.00 95.53           C  
ATOM   2643  CE2 PHE C 108      -0.294   2.914  -0.636  1.00 95.53           C  
ATOM   2644  CZ  PHE C 108       0.768   2.069  -0.914  1.00 95.53           C  
ATOM   2645  N   GLN C 109      -1.697   1.743  -5.403  1.00 93.05           N  
ATOM   2646  CA  GLN C 109      -0.475   1.946  -6.175  1.00 93.05           C  
ATOM   2647  C   GLN C 109      -0.648   3.071  -7.192  1.00 93.05           C  
ATOM   2648  O   GLN C 109       0.303   3.796  -7.491  1.00 93.05           O  
ATOM   2649  CB  GLN C 109      -0.068   0.654  -6.884  1.00 93.05           C  
ATOM   2650  CG  GLN C 109       0.454  -0.425  -5.945  1.00 93.05           C  
ATOM   2651  CD  GLN C 109       1.159  -1.551  -6.678  1.00 93.05           C  
ATOM   2652  NE2 GLN C 109       1.288  -1.413  -7.993  1.00 93.05           N  
ATOM   2653  OE1 GLN C 109       1.585  -2.536  -6.068  1.00 93.05           O  
ATOM   2654  N   LYS C 110      -1.791   3.174  -7.677  1.00 92.24           N  
ATOM   2655  CA  LYS C 110      -2.055   4.177  -8.706  1.00 92.24           C  
ATOM   2656  C   LYS C 110      -2.250   5.558  -8.088  1.00 92.24           C  
ATOM   2657  O   LYS C 110      -1.768   6.558  -8.625  1.00 92.24           O  
ATOM   2658  CB  LYS C 110      -3.285   3.792  -9.529  1.00 92.24           C  
ATOM   2659  CG  LYS C 110      -3.540   4.701 -10.721  1.00 92.24           C  
ATOM   2660  CD  LYS C 110      -4.747   4.239 -11.528  1.00 92.24           C  
ATOM   2661  CE  LYS C 110      -5.037   5.180 -12.691  1.00 92.24           C  
ATOM   2662  NZ  LYS C 110      -6.165   4.685 -13.536  1.00 92.24           N  
ATOM   2663  N   GLU C 111      -2.852   5.587  -6.922  1.00 93.71           N  
ATOM   2664  CA  GLU C 111      -3.327   6.877  -6.432  1.00 93.71           C  
ATOM   2665  C   GLU C 111      -2.598   7.286  -5.156  1.00 93.71           C  
ATOM   2666  O   GLU C 111      -2.362   8.473  -4.922  1.00 93.71           O  
ATOM   2667  CB  GLU C 111      -4.837   6.836  -6.186  1.00 93.71           C  
ATOM   2668  CG  GLU C 111      -5.660   6.612  -7.445  1.00 93.71           C  
ATOM   2669  CD  GLU C 111      -7.155   6.529  -7.180  1.00 93.71           C  
ATOM   2670  OE1 GLU C 111      -7.926   6.248  -8.125  1.00 93.71           O  
ATOM   2671  OE2 GLU C 111      -7.559   6.746  -6.016  1.00 93.71           O  
ATOM   2672  N   ALA C 112      -2.286   6.346  -4.327  1.00 94.83           N  
ATOM   2673  CA  ALA C 112      -1.884   6.696  -2.967  1.00 94.83           C  
ATOM   2674  C   ALA C 112      -0.398   6.426  -2.747  1.00 94.83           C  
ATOM   2675  O   ALA C 112       0.206   6.965  -1.817  1.00 94.83           O  
ATOM   2676  CB  ALA C 112      -2.720   5.921  -1.951  1.00 94.83           C  
ATOM   2677  N   TYR C 113       0.157   5.602  -3.564  1.00 94.70           N  
ATOM   2678  CA  TYR C 113       1.586   5.331  -3.438  1.00 94.70           C  
ATOM   2679  C   TYR C 113       2.410   6.495  -3.975  1.00 94.70           C  
ATOM   2680  O   TYR C 113       2.375   6.790  -5.171  1.00 94.70           O  
ATOM   2681  CB  TYR C 113       1.956   4.044  -4.181  1.00 94.70           C  
ATOM   2682  CG  TYR C 113       3.434   3.737  -4.163  1.00 94.70           C  
ATOM   2683  CD1 TYR C 113       4.223   3.950  -5.291  1.00 94.70           C  
ATOM   2684  CD2 TYR C 113       4.043   3.230  -3.020  1.00 94.70           C  
ATOM   2685  CE1 TYR C 113       5.585   3.666  -5.280  1.00 94.70           C  
ATOM   2686  CE2 TYR C 113       5.404   2.943  -2.997  1.00 94.70           C  
ATOM   2687  CZ  TYR C 113       6.165   3.165  -4.130  1.00 94.70           C  
ATOM   2688  OH  TYR C 113       7.513   2.882  -4.113  1.00 94.70           O  
ATOM   2689  N   CYS C 114       3.165   7.094  -3.101  1.00 94.45           N  
ATOM   2690  CA  CYS C 114       4.007   8.233  -3.452  1.00 94.45           C  
ATOM   2691  C   CYS C 114       3.266   9.198  -4.368  1.00 94.45           C  
ATOM   2692  O   CYS C 114       3.694   9.440  -5.498  1.00 94.45           O  
ATOM   2693  CB  CYS C 114       5.293   7.759  -4.127  1.00 94.45           C  
ATOM   2694  SG  CYS C 114       6.439   6.924  -3.008  1.00 94.45           S  
ATOM   2695  N   PRO C 115       2.265   9.828  -3.812  1.00 95.82           N  
ATOM   2696  CA  PRO C 115       1.403  10.672  -4.642  1.00 95.82           C  
ATOM   2697  C   PRO C 115       2.021  12.037  -4.934  1.00 95.82           C  
ATOM   2698  O   PRO C 115       1.500  12.791  -5.761  1.00 95.82           O  
ATOM   2699  CB  PRO C 115       0.134  10.816  -3.799  1.00 95.82           C  
ATOM   2700  CG  PRO C 115       0.604  10.739  -2.383  1.00 95.82           C  
ATOM   2701  CD  PRO C 115       1.750   9.770  -2.313  1.00 95.82           C  
ATOM   2702  N   ASN C 116       3.086  12.374  -4.295  1.00 95.97           N  
ATOM   2703  CA  ASN C 116       3.709  13.680  -4.482  1.00 95.97           C  
ATOM   2704  C   ASN C 116       4.258  13.842  -5.896  1.00 95.97           C  
ATOM   2705  O   ASN C 116       4.797  12.894  -6.470  1.00 95.97           O  
ATOM   2706  CB  ASN C 116       4.821  13.896  -3.452  1.00 95.97           C  
ATOM   2707  CG  ASN C 116       5.838  12.771  -3.446  1.00 95.97           C  
ATOM   2708  ND2 ASN C 116       7.116  13.129  -3.425  1.00 95.97           N  
ATOM   2709  OD1 ASN C 116       5.478  11.591  -3.461  1.00 95.97           O  
ATOM   2710  N   LYS C 117       4.134  14.989  -6.403  1.00 95.40           N  
ATOM   2711  CA  LYS C 117       4.696  15.295  -7.715  1.00 95.40           C  
ATOM   2712  C   LYS C 117       6.044  15.997  -7.587  1.00 95.40           C  
ATOM   2713  O   LYS C 117       6.825  16.033  -8.541  1.00 95.40           O  
ATOM   2714  CB  LYS C 117       3.729  16.161  -8.525  1.00 95.40           C  
ATOM   2715  CG  LYS C 117       2.420  15.468  -8.873  1.00 95.40           C  
ATOM   2716  CD  LYS C 117       1.525  16.360  -9.724  1.00 95.40           C  
ATOM   2717  CE  LYS C 117       0.203  15.679 -10.049  1.00 95.40           C  
ATOM   2718  NZ  LYS C 117      -0.706  16.575 -10.825  1.00 95.40           N  
ATOM   2719  N   CYS C 118       6.253  16.559  -6.464  1.00 95.53           N  
ATOM   2720  CA  CYS C 118       7.500  17.240  -6.130  1.00 95.53           C  
ATOM   2721  C   CYS C 118       7.850  17.044  -4.660  1.00 95.53           C  
ATOM   2722  O   CYS C 118       7.044  16.519  -3.889  1.00 95.53           O  
ATOM   2723  CB  CYS C 118       7.397  18.731  -6.445  1.00 95.53           C  
ATOM   2724  SG  CYS C 118       6.210  19.614  -5.408  1.00 95.53           S  
ATOM   2725  N   GLY C 119       9.085  17.342  -4.392  1.00 95.30           N  
ATOM   2726  CA  GLY C 119       9.517  17.271  -3.005  1.00 95.30           C  
ATOM   2727  C   GLY C 119       9.785  15.854  -2.536  1.00 95.30           C  
ATOM   2728  O   GLY C 119       9.982  14.951  -3.351  1.00 95.30           O  
ATOM   2729  N   VAL C 120       9.846  15.777  -1.152  1.00 94.59           N  
ATOM   2730  CA  VAL C 120      10.121  14.481  -0.539  1.00 94.59           C  
ATOM   2731  C   VAL C 120       9.019  14.140   0.463  1.00 94.59           C  
ATOM   2732  O   VAL C 120       8.852  14.832   1.469  1.00 94.59           O  
ATOM   2733  CB  VAL C 120      11.499  14.463   0.158  1.00 94.59           C  
ATOM   2734  CG1 VAL C 120      11.787  13.085   0.751  1.00 94.59           C  
ATOM   2735  CG2 VAL C 120      12.598  14.866  -0.824  1.00 94.59           C  
ATOM   2736  N   MET C 121       8.293  13.094   0.122  1.00 95.62           N  
ATOM   2737  CA  MET C 121       7.240  12.613   1.010  1.00 95.62           C  
ATOM   2738  C   MET C 121       7.698  11.379   1.781  1.00 95.62           C  
ATOM   2739  O   MET C 121       8.290  10.466   1.202  1.00 95.62           O  
ATOM   2740  CB  MET C 121       5.972  12.292   0.216  1.00 95.62           C  
ATOM   2741  CG  MET C 121       4.840  11.738   1.066  1.00 95.62           C  
ATOM   2742  SD  MET C 121       3.376  11.264   0.066  1.00 95.62           S  
ATOM   2743  CE  MET C 121       2.315  10.565   1.362  1.00 95.62           C  
ATOM   2744  N   LEU C 122       7.480  11.403   3.068  1.00 95.23           N  
ATOM   2745  CA  LEU C 122       7.716  10.220   3.889  1.00 95.23           C  
ATOM   2746  C   LEU C 122       6.417   9.459   4.132  1.00 95.23           C  
ATOM   2747  O   LEU C 122       5.521   9.956   4.817  1.00 95.23           O  
ATOM   2748  CB  LEU C 122       8.347  10.615   5.228  1.00 95.23           C  
ATOM   2749  CG  LEU C 122       9.707  11.310   5.157  1.00 95.23           C  
ATOM   2750  CD1 LEU C 122      10.211  11.634   6.560  1.00 95.23           C  
ATOM   2751  CD2 LEU C 122      10.714  10.443   4.408  1.00 95.23           C  
ATOM   2752  N   GLN C 123       6.412   8.295   3.549  1.00 95.19           N  
ATOM   2753  CA  GLN C 123       5.185   7.509   3.620  1.00 95.19           C  
ATOM   2754  C   GLN C 123       5.417   6.192   4.356  1.00 95.19           C  
ATOM   2755  O   GLN C 123       6.377   5.475   4.068  1.00 95.19           O  
ATOM   2756  CB  GLN C 123       4.639   7.239   2.218  1.00 95.19           C  
ATOM   2757  CG  GLN C 123       3.270   6.570   2.209  1.00 95.19           C  
ATOM   2758  CD  GLN C 123       2.730   6.358   0.807  1.00 95.19           C  
ATOM   2759  NE2 GLN C 123       1.408   6.337   0.679  1.00 95.19           N  
ATOM   2760  OE1 GLN C 123       3.494   6.216  -0.153  1.00 95.19           O  
ATOM   2761  N   THR C 124       4.535   5.934   5.302  1.00 95.67           N  
ATOM   2762  CA  THR C 124       4.609   4.658   6.007  1.00 95.67           C  
ATOM   2763  C   THR C 124       3.980   3.544   5.175  1.00 95.67           C  
ATOM   2764  O   THR C 124       2.818   3.640   4.776  1.00 95.67           O  
ATOM   2765  CB  THR C 124       3.910   4.737   7.377  1.00 95.67           C  
ATOM   2766  CG2 THR C 124       3.943   3.388   8.089  1.00 95.67           C  
ATOM   2767  OG1 THR C 124       4.576   5.710   8.191  1.00 95.67           O  
ATOM   2768  N   LEU C 125       4.753   2.548   4.944  1.00 95.66           N  
ATOM   2769  CA  LEU C 125       4.294   1.407   4.160  1.00 95.66           C  
ATOM   2770  C   LEU C 125       4.446   0.109   4.947  1.00 95.66           C  
ATOM   2771  O   LEU C 125       5.238   0.039   5.889  1.00 95.66           O  
ATOM   2772  CB  LEU C 125       5.073   1.313   2.844  1.00 95.66           C  
ATOM   2773  CG  LEU C 125       4.967   2.517   1.907  1.00 95.66           C  
ATOM   2774  CD1 LEU C 125       5.982   2.398   0.775  1.00 95.66           C  
ATOM   2775  CD2 LEU C 125       3.552   2.643   1.355  1.00 95.66           C  
ATOM   2776  N   ILE C 126       3.663  -0.866   4.625  1.00 96.21           N  
ATOM   2777  CA  ILE C 126       3.723  -2.208   5.195  1.00 96.21           C  
ATOM   2778  C   ILE C 126       4.131  -3.208   4.117  1.00 96.21           C  
ATOM   2779  O   ILE C 126       3.472  -3.317   3.081  1.00 96.21           O  
ATOM   2780  CB  ILE C 126       2.371  -2.616   5.822  1.00 96.21           C  
ATOM   2781  CG1 ILE C 126       1.961  -1.613   6.906  1.00 96.21           C  
ATOM   2782  CG2 ILE C 126       2.446  -4.036   6.390  1.00 96.21           C  
ATOM   2783  CD1 ILE C 126       0.499  -1.712   7.320  1.00 96.21           C  
ATOM   2784  N   TRP C 127       5.219  -3.865   4.384  1.00 93.69           N  
ATOM   2785  CA  TRP C 127       5.658  -4.921   3.478  1.00 93.69           C  
ATOM   2786  C   TRP C 127       4.849  -6.195   3.693  1.00 93.69           C  
ATOM   2787  O   TRP C 127       4.846  -6.758   4.790  1.00 93.69           O  
ATOM   2788  CB  TRP C 127       7.149  -5.210   3.670  1.00 93.69           C  
ATOM   2789  CG  TRP C 127       8.051  -4.124   3.164  1.00 93.69           C  
ATOM   2790  CD1 TRP C 127       8.441  -2.998   3.833  1.00 93.69           C  
ATOM   2791  CD2 TRP C 127       8.671  -4.061   1.876  1.00 93.69           C  
ATOM   2792  CE2 TRP C 127       9.425  -2.867   1.834  1.00 93.69           C  
ATOM   2793  CE3 TRP C 127       8.663  -4.899   0.754  1.00 93.69           C  
ATOM   2794  NE1 TRP C 127       9.267  -2.238   3.039  1.00 93.69           N  
ATOM   2795  CZ2 TRP C 127      10.165  -2.491   0.709  1.00 93.69           C  
ATOM   2796  CZ3 TRP C 127       9.401  -4.523  -0.363  1.00 93.69           C  
ATOM   2797  CH2 TRP C 127      10.140  -3.329  -0.375  1.00 93.69           C  
ATOM   2798  N   CYS C 128       4.249  -6.696   2.626  1.00 94.80           N  
ATOM   2799  CA  CYS C 128       3.282  -7.782   2.744  1.00 94.80           C  
ATOM   2800  C   CYS C 128       3.975  -9.095   3.088  1.00 94.80           C  
ATOM   2801  O   CYS C 128       3.418  -9.926   3.808  1.00 94.80           O  
ATOM   2802  CB  CYS C 128       2.489  -7.937   1.447  1.00 94.80           C  
ATOM   2803  SG  CYS C 128       1.555  -6.461   0.983  1.00 94.80           S  
ATOM   2804  N   LYS C 129       5.176  -9.303   2.671  1.00 89.48           N  
ATOM   2805  CA  LYS C 129       5.883 -10.574   2.813  1.00 89.48           C  
ATOM   2806  C   LYS C 129       6.216 -10.855   4.276  1.00 89.48           C  
ATOM   2807  O   LYS C 129       6.080 -11.988   4.742  1.00 89.48           O  
ATOM   2808  CB  LYS C 129       7.161 -10.573   1.974  1.00 89.48           C  
ATOM   2809  CG  LYS C 129       7.860 -11.923   1.912  1.00 89.48           C  
ATOM   2810  CD  LYS C 129       9.061 -11.888   0.976  1.00 89.48           C  
ATOM   2811  CE  LYS C 129       9.796 -13.222   0.956  1.00 89.48           C  
ATOM   2812  NZ  LYS C 129      10.929 -13.216  -0.017  1.00 89.48           N  
ATOM   2813  N   ASN C 130       6.554  -9.823   5.025  1.00 92.32           N  
ATOM   2814  CA  ASN C 130       6.988 -10.059   6.398  1.00 92.32           C  
ATOM   2815  C   ASN C 130       6.217  -9.189   7.386  1.00 92.32           C  
ATOM   2816  O   ASN C 130       6.506  -9.197   8.583  1.00 92.32           O  
ATOM   2817  CB  ASN C 130       8.492  -9.814   6.534  1.00 92.32           C  
ATOM   2818  CG  ASN C 130       8.917  -8.467   5.982  1.00 92.32           C  
ATOM   2819  ND2 ASN C 130      10.212  -8.309   5.737  1.00 92.32           N  
ATOM   2820  OD1 ASN C 130       8.088  -7.577   5.779  1.00 92.32           O  
ATOM   2821  N   CYS C 131       5.320  -8.456   6.918  1.00 96.40           N  
ATOM   2822  CA  CYS C 131       4.444  -7.615   7.728  1.00 96.40           C  
ATOM   2823  C   CYS C 131       5.239  -6.527   8.439  1.00 96.40           C  
ATOM   2824  O   CYS C 131       4.876  -6.107   9.539  1.00 96.40           O  
ATOM   2825  CB  CYS C 131       3.686  -8.459   8.752  1.00 96.40           C  
ATOM   2826  SG  CYS C 131       2.531  -9.636   8.014  1.00 96.40           S  
ATOM   2827  N   LYS C 132       6.317  -6.063   7.854  1.00 94.47           N  
ATOM   2828  CA  LYS C 132       7.152  -5.021   8.445  1.00 94.47           C  
ATOM   2829  C   LYS C 132       6.692  -3.633   8.006  1.00 94.47           C  
ATOM   2830  O   LYS C 132       6.433  -3.406   6.823  1.00 94.47           O  
ATOM   2831  CB  LYS C 132       8.619  -5.230   8.069  1.00 94.47           C  
ATOM   2832  CG  LYS C 132       9.602  -4.531   8.996  1.00 94.47           C  
ATOM   2833  CD  LYS C 132      11.043  -4.886   8.654  1.00 94.47           C  
ATOM   2834  CE  LYS C 132      12.032  -4.076   9.483  1.00 94.47           C  
ATOM   2835  NZ  LYS C 132      13.446  -4.409   9.137  1.00 94.47           N  
ATOM   2836  N   LYS C 133       6.581  -2.807   8.963  1.00 94.96           N  
ATOM   2837  CA  LYS C 133       6.232  -1.412   8.707  1.00 94.96           C  
ATOM   2838  C   LYS C 133       7.484  -0.548   8.581  1.00 94.96           C  
ATOM   2839  O   LYS C 133       8.345  -0.560   9.463  1.00 94.96           O  
ATOM   2840  CB  LYS C 133       5.331  -0.871   9.818  1.00 94.96           C  
ATOM   2841  CG  LYS C 133       4.600   0.413   9.452  1.00 94.96           C  
ATOM   2842  CD  LYS C 133       3.688   0.876  10.579  1.00 94.96           C  
ATOM   2843  CE  LYS C 133       2.366   1.413  10.045  1.00 94.96           C  
ATOM   2844  NZ  LYS C 133       1.582   2.112  11.107  1.00 94.96           N  
ATOM   2845  N   GLU C 134       7.618   0.171   7.507  1.00 92.82           N  
ATOM   2846  CA  GLU C 134       8.780   1.016   7.248  1.00 92.82           C  
ATOM   2847  C   GLU C 134       8.367   2.353   6.638  1.00 92.82           C  
ATOM   2848  O   GLU C 134       7.323   2.447   5.988  1.00 92.82           O  
ATOM   2849  CB  GLU C 134       9.770   0.301   6.325  1.00 92.82           C  
ATOM   2850  CG  GLU C 134      10.473  -0.881   6.975  1.00 92.82           C  
ATOM   2851  CD  GLU C 134      11.468  -1.570   6.054  1.00 92.82           C  
ATOM   2852  OE1 GLU C 134      12.165  -2.507   6.504  1.00 92.82           O  
ATOM   2853  OE2 GLU C 134      11.552  -1.167   4.872  1.00 92.82           O  
ATOM   2854  N   VAL C 135       9.177   3.311   6.958  1.00 92.88           N  
ATOM   2855  CA  VAL C 135       8.957   4.621   6.354  1.00 92.88           C  
ATOM   2856  C   VAL C 135       9.741   4.726   5.048  1.00 92.88           C  
ATOM   2857  O   VAL C 135      10.964   4.563   5.037  1.00 92.88           O  
ATOM   2858  CB  VAL C 135       9.363   5.764   7.312  1.00 92.88           C  
ATOM   2859  CG1 VAL C 135       9.165   7.124   6.643  1.00 92.88           C  
ATOM   2860  CG2 VAL C 135       8.560   5.681   8.609  1.00 92.88           C  
ATOM   2861  N   HIS C 136       9.011   4.944   4.019  1.00 91.96           N  
ATOM   2862  CA  HIS C 136       9.594   5.055   2.686  1.00 91.96           C  
ATOM   2863  C   HIS C 136       9.662   6.511   2.235  1.00 91.96           C  
ATOM   2864  O   HIS C 136       8.681   7.249   2.356  1.00 91.96           O  
ATOM   2865  CB  HIS C 136       8.791   4.230   1.679  1.00 91.96           C  
ATOM   2866  CG  HIS C 136       9.266   4.375   0.269  1.00 91.96           C  
ATOM   2867  CD2 HIS C 136       8.734   5.037  -0.785  1.00 91.96           C  
ATOM   2868  ND1 HIS C 136      10.427   3.791  -0.188  1.00 91.96           N  
ATOM   2869  CE1 HIS C 136      10.589   4.090  -1.468  1.00 91.96           C  
ATOM   2870  NE2 HIS C 136       9.574   4.845  -1.853  1.00 91.96           N  
ATOM   2871  N   ALA C 137      10.833   6.884   1.666  1.00 91.72           N  
ATOM   2872  CA  ALA C 137      11.004   8.245   1.165  1.00 91.72           C  
ATOM   2873  C   ALA C 137      10.690   8.323  -0.326  1.00 91.72           C  
ATOM   2874  O   ALA C 137      11.382   7.715  -1.147  1.00 91.72           O  
ATOM   2875  CB  ALA C 137      12.425   8.735   1.432  1.00 91.72           C  
ATOM   2876  N   CYS C 138       9.660   9.032  -0.579  1.00 93.12           N  
ATOM   2877  CA  CYS C 138       9.288   9.298  -1.964  1.00 93.12           C  
ATOM   2878  C   CYS C 138       9.955  10.570  -2.474  1.00 93.12           C  
ATOM   2879  O   CYS C 138       9.462  11.674  -2.235  1.00 93.12           O  
ATOM   2880  CB  CYS C 138       7.771   9.419  -2.098  1.00 93.12           C  
ATOM   2881  SG  CYS C 138       6.864   8.030  -1.382  1.00 93.12           S  
ATOM   2882  N   ARG C 139      11.012  10.364  -3.262  1.00 93.35           N  
ATOM   2883  CA  ARG C 139      11.803  11.505  -3.711  1.00 93.35           C  
ATOM   2884  C   ARG C 139      11.452  11.884  -5.145  1.00 93.35           C  
ATOM   2885  O   ARG C 139      11.526  11.050  -6.050  1.00 93.35           O  
ATOM   2886  CB  ARG C 139      13.298  11.200  -3.600  1.00 93.35           C  
ATOM   2887  CG  ARG C 139      13.758  10.876  -2.187  1.00 93.35           C  
ATOM   2888  CD  ARG C 139      15.252  10.591  -2.132  1.00 93.35           C  
ATOM   2889  NE  ARG C 139      15.667  10.142  -0.806  1.00 93.35           N  
ATOM   2890  CZ  ARG C 139      16.111  10.939   0.161  1.00 93.35           C  
ATOM   2891  NH1 ARG C 139      16.208  12.250  -0.033  1.00 93.35           N  
ATOM   2892  NH2 ARG C 139      16.461  10.424   1.330  1.00 93.35           N  
ATOM   2893  N   LYS C 140      10.971  13.089  -5.263  1.00 92.86           N  
ATOM   2894  CA  LYS C 140      10.707  13.690  -6.567  1.00 92.86           C  
ATOM   2895  C   LYS C 140      11.545  14.948  -6.773  1.00 92.86           C  
ATOM   2896  O   LYS C 140      12.575  15.128  -6.121  1.00 92.86           O  
ATOM   2897  CB  LYS C 140       9.220  14.020  -6.714  1.00 92.86           C  
ATOM   2898  CG  LYS C 140       8.294  12.847  -6.425  1.00 92.86           C  
ATOM   2899  CD  LYS C 140       8.428  11.757  -7.479  1.00 92.86           C  
ATOM   2900  CE  LYS C 140       7.441  10.622  -7.239  1.00 92.86           C  
ATOM   2901  NZ  LYS C 140       6.111  10.903  -7.859  1.00 92.86           N  
ATOM   2902  N   SER C 141      11.147  15.754  -7.747  1.00 91.87           N  
ATOM   2903  CA  SER C 141      11.870  16.999  -7.987  1.00 91.87           C  
ATOM   2904  C   SER C 141      11.777  17.932  -6.785  1.00 91.87           C  
ATOM   2905  O   SER C 141      10.709  18.076  -6.185  1.00 91.87           O  
ATOM   2906  CB  SER C 141      11.328  17.702  -9.232  1.00 91.87           C  
ATOM   2907  OG  SER C 141      11.868  19.007  -9.348  1.00 91.87           O  
ATOM   2908  N   TYR C 142      12.850  18.522  -6.399  1.00 84.56           N  
ATOM   2909  CA  TYR C 142      12.908  19.404  -5.238  1.00 84.56           C  
ATOM   2910  C   TYR C 142      12.123  20.686  -5.488  1.00 84.56           C  
ATOM   2911  O   TYR C 142      11.569  21.273  -4.557  1.00 84.56           O  
ATOM   2912  CB  TYR C 142      14.361  19.740  -4.891  1.00 84.56           C  
ATOM   2913  CG  TYR C 142      15.031  18.706  -4.019  1.00 84.56           C  
ATOM   2914  CD1 TYR C 142      14.779  18.651  -2.649  1.00 84.56           C  
ATOM   2915  CD2 TYR C 142      15.919  17.782  -4.560  1.00 84.56           C  
ATOM   2916  CE1 TYR C 142      15.395  17.702  -1.841  1.00 84.56           C  
ATOM   2917  CE2 TYR C 142      16.541  16.829  -3.762  1.00 84.56           C  
ATOM   2918  CZ  TYR C 142      16.273  16.796  -2.406  1.00 84.56           C  
ATOM   2919  OH  TYR C 142      16.886  15.853  -1.611  1.00 84.56           O  
ATOM   2920  N   ASP C 143      12.143  21.099  -6.664  1.00 83.27           N  
ATOM   2921  CA  ASP C 143      11.478  22.358  -6.985  1.00 83.27           C  
ATOM   2922  C   ASP C 143      10.020  22.126  -7.373  1.00 83.27           C  
ATOM   2923  O   ASP C 143       9.736  21.481  -8.386  1.00 83.27           O  
ATOM   2924  CB  ASP C 143      12.215  23.081  -8.114  1.00 83.27           C  
ATOM   2925  CG  ASP C 143      11.668  24.471  -8.384  1.00 83.27           C  
ATOM   2926  OD1 ASP C 143      10.798  24.944  -7.620  1.00 83.27           O  
ATOM   2927  OD2 ASP C 143      12.109  25.101  -9.370  1.00 83.27           O  
ATOM   2928  N   CYS C 144       9.102  22.582  -6.541  1.00 93.61           N  
ATOM   2929  CA  CYS C 144       7.672  22.412  -6.773  1.00 93.61           C  
ATOM   2930  C   CYS C 144       7.119  23.546  -7.628  1.00 93.61           C  
ATOM   2931  O   CYS C 144       5.903  23.725  -7.717  1.00 93.61           O  
ATOM   2932  CB  CYS C 144       6.918  22.347  -5.446  1.00 93.61           C  
ATOM   2933  SG  CYS C 144       7.291  20.876  -4.467  1.00 93.61           S  
ATOM   2934  N   GLY C 145       8.028  24.298  -8.229  1.00 90.22           N  
ATOM   2935  CA  GLY C 145       7.632  25.350  -9.152  1.00 90.22           C  
ATOM   2936  C   GLY C 145       7.497  26.708  -8.488  1.00 90.22           C  
ATOM   2937  O   GLY C 145       7.715  26.839  -7.282  1.00 90.22           O  
ATOM   2938  N   GLU C 146       7.218  27.735  -9.397  1.00 93.57           N  
ATOM   2939  CA  GLU C 146       7.077  29.117  -8.948  1.00 93.57           C  
ATOM   2940  C   GLU C 146       5.630  29.589  -9.062  1.00 93.57           C  
ATOM   2941  O   GLU C 146       4.945  29.275 -10.038  1.00 93.57           O  
ATOM   2942  CB  GLU C 146       7.997  30.041  -9.751  1.00 93.57           C  
ATOM   2943  CG  GLU C 146       8.255  31.383  -9.083  1.00 93.57           C  
ATOM   2944  CD  GLU C 146       9.240  32.254  -9.848  1.00 93.57           C  
ATOM   2945  OE1 GLU C 146       9.463  33.417  -9.443  1.00 93.57           O  
ATOM   2946  OE2 GLU C 146       9.792  31.767 -10.860  1.00 93.57           O  
ATOM   2947  N   ARG C 147       5.199  30.184  -7.967  1.00 96.34           N  
ATOM   2948  CA  ARG C 147       3.847  30.733  -7.950  1.00 96.34           C  
ATOM   2949  C   ARG C 147       3.868  32.247  -8.123  1.00 96.34           C  
ATOM   2950  O   ARG C 147       4.559  32.952  -7.385  1.00 96.34           O  
ATOM   2951  CB  ARG C 147       3.133  30.364  -6.647  1.00 96.34           C  
ATOM   2952  CG  ARG C 147       3.048  28.867  -6.394  1.00 96.34           C  
ATOM   2953  CD  ARG C 147       2.050  28.538  -5.292  1.00 96.34           C  
ATOM   2954  NE  ARG C 147       2.003  27.105  -5.019  1.00 96.34           N  
ATOM   2955  CZ  ARG C 147       1.134  26.517  -4.201  1.00 96.34           C  
ATOM   2956  NH1 ARG C 147       0.218  27.232  -3.559  1.00 96.34           N  
ATOM   2957  NH2 ARG C 147       1.182  25.205  -4.024  1.00 96.34           N  
ATOM   2958  N   ASN C 148       3.181  32.692  -9.134  1.00 96.74           N  
ATOM   2959  CA  ASN C 148       3.019  34.129  -9.326  1.00 96.74           C  
ATOM   2960  C   ASN C 148       1.741  34.642  -8.668  1.00 96.74           C  
ATOM   2961  O   ASN C 148       0.640  34.239  -9.044  1.00 96.74           O  
ATOM   2962  CB  ASN C 148       3.025  34.477 -10.816  1.00 96.74           C  
ATOM   2963  CG  ASN C 148       4.371  34.232 -11.467  1.00 96.74           C  
ATOM   2964  ND2 ASN C 148       4.358  33.605 -12.638  1.00 96.74           N  
ATOM   2965  OD1 ASN C 148       5.415  34.603 -10.923  1.00 96.74           O  
ATOM   2966  N   VAL C 149       1.988  35.558  -7.710  1.00 96.51           N  
ATOM   2967  CA  VAL C 149       0.852  36.060  -6.944  1.00 96.51           C  
ATOM   2968  C   VAL C 149       0.694  37.561  -7.178  1.00 96.51           C  
ATOM   2969  O   VAL C 149       1.608  38.339  -6.893  1.00 96.51           O  
ATOM   2970  CB  VAL C 149       1.011  35.770  -5.435  1.00 96.51           C  
ATOM   2971  CG1 VAL C 149      -0.204  36.272  -4.657  1.00 96.51           C  
ATOM   2972  CG2 VAL C 149       1.220  34.275  -5.199  1.00 96.51           C  
ATOM   2973  N   GLU C 150      -0.438  37.972  -7.720  1.00 96.21           N  
ATOM   2974  CA  GLU C 150      -0.784  39.382  -7.871  1.00 96.21           C  
ATOM   2975  C   GLU C 150      -1.808  39.815  -6.825  1.00 96.21           C  
ATOM   2976  O   GLU C 150      -2.895  39.241  -6.738  1.00 96.21           O  
ATOM   2977  CB  GLU C 150      -1.323  39.656  -9.278  1.00 96.21           C  
ATOM   2978  CG  GLU C 150      -0.324  39.358 -10.387  1.00 96.21           C  
ATOM   2979  CD  GLU C 150      -0.859  39.669 -11.776  1.00 96.21           C  
ATOM   2980  OE1 GLU C 150      -0.114  39.497 -12.767  1.00 96.21           O  
ATOM   2981  OE2 GLU C 150      -2.035  40.088 -11.873  1.00 96.21           O  
ATOM   2982  N   VAL C 151      -1.371  40.815  -6.120  1.00 95.68           N  
ATOM   2983  CA  VAL C 151      -2.248  41.267  -5.045  1.00 95.68           C  
ATOM   2984  C   VAL C 151      -2.464  42.775  -5.154  1.00 95.68           C  
ATOM   2985  O   VAL C 151      -1.501  43.545  -5.200  1.00 95.68           O  
ATOM   2986  CB  VAL C 151      -1.672  40.911  -3.656  1.00 95.68           C  
ATOM   2987  CG1 VAL C 151      -2.674  41.250  -2.554  1.00 95.68           C  
ATOM   2988  CG2 VAL C 151      -1.291  39.432  -3.600  1.00 95.68           C  
ATOM   2989  N   PRO C 152      -3.788  43.211  -5.126  1.00 94.71           N  
ATOM   2990  CA  PRO C 152      -4.038  44.654  -5.097  1.00 94.71           C  
ATOM   2991  C   PRO C 152      -3.590  45.303  -3.789  1.00 94.71           C  
ATOM   2992  O   PRO C 152      -3.628  44.666  -2.735  1.00 94.71           O  
ATOM   2993  CB  PRO C 152      -5.557  44.752  -5.263  1.00 94.71           C  
ATOM   2994  CG  PRO C 152      -5.975  43.403  -5.756  1.00 94.71           C  
ATOM   2995  CD  PRO C 152      -4.980  42.389  -5.270  1.00 94.71           C  
ATOM   2996  N   GLN C 153      -3.225  46.565  -3.997  1.00 93.56           N  
ATOM   2997  CA  GLN C 153      -2.801  47.314  -2.820  1.00 93.56           C  
ATOM   2998  C   GLN C 153      -3.907  47.364  -1.770  1.00 93.56           C  
ATOM   2999  O   GLN C 153      -5.083  47.514  -2.108  1.00 93.56           O  
ATOM   3000  CB  GLN C 153      -2.381  48.733  -3.210  1.00 93.56           C  
ATOM   3001  CG  GLN C 153      -1.598  49.462  -2.126  1.00 93.56           C  
ATOM   3002  CD  GLN C 153      -1.028  50.784  -2.602  1.00 93.56           C  
ATOM   3003  NE2 GLN C 153      -0.294  51.463  -1.728  1.00 93.56           N  
ATOM   3004  OE1 GLN C 153      -1.246  51.193  -3.747  1.00 93.56           O  
ATOM   3005  N   MET C 154      -3.576  47.219  -0.521  1.00 93.06           N  
ATOM   3006  CA  MET C 154      -4.449  47.298   0.648  1.00 93.06           C  
ATOM   3007  C   MET C 154      -5.251  46.012   0.816  1.00 93.06           C  
ATOM   3008  O   MET C 154      -6.134  45.935   1.672  1.00 93.06           O  
ATOM   3009  CB  MET C 154      -5.396  48.493   0.531  1.00 93.06           C  
ATOM   3010  CG  MET C 154      -4.722  49.835   0.768  1.00 93.06           C  
ATOM   3011  SD  MET C 154      -4.391  50.152   2.545  1.00 93.06           S  
ATOM   3012  CE  MET C 154      -5.883  51.085   2.987  1.00 93.06           C  
ATOM   3013  N   GLU C 155      -5.021  45.076  -0.053  1.00 94.84           N  
ATOM   3014  CA  GLU C 155      -5.617  43.754   0.117  1.00 94.84           C  
ATOM   3015  C   GLU C 155      -4.660  42.804   0.832  1.00 94.84           C  
ATOM   3016  O   GLU C 155      -3.502  43.149   1.075  1.00 94.84           O  
ATOM   3017  CB  GLU C 155      -6.023  43.169  -1.238  1.00 94.84           C  
ATOM   3018  CG  GLU C 155      -7.221  43.861  -1.873  1.00 94.84           C  
ATOM   3019  CD  GLU C 155      -7.976  42.976  -2.852  1.00 94.84           C  
ATOM   3020  OE1 GLU C 155      -8.960  43.450  -3.463  1.00 94.84           O  
ATOM   3021  OE2 GLU C 155      -7.581  41.799  -3.007  1.00 94.84           O  
ATOM   3022  N   ASP C 156      -5.131  41.702   1.196  1.00 96.28           N  
ATOM   3023  CA  ASP C 156      -4.328  40.744   1.948  1.00 96.28           C  
ATOM   3024  C   ASP C 156      -3.540  39.832   1.010  1.00 96.28           C  
ATOM   3025  O   ASP C 156      -4.093  39.295   0.048  1.00 96.28           O  
ATOM   3026  CB  ASP C 156      -5.214  39.908   2.873  1.00 96.28           C  
ATOM   3027  CG  ASP C 156      -5.939  40.743   3.913  1.00 96.28           C  
ATOM   3028  OD1 ASP C 156      -5.639  41.950   4.044  1.00 96.28           O  
ATOM   3029  OD2 ASP C 156      -6.816  40.190   4.611  1.00 96.28           O  
ATOM   3030  N   MET C 157      -2.303  39.710   1.263  1.00 96.22           N  
ATOM   3031  CA  MET C 157      -1.467  38.753   0.544  1.00 96.22           C  
ATOM   3032  C   MET C 157      -1.471  37.397   1.239  1.00 96.22           C  
ATOM   3033  O   MET C 157      -1.210  37.309   2.440  1.00 96.22           O  
ATOM   3034  CB  MET C 157      -0.034  39.276   0.422  1.00 96.22           C  
ATOM   3035  CG  MET C 157       0.903  38.332  -0.312  1.00 96.22           C  
ATOM   3036  SD  MET C 157       2.661  38.838  -0.174  1.00 96.22           S  
ATOM   3037  CE  MET C 157       3.009  38.323   1.532  1.00 96.22           C  
ATOM   3038  N   ILE C 158      -1.837  36.360   0.544  1.00 97.55           N  
ATOM   3039  CA  ILE C 158      -1.863  35.005   1.086  1.00 97.55           C  
ATOM   3040  C   ILE C 158      -0.967  34.097   0.247  1.00 97.55           C  
ATOM   3041  O   ILE C 158      -1.235  33.869  -0.935  1.00 97.55           O  
ATOM   3042  CB  ILE C 158      -3.300  34.444   1.135  1.00 97.55           C  
ATOM   3043  CG1 ILE C 158      -4.212  35.377   1.940  1.00 97.55           C  
ATOM   3044  CG2 ILE C 158      -3.308  33.030   1.723  1.00 97.55           C  
ATOM   3045  CD1 ILE C 158      -5.679  34.971   1.928  1.00 97.55           C  
ATOM   3046  N   LEU C 159       0.090  33.660   0.831  1.00 97.89           N  
ATOM   3047  CA  LEU C 159       0.980  32.688   0.203  1.00 97.89           C  
ATOM   3048  C   LEU C 159       0.741  31.290   0.765  1.00 97.89           C  
ATOM   3049  O   LEU C 159       1.002  31.038   1.943  1.00 97.89           O  
ATOM   3050  CB  LEU C 159       2.442  33.089   0.407  1.00 97.89           C  
ATOM   3051  CG  LEU C 159       2.814  34.520   0.011  1.00 97.89           C  
ATOM   3052  CD1 LEU C 159       4.302  34.763   0.239  1.00 97.89           C  
ATOM   3053  CD2 LEU C 159       2.440  34.786  -1.443  1.00 97.89           C  
ATOM   3054  N   ASP C 160       0.270  30.374  -0.018  1.00 97.88           N  
ATOM   3055  CA  ASP C 160      -0.093  29.026   0.407  1.00 97.88           C  
ATOM   3056  C   ASP C 160       0.979  28.015   0.004  1.00 97.88           C  
ATOM   3057  O   ASP C 160       1.209  27.788  -1.185  1.00 97.88           O  
ATOM   3058  CB  ASP C 160      -1.445  28.622  -0.184  1.00 97.88           C  
ATOM   3059  CG  ASP C 160      -1.997  27.341   0.416  1.00 97.88           C  
ATOM   3060  OD1 ASP C 160      -1.329  26.738   1.285  1.00 97.88           O  
ATOM   3061  OD2 ASP C 160      -3.108  26.930   0.017  1.00 97.88           O  
ATOM   3062  N   CYS C 161       1.556  27.407   1.024  1.00 97.48           N  
ATOM   3063  CA  CYS C 161       2.628  26.444   0.797  1.00 97.48           C  
ATOM   3064  C   CYS C 161       2.121  25.015   0.955  1.00 97.48           C  
ATOM   3065  O   CYS C 161       2.892  24.062   0.829  1.00 97.48           O  
ATOM   3066  CB  CYS C 161       3.787  26.694   1.761  1.00 97.48           C  
ATOM   3067  SG  CYS C 161       5.326  25.883   1.277  1.00 97.48           S  
ATOM   3068  N   GLU C 162       0.924  24.793   1.170  1.00 97.09           N  
ATOM   3069  CA  GLU C 162       0.349  23.476   1.426  1.00 97.09           C  
ATOM   3070  C   GLU C 162       0.131  22.706   0.127  1.00 97.09           C  
ATOM   3071  O   GLU C 162      -0.374  23.259  -0.851  1.00 97.09           O  
ATOM   3072  CB  GLU C 162      -0.972  23.604   2.189  1.00 97.09           C  
ATOM   3073  CG  GLU C 162      -1.557  22.271   2.634  1.00 97.09           C  
ATOM   3074  CD  GLU C 162      -2.811  22.420   3.482  1.00 97.09           C  
ATOM   3075  OE1 GLU C 162      -3.290  21.407   4.040  1.00 97.09           O  
ATOM   3076  OE2 GLU C 162      -3.318  23.559   3.588  1.00 97.09           O  
ATOM   3077  N   LEU C 163       0.569  21.544   0.143  1.00 96.27           N  
ATOM   3078  CA  LEU C 163       0.274  20.604  -0.934  1.00 96.27           C  
ATOM   3079  C   LEU C 163      -0.611  19.466  -0.434  1.00 96.27           C  
ATOM   3080  O   LEU C 163      -0.655  19.190   0.766  1.00 96.27           O  
ATOM   3081  CB  LEU C 163       1.569  20.039  -1.522  1.00 96.27           C  
ATOM   3082  CG  LEU C 163       2.546  21.056  -2.113  1.00 96.27           C  
ATOM   3083  CD1 LEU C 163       3.848  20.370  -2.513  1.00 96.27           C  
ATOM   3084  CD2 LEU C 163       1.920  21.767  -3.308  1.00 96.27           C  
ATOM   3085  N   ASN C 164      -1.293  18.762  -1.319  1.00 94.86           N  
ATOM   3086  CA  ASN C 164      -2.307  17.771  -0.974  1.00 94.86           C  
ATOM   3087  C   ASN C 164      -1.706  16.600  -0.202  1.00 94.86           C  
ATOM   3088  O   ASN C 164      -2.376  15.993   0.634  1.00 94.86           O  
ATOM   3089  CB  ASN C 164      -3.017  17.269  -2.233  1.00 94.86           C  
ATOM   3090  CG  ASN C 164      -2.052  16.763  -3.286  1.00 94.86           C  
ATOM   3091  ND2 ASN C 164      -2.573  16.044  -4.273  1.00 94.86           N  
ATOM   3092  OD1 ASN C 164      -0.846  17.016  -3.213  1.00 94.86           O  
ATOM   3093  N   TRP C 165      -0.457  16.354  -0.419  1.00 96.21           N  
ATOM   3094  CA  TRP C 165       0.151  15.163   0.165  1.00 96.21           C  
ATOM   3095  C   TRP C 165       0.796  15.484   1.508  1.00 96.21           C  
ATOM   3096  O   TRP C 165       1.234  14.582   2.226  1.00 96.21           O  
ATOM   3097  CB  TRP C 165       1.192  14.568  -0.787  1.00 96.21           C  
ATOM   3098  CG  TRP C 165       2.291  15.518  -1.158  1.00 96.21           C  
ATOM   3099  CD1 TRP C 165       2.321  16.366  -2.230  1.00 96.21           C  
ATOM   3100  CD2 TRP C 165       3.524  15.712  -0.457  1.00 96.21           C  
ATOM   3101  CE2 TRP C 165       4.254  16.695  -1.162  1.00 96.21           C  
ATOM   3102  CE3 TRP C 165       4.080  15.151   0.700  1.00 96.21           C  
ATOM   3103  NE1 TRP C 165       3.498  17.077  -2.238  1.00 96.21           N  
ATOM   3104  CZ2 TRP C 165       5.515  17.129  -0.746  1.00 96.21           C  
ATOM   3105  CZ3 TRP C 165       5.336  15.585   1.112  1.00 96.21           C  
ATOM   3106  CH2 TRP C 165       6.037  16.564   0.389  1.00 96.21           C  
ATOM   3107  N   HIS C 166       0.918  16.761   1.921  1.00 96.39           N  
ATOM   3108  CA  HIS C 166       1.578  17.156   3.160  1.00 96.39           C  
ATOM   3109  C   HIS C 166       0.921  16.497   4.369  1.00 96.39           C  
ATOM   3110  O   HIS C 166       1.611  16.025   5.275  1.00 96.39           O  
ATOM   3111  CB  HIS C 166       1.559  18.677   3.316  1.00 96.39           C  
ATOM   3112  CG  HIS C 166       2.567  19.380   2.464  1.00 96.39           C  
ATOM   3113  CD2 HIS C 166       3.484  18.900   1.592  1.00 96.39           C  
ATOM   3114  ND1 HIS C 166       2.708  20.752   2.457  1.00 96.39           N  
ATOM   3115  CE1 HIS C 166       3.672  21.084   1.614  1.00 96.39           C  
ATOM   3116  NE2 HIS C 166       4.158  19.980   1.076  1.00 96.39           N  
ATOM   3117  N   GLN C 167      -0.391  16.482   4.325  1.00 94.20           N  
ATOM   3118  CA  GLN C 167      -1.124  15.940   5.463  1.00 94.20           C  
ATOM   3119  C   GLN C 167      -0.828  14.454   5.653  1.00 94.20           C  
ATOM   3120  O   GLN C 167      -0.865  13.947   6.775  1.00 94.20           O  
ATOM   3121  CB  GLN C 167      -2.627  16.158   5.287  1.00 94.20           C  
ATOM   3122  CG  GLN C 167      -3.048  17.620   5.347  1.00 94.20           C  
ATOM   3123  CD  GLN C 167      -4.530  17.815   5.088  1.00 94.20           C  
ATOM   3124  NE2 GLN C 167      -4.999  19.051   5.226  1.00 94.20           N  
ATOM   3125  OE1 GLN C 167      -5.248  16.863   4.766  1.00 94.20           O  
ATOM   3126  N   ALA C 168      -0.544  13.804   4.638  1.00 94.40           N  
ATOM   3127  CA  ALA C 168      -0.334  12.359   4.682  1.00 94.40           C  
ATOM   3128  C   ALA C 168       1.131  12.027   4.951  1.00 94.40           C  
ATOM   3129  O   ALA C 168       1.462  10.891   5.300  1.00 94.40           O  
ATOM   3130  CB  ALA C 168      -0.793  11.713   3.377  1.00 94.40           C  
ATOM   3131  N   SER C 169       2.026  12.999   4.826  1.00 95.61           N  
ATOM   3132  CA  SER C 169       3.457  12.765   4.989  1.00 95.61           C  
ATOM   3133  C   SER C 169       3.840  12.692   6.464  1.00 95.61           C  
ATOM   3134  O   SER C 169       3.293  13.426   7.290  1.00 95.61           O  
ATOM   3135  CB  SER C 169       4.264  13.866   4.299  1.00 95.61           C  
ATOM   3136  OG  SER C 169       5.654  13.630   4.435  1.00 95.61           O  
ATOM   3137  N   GLU C 170       4.777  11.776   6.667  1.00 94.86           N  
ATOM   3138  CA  GLU C 170       5.316  11.672   8.020  1.00 94.86           C  
ATOM   3139  C   GLU C 170       6.566  12.533   8.184  1.00 94.86           C  
ATOM   3140  O   GLU C 170       7.171  12.952   7.195  1.00 94.86           O  
ATOM   3141  CB  GLU C 170       5.633  10.214   8.362  1.00 94.86           C  
ATOM   3142  CG  GLU C 170       4.429   9.287   8.281  1.00 94.86           C  
ATOM   3143  CD  GLU C 170       4.463   8.166   9.307  1.00 94.86           C  
ATOM   3144  OE1 GLU C 170       3.497   7.373   9.372  1.00 94.86           O  
ATOM   3145  OE2 GLU C 170       5.464   8.083  10.055  1.00 94.86           O  
ATOM   3146  N   GLY C 171       6.873  12.901   9.490  1.00 94.53           N  
ATOM   3147  CA  GLY C 171       8.141  13.522   9.836  1.00 94.53           C  
ATOM   3148  C   GLY C 171       8.218  14.984   9.438  1.00 94.53           C  
ATOM   3149  O   GLY C 171       9.307  15.514   9.209  1.00 94.53           O  
ATOM   3150  N   LEU C 172       7.119  15.564   9.299  1.00 95.95           N  
ATOM   3151  CA  LEU C 172       7.131  16.976   8.931  1.00 95.95           C  
ATOM   3152  C   LEU C 172       7.359  17.855  10.156  1.00 95.95           C  
ATOM   3153  O   LEU C 172       6.934  17.509  11.262  1.00 95.95           O  
ATOM   3154  CB  LEU C 172       5.817  17.364   8.248  1.00 95.95           C  
ATOM   3155  CG  LEU C 172       5.487  16.629   6.947  1.00 95.95           C  
ATOM   3156  CD1 LEU C 172       4.119  17.062   6.428  1.00 95.95           C  
ATOM   3157  CD2 LEU C 172       6.567  16.882   5.901  1.00 95.95           C  
ATOM   3158  N   THR C 173       8.050  18.945   9.920  1.00 95.86           N  
ATOM   3159  CA  THR C 173       8.282  19.905  10.995  1.00 95.86           C  
ATOM   3160  C   THR C 173       7.504  21.193  10.746  1.00 95.86           C  
ATOM   3161  O   THR C 173       6.274  21.206  10.816  1.00 95.86           O  
ATOM   3162  CB  THR C 173       9.780  20.226  11.143  1.00 95.86           C  
ATOM   3163  CG2 THR C 173      10.570  18.990  11.559  1.00 95.86           C  
ATOM   3164  OG1 THR C 173      10.286  20.703   9.890  1.00 95.86           O  
ATOM   3165  N   ASP C 174       8.208  22.288  10.447  1.00 96.87           N  
ATOM   3166  CA  ASP C 174       7.509  23.562  10.323  1.00 96.87           C  
ATOM   3167  C   ASP C 174       7.621  24.115   8.903  1.00 96.87           C  
ATOM   3168  O   ASP C 174       8.555  23.776   8.173  1.00 96.87           O  
ATOM   3169  CB  ASP C 174       8.059  24.578  11.328  1.00 96.87           C  
ATOM   3170  CG  ASP C 174       7.780  24.195  12.769  1.00 96.87           C  
ATOM   3171  OD1 ASP C 174       6.752  23.536  13.038  1.00 96.87           O  
ATOM   3172  OD2 ASP C 174       8.593  24.558  13.646  1.00 96.87           O  
ATOM   3173  N   TYR C 175       6.565  24.855   8.649  1.00 97.86           N  
ATOM   3174  CA  TYR C 175       6.675  25.704   7.468  1.00 97.86           C  
ATOM   3175  C   TYR C 175       7.482  26.961   7.772  1.00 97.86           C  
ATOM   3176  O   TYR C 175       7.237  27.638   8.772  1.00 97.86           O  
ATOM   3177  CB  TYR C 175       5.284  26.089   6.952  1.00 97.86           C  
ATOM   3178  CG  TYR C 175       4.480  24.917   6.444  1.00 97.86           C  
ATOM   3179  CD1 TYR C 175       4.534  24.540   5.104  1.00 97.86           C  
ATOM   3180  CD2 TYR C 175       3.664  24.187   7.301  1.00 97.86           C  
ATOM   3181  CE1 TYR C 175       3.793  23.462   4.631  1.00 97.86           C  
ATOM   3182  CE2 TYR C 175       2.918  23.107   6.838  1.00 97.86           C  
ATOM   3183  CZ  TYR C 175       2.990  22.753   5.503  1.00 97.86           C  
ATOM   3184  OH  TYR C 175       2.254  21.685   5.041  1.00 97.86           O  
ATOM   3185  N   SER C 176       8.512  27.243   6.926  1.00 97.87           N  
ATOM   3186  CA  SER C 176       9.311  28.461   7.037  1.00 97.87           C  
ATOM   3187  C   SER C 176       9.174  29.328   5.790  1.00 97.87           C  
ATOM   3188  O   SER C 176       9.442  28.871   4.677  1.00 97.87           O  
ATOM   3189  CB  SER C 176      10.783  28.116   7.269  1.00 97.87           C  
ATOM   3190  OG  SER C 176      10.934  27.304   8.421  1.00 97.87           O  
ATOM   3191  N   PHE C 177       8.722  30.544   6.054  1.00 98.30           N  
ATOM   3192  CA  PHE C 177       8.616  31.489   4.949  1.00 98.30           C  
ATOM   3193  C   PHE C 177       9.752  32.503   4.993  1.00 98.30           C  
ATOM   3194  O   PHE C 177      10.002  33.120   6.031  1.00 98.30           O  
ATOM   3195  CB  PHE C 177       7.265  32.211   4.986  1.00 98.30           C  
ATOM   3196  CG  PHE C 177       6.096  31.330   4.641  1.00 98.30           C  
ATOM   3197  CD1 PHE C 177       5.616  31.268   3.338  1.00 98.30           C  
ATOM   3198  CD2 PHE C 177       5.475  30.564   5.620  1.00 98.30           C  
ATOM   3199  CE1 PHE C 177       4.533  30.452   3.016  1.00 98.30           C  
ATOM   3200  CE2 PHE C 177       4.393  29.748   5.305  1.00 98.30           C  
ATOM   3201  CZ  PHE C 177       3.922  29.694   4.003  1.00 98.30           C  
ATOM   3202  N   TYR C 178      10.396  32.630   3.818  1.00 97.80           N  
ATOM   3203  CA  TYR C 178      11.503  33.570   3.689  1.00 97.80           C  
ATOM   3204  C   TYR C 178      11.189  34.646   2.656  1.00 97.80           C  
ATOM   3205  O   TYR C 178      10.575  34.364   1.624  1.00 97.80           O  
ATOM   3206  CB  TYR C 178      12.790  32.834   3.301  1.00 97.80           C  
ATOM   3207  CG  TYR C 178      13.233  31.810   4.316  1.00 97.80           C  
ATOM   3208  CD1 TYR C 178      14.121  32.149   5.335  1.00 97.80           C  
ATOM   3209  CD2 TYR C 178      12.768  30.501   4.258  1.00 97.80           C  
ATOM   3210  CE1 TYR C 178      14.534  31.207   6.272  1.00 97.80           C  
ATOM   3211  CE2 TYR C 178      13.174  29.551   5.190  1.00 97.80           C  
ATOM   3212  CZ  TYR C 178      14.056  29.913   6.192  1.00 97.80           C  
ATOM   3213  OH  TYR C 178      14.461  28.977   7.117  1.00 97.80           O  
ATOM   3214  N   ARG C 179      11.561  35.837   2.991  1.00 97.45           N  
ATOM   3215  CA  ARG C 179      11.614  36.894   1.986  1.00 97.45           C  
ATOM   3216  C   ARG C 179      12.982  36.943   1.315  1.00 97.45           C  
ATOM   3217  O   ARG C 179      14.009  37.026   1.993  1.00 97.45           O  
ATOM   3218  CB  ARG C 179      11.287  38.250   2.614  1.00 97.45           C  
ATOM   3219  CG  ARG C 179      11.233  39.394   1.614  1.00 97.45           C  
ATOM   3220  CD  ARG C 179       9.824  39.953   1.473  1.00 97.45           C  
ATOM   3221  NE  ARG C 179       9.776  41.062   0.525  1.00 97.45           N  
ATOM   3222  CZ  ARG C 179       8.678  41.744   0.210  1.00 97.45           C  
ATOM   3223  NH1 ARG C 179       7.510  41.441   0.764  1.00 97.45           N  
ATOM   3224  NH2 ARG C 179       8.748  42.736  -0.666  1.00 97.45           N  
ATOM   3225  N   VAL C 180      12.983  36.761   0.041  1.00 96.60           N  
ATOM   3226  CA  VAL C 180      14.238  36.743  -0.702  1.00 96.60           C  
ATOM   3227  C   VAL C 180      14.508  38.125  -1.294  1.00 96.60           C  
ATOM   3228  O   VAL C 180      13.722  38.626  -2.101  1.00 96.60           O  
ATOM   3229  CB  VAL C 180      14.219  35.679  -1.822  1.00 96.60           C  
ATOM   3230  CG1 VAL C 180      15.579  35.599  -2.515  1.00 96.60           C  
ATOM   3231  CG2 VAL C 180      13.823  34.317  -1.256  1.00 96.60           C  
ATOM   3232  N   TRP C 181      15.688  38.612  -0.933  1.00 94.51           N  
ATOM   3233  CA  TRP C 181      16.015  39.961  -1.379  1.00 94.51           C  
ATOM   3234  C   TRP C 181      16.910  39.925  -2.613  1.00 94.51           C  
ATOM   3235  O   TRP C 181      17.521  38.897  -2.915  1.00 94.51           O  
ATOM   3236  CB  TRP C 181      16.704  40.746  -0.258  1.00 94.51           C  
ATOM   3237  CG  TRP C 181      15.886  40.865   0.993  1.00 94.51           C  
ATOM   3238  CD1 TRP C 181      16.063  40.178   2.162  1.00 94.51           C  
ATOM   3239  CD2 TRP C 181      14.757  41.720   1.197  1.00 94.51           C  
ATOM   3240  CE2 TRP C 181      14.299  41.499   2.516  1.00 94.51           C  
ATOM   3241  CE3 TRP C 181      14.088  42.652   0.394  1.00 94.51           C  
ATOM   3242  NE1 TRP C 181      15.113  40.556   3.082  1.00 94.51           N  
ATOM   3243  CZ2 TRP C 181      13.201  42.179   3.048  1.00 94.51           C  
ATOM   3244  CZ3 TRP C 181      12.995  43.327   0.925  1.00 94.51           C  
ATOM   3245  CH2 TRP C 181      12.564  43.086   2.241  1.00 94.51           C  
ATOM   3246  N   GLY C 182      17.008  40.987  -3.364  1.00 89.29           N  
ATOM   3247  CA  GLY C 182      17.781  41.089  -4.592  1.00 89.29           C  
ATOM   3248  C   GLY C 182      19.269  40.884  -4.380  1.00 89.29           C  
ATOM   3249  O   GLY C 182      19.991  40.533  -5.315  1.00 89.29           O  
ATOM   3250  N   ASN C 183      19.733  41.122  -3.154  1.00 89.44           N  
ATOM   3251  CA  ASN C 183      21.152  40.968  -2.853  1.00 89.44           C  
ATOM   3252  C   ASN C 183      21.495  39.527  -2.488  1.00 89.44           C  
ATOM   3253  O   ASN C 183      22.517  39.270  -1.848  1.00 89.44           O  
ATOM   3254  CB  ASN C 183      21.567  41.914  -1.725  1.00 89.44           C  
ATOM   3255  CG  ASN C 183      20.650  41.825  -0.521  1.00 89.44           C  
ATOM   3256  ND2 ASN C 183      20.922  42.639   0.492  1.00 89.44           N  
ATOM   3257  OD1 ASN C 183      19.706  41.032  -0.502  1.00 89.44           O  
ATOM   3258  N   ASN C 184      20.688  38.653  -2.752  1.00 87.96           N  
ATOM   3259  CA  ASN C 184      20.861  37.223  -2.526  1.00 87.96           C  
ATOM   3260  C   ASN C 184      20.819  36.880  -1.040  1.00 87.96           C  
ATOM   3261  O   ASN C 184      21.444  35.913  -0.603  1.00 87.96           O  
ATOM   3262  CB  ASN C 184      22.173  36.736  -3.145  1.00 87.96           C  
ATOM   3263  CG  ASN C 184      22.088  36.588  -4.652  1.00 87.96           C  
ATOM   3264  ND2 ASN C 184      23.240  36.571  -5.313  1.00 87.96           N  
ATOM   3265  OD1 ASN C 184      20.995  36.491  -5.217  1.00 87.96           O  
ATOM   3266  N   THR C 185      20.315  37.742  -0.250  1.00 92.10           N  
ATOM   3267  CA  THR C 185      20.060  37.445   1.155  1.00 92.10           C  
ATOM   3268  C   THR C 185      18.586  37.119   1.380  1.00 92.10           C  
ATOM   3269  O   THR C 185      17.751  37.366   0.508  1.00 92.10           O  
ATOM   3270  CB  THR C 185      20.473  38.621   2.059  1.00 92.10           C  
ATOM   3271  CG2 THR C 185      21.943  38.977   1.862  1.00 92.10           C  
ATOM   3272  OG1 THR C 185      19.669  39.764   1.744  1.00 92.10           O  
ATOM   3273  N   GLU C 186      18.376  36.445   2.476  1.00 95.68           N  
ATOM   3274  CA  GLU C 186      16.996  36.094   2.796  1.00 95.68           C  
ATOM   3275  C   GLU C 186      16.683  36.371   4.264  1.00 95.68           C  
ATOM   3276  O   GLU C 186      17.572  36.312   5.115  1.00 95.68           O  
ATOM   3277  CB  GLU C 186      16.725  34.623   2.469  1.00 95.68           C  
ATOM   3278  CG  GLU C 186      17.003  34.254   1.019  1.00 95.68           C  
ATOM   3279  CD  GLU C 186      16.769  32.783   0.718  1.00 95.68           C  
ATOM   3280  OE1 GLU C 186      16.918  32.371  -0.454  1.00 95.68           O  
ATOM   3281  OE2 GLU C 186      16.433  32.035   1.664  1.00 95.68           O  
ATOM   3282  N   THR C 187      15.443  36.770   4.570  1.00 96.36           N  
ATOM   3283  CA  THR C 187      14.959  37.005   5.926  1.00 96.36           C  
ATOM   3284  C   THR C 187      13.796  36.073   6.252  1.00 96.36           C  
ATOM   3285  O   THR C 187      12.866  35.929   5.456  1.00 96.36           O  
ATOM   3286  CB  THR C 187      14.517  38.468   6.117  1.00 96.36           C  
ATOM   3287  CG2 THR C 187      14.538  38.862   7.590  1.00 96.36           C  
ATOM   3288  OG1 THR C 187      15.405  39.327   5.391  1.00 96.36           O  
ATOM   3289  N   LEU C 188      13.852  35.492   7.453  1.00 97.63           N  
ATOM   3290  CA  LEU C 188      12.765  34.633   7.910  1.00 97.63           C  
ATOM   3291  C   LEU C 188      11.563  35.463   8.348  1.00 97.63           C  
ATOM   3292  O   LEU C 188      11.664  36.268   9.277  1.00 97.63           O  
ATOM   3293  CB  LEU C 188      13.234  33.745   9.066  1.00 97.63           C  
ATOM   3294  CG  LEU C 188      12.198  32.777   9.641  1.00 97.63           C  
ATOM   3295  CD1 LEU C 188      11.838  31.713   8.611  1.00 97.63           C  
ATOM   3296  CD2 LEU C 188      12.719  32.136  10.922  1.00 97.63           C  
ATOM   3297  N   VAL C 189      10.552  35.239   7.683  1.00 96.20           N  
ATOM   3298  CA  VAL C 189       9.351  36.030   7.930  1.00 96.20           C  
ATOM   3299  C   VAL C 189       8.442  35.297   8.913  1.00 96.20           C  
ATOM   3300  O   VAL C 189       7.862  35.913   9.811  1.00 96.20           O  
ATOM   3301  CB  VAL C 189       8.589  36.330   6.620  1.00 96.20           C  
ATOM   3302  CG1 VAL C 189       7.353  37.184   6.898  1.00 96.20           C  
ATOM   3303  CG2 VAL C 189       9.507  37.023   5.615  1.00 96.20           C  
ATOM   3304  N   SER C 190       8.243  34.076   8.705  1.00 96.57           N  
ATOM   3305  CA  SER C 190       7.370  33.271   9.553  1.00 96.57           C  
ATOM   3306  C   SER C 190       7.838  31.821   9.611  1.00 96.57           C  
ATOM   3307  O   SER C 190       8.396  31.304   8.641  1.00 96.57           O  
ATOM   3308  CB  SER C 190       5.928  33.331   9.049  1.00 96.57           C  
ATOM   3309  OG  SER C 190       5.181  32.226   9.529  1.00 96.57           O  
ATOM   3310  N   LYS C 191       7.672  31.208  10.816  1.00 97.49           N  
ATOM   3311  CA  LYS C 191       7.952  29.792  11.033  1.00 97.49           C  
ATOM   3312  C   LYS C 191       6.918  29.162  11.963  1.00 97.49           C  
ATOM   3313  O   LYS C 191       6.661  29.677  13.053  1.00 97.49           O  
ATOM   3314  CB  LYS C 191       9.356  29.604  11.609  1.00 97.49           C  
ATOM   3315  CG  LYS C 191       9.758  28.149  11.801  1.00 97.49           C  
ATOM   3316  CD  LYS C 191      11.190  28.025  12.304  1.00 97.49           C  
ATOM   3317  CE  LYS C 191      11.605  26.569  12.460  1.00 97.49           C  
ATOM   3318  NZ  LYS C 191      13.019  26.442  12.922  1.00 97.49           N  
ATOM   3319  N   GLY C 192       6.305  28.153  11.509  1.00 96.83           N  
ATOM   3320  CA  GLY C 192       5.303  27.482  12.321  1.00 96.83           C  
ATOM   3321  C   GLY C 192       4.600  26.353  11.589  1.00 96.83           C  
ATOM   3322  O   GLY C 192       5.067  25.900  10.541  1.00 96.83           O  
ATOM   3323  N   LYS C 193       3.499  25.884  12.182  1.00 96.54           N  
ATOM   3324  CA  LYS C 193       2.742  24.767  11.626  1.00 96.54           C  
ATOM   3325  C   LYS C 193       1.754  25.245  10.567  1.00 96.54           C  
ATOM   3326  O   LYS C 193       1.226  24.441   9.795  1.00 96.54           O  
ATOM   3327  CB  LYS C 193       2.000  24.018  12.734  1.00 96.54           C  
ATOM   3328  CG  LYS C 193       2.914  23.389  13.776  1.00 96.54           C  
ATOM   3329  CD  LYS C 193       3.785  22.297  13.169  1.00 96.54           C  
ATOM   3330  CE  LYS C 193       4.602  21.576  14.232  1.00 96.54           C  
ATOM   3331  NZ  LYS C 193       5.601  20.645  13.628  1.00 96.54           N  
ATOM   3332  N   GLU C 194       1.596  26.588  10.476  1.00 96.43           N  
ATOM   3333  CA  GLU C 194       0.695  27.166   9.483  1.00 96.43           C  
ATOM   3334  C   GLU C 194       1.296  27.092   8.083  1.00 96.43           C  
ATOM   3335  O   GLU C 194       2.403  27.581   7.850  1.00 96.43           O  
ATOM   3336  CB  GLU C 194       0.364  28.617   9.838  1.00 96.43           C  
ATOM   3337  CG  GLU C 194      -0.480  28.766  11.096  1.00 96.43           C  
ATOM   3338  CD  GLU C 194      -0.932  30.196  11.349  1.00 96.43           C  
ATOM   3339  OE1 GLU C 194      -1.660  30.436  12.338  1.00 96.43           O  
ATOM   3340  OE2 GLU C 194      -0.557  31.082  10.550  1.00 96.43           O  
ATOM   3341  N   ALA C 195       0.556  26.631   7.201  1.00 97.86           N  
ATOM   3342  CA  ALA C 195       1.057  26.422   5.845  1.00 97.86           C  
ATOM   3343  C   ALA C 195       0.953  27.701   5.019  1.00 97.86           C  
ATOM   3344  O   ALA C 195       1.443  27.760   3.889  1.00 97.86           O  
ATOM   3345  CB  ALA C 195       0.294  25.289   5.163  1.00 97.86           C  
ATOM   3346  N   THR C 196       0.348  28.716   5.578  1.00 97.85           N  
ATOM   3347  CA  THR C 196       0.124  29.940   4.817  1.00 97.85           C  
ATOM   3348  C   THR C 196       0.794  31.131   5.497  1.00 97.85           C  
ATOM   3349  O   THR C 196       0.916  31.163   6.724  1.00 97.85           O  
ATOM   3350  CB  THR C 196      -1.380  30.223   4.646  1.00 97.85           C  
ATOM   3351  CG2 THR C 196      -2.065  29.108   3.864  1.00 97.85           C  
ATOM   3352  OG1 THR C 196      -1.991  30.330   5.938  1.00 97.85           O  
ATOM   3353  N   LEU C 197       1.294  31.999   4.691  1.00 97.67           N  
ATOM   3354  CA  LEU C 197       1.749  33.312   5.136  1.00 97.67           C  
ATOM   3355  C   LEU C 197       0.770  34.400   4.706  1.00 97.67           C  
ATOM   3356  O   LEU C 197       0.529  34.587   3.511  1.00 97.67           O  
ATOM   3357  CB  LEU C 197       3.143  33.614   4.580  1.00 97.67           C  
ATOM   3358  CG  LEU C 197       3.703  35.006   4.871  1.00 97.67           C  
ATOM   3359  CD1 LEU C 197       3.988  35.161   6.361  1.00 97.67           C  
ATOM   3360  CD2 LEU C 197       4.962  35.260   4.051  1.00 97.67           C  
ATOM   3361  N   THR C 198       0.195  35.024   5.675  1.00 97.61           N  
ATOM   3362  CA  THR C 198      -0.775  36.070   5.378  1.00 97.61           C  
ATOM   3363  C   THR C 198      -0.257  37.432   5.831  1.00 97.61           C  
ATOM   3364  O   THR C 198       0.150  37.595   6.983  1.00 97.61           O  
ATOM   3365  CB  THR C 198      -2.130  35.784   6.051  1.00 97.61           C  
ATOM   3366  CG2 THR C 198      -3.167  36.836   5.670  1.00 97.61           C  
ATOM   3367  OG1 THR C 198      -2.599  34.494   5.639  1.00 97.61           O  
ATOM   3368  N   LYS C 199      -0.190  38.442   4.944  1.00 96.25           N  
ATOM   3369  CA  LYS C 199       0.116  39.837   5.243  1.00 96.25           C  
ATOM   3370  C   LYS C 199      -1.054  40.746   4.880  1.00 96.25           C  
ATOM   3371  O   LYS C 199      -1.381  40.906   3.702  1.00 96.25           O  
ATOM   3372  CB  LYS C 199       1.376  40.282   4.498  1.00 96.25           C  
ATOM   3373  CG  LYS C 199       1.841  41.687   4.853  1.00 96.25           C  
ATOM   3374  CD  LYS C 199       3.333  41.863   4.597  1.00 96.25           C  
ATOM   3375  CE  LYS C 199       3.789  43.283   4.901  1.00 96.25           C  
ATOM   3376  NZ  LYS C 199       5.241  43.473   4.609  1.00 96.25           N  
ATOM   3377  N   PRO C 200      -1.631  41.278   5.892  1.00 95.93           N  
ATOM   3378  CA  PRO C 200      -2.769  42.150   5.590  1.00 95.93           C  
ATOM   3379  C   PRO C 200      -2.342  43.500   5.019  1.00 95.93           C  
ATOM   3380  O   PRO C 200      -1.234  43.969   5.295  1.00 95.93           O  
ATOM   3381  CB  PRO C 200      -3.452  42.323   6.949  1.00 95.93           C  
ATOM   3382  CG  PRO C 200      -2.357  42.146   7.951  1.00 95.93           C  
ATOM   3383  CD  PRO C 200      -1.304  41.256   7.356  1.00 95.93           C  
ATOM   3384  N   MET C 201      -3.172  44.107   4.245  1.00 94.08           N  
ATOM   3385  CA  MET C 201      -3.023  45.453   3.702  1.00 94.08           C  
ATOM   3386  C   MET C 201      -1.637  45.645   3.096  1.00 94.08           C  
ATOM   3387  O   MET C 201      -0.885  46.525   3.520  1.00 94.08           O  
ATOM   3388  CB  MET C 201      -3.269  46.502   4.787  1.00 94.08           C  
ATOM   3389  CG  MET C 201      -4.678  46.476   5.357  1.00 94.08           C  
ATOM   3390  SD  MET C 201      -4.991  47.860   6.521  1.00 94.08           S  
ATOM   3391  CE  MET C 201      -5.793  46.963   7.878  1.00 94.08           C  
ATOM   3392  N   VAL C 202      -1.457  44.928   2.118  1.00 95.17           N  
ATOM   3393  CA  VAL C 202      -0.116  44.911   1.544  1.00 95.17           C  
ATOM   3394  C   VAL C 202       0.152  46.224   0.812  1.00 95.17           C  
ATOM   3395  O   VAL C 202      -0.783  46.891   0.360  1.00 95.17           O  
ATOM   3396  CB  VAL C 202       0.073  43.717   0.581  1.00 95.17           C  
ATOM   3397  CG1 VAL C 202       0.105  42.400   1.354  1.00 95.17           C  
ATOM   3398  CG2 VAL C 202      -1.035  43.697  -0.469  1.00 95.17           C  
ATOM   3399  N   GLY C 203       1.436  46.590   0.696  1.00 94.59           N  
ATOM   3400  CA  GLY C 203       1.916  47.741  -0.053  1.00 94.59           C  
ATOM   3401  C   GLY C 203       2.992  47.391  -1.062  1.00 94.59           C  
ATOM   3402  O   GLY C 203       3.394  46.230  -1.171  1.00 94.59           O  
ATOM   3403  N   PRO C 204       3.461  48.434  -1.838  1.00 94.58           N  
ATOM   3404  CA  PRO C 204       4.499  48.200  -2.844  1.00 94.58           C  
ATOM   3405  C   PRO C 204       5.774  47.606  -2.248  1.00 94.58           C  
ATOM   3406  O   PRO C 204       6.510  46.896  -2.939  1.00 94.58           O  
ATOM   3407  CB  PRO C 204       4.762  49.598  -3.410  1.00 94.58           C  
ATOM   3408  CG  PRO C 204       3.549  50.391  -3.049  1.00 94.58           C  
ATOM   3409  CD  PRO C 204       2.928  49.782  -1.824  1.00 94.58           C  
ATOM   3410  N   GLU C 205       6.005  47.795  -0.992  1.00 94.14           N  
ATOM   3411  CA  GLU C 205       7.213  47.293  -0.344  1.00 94.14           C  
ATOM   3412  C   GLU C 205       7.130  45.789  -0.109  1.00 94.14           C  
ATOM   3413  O   GLU C 205       8.151  45.130   0.099  1.00 94.14           O  
ATOM   3414  CB  GLU C 205       7.452  48.021   0.982  1.00 94.14           C  
ATOM   3415  CG  GLU C 205       6.370  47.773   2.024  1.00 94.14           C  
ATOM   3416  CD  GLU C 205       5.156  48.674   1.854  1.00 94.14           C  
ATOM   3417  OE1 GLU C 205       4.276  48.679   2.744  1.00 94.14           O  
ATOM   3418  OE2 GLU C 205       5.086  49.379   0.823  1.00 94.14           O  
ATOM   3419  N   ASP C 206       5.974  45.343  -0.090  1.00 96.00           N  
ATOM   3420  CA  ASP C 206       5.753  43.925   0.177  1.00 96.00           C  
ATOM   3421  C   ASP C 206       5.943  43.092  -1.089  1.00 96.00           C  
ATOM   3422  O   ASP C 206       5.999  41.862  -1.028  1.00 96.00           O  
ATOM   3423  CB  ASP C 206       4.353  43.697   0.750  1.00 96.00           C  
ATOM   3424  CG  ASP C 206       4.159  44.341   2.112  1.00 96.00           C  
ATOM   3425  OD1 ASP C 206       5.066  44.248   2.967  1.00 96.00           O  
ATOM   3426  OD2 ASP C 206       3.086  44.946   2.332  1.00 96.00           O  
ATOM   3427  N   ALA C 207       5.997  43.747  -2.284  1.00 96.62           N  
ATOM   3428  CA  ALA C 207       6.260  43.031  -3.529  1.00 96.62           C  
ATOM   3429  C   ALA C 207       7.660  42.423  -3.527  1.00 96.62           C  
ATOM   3430  O   ALA C 207       8.562  42.931  -2.857  1.00 96.62           O  
ATOM   3431  CB  ALA C 207       6.089  43.963  -4.725  1.00 96.62           C  
ATOM   3432  N   GLY C 208       7.767  41.294  -4.264  1.00 95.98           N  
ATOM   3433  CA  GLY C 208       9.070  40.655  -4.351  1.00 95.98           C  
ATOM   3434  C   GLY C 208       8.992  39.140  -4.359  1.00 95.98           C  
ATOM   3435  O   GLY C 208       7.969  38.567  -4.743  1.00 95.98           O  
ATOM   3436  N   SER C 209      10.185  38.581  -3.952  1.00 96.89           N  
ATOM   3437  CA  SER C 209      10.307  37.127  -3.989  1.00 96.89           C  
ATOM   3438  C   SER C 209      10.263  36.533  -2.585  1.00 96.89           C  
ATOM   3439  O   SER C 209      10.873  37.070  -1.659  1.00 96.89           O  
ATOM   3440  CB  SER C 209      11.604  36.715  -4.685  1.00 96.89           C  
ATOM   3441  OG  SER C 209      11.608  37.144  -6.036  1.00 96.89           O  
ATOM   3442  N   TYR C 210       9.421  35.533  -2.477  1.00 97.64           N  
ATOM   3443  CA  TYR C 210       9.319  34.786  -1.229  1.00 97.64           C  
ATOM   3444  C   TYR C 210       9.601  33.306  -1.454  1.00 97.64           C  
ATOM   3445  O   TYR C 210       9.508  32.814  -2.582  1.00 97.64           O  
ATOM   3446  CB  TYR C 210       7.929  34.964  -0.609  1.00 97.64           C  
ATOM   3447  CG  TYR C 210       7.617  36.388  -0.216  1.00 97.64           C  
ATOM   3448  CD1 TYR C 210       7.703  36.799   1.112  1.00 97.64           C  
ATOM   3449  CD2 TYR C 210       7.237  37.324  -1.171  1.00 97.64           C  
ATOM   3450  CE1 TYR C 210       7.415  38.109   1.479  1.00 97.64           C  
ATOM   3451  CE2 TYR C 210       6.947  38.637  -0.816  1.00 97.64           C  
ATOM   3452  CZ  TYR C 210       7.039  39.019   0.510  1.00 97.64           C  
ATOM   3453  OH  TYR C 210       6.753  40.318   0.867  1.00 97.64           O  
ATOM   3454  N   ARG C 211       9.965  32.623  -0.366  1.00 97.03           N  
ATOM   3455  CA  ARG C 211      10.246  31.192  -0.431  1.00 97.03           C  
ATOM   3456  C   ARG C 211       9.671  30.465   0.781  1.00 97.03           C  
ATOM   3457  O   ARG C 211       9.810  30.932   1.913  1.00 97.03           O  
ATOM   3458  CB  ARG C 211      11.752  30.943  -0.526  1.00 97.03           C  
ATOM   3459  CG  ARG C 211      12.124  29.483  -0.732  1.00 97.03           C  
ATOM   3460  CD  ARG C 211      13.628  29.298  -0.867  1.00 97.03           C  
ATOM   3461  NE  ARG C 211      14.334  29.724   0.339  1.00 97.03           N  
ATOM   3462  CZ  ARG C 211      14.919  28.901   1.205  1.00 97.03           C  
ATOM   3463  NH1 ARG C 211      14.894  27.586   1.015  1.00 97.03           N  
ATOM   3464  NH2 ARG C 211      15.533  29.395   2.269  1.00 97.03           N  
ATOM   3465  N   CYS C 212       8.964  29.440   0.480  1.00 97.45           N  
ATOM   3466  CA  CYS C 212       8.458  28.577   1.542  1.00 97.45           C  
ATOM   3467  C   CYS C 212       9.245  27.273   1.607  1.00 97.45           C  
ATOM   3468  O   CYS C 212       9.531  26.664   0.576  1.00 97.45           O  
ATOM   3469  CB  CYS C 212       6.975  28.278   1.328  1.00 97.45           C  
ATOM   3470  SG  CYS C 212       6.342  26.950   2.375  1.00 97.45           S  
ATOM   3471  N   GLU C 213       9.588  26.855   2.775  1.00 96.04           N  
ATOM   3472  CA  GLU C 213      10.266  25.584   3.014  1.00 96.04           C  
ATOM   3473  C   GLU C 213       9.550  24.770   4.089  1.00 96.04           C  
ATOM   3474  O   GLU C 213       9.397  25.230   5.223  1.00 96.04           O  
ATOM   3475  CB  GLU C 213      11.724  25.820   3.417  1.00 96.04           C  
ATOM   3476  CG  GLU C 213      12.611  26.284   2.270  1.00 96.04           C  
ATOM   3477  CD  GLU C 213      14.068  26.454   2.669  1.00 96.04           C  
ATOM   3478  OE1 GLU C 213      14.873  26.934   1.840  1.00 96.04           O  
ATOM   3479  OE2 GLU C 213      14.408  26.102   3.821  1.00 96.04           O  
ATOM   3480  N   LEU C 214       9.112  23.677   3.687  1.00 97.03           N  
ATOM   3481  CA  LEU C 214       8.575  22.738   4.666  1.00 97.03           C  
ATOM   3482  C   LEU C 214       9.656  21.775   5.146  1.00 97.03           C  
ATOM   3483  O   LEU C 214      10.174  20.976   4.362  1.00 97.03           O  
ATOM   3484  CB  LEU C 214       7.405  21.952   4.068  1.00 97.03           C  
ATOM   3485  CG  LEU C 214       6.787  20.874   4.960  1.00 97.03           C  
ATOM   3486  CD1 LEU C 214       6.252  21.492   6.247  1.00 97.03           C  
ATOM   3487  CD2 LEU C 214       5.680  20.135   4.215  1.00 97.03           C  
ATOM   3488  N   GLY C 215       9.926  21.823   6.395  1.00 95.52           N  
ATOM   3489  CA  GLY C 215      10.996  21.012   6.957  1.00 95.52           C  
ATOM   3490  C   GLY C 215      10.583  19.576   7.219  1.00 95.52           C  
ATOM   3491  O   GLY C 215       9.392  19.258   7.219  1.00 95.52           O  
ATOM   3492  N   SER C 216      11.607  18.696   7.365  1.00 94.36           N  
ATOM   3493  CA  SER C 216      11.434  17.287   7.702  1.00 94.36           C  
ATOM   3494  C   SER C 216      12.502  16.820   8.685  1.00 94.36           C  
ATOM   3495  O   SER C 216      13.522  17.488   8.867  1.00 94.36           O  
ATOM   3496  CB  SER C 216      11.481  16.424   6.440  1.00 94.36           C  
ATOM   3497  OG  SER C 216      11.633  15.055   6.772  1.00 94.36           O  
ATOM   3498  N   VAL C 217      12.248  15.686   9.270  1.00 91.70           N  
ATOM   3499  CA  VAL C 217      13.194  15.136  10.235  1.00 91.70           C  
ATOM   3500  C   VAL C 217      14.434  14.621   9.508  1.00 91.70           C  
ATOM   3501  O   VAL C 217      15.500  14.477  10.112  1.00 91.70           O  
ATOM   3502  CB  VAL C 217      12.558  14.004  11.073  1.00 91.70           C  
ATOM   3503  CG1 VAL C 217      11.483  14.560  12.006  1.00 91.70           C  
ATOM   3504  CG2 VAL C 217      11.973  12.930  10.158  1.00 91.70           C  
ATOM   3505  N   ASN C 218      14.509  14.232   8.136  1.00 83.29           N  
ATOM   3506  CA  ASN C 218      15.606  13.707   7.330  1.00 83.29           C  
ATOM   3507  C   ASN C 218      16.570  14.812   6.909  1.00 83.29           C  
ATOM   3508  O   ASN C 218      17.419  14.604   6.041  1.00 83.29           O  
ATOM   3509  CB  ASN C 218      15.067  12.977   6.098  1.00 83.29           C  
ATOM   3510  CG  ASN C 218      14.401  11.660   6.445  1.00 83.29           C  
ATOM   3511  ND2 ASN C 218      13.768  11.037   5.459  1.00 83.29           N  
ATOM   3512  OD1 ASN C 218      14.456  11.205   7.591  1.00 83.29           O  
ATOM   3513  N   SER C 219      16.698  15.907   7.516  1.00 78.97           N  
ATOM   3514  CA  SER C 219      17.617  17.019   7.298  1.00 78.97           C  
ATOM   3515  C   SER C 219      17.260  17.792   6.033  1.00 78.97           C  
ATOM   3516  O   SER C 219      17.435  19.011   5.973  1.00 78.97           O  
ATOM   3517  CB  SER C 219      19.058  16.515   7.209  1.00 78.97           C  
ATOM   3518  OG  SER C 219      19.263  15.419   8.083  1.00 78.97           O  
ATOM   3519  N   SER C 220      16.666  17.154   4.960  1.00 88.26           N  
ATOM   3520  CA  SER C 220      16.268  17.877   3.757  1.00 88.26           C  
ATOM   3521  C   SER C 220      14.804  18.301   3.825  1.00 88.26           C  
ATOM   3522  O   SER C 220      13.980  17.607   4.424  1.00 88.26           O  
ATOM   3523  CB  SER C 220      16.502  17.019   2.513  1.00 88.26           C  
ATOM   3524  OG  SER C 220      15.740  15.826   2.574  1.00 88.26           O  
ATOM   3525  N   PRO C 221      14.598  19.487   3.267  1.00 94.21           N  
ATOM   3526  CA  PRO C 221      13.201  19.927   3.282  1.00 94.21           C  
ATOM   3527  C   PRO C 221      12.286  19.012   2.471  1.00 94.21           C  
ATOM   3528  O   PRO C 221      12.716  18.433   1.471  1.00 94.21           O  
ATOM   3529  CB  PRO C 221      13.265  21.325   2.662  1.00 94.21           C  
ATOM   3530  CG  PRO C 221      14.724  21.638   2.574  1.00 94.21           C  
ATOM   3531  CD  PRO C 221      15.497  20.366   2.772  1.00 94.21           C  
ATOM   3532  N   ALA C 222      11.053  18.914   2.891  1.00 96.44           N  
ATOM   3533  CA  ALA C 222      10.054  18.108   2.195  1.00 96.44           C  
ATOM   3534  C   ALA C 222       9.528  18.832   0.960  1.00 96.44           C  
ATOM   3535  O   ALA C 222       9.260  18.206  -0.068  1.00 96.44           O  
ATOM   3536  CB  ALA C 222       8.902  17.761   3.135  1.00 96.44           C  
ATOM   3537  N   THR C 223       9.372  20.156   1.139  1.00 96.78           N  
ATOM   3538  CA  THR C 223       8.824  20.950   0.046  1.00 96.78           C  
ATOM   3539  C   THR C 223       9.485  22.324  -0.009  1.00 96.78           C  
ATOM   3540  O   THR C 223       9.773  22.922   1.029  1.00 96.78           O  
ATOM   3541  CB  THR C 223       7.299  21.117   0.187  1.00 96.78           C  
ATOM   3542  CG2 THR C 223       6.745  22.041  -0.892  1.00 96.78           C  
ATOM   3543  OG1 THR C 223       6.671  19.834   0.071  1.00 96.78           O  
ATOM   3544  N   ILE C 224       9.758  22.759  -1.255  1.00 96.70           N  
ATOM   3545  CA  ILE C 224      10.208  24.123  -1.503  1.00 96.70           C  
ATOM   3546  C   ILE C 224       9.335  24.768  -2.577  1.00 96.70           C  
ATOM   3547  O   ILE C 224       9.207  24.236  -3.683  1.00 96.70           O  
ATOM   3548  CB  ILE C 224      11.693  24.159  -1.926  1.00 96.70           C  
ATOM   3549  CG1 ILE C 224      12.576  23.545  -0.833  1.00 96.70           C  
ATOM   3550  CG2 ILE C 224      12.131  25.594  -2.240  1.00 96.70           C  
ATOM   3551  CD1 ILE C 224      14.038  23.394  -1.230  1.00 96.70           C  
ATOM   3552  N   ILE C 225       8.765  25.847  -2.207  1.00 97.06           N  
ATOM   3553  CA  ILE C 225       7.948  26.586  -3.163  1.00 97.06           C  
ATOM   3554  C   ILE C 225       8.394  28.045  -3.205  1.00 97.06           C  
ATOM   3555  O   ILE C 225       8.582  28.674  -2.160  1.00 97.06           O  
ATOM   3556  CB  ILE C 225       6.445  26.495  -2.810  1.00 97.06           C  
ATOM   3557  CG1 ILE C 225       5.975  25.036  -2.845  1.00 97.06           C  
ATOM   3558  CG2 ILE C 225       5.614  27.361  -3.760  1.00 97.06           C  
ATOM   3559  CD1 ILE C 225       4.511  24.849  -2.474  1.00 97.06           C  
ATOM   3560  N   ASN C 226       8.539  28.558  -4.425  1.00 96.72           N  
ATOM   3561  CA  ASN C 226       8.893  29.960  -4.618  1.00 96.72           C  
ATOM   3562  C   ASN C 226       7.690  30.786  -5.066  1.00 96.72           C  
ATOM   3563  O   ASN C 226       6.885  30.327  -5.877  1.00 96.72           O  
ATOM   3564  CB  ASN C 226      10.033  30.091  -5.631  1.00 96.72           C  
ATOM   3565  CG  ASN C 226      11.323  29.460  -5.142  1.00 96.72           C  
ATOM   3566  ND2 ASN C 226      11.786  28.436  -5.849  1.00 96.72           N  
ATOM   3567  OD1 ASN C 226      11.897  29.890  -4.139  1.00 96.72           O  
ATOM   3568  N   PHE C 227       7.633  31.978  -4.447  1.00 97.52           N  
ATOM   3569  CA  PHE C 227       6.546  32.889  -4.787  1.00 97.52           C  
ATOM   3570  C   PHE C 227       7.093  34.202  -5.336  1.00 97.52           C  
ATOM   3571  O   PHE C 227       8.079  34.732  -4.823  1.00 97.52           O  
ATOM   3572  CB  PHE C 227       5.666  33.158  -3.563  1.00 97.52           C  
ATOM   3573  CG  PHE C 227       5.050  31.918  -2.973  1.00 97.52           C  
ATOM   3574  CD1 PHE C 227       3.779  31.506  -3.356  1.00 97.52           C  
ATOM   3575  CD2 PHE C 227       5.742  31.164  -2.036  1.00 97.52           C  
ATOM   3576  CE1 PHE C 227       3.207  30.359  -2.812  1.00 97.52           C  
ATOM   3577  CE2 PHE C 227       5.177  30.016  -1.488  1.00 97.52           C  
ATOM   3578  CZ  PHE C 227       3.909  29.616  -1.876  1.00 97.52           C  
ATOM   3579  N   HIS C 228       6.486  34.618  -6.416  1.00 97.57           N  
ATOM   3580  CA  HIS C 228       6.723  35.964  -6.924  1.00 97.57           C  
ATOM   3581  C   HIS C 228       5.494  36.848  -6.736  1.00 97.57           C  
ATOM   3582  O   HIS C 228       4.484  36.665  -7.420  1.00 97.57           O  
ATOM   3583  CB  HIS C 228       7.117  35.919  -8.401  1.00 97.57           C  
ATOM   3584  CG  HIS C 228       7.592  37.233  -8.936  1.00 97.57           C  
ATOM   3585  CD2 HIS C 228       7.071  38.048  -9.881  1.00 97.57           C  
ATOM   3586  ND1 HIS C 228       8.744  37.845  -8.490  1.00 97.57           N  
ATOM   3587  CE1 HIS C 228       8.911  38.984  -9.140  1.00 97.57           C  
ATOM   3588  NE2 HIS C 228       7.909  39.131  -9.990  1.00 97.57           N  
ATOM   3589  N   VAL C 229       5.672  37.857  -5.850  1.00 97.48           N  
ATOM   3590  CA  VAL C 229       4.527  38.681  -5.478  1.00 97.48           C  
ATOM   3591  C   VAL C 229       4.610  40.032  -6.184  1.00 97.48           C  
ATOM   3592  O   VAL C 229       5.627  40.725  -6.094  1.00 97.48           O  
ATOM   3593  CB  VAL C 229       4.447  38.884  -3.948  1.00 97.48           C  
ATOM   3594  CG1 VAL C 229       3.280  39.801  -3.584  1.00 97.48           C  
ATOM   3595  CG2 VAL C 229       4.315  37.538  -3.238  1.00 97.48           C  
ATOM   3596  N   THR C 230       3.514  40.407  -6.891  1.00 96.82           N  
ATOM   3597  CA  THR C 230       3.363  41.718  -7.514  1.00 96.82           C  
ATOM   3598  C   THR C 230       2.172  42.464  -6.920  1.00 96.82           C  
ATOM   3599  O   THR C 230       1.069  41.920  -6.839  1.00 96.82           O  
ATOM   3600  CB  THR C 230       3.185  41.594  -9.039  1.00 96.82           C  
ATOM   3601  CG2 THR C 230       3.313  42.953  -9.719  1.00 96.82           C  
ATOM   3602  OG1 THR C 230       4.189  40.714  -9.561  1.00 96.82           O  
ATOM   3603  N   VAL C 231       2.473  43.668  -6.432  1.00 95.88           N  
ATOM   3604  CA  VAL C 231       1.401  44.485  -5.874  1.00 95.88           C  
ATOM   3605  C   VAL C 231       0.894  45.465  -6.931  1.00 95.88           C  
ATOM   3606  O   VAL C 231       1.662  46.276  -7.454  1.00 95.88           O  
ATOM   3607  CB  VAL C 231       1.867  45.252  -4.616  1.00 95.88           C  
ATOM   3608  CG1 VAL C 231       0.754  46.158  -4.093  1.00 95.88           C  
ATOM   3609  CG2 VAL C 231       2.318  44.275  -3.533  1.00 95.88           C  
ATOM   3610  N   LEU C 232      -0.411  45.387  -7.169  1.00 94.24           N  
ATOM   3611  CA  LEU C 232      -1.031  46.233  -8.182  1.00 94.24           C  
ATOM   3612  C   LEU C 232      -1.606  47.498  -7.554  1.00 94.24           C  
ATOM   3613  O   LEU C 232      -2.228  47.443  -6.492  1.00 94.24           O  
ATOM   3614  CB  LEU C 232      -2.135  45.468  -8.916  1.00 94.24           C  
ATOM   3615  CG  LEU C 232      -1.728  44.145  -9.565  1.00 94.24           C  
ATOM   3616  CD1 LEU C 232      -2.960  43.391 -10.054  1.00 94.24           C  
ATOM   3617  CD2 LEU C 232      -0.755  44.389 -10.714  1.00 94.24           C  
ATOM   3618  N   PRO C 233      -1.277  48.657  -8.134  1.00 87.25           N  
ATOM   3619  CA  PRO C 233      -1.804  49.906  -7.582  1.00 87.25           C  
ATOM   3620  C   PRO C 233      -3.330  49.975  -7.627  1.00 87.25           C  
ATOM   3621  O   PRO C 233      -3.958  49.290  -8.439  1.00 87.25           O  
ATOM   3622  CB  PRO C 233      -1.184  50.979  -8.481  1.00 87.25           C  
ATOM   3623  CG  PRO C 233      -0.683  50.233  -9.676  1.00 87.25           C  
ATOM   3624  CD  PRO C 233      -0.731  48.762  -9.374  1.00 87.25           C  
ATOM   3625  N   LYS C 234      -3.962  50.487  -6.644  1.00 74.35           N  
ATOM   3626  CA  LYS C 234      -5.410  50.666  -6.608  1.00 74.35           C  
ATOM   3627  C   LYS C 234      -5.919  51.284  -7.908  1.00 74.35           C  
ATOM   3628  O   LYS C 234      -5.352  52.260  -8.402  1.00 74.35           O  
ATOM   3629  CB  LYS C 234      -5.814  51.540  -5.419  1.00 74.35           C  
ATOM   3630  CG  LYS C 234      -6.544  50.786  -4.318  1.00 74.35           C  
ATOM   3631  CD  LYS C 234      -6.939  51.711  -3.174  1.00 74.35           C  
ATOM   3632  CE  LYS C 234      -7.627  50.949  -2.049  1.00 74.35           C  
ATOM   3633  NZ  LYS C 234      -7.988  51.848  -0.911  1.00 74.35           N  
ATOM   3634  N   MET C 235      -6.330  50.475  -8.764  1.00 62.16           N  
ATOM   3635  CA  MET C 235      -6.968  51.146  -9.893  1.00 62.16           C  
ATOM   3636  C   MET C 235      -7.996  52.164  -9.412  1.00 62.16           C  
ATOM   3637  O   MET C 235      -8.826  51.856  -8.555  1.00 62.16           O  
ATOM   3638  CB  MET C 235      -7.633  50.127 -10.819  1.00 62.16           C  
ATOM   3639  CG  MET C 235      -6.662  49.413 -11.744  1.00 62.16           C  
ATOM   3640  SD  MET C 235      -7.508  48.578 -13.143  1.00 62.16           S  
ATOM   3641  CE  MET C 235      -6.242  48.750 -14.430  1.00 62.16           C  
ATOM   3642  N   ILE C 236      -7.660  53.350  -9.234  1.00 49.33           N  
ATOM   3643  CA  ILE C 236      -8.776  54.288  -9.177  1.00 49.33           C  
ATOM   3644  C   ILE C 236      -9.788  53.953 -10.270  1.00 49.33           C  
ATOM   3645  O   ILE C 236      -9.479  54.045 -11.460  1.00 49.33           O  
ATOM   3646  CB  ILE C 236      -8.296  55.749  -9.320  1.00 49.33           C  
ATOM   3647  CG1 ILE C 236      -7.229  56.066  -8.266  1.00 49.33           C  
ATOM   3648  CG2 ILE C 236      -9.476  56.718  -9.215  1.00 49.33           C  
ATOM   3649  CD1 ILE C 236      -6.484  57.372  -8.513  1.00 49.33           C  
ATOM   3650  N   LYS C 237     -10.436  52.821 -10.063  1.00 50.47           N  
ATOM   3651  CA  LYS C 237     -11.567  52.794 -10.983  1.00 50.47           C  
ATOM   3652  C   LYS C 237     -12.143  54.192 -11.188  1.00 50.47           C  
ATOM   3653  O   LYS C 237     -12.560  54.845 -10.229  1.00 50.47           O  
ATOM   3654  CB  LYS C 237     -12.656  51.850 -10.470  1.00 50.47           C  
ATOM   3655  CG  LYS C 237     -12.535  50.425 -10.989  1.00 50.47           C  
ATOM   3656  CD  LYS C 237     -13.699  49.559 -10.523  1.00 50.47           C  
ATOM   3657  CE  LYS C 237     -13.569  48.128 -11.028  1.00 50.47           C  
ATOM   3658  NZ  LYS C 237     -14.644  47.249 -10.480  1.00 50.47           N  
ATOM   3659  N   GLU C 238     -11.397  55.045 -12.131  1.00 43.47           N  
ATOM   3660  CA  GLU C 238     -12.320  56.114 -12.500  1.00 43.47           C  
ATOM   3661  C   GLU C 238     -13.736  55.579 -12.690  1.00 43.47           C  
ATOM   3662  O   GLU C 238     -13.961  54.674 -13.496  1.00 43.47           O  
ATOM   3663  CB  GLU C 238     -11.848  56.815 -13.777  1.00 43.47           C  
ATOM   3664  CG  GLU C 238     -10.957  58.022 -13.521  1.00 43.47           C  
ATOM   3665  CD  GLU C 238     -10.492  58.704 -14.799  1.00 43.47           C  
ATOM   3666  OE1 GLU C 238      -9.851  59.777 -14.714  1.00 43.47           O  
ATOM   3667  OE2 GLU C 238     -10.772  58.163 -15.892  1.00 43.47           O  
ATOM   3668  N   GLU C 239     -14.340  55.307 -11.672  1.00 39.55           N  
ATOM   3669  CA  GLU C 239     -15.759  55.049 -11.897  1.00 39.55           C  
ATOM   3670  C   GLU C 239     -16.295  55.881 -13.058  1.00 39.55           C  
ATOM   3671  O   GLU C 239     -16.229  57.111 -13.029  1.00 39.55           O  
ATOM   3672  CB  GLU C 239     -16.565  55.335 -10.628  1.00 39.55           C  
ATOM   3673  CG  GLU C 239     -16.910  54.090  -9.824  1.00 39.55           C  
ATOM   3674  CD  GLU C 239     -17.672  54.394  -8.543  1.00 39.55           C  
ATOM   3675  OE1 GLU C 239     -18.104  53.443  -7.854  1.00 39.55           O  
ATOM   3676  OE2 GLU C 239     -17.839  55.594  -8.229  1.00 39.55           O  
ATOM   3677  N   LYS C 240     -15.977  55.316 -14.243  1.00 47.18           N  
ATOM   3678  CA  LYS C 240     -16.795  55.946 -15.275  1.00 47.18           C  
ATOM   3679  C   LYS C 240     -18.221  56.174 -14.782  1.00 47.18           C  
ATOM   3680  O   LYS C 240     -18.873  55.245 -14.300  1.00 47.18           O  
ATOM   3681  CB  LYS C 240     -16.810  55.092 -16.544  1.00 47.18           C  
ATOM   3682  CG  LYS C 240     -15.743  55.473 -17.559  1.00 47.18           C  
ATOM   3683  CD  LYS C 240     -15.871  54.656 -18.838  1.00 47.18           C  
ATOM   3684  CE  LYS C 240     -14.743  54.964 -19.814  1.00 47.18           C  
ATOM   3685  NZ  LYS C 240     -14.765  54.047 -20.993  1.00 47.18           N  
ATOM   3686  N   PRO C 241     -18.609  57.427 -14.322  1.00 42.13           N  
ATOM   3687  CA  PRO C 241     -19.993  57.723 -13.943  1.00 42.13           C  
ATOM   3688  C   PRO C 241     -21.011  57.086 -14.885  1.00 42.13           C  
ATOM   3689  O   PRO C 241     -20.758  56.969 -16.087  1.00 42.13           O  
ATOM   3690  CB  PRO C 241     -20.060  59.251 -14.021  1.00 42.13           C  
ATOM   3691  CG  PRO C 241     -18.745  59.662 -14.599  1.00 42.13           C  
ATOM   3692  CD  PRO C 241     -17.929  58.428 -14.855  1.00 42.13           C  
ATOM   3693  N   SER C 242     -21.609  56.013 -14.445  1.00 42.64           N  
ATOM   3694  CA  SER C 242     -22.665  55.477 -15.298  1.00 42.64           C  
ATOM   3695  C   SER C 242     -23.459  56.596 -15.963  1.00 42.64           C  
ATOM   3696  O   SER C 242     -23.868  57.552 -15.301  1.00 42.64           O  
ATOM   3697  CB  SER C 242     -23.606  54.583 -14.490  1.00 42.64           C  
ATOM   3698  OG  SER C 242     -24.012  55.230 -13.297  1.00 42.64           O  
ATOM   3699  N   PRO C 243     -23.113  56.831 -17.274  1.00 46.23           N  
ATOM   3700  CA  PRO C 243     -23.790  57.895 -18.020  1.00 46.23           C  
ATOM   3701  C   PRO C 243     -25.306  57.868 -17.841  1.00 46.23           C  
ATOM   3702  O   PRO C 243     -26.040  58.376 -18.692  1.00 46.23           O  
ATOM   3703  CB  PRO C 243     -23.406  57.605 -19.474  1.00 46.23           C  
ATOM   3704  CG  PRO C 243     -22.827  56.227 -19.449  1.00 46.23           C  
ATOM   3705  CD  PRO C 243     -22.667  55.803 -18.017  1.00 46.23           C  
ATOM   3706  N   ASN C 244     -25.760  57.188 -16.638  1.00 36.91           N  
ATOM   3707  CA  ASN C 244     -27.209  57.017 -16.649  1.00 36.91           C  
ATOM   3708  C   ASN C 244     -27.917  58.271 -17.151  1.00 36.91           C  
ATOM   3709  O   ASN C 244     -28.997  58.187 -17.738  1.00 36.91           O  
ATOM   3710  CB  ASN C 244     -27.715  56.642 -15.255  1.00 36.91           C  
ATOM   3711  CG  ASN C 244     -27.737  55.144 -15.024  1.00 36.91           C  
ATOM   3712  ND2 ASN C 244     -27.714  54.738 -13.761  1.00 36.91           N  
ATOM   3713  OD1 ASN C 244     -27.774  54.358 -15.974  1.00 36.91           O  
ATOM   3714  N   ILE C 245     -27.690  59.390 -16.423  1.00 38.89           N  
ATOM   3715  CA  ILE C 245     -28.920  60.171 -16.343  1.00 38.89           C  
ATOM   3716  C   ILE C 245     -29.199  60.834 -17.690  1.00 38.89           C  
ATOM   3717  O   ILE C 245     -28.453  61.718 -18.120  1.00 38.89           O  
ATOM   3718  CB  ILE C 245     -28.842  61.236 -15.227  1.00 38.89           C  
ATOM   3719  CG1 ILE C 245     -28.554  60.573 -13.875  1.00 38.89           C  
ATOM   3720  CG2 ILE C 245     -30.135  62.055 -15.171  1.00 38.89           C  
ATOM   3721  CD1 ILE C 245     -28.354  61.559 -12.732  1.00 38.89           C  
ATOM   3722  N   VAL C 246     -29.201  59.974 -18.747  1.00 38.29           N  
ATOM   3723  CA  VAL C 246     -29.639  60.580 -20.000  1.00 38.29           C  
ATOM   3724  C   VAL C 246     -30.877  61.441 -19.753  1.00 38.29           C  
ATOM   3725  O   VAL C 246     -31.874  60.964 -19.207  1.00 38.29           O  
ATOM   3726  CB  VAL C 246     -29.941  59.509 -21.073  1.00 38.29           C  
ATOM   3727  CG1 VAL C 246     -29.726  60.075 -22.476  1.00 38.29           C  
ATOM   3728  CG2 VAL C 246     -29.070  58.274 -20.852  1.00 38.29           C  
ATOM   3729  N   THR C 247     -30.504  62.658 -19.527  1.00 31.75           N  
ATOM   3730  CA  THR C 247     -31.553  63.649 -19.316  1.00 31.75           C  
ATOM   3731  C   THR C 247     -32.658  63.496 -20.357  1.00 31.75           C  
ATOM   3732  O   THR C 247     -33.834  63.376 -20.008  1.00 31.75           O  
ATOM   3733  CB  THR C 247     -30.987  65.081 -19.370  1.00 31.75           C  
ATOM   3734  CG2 THR C 247     -31.027  65.741 -17.995  1.00 31.75           C  
ATOM   3735  OG1 THR C 247     -29.629  65.036 -19.827  1.00 31.75           O  
ATOM   3736  N   PRO C 248     -32.901  64.595 -21.022  1.00 32.53           N  
ATOM   3737  CA  PRO C 248     -34.112  65.397 -21.208  1.00 32.53           C  
ATOM   3738  C   PRO C 248     -34.871  65.032 -22.482  1.00 32.53           C  
ATOM   3739  O   PRO C 248     -36.041  65.393 -22.632  1.00 32.53           O  
ATOM   3740  CB  PRO C 248     -33.578  66.830 -21.283  1.00 32.53           C  
ATOM   3741  CG  PRO C 248     -32.092  66.688 -21.208  1.00 32.53           C  
ATOM   3742  CD  PRO C 248     -31.752  65.225 -21.206  1.00 32.53           C  
ATOM   3743  N   GLY C 249     -34.148  64.422 -23.647  1.00 29.41           N  
ATOM   3744  CA  GLY C 249     -34.521  65.164 -24.841  1.00 29.41           C  
ATOM   3745  C   GLY C 249     -35.944  64.891 -25.293  1.00 29.41           C  
ATOM   3746  O   GLY C 249     -36.546  63.891 -24.895  1.00 29.41           O  
ATOM   3747  N   GLU C 250     -36.547  65.883 -25.995  1.00 30.95           N  
ATOM   3748  CA  GLU C 250     -37.904  66.222 -26.413  1.00 30.95           C  
ATOM   3749  C   GLU C 250     -38.457  65.186 -27.386  1.00 30.95           C  
ATOM   3750  O   GLU C 250     -37.746  64.725 -28.281  1.00 30.95           O  
ATOM   3751  CB  GLU C 250     -37.938  67.613 -27.053  1.00 30.95           C  
ATOM   3752  CG  GLU C 250     -38.371  68.718 -26.099  1.00 30.95           C  
ATOM   3753  CD  GLU C 250     -38.303  70.105 -26.717  1.00 30.95           C  
ATOM   3754  OE1 GLU C 250     -38.776  71.076 -26.084  1.00 30.95           O  
ATOM   3755  OE2 GLU C 250     -37.773  70.222 -27.845  1.00 30.95           O  
ATOM   3756  N   ALA C 251     -39.405  64.369 -26.970  1.00 31.99           N  
ATOM   3757  CA  ALA C 251     -40.327  63.434 -27.611  1.00 31.99           C  
ATOM   3758  C   ALA C 251     -40.819  63.980 -28.948  1.00 31.99           C  
ATOM   3759  O   ALA C 251     -41.644  64.896 -28.986  1.00 31.99           O  
ATOM   3760  CB  ALA C 251     -41.510  63.138 -26.692  1.00 31.99           C  
ATOM   3761  N   THR C 252     -39.822  64.111 -29.986  1.00 27.30           N  
ATOM   3762  CA  THR C 252     -40.305  64.702 -31.230  1.00 27.30           C  
ATOM   3763  C   THR C 252     -41.498  63.920 -31.773  1.00 27.30           C  
ATOM   3764  O   THR C 252     -41.474  62.689 -31.813  1.00 27.30           O  
ATOM   3765  CB  THR C 252     -39.192  64.748 -32.293  1.00 27.30           C  
ATOM   3766  CG2 THR C 252     -39.451  65.855 -33.312  1.00 27.30           C  
ATOM   3767  OG1 THR C 252     -37.935  64.991 -31.651  1.00 27.30           O  
ATOM   3768  N   THR C 253     -42.595  64.601 -31.987  1.00 26.98           N  
ATOM   3769  CA  THR C 253     -43.984  64.388 -32.378  1.00 26.98           C  
ATOM   3770  C   THR C 253     -44.066  63.797 -33.783  1.00 26.98           C  
ATOM   3771  O   THR C 253     -45.158  63.644 -34.334  1.00 26.98           O  
ATOM   3772  CB  THR C 253     -44.788  65.699 -32.319  1.00 26.98           C  
ATOM   3773  CG2 THR C 253     -46.275  65.424 -32.119  1.00 26.98           C  
ATOM   3774  OG1 THR C 253     -44.311  66.498 -31.231  1.00 26.98           O  
ATOM   3775  N   GLU C 254     -42.867  63.255 -34.313  1.00 24.17           N  
ATOM   3776  CA  GLU C 254     -43.036  63.383 -35.757  1.00 24.17           C  
ATOM   3777  C   GLU C 254     -44.283  62.645 -36.234  1.00 24.17           C  
ATOM   3778  O   GLU C 254     -44.732  61.693 -35.591  1.00 24.17           O  
ATOM   3779  CB  GLU C 254     -41.801  62.856 -36.493  1.00 24.17           C  
ATOM   3780  CG  GLU C 254     -40.752  63.923 -36.775  1.00 24.17           C  
ATOM   3781  CD  GLU C 254     -39.541  63.390 -37.525  1.00 24.17           C  
ATOM   3782  OE1 GLU C 254     -38.669  64.196 -37.920  1.00 24.17           O  
ATOM   3783  OE2 GLU C 254     -39.465  62.156 -37.719  1.00 24.17           O  
ATOM   3784  N   SER C 255     -44.592  63.000 -37.550  1.00 25.45           N  
ATOM   3785  CA  SER C 255     -45.671  63.231 -38.505  1.00 25.45           C  
ATOM   3786  C   SER C 255     -46.214  61.916 -39.055  1.00 25.45           C  
ATOM   3787  O   SER C 255     -45.483  60.927 -39.145  1.00 25.45           O  
ATOM   3788  CB  SER C 255     -45.189  64.114 -39.656  1.00 25.45           C  
ATOM   3789  OG  SER C 255     -44.047  63.550 -40.279  1.00 25.45           O  
ATOM   3790  N   SER C 256     -47.476  61.797 -39.091  1.00 26.49           N  
ATOM   3791  CA  SER C 256     -48.623  60.975 -39.466  1.00 26.49           C  
ATOM   3792  C   SER C 256     -48.505  60.486 -40.905  1.00 26.49           C  
ATOM   3793  O   SER C 256     -48.732  61.247 -41.846  1.00 26.49           O  
ATOM   3794  CB  SER C 256     -49.924  61.758 -39.289  1.00 26.49           C  
ATOM   3795  OG  SER C 256     -49.837  63.026 -39.916  1.00 26.49           O  
ATOM   3796  N   ILE C 257     -47.299  59.842 -41.314  1.00 28.34           N  
ATOM   3797  CA  ILE C 257     -47.314  59.559 -42.744  1.00 28.34           C  
ATOM   3798  C   ILE C 257     -48.618  58.860 -43.119  1.00 28.34           C  
ATOM   3799  O   ILE C 257     -49.086  57.976 -42.397  1.00 28.34           O  
ATOM   3800  CB  ILE C 257     -46.103  58.695 -43.163  1.00 28.34           C  
ATOM   3801  CG1 ILE C 257     -44.804  59.296 -42.616  1.00 28.34           C  
ATOM   3802  CG2 ILE C 257     -46.042  58.554 -44.687  1.00 28.34           C  
ATOM   3803  CD1 ILE C 257     -43.590  58.390 -42.768  1.00 28.34           C  
ATOM   3804  N   SER C 258     -49.210  59.381 -44.195  1.00 25.80           N  
ATOM   3805  CA  SER C 258     -50.331  59.348 -45.129  1.00 25.80           C  
ATOM   3806  C   SER C 258     -50.465  57.978 -45.783  1.00 25.80           C  
ATOM   3807  O   SER C 258     -49.486  57.429 -46.295  1.00 25.80           O  
ATOM   3808  CB  SER C 258     -50.163  60.422 -46.206  1.00 25.80           C  
ATOM   3809  OG  SER C 258     -51.278  60.434 -47.082  1.00 25.80           O  
ATOM   3810  N   LEU C 259     -51.460  57.234 -45.394  1.00 26.69           N  
ATOM   3811  CA  LEU C 259     -52.012  55.946 -45.802  1.00 26.69           C  
ATOM   3812  C   LEU C 259     -52.199  55.889 -47.314  1.00 26.69           C  
ATOM   3813  O   LEU C 259     -53.008  56.634 -47.872  1.00 26.69           O  
ATOM   3814  CB  LEU C 259     -53.348  55.689 -45.100  1.00 26.69           C  
ATOM   3815  CG  LEU C 259     -53.280  54.968 -43.753  1.00 26.69           C  
ATOM   3816  CD1 LEU C 259     -54.492  55.325 -42.898  1.00 26.69           C  
ATOM   3817  CD2 LEU C 259     -53.189  53.460 -43.959  1.00 26.69           C  
ATOM   3818  N   GLN C 260     -51.074  55.917 -48.023  1.00 25.93           N  
ATOM   3819  CA  GLN C 260     -51.378  55.885 -49.450  1.00 25.93           C  
ATOM   3820  C   GLN C 260     -52.350  54.756 -49.781  1.00 25.93           C  
ATOM   3821  O   GLN C 260     -52.282  53.678 -49.186  1.00 25.93           O  
ATOM   3822  CB  GLN C 260     -50.095  55.730 -50.269  1.00 25.93           C  
ATOM   3823  CG  GLN C 260     -49.463  57.054 -50.679  1.00 25.93           C  
ATOM   3824  CD  GLN C 260     -48.248  56.874 -51.569  1.00 25.93           C  
ATOM   3825  NE2 GLN C 260     -47.813  57.957 -52.204  1.00 25.93           N  
ATOM   3826  OE1 GLN C 260     -47.704  55.771 -51.684  1.00 25.93           O  
ATOM   3827  N   PRO C 261     -53.346  54.984 -50.802  1.00 27.87           N  
ATOM   3828  CA  PRO C 261     -54.615  54.510 -51.359  1.00 27.87           C  
ATOM   3829  C   PRO C 261     -54.481  53.169 -52.076  1.00 27.87           C  
ATOM   3830  O   PRO C 261     -55.480  52.604 -52.527  1.00 27.87           O  
ATOM   3831  CB  PRO C 261     -55.005  55.618 -52.341  1.00 27.87           C  
ATOM   3832  CG  PRO C 261     -53.777  56.460 -52.475  1.00 27.87           C  
ATOM   3833  CD  PRO C 261     -52.727  55.922 -51.544  1.00 27.87           C  
ATOM   3834  N   LEU C 262     -53.384  52.510 -52.322  1.00 23.06           N  
ATOM   3835  CA  LEU C 262     -53.675  51.690 -53.494  1.00 23.06           C  
ATOM   3836  C   LEU C 262     -54.996  50.948 -53.325  1.00 23.06           C  
ATOM   3837  O   LEU C 262     -55.324  50.500 -52.223  1.00 23.06           O  
ATOM   3838  CB  LEU C 262     -52.541  50.691 -53.744  1.00 23.06           C  
ATOM   3839  CG  LEU C 262     -51.440  51.141 -54.704  1.00 23.06           C  
ATOM   3840  CD1 LEU C 262     -50.128  50.437 -54.372  1.00 23.06           C  
ATOM   3841  CD2 LEU C 262     -51.847  50.873 -56.149  1.00 23.06           C  
ATOM   3842  N   GLN C 263     -55.630  50.756 -54.629  1.00 22.85           N  
ATOM   3843  CA  GLN C 263     -56.280  49.929 -55.641  1.00 22.85           C  
ATOM   3844  C   GLN C 263     -55.735  48.503 -55.618  1.00 22.85           C  
ATOM   3845  O   GLN C 263     -54.533  48.295 -55.440  1.00 22.85           O  
ATOM   3846  CB  GLN C 263     -56.097  50.538 -57.032  1.00 22.85           C  
ATOM   3847  CG  GLN C 263     -57.188  51.528 -57.418  1.00 22.85           C  
ATOM   3848  CD  GLN C 263     -57.109  51.949 -58.873  1.00 22.85           C  
ATOM   3849  NE2 GLN C 263     -58.143  52.636 -59.348  1.00 22.85           N  
ATOM   3850  OE1 GLN C 263     -56.129  51.660 -59.565  1.00 22.85           O  
TER   
END
