# Supplementary material for: Deep learning insights into the architecture of the mammalian egg-sperm fusion synapse
Source: eLife. 2024 Apr 26;13:RP93131. doi: 10.7554/eLife.93131 (PMC11052572; doi:10.7554/eLife.93131)
Supplement: Figure 5—figure supplement 1—source data 1. [file elife-93131-fig5-figsupp1-data1.zip › eLife-VOR-RA-2023-93131R1_figure_5-figure_supplement_1-source_data/figure_5-figure_supplement_1b/CD9_IZUMO1_ranked_6.pdb]

ATOM      1  N   PRO B   1      16.777 -58.401 -51.944  1.00 59.78           N  
ATOM      2  CA  PRO B   1      16.231 -58.425 -50.585  1.00 59.78           C  
ATOM      3  C   PRO B   1      17.180 -59.069 -49.579  1.00 59.78           C  
ATOM      4  O   PRO B   1      17.933 -59.980 -49.930  1.00 59.78           O  
ATOM      5  CB  PRO B   1      14.951 -59.252 -50.735  1.00 59.78           C  
ATOM      6  CG  PRO B   1      14.983 -59.754 -52.142  1.00 59.78           C  
ATOM      7  CD  PRO B   1      16.194 -59.186 -52.824  1.00 59.78           C  
ATOM      8  N   VAL B   2      17.487 -58.274 -48.455  1.00 64.23           N  
ATOM      9  CA  VAL B   2      18.477 -58.660 -47.456  1.00 64.23           C  
ATOM     10  C   VAL B   2      18.153 -60.052 -46.917  1.00 64.23           C  
ATOM     11  O   VAL B   2      17.049 -60.562 -47.120  1.00 64.23           O  
ATOM     12  CB  VAL B   2      18.539 -57.642 -46.294  1.00 64.23           C  
ATOM     13  CG1 VAL B   2      19.673 -56.642 -46.514  1.00 64.23           C  
ATOM     14  CG2 VAL B   2      17.202 -56.915 -46.151  1.00 64.23           C  
ATOM     15  N   LYS B   3      19.179 -60.869 -46.297  1.00 68.89           N  
ATOM     16  CA  LYS B   3      19.037 -62.205 -45.724  1.00 68.89           C  
ATOM     17  C   LYS B   3      17.987 -62.219 -44.616  1.00 68.89           C  
ATOM     18  O   LYS B   3      17.525 -61.163 -44.178  1.00 68.89           O  
ATOM     19  CB  LYS B   3      20.377 -62.704 -45.182  1.00 68.89           C  
ATOM     20  CG  LYS B   3      21.376 -63.090 -46.262  1.00 68.89           C  
ATOM     21  CD  LYS B   3      22.597 -63.784 -45.671  1.00 68.89           C  
ATOM     22  CE  LYS B   3      23.601 -64.166 -46.750  1.00 68.89           C  
ATOM     23  NZ  LYS B   3      24.825 -64.797 -46.171  1.00 68.89           N  
ATOM     24  N   GLY B   4      17.389 -63.429 -44.198  1.00 70.91           N  
ATOM     25  CA  GLY B   4      16.289 -63.630 -43.267  1.00 70.91           C  
ATOM     26  C   GLY B   4      16.433 -62.822 -41.992  1.00 70.91           C  
ATOM     27  O   GLY B   4      15.480 -62.179 -41.547  1.00 70.91           O  
ATOM     28  N   GLY B   5      17.542 -62.841 -41.325  1.00 73.98           N  
ATOM     29  CA  GLY B   5      17.736 -62.097 -40.091  1.00 73.98           C  
ATOM     30  C   GLY B   5      17.692 -60.593 -40.288  1.00 73.98           C  
ATOM     31  O   GLY B   5      17.106 -59.872 -39.477  1.00 73.98           O  
ATOM     32  N   THR B   6      18.295 -60.097 -41.321  1.00 79.40           N  
ATOM     33  CA  THR B   6      18.331 -58.673 -41.634  1.00 79.40           C  
ATOM     34  C   THR B   6      16.959 -58.184 -42.089  1.00 79.40           C  
ATOM     35  O   THR B   6      16.621 -57.012 -41.910  1.00 79.40           O  
ATOM     36  CB  THR B   6      19.375 -58.368 -42.725  1.00 79.40           C  
ATOM     37  CG2 THR B   6      20.567 -57.612 -42.148  1.00 79.40           C  
ATOM     38  OG1 THR B   6      19.834 -59.599 -43.297  1.00 79.40           O  
ATOM     39  N   LYS B   7      16.185 -59.160 -42.610  1.00 81.11           N  
ATOM     40  CA  LYS B   7      14.824 -58.799 -42.997  1.00 81.11           C  
ATOM     41  C   LYS B   7      13.965 -58.497 -41.772  1.00 81.11           C  
ATOM     42  O   LYS B   7      13.140 -57.581 -41.797  1.00 81.11           O  
ATOM     43  CB  LYS B   7      14.185 -59.919 -43.821  1.00 81.11           C  
ATOM     44  CG  LYS B   7      12.969 -59.480 -44.623  1.00 81.11           C  
ATOM     45  CD  LYS B   7      12.425 -60.616 -45.479  1.00 81.11           C  
ATOM     46  CE  LYS B   7      11.169 -60.198 -46.231  1.00 81.11           C  
ATOM     47  NZ  LYS B   7      10.640 -61.305 -47.084  1.00 81.11           N  
ATOM     48  N   CYS B   8      14.198 -59.240 -40.705  1.00 80.45           N  
ATOM     49  CA  CYS B   8      13.485 -58.993 -39.457  1.00 80.45           C  
ATOM     50  C   CYS B   8      13.850 -57.630 -38.880  1.00 80.45           C  
ATOM     51  O   CYS B   8      12.978 -56.892 -38.419  1.00 80.45           O  
ATOM     52  CB  CYS B   8      13.793 -60.088 -38.436  1.00 80.45           C  
ATOM     53  SG  CYS B   8      12.853 -59.940 -36.902  1.00 80.45           S  
ATOM     54  N   ILE B   9      15.080 -57.314 -38.949  1.00 80.95           N  
ATOM     55  CA  ILE B   9      15.554 -56.026 -38.455  1.00 80.95           C  
ATOM     56  C   ILE B   9      14.975 -54.901 -39.309  1.00 80.95           C  
ATOM     57  O   ILE B   9      14.596 -53.849 -38.787  1.00 80.95           O  
ATOM     58  CB  ILE B   9      17.098 -55.955 -38.452  1.00 80.95           C  
ATOM     59  CG1 ILE B   9      17.674 -56.924 -37.413  1.00 80.95           C  
ATOM     60  CG2 ILE B   9      17.572 -54.523 -38.189  1.00 80.95           C  
ATOM     61  CD1 ILE B   9      19.195 -56.994 -37.409  1.00 80.95           C  
ATOM     62  N   LYS B  10      14.826 -55.204 -40.548  1.00 81.31           N  
ATOM     63  CA  LYS B  10      14.267 -54.216 -41.467  1.00 81.31           C  
ATOM     64  C   LYS B  10      12.807 -53.921 -41.135  1.00 81.31           C  
ATOM     65  O   LYS B  10      12.410 -52.758 -41.037  1.00 81.31           O  
ATOM     66  CB  LYS B  10      14.388 -54.699 -42.914  1.00 81.31           C  
ATOM     67  CG  LYS B  10      13.768 -53.757 -43.934  1.00 81.31           C  
ATOM     68  CD  LYS B  10      13.844 -54.330 -45.344  1.00 81.31           C  
ATOM     69  CE  LYS B  10      13.088 -53.465 -46.342  1.00 81.31           C  
ATOM     70  NZ  LYS B  10      13.215 -53.987 -47.735  1.00 81.31           N  
ATOM     71  N   TYR B  11      12.097 -54.947 -40.831  1.00 81.96           N  
ATOM     72  CA  TYR B  11      10.678 -54.763 -40.549  1.00 81.96           C  
ATOM     73  C   TYR B  11      10.470 -54.170 -39.161  1.00 81.96           C  
ATOM     74  O   TYR B  11       9.541 -53.388 -38.945  1.00 81.96           O  
ATOM     75  CB  TYR B  11       9.929 -56.093 -40.666  1.00 81.96           C  
ATOM     76  CG  TYR B  11       9.681 -56.528 -42.091  1.00 81.96           C  
ATOM     77  CD1 TYR B  11       9.181 -55.634 -43.035  1.00 81.96           C  
ATOM     78  CD2 TYR B  11       9.945 -57.833 -42.494  1.00 81.96           C  
ATOM     79  CE1 TYR B  11       8.950 -56.031 -44.348  1.00 81.96           C  
ATOM     80  CE2 TYR B  11       9.716 -58.240 -43.804  1.00 81.96           C  
ATOM     81  CZ  TYR B  11       9.220 -57.333 -44.723  1.00 81.96           C  
ATOM     82  OH  TYR B  11       8.993 -57.731 -46.021  1.00 81.96           O  
ATOM     83  N   LEU B  12      11.313 -54.469 -38.243  1.00 83.55           N  
ATOM     84  CA  LEU B  12      11.230 -53.884 -36.909  1.00 83.55           C  
ATOM     85  C   LEU B  12      11.539 -52.391 -36.951  1.00 83.55           C  
ATOM     86  O   LEU B  12      10.853 -51.593 -36.309  1.00 83.55           O  
ATOM     87  CB  LEU B  12      12.195 -54.590 -35.954  1.00 83.55           C  
ATOM     88  CG  LEU B  12      11.672 -55.860 -35.279  1.00 83.55           C  
ATOM     89  CD1 LEU B  12      12.822 -56.635 -34.645  1.00 83.55           C  
ATOM     90  CD2 LEU B  12      10.614 -55.515 -34.236  1.00 83.55           C  
ATOM     91  N   LEU B  13      12.526 -52.041 -37.671  1.00 85.05           N  
ATOM     92  CA  LEU B  13      12.880 -50.632 -37.805  1.00 85.05           C  
ATOM     93  C   LEU B  13      11.777 -49.860 -38.520  1.00 85.05           C  
ATOM     94  O   LEU B  13      11.474 -48.721 -38.156  1.00 85.05           O  
ATOM     95  CB  LEU B  13      14.201 -50.481 -38.565  1.00 85.05           C  
ATOM     96  CG  LEU B  13      15.465 -50.369 -37.712  1.00 85.05           C  
ATOM     97  CD1 LEU B  13      16.705 -50.599 -38.569  1.00 85.05           C  
ATOM     98  CD2 LEU B  13      15.528 -49.009 -37.025  1.00 85.05           C  
ATOM     99  N   PHE B  14      11.248 -50.497 -39.472  1.00 84.62           N  
ATOM    100  CA  PHE B  14      10.158 -49.857 -40.199  1.00 84.62           C  
ATOM    101  C   PHE B  14       8.939 -49.679 -39.302  1.00 84.62           C  
ATOM    102  O   PHE B  14       8.357 -48.595 -39.245  1.00 84.62           O  
ATOM    103  CB  PHE B  14       9.784 -50.677 -41.438  1.00 84.62           C  
ATOM    104  CG  PHE B  14       8.552 -50.179 -42.145  1.00 84.62           C  
ATOM    105  CD1 PHE B  14       7.330 -50.816 -41.973  1.00 84.62           C  
ATOM    106  CD2 PHE B  14       8.618 -49.073 -42.983  1.00 84.62           C  
ATOM    107  CE1 PHE B  14       6.188 -50.357 -42.626  1.00 84.62           C  
ATOM    108  CE2 PHE B  14       7.482 -48.608 -43.639  1.00 84.62           C  
ATOM    109  CZ  PHE B  14       6.268 -49.253 -43.460  1.00 84.62           C  
ATOM    110  N   GLY B  15       8.537 -50.742 -38.517  1.00 87.33           N  
ATOM    111  CA  GLY B  15       7.376 -50.669 -37.646  1.00 87.33           C  
ATOM    112  C   GLY B  15       7.534 -49.659 -36.524  1.00 87.33           C  
ATOM    113  O   GLY B  15       6.647 -48.836 -36.294  1.00 87.33           O  
ATOM    114  N   PHE B  16       8.643 -49.648 -35.901  1.00 86.97           N  
ATOM    115  CA  PHE B  16       8.886 -48.755 -34.774  1.00 86.97           C  
ATOM    116  C   PHE B  16       8.981 -47.307 -35.241  1.00 86.97           C  
ATOM    117  O   PHE B  16       8.397 -46.412 -34.626  1.00 86.97           O  
ATOM    118  CB  PHE B  16      10.170 -49.153 -34.039  1.00 86.97           C  
ATOM    119  CG  PHE B  16       9.949 -50.137 -32.921  1.00 86.97           C  
ATOM    120  CD1 PHE B  16       9.214 -49.778 -31.797  1.00 86.97           C  
ATOM    121  CD2 PHE B  16      10.477 -51.419 -32.993  1.00 86.97           C  
ATOM    122  CE1 PHE B  16       9.007 -50.685 -30.760  1.00 86.97           C  
ATOM    123  CE2 PHE B  16      10.275 -52.331 -31.962  1.00 86.97           C  
ATOM    124  CZ  PHE B  16       9.541 -51.962 -30.846  1.00 86.97           C  
ATOM    125  N   ASN B  17       9.703 -47.059 -36.290  1.00 86.94           N  
ATOM    126  CA  ASN B  17       9.853 -45.694 -36.782  1.00 86.94           C  
ATOM    127  C   ASN B  17       8.555 -45.169 -37.387  1.00 86.94           C  
ATOM    128  O   ASN B  17       8.290 -43.966 -37.352  1.00 86.94           O  
ATOM    129  CB  ASN B  17      10.986 -45.617 -37.809  1.00 86.94           C  
ATOM    130  CG  ASN B  17      12.359 -45.610 -37.165  1.00 86.94           C  
ATOM    131  ND2 ASN B  17      13.093 -46.704 -37.322  1.00 86.94           N  
ATOM    132  OD1 ASN B  17      12.755 -44.629 -36.531  1.00 86.94           O  
ATOM    133  N   PHE B  18       7.728 -46.148 -37.869  1.00 88.22           N  
ATOM    134  CA  PHE B  18       6.425 -45.743 -38.382  1.00 88.22           C  
ATOM    135  C   PHE B  18       5.534 -45.231 -37.256  1.00 88.22           C  
ATOM    136  O   PHE B  18       4.863 -44.207 -37.404  1.00 88.22           O  
ATOM    137  CB  PHE B  18       5.742 -46.910 -39.102  1.00 88.22           C  
ATOM    138  CG  PHE B  18       4.449 -46.535 -39.774  1.00 88.22           C  
ATOM    139  CD1 PHE B  18       3.229 -46.872 -39.202  1.00 88.22           C  
ATOM    140  CD2 PHE B  18       4.455 -45.846 -40.981  1.00 88.22           C  
ATOM    141  CE1 PHE B  18       2.031 -46.526 -39.822  1.00 88.22           C  
ATOM    142  CE2 PHE B  18       3.261 -45.497 -41.606  1.00 88.22           C  
ATOM    143  CZ  PHE B  18       2.050 -45.839 -41.025  1.00 88.22           C  
ATOM    144  N   ILE B  19       5.559 -45.900 -36.148  1.00 89.50           N  
ATOM    145  CA  ILE B  19       4.799 -45.458 -34.984  1.00 89.50           C  
ATOM    146  C   ILE B  19       5.366 -44.138 -34.467  1.00 89.50           C  
ATOM    147  O   ILE B  19       4.613 -43.237 -34.090  1.00 89.50           O  
ATOM    148  CB  ILE B  19       4.812 -46.523 -33.864  1.00 89.50           C  
ATOM    149  CG1 ILE B  19       4.125 -47.808 -34.342  1.00 89.50           C  
ATOM    150  CG2 ILE B  19       4.142 -45.982 -32.598  1.00 89.50           C  
ATOM    151  CD1 ILE B  19       4.258 -48.977 -33.374  1.00 89.50           C  
ATOM    152  N   PHE B  20       6.601 -44.036 -34.453  1.00 87.93           N  
ATOM    153  CA  PHE B  20       7.258 -42.811 -34.014  1.00 87.93           C  
ATOM    154  C   PHE B  20       6.919 -41.652 -34.944  1.00 87.93           C  
ATOM    155  O   PHE B  20       6.780 -40.512 -34.497  1.00 87.93           O  
ATOM    156  CB  PHE B  20       8.776 -43.007 -33.951  1.00 87.93           C  
ATOM    157  CG  PHE B  20       9.434 -42.288 -32.804  1.00 87.93           C  
ATOM    158  CD1 PHE B  20      10.034 -41.049 -32.994  1.00 87.93           C  
ATOM    159  CD2 PHE B  20       9.452 -42.853 -31.535  1.00 87.93           C  
ATOM    160  CE1 PHE B  20      10.643 -40.382 -31.934  1.00 87.93           C  
ATOM    161  CE2 PHE B  20      10.059 -42.191 -30.471  1.00 87.93           C  
ATOM    162  CZ  PHE B  20      10.655 -40.957 -30.673  1.00 87.93           C  
ATOM    163  N   TRP B  21       6.834 -41.971 -36.186  1.00 89.05           N  
ATOM    164  CA  TRP B  21       6.443 -40.969 -37.172  1.00 89.05           C  
ATOM    165  C   TRP B  21       5.021 -40.480 -36.916  1.00 89.05           C  
ATOM    166  O   TRP B  21       4.764 -39.273 -36.911  1.00 89.05           O  
ATOM    167  CB  TRP B  21       6.553 -41.536 -38.590  1.00 89.05           C  
ATOM    168  CG  TRP B  21       6.090 -40.594 -39.661  1.00 89.05           C  
ATOM    169  CD1 TRP B  21       6.702 -39.440 -40.063  1.00 89.05           C  
ATOM    170  CD2 TRP B  21       4.913 -40.726 -40.463  1.00 89.05           C  
ATOM    171  CE2 TRP B  21       4.873 -39.614 -41.333  1.00 89.05           C  
ATOM    172  CE3 TRP B  21       3.886 -41.677 -40.532  1.00 89.05           C  
ATOM    173  NE1 TRP B  21       5.975 -38.845 -41.069  1.00 89.05           N  
ATOM    174  CZ2 TRP B  21       3.846 -39.428 -42.261  1.00 89.05           C  
ATOM    175  CZ3 TRP B  21       2.865 -41.490 -41.457  1.00 89.05           C  
ATOM    176  CH2 TRP B  21       2.854 -40.374 -42.308  1.00 89.05           C  
ATOM    177  N   LEU B  22       4.114 -41.328 -36.545  1.00 90.88           N  
ATOM    178  CA  LEU B  22       2.740 -40.958 -36.224  1.00 90.88           C  
ATOM    179  C   LEU B  22       2.682 -40.144 -34.935  1.00 90.88           C  
ATOM    180  O   LEU B  22       1.910 -39.188 -34.834  1.00 90.88           O  
ATOM    181  CB  LEU B  22       1.866 -42.208 -36.093  1.00 90.88           C  
ATOM    182  CG  LEU B  22       1.561 -42.962 -37.388  1.00 90.88           C  
ATOM    183  CD1 LEU B  22       0.789 -44.242 -37.086  1.00 90.88           C  
ATOM    184  CD2 LEU B  22       0.782 -42.075 -38.353  1.00 90.88           C  
ATOM    185  N   ALA B  23       3.482 -40.588 -34.047  1.00 91.31           N  
ATOM    186  CA  ALA B  23       3.539 -39.845 -32.790  1.00 91.31           C  
ATOM    187  C   ALA B  23       4.052 -38.426 -33.014  1.00 91.31           C  
ATOM    188  O   ALA B  23       3.560 -37.477 -32.399  1.00 91.31           O  
ATOM    189  CB  ALA B  23       4.423 -40.574 -31.780  1.00 91.31           C  
ATOM    190  N   GLY B  24       5.003 -38.261 -33.874  1.00 89.34           N  
ATOM    191  CA  GLY B  24       5.492 -36.933 -34.207  1.00 89.34           C  
ATOM    192  C   GLY B  24       4.434 -36.049 -34.839  1.00 89.34           C  
ATOM    193  O   GLY B  24       4.331 -34.865 -34.512  1.00 89.34           O  
ATOM    194  N   ILE B  25       3.555 -36.626 -35.660  1.00 90.86           N  
ATOM    195  CA  ILE B  25       2.468 -35.882 -36.287  1.00 90.86           C  
ATOM    196  C   ILE B  25       1.458 -35.450 -35.226  1.00 90.86           C  
ATOM    197  O   ILE B  25       0.963 -34.321 -35.254  1.00 90.86           O  
ATOM    198  CB  ILE B  25       1.770 -36.718 -37.383  1.00 90.86           C  
ATOM    199  CG1 ILE B  25       2.742 -37.014 -38.531  1.00 90.86           C  
ATOM    200  CG2 ILE B  25       0.519 -35.998 -37.896  1.00 90.86           C  
ATOM    201  CD1 ILE B  25       2.172 -37.931 -39.604  1.00 90.86           C  
ATOM    202  N   ALA B  26       1.273 -36.329 -34.321  1.00 91.96           N  
ATOM    203  CA  ALA B  26       0.312 -36.021 -33.265  1.00 91.96           C  
ATOM    204  C   ALA B  26       0.805 -34.869 -32.394  1.00 91.96           C  
ATOM    205  O   ALA B  26       0.058 -33.925 -32.123  1.00 91.96           O  
ATOM    206  CB  ALA B  26       0.049 -37.257 -32.407  1.00 91.96           C  
ATOM    207  N   VAL B  27       1.984 -34.922 -32.034  1.00 90.93           N  
ATOM    208  CA  VAL B  27       2.551 -33.879 -31.185  1.00 90.93           C  
ATOM    209  C   VAL B  27       2.609 -32.561 -31.953  1.00 90.93           C  
ATOM    210  O   VAL B  27       2.312 -31.499 -31.399  1.00 90.93           O  
ATOM    211  CB  VAL B  27       3.959 -34.263 -30.678  1.00 90.93           C  
ATOM    212  CG1 VAL B  27       4.609 -33.090 -29.947  1.00 90.93           C  
ATOM    213  CG2 VAL B  27       3.882 -35.487 -29.767  1.00 90.93           C  
ATOM    214  N   LEU B  28       2.970 -32.584 -33.163  1.00 89.90           N  
ATOM    215  CA  LEU B  28       3.011 -31.394 -34.004  1.00 89.90           C  
ATOM    216  C   LEU B  28       1.617 -30.799 -34.174  1.00 89.90           C  
ATOM    217  O   LEU B  28       1.448 -29.578 -34.130  1.00 89.90           O  
ATOM    218  CB  LEU B  28       3.606 -31.726 -35.376  1.00 89.90           C  
ATOM    219  CG  LEU B  28       3.756 -30.557 -36.351  1.00 89.90           C  
ATOM    220  CD1 LEU B  28       4.777 -29.555 -35.824  1.00 89.90           C  
ATOM    221  CD2 LEU B  28       4.159 -31.062 -37.733  1.00 89.90           C  
ATOM    222  N   ALA B  29       0.651 -31.638 -34.258  1.00 90.79           N  
ATOM    223  CA  ALA B  29      -0.727 -31.174 -34.409  1.00 90.79           C  
ATOM    224  C   ALA B  29      -1.207 -30.463 -33.147  1.00 90.79           C  
ATOM    225  O   ALA B  29      -1.836 -29.405 -33.224  1.00 90.79           O  
ATOM    226  CB  ALA B  29      -1.648 -32.345 -34.740  1.00 90.79           C  
ATOM    227  N   ILE B  30      -0.866 -31.034 -32.088  1.00 85.21           N  
ATOM    228  CA  ILE B  30      -1.260 -30.423 -30.824  1.00 85.21           C  
ATOM    229  C   ILE B  30      -0.556 -29.078 -30.659  1.00 85.21           C  
ATOM    230  O   ILE B  30      -1.173 -28.094 -30.244  1.00 85.21           O  
ATOM    231  CB  ILE B  30      -0.940 -31.346 -29.627  1.00 85.21           C  
ATOM    232  CG1 ILE B  30      -1.813 -32.605 -29.675  1.00 85.21           C  
ATOM    233  CG2 ILE B  30      -1.130 -30.599 -28.303  1.00 85.21           C  
ATOM    234  CD1 ILE B  30      -1.425 -33.666 -28.654  1.00 85.21           C  
ATOM    235  N   GLY B  31       0.690 -29.065 -31.013  1.00 85.55           N  
ATOM    236  CA  GLY B  31       1.422 -27.810 -30.934  1.00 85.55           C  
ATOM    237  C   GLY B  31       0.870 -26.739 -31.855  1.00 85.55           C  
ATOM    238  O   GLY B  31       0.699 -25.588 -31.445  1.00 85.55           O  
ATOM    239  N   LEU B  32       0.575 -27.146 -33.027  1.00 87.04           N  
ATOM    240  CA  LEU B  32       0.035 -26.193 -33.991  1.00 87.04           C  
ATOM    241  C   LEU B  32      -1.372 -25.759 -33.597  1.00 87.04           C  
ATOM    242  O   LEU B  32      -1.757 -24.608 -33.819  1.00 87.04           O  
ATOM    243  CB  LEU B  32       0.020 -26.804 -35.395  1.00 87.04           C  
ATOM    244  CG  LEU B  32       1.374 -26.937 -36.092  1.00 87.04           C  
ATOM    245  CD1 LEU B  32       1.219 -27.677 -37.417  1.00 87.04           C  
ATOM    246  CD2 LEU B  32       2.001 -25.564 -36.311  1.00 87.04           C  
ATOM    247  N   TRP B  33      -2.109 -26.609 -33.059  1.00 85.01           N  
ATOM    248  CA  TRP B  33      -3.449 -26.254 -32.599  1.00 85.01           C  
ATOM    249  C   TRP B  33      -3.386 -25.222 -31.478  1.00 85.01           C  
ATOM    250  O   TRP B  33      -4.147 -24.253 -31.475  1.00 85.01           O  
ATOM    251  CB  TRP B  33      -4.201 -27.499 -32.123  1.00 85.01           C  
ATOM    252  CG  TRP B  33      -5.552 -27.209 -31.540  1.00 85.01           C  
ATOM    253  CD1 TRP B  33      -6.680 -26.838 -32.220  1.00 85.01           C  
ATOM    254  CD2 TRP B  33      -5.915 -27.261 -30.158  1.00 85.01           C  
ATOM    255  CE2 TRP B  33      -7.280 -26.909 -30.071  1.00 85.01           C  
ATOM    256  CE3 TRP B  33      -5.218 -27.572 -28.983  1.00 85.01           C  
ATOM    257  NE1 TRP B  33      -7.723 -26.656 -31.341  1.00 85.01           N  
ATOM    258  CZ2 TRP B  33      -7.963 -26.861 -28.852  1.00 85.01           C  
ATOM    259  CZ3 TRP B  33      -5.899 -27.523 -27.772  1.00 85.01           C  
ATOM    260  CH2 TRP B  33      -7.257 -27.170 -27.718  1.00 85.01           C  
ATOM    261  N   LEU B  34      -2.486 -25.445 -30.567  1.00 76.77           N  
ATOM    262  CA  LEU B  34      -2.335 -24.492 -29.473  1.00 76.77           C  
ATOM    263  C   LEU B  34      -1.852 -23.141 -29.989  1.00 76.77           C  
ATOM    264  O   LEU B  34      -2.228 -22.096 -29.454  1.00 76.77           O  
ATOM    265  CB  LEU B  34      -1.358 -25.030 -28.424  1.00 76.77           C  
ATOM    266  CG  LEU B  34      -1.876 -26.158 -27.529  1.00 76.77           C  
ATOM    267  CD1 LEU B  34      -0.732 -26.762 -26.723  1.00 76.77           C  
ATOM    268  CD2 LEU B  34      -2.977 -25.646 -26.607  1.00 76.77           C  
ATOM    269  N   ARG B  35      -1.039 -23.174 -30.990  1.00 81.05           N  
ATOM    270  CA  ARG B  35      -0.488 -21.936 -31.532  1.00 81.05           C  
ATOM    271  C   ARG B  35      -1.529 -21.187 -32.356  1.00 81.05           C  
ATOM    272  O   ARG B  35      -1.589 -19.956 -32.321  1.00 81.05           O  
ATOM    273  CB  ARG B  35       0.747 -22.226 -32.387  1.00 81.05           C  
ATOM    274  CG  ARG B  35       1.306 -21.003 -33.098  1.00 81.05           C  
ATOM    275  CD  ARG B  35       1.813 -19.961 -32.112  1.00 81.05           C  
ATOM    276  NE  ARG B  35       2.393 -18.809 -32.797  1.00 81.05           N  
ATOM    277  CZ  ARG B  35       1.798 -17.626 -32.927  1.00 81.05           C  
ATOM    278  NH1 ARG B  35       0.589 -17.416 -32.421  1.00 81.05           N  
ATOM    279  NH2 ARG B  35       2.417 -16.646 -33.570  1.00 81.05           N  
ATOM    280  N   PHE B  36      -2.311 -21.854 -33.071  1.00 78.83           N  
ATOM    281  CA  PHE B  36      -3.166 -21.187 -34.046  1.00 78.83           C  
ATOM    282  C   PHE B  36      -4.615 -21.168 -33.573  1.00 78.83           C  
ATOM    283  O   PHE B  36      -5.484 -20.606 -34.243  1.00 78.83           O  
ATOM    284  CB  PHE B  36      -3.069 -21.877 -35.411  1.00 78.83           C  
ATOM    285  CG  PHE B  36      -1.748 -21.669 -36.102  1.00 78.83           C  
ATOM    286  CD1 PHE B  36      -1.396 -20.419 -36.598  1.00 78.83           C  
ATOM    287  CD2 PHE B  36      -0.859 -22.725 -36.258  1.00 78.83           C  
ATOM    288  CE1 PHE B  36      -0.174 -20.225 -37.239  1.00 78.83           C  
ATOM    289  CE2 PHE B  36       0.364 -22.538 -36.897  1.00 78.83           C  
ATOM    290  CZ  PHE B  36       0.704 -21.287 -37.388  1.00 78.83           C  
ATOM    291  N   ASP B  37      -4.793 -21.701 -32.521  1.00 73.33           N  
ATOM    292  CA  ASP B  37      -6.165 -21.626 -32.031  1.00 73.33           C  
ATOM    293  C   ASP B  37      -6.586 -20.177 -31.795  1.00 73.33           C  
ATOM    294  O   ASP B  37      -5.752 -19.328 -31.473  1.00 73.33           O  
ATOM    295  CB  ASP B  37      -6.320 -22.435 -30.742  1.00 73.33           C  
ATOM    296  CG  ASP B  37      -7.769 -22.745 -30.407  1.00 73.33           C  
ATOM    297  OD1 ASP B  37      -8.558 -21.802 -30.181  1.00 73.33           O  
ATOM    298  OD2 ASP B  37      -8.124 -23.943 -30.365  1.00 73.33           O  
ATOM    299  N   SER B  38      -7.787 -19.748 -32.121  1.00 65.64           N  
ATOM    300  CA  SER B  38      -8.335 -18.398 -32.044  1.00 65.64           C  
ATOM    301  C   SER B  38      -8.257 -17.850 -30.622  1.00 65.64           C  
ATOM    302  O   SER B  38      -8.004 -16.660 -30.424  1.00 65.64           O  
ATOM    303  CB  SER B  38      -9.787 -18.380 -32.526  1.00 65.64           C  
ATOM    304  OG  SER B  38     -10.645 -18.958 -31.558  1.00 65.64           O  
ATOM    305  N   GLN B  39      -8.464 -18.775 -29.686  1.00 65.34           N  
ATOM    306  CA  GLN B  39      -8.508 -18.293 -28.309  1.00 65.34           C  
ATOM    307  C   GLN B  39      -7.103 -18.034 -27.771  1.00 65.34           C  
ATOM    308  O   GLN B  39      -6.909 -17.160 -26.925  1.00 65.34           O  
ATOM    309  CB  GLN B  39      -9.236 -19.296 -27.412  1.00 65.34           C  
ATOM    310  CG  GLN B  39     -10.724 -19.421 -27.711  1.00 65.34           C  
ATOM    311  CD  GLN B  39     -11.542 -18.297 -27.104  1.00 65.34           C  
ATOM    312  NE2 GLN B  39     -12.803 -18.195 -27.507  1.00 65.34           N  
ATOM    313  OE1 GLN B  39     -11.043 -17.526 -26.277  1.00 65.34           O  
ATOM    314  N   THR B  40      -6.132 -18.760 -28.286  1.00 63.39           N  
ATOM    315  CA  THR B  40      -4.770 -18.611 -27.788  1.00 63.39           C  
ATOM    316  C   THR B  40      -3.948 -17.723 -28.719  1.00 63.39           C  
ATOM    317  O   THR B  40      -2.922 -17.173 -28.314  1.00 63.39           O  
ATOM    318  CB  THR B  40      -4.078 -19.978 -27.634  1.00 63.39           C  
ATOM    319  CG2 THR B  40      -3.469 -20.133 -26.244  1.00 63.39           C  
ATOM    320  OG1 THR B  40      -5.040 -21.019 -27.841  1.00 63.39           O  
ATOM    321  N   LYS B  41      -4.514 -17.523 -29.887  1.00 63.61           N  
ATOM    322  CA  LYS B  41      -3.826 -16.690 -30.869  1.00 63.61           C  
ATOM    323  C   LYS B  41      -3.587 -15.283 -30.329  1.00 63.61           C  
ATOM    324  O   LYS B  41      -2.527 -14.697 -30.555  1.00 63.61           O  
ATOM    325  CB  LYS B  41      -4.627 -16.622 -32.170  1.00 63.61           C  
ATOM    326  CG  LYS B  41      -3.859 -16.028 -33.342  1.00 63.61           C  
ATOM    327  CD  LYS B  41      -4.695 -16.023 -34.614  1.00 63.61           C  
ATOM    328  CE  LYS B  41      -3.956 -15.358 -35.767  1.00 63.61           C  
ATOM    329  NZ  LYS B  41      -4.740 -15.418 -37.037  1.00 63.61           N  
ATOM    330  N   SER B  42      -4.634 -14.838 -29.656  1.00 63.17           N  
ATOM    331  CA  SER B  42      -4.532 -13.473 -29.149  1.00 63.17           C  
ATOM    332  C   SER B  42      -3.389 -13.338 -28.148  1.00 63.17           C  
ATOM    333  O   SER B  42      -2.765 -12.280 -28.049  1.00 63.17           O  
ATOM    334  CB  SER B  42      -5.846 -13.044 -28.495  1.00 63.17           C  
ATOM    335  OG  SER B  42      -6.086 -13.789 -27.315  1.00 63.17           O  
ATOM    336  N   ILE B  43      -3.107 -14.426 -27.503  1.00 61.18           N  
ATOM    337  CA  ILE B  43      -2.015 -14.416 -26.535  1.00 61.18           C  
ATOM    338  C   ILE B  43      -0.682 -14.266 -27.263  1.00 61.18           C  
ATOM    339  O   ILE B  43       0.209 -13.550 -26.798  1.00 61.18           O  
ATOM    340  CB  ILE B  43      -2.013 -15.699 -25.673  1.00 61.18           C  
ATOM    341  CG1 ILE B  43      -3.331 -15.825 -24.900  1.00 61.18           C  
ATOM    342  CG2 ILE B  43      -0.816 -15.707 -24.719  1.00 61.18           C  
ATOM    343  CD1 ILE B  43      -3.491 -17.145 -24.159  1.00 61.18           C  
ATOM    344  N   PHE B  44      -0.566 -14.890 -28.373  1.00 61.99           N  
ATOM    345  CA  PHE B  44       0.675 -14.902 -29.140  1.00 61.99           C  
ATOM    346  C   PHE B  44       0.874 -13.579 -29.869  1.00 61.99           C  
ATOM    347  O   PHE B  44       2.005 -13.108 -30.014  1.00 61.99           O  
ATOM    348  CB  PHE B  44       0.676 -16.060 -30.143  1.00 61.99           C  
ATOM    349  CG  PHE B  44       0.967 -17.400 -29.524  1.00 61.99           C  
ATOM    350  CD1 PHE B  44       2.276 -17.816 -29.313  1.00 61.99           C  
ATOM    351  CD2 PHE B  44      -0.071 -18.246 -29.152  1.00 61.99           C  
ATOM    352  CE1 PHE B  44       2.547 -19.056 -28.740  1.00 61.99           C  
ATOM    353  CE2 PHE B  44       0.192 -19.486 -28.579  1.00 61.99           C  
ATOM    354  CZ  PHE B  44       1.502 -19.890 -28.374  1.00 61.99           C  
ATOM    355  N   GLU B  45      -0.222 -12.931 -30.302  1.00 58.66           N  
ATOM    356  CA  GLU B  45      -0.129 -11.674 -31.040  1.00 58.66           C  
ATOM    357  C   GLU B  45       0.096 -10.497 -30.098  1.00 58.66           C  
ATOM    358  O   GLU B  45       0.847  -9.572 -30.419  1.00 58.66           O  
ATOM    359  CB  GLU B  45      -1.393 -11.447 -31.874  1.00 58.66           C  
ATOM    360  CG  GLU B  45      -1.481 -12.327 -33.112  1.00 58.66           C  
ATOM    361  CD  GLU B  45      -2.740 -12.090 -33.930  1.00 58.66           C  
ATOM    362  OE1 GLU B  45      -2.845 -12.632 -35.053  1.00 58.66           O  
ATOM    363  OE2 GLU B  45      -3.627 -11.353 -33.444  1.00 58.66           O  
ATOM    364  N   GLN B  46      -0.672 -10.464 -29.040  1.00 53.46           N  
ATOM    365  CA  GLN B  46      -0.560  -9.326 -28.135  1.00 53.46           C  
ATOM    366  C   GLN B  46       0.767  -9.350 -27.383  1.00 53.46           C  
ATOM    367  O   GLN B  46       1.338  -8.298 -27.086  1.00 53.46           O  
ATOM    368  CB  GLN B  46      -1.725  -9.312 -27.142  1.00 53.46           C  
ATOM    369  CG  GLN B  46      -2.807  -8.296 -27.479  1.00 53.46           C  
ATOM    370  CD  GLN B  46      -3.975  -8.340 -26.511  1.00 53.46           C  
ATOM    371  NE2 GLN B  46      -4.863  -7.357 -26.610  1.00 53.46           N  
ATOM    372  OE1 GLN B  46      -4.077  -9.249 -25.682  1.00 53.46           O  
ATOM    373  N   GLU B  47       1.196 -10.497 -26.858  1.00 53.27           N  
ATOM    374  CA  GLU B  47       2.371 -10.570 -25.995  1.00 53.27           C  
ATOM    375  C   GLU B  47       3.650 -10.712 -26.815  1.00 53.27           C  
ATOM    376  O   GLU B  47       4.720 -10.980 -26.266  1.00 53.27           O  
ATOM    377  CB  GLU B  47       2.245 -11.736 -25.011  1.00 53.27           C  
ATOM    378  CG  GLU B  47       1.521 -11.377 -23.722  1.00 53.27           C  
ATOM    379  CD  GLU B  47       1.782 -12.363 -22.593  1.00 53.27           C  
ATOM    380  OE1 GLU B  47       1.383 -12.084 -21.440  1.00 53.27           O  
ATOM    381  OE2 GLU B  47       2.393 -13.421 -22.865  1.00 53.27           O  
ATOM    382  N   THR B  48       3.583 -10.749 -28.152  1.00 48.84           N  
ATOM    383  CA  THR B  48       4.859 -10.819 -28.858  1.00 48.84           C  
ATOM    384  C   THR B  48       5.907  -9.951 -28.168  1.00 48.84           C  
ATOM    385  O   THR B  48       7.078 -10.330 -28.086  1.00 48.84           O  
ATOM    386  CB  THR B  48       4.710 -10.378 -30.326  1.00 48.84           C  
ATOM    387  CG2 THR B  48       5.864 -10.901 -31.177  1.00 48.84           C  
ATOM    388  OG1 THR B  48       3.477 -10.887 -30.849  1.00 48.84           O  
ATOM    389  N   ASN B  49       5.647  -8.675 -27.949  1.00 45.33           N  
ATOM    390  CA  ASN B  49       6.695  -7.781 -27.468  1.00 45.33           C  
ATOM    391  C   ASN B  49       7.050  -8.065 -26.011  1.00 45.33           C  
ATOM    392  O   ASN B  49       7.980  -7.469 -25.466  1.00 45.33           O  
ATOM    393  CB  ASN B  49       6.275  -6.319 -27.636  1.00 45.33           C  
ATOM    394  CG  ASN B  49       7.074  -5.600 -28.704  1.00 45.33           C  
ATOM    395  ND2 ASN B  49       6.638  -4.398 -29.063  1.00 45.33           N  
ATOM    396  OD1 ASN B  49       8.076  -6.120 -29.203  1.00 45.33           O  
ATOM    397  N   ASN B  50       6.005  -8.297 -25.117  1.00 48.39           N  
ATOM    398  CA  ASN B  50       6.442  -8.290 -23.725  1.00 48.39           C  
ATOM    399  C   ASN B  50       7.225  -9.552 -23.377  1.00 48.39           C  
ATOM    400  O   ASN B  50       7.155 -10.550 -24.097  1.00 48.39           O  
ATOM    401  CB  ASN B  50       5.243  -8.133 -22.787  1.00 48.39           C  
ATOM    402  CG  ASN B  50       4.976  -6.687 -22.418  1.00 48.39           C  
ATOM    403  ND2 ASN B  50       3.768  -6.410 -21.940  1.00 48.39           N  
ATOM    404  OD1 ASN B  50       5.847  -5.825 -22.564  1.00 48.39           O  
ATOM    405  N   ASN B  51       7.932  -9.806 -22.105  1.00 49.29           N  
ATOM    406  CA  ASN B  51       8.912 -10.700 -21.500  1.00 49.29           C  
ATOM    407  C   ASN B  51       8.579 -12.165 -21.773  1.00 49.29           C  
ATOM    408  O   ASN B  51       7.494 -12.477 -22.267  1.00 49.29           O  
ATOM    409  CB  ASN B  51       9.010 -10.451 -19.994  1.00 49.29           C  
ATOM    410  CG  ASN B  51      10.048  -9.403 -19.641  1.00 49.29           C  
ATOM    411  ND2 ASN B  51       9.965  -8.870 -18.429  1.00 49.29           N  
ATOM    412  OD1 ASN B  51      10.918  -9.076 -20.454  1.00 49.29           O  
ATOM    413  N   ASN B  52       9.498 -13.295 -21.291  1.00 53.74           N  
ATOM    414  CA  ASN B  52       9.725 -14.730 -21.158  1.00 53.74           C  
ATOM    415  C   ASN B  52       8.447 -15.467 -20.767  1.00 53.74           C  
ATOM    416  O   ASN B  52       8.297 -15.893 -19.620  1.00 53.74           O  
ATOM    417  CB  ASN B  52      10.831 -15.007 -20.138  1.00 53.74           C  
ATOM    418  CG  ASN B  52      11.868 -15.987 -20.651  1.00 53.74           C  
ATOM    419  ND2 ASN B  52      12.859 -16.291 -19.822  1.00 53.74           N  
ATOM    420  OD1 ASN B  52      11.779 -16.467 -21.784  1.00 53.74           O  
ATOM    421  N   SER B  53       7.411 -15.329 -21.571  1.00 66.05           N  
ATOM    422  CA  SER B  53       6.303 -16.184 -21.157  1.00 66.05           C  
ATOM    423  C   SER B  53       6.627 -17.656 -21.382  1.00 66.05           C  
ATOM    424  O   SER B  53       7.028 -18.049 -22.481  1.00 66.05           O  
ATOM    425  CB  SER B  53       5.027 -15.813 -21.913  1.00 66.05           C  
ATOM    426  OG  SER B  53       4.956 -16.503 -23.150  1.00 66.05           O  
ATOM    427  N   SER B  54       6.820 -18.403 -20.353  1.00 75.12           N  
ATOM    428  CA  SER B  54       7.113 -19.832 -20.307  1.00 75.12           C  
ATOM    429  C   SER B  54       6.119 -20.627 -21.146  1.00 75.12           C  
ATOM    430  O   SER B  54       6.485 -21.622 -21.776  1.00 75.12           O  
ATOM    431  CB  SER B  54       7.095 -20.337 -18.865  1.00 75.12           C  
ATOM    432  OG  SER B  54       5.805 -20.191 -18.296  1.00 75.12           O  
ATOM    433  N   PHE B  55       4.931 -20.100 -21.300  1.00 72.44           N  
ATOM    434  CA  PHE B  55       3.936 -20.802 -22.103  1.00 72.44           C  
ATOM    435  C   PHE B  55       4.288 -20.730 -23.584  1.00 72.44           C  
ATOM    436  O   PHE B  55       4.185 -21.727 -24.301  1.00 72.44           O  
ATOM    437  CB  PHE B  55       2.541 -20.216 -21.864  1.00 72.44           C  
ATOM    438  CG  PHE B  55       1.461 -20.865 -22.687  1.00 72.44           C  
ATOM    439  CD1 PHE B  55       0.938 -20.226 -23.803  1.00 72.44           C  
ATOM    440  CD2 PHE B  55       0.969 -22.118 -22.343  1.00 72.44           C  
ATOM    441  CE1 PHE B  55      -0.062 -20.825 -24.567  1.00 72.44           C  
ATOM    442  CE2 PHE B  55      -0.030 -22.723 -23.100  1.00 72.44           C  
ATOM    443  CZ  PHE B  55      -0.544 -22.074 -24.211  1.00 72.44           C  
ATOM    444  N   TYR B  56       4.769 -19.639 -24.006  1.00 73.01           N  
ATOM    445  CA  TYR B  56       5.147 -19.431 -25.399  1.00 73.01           C  
ATOM    446  C   TYR B  56       6.318 -20.324 -25.787  1.00 73.01           C  
ATOM    447  O   TYR B  56       6.282 -20.993 -26.824  1.00 73.01           O  
ATOM    448  CB  TYR B  56       5.507 -17.962 -25.644  1.00 73.01           C  
ATOM    449  CG  TYR B  56       5.799 -17.641 -27.090  1.00 73.01           C  
ATOM    450  CD1 TYR B  56       7.110 -17.529 -27.549  1.00 73.01           C  
ATOM    451  CD2 TYR B  56       4.765 -17.448 -28.000  1.00 73.01           C  
ATOM    452  CE1 TYR B  56       7.383 -17.232 -28.879  1.00 73.01           C  
ATOM    453  CE2 TYR B  56       5.026 -17.150 -29.332  1.00 73.01           C  
ATOM    454  CZ  TYR B  56       6.336 -17.045 -29.763  1.00 73.01           C  
ATOM    455  OH  TYR B  56       6.601 -16.749 -31.082  1.00 73.01           O  
ATOM    456  N   THR B  57       7.220 -20.284 -24.989  1.00 78.81           N  
ATOM    457  CA  THR B  57       8.394 -21.109 -25.250  1.00 78.81           C  
ATOM    458  C   THR B  57       8.030 -22.591 -25.220  1.00 78.81           C  
ATOM    459  O   THR B  57       8.540 -23.378 -26.020  1.00 78.81           O  
ATOM    460  CB  THR B  57       9.511 -20.832 -24.226  1.00 78.81           C  
ATOM    461  CG2 THR B  57      10.808 -21.525 -24.626  1.00 78.81           C  
ATOM    462  OG1 THR B  57       9.741 -19.419 -24.151  1.00 78.81           O  
ATOM    463  N   GLY B  58       7.146 -22.908 -24.444  1.00 80.13           N  
ATOM    464  CA  GLY B  58       6.717 -24.295 -24.359  1.00 80.13           C  
ATOM    465  C   GLY B  58       6.035 -24.787 -25.622  1.00 80.13           C  
ATOM    466  O   GLY B  58       6.317 -25.888 -26.098  1.00 80.13           O  
ATOM    467  N   VAL B  59       5.226 -23.969 -26.167  1.00 83.34           N  
ATOM    468  CA  VAL B  59       4.501 -24.363 -27.370  1.00 83.34           C  
ATOM    469  C   VAL B  59       5.473 -24.490 -28.542  1.00 83.34           C  
ATOM    470  O   VAL B  59       5.384 -25.436 -29.329  1.00 83.34           O  
ATOM    471  CB  VAL B  59       3.382 -23.354 -27.714  1.00 83.34           C  
ATOM    472  CG1 VAL B  59       2.788 -23.654 -29.089  1.00 83.34           C  
ATOM    473  CG2 VAL B  59       2.294 -23.381 -26.642  1.00 83.34           C  
ATOM    474  N   TYR B  60       6.436 -23.662 -28.624  1.00 83.68           N  
ATOM    475  CA  TYR B  60       7.420 -23.740 -29.699  1.00 83.68           C  
ATOM    476  C   TYR B  60       8.313 -24.965 -29.532  1.00 83.68           C  
ATOM    477  O   TYR B  60       8.716 -25.585 -30.518  1.00 83.68           O  
ATOM    478  CB  TYR B  60       8.277 -22.471 -29.736  1.00 83.68           C  
ATOM    479  CG  TYR B  60       7.609 -21.308 -30.428  1.00 83.68           C  
ATOM    480  CD1 TYR B  60       7.067 -21.449 -31.704  1.00 83.68           C  
ATOM    481  CD2 TYR B  60       7.517 -20.066 -29.807  1.00 83.68           C  
ATOM    482  CE1 TYR B  60       6.452 -20.379 -32.345  1.00 83.68           C  
ATOM    483  CE2 TYR B  60       6.903 -18.990 -30.440  1.00 83.68           C  
ATOM    484  CZ  TYR B  60       6.375 -19.155 -31.707  1.00 83.68           C  
ATOM    485  OH  TYR B  60       5.767 -18.093 -32.338  1.00 83.68           O  
ATOM    486  N   ILE B  61       8.559 -25.231 -28.350  1.00 86.02           N  
ATOM    487  CA  ILE B  61       9.341 -26.435 -28.090  1.00 86.02           C  
ATOM    488  C   ILE B  61       8.551 -27.668 -28.522  1.00 86.02           C  
ATOM    489  O   ILE B  61       9.108 -28.594 -29.115  1.00 86.02           O  
ATOM    490  CB  ILE B  61       9.732 -26.544 -26.599  1.00 86.02           C  
ATOM    491  CG1 ILE B  61      10.778 -25.482 -26.242  1.00 86.02           C  
ATOM    492  CG2 ILE B  61      10.247 -27.950 -26.276  1.00 86.02           C  
ATOM    493  CD1 ILE B  61      11.105 -25.411 -24.756  1.00 86.02           C  
ATOM    494  N   LEU B  62       7.308 -27.617 -28.322  1.00 86.99           N  
ATOM    495  CA  LEU B  62       6.457 -28.736 -28.713  1.00 86.99           C  
ATOM    496  C   LEU B  62       6.415 -28.880 -30.230  1.00 86.99           C  
ATOM    497  O   LEU B  62       6.516 -29.992 -30.755  1.00 86.99           O  
ATOM    498  CB  LEU B  62       5.040 -28.549 -28.166  1.00 86.99           C  
ATOM    499  CG  LEU B  62       4.309 -29.819 -27.729  1.00 86.99           C  
ATOM    500  CD1 LEU B  62       4.401 -29.990 -26.216  1.00 86.99           C  
ATOM    501  CD2 LEU B  62       2.852 -29.780 -28.180  1.00 86.99           C  
ATOM    502  N   ILE B  63       6.320 -27.814 -30.882  1.00 88.47           N  
ATOM    503  CA  ILE B  63       6.291 -27.824 -32.341  1.00 88.47           C  
ATOM    504  C   ILE B  63       7.631 -28.323 -32.880  1.00 88.47           C  
ATOM    505  O   ILE B  63       7.670 -29.185 -33.760  1.00 88.47           O  
ATOM    506  CB  ILE B  63       5.972 -26.423 -32.910  1.00 88.47           C  
ATOM    507  CG1 ILE B  63       4.533 -26.024 -32.568  1.00 88.47           C  
ATOM    508  CG2 ILE B  63       6.205 -26.389 -34.423  1.00 88.47           C  
ATOM    509  CD1 ILE B  63       4.174 -24.599 -32.970  1.00 88.47           C  
ATOM    510  N   GLY B  64       8.742 -27.806 -32.339  1.00 91.10           N  
ATOM    511  CA  GLY B  64      10.058 -28.259 -32.759  1.00 91.10           C  
ATOM    512  C   GLY B  64      10.296 -29.733 -32.491  1.00 91.10           C  
ATOM    513  O   GLY B  64      10.817 -30.450 -33.347  1.00 91.10           O  
ATOM    514  N   ALA B  65       9.870 -30.211 -31.367  1.00 91.37           N  
ATOM    515  CA  ALA B  65      10.025 -31.616 -30.997  1.00 91.37           C  
ATOM    516  C   ALA B  65       9.183 -32.516 -31.895  1.00 91.37           C  
ATOM    517  O   ALA B  65       9.649 -33.563 -32.350  1.00 91.37           O  
ATOM    518  CB  ALA B  65       9.647 -31.825 -29.532  1.00 91.37           C  
ATOM    519  N   GLY B  66       7.974 -32.016 -32.165  1.00 90.29           N  
ATOM    520  CA  GLY B  66       7.129 -32.801 -33.051  1.00 90.29           C  
ATOM    521  C   GLY B  66       7.683 -32.915 -34.458  1.00 90.29           C  
ATOM    522  O   GLY B  66       7.673 -33.997 -35.049  1.00 90.29           O  
ATOM    523  N   ALA B  67       8.199 -31.846 -34.949  1.00 92.47           N  
ATOM    524  CA  ALA B  67       8.785 -31.848 -36.286  1.00 92.47           C  
ATOM    525  C   ALA B  67      10.022 -32.740 -36.341  1.00 92.47           C  
ATOM    526  O   ALA B  67      10.211 -33.494 -37.299  1.00 92.47           O  
ATOM    527  CB  ALA B  67       9.138 -30.427 -36.716  1.00 92.47           C  
ATOM    528  N   LEU B  68      10.807 -32.589 -35.347  1.00 92.11           N  
ATOM    529  CA  LEU B  68      12.014 -33.408 -35.297  1.00 92.11           C  
ATOM    530  C   LEU B  68      11.662 -34.890 -35.216  1.00 92.11           C  
ATOM    531  O   LEU B  68      12.263 -35.713 -35.909  1.00 92.11           O  
ATOM    532  CB  LEU B  68      12.882 -33.011 -34.100  1.00 92.11           C  
ATOM    533  CG  LEU B  68      14.260 -33.670 -34.015  1.00 92.11           C  
ATOM    534  CD1 LEU B  68      15.141 -33.205 -35.170  1.00 92.11           C  
ATOM    535  CD2 LEU B  68      14.919 -33.359 -32.675  1.00 92.11           C  
ATOM    536  N   MET B  69      10.703 -35.291 -34.422  1.00 91.09           N  
ATOM    537  CA  MET B  69      10.264 -36.679 -34.299  1.00 91.09           C  
ATOM    538  C   MET B  69       9.701 -37.191 -35.621  1.00 91.09           C  
ATOM    539  O   MET B  69       9.936 -38.340 -35.997  1.00 91.09           O  
ATOM    540  CB  MET B  69       9.214 -36.814 -33.196  1.00 91.09           C  
ATOM    541  CG  MET B  69       9.794 -36.783 -31.791  1.00 91.09           C  
ATOM    542  SD  MET B  69       8.508 -36.969 -30.494  1.00 91.09           S  
ATOM    543  CE  MET B  69       8.206 -38.756 -30.598  1.00 91.09           C  
ATOM    544  N   MET B  70       9.032 -36.320 -36.312  1.00 90.88           N  
ATOM    545  CA  MET B  70       8.473 -36.693 -37.608  1.00 90.88           C  
ATOM    546  C   MET B  70       9.579 -36.939 -38.629  1.00 90.88           C  
ATOM    547  O   MET B  70       9.540 -37.924 -39.368  1.00 90.88           O  
ATOM    548  CB  MET B  70       7.523 -35.608 -38.117  1.00 90.88           C  
ATOM    549  CG  MET B  70       6.831 -35.962 -39.423  1.00 90.88           C  
ATOM    550  SD  MET B  70       5.780 -34.597 -40.055  1.00 90.88           S  
ATOM    551  CE  MET B  70       5.534 -35.148 -41.767  1.00 90.88           C  
ATOM    552  N   LEU B  71      10.534 -36.124 -38.606  1.00 91.84           N  
ATOM    553  CA  LEU B  71      11.642 -36.241 -39.548  1.00 91.84           C  
ATOM    554  C   LEU B  71      12.454 -37.503 -39.279  1.00 91.84           C  
ATOM    555  O   LEU B  71      12.715 -38.285 -40.196  1.00 91.84           O  
ATOM    556  CB  LEU B  71      12.547 -35.009 -39.465  1.00 91.84           C  
ATOM    557  CG  LEU B  71      13.774 -35.007 -40.379  1.00 91.84           C  
ATOM    558  CD1 LEU B  71      13.346 -34.912 -41.840  1.00 91.84           C  
ATOM    559  CD2 LEU B  71      14.711 -33.861 -40.015  1.00 91.84           C  
ATOM    560  N   VAL B  72      12.824 -37.674 -38.023  1.00 90.36           N  
ATOM    561  CA  VAL B  72      13.639 -38.829 -37.661  1.00 90.36           C  
ATOM    562  C   VAL B  72      12.856 -40.115 -37.916  1.00 90.36           C  
ATOM    563  O   VAL B  72      13.405 -41.092 -38.429  1.00 90.36           O  
ATOM    564  CB  VAL B  72      14.091 -38.764 -36.185  1.00 90.36           C  
ATOM    565  CG1 VAL B  72      14.746 -40.078 -35.762  1.00 90.36           C  
ATOM    566  CG2 VAL B  72      15.050 -37.594 -35.971  1.00 90.36           C  
ATOM    567  N   GLY B  73      11.539 -40.102 -37.602  1.00 88.80           N  
ATOM    568  CA  GLY B  73      10.712 -41.264 -37.879  1.00 88.80           C  
ATOM    569  C   GLY B  73      10.575 -41.560 -39.361  1.00 88.80           C  
ATOM    570  O   GLY B  73      10.614 -42.721 -39.773  1.00 88.80           O  
ATOM    571  N   PHE B  74      10.508 -40.540 -40.185  1.00 87.95           N  
ATOM    572  CA  PHE B  74      10.387 -40.691 -41.631  1.00 87.95           C  
ATOM    573  C   PHE B  74      11.670 -41.261 -42.224  1.00 87.95           C  
ATOM    574  O   PHE B  74      11.626 -42.168 -43.057  1.00 87.95           O  
ATOM    575  CB  PHE B  74      10.058 -39.347 -42.287  1.00 87.95           C  
ATOM    576  CG  PHE B  74       9.983 -39.407 -43.789  1.00 87.95           C  
ATOM    577  CD1 PHE B  74      11.043 -38.959 -44.570  1.00 87.95           C  
ATOM    578  CD2 PHE B  74       8.855 -39.912 -44.421  1.00 87.95           C  
ATOM    579  CE1 PHE B  74      10.977 -39.013 -45.960  1.00 87.95           C  
ATOM    580  CE2 PHE B  74       8.782 -39.969 -45.810  1.00 87.95           C  
ATOM    581  CZ  PHE B  74       9.844 -39.519 -46.578  1.00 87.95           C  
ATOM    582  N   LEU B  75      12.796 -40.724 -41.804  1.00 88.41           N  
ATOM    583  CA  LEU B  75      14.079 -41.217 -42.295  1.00 88.41           C  
ATOM    584  C   LEU B  75      14.279 -42.681 -41.918  1.00 88.41           C  
ATOM    585  O   LEU B  75      14.823 -43.459 -42.704  1.00 88.41           O  
ATOM    586  CB  LEU B  75      15.228 -40.373 -41.735  1.00 88.41           C  
ATOM    587  CG  LEU B  75      15.384 -38.968 -42.318  1.00 88.41           C  
ATOM    588  CD1 LEU B  75      16.244 -38.106 -41.401  1.00 88.41           C  
ATOM    589  CD2 LEU B  75      15.985 -39.034 -43.719  1.00 88.41           C  
ATOM    590  N   GLY B  76      13.807 -43.041 -40.772  1.00 84.84           N  
ATOM    591  CA  GLY B  76      13.935 -44.422 -40.337  1.00 84.84           C  
ATOM    592  C   GLY B  76      13.025 -45.373 -41.091  1.00 84.84           C  
ATOM    593  O   GLY B  76      13.460 -46.440 -41.531  1.00 84.84           O  
ATOM    594  N   CYS B  77      11.820 -45.055 -41.336  1.00 84.48           N  
ATOM    595  CA  CYS B  77      10.867 -45.937 -41.999  1.00 84.48           C  
ATOM    596  C   CYS B  77      11.144 -46.013 -43.495  1.00 84.48           C  
ATOM    597  O   CYS B  77      11.252 -47.104 -44.057  1.00 84.48           O  
ATOM    598  CB  CYS B  77       9.436 -45.455 -41.759  1.00 84.48           C  
ATOM    599  SG  CYS B  77       9.067 -43.859 -42.521  1.00 84.48           S  
ATOM    600  N   CYS B  78      11.330 -44.964 -44.160  1.00 85.08           N  
ATOM    601  CA  CYS B  78      11.594 -44.937 -45.594  1.00 85.08           C  
ATOM    602  C   CYS B  78      13.001 -45.438 -45.899  1.00 85.08           C  
ATOM    603  O   CYS B  78      13.236 -46.038 -46.949  1.00 85.08           O  
ATOM    604  CB  CYS B  78      11.416 -43.523 -46.145  1.00 85.08           C  
ATOM    605  SG  CYS B  78       9.689 -43.038 -46.359  1.00 85.08           S  
ATOM    606  N   GLY B  79      13.866 -45.077 -44.939  1.00 83.82           N  
ATOM    607  CA  GLY B  79      15.212 -45.600 -45.120  1.00 83.82           C  
ATOM    608  C   GLY B  79      15.273 -47.115 -45.083  1.00 83.82           C  
ATOM    609  O   GLY B  79      16.022 -47.730 -45.845  1.00 83.82           O  
ATOM    610  N   ALA B  80      14.430 -47.726 -44.248  1.00 80.54           N  
ATOM    611  CA  ALA B  80      14.416 -49.180 -44.111  1.00 80.54           C  
ATOM    612  C   ALA B  80      13.710 -49.835 -45.294  1.00 80.54           C  
ATOM    613  O   ALA B  80      14.227 -50.788 -45.884  1.00 80.54           O  
ATOM    614  CB  ALA B  80      13.742 -49.585 -42.802  1.00 80.54           C  
ATOM    615  N   VAL B  81      12.648 -49.268 -45.720  1.00 82.04           N  
ATOM    616  CA  VAL B  81      11.851 -49.876 -46.780  1.00 82.04           C  
ATOM    617  C   VAL B  81      12.570 -49.724 -48.118  1.00 82.04           C  
ATOM    618  O   VAL B  81      12.597 -50.658 -48.925  1.00 82.04           O  
ATOM    619  CB  VAL B  81      10.441 -49.249 -46.859  1.00 82.04           C  
ATOM    620  CG1 VAL B  81      10.189 -48.659 -48.246  1.00 82.04           C  
ATOM    621  CG2 VAL B  81       9.375 -50.288 -46.516  1.00 82.04           C  
ATOM    622  N   GLN B  82      13.215 -48.566 -48.369  1.00 81.06           N  
ATOM    623  CA  GLN B  82      13.877 -48.331 -49.648  1.00 81.06           C  
ATOM    624  C   GLN B  82      15.325 -48.811 -49.616  1.00 81.06           C  
ATOM    625  O   GLN B  82      16.003 -48.826 -50.645  1.00 81.06           O  
ATOM    626  CB  GLN B  82      13.825 -46.846 -50.014  1.00 81.06           C  
ATOM    627  CG  GLN B  82      12.438 -46.360 -50.416  1.00 81.06           C  
ATOM    628  CD  GLN B  82      12.433 -44.913 -50.871  1.00 81.06           C  
ATOM    629  NE2 GLN B  82      11.281 -44.443 -51.339  1.00 81.06           N  
ATOM    630  OE1 GLN B  82      13.454 -44.222 -50.802  1.00 81.06           O  
ATOM    631  N   GLU B  83      15.735 -49.288 -48.556  1.00 79.75           N  
ATOM    632  CA  GLU B  83      17.110 -49.747 -48.381  1.00 79.75           C  
ATOM    633  C   GLU B  83      18.108 -48.707 -48.881  1.00 79.75           C  
ATOM    634  O   GLU B  83      19.023 -49.032 -49.641  1.00 79.75           O  
ATOM    635  CB  GLU B  83      17.329 -51.077 -49.105  1.00 79.75           C  
ATOM    636  CG  GLU B  83      16.489 -52.222 -48.558  1.00 79.75           C  
ATOM    637  CD  GLU B  83      16.818 -53.564 -49.190  1.00 79.75           C  
ATOM    638  OE1 GLU B  83      16.232 -54.591 -48.777  1.00 79.75           O  
ATOM    639  OE2 GLU B  83      17.669 -53.591 -50.108  1.00 79.75           O  
ATOM    640  N   SER B  84      17.758 -47.491 -48.550  1.00 81.94           N  
ATOM    641  CA  SER B  84      18.657 -46.408 -48.933  1.00 81.94           C  
ATOM    642  C   SER B  84      19.742 -46.193 -47.883  1.00 81.94           C  
ATOM    643  O   SER B  84      19.442 -45.933 -46.716  1.00 81.94           O  
ATOM    644  CB  SER B  84      17.876 -45.110 -49.143  1.00 81.94           C  
ATOM    645  OG  SER B  84      18.748 -43.994 -49.152  1.00 81.94           O  
ATOM    646  N   GLN B  85      20.988 -46.263 -48.246  1.00 79.28           N  
ATOM    647  CA  GLN B  85      22.118 -46.060 -47.346  1.00 79.28           C  
ATOM    648  C   GLN B  85      22.189 -44.613 -46.869  1.00 79.28           C  
ATOM    649  O   GLN B  85      22.534 -44.351 -45.714  1.00 79.28           O  
ATOM    650  CB  GLN B  85      23.427 -46.453 -48.032  1.00 79.28           C  
ATOM    651  CG  GLN B  85      23.628 -47.956 -48.161  1.00 79.28           C  
ATOM    652  CD  GLN B  85      24.944 -48.319 -48.824  1.00 79.28           C  
ATOM    653  NE2 GLN B  85      25.335 -49.584 -48.713  1.00 79.28           N  
ATOM    654  OE1 GLN B  85      25.602 -47.468 -49.431  1.00 79.28           O  
ATOM    655  N   CYS B  86      21.785 -43.753 -47.707  1.00 80.33           N  
ATOM    656  CA  CYS B  86      21.847 -42.338 -47.362  1.00 80.33           C  
ATOM    657  C   CYS B  86      20.826 -41.994 -46.284  1.00 80.33           C  
ATOM    658  O   CYS B  86      21.153 -41.321 -45.305  1.00 80.33           O  
ATOM    659  CB  CYS B  86      21.607 -41.473 -48.599  1.00 80.33           C  
ATOM    660  SG  CYS B  86      21.842 -39.706 -48.310  1.00 80.33           S  
ATOM    661  N   MET B  87      19.669 -42.476 -46.365  1.00 84.32           N  
ATOM    662  CA  MET B  87      18.619 -42.189 -45.391  1.00 84.32           C  
ATOM    663  C   MET B  87      18.924 -42.853 -44.052  1.00 84.32           C  
ATOM    664  O   MET B  87      18.686 -42.266 -42.994  1.00 84.32           O  
ATOM    665  CB  MET B  87      17.260 -42.657 -45.910  1.00 84.32           C  
ATOM    666  CG  MET B  87      16.709 -41.807 -47.042  1.00 84.32           C  
ATOM    667  SD  MET B  87      14.982 -42.249 -47.480  1.00 84.32           S  
ATOM    668  CE  MET B  87      14.080 -41.279 -46.240  1.00 84.32           C  
ATOM    669  N   LEU B  88      19.493 -44.009 -44.075  1.00 84.49           N  
ATOM    670  CA  LEU B  88      19.847 -44.715 -42.848  1.00 84.49           C  
ATOM    671  C   LEU B  88      21.045 -44.059 -42.169  1.00 84.49           C  
ATOM    672  O   LEU B  88      21.116 -44.010 -40.939  1.00 84.49           O  
ATOM    673  CB  LEU B  88      20.156 -46.185 -43.145  1.00 84.49           C  
ATOM    674  CG  LEU B  88      18.957 -47.081 -43.459  1.00 84.49           C  
ATOM    675  CD1 LEU B  88      19.427 -48.437 -43.972  1.00 84.49           C  
ATOM    676  CD2 LEU B  88      18.076 -47.246 -42.225  1.00 84.49           C  
ATOM    677  N   GLY B  89      21.952 -43.622 -43.068  1.00 85.96           N  
ATOM    678  CA  GLY B  89      23.070 -42.880 -42.505  1.00 85.96           C  
ATOM    679  C   GLY B  89      22.647 -41.593 -41.821  1.00 85.96           C  
ATOM    680  O   GLY B  89      23.145 -41.266 -40.743  1.00 85.96           O  
ATOM    681  N   LEU B  90      21.708 -40.868 -42.438  1.00 87.44           N  
ATOM    682  CA  LEU B  90      21.187 -39.643 -41.841  1.00 87.44           C  
ATOM    683  C   LEU B  90      20.402 -39.948 -40.570  1.00 87.44           C  
ATOM    684  O   LEU B  90      20.449 -39.180 -39.606  1.00 87.44           O  
ATOM    685  CB  LEU B  90      20.295 -38.898 -42.839  1.00 87.44           C  
ATOM    686  CG  LEU B  90      20.721 -37.473 -43.198  1.00 87.44           C  
ATOM    687  CD1 LEU B  90      21.272 -37.428 -44.619  1.00 87.44           C  
ATOM    688  CD2 LEU B  90      19.551 -36.509 -43.041  1.00 87.44           C  
ATOM    689  N   PHE B  91      19.685 -41.016 -40.580  1.00 87.58           N  
ATOM    690  CA  PHE B  91      18.951 -41.453 -39.398  1.00 87.58           C  
ATOM    691  C   PHE B  91      19.903 -41.731 -38.242  1.00 87.58           C  
ATOM    692  O   PHE B  91      19.691 -41.250 -37.127  1.00 87.58           O  
ATOM    693  CB  PHE B  91      18.123 -42.703 -39.710  1.00 87.58           C  
ATOM    694  CG  PHE B  91      17.447 -43.300 -38.505  1.00 87.58           C  
ATOM    695  CD1 PHE B  91      17.909 -44.485 -37.947  1.00 87.58           C  
ATOM    696  CD2 PHE B  91      16.350 -42.674 -37.928  1.00 87.58           C  
ATOM    697  CE1 PHE B  91      17.286 -45.040 -36.832  1.00 87.58           C  
ATOM    698  CE2 PHE B  91      15.722 -43.222 -36.813  1.00 87.58           C  
ATOM    699  CZ  PHE B  91      16.191 -44.405 -36.268  1.00 87.58           C  
ATOM    700  N   PHE B  92      20.973 -42.434 -38.554  1.00 86.13           N  
ATOM    701  CA  PHE B  92      21.975 -42.736 -37.538  1.00 86.13           C  
ATOM    702  C   PHE B  92      22.632 -41.459 -37.029  1.00 86.13           C  
ATOM    703  O   PHE B  92      22.824 -41.290 -35.824  1.00 86.13           O  
ATOM    704  CB  PHE B  92      23.038 -43.687 -38.097  1.00 86.13           C  
ATOM    705  CG  PHE B  92      24.117 -44.038 -37.109  1.00 86.13           C  
ATOM    706  CD1 PHE B  92      25.312 -43.329 -37.084  1.00 86.13           C  
ATOM    707  CD2 PHE B  92      23.937 -45.077 -36.205  1.00 86.13           C  
ATOM    708  CE1 PHE B  92      26.313 -43.652 -36.170  1.00 86.13           C  
ATOM    709  CE2 PHE B  92      24.932 -45.404 -35.289  1.00 86.13           C  
ATOM    710  CZ  PHE B  92      26.121 -44.691 -35.274  1.00 86.13           C  
ATOM    711  N   GLY B  93      22.920 -40.569 -37.949  1.00 89.43           N  
ATOM    712  CA  GLY B  93      23.522 -39.308 -37.544  1.00 89.43           C  
ATOM    713  C   GLY B  93      22.615 -38.467 -36.667  1.00 89.43           C  
ATOM    714  O   GLY B  93      23.055 -37.923 -35.652  1.00 89.43           O  
ATOM    715  N   PHE B  94      21.360 -38.411 -36.963  1.00 89.65           N  
ATOM    716  CA  PHE B  94      20.394 -37.648 -36.179  1.00 89.65           C  
ATOM    717  C   PHE B  94      20.217 -38.259 -34.795  1.00 89.65           C  
ATOM    718  O   PHE B  94      20.157 -37.539 -33.796  1.00 89.65           O  
ATOM    719  CB  PHE B  94      19.044 -37.585 -36.902  1.00 89.65           C  
ATOM    720  CG  PHE B  94      18.885 -36.379 -37.787  1.00 89.65           C  
ATOM    721  CD1 PHE B  94      18.618 -35.130 -37.241  1.00 89.65           C  
ATOM    722  CD2 PHE B  94      19.003 -36.495 -39.166  1.00 89.65           C  
ATOM    723  CE1 PHE B  94      18.470 -34.011 -38.058  1.00 89.65           C  
ATOM    724  CE2 PHE B  94      18.857 -35.381 -39.989  1.00 89.65           C  
ATOM    725  CZ  PHE B  94      18.589 -34.141 -39.433  1.00 89.65           C  
ATOM    726  N   LEU B  95      20.111 -39.536 -34.693  1.00 89.05           N  
ATOM    727  CA  LEU B  95      19.952 -40.202 -33.405  1.00 89.05           C  
ATOM    728  C   LEU B  95      21.177 -39.984 -32.525  1.00 89.05           C  
ATOM    729  O   LEU B  95      21.052 -39.817 -31.309  1.00 89.05           O  
ATOM    730  CB  LEU B  95      19.713 -41.701 -33.604  1.00 89.05           C  
ATOM    731  CG  LEU B  95      18.256 -42.141 -33.764  1.00 89.05           C  
ATOM    732  CD1 LEU B  95      18.188 -43.605 -34.183  1.00 89.05           C  
ATOM    733  CD2 LEU B  95      17.484 -41.912 -32.470  1.00 89.05           C  
ATOM    734  N   LEU B  96      22.359 -39.987 -33.170  1.00 90.29           N  
ATOM    735  CA  LEU B  96      23.588 -39.760 -32.419  1.00 90.29           C  
ATOM    736  C   LEU B  96      23.621 -38.348 -31.843  1.00 90.29           C  
ATOM    737  O   LEU B  96      23.959 -38.160 -30.673  1.00 90.29           O  
ATOM    738  CB  LEU B  96      24.811 -39.989 -33.312  1.00 90.29           C  
ATOM    739  CG  LEU B  96      26.165 -40.051 -32.603  1.00 90.29           C  
ATOM    740  CD1 LEU B  96      27.159 -40.860 -33.430  1.00 90.29           C  
ATOM    741  CD2 LEU B  96      26.698 -38.646 -32.343  1.00 90.29           C  
ATOM    742  N   VAL B  97      23.203 -37.460 -32.662  1.00 92.48           N  
ATOM    743  CA  VAL B  97      23.195 -36.072 -32.212  1.00 92.48           C  
ATOM    744  C   VAL B  97      22.139 -35.886 -31.125  1.00 92.48           C  
ATOM    745  O   VAL B  97      22.399 -35.255 -30.099  1.00 92.48           O  
ATOM    746  CB  VAL B  97      22.933 -35.098 -33.382  1.00 92.48           C  
ATOM    747  CG1 VAL B  97      22.695 -33.681 -32.863  1.00 92.48           C  
ATOM    748  CG2 VAL B  97      24.102 -35.120 -34.367  1.00 92.48           C  
ATOM    749  N   ILE B  98      21.011 -36.435 -31.302  1.00 90.55           N  
ATOM    750  CA  ILE B  98      19.934 -36.327 -30.325  1.00 90.55           C  
ATOM    751  C   ILE B  98      20.349 -37.004 -29.020  1.00 90.55           C  
ATOM    752  O   ILE B  98      20.094 -36.480 -27.934  1.00 90.55           O  
ATOM    753  CB  ILE B  98      18.623 -36.949 -30.858  1.00 90.55           C  
ATOM    754  CG1 ILE B  98      18.050 -36.094 -31.993  1.00 90.55           C  
ATOM    755  CG2 ILE B  98      17.604 -37.113 -29.726  1.00 90.55           C  
ATOM    756  CD1 ILE B  98      16.867 -36.730 -32.711  1.00 90.55           C  
ATOM    757  N   PHE B  99      21.026 -38.069 -29.125  1.00 90.35           N  
ATOM    758  CA  PHE B  99      21.495 -38.800 -27.954  1.00 90.35           C  
ATOM    759  C   PHE B  99      22.508 -37.975 -27.170  1.00 90.35           C  
ATOM    760  O   PHE B  99      22.431 -37.889 -25.942  1.00 90.35           O  
ATOM    761  CB  PHE B  99      22.115 -40.138 -28.366  1.00 90.35           C  
ATOM    762  CG  PHE B  99      22.416 -41.051 -27.207  1.00 90.35           C  
ATOM    763  CD1 PHE B  99      23.713 -41.487 -26.966  1.00 90.35           C  
ATOM    764  CD2 PHE B  99      21.400 -41.472 -26.359  1.00 90.35           C  
ATOM    765  CE1 PHE B  99      23.994 -42.331 -25.895  1.00 90.35           C  
ATOM    766  CE2 PHE B  99      21.673 -42.316 -25.286  1.00 90.35           C  
ATOM    767  CZ  PHE B  99      22.971 -42.745 -25.056  1.00 90.35           C  
ATOM    768  N   ALA B 100      23.384 -37.372 -27.878  1.00 92.66           N  
ATOM    769  CA  ALA B 100      24.391 -36.541 -27.226  1.00 92.66           C  
ATOM    770  C   ALA B 100      23.747 -35.349 -26.523  1.00 92.66           C  
ATOM    771  O   ALA B 100      24.097 -35.027 -25.385  1.00 92.66           O  
ATOM    772  CB  ALA B 100      25.425 -36.060 -28.241  1.00 92.66           C  
ATOM    773  N   ILE B 101      22.786 -34.798 -27.148  1.00 91.61           N  
ATOM    774  CA  ILE B 101      22.099 -33.648 -26.570  1.00 91.61           C  
ATOM    775  C   ILE B 101      21.280 -34.092 -25.359  1.00 91.61           C  
ATOM    776  O   ILE B 101      21.223 -33.388 -24.348  1.00 91.61           O  
ATOM    777  CB  ILE B 101      21.189 -32.954 -27.606  1.00 91.61           C  
ATOM    778  CG1 ILE B 101      22.030 -32.360 -28.743  1.00 91.61           C  
ATOM    779  CG2 ILE B 101      20.334 -31.874 -26.936  1.00 91.61           C  
ATOM    780  CD1 ILE B 101      21.207 -31.809 -29.899  1.00 91.61           C  
ATOM    781  N   GLU B 102      20.713 -35.182 -25.395  1.00 89.32           N  
ATOM    782  CA  GLU B 102      19.911 -35.685 -24.283  1.00 89.32           C  
ATOM    783  C   GLU B 102      20.779 -35.962 -23.059  1.00 89.32           C  
ATOM    784  O   GLU B 102      20.381 -35.667 -21.929  1.00 89.32           O  
ATOM    785  CB  GLU B 102      19.159 -36.953 -24.692  1.00 89.32           C  
ATOM    786  CG  GLU B 102      17.953 -36.693 -25.582  1.00 89.32           C  
ATOM    787  CD  GLU B 102      17.219 -37.962 -25.983  1.00 89.32           C  
ATOM    788  OE1 GLU B 102      16.117 -37.866 -26.572  1.00 89.32           O  
ATOM    789  OE2 GLU B 102      17.747 -39.061 -25.706  1.00 89.32           O  
ATOM    790  N   ILE B 103      21.961 -36.524 -23.329  1.00 90.08           N  
ATOM    791  CA  ILE B 103      22.866 -36.810 -22.222  1.00 90.08           C  
ATOM    792  C   ILE B 103      23.338 -35.502 -21.590  1.00 90.08           C  
ATOM    793  O   ILE B 103      23.366 -35.372 -20.364  1.00 90.08           O  
ATOM    794  CB  ILE B 103      24.078 -37.649 -22.684  1.00 90.08           C  
ATOM    795  CG1 ILE B 103      23.628 -39.057 -23.092  1.00 90.08           C  
ATOM    796  CG2 ILE B 103      25.142 -37.713 -21.584  1.00 90.08           C  
ATOM    797  CD1 ILE B 103      24.747 -39.929 -23.647  1.00 90.08           C  
ATOM    798  N   ALA B 104      23.603 -34.598 -22.466  1.00 92.13           N  
ATOM    799  CA  ALA B 104      24.040 -33.301 -21.957  1.00 92.13           C  
ATOM    800  C   ALA B 104      22.930 -32.623 -21.159  1.00 92.13           C  
ATOM    801  O   ALA B 104      23.179 -32.063 -20.089  1.00 92.13           O  
ATOM    802  CB  ALA B 104      24.489 -32.403 -23.107  1.00 92.13           C  
ATOM    803  N   ALA B 105      21.725 -32.721 -21.590  1.00 90.35           N  
ATOM    804  CA  ALA B 105      20.580 -32.125 -20.905  1.00 90.35           C  
ATOM    805  C   ALA B 105      20.283 -32.852 -19.596  1.00 90.35           C  
ATOM    806  O   ALA B 105      19.921 -32.225 -18.599  1.00 90.35           O  
ATOM    807  CB  ALA B 105      19.351 -32.142 -21.810  1.00 90.35           C  
ATOM    808  N   ALA B 106      20.485 -34.126 -19.617  1.00 88.66           N  
ATOM    809  CA  ALA B 106      20.238 -34.909 -18.409  1.00 88.66           C  
ATOM    810  C   ALA B 106      21.257 -34.575 -17.323  1.00 88.66           C  
ATOM    811  O   ALA B 106      20.899 -34.426 -16.152  1.00 88.66           O  
ATOM    812  CB  ALA B 106      20.273 -36.402 -18.726  1.00 88.66           C  
ATOM    813  N   ILE B 107      22.517 -34.418 -17.762  1.00 90.14           N  
ATOM    814  CA  ILE B 107      23.562 -34.074 -16.803  1.00 90.14           C  
ATOM    815  C   ILE B 107      23.317 -32.671 -16.255  1.00 90.14           C  
ATOM    816  O   ILE B 107      23.392 -32.448 -15.044  1.00 90.14           O  
ATOM    817  CB  ILE B 107      24.966 -34.164 -17.442  1.00 90.14           C  
ATOM    818  CG1 ILE B 107      25.284 -35.611 -17.834  1.00 90.14           C  
ATOM    819  CG2 ILE B 107      26.029 -33.608 -16.489  1.00 90.14           C  
ATOM    820  CD1 ILE B 107      26.591 -35.774 -18.596  1.00 90.14           C  
ATOM    821  N   TRP B 108      22.946 -31.827 -17.087  1.00 90.09           N  
ATOM    822  CA  TRP B 108      22.657 -30.463 -16.655  1.00 90.09           C  
ATOM    823  C   TRP B 108      21.402 -30.421 -15.789  1.00 90.09           C  
ATOM    824  O   TRP B 108      21.368 -29.728 -14.769  1.00 90.09           O  
ATOM    825  CB  TRP B 108      22.490 -29.540 -17.865  1.00 90.09           C  
ATOM    826  CG  TRP B 108      22.224 -28.109 -17.507  1.00 90.09           C  
ATOM    827  CD1 TRP B 108      23.150 -27.142 -17.234  1.00 90.09           C  
ATOM    828  CD2 TRP B 108      20.943 -27.485 -17.378  1.00 90.09           C  
ATOM    829  CE2 TRP B 108      21.169 -26.136 -17.025  1.00 90.09           C  
ATOM    830  CE3 TRP B 108      19.624 -27.935 -17.528  1.00 90.09           C  
ATOM    831  NE1 TRP B 108      22.523 -25.952 -16.943  1.00 90.09           N  
ATOM    832  CZ2 TRP B 108      20.123 -25.232 -16.819  1.00 90.09           C  
ATOM    833  CZ3 TRP B 108      18.585 -27.035 -17.323  1.00 90.09           C  
ATOM    834  CH2 TRP B 108      18.843 -25.699 -16.973  1.00 90.09           C  
ATOM    835  N   GLY B 109      20.391 -31.092 -16.137  1.00 86.18           N  
ATOM    836  CA  GLY B 109      19.154 -31.134 -15.373  1.00 86.18           C  
ATOM    837  C   GLY B 109      19.335 -31.698 -13.976  1.00 86.18           C  
ATOM    838  O   GLY B 109      18.711 -31.224 -13.024  1.00 86.18           O  
ATOM    839  N   TYR B 110      20.262 -32.628 -13.935  1.00 85.15           N  
ATOM    840  CA  TYR B 110      20.510 -33.243 -12.635  1.00 85.15           C  
ATOM    841  C   TYR B 110      21.285 -32.297 -11.725  1.00 85.15           C  
ATOM    842  O   TYR B 110      21.036 -32.244 -10.518  1.00 85.15           O  
ATOM    843  CB  TYR B 110      21.280 -34.557 -12.800  1.00 85.15           C  
ATOM    844  CG  TYR B 110      21.303 -35.407 -11.553  1.00 85.15           C  
ATOM    845  CD1 TYR B 110      22.385 -35.365 -10.678  1.00 85.15           C  
ATOM    846  CD2 TYR B 110      20.243 -36.254 -11.248  1.00 85.15           C  
ATOM    847  CE1 TYR B 110      22.412 -36.148  -9.527  1.00 85.15           C  
ATOM    848  CE2 TYR B 110      20.259 -37.042 -10.101  1.00 85.15           C  
ATOM    849  CZ  TYR B 110      21.345 -36.981  -9.249  1.00 85.15           C  
ATOM    850  OH  TYR B 110      21.365 -37.759  -8.112  1.00 85.15           O  
ATOM    851  N   SER B 111      22.135 -31.542 -12.327  1.00 89.12           N  
ATOM    852  CA  SER B 111      22.952 -30.625 -11.538  1.00 89.12           C  
ATOM    853  C   SER B 111      22.165 -29.377 -11.153  1.00 89.12           C  
ATOM    854  O   SER B 111      22.489 -28.714 -10.165  1.00 89.12           O  
ATOM    855  CB  SER B 111      24.210 -30.228 -12.311  1.00 89.12           C  
ATOM    856  OG  SER B 111      25.045 -29.399 -11.521  1.00 89.12           O  
ATOM    857  N   HIS B 112      21.161 -29.093 -11.871  1.00 91.16           N  
ATOM    858  CA  HIS B 112      20.350 -27.910 -11.604  1.00 91.16           C  
ATOM    859  C   HIS B 112      18.890 -28.284 -11.373  1.00 91.16           C  
ATOM    860  O   HIS B 112      17.993 -27.724 -12.008  1.00 91.16           O  
ATOM    861  CB  HIS B 112      20.461 -26.913 -12.759  1.00 91.16           C  
ATOM    862  CG  HIS B 112      21.830 -26.335 -12.924  1.00 91.16           C  
ATOM    863  CD2 HIS B 112      22.335 -25.131 -12.571  1.00 91.16           C  
ATOM    864  ND1 HIS B 112      22.861 -27.025 -13.523  1.00 91.16           N  
ATOM    865  CE1 HIS B 112      23.945 -26.268 -13.530  1.00 91.16           C  
ATOM    866  NE2 HIS B 112      23.653 -25.112 -12.958  1.00 91.16           N  
ATOM    867  N   LYS B 113      18.648 -29.082 -10.429  1.00 87.79           N  
ATOM    868  CA  LYS B 113      17.315 -29.620 -10.170  1.00 87.79           C  
ATOM    869  C   LYS B 113      16.359 -28.521  -9.714  1.00 87.79           C  
ATOM    870  O   LYS B 113      15.231 -28.432 -10.202  1.00 87.79           O  
ATOM    871  CB  LYS B 113      17.379 -30.728  -9.119  1.00 87.79           C  
ATOM    872  CG  LYS B 113      16.053 -31.438  -8.887  1.00 87.79           C  
ATOM    873  CD  LYS B 113      16.175 -32.514  -7.815  1.00 87.79           C  
ATOM    874  CE  LYS B 113      14.819 -33.115  -7.468  1.00 87.79           C  
ATOM    875  NZ  LYS B 113      14.922 -34.115  -6.363  1.00 87.79           N  
ATOM    876  N   ASP B 114      16.882 -27.708  -8.893  1.00 89.62           N  
ATOM    877  CA  ASP B 114      16.017 -26.668  -8.348  1.00 89.62           C  
ATOM    878  C   ASP B 114      15.579 -25.691  -9.436  1.00 89.62           C  
ATOM    879  O   ASP B 114      14.430 -25.244  -9.452  1.00 89.62           O  
ATOM    880  CB  ASP B 114      16.728 -25.915  -7.221  1.00 89.62           C  
ATOM    881  CG  ASP B 114      17.000 -26.785  -6.006  1.00 89.62           C  
ATOM    882  OD1 ASP B 114      16.185 -27.682  -5.703  1.00 89.62           O  
ATOM    883  OD2 ASP B 114      18.040 -26.570  -5.346  1.00 89.62           O  
ATOM    884  N   GLU B 115      16.449 -25.393 -10.288  1.00 89.84           N  
ATOM    885  CA  GLU B 115      16.107 -24.487 -11.381  1.00 89.84           C  
ATOM    886  C   GLU B 115      15.103 -25.128 -12.335  1.00 89.84           C  
ATOM    887  O   GLU B 115      14.192 -24.458 -12.827  1.00 89.84           O  
ATOM    888  CB  GLU B 115      17.365 -24.068 -12.146  1.00 89.84           C  
ATOM    889  CG  GLU B 115      17.216 -22.756 -12.902  1.00 89.84           C  
ATOM    890  CD  GLU B 115      18.517 -22.268 -13.520  1.00 89.84           C  
ATOM    891  OE1 GLU B 115      18.511 -21.213 -14.196  1.00 89.84           O  
ATOM    892  OE2 GLU B 115      19.550 -22.948 -13.330  1.00 89.84           O  
ATOM    893  N   VAL B 116      15.254 -26.365 -12.516  1.00 88.73           N  
ATOM    894  CA  VAL B 116      14.328 -27.079 -13.388  1.00 88.73           C  
ATOM    895  C   VAL B 116      12.934 -27.092 -12.764  1.00 88.73           C  
ATOM    896  O   VAL B 116      11.940 -26.835 -13.447  1.00 88.73           O  
ATOM    897  CB  VAL B 116      14.804 -28.524 -13.658  1.00 88.73           C  
ATOM    898  CG1 VAL B 116      13.728 -29.318 -14.397  1.00 88.73           C  
ATOM    899  CG2 VAL B 116      16.108 -28.516 -14.454  1.00 88.73           C  
ATOM    900  N   ILE B 117      12.904 -27.345 -11.536  1.00 90.45           N  
ATOM    901  CA  ILE B 117      11.624 -27.371 -10.835  1.00 90.45           C  
ATOM    902  C   ILE B 117      10.962 -25.998 -10.921  1.00 90.45           C  
ATOM    903  O   ILE B 117       9.777 -25.892 -11.243  1.00 90.45           O  
ATOM    904  CB  ILE B 117      11.795 -27.794  -9.360  1.00 90.45           C  
ATOM    905  CG1 ILE B 117      12.234 -29.261  -9.272  1.00 90.45           C  
ATOM    906  CG2 ILE B 117      10.499 -27.563  -8.577  1.00 90.45           C  
ATOM    907  CD1 ILE B 117      12.630 -29.706  -7.871  1.00 90.45           C  
ATOM    908  N   LYS B 118      11.692 -25.010 -10.705  1.00 90.29           N  
ATOM    909  CA  LYS B 118      11.162 -23.651 -10.749  1.00 90.29           C  
ATOM    910  C   LYS B 118      10.626 -23.316 -12.139  1.00 90.29           C  
ATOM    911  O   LYS B 118       9.552 -22.725 -12.269  1.00 90.29           O  
ATOM    912  CB  LYS B 118      12.238 -22.642 -10.345  1.00 90.29           C  
ATOM    913  CG  LYS B 118      11.716 -21.225 -10.154  1.00 90.29           C  
ATOM    914  CD  LYS B 118      12.833 -20.267  -9.760  1.00 90.29           C  
ATOM    915  CE  LYS B 118      12.340 -18.828  -9.698  1.00 90.29           C  
ATOM    916  NZ  LYS B 118      13.443 -17.879  -9.355  1.00 90.29           N  
ATOM    917  N   GLU B 119      11.349 -23.707 -13.109  1.00 87.50           N  
ATOM    918  CA  GLU B 119      10.919 -23.424 -14.475  1.00 87.50           C  
ATOM    919  C   GLU B 119       9.637 -24.175 -14.817  1.00 87.50           C  
ATOM    920  O   GLU B 119       8.751 -23.633 -15.482  1.00 87.50           O  
ATOM    921  CB  GLU B 119      12.023 -23.787 -15.471  1.00 87.50           C  
ATOM    922  CG  GLU B 119      13.130 -22.748 -15.569  1.00 87.50           C  
ATOM    923  CD  GLU B 119      12.683 -21.455 -16.232  1.00 87.50           C  
ATOM    924  OE1 GLU B 119      13.402 -20.436 -16.122  1.00 87.50           O  
ATOM    925  OE2 GLU B 119      11.606 -21.461 -16.868  1.00 87.50           O  
ATOM    926  N   VAL B 120       9.509 -25.349 -14.369  1.00 88.91           N  
ATOM    927  CA  VAL B 120       8.308 -26.137 -14.631  1.00 88.91           C  
ATOM    928  C   VAL B 120       7.124 -25.540 -13.874  1.00 88.91           C  
ATOM    929  O   VAL B 120       6.015 -25.460 -14.408  1.00 88.91           O  
ATOM    930  CB  VAL B 120       8.502 -27.617 -14.233  1.00 88.91           C  
ATOM    931  CG1 VAL B 120       7.185 -28.382 -14.343  1.00 88.91           C  
ATOM    932  CG2 VAL B 120       9.576 -28.267 -15.105  1.00 88.91           C  
ATOM    933  N   GLN B 121       7.390 -25.205 -12.731  1.00 90.18           N  
ATOM    934  CA  GLN B 121       6.330 -24.572 -11.954  1.00 90.18           C  
ATOM    935  C   GLN B 121       5.874 -23.270 -12.605  1.00 90.18           C  
ATOM    936  O   GLN B 121       4.674 -22.996 -12.685  1.00 90.18           O  
ATOM    937  CB  GLN B 121       6.797 -24.308 -10.522  1.00 90.18           C  
ATOM    938  CG  GLN B 121       6.925 -25.567  -9.675  1.00 90.18           C  
ATOM    939  CD  GLN B 121       7.423 -25.281  -8.270  1.00 90.18           C  
ATOM    940  NE2 GLN B 121       7.105 -26.170  -7.336  1.00 90.18           N  
ATOM    941  OE1 GLN B 121       8.091 -24.270  -8.028  1.00 90.18           O  
ATOM    942  N   GLU B 122       6.831 -22.495 -13.046  1.00 86.46           N  
ATOM    943  CA  GLU B 122       6.493 -21.246 -13.719  1.00 86.46           C  
ATOM    944  C   GLU B 122       5.739 -21.507 -15.020  1.00 86.46           C  
ATOM    945  O   GLU B 122       4.815 -20.768 -15.368  1.00 86.46           O  
ATOM    946  CB  GLU B 122       7.755 -20.427 -13.999  1.00 86.46           C  
ATOM    947  CG  GLU B 122       7.491 -18.944 -14.217  1.00 86.46           C  
ATOM    948  CD  GLU B 122       8.762 -18.117 -14.323  1.00 86.46           C  
ATOM    949  OE1 GLU B 122       8.673 -16.897 -14.589  1.00 86.46           O  
ATOM    950  OE2 GLU B 122       9.857 -18.694 -14.138  1.00 86.46           O  
ATOM    951  N   PHE B 123       6.128 -22.468 -15.630  1.00 86.88           N  
ATOM    952  CA  PHE B 123       5.410 -22.865 -16.835  1.00 86.88           C  
ATOM    953  C   PHE B 123       3.957 -23.196 -16.515  1.00 86.88           C  
ATOM    954  O   PHE B 123       3.043 -22.736 -17.203  1.00 86.88           O  
ATOM    955  CB  PHE B 123       6.089 -24.069 -17.495  1.00 86.88           C  
ATOM    956  CG  PHE B 123       5.358 -24.592 -18.702  1.00 86.88           C  
ATOM    957  CD1 PHE B 123       4.624 -25.770 -18.630  1.00 86.88           C  
ATOM    958  CD2 PHE B 123       5.405 -23.906 -19.908  1.00 86.88           C  
ATOM    959  CE1 PHE B 123       3.946 -26.257 -19.746  1.00 86.88           C  
ATOM    960  CE2 PHE B 123       4.730 -24.385 -21.028  1.00 86.88           C  
ATOM    961  CZ  PHE B 123       4.002 -25.562 -20.944  1.00 86.88           C  
ATOM    962  N   TYR B 124       3.714 -23.918 -15.510  1.00 88.60           N  
ATOM    963  CA  TYR B 124       2.356 -24.274 -15.110  1.00 88.60           C  
ATOM    964  C   TYR B 124       1.565 -23.034 -14.706  1.00 88.60           C  
ATOM    965  O   TYR B 124       0.414 -22.866 -15.112  1.00 88.60           O  
ATOM    966  CB  TYR B 124       2.381 -25.278 -13.954  1.00 88.60           C  
ATOM    967  CG  TYR B 124       1.029 -25.516 -13.327  1.00 88.60           C  
ATOM    968  CD1 TYR B 124       0.684 -24.914 -12.119  1.00 88.60           C  
ATOM    969  CD2 TYR B 124       0.095 -26.343 -13.941  1.00 88.60           C  
ATOM    970  CE1 TYR B 124      -0.561 -25.132 -11.538  1.00 88.60           C  
ATOM    971  CE2 TYR B 124      -1.152 -26.569 -13.368  1.00 88.60           C  
ATOM    972  CZ  TYR B 124      -1.471 -25.960 -12.168  1.00 88.60           C  
ATOM    973  OH  TYR B 124      -2.704 -26.180 -11.596  1.00 88.60           O  
ATOM    974  N   LYS B 125       2.210 -22.306 -13.906  1.00 86.40           N  
ATOM    975  CA  LYS B 125       1.528 -21.101 -13.442  1.00 86.40           C  
ATOM    976  C   LYS B 125       1.076 -20.239 -14.618  1.00 86.40           C  
ATOM    977  O   LYS B 125      -0.058 -19.755 -14.640  1.00 86.40           O  
ATOM    978  CB  LYS B 125       2.438 -20.291 -12.518  1.00 86.40           C  
ATOM    979  CG  LYS B 125       1.734 -19.144 -11.807  1.00 86.40           C  
ATOM    980  CD  LYS B 125       2.673 -18.418 -10.853  1.00 86.40           C  
ATOM    981  CE  LYS B 125       2.004 -17.203 -10.225  1.00 86.40           C  
ATOM    982  NZ  LYS B 125       2.930 -16.473  -9.308  1.00 86.40           N  
ATOM    983  N   ASP B 126       1.949 -20.072 -15.582  1.00 83.38           N  
ATOM    984  CA  ASP B 126       1.620 -19.283 -16.765  1.00 83.38           C  
ATOM    985  C   ASP B 126       0.495 -19.938 -17.566  1.00 83.38           C  
ATOM    986  O   ASP B 126      -0.443 -19.263 -17.993  1.00 83.38           O  
ATOM    987  CB  ASP B 126       2.855 -19.099 -17.649  1.00 83.38           C  
ATOM    988  CG  ASP B 126       2.678 -18.015 -18.697  1.00 83.38           C  
ATOM    989  OD1 ASP B 126       1.875 -17.082 -18.480  1.00 83.38           O  
ATOM    990  OD2 ASP B 126       3.346 -18.095 -19.750  1.00 83.38           O  
ATOM    991  N   THR B 127       0.593 -21.166 -17.724  1.00 83.15           N  
ATOM    992  CA  THR B 127      -0.428 -21.912 -18.450  1.00 83.15           C  
ATOM    993  C   THR B 127      -1.766 -21.850 -17.718  1.00 83.15           C  
ATOM    994  O   THR B 127      -2.808 -21.628 -18.338  1.00 83.15           O  
ATOM    995  CB  THR B 127      -0.013 -23.382 -18.646  1.00 83.15           C  
ATOM    996  CG2 THR B 127      -1.040 -24.137 -19.483  1.00 83.15           C  
ATOM    997  OG1 THR B 127       1.256 -23.430 -19.308  1.00 83.15           O  
ATOM    998  N   TYR B 128      -1.717 -22.031 -16.439  1.00 85.96           N  
ATOM    999  CA  TYR B 128      -2.915 -21.991 -15.608  1.00 85.96           C  
ATOM   1000  C   TYR B 128      -3.607 -20.638 -15.713  1.00 85.96           C  
ATOM   1001  O   TYR B 128      -4.816 -20.568 -15.948  1.00 85.96           O  
ATOM   1002  CB  TYR B 128      -2.566 -22.288 -14.147  1.00 85.96           C  
ATOM   1003  CG  TYR B 128      -3.692 -22.000 -13.183  1.00 85.96           C  
ATOM   1004  CD1 TYR B 128      -3.703 -20.832 -12.424  1.00 85.96           C  
ATOM   1005  CD2 TYR B 128      -4.745 -22.895 -13.030  1.00 85.96           C  
ATOM   1006  CE1 TYR B 128      -4.738 -20.562 -11.534  1.00 85.96           C  
ATOM   1007  CE2 TYR B 128      -5.784 -22.636 -12.142  1.00 85.96           C  
ATOM   1008  CZ  TYR B 128      -5.772 -21.469 -11.400  1.00 85.96           C  
ATOM   1009  OH  TYR B 128      -6.799 -21.208 -10.520  1.00 85.96           O  
ATOM   1010  N   ASN B 129      -2.891 -19.567 -15.586  1.00 80.74           N  
ATOM   1011  CA  ASN B 129      -3.462 -18.223 -15.610  1.00 80.74           C  
ATOM   1012  C   ASN B 129      -4.049 -17.889 -16.979  1.00 80.74           C  
ATOM   1013  O   ASN B 129      -5.062 -17.192 -17.071  1.00 80.74           O  
ATOM   1014  CB  ASN B 129      -2.407 -17.186 -15.217  1.00 80.74           C  
ATOM   1015  CG  ASN B 129      -2.102 -17.197 -13.732  1.00 80.74           C  
ATOM   1016  ND2 ASN B 129      -0.879 -16.823 -13.375  1.00 80.74           N  
ATOM   1017  OD1 ASN B 129      -2.959 -17.538 -12.913  1.00 80.74           O  
ATOM   1018  N   LYS B 130      -3.484 -18.456 -18.014  1.00 78.85           N  
ATOM   1019  CA  LYS B 130      -3.942 -18.137 -19.363  1.00 78.85           C  
ATOM   1020  C   LYS B 130      -5.115 -19.024 -19.770  1.00 78.85           C  
ATOM   1021  O   LYS B 130      -6.022 -18.579 -20.477  1.00 78.85           O  
ATOM   1022  CB  LYS B 130      -2.799 -18.289 -20.369  1.00 78.85           C  
ATOM   1023  CG  LYS B 130      -1.761 -17.178 -20.296  1.00 78.85           C  
ATOM   1024  CD  LYS B 130      -0.622 -17.413 -21.280  1.00 78.85           C  
ATOM   1025  CE  LYS B 130       0.417 -16.302 -21.210  1.00 78.85           C  
ATOM   1026  NZ  LYS B 130       1.610 -16.605 -22.056  1.00 78.85           N  
ATOM   1027  N   LEU B 131      -5.124 -20.213 -19.259  1.00 79.43           N  
ATOM   1028  CA  LEU B 131      -6.138 -21.163 -19.700  1.00 79.43           C  
ATOM   1029  C   LEU B 131      -7.363 -21.113 -18.792  1.00 79.43           C  
ATOM   1030  O   LEU B 131      -8.470 -21.449 -19.217  1.00 79.43           O  
ATOM   1031  CB  LEU B 131      -5.566 -22.583 -19.727  1.00 79.43           C  
ATOM   1032  CG  LEU B 131      -4.933 -23.035 -21.044  1.00 79.43           C  
ATOM   1033  CD1 LEU B 131      -3.535 -22.442 -21.190  1.00 79.43           C  
ATOM   1034  CD2 LEU B 131      -4.884 -24.556 -21.121  1.00 79.43           C  
ATOM   1035  N   LYS B 132      -7.146 -20.680 -17.536  1.00 76.61           N  
ATOM   1036  CA  LYS B 132      -8.250 -20.681 -16.580  1.00 76.61           C  
ATOM   1037  C   LYS B 132      -9.355 -19.722 -17.015  1.00 76.61           C  
ATOM   1038  O   LYS B 132     -10.533 -19.956 -16.737  1.00 76.61           O  
ATOM   1039  CB  LYS B 132      -7.752 -20.308 -15.183  1.00 76.61           C  
ATOM   1040  CG  LYS B 132      -8.854 -20.219 -14.137  1.00 76.61           C  
ATOM   1041  CD  LYS B 132      -8.309 -19.757 -12.790  1.00 76.61           C  
ATOM   1042  CE  LYS B 132      -9.424 -19.570 -11.770  1.00 76.61           C  
ATOM   1043  NZ  LYS B 132      -8.898 -19.093 -10.456  1.00 76.61           N  
ATOM   1044  N   THR B 133      -9.029 -18.708 -17.654  1.00 73.38           N  
ATOM   1045  CA  THR B 133      -9.993 -17.670 -18.001  1.00 73.38           C  
ATOM   1046  C   THR B 133     -10.627 -17.952 -19.361  1.00 73.38           C  
ATOM   1047  O   THR B 133     -11.578 -17.278 -19.760  1.00 73.38           O  
ATOM   1048  CB  THR B 133      -9.334 -16.279 -18.017  1.00 73.38           C  
ATOM   1049  CG2 THR B 133      -8.767 -15.923 -16.647  1.00 73.38           C  
ATOM   1050  OG1 THR B 133      -8.272 -16.271 -18.979  1.00 73.38           O  
ATOM   1051  N   LYS B 134     -10.190 -18.903 -20.001  1.00 76.89           N  
ATOM   1052  CA  LYS B 134     -10.670 -19.147 -21.357  1.00 76.89           C  
ATOM   1053  C   LYS B 134     -11.830 -20.140 -21.360  1.00 76.89           C  
ATOM   1054  O   LYS B 134     -12.308 -20.546 -20.299  1.00 76.89           O  
ATOM   1055  CB  LYS B 134      -9.536 -19.664 -22.244  1.00 76.89           C  
ATOM   1056  CG  LYS B 134      -8.397 -18.674 -22.432  1.00 76.89           C  
ATOM   1057  CD  LYS B 134      -7.487 -19.080 -23.583  1.00 76.89           C  
ATOM   1058  CE  LYS B 134      -6.382 -18.057 -23.812  1.00 76.89           C  
ATOM   1059  NZ  LYS B 134      -5.482 -18.457 -24.936  1.00 76.89           N  
ATOM   1060  N   ASP B 135     -12.273 -20.450 -22.561  1.00 75.11           N  
ATOM   1061  CA  ASP B 135     -13.498 -21.223 -22.746  1.00 75.11           C  
ATOM   1062  C   ASP B 135     -13.240 -22.715 -22.546  1.00 75.11           C  
ATOM   1063  O   ASP B 135     -12.129 -23.117 -22.196  1.00 75.11           O  
ATOM   1064  CB  ASP B 135     -14.086 -20.972 -24.136  1.00 75.11           C  
ATOM   1065  CG  ASP B 135     -14.574 -19.546 -24.325  1.00 75.11           C  
ATOM   1066  OD1 ASP B 135     -14.922 -18.883 -23.325  1.00 75.11           O  
ATOM   1067  OD2 ASP B 135     -14.614 -19.083 -25.486  1.00 75.11           O  
ATOM   1068  N   GLU B 136     -14.200 -23.606 -22.795  1.00 76.11           N  
ATOM   1069  CA  GLU B 136     -14.353 -25.008 -22.422  1.00 76.11           C  
ATOM   1070  C   GLU B 136     -13.191 -25.849 -22.944  1.00 76.11           C  
ATOM   1071  O   GLU B 136     -12.562 -26.588 -22.184  1.00 76.11           O  
ATOM   1072  CB  GLU B 136     -15.681 -25.562 -22.946  1.00 76.11           C  
ATOM   1073  CG  GLU B 136     -16.412 -26.453 -21.952  1.00 76.11           C  
ATOM   1074  CD  GLU B 136     -17.754 -26.949 -22.464  1.00 76.11           C  
ATOM   1075  OE1 GLU B 136     -18.404 -27.766 -21.772  1.00 76.11           O  
ATOM   1076  OE2 GLU B 136     -18.159 -26.518 -23.567  1.00 76.11           O  
ATOM   1077  N   PRO B 137     -12.756 -25.725 -24.191  1.00 77.31           N  
ATOM   1078  CA  PRO B 137     -11.703 -26.650 -24.617  1.00 77.31           C  
ATOM   1079  C   PRO B 137     -10.377 -26.405 -23.901  1.00 77.31           C  
ATOM   1080  O   PRO B 137      -9.652 -27.355 -23.596  1.00 77.31           O  
ATOM   1081  CB  PRO B 137     -11.574 -26.372 -26.116  1.00 77.31           C  
ATOM   1082  CG  PRO B 137     -12.481 -25.211 -26.369  1.00 77.31           C  
ATOM   1083  CD  PRO B 137     -13.159 -24.846 -25.079  1.00 77.31           C  
ATOM   1084  N   GLN B 138     -10.112 -25.274 -23.683  1.00 77.16           N  
ATOM   1085  CA  GLN B 138      -8.883 -24.942 -22.969  1.00 77.16           C  
ATOM   1086  C   GLN B 138      -8.965 -25.363 -21.505  1.00 77.16           C  
ATOM   1087  O   GLN B 138      -7.983 -25.841 -20.934  1.00 77.16           O  
ATOM   1088  CB  GLN B 138      -8.591 -23.444 -23.070  1.00 77.16           C  
ATOM   1089  CG  GLN B 138      -8.250 -22.977 -24.478  1.00 77.16           C  
ATOM   1090  CD  GLN B 138      -9.481 -22.701 -25.320  1.00 77.16           C  
ATOM   1091  NE2 GLN B 138      -9.268 -22.299 -26.568  1.00 77.16           N  
ATOM   1092  OE1 GLN B 138     -10.615 -22.849 -24.852  1.00 77.16           O  
ATOM   1093  N   ARG B 139     -10.109 -25.331 -20.998  1.00 81.28           N  
ATOM   1094  CA  ARG B 139     -10.294 -25.775 -19.621  1.00 81.28           C  
ATOM   1095  C   ARG B 139     -10.175 -27.292 -19.513  1.00 81.28           C  
ATOM   1096  O   ARG B 139      -9.672 -27.811 -18.516  1.00 81.28           O  
ATOM   1097  CB  ARG B 139     -11.653 -25.317 -19.086  1.00 81.28           C  
ATOM   1098  CG  ARG B 139     -11.710 -23.840 -18.732  1.00 81.28           C  
ATOM   1099  CD  ARG B 139     -13.048 -23.458 -18.116  1.00 81.28           C  
ATOM   1100  NE  ARG B 139     -13.184 -22.011 -17.974  1.00 81.28           N  
ATOM   1101  CZ  ARG B 139     -14.263 -21.393 -17.502  1.00 81.28           C  
ATOM   1102  NH1 ARG B 139     -15.326 -22.088 -17.115  1.00 81.28           N  
ATOM   1103  NH2 ARG B 139     -14.279 -20.072 -17.416  1.00 81.28           N  
ATOM   1104  N   GLU B 140     -10.560 -27.895 -20.506  1.00 81.76           N  
ATOM   1105  CA  GLU B 140     -10.446 -29.351 -20.516  1.00 81.76           C  
ATOM   1106  C   GLU B 140      -8.986 -29.790 -20.595  1.00 81.76           C  
ATOM   1107  O   GLU B 140      -8.604 -30.802 -20.005  1.00 81.76           O  
ATOM   1108  CB  GLU B 140     -11.236 -29.944 -21.686  1.00 81.76           C  
ATOM   1109  CG  GLU B 140     -12.743 -29.941 -21.473  1.00 81.76           C  
ATOM   1110  CD  GLU B 140     -13.186 -30.808 -20.306  1.00 81.76           C  
ATOM   1111  OE1 GLU B 140     -14.253 -30.529 -19.713  1.00 81.76           O  
ATOM   1112  OE2 GLU B 140     -12.461 -31.775 -19.981  1.00 81.76           O  
ATOM   1113  N   THR B 141      -8.236 -29.010 -21.339  1.00 79.92           N  
ATOM   1114  CA  THR B 141      -6.807 -29.295 -21.397  1.00 79.92           C  
ATOM   1115  C   THR B 141      -6.167 -29.136 -20.021  1.00 79.92           C  
ATOM   1116  O   THR B 141      -5.362 -29.971 -19.604  1.00 79.92           O  
ATOM   1117  CB  THR B 141      -6.095 -28.376 -22.407  1.00 79.92           C  
ATOM   1118  CG2 THR B 141      -4.610 -28.715 -22.506  1.00 79.92           C  
ATOM   1119  OG1 THR B 141      -6.697 -28.536 -23.697  1.00 79.92           O  
ATOM   1120  N   LEU B 142      -6.653 -28.150 -19.366  1.00 85.63           N  
ATOM   1121  CA  LEU B 142      -6.150 -27.935 -18.014  1.00 85.63           C  
ATOM   1122  C   LEU B 142      -6.602 -29.054 -17.082  1.00 85.63           C  
ATOM   1123  O   LEU B 142      -5.829 -29.521 -16.243  1.00 85.63           O  
ATOM   1124  CB  LEU B 142      -6.621 -26.583 -17.475  1.00 85.63           C  
ATOM   1125  CG  LEU B 142      -5.916 -26.070 -16.218  1.00 85.63           C  
ATOM   1126  CD1 LEU B 142      -4.440 -25.815 -16.506  1.00 85.63           C  
ATOM   1127  CD2 LEU B 142      -6.592 -24.804 -15.703  1.00 85.63           C  
ATOM   1128  N   LYS B 143      -7.743 -29.543 -17.265  1.00 84.01           N  
ATOM   1129  CA  LYS B 143      -8.259 -30.646 -16.458  1.00 84.01           C  
ATOM   1130  C   LYS B 143      -7.462 -31.924 -16.700  1.00 84.01           C  
ATOM   1131  O   LYS B 143      -7.218 -32.695 -15.769  1.00 84.01           O  
ATOM   1132  CB  LYS B 143      -9.739 -30.886 -16.762  1.00 84.01           C  
ATOM   1133  CG  LYS B 143     -10.682 -29.949 -16.024  1.00 84.01           C  
ATOM   1134  CD  LYS B 143     -12.141 -30.280 -16.314  1.00 84.01           C  
ATOM   1135  CE  LYS B 143     -13.080 -29.240 -15.720  1.00 84.01           C  
ATOM   1136  NZ  LYS B 143     -14.508 -29.530 -16.050  1.00 84.01           N  
ATOM   1137  N   ALA B 144      -7.092 -31.996 -17.874  1.00 84.13           N  
ATOM   1138  CA  ALA B 144      -6.306 -33.181 -18.207  1.00 84.13           C  
ATOM   1139  C   ALA B 144      -4.948 -33.152 -17.510  1.00 84.13           C  
ATOM   1140  O   ALA B 144      -4.478 -34.178 -17.011  1.00 84.13           O  
ATOM   1141  CB  ALA B 144      -6.122 -33.289 -19.719  1.00 84.13           C  
ATOM   1142  N   ILE B 145      -4.385 -32.036 -17.441  1.00 84.48           N  
ATOM   1143  CA  ILE B 145      -3.107 -31.886 -16.753  1.00 84.48           C  
ATOM   1144  C   ILE B 145      -3.295 -32.129 -15.258  1.00 84.48           C  
ATOM   1145  O   ILE B 145      -2.482 -32.807 -14.625  1.00 84.48           O  
ATOM   1146  CB  ILE B 145      -2.494 -30.489 -16.998  1.00 84.48           C  
ATOM   1147  CG1 ILE B 145      -2.125 -30.318 -18.475  1.00 84.48           C  
ATOM   1148  CG2 ILE B 145      -1.272 -30.270 -16.099  1.00 84.48           C  
ATOM   1149  CD1 ILE B 145      -1.688 -28.907 -18.846  1.00 84.48           C  
ATOM   1150  N   HIS B 146      -4.336 -31.606 -14.777  1.00 87.17           N  
ATOM   1151  CA  HIS B 146      -4.618 -31.788 -13.358  1.00 87.17           C  
ATOM   1152  C   HIS B 146      -4.865 -33.257 -13.030  1.00 87.17           C  
ATOM   1153  O   HIS B 146      -4.431 -33.745 -11.983  1.00 87.17           O  
ATOM   1154  CB  HIS B 146      -5.827 -30.947 -12.940  1.00 87.17           C  
ATOM   1155  CG  HIS B 146      -5.565 -29.475 -12.949  1.00 87.17           C  
ATOM   1156  CD2 HIS B 146      -4.412 -28.779 -13.078  1.00 87.17           C  
ATOM   1157  ND1 HIS B 146      -6.568 -28.540 -12.808  1.00 87.17           N  
ATOM   1158  CE1 HIS B 146      -6.040 -27.328 -12.852  1.00 87.17           C  
ATOM   1159  NE2 HIS B 146      -4.734 -27.444 -13.015  1.00 87.17           N  
ATOM   1160  N   TYR B 147      -5.558 -33.942 -13.876  1.00 83.94           N  
ATOM   1161  CA  TYR B 147      -5.804 -35.367 -13.680  1.00 83.94           C  
ATOM   1162  C   TYR B 147      -4.500 -36.155 -13.715  1.00 83.94           C  
ATOM   1163  O   TYR B 147      -4.287 -37.051 -12.895  1.00 83.94           O  
ATOM   1164  CB  TYR B 147      -6.764 -35.898 -14.749  1.00 83.94           C  
ATOM   1165  CG  TYR B 147      -7.138 -37.349 -14.562  1.00 83.94           C  
ATOM   1166  CD1 TYR B 147      -6.509 -38.351 -15.298  1.00 83.94           C  
ATOM   1167  CD2 TYR B 147      -8.120 -37.720 -13.650  1.00 83.94           C  
ATOM   1168  CE1 TYR B 147      -6.851 -39.688 -15.129  1.00 83.94           C  
ATOM   1169  CE2 TYR B 147      -8.470 -39.054 -13.474  1.00 83.94           C  
ATOM   1170  CZ  TYR B 147      -7.831 -40.029 -14.217  1.00 83.94           C  
ATOM   1171  OH  TYR B 147      -8.174 -41.353 -14.047  1.00 83.94           O  
ATOM   1172  N   ALA B 148      -3.585 -35.737 -14.567  1.00 83.69           N  
ATOM   1173  CA  ALA B 148      -2.318 -36.445 -14.725  1.00 83.69           C  
ATOM   1174  C   ALA B 148      -1.403 -36.207 -13.527  1.00 83.69           C  
ATOM   1175  O   ALA B 148      -0.704 -37.121 -13.081  1.00 83.69           O  
ATOM   1176  CB  ALA B 148      -1.624 -36.015 -16.014  1.00 83.69           C  
ATOM   1177  N   LEU B 149      -1.427 -35.076 -12.960  1.00 86.32           N  
ATOM   1178  CA  LEU B 149      -0.547 -34.719 -11.854  1.00 86.32           C  
ATOM   1179  C   LEU B 149      -1.249 -34.918 -10.515  1.00 86.32           C  
ATOM   1180  O   LEU B 149      -0.641 -34.740  -9.457  1.00 86.32           O  
ATOM   1181  CB  LEU B 149      -0.080 -33.267 -11.987  1.00 86.32           C  
ATOM   1182  CG  LEU B 149       0.921 -32.978 -13.107  1.00 86.32           C  
ATOM   1183  CD1 LEU B 149       1.146 -31.475 -13.241  1.00 86.32           C  
ATOM   1184  CD2 LEU B 149       2.239 -33.699 -12.847  1.00 86.32           C  
ATOM   1185  N   ASN B 150      -2.522 -35.299 -10.595  1.00 83.85           N  
ATOM   1186  CA  ASN B 150      -3.338 -35.451  -9.395  1.00 83.85           C  
ATOM   1187  C   ASN B 150      -3.308 -34.191  -8.534  1.00 83.85           C  
ATOM   1188  O   ASN B 150      -3.073 -34.264  -7.326  1.00 83.85           O  
ATOM   1189  CB  ASN B 150      -2.877 -36.662  -8.581  1.00 83.85           C  
ATOM   1190  CG  ASN B 150      -3.960 -37.197  -7.666  1.00 83.85           C  
ATOM   1191  ND2 ASN B 150      -3.586 -38.106  -6.773  1.00 83.85           N  
ATOM   1192  OD1 ASN B 150      -5.123 -36.798  -7.761  1.00 83.85           O  
ATOM   1193  N   CYS B 151      -3.381 -33.067  -9.138  1.00 88.66           N  
ATOM   1194  CA  CYS B 151      -3.406 -31.775  -8.461  1.00 88.66           C  
ATOM   1195  C   CYS B 151      -4.456 -30.857  -9.075  1.00 88.66           C  
ATOM   1196  O   CYS B 151      -5.140 -31.239 -10.026  1.00 88.66           O  
ATOM   1197  CB  CYS B 151      -2.032 -31.110  -8.526  1.00 88.66           C  
ATOM   1198  SG  CYS B 151      -1.592 -30.507 -10.171  1.00 88.66           S  
ATOM   1199  N   CYS B 152      -4.635 -29.701  -8.364  1.00 87.22           N  
ATOM   1200  CA  CYS B 152      -5.591 -28.749  -8.921  1.00 87.22           C  
ATOM   1201  C   CYS B 152      -5.184 -27.316  -8.598  1.00 87.22           C  
ATOM   1202  O   CYS B 152      -5.028 -26.959  -7.430  1.00 87.22           O  
ATOM   1203  CB  CYS B 152      -6.995 -29.023  -8.383  1.00 87.22           C  
ATOM   1204  SG  CYS B 152      -8.285 -28.041  -9.182  1.00 87.22           S  
ATOM   1205  N   GLY B 153      -4.908 -26.555  -9.581  1.00 83.70           N  
ATOM   1206  CA  GLY B 153      -4.684 -25.123  -9.459  1.00 83.70           C  
ATOM   1207  C   GLY B 153      -3.524 -24.777  -8.547  1.00 83.70           C  
ATOM   1208  O   GLY B 153      -2.663 -25.619  -8.280  1.00 83.70           O  
ATOM   1209  N   LEU B 154      -3.469 -23.525  -8.114  1.00 79.85           N  
ATOM   1210  CA  LEU B 154      -2.405 -23.018  -7.255  1.00 79.85           C  
ATOM   1211  C   LEU B 154      -2.778 -23.158  -5.784  1.00 79.85           C  
ATOM   1212  O   LEU B 154      -1.902 -23.269  -4.924  1.00 79.85           O  
ATOM   1213  CB  LEU B 154      -2.106 -21.551  -7.580  1.00 79.85           C  
ATOM   1214  CG  LEU B 154      -1.589 -21.261  -8.989  1.00 79.85           C  
ATOM   1215  CD1 LEU B 154      -1.671 -19.768  -9.287  1.00 79.85           C  
ATOM   1216  CD2 LEU B 154      -0.158 -21.765  -9.149  1.00 79.85           C  
ATOM   1217  N   ALA B 155      -4.053 -23.190  -5.558  1.00 73.86           N  
ATOM   1218  CA  ALA B 155      -4.518 -23.223  -4.174  1.00 73.86           C  
ATOM   1219  C   ALA B 155      -5.009 -24.616  -3.793  1.00 73.86           C  
ATOM   1220  O   ALA B 155      -5.537 -24.817  -2.696  1.00 73.86           O  
ATOM   1221  CB  ALA B 155      -5.626 -22.194  -3.961  1.00 73.86           C  
ATOM   1222  N   GLY B 156      -4.821 -25.583  -4.635  1.00 75.88           N  
ATOM   1223  CA  GLY B 156      -5.215 -26.951  -4.336  1.00 75.88           C  
ATOM   1224  C   GLY B 156      -6.675 -27.231  -4.642  1.00 75.88           C  
ATOM   1225  O   GLY B 156      -7.273 -26.571  -5.494  1.00 75.88           O  
ATOM   1226  N   GLY B 157      -7.240 -28.259  -4.050  1.00 73.02           N  
ATOM   1227  CA  GLY B 157      -8.577 -28.769  -4.310  1.00 73.02           C  
ATOM   1228  C   GLY B 157      -9.670 -27.761  -4.006  1.00 73.02           C  
ATOM   1229  O   GLY B 157     -10.812 -27.928  -4.438  1.00 73.02           O  
ATOM   1230  N   VAL B 158      -9.228 -26.690  -3.370  1.00 73.94           N  
ATOM   1231  CA  VAL B 158     -10.230 -25.707  -2.971  1.00 73.94           C  
ATOM   1232  C   VAL B 158     -10.697 -24.921  -4.193  1.00 73.94           C  
ATOM   1233  O   VAL B 158     -11.800 -24.369  -4.200  1.00 73.94           O  
ATOM   1234  CB  VAL B 158      -9.682 -24.743  -1.895  1.00 73.94           C  
ATOM   1235  CG1 VAL B 158     -10.791 -23.832  -1.371  1.00 73.94           C  
ATOM   1236  CG2 VAL B 158      -9.046 -25.529  -0.749  1.00 73.94           C  
ATOM   1237  N   GLU B 159      -9.899 -25.017  -5.236  1.00 77.43           N  
ATOM   1238  CA  GLU B 159     -10.243 -24.269  -6.442  1.00 77.43           C  
ATOM   1239  C   GLU B 159     -11.433 -24.899  -7.160  1.00 77.43           C  
ATOM   1240  O   GLU B 159     -12.056 -24.265  -8.014  1.00 77.43           O  
ATOM   1241  CB  GLU B 159      -9.042 -24.188  -7.387  1.00 77.43           C  
ATOM   1242  CG  GLU B 159      -8.083 -23.051  -7.066  1.00 77.43           C  
ATOM   1243  CD  GLU B 159      -7.078 -22.783  -8.174  1.00 77.43           C  
ATOM   1244  OE1 GLU B 159      -6.121 -22.007  -7.951  1.00 77.43           O  
ATOM   1245  OE2 GLU B 159      -7.248 -23.353  -9.274  1.00 77.43           O  
ATOM   1246  N   GLN B 160     -11.749 -26.107  -6.694  1.00 74.99           N  
ATOM   1247  CA  GLN B 160     -12.911 -26.757  -7.292  1.00 74.99           C  
ATOM   1248  C   GLN B 160     -14.195 -26.003  -6.958  1.00 74.99           C  
ATOM   1249  O   GLN B 160     -15.166 -26.054  -7.717  1.00 74.99           O  
ATOM   1250  CB  GLN B 160     -13.016 -28.207  -6.820  1.00 74.99           C  
ATOM   1251  CG  GLN B 160     -14.179 -28.972  -7.437  1.00 74.99           C  
ATOM   1252  CD  GLN B 160     -14.185 -30.441  -7.058  1.00 74.99           C  
ATOM   1253  NE2 GLN B 160     -15.326 -31.095  -7.236  1.00 74.99           N  
ATOM   1254  OE1 GLN B 160     -13.169 -30.982  -6.609  1.00 74.99           O  
ATOM   1255  N   PHE B 161     -14.095 -25.328  -5.868  1.00 73.14           N  
ATOM   1256  CA  PHE B 161     -15.278 -24.600  -5.424  1.00 73.14           C  
ATOM   1257  C   PHE B 161     -15.379 -23.252  -6.128  1.00 73.14           C  
ATOM   1258  O   PHE B 161     -16.425 -22.601  -6.084  1.00 73.14           O  
ATOM   1259  CB  PHE B 161     -15.247 -24.399  -3.906  1.00 73.14           C  
ATOM   1260  CG  PHE B 161     -15.136 -25.682  -3.126  1.00 73.14           C  
ATOM   1261  CD1 PHE B 161     -16.194 -26.581  -3.084  1.00 73.14           C  
ATOM   1262  CD2 PHE B 161     -13.971 -25.988  -2.434  1.00 73.14           C  
ATOM   1263  CE1 PHE B 161     -16.094 -27.768  -2.363  1.00 73.14           C  
ATOM   1264  CE2 PHE B 161     -13.864 -27.173  -1.712  1.00 73.14           C  
ATOM   1265  CZ  PHE B 161     -14.926 -28.061  -1.677  1.00 73.14           C  
ATOM   1266  N   ILE B 162     -14.335 -22.841  -6.831  1.00 72.37           N  
ATOM   1267  CA  ILE B 162     -14.285 -21.545  -7.497  1.00 72.37           C  
ATOM   1268  C   ILE B 162     -14.410 -21.733  -9.006  1.00 72.37           C  
ATOM   1269  O   ILE B 162     -15.185 -21.034  -9.663  1.00 72.37           O  
ATOM   1270  CB  ILE B 162     -12.982 -20.785  -7.158  1.00 72.37           C  
ATOM   1271  CG1 ILE B 162     -12.825 -20.644  -5.639  1.00 72.37           C  
ATOM   1272  CG2 ILE B 162     -12.962 -19.415  -7.841  1.00 72.37           C  
ATOM   1273  CD1 ILE B 162     -11.400 -20.356  -5.189  1.00 72.37           C  
ATOM   1274  N   SER B 163     -13.603 -22.689  -9.443  1.00 72.71           N  
ATOM   1275  CA  SER B 163     -13.580 -22.937 -10.881  1.00 72.71           C  
ATOM   1276  C   SER B 163     -13.744 -24.421 -11.188  1.00 72.71           C  
ATOM   1277  O   SER B 163     -13.402 -25.273 -10.365  1.00 72.71           O  
ATOM   1278  CB  SER B 163     -12.276 -22.422 -11.493  1.00 72.71           C  
ATOM   1279  OG  SER B 163     -12.395 -21.057 -11.854  1.00 72.71           O  
ATOM   1280  N   ASP B 164     -14.373 -24.707 -12.186  1.00 76.54           N  
ATOM   1281  CA  ASP B 164     -14.580 -26.084 -12.625  1.00 76.54           C  
ATOM   1282  C   ASP B 164     -13.350 -26.617 -13.358  1.00 76.54           C  
ATOM   1283  O   ASP B 164     -13.427 -26.958 -14.540  1.00 76.54           O  
ATOM   1284  CB  ASP B 164     -15.813 -26.182 -13.524  1.00 76.54           C  
ATOM   1285  CG  ASP B 164     -16.318 -27.605 -13.686  1.00 76.54           C  
ATOM   1286  OD1 ASP B 164     -15.894 -28.493 -12.915  1.00 76.54           O  
ATOM   1287  OD2 ASP B 164     -17.147 -27.840 -14.591  1.00 76.54           O  
ATOM   1288  N   ILE B 165     -12.247 -26.496 -12.815  1.00 78.94           N  
ATOM   1289  CA  ILE B 165     -11.021 -26.934 -13.472  1.00 78.94           C  
ATOM   1290  C   ILE B 165     -10.461 -28.160 -12.754  1.00 78.94           C  
ATOM   1291  O   ILE B 165      -9.512 -28.786 -13.230  1.00 78.94           O  
ATOM   1292  CB  ILE B 165      -9.965 -25.806 -13.508  1.00 78.94           C  
ATOM   1293  CG1 ILE B 165      -9.772 -25.210 -12.110  1.00 78.94           C  
ATOM   1294  CG2 ILE B 165     -10.366 -24.724 -14.515  1.00 78.94           C  
ATOM   1295  CD1 ILE B 165      -8.615 -24.225 -12.011  1.00 78.94           C  
ATOM   1296  N   CYS B 166     -10.971 -28.513 -11.623  1.00 84.34           N  
ATOM   1297  CA  CYS B 166     -10.439 -29.617 -10.829  1.00 84.34           C  
ATOM   1298  C   CYS B 166     -11.236 -30.894 -11.069  1.00 84.34           C  
ATOM   1299  O   CYS B 166     -12.409 -30.838 -11.438  1.00 84.34           O  
ATOM   1300  CB  CYS B 166     -10.457 -29.265  -9.343  1.00 84.34           C  
ATOM   1301  SG  CYS B 166      -9.480 -27.804  -8.927  1.00 84.34           S  
ATOM   1302  N   PRO B 167     -10.610 -31.969 -10.995  1.00 73.54           N  
ATOM   1303  CA  PRO B 167     -11.328 -33.240 -11.120  1.00 73.54           C  
ATOM   1304  C   PRO B 167     -12.365 -33.443 -10.019  1.00 73.54           C  
ATOM   1305  O   PRO B 167     -12.214 -32.908  -8.918  1.00 73.54           O  
ATOM   1306  CB  PRO B 167     -10.214 -34.286 -11.023  1.00 73.54           C  
ATOM   1307  CG  PRO B 167      -9.010 -33.520 -10.576  1.00 73.54           C  
ATOM   1308  CD  PRO B 167      -9.336 -32.055 -10.612  1.00 73.54           C  
ATOM   1309  N   LYS B 168     -13.509 -33.871 -10.445  1.00 69.07           N  
ATOM   1310  CA  LYS B 168     -14.633 -34.068  -9.534  1.00 69.07           C  
ATOM   1311  C   LYS B 168     -14.256 -35.005  -8.390  1.00 69.07           C  
ATOM   1312  O   LYS B 168     -14.052 -36.202  -8.603  1.00 69.07           O  
ATOM   1313  CB  LYS B 168     -15.843 -34.621 -10.286  1.00 69.07           C  
ATOM   1314  CG  LYS B 168     -16.555 -33.593 -11.154  1.00 69.07           C  
ATOM   1315  CD  LYS B 168     -17.799 -34.181 -11.810  1.00 69.07           C  
ATOM   1316  CE  LYS B 168     -18.481 -33.169 -12.721  1.00 69.07           C  
ATOM   1317  NZ  LYS B 168     -19.677 -33.754 -13.400  1.00 69.07           N  
ATOM   1318  N   LYS B 169     -13.706 -34.395  -7.400  1.00 67.37           N  
ATOM   1319  CA  LYS B 169     -13.466 -35.176  -6.189  1.00 67.37           C  
ATOM   1320  C   LYS B 169     -14.398 -34.740  -5.062  1.00 67.37           C  
ATOM   1321  O   LYS B 169     -14.975 -33.653  -5.111  1.00 67.37           O  
ATOM   1322  CB  LYS B 169     -12.009 -35.043  -5.744  1.00 67.37           C  
ATOM   1323  CG  LYS B 169     -11.015 -35.733  -6.667  1.00 67.37           C  
ATOM   1324  CD  LYS B 169      -9.622 -35.786  -6.050  1.00 67.37           C  
ATOM   1325  CE  LYS B 169      -8.638 -36.516  -6.953  1.00 67.37           C  
ATOM   1326  NZ  LYS B 169      -7.265 -36.542  -6.367  1.00 67.37           N  
ATOM   1327  N   ASP B 170     -14.803 -35.702  -4.270  1.00 62.55           N  
ATOM   1328  CA  ASP B 170     -15.641 -35.405  -3.112  1.00 62.55           C  
ATOM   1329  C   ASP B 170     -15.014 -34.314  -2.247  1.00 62.55           C  
ATOM   1330  O   ASP B 170     -13.810 -34.061  -2.334  1.00 62.55           O  
ATOM   1331  CB  ASP B 170     -15.874 -36.668  -2.280  1.00 62.55           C  
ATOM   1332  CG  ASP B 170     -16.919 -37.590  -2.882  1.00 62.55           C  
ATOM   1333  OD1 ASP B 170     -17.769 -37.118  -3.669  1.00 62.55           O  
ATOM   1334  OD2 ASP B 170     -16.894 -38.799  -2.565  1.00 62.55           O  
ATOM   1335  N   VAL B 171     -15.798 -33.523  -1.686  1.00 61.17           N  
ATOM   1336  CA  VAL B 171     -15.389 -32.408  -0.839  1.00 61.17           C  
ATOM   1337  C   VAL B 171     -14.268 -32.855   0.097  1.00 61.17           C  
ATOM   1338  O   VAL B 171     -13.295 -32.126   0.304  1.00 61.17           O  
ATOM   1339  CB  VAL B 171     -16.576 -31.850  -0.021  1.00 61.17           C  
ATOM   1340  CG1 VAL B 171     -16.114 -30.725   0.903  1.00 61.17           C  
ATOM   1341  CG2 VAL B 171     -17.682 -31.361  -0.954  1.00 61.17           C  
ATOM   1342  N   LEU B 172     -14.410 -34.047   0.571  1.00 60.85           N  
ATOM   1343  CA  LEU B 172     -13.429 -34.576   1.513  1.00 60.85           C  
ATOM   1344  C   LEU B 172     -12.091 -34.818   0.823  1.00 60.85           C  
ATOM   1345  O   LEU B 172     -11.034 -34.546   1.398  1.00 60.85           O  
ATOM   1346  CB  LEU B 172     -13.936 -35.877   2.141  1.00 60.85           C  
ATOM   1347  CG  LEU B 172     -14.282 -35.821   3.629  1.00 60.85           C  
ATOM   1348  CD1 LEU B 172     -15.773 -36.060   3.836  1.00 60.85           C  
ATOM   1349  CD2 LEU B 172     -13.459 -36.840   4.409  1.00 60.85           C  
ATOM   1350  N   GLU B 173     -12.223 -35.304  -0.331  1.00 69.05           N  
ATOM   1351  CA  GLU B 173     -11.016 -35.606  -1.094  1.00 69.05           C  
ATOM   1352  C   GLU B 173     -10.387 -34.334  -1.656  1.00 69.05           C  
ATOM   1353  O   GLU B 173      -9.182 -34.294  -1.914  1.00 69.05           O  
ATOM   1354  CB  GLU B 173     -11.328 -36.584  -2.229  1.00 69.05           C  
ATOM   1355  CG  GLU B 173     -11.571 -38.012  -1.759  1.00 69.05           C  
ATOM   1356  CD  GLU B 173     -11.858 -38.977  -2.899  1.00 69.05           C  
ATOM   1357  OE1 GLU B 173     -12.022 -40.191  -2.639  1.00 69.05           O  
ATOM   1358  OE2 GLU B 173     -11.917 -38.516  -4.061  1.00 69.05           O  
ATOM   1359  N   THR B 174     -11.195 -33.363  -1.584  1.00 68.39           N  
ATOM   1360  CA  THR B 174     -10.724 -32.091  -2.120  1.00 68.39           C  
ATOM   1361  C   THR B 174      -9.643 -31.494  -1.224  1.00 68.39           C  
ATOM   1362  O   THR B 174      -8.695 -30.876  -1.714  1.00 68.39           O  
ATOM   1363  CB  THR B 174     -11.881 -31.086  -2.272  1.00 68.39           C  
ATOM   1364  CG2 THR B 174     -11.415 -29.811  -2.966  1.00 68.39           C  
ATOM   1365  OG1 THR B 174     -12.927 -31.684  -3.048  1.00 68.39           O  
ATOM   1366  N   PHE B 175      -9.826 -31.844   0.056  1.00 70.43           N  
ATOM   1367  CA  PHE B 175      -8.848 -31.292   0.986  1.00 70.43           C  
ATOM   1368  C   PHE B 175      -7.526 -32.046   0.890  1.00 70.43           C  
ATOM   1369  O   PHE B 175      -6.490 -31.551   1.340  1.00 70.43           O  
ATOM   1370  CB  PHE B 175      -9.380 -31.343   2.422  1.00 70.43           C  
ATOM   1371  CG  PHE B 175     -10.509 -30.385   2.685  1.00 70.43           C  
ATOM   1372  CD1 PHE B 175     -10.303 -29.012   2.618  1.00 70.43           C  
ATOM   1373  CD2 PHE B 175     -11.776 -30.856   3.000  1.00 70.43           C  
ATOM   1374  CE1 PHE B 175     -11.347 -28.121   2.862  1.00 70.43           C  
ATOM   1375  CE2 PHE B 175     -12.824 -29.972   3.244  1.00 70.43           C  
ATOM   1376  CZ  PHE B 175     -12.607 -28.606   3.176  1.00 70.43           C  
ATOM   1377  N   THR B 176      -7.673 -33.117   0.162  1.00 71.49           N  
ATOM   1378  CA  THR B 176      -6.463 -33.925   0.061  1.00 71.49           C  
ATOM   1379  C   THR B 176      -5.710 -33.612  -1.230  1.00 71.49           C  
ATOM   1380  O   THR B 176      -4.532 -33.947  -1.364  1.00 71.49           O  
ATOM   1381  CB  THR B 176      -6.789 -35.428   0.116  1.00 71.49           C  
ATOM   1382  CG2 THR B 176      -7.418 -35.806   1.454  1.00 71.49           C  
ATOM   1383  OG1 THR B 176      -7.706 -35.752  -0.937  1.00 71.49           O  
ATOM   1384  N   VAL B 177      -6.383 -32.945  -2.088  1.00 78.18           N  
ATOM   1385  CA  VAL B 177      -5.739 -32.627  -3.358  1.00 78.18           C  
ATOM   1386  C   VAL B 177      -4.755 -31.475  -3.164  1.00 78.18           C  
ATOM   1387  O   VAL B 177      -5.114 -30.430  -2.615  1.00 78.18           O  
ATOM   1388  CB  VAL B 177      -6.776 -32.265  -4.445  1.00 78.18           C  
ATOM   1389  CG1 VAL B 177      -6.078 -31.862  -5.743  1.00 78.18           C  
ATOM   1390  CG2 VAL B 177      -7.726 -33.436  -4.686  1.00 78.18           C  
ATOM   1391  N   LYS B 178      -3.588 -31.681  -3.477  1.00 80.07           N  
ATOM   1392  CA  LYS B 178      -2.518 -30.704  -3.289  1.00 80.07           C  
ATOM   1393  C   LYS B 178      -2.486 -29.697  -4.434  1.00 80.07           C  
ATOM   1394  O   LYS B 178      -3.149 -29.888  -5.455  1.00 80.07           O  
ATOM   1395  CB  LYS B 178      -1.164 -31.407  -3.170  1.00 80.07           C  
ATOM   1396  CG  LYS B 178      -1.072 -32.379  -2.003  1.00 80.07           C  
ATOM   1397  CD  LYS B 178       0.281 -33.078  -1.964  1.00 80.07           C  
ATOM   1398  CE  LYS B 178       0.374 -34.054  -0.799  1.00 80.07           C  
ATOM   1399  NZ  LYS B 178       1.684 -34.771  -0.780  1.00 80.07           N  
ATOM   1400  N   SER B 179      -1.788 -28.682  -4.174  1.00 86.18           N  
ATOM   1401  CA  SER B 179      -1.544 -27.686  -5.212  1.00 86.18           C  
ATOM   1402  C   SER B 179      -0.622 -28.233  -6.297  1.00 86.18           C  
ATOM   1403  O   SER B 179       0.244 -29.065  -6.020  1.00 86.18           O  
ATOM   1404  CB  SER B 179      -0.938 -26.418  -4.607  1.00 86.18           C  
ATOM   1405  OG  SER B 179       0.415 -26.631  -4.246  1.00 86.18           O  
ATOM   1406  N   CYS B 180      -0.773 -27.838  -7.431  1.00 89.42           N  
ATOM   1407  CA  CYS B 180      -0.035 -28.364  -8.574  1.00 89.42           C  
ATOM   1408  C   CYS B 180       1.450 -28.043  -8.459  1.00 89.42           C  
ATOM   1409  O   CYS B 180       2.297 -28.893  -8.738  1.00 89.42           O  
ATOM   1410  CB  CYS B 180      -0.589 -27.793  -9.879  1.00 89.42           C  
ATOM   1411  SG  CYS B 180      -2.145 -28.548 -10.402  1.00 89.42           S  
ATOM   1412  N   PRO B 181       1.757 -26.791  -8.038  1.00 88.58           N  
ATOM   1413  CA  PRO B 181       3.190 -26.541  -7.858  1.00 88.58           C  
ATOM   1414  C   PRO B 181       3.825 -27.471  -6.827  1.00 88.58           C  
ATOM   1415  O   PRO B 181       4.968 -27.901  -6.998  1.00 88.58           O  
ATOM   1416  CB  PRO B 181       3.238 -25.087  -7.385  1.00 88.58           C  
ATOM   1417  CG  PRO B 181       1.941 -24.495  -7.834  1.00 88.58           C  
ATOM   1418  CD  PRO B 181       0.929 -25.599  -7.953  1.00 88.58           C  
ATOM   1419  N   ASP B 182       3.120 -27.834  -5.799  1.00 87.38           N  
ATOM   1420  CA  ASP B 182       3.631 -28.770  -4.802  1.00 87.38           C  
ATOM   1421  C   ASP B 182       3.710 -30.186  -5.367  1.00 87.38           C  
ATOM   1422  O   ASP B 182       4.648 -30.927  -5.069  1.00 87.38           O  
ATOM   1423  CB  ASP B 182       2.754 -28.752  -3.549  1.00 87.38           C  
ATOM   1424  CG  ASP B 182       2.883 -27.464  -2.753  1.00 87.38           C  
ATOM   1425  OD1 ASP B 182       3.919 -26.776  -2.870  1.00 87.38           O  
ATOM   1426  OD2 ASP B 182       1.939 -27.136  -2.002  1.00 87.38           O  
ATOM   1427  N   ALA B 183       2.704 -30.491  -6.100  1.00 89.49           N  
ATOM   1428  CA  ALA B 183       2.705 -31.805  -6.738  1.00 89.49           C  
ATOM   1429  C   ALA B 183       3.893 -31.955  -7.683  1.00 89.49           C  
ATOM   1430  O   ALA B 183       4.526 -33.013  -7.730  1.00 89.49           O  
ATOM   1431  CB  ALA B 183       1.396 -32.032  -7.491  1.00 89.49           C  
ATOM   1432  N   ILE B 184       4.214 -30.915  -8.389  1.00 89.63           N  
ATOM   1433  CA  ILE B 184       5.342 -30.921  -9.314  1.00 89.63           C  
ATOM   1434  C   ILE B 184       6.646 -31.089  -8.536  1.00 89.63           C  
ATOM   1435  O   ILE B 184       7.508 -31.883  -8.922  1.00 89.63           O  
ATOM   1436  CB  ILE B 184       5.386 -29.630 -10.160  1.00 89.63           C  
ATOM   1437  CG1 ILE B 184       4.203 -29.589 -11.133  1.00 89.63           C  
ATOM   1438  CG2 ILE B 184       6.717 -29.521 -10.910  1.00 89.63           C  
ATOM   1439  CD1 ILE B 184       4.022 -28.248 -11.831  1.00 89.63           C  
ATOM   1440  N   LYS B 185       6.741 -30.374  -7.504  1.00 90.29           N  
ATOM   1441  CA  LYS B 185       7.928 -30.498  -6.663  1.00 90.29           C  
ATOM   1442  C   LYS B 185       8.054 -31.909  -6.096  1.00 90.29           C  
ATOM   1443  O   LYS B 185       9.153 -32.466  -6.041  1.00 90.29           O  
ATOM   1444  CB  LYS B 185       7.888 -29.477  -5.525  1.00 90.29           C  
ATOM   1445  CG  LYS B 185       9.153 -29.443  -4.681  1.00 90.29           C  
ATOM   1446  CD  LYS B 185       9.067 -28.385  -3.587  1.00 90.29           C  
ATOM   1447  CE  LYS B 185      10.307 -28.389  -2.705  1.00 90.29           C  
ATOM   1448  NZ  LYS B 185      10.222 -27.363  -1.624  1.00 90.29           N  
ATOM   1449  N   GLU B 186       6.984 -32.502  -5.724  1.00 88.43           N  
ATOM   1450  CA  GLU B 186       6.992 -33.851  -5.166  1.00 88.43           C  
ATOM   1451  C   GLU B 186       7.417 -34.878  -6.211  1.00 88.43           C  
ATOM   1452  O   GLU B 186       8.096 -35.855  -5.890  1.00 88.43           O  
ATOM   1453  CB  GLU B 186       5.613 -34.209  -4.605  1.00 88.43           C  
ATOM   1454  CG  GLU B 186       5.601 -35.479  -3.768  1.00 88.43           C  
ATOM   1455  CD  GLU B 186       4.229 -35.813  -3.205  1.00 88.43           C  
ATOM   1456  OE1 GLU B 186       4.067 -36.900  -2.604  1.00 88.43           O  
ATOM   1457  OE2 GLU B 186       3.308 -34.983  -3.367  1.00 88.43           O  
ATOM   1458  N   VAL B 187       7.036 -34.635  -7.431  1.00 86.67           N  
ATOM   1459  CA  VAL B 187       7.413 -35.543  -8.508  1.00 86.67           C  
ATOM   1460  C   VAL B 187       8.932 -35.565  -8.659  1.00 86.67           C  
ATOM   1461  O   VAL B 187       9.533 -36.632  -8.802  1.00 86.67           O  
ATOM   1462  CB  VAL B 187       6.750 -35.144  -9.846  1.00 86.67           C  
ATOM   1463  CG1 VAL B 187       7.362 -35.927 -11.006  1.00 86.67           C  
ATOM   1464  CG2 VAL B 187       5.241 -35.369  -9.782  1.00 86.67           C  
ATOM   1465  N   PHE B 188       9.578 -34.503  -8.500  1.00 86.34           N  
ATOM   1466  CA  PHE B 188      11.022 -34.414  -8.676  1.00 86.34           C  
ATOM   1467  C   PHE B 188      11.750 -34.841  -7.407  1.00 86.34           C  
ATOM   1468  O   PHE B 188      12.841 -35.412  -7.472  1.00 86.34           O  
ATOM   1469  CB  PHE B 188      11.431 -32.990  -9.063  1.00 86.34           C  
ATOM   1470  CG  PHE B 188      11.163 -32.650 -10.504  1.00 86.34           C  
ATOM   1471  CD1 PHE B 188      12.081 -32.980 -11.493  1.00 86.34           C  
ATOM   1472  CD2 PHE B 188       9.990 -32.001 -10.869  1.00 86.34           C  
ATOM   1473  CE1 PHE B 188      11.834 -32.667 -12.828  1.00 86.34           C  
ATOM   1474  CE2 PHE B 188       9.737 -31.685 -12.201  1.00 86.34           C  
ATOM   1475  CZ  PHE B 188      10.661 -32.018 -13.179  1.00 86.34           C  
ATOM   1476  N   ASP B 189      11.113 -34.669  -6.296  1.00 86.07           N  
ATOM   1477  CA  ASP B 189      11.782 -34.986  -5.038  1.00 86.07           C  
ATOM   1478  C   ASP B 189      11.618 -36.463  -4.686  1.00 86.07           C  
ATOM   1479  O   ASP B 189      12.579 -37.118  -4.273  1.00 86.07           O  
ATOM   1480  CB  ASP B 189      11.238 -34.112  -3.906  1.00 86.07           C  
ATOM   1481  CG  ASP B 189      11.812 -32.706  -3.915  1.00 86.07           C  
ATOM   1482  OD1 ASP B 189      12.790 -32.450  -4.650  1.00 86.07           O  
ATOM   1483  OD2 ASP B 189      11.282 -31.846  -3.178  1.00 86.07           O  
ATOM   1484  N   ASN B 190      10.409 -36.956  -4.852  1.00 85.32           N  
ATOM   1485  CA  ASN B 190      10.141 -38.315  -4.391  1.00 85.32           C  
ATOM   1486  C   ASN B 190      10.125 -39.305  -5.551  1.00 85.32           C  
ATOM   1487  O   ASN B 190      10.348 -40.502  -5.354  1.00 85.32           O  
ATOM   1488  CB  ASN B 190       8.817 -38.371  -3.626  1.00 85.32           C  
ATOM   1489  CG  ASN B 190       8.890 -37.675  -2.281  1.00 85.32           C  
ATOM   1490  ND2 ASN B 190       7.731 -37.375  -1.706  1.00 85.32           N  
ATOM   1491  OD1 ASN B 190       9.978 -37.410  -1.764  1.00 85.32           O  
ATOM   1492  N   LYS B 191       9.836 -38.878  -6.688  1.00 85.62           N  
ATOM   1493  CA  LYS B 191       9.678 -39.785  -7.822  1.00 85.62           C  
ATOM   1494  C   LYS B 191      10.760 -39.548  -8.871  1.00 85.62           C  
ATOM   1495  O   LYS B 191      10.538 -39.772 -10.062  1.00 85.62           O  
ATOM   1496  CB  LYS B 191       8.293 -39.620  -8.451  1.00 85.62           C  
ATOM   1497  CG  LYS B 191       7.142 -39.944  -7.510  1.00 85.62           C  
ATOM   1498  CD  LYS B 191       5.801 -39.896  -8.230  1.00 85.62           C  
ATOM   1499  CE  LYS B 191       4.650 -40.240  -7.294  1.00 85.62           C  
ATOM   1500  NZ  LYS B 191       3.332 -40.183  -7.993  1.00 85.62           N  
ATOM   1501  N   PHE B 192      11.847 -39.104  -8.447  1.00 86.14           N  
ATOM   1502  CA  PHE B 192      12.949 -38.822  -9.359  1.00 86.14           C  
ATOM   1503  C   PHE B 192      13.450 -40.102 -10.016  1.00 86.14           C  
ATOM   1504  O   PHE B 192      13.894 -40.083 -11.166  1.00 86.14           O  
ATOM   1505  CB  PHE B 192      14.096 -38.128  -8.618  1.00 86.14           C  
ATOM   1506  CG  PHE B 192      15.210 -37.666  -9.519  1.00 86.14           C  
ATOM   1507  CD1 PHE B 192      16.427 -38.336  -9.542  1.00 86.14           C  
ATOM   1508  CD2 PHE B 192      15.039 -36.562 -10.344  1.00 86.14           C  
ATOM   1509  CE1 PHE B 192      17.460 -37.910 -10.376  1.00 86.14           C  
ATOM   1510  CE2 PHE B 192      16.065 -36.132 -11.179  1.00 86.14           C  
ATOM   1511  CZ  PHE B 192      17.275 -36.806 -11.192  1.00 86.14           C  
ATOM   1512  N   HIS B 193      13.306 -41.232  -9.321  1.00 86.13           N  
ATOM   1513  CA  HIS B 193      13.752 -42.509  -9.864  1.00 86.13           C  
ATOM   1514  C   HIS B 193      12.910 -42.920 -11.067  1.00 86.13           C  
ATOM   1515  O   HIS B 193      13.423 -43.526 -12.012  1.00 86.13           O  
ATOM   1516  CB  HIS B 193      13.696 -43.596  -8.790  1.00 86.13           C  
ATOM   1517  CG  HIS B 193      12.861 -43.228  -7.605  1.00 86.13           C  
ATOM   1518  CD2 HIS B 193      11.668 -43.704  -7.176  1.00 86.13           C  
ATOM   1519  ND1 HIS B 193      13.234 -42.253  -6.706  1.00 86.13           N  
ATOM   1520  CE1 HIS B 193      12.304 -42.146  -5.772  1.00 86.13           C  
ATOM   1521  NE2 HIS B 193      11.343 -43.015  -6.034  1.00 86.13           N  
ATOM   1522  N   ILE B 194      11.725 -42.573 -11.102  1.00 87.32           N  
ATOM   1523  CA  ILE B 194      10.856 -42.898 -12.228  1.00 87.32           C  
ATOM   1524  C   ILE B 194      11.276 -42.088 -13.453  1.00 87.32           C  
ATOM   1525  O   ILE B 194      11.318 -42.614 -14.568  1.00 87.32           O  
ATOM   1526  CB  ILE B 194       9.372 -42.631 -11.892  1.00 87.32           C  
ATOM   1527  CG1 ILE B 194       8.919 -43.524 -10.731  1.00 87.32           C  
ATOM   1528  CG2 ILE B 194       8.492 -42.849 -13.126  1.00 87.32           C  
ATOM   1529  CD1 ILE B 194       7.505 -43.236 -10.244  1.00 87.32           C  
ATOM   1530  N   ILE B 195      11.629 -40.852 -13.221  1.00 86.03           N  
ATOM   1531  CA  ILE B 195      12.093 -40.002 -14.313  1.00 86.03           C  
ATOM   1532  C   ILE B 195      13.393 -40.562 -14.884  1.00 86.03           C  
ATOM   1533  O   ILE B 195      13.583 -40.587 -16.103  1.00 86.03           O  
ATOM   1534  CB  ILE B 195      12.296 -38.544 -13.847  1.00 86.03           C  
ATOM   1535  CG1 ILE B 195      10.959 -37.930 -13.414  1.00 86.03           C  
ATOM   1536  CG2 ILE B 195      12.948 -37.709 -14.952  1.00 86.03           C  
ATOM   1537  CD1 ILE B 195      11.083 -36.538 -12.810  1.00 86.03           C  
ATOM   1538  N   GLY B 196      14.210 -41.047 -14.017  1.00 86.09           N  
ATOM   1539  CA  GLY B 196      15.434 -41.690 -14.468  1.00 86.09           C  
ATOM   1540  C   GLY B 196      15.186 -42.964 -15.253  1.00 86.09           C  
ATOM   1541  O   GLY B 196      15.833 -43.208 -16.273  1.00 86.09           O  
ATOM   1542  N   ALA B 197      14.238 -43.696 -14.786  1.00 90.12           N  
ATOM   1543  CA  ALA B 197      13.911 -44.943 -15.474  1.00 90.12           C  
ATOM   1544  C   ALA B 197      13.384 -44.671 -16.880  1.00 90.12           C  
ATOM   1545  O   ALA B 197      13.757 -45.361 -17.832  1.00 90.12           O  
ATOM   1546  CB  ALA B 197      12.886 -45.739 -14.671  1.00 90.12           C  
ATOM   1547  N   VAL B 198      12.576 -43.685 -16.975  1.00 89.79           N  
ATOM   1548  CA  VAL B 198      12.052 -43.308 -18.284  1.00 89.79           C  
ATOM   1549  C   VAL B 198      13.194 -42.843 -19.184  1.00 89.79           C  
ATOM   1550  O   VAL B 198      13.242 -43.189 -20.367  1.00 89.79           O  
ATOM   1551  CB  VAL B 198      10.979 -42.202 -18.169  1.00 89.79           C  
ATOM   1552  CG1 VAL B 198      10.609 -41.663 -19.551  1.00 89.79           C  
ATOM   1553  CG2 VAL B 198       9.740 -42.733 -17.451  1.00 89.79           C  
ATOM   1554  N   GLY B 199      14.156 -42.157 -18.585  1.00 88.61           N  
ATOM   1555  CA  GLY B 199      15.315 -41.729 -19.352  1.00 88.61           C  
ATOM   1556  C   GLY B 199      16.156 -42.886 -19.856  1.00 88.61           C  
ATOM   1557  O   GLY B 199      16.580 -42.894 -21.014  1.00 88.61           O  
ATOM   1558  N   ILE B 200      16.334 -43.790 -19.016  1.00 89.20           N  
ATOM   1559  CA  ILE B 200      17.105 -44.970 -19.393  1.00 89.20           C  
ATOM   1560  C   ILE B 200      16.364 -45.746 -20.479  1.00 89.20           C  
ATOM   1561  O   ILE B 200      16.976 -46.236 -21.431  1.00 89.20           O  
ATOM   1562  CB  ILE B 200      17.377 -45.880 -18.175  1.00 89.20           C  
ATOM   1563  CG1 ILE B 200      18.346 -45.197 -17.203  1.00 89.20           C  
ATOM   1564  CG2 ILE B 200      17.921 -47.239 -18.626  1.00 89.20           C  
ATOM   1565  CD1 ILE B 200      18.523 -45.935 -15.884  1.00 89.20           C  
ATOM   1566  N   GLY B 201      15.076 -45.872 -20.395  1.00 90.99           N  
ATOM   1567  CA  GLY B 201      14.289 -46.520 -21.432  1.00 90.99           C  
ATOM   1568  C   GLY B 201      14.431 -45.860 -22.790  1.00 90.99           C  
ATOM   1569  O   GLY B 201      14.629 -46.540 -23.798  1.00 90.99           O  
ATOM   1570  N   ILE B 202      14.366 -44.593 -22.764  1.00 89.78           N  
ATOM   1571  CA  ILE B 202      14.516 -43.838 -24.003  1.00 89.78           C  
ATOM   1572  C   ILE B 202      15.908 -44.071 -24.584  1.00 89.78           C  
ATOM   1573  O   ILE B 202      16.059 -44.266 -25.793  1.00 89.78           O  
ATOM   1574  CB  ILE B 202      14.277 -42.327 -23.778  1.00 89.78           C  
ATOM   1575  CG1 ILE B 202      12.805 -42.065 -23.441  1.00 89.78           C  
ATOM   1576  CG2 ILE B 202      14.708 -41.524 -25.007  1.00 89.78           C  
ATOM   1577  CD1 ILE B 202      12.507 -40.624 -23.047  1.00 89.78           C  
ATOM   1578  N   ALA B 203      16.902 -44.125 -23.719  1.00 89.65           N  
ATOM   1579  CA  ALA B 203      18.273 -44.356 -24.170  1.00 89.65           C  
ATOM   1580  C   ALA B 203      18.419 -45.742 -24.790  1.00 89.65           C  
ATOM   1581  O   ALA B 203      19.072 -45.900 -25.825  1.00 89.65           O  
ATOM   1582  CB  ALA B 203      19.249 -44.191 -23.007  1.00 89.65           C  
ATOM   1583  N   VAL B 204      17.802 -46.671 -24.195  1.00 91.05           N  
ATOM   1584  CA  VAL B 204      17.900 -48.043 -24.681  1.00 91.05           C  
ATOM   1585  C   VAL B 204      17.258 -48.150 -26.062  1.00 91.05           C  
ATOM   1586  O   VAL B 204      17.836 -48.739 -26.978  1.00 91.05           O  
ATOM   1587  CB  VAL B 204      17.232 -49.039 -23.704  1.00 91.05           C  
ATOM   1588  CG1 VAL B 204      17.080 -50.412 -24.355  1.00 91.05           C  
ATOM   1589  CG2 VAL B 204      18.042 -49.142 -22.413  1.00 91.05           C  
ATOM   1590  N   VAL B 205      16.122 -47.575 -26.224  1.00 88.44           N  
ATOM   1591  CA  VAL B 205      15.428 -47.618 -27.506  1.00 88.44           C  
ATOM   1592  C   VAL B 205      16.262 -46.908 -28.570  1.00 88.44           C  
ATOM   1593  O   VAL B 205      16.365 -47.380 -29.705  1.00 88.44           O  
ATOM   1594  CB  VAL B 205      14.025 -46.977 -27.413  1.00 88.44           C  
ATOM   1595  CG1 VAL B 205      13.423 -46.791 -28.805  1.00 88.44           C  
ATOM   1596  CG2 VAL B 205      13.107 -47.827 -26.539  1.00 88.44           C  
ATOM   1597  N   MET B 206      16.925 -45.888 -28.152  1.00 88.83           N  
ATOM   1598  CA  MET B 206      17.752 -45.140 -29.093  1.00 88.83           C  
ATOM   1599  C   MET B 206      18.979 -45.947 -29.501  1.00 88.83           C  
ATOM   1600  O   MET B 206      19.371 -45.942 -30.669  1.00 88.83           O  
ATOM   1601  CB  MET B 206      18.184 -43.804 -28.485  1.00 88.83           C  
ATOM   1602  CG  MET B 206      17.066 -42.777 -28.404  1.00 88.83           C  
ATOM   1603  SD  MET B 206      17.654 -41.141 -27.817  1.00 88.83           S  
ATOM   1604  CE  MET B 206      18.623 -40.614 -29.256  1.00 88.83           C  
ATOM   1605  N   ILE B 207      19.544 -46.585 -28.590  1.00 88.12           N  
ATOM   1606  CA  ILE B 207      20.723 -47.397 -28.869  1.00 88.12           C  
ATOM   1607  C   ILE B 207      20.347 -48.553 -29.793  1.00 88.12           C  
ATOM   1608  O   ILE B 207      21.065 -48.850 -30.751  1.00 88.12           O  
ATOM   1609  CB  ILE B 207      21.360 -47.936 -27.569  1.00 88.12           C  
ATOM   1610  CG1 ILE B 207      21.994 -46.791 -26.771  1.00 88.12           C  
ATOM   1611  CG2 ILE B 207      22.392 -49.023 -27.883  1.00 88.12           C  
ATOM   1612  CD1 ILE B 207      22.523 -47.208 -25.404  1.00 88.12           C  
ATOM   1613  N   PHE B 208      19.235 -49.126 -29.555  1.00 86.99           N  
ATOM   1614  CA  PHE B 208      18.765 -50.194 -30.429  1.00 86.99           C  
ATOM   1615  C   PHE B 208      18.492 -49.665 -31.832  1.00 86.99           C  
ATOM   1616  O   PHE B 208      18.789 -50.335 -32.823  1.00 86.99           O  
ATOM   1617  CB  PHE B 208      17.501 -50.843 -29.857  1.00 86.99           C  
ATOM   1618  CG  PHE B 208      17.777 -51.986 -28.919  1.00 86.99           C  
ATOM   1619  CD1 PHE B 208      18.150 -53.232 -29.409  1.00 86.99           C  
ATOM   1620  CD2 PHE B 208      17.663 -51.815 -27.545  1.00 86.99           C  
ATOM   1621  CE1 PHE B 208      18.406 -54.292 -28.542  1.00 86.99           C  
ATOM   1622  CE2 PHE B 208      17.918 -52.870 -26.673  1.00 86.99           C  
ATOM   1623  CZ  PHE B 208      18.288 -54.108 -27.173  1.00 86.99           C  
ATOM   1624  N   GLY B 209      17.913 -48.498 -31.864  1.00 85.90           N  
ATOM   1625  CA  GLY B 209      17.710 -47.888 -33.169  1.00 85.90           C  
ATOM   1626  C   GLY B 209      19.004 -47.650 -33.924  1.00 85.90           C  
ATOM   1627  O   GLY B 209      19.075 -47.884 -35.132  1.00 85.90           O  
ATOM   1628  N   MET B 210      20.047 -47.306 -33.260  1.00 86.83           N  
ATOM   1629  CA  MET B 210      21.347 -47.074 -33.881  1.00 86.83           C  
ATOM   1630  C   MET B 210      21.977 -48.388 -34.332  1.00 86.83           C  
ATOM   1631  O   MET B 210      22.523 -48.473 -35.433  1.00 86.83           O  
ATOM   1632  CB  MET B 210      22.284 -46.350 -32.913  1.00 86.83           C  
ATOM   1633  CG  MET B 210      21.917 -44.893 -32.679  1.00 86.83           C  
ATOM   1634  SD  MET B 210      23.137 -44.022 -31.621  1.00 86.83           S  
ATOM   1635  CE  MET B 210      22.527 -44.488 -29.978  1.00 86.83           C  
ATOM   1636  N   ILE B 211      21.839 -49.356 -33.537  1.00 85.67           N  
ATOM   1637  CA  ILE B 211      22.435 -50.652 -33.844  1.00 85.67           C  
ATOM   1638  C   ILE B 211      21.749 -51.259 -35.066  1.00 85.67           C  
ATOM   1639  O   ILE B 211      22.415 -51.700 -36.005  1.00 85.67           O  
ATOM   1640  CB  ILE B 211      22.339 -51.617 -32.642  1.00 85.67           C  
ATOM   1641  CG1 ILE B 211      23.241 -51.136 -31.498  1.00 85.67           C  
ATOM   1642  CG2 ILE B 211      22.704 -53.043 -33.064  1.00 85.67           C  
ATOM   1643  CD1 ILE B 211      23.123 -51.965 -30.226  1.00 85.67           C  
ATOM   1644  N   PHE B 212      20.466 -51.207 -35.032  1.00 84.82           N  
ATOM   1645  CA  PHE B 212      19.724 -51.784 -36.148  1.00 84.82           C  
ATOM   1646  C   PHE B 212      19.983 -51.004 -37.431  1.00 84.82           C  
ATOM   1647  O   PHE B 212      20.092 -51.592 -38.509  1.00 84.82           O  
ATOM   1648  CB  PHE B 212      18.223 -51.808 -35.842  1.00 84.82           C  
ATOM   1649  CG  PHE B 212      17.830 -52.835 -34.815  1.00 84.82           C  
ATOM   1650  CD1 PHE B 212      18.703 -53.858 -34.463  1.00 84.82           C  
ATOM   1651  CD2 PHE B 212      16.585 -52.778 -34.200  1.00 84.82           C  
ATOM   1652  CE1 PHE B 212      18.341 -54.810 -33.513  1.00 84.82           C  
ATOM   1653  CE2 PHE B 212      16.217 -53.726 -33.249  1.00 84.82           C  
ATOM   1654  CZ  PHE B 212      17.095 -54.741 -32.908  1.00 84.82           C  
ATOM   1655  N   SER B 213      20.055 -49.726 -37.252  1.00 83.04           N  
ATOM   1656  CA  SER B 213      20.334 -48.900 -38.422  1.00 83.04           C  
ATOM   1657  C   SER B 213      21.709 -49.210 -39.002  1.00 83.04           C  
ATOM   1658  O   SER B 213      21.866 -49.322 -40.219  1.00 83.04           O  
ATOM   1659  CB  SER B 213      20.243 -47.416 -38.065  1.00 83.04           C  
ATOM   1660  OG  SER B 213      20.564 -46.609 -39.187  1.00 83.04           O  
ATOM   1661  N   MET B 214      22.691 -49.469 -38.248  1.00 82.66           N  
ATOM   1662  CA  MET B 214      24.044 -49.761 -38.710  1.00 82.66           C  
ATOM   1663  C   MET B 214      24.123 -51.160 -39.313  1.00 82.66           C  
ATOM   1664  O   MET B 214      24.779 -51.364 -40.336  1.00 82.66           O  
ATOM   1665  CB  MET B 214      25.046 -49.630 -37.561  1.00 82.66           C  
ATOM   1666  CG  MET B 214      26.437 -49.207 -38.006  1.00 82.66           C  
ATOM   1667  SD  MET B 214      27.178 -47.951 -36.893  1.00 82.66           S  
ATOM   1668  CE  MET B 214      28.916 -48.053 -37.407  1.00 82.66           C  
ATOM   1669  N   ILE B 215      23.435 -52.095 -38.717  1.00 82.93           N  
ATOM   1670  CA  ILE B 215      23.439 -53.458 -39.236  1.00 82.93           C  
ATOM   1671  C   ILE B 215      22.803 -53.484 -40.623  1.00 82.93           C  
ATOM   1672  O   ILE B 215      23.326 -54.121 -41.542  1.00 82.93           O  
ATOM   1673  CB  ILE B 215      22.697 -54.426 -38.288  1.00 82.93           C  
ATOM   1674  CG1 ILE B 215      23.493 -54.619 -36.991  1.00 82.93           C  
ATOM   1675  CG2 ILE B 215      22.441 -55.768 -38.978  1.00 82.93           C  
ATOM   1676  CD1 ILE B 215      22.803 -55.510 -35.968  1.00 82.93           C  
ATOM   1677  N   LEU B 216      21.730 -52.774 -40.714  1.00 81.69           N  
ATOM   1678  CA  LEU B 216      21.045 -52.740 -42.003  1.00 81.69           C  
ATOM   1679  C   LEU B 216      21.878 -51.994 -43.039  1.00 81.69           C  
ATOM   1680  O   LEU B 216      21.965 -52.418 -44.194  1.00 81.69           O  
ATOM   1681  CB  LEU B 216      19.671 -52.081 -41.863  1.00 81.69           C  
ATOM   1682  CG  LEU B 216      18.713 -52.256 -43.042  1.00 81.69           C  
ATOM   1683  CD1 LEU B 216      18.331 -53.724 -43.202  1.00 81.69           C  
ATOM   1684  CD2 LEU B 216      17.470 -51.393 -42.854  1.00 81.69           C  
ATOM   1685  N   CYS B 217      22.502 -50.931 -42.643  1.00 80.80           N  
ATOM   1686  CA  CYS B 217      23.337 -50.152 -43.550  1.00 80.80           C  
ATOM   1687  C   CYS B 217      24.520 -50.976 -44.045  1.00 80.80           C  
ATOM   1688  O   CYS B 217      24.813 -50.993 -45.242  1.00 80.80           O  
ATOM   1689  CB  CYS B 217      23.840 -48.885 -42.861  1.00 80.80           C  
ATOM   1690  SG  CYS B 217      24.843 -47.826 -43.927  1.00 80.80           S  
ATOM   1691  N   CYS B 218      25.175 -51.718 -43.252  1.00 81.00           N  
ATOM   1692  CA  CYS B 218      26.332 -52.530 -43.612  1.00 81.00           C  
ATOM   1693  C   CYS B 218      25.916 -53.724 -44.462  1.00 81.00           C  
ATOM   1694  O   CYS B 218      26.634 -54.116 -45.384  1.00 81.00           O  
ATOM   1695  CB  CYS B 218      27.059 -53.013 -42.358  1.00 81.00           C  
ATOM   1696  SG  CYS B 218      27.992 -51.718 -41.513  1.00 81.00           S  
ATOM   1697  N   ALA B 219      24.770 -54.266 -44.131  1.00 81.38           N  
ATOM   1698  CA  ALA B 219      24.278 -55.396 -44.916  1.00 81.38           C  
ATOM   1699  C   ALA B 219      23.966 -54.975 -46.349  1.00 81.38           C  
ATOM   1700  O   ALA B 219      24.272 -55.702 -47.297  1.00 81.38           O  
ATOM   1701  CB  ALA B 219      23.039 -56.000 -44.260  1.00 81.38           C  
ATOM   1702  N   ILE B 220      23.421 -53.792 -46.479  1.00 79.98           N  
ATOM   1703  CA  ILE B 220      23.101 -53.284 -47.808  1.00 79.98           C  
ATOM   1704  C   ILE B 220      24.390 -52.981 -48.569  1.00 79.98           C  
ATOM   1705  O   ILE B 220      24.502 -53.282 -49.759  1.00 79.98           O  
ATOM   1706  CB  ILE B 220      22.214 -52.020 -47.732  1.00 79.98           C  
ATOM   1707  CG1 ILE B 220      20.852 -52.361 -47.118  1.00 79.98           C  
ATOM   1708  CG2 ILE B 220      22.048 -51.393 -49.120  1.00 79.98           C  
ATOM   1709  CD1 ILE B 220      20.011 -51.142 -46.762  1.00 79.98           C  
ATOM   1710  N   ARG B 221      25.379 -52.480 -47.916  1.00 78.36           N  
ATOM   1711  CA  ARG B 221      26.660 -52.177 -48.547  1.00 78.36           C  
ATOM   1712  C   ARG B 221      27.359 -53.452 -49.006  1.00 78.36           C  
ATOM   1713  O   ARG B 221      27.914 -53.501 -50.106  1.00 78.36           O  
ATOM   1714  CB  ARG B 221      27.563 -51.401 -47.585  1.00 78.36           C  
ATOM   1715  CG  ARG B 221      28.732 -50.708 -48.264  1.00 78.36           C  
ATOM   1716  CD  ARG B 221      29.525 -49.851 -47.286  1.00 78.36           C  
ATOM   1717  NE  ARG B 221      30.525 -49.036 -47.969  1.00 78.36           N  
ATOM   1718  CZ  ARG B 221      31.426 -48.272 -47.360  1.00 78.36           C  
ATOM   1719  NH1 ARG B 221      31.470 -48.201 -46.034  1.00 78.36           N  
ATOM   1720  NH2 ARG B 221      32.290 -47.572 -48.080  1.00 78.36           N  
ATOM   1721  N   ARG B 222      27.298 -54.458 -48.137  1.00 77.68           N  
ATOM   1722  CA  ARG B 222      27.934 -55.728 -48.473  1.00 77.68           C  
ATOM   1723  C   ARG B 222      27.242 -56.389 -49.661  1.00 77.68           C  
ATOM   1724  O   ARG B 222      27.897 -57.002 -50.505  1.00 77.68           O  
ATOM   1725  CB  ARG B 222      27.921 -56.672 -47.269  1.00 77.68           C  
ATOM   1726  CG  ARG B 222      29.190 -56.618 -46.432  1.00 77.68           C  
ATOM   1727  CD  ARG B 222      29.152 -57.622 -45.287  1.00 77.68           C  
ATOM   1728  NE  ARG B 222      30.284 -57.448 -44.382  1.00 77.68           N  
ATOM   1729  CZ  ARG B 222      30.456 -58.118 -43.245  1.00 77.68           C  
ATOM   1730  NH1 ARG B 222      29.568 -59.024 -42.852  1.00 77.68           N  
ATOM   1731  NH2 ARG B 222      31.523 -57.881 -42.497  1.00 77.68           N  
ATOM   1732  N   ASN B 223      25.960 -56.260 -49.730  1.00 72.86           N  
ATOM   1733  CA  ASN B 223      25.222 -56.848 -50.843  1.00 72.86           C  
ATOM   1734  C   ASN B 223      25.503 -56.117 -52.152  1.00 72.86           C  
ATOM   1735  O   ASN B 223      25.519 -56.731 -53.220  1.00 72.86           O  
ATOM   1736  CB  ASN B 223      23.720 -56.853 -50.549  1.00 72.86           C  
ATOM   1737  CG  ASN B 223      23.237 -58.179 -49.996  1.00 72.86           C  
ATOM   1738  ND2 ASN B 223      21.967 -58.234 -49.612  1.00 72.86           N  
ATOM   1739  OD1 ASN B 223      23.999 -59.146 -49.914  1.00 72.86           O  
ATOM   1740  N   ARG B 224      25.758 -54.863 -52.081  1.00 68.26           N  
ATOM   1741  CA  ARG B 224      26.072 -54.095 -53.280  1.00 68.26           C  
ATOM   1742  C   ARG B 224      27.475 -54.414 -53.785  1.00 68.26           C  
ATOM   1743  O   ARG B 224      27.716 -54.433 -54.994  1.00 68.26           O  
ATOM   1744  CB  ARG B 224      25.943 -52.595 -53.006  1.00 68.26           C  
ATOM   1745  CG  ARG B 224      25.462 -51.789 -54.203  1.00 68.26           C  
ATOM   1746  CD  ARG B 224      25.246 -50.325 -53.847  1.00 68.26           C  
ATOM   1747  NE  ARG B 224      24.794 -49.551 -55.000  1.00 68.26           N  
ATOM   1748  CZ  ARG B 224      24.519 -48.250 -54.979  1.00 68.26           C  
ATOM   1749  NH1 ARG B 224      24.646 -47.547 -53.858  1.00 68.26           N  
ATOM   1750  NH2 ARG B 224      24.114 -47.644 -56.086  1.00 68.26           N  
ATOM   1751  N   GLU B 225      28.375 -54.676 -52.814  1.00 65.44           N  
ATOM   1752  CA  GLU B 225      29.735 -55.021 -53.218  1.00 65.44           C  
ATOM   1753  C   GLU B 225      29.800 -56.433 -53.791  1.00 65.44           C  
ATOM   1754  O   GLU B 225      30.658 -56.731 -54.625  1.00 65.44           O  
ATOM   1755  CB  GLU B 225      30.698 -54.889 -52.035  1.00 65.44           C  
ATOM   1756  CG  GLU B 225      31.015 -53.448 -51.658  1.00 65.44           C  
ATOM   1757  CD  GLU B 225      31.959 -53.333 -50.472  1.00 65.44           C  
ATOM   1758  OE1 GLU B 225      32.352 -52.198 -50.118  1.00 65.44           O  
ATOM   1759  OE2 GLU B 225      32.310 -54.386 -49.893  1.00 65.44           O  
ATOM   1760  N   MET B 226      28.971 -57.296 -53.317  1.00 61.90           N  
ATOM   1761  CA  MET B 226      28.978 -58.662 -53.832  1.00 61.90           C  
ATOM   1762  C   MET B 226      28.315 -58.731 -55.203  1.00 61.90           C  
ATOM   1763  O   MET B 226      28.557 -59.666 -55.968  1.00 61.90           O  
ATOM   1764  CB  MET B 226      28.270 -59.607 -52.860  1.00 61.90           C  
ATOM   1765  CG  MET B 226      29.183 -60.183 -51.789  1.00 61.90           C  
ATOM   1766  SD  MET B 226      28.424 -61.601 -50.906  1.00 61.90           S  
ATOM   1767  CE  MET B 226      29.663 -61.868 -49.607  1.00 61.90           C  
ATOM   1768  N   VAL B 227      27.473 -57.786 -55.567  1.00 51.75           N  
ATOM   1769  CA  VAL B 227      26.959 -57.796 -56.932  1.00 51.75           C  
ATOM   1770  C   VAL B 227      27.891 -56.998 -57.842  1.00 51.75           C  
ATOM   1771  O   VAL B 227      28.443 -55.974 -57.431  1.00 51.75           O  
ATOM   1772  CB  VAL B 227      25.526 -57.223 -57.005  1.00 51.75           C  
ATOM   1773  CG1 VAL B 227      25.032 -57.183 -58.449  1.00 51.75           C  
ATOM   1774  CG2 VAL B 227      24.579 -58.049 -56.136  1.00 51.75           C  
TER   
ATOM   1775  N   CYS C   1      -2.053  -9.530   1.913  1.00 92.52           N  
ATOM   1776  CA  CYS C   1      -1.486  -8.679   2.952  1.00 92.52           C  
ATOM   1777  C   CYS C   1      -2.413  -8.600   4.159  1.00 92.52           C  
ATOM   1778  O   CYS C   1      -2.021  -8.107   5.217  1.00 92.52           O  
ATOM   1779  CB  CYS C   1      -1.221  -7.276   2.409  1.00 92.52           C  
ATOM   1780  SG  CYS C   1       0.481  -6.716   2.639  1.00 92.52           S  
ATOM   1781  N   VAL C   2      -3.602  -9.184   4.066  1.00 95.59           N  
ATOM   1782  CA  VAL C   2      -4.636  -8.981   5.075  1.00 95.59           C  
ATOM   1783  C   VAL C   2      -4.279  -9.751   6.344  1.00 95.59           C  
ATOM   1784  O   VAL C   2      -4.720  -9.396   7.439  1.00 95.59           O  
ATOM   1785  CB  VAL C   2      -6.026  -9.419   4.559  1.00 95.59           C  
ATOM   1786  CG1 VAL C   2      -6.543  -8.442   3.506  1.00 95.59           C  
ATOM   1787  CG2 VAL C   2      -5.962 -10.836   3.993  1.00 95.59           C  
ATOM   1788  N   ILE C   3      -3.438 -10.764   6.229  1.00 95.31           N  
ATOM   1789  CA  ILE C   3      -3.055 -11.580   7.376  1.00 95.31           C  
ATOM   1790  C   ILE C   3      -2.181 -10.760   8.323  1.00 95.31           C  
ATOM   1791  O   ILE C   3      -1.966 -11.151   9.473  1.00 95.31           O  
ATOM   1792  CB  ILE C   3      -2.312 -12.861   6.935  1.00 95.31           C  
ATOM   1793  CG1 ILE C   3      -2.427 -13.943   8.015  1.00 95.31           C  
ATOM   1794  CG2 ILE C   3      -0.845 -12.553   6.622  1.00 95.31           C  
ATOM   1795  CD1 ILE C   3      -2.410 -15.364   7.471  1.00 95.31           C  
ATOM   1796  N   CYS C   4      -1.625  -9.704   7.858  1.00 96.19           N  
ATOM   1797  CA  CYS C   4      -0.798  -8.827   8.680  1.00 96.19           C  
ATOM   1798  C   CYS C   4      -1.649  -8.065   9.689  1.00 96.19           C  
ATOM   1799  O   CYS C   4      -1.120  -7.458  10.622  1.00 96.19           O  
ATOM   1800  CB  CYS C   4      -0.025  -7.842   7.804  1.00 96.19           C  
ATOM   1801  SG  CYS C   4       1.147  -8.631   6.680  1.00 96.19           S  
ATOM   1802  N   ASP C   5      -2.900  -7.988   9.534  1.00 96.48           N  
ATOM   1803  CA  ASP C   5      -3.823  -7.400  10.501  1.00 96.48           C  
ATOM   1804  C   ASP C   5      -4.124  -8.377  11.636  1.00 96.48           C  
ATOM   1805  O   ASP C   5      -4.636  -9.473  11.401  1.00 96.48           O  
ATOM   1806  CB  ASP C   5      -5.123  -6.978   9.813  1.00 96.48           C  
ATOM   1807  CG  ASP C   5      -6.024  -6.145  10.709  1.00 96.48           C  
ATOM   1808  OD1 ASP C   5      -5.903  -6.237  11.949  1.00 96.48           O  
ATOM   1809  OD2 ASP C   5      -6.864  -5.394  10.168  1.00 96.48           O  
ATOM   1810  N   PRO C   6      -3.901  -7.983  12.854  1.00 96.03           N  
ATOM   1811  CA  PRO C   6      -4.152  -8.868  13.993  1.00 96.03           C  
ATOM   1812  C   PRO C   6      -5.616  -9.288  14.105  1.00 96.03           C  
ATOM   1813  O   PRO C   6      -5.914 -10.387  14.579  1.00 96.03           O  
ATOM   1814  CB  PRO C   6      -3.735  -8.020  15.197  1.00 96.03           C  
ATOM   1815  CG  PRO C   6      -2.819  -6.981  14.632  1.00 96.03           C  
ATOM   1816  CD  PRO C   6      -3.207  -6.729  13.204  1.00 96.03           C  
ATOM   1817  N   SER C   7      -6.511  -8.462  13.740  1.00 97.07           N  
ATOM   1818  CA  SER C   7      -7.930  -8.794  13.810  1.00 97.07           C  
ATOM   1819  C   SER C   7      -8.264  -9.986  12.920  1.00 97.07           C  
ATOM   1820  O   SER C   7      -9.109 -10.812  13.272  1.00 97.07           O  
ATOM   1821  CB  SER C   7      -8.783  -7.590  13.403  1.00 97.07           C  
ATOM   1822  OG  SER C   7      -8.500  -6.472  14.226  1.00 97.07           O  
ATOM   1823  N   VAL C   8      -7.604 -10.072  11.823  1.00 97.53           N  
ATOM   1824  CA  VAL C   8      -7.832 -11.180  10.901  1.00 97.53           C  
ATOM   1825  C   VAL C   8      -7.305 -12.476  11.511  1.00 97.53           C  
ATOM   1826  O   VAL C   8      -7.973 -13.511  11.461  1.00 97.53           O  
ATOM   1827  CB  VAL C   8      -7.163 -10.924   9.532  1.00 97.53           C  
ATOM   1828  CG1 VAL C   8      -7.239 -12.173   8.653  1.00 97.53           C  
ATOM   1829  CG2 VAL C   8      -7.819  -9.734   8.832  1.00 97.53           C  
ATOM   1830  N   VAL C   9      -6.159 -12.425  12.108  1.00 96.64           N  
ATOM   1831  CA  VAL C   9      -5.566 -13.596  12.744  1.00 96.64           C  
ATOM   1832  C   VAL C   9      -6.469 -14.082  13.877  1.00 96.64           C  
ATOM   1833  O   VAL C   9      -6.699 -15.285  14.021  1.00 96.64           O  
ATOM   1834  CB  VAL C   9      -4.151 -13.293  13.285  1.00 96.64           C  
ATOM   1835  CG1 VAL C   9      -3.565 -14.519  13.984  1.00 96.64           C  
ATOM   1836  CG2 VAL C   9      -3.235 -12.832  12.152  1.00 96.64           C  
ATOM   1837  N   LEU C  10      -6.962 -13.125  14.584  1.00 96.54           N  
ATOM   1838  CA  LEU C  10      -7.864 -13.470  15.677  1.00 96.54           C  
ATOM   1839  C   LEU C  10      -9.149 -14.094  15.145  1.00 96.54           C  
ATOM   1840  O   LEU C  10      -9.670 -15.047  15.730  1.00 96.54           O  
ATOM   1841  CB  LEU C  10      -8.192 -12.230  16.513  1.00 96.54           C  
ATOM   1842  CG  LEU C  10      -7.101 -11.749  17.471  1.00 96.54           C  
ATOM   1843  CD1 LEU C  10      -7.421 -10.347  17.979  1.00 96.54           C  
ATOM   1844  CD2 LEU C  10      -6.944 -12.722  18.634  1.00 96.54           C  
ATOM   1845  N   ALA C  11      -9.695 -13.569  14.095  1.00 96.78           N  
ATOM   1846  CA  ALA C  11     -10.914 -14.108  13.497  1.00 96.78           C  
ATOM   1847  C   ALA C  11     -10.699 -15.536  13.005  1.00 96.78           C  
ATOM   1848  O   ALA C  11     -11.586 -16.384  13.132  1.00 96.78           O  
ATOM   1849  CB  ALA C  11     -11.383 -13.218  12.349  1.00 96.78           C  
ATOM   1850  N   LEU C  12      -9.527 -15.806  12.470  1.00 96.38           N  
ATOM   1851  CA  LEU C  12      -9.215 -17.153  12.004  1.00 96.38           C  
ATOM   1852  C   LEU C  12      -9.108 -18.121  13.177  1.00 96.38           C  
ATOM   1853  O   LEU C  12      -9.566 -19.263  13.088  1.00 96.38           O  
ATOM   1854  CB  LEU C  12      -7.908 -17.154  11.206  1.00 96.38           C  
ATOM   1855  CG  LEU C  12      -7.940 -16.440   9.853  1.00 96.38           C  
ATOM   1856  CD1 LEU C  12      -6.572 -16.514   9.183  1.00 96.38           C  
ATOM   1857  CD2 LEU C  12      -9.015 -17.042   8.955  1.00 96.38           C  
ATOM   1858  N   LYS C  13      -8.540 -17.682  14.253  1.00 96.14           N  
ATOM   1859  CA  LYS C  13      -8.465 -18.510  15.452  1.00 96.14           C  
ATOM   1860  C   LYS C  13      -9.856 -18.793  16.014  1.00 96.14           C  
ATOM   1861  O   LYS C  13     -10.144 -19.914  16.437  1.00 96.14           O  
ATOM   1862  CB  LYS C  13      -7.598 -17.835  16.517  1.00 96.14           C  
ATOM   1863  CG  LYS C  13      -6.107 -17.868  16.213  1.00 96.14           C  
ATOM   1864  CD  LYS C  13      -5.290 -17.294  17.363  1.00 96.14           C  
ATOM   1865  CE  LYS C  13      -3.801 -17.282  17.040  1.00 96.14           C  
ATOM   1866  NZ  LYS C  13      -3.000 -16.670  18.143  1.00 96.14           N  
ATOM   1867  N   SER C  14     -10.660 -17.784  16.040  1.00 96.09           N  
ATOM   1868  CA  SER C  14     -12.033 -17.957  16.502  1.00 96.09           C  
ATOM   1869  C   SER C  14     -12.805 -18.913  15.598  1.00 96.09           C  
ATOM   1870  O   SER C  14     -13.616 -19.709  16.075  1.00 96.09           O  
ATOM   1871  CB  SER C  14     -12.753 -16.608  16.563  1.00 96.09           C  
ATOM   1872  OG  SER C  14     -14.113 -16.781  16.924  1.00 96.09           O  
ATOM   1873  N   LEU C  15     -12.563 -18.799  14.326  1.00 95.99           N  
ATOM   1874  CA  LEU C  15     -13.186 -19.719  13.381  1.00 95.99           C  
ATOM   1875  C   LEU C  15     -12.812 -21.163  13.700  1.00 95.99           C  
ATOM   1876  O   LEU C  15     -13.675 -22.043  13.715  1.00 95.99           O  
ATOM   1877  CB  LEU C  15     -12.772 -19.378  11.947  1.00 95.99           C  
ATOM   1878  CG  LEU C  15     -13.404 -20.221  10.839  1.00 95.99           C  
ATOM   1879  CD1 LEU C  15     -14.898 -19.932  10.740  1.00 95.99           C  
ATOM   1880  CD2 LEU C  15     -12.714 -19.958   9.505  1.00 95.99           C  
ATOM   1881  N   GLU C  16     -11.615 -21.416  14.030  1.00 95.49           N  
ATOM   1882  CA  GLU C  16     -11.113 -22.757  14.317  1.00 95.49           C  
ATOM   1883  C   GLU C  16     -11.625 -23.261  15.664  1.00 95.49           C  
ATOM   1884  O   GLU C  16     -12.131 -24.381  15.760  1.00 95.49           O  
ATOM   1885  CB  GLU C  16      -9.582 -22.773  14.297  1.00 95.49           C  
ATOM   1886  CG  GLU C  16      -8.978 -24.141  14.581  1.00 95.49           C  
ATOM   1887  CD  GLU C  16      -7.460 -24.118  14.675  1.00 95.49           C  
ATOM   1888  OE1 GLU C  16      -6.843 -25.203  14.780  1.00 95.49           O  
ATOM   1889  OE2 GLU C  16      -6.884 -23.008  14.644  1.00 95.49           O  
ATOM   1890  N   LYS C  17     -11.611 -22.432  16.677  1.00 95.18           N  
ATOM   1891  CA  LYS C  17     -11.902 -22.856  18.043  1.00 95.18           C  
ATOM   1892  C   LYS C  17     -13.401 -22.804  18.326  1.00 95.18           C  
ATOM   1893  O   LYS C  17     -13.944 -23.691  18.989  1.00 95.18           O  
ATOM   1894  CB  LYS C  17     -11.149 -21.983  19.048  1.00 95.18           C  
ATOM   1895  CG  LYS C  17      -9.643 -22.193  19.043  1.00 95.18           C  
ATOM   1896  CD  LYS C  17      -8.984 -21.549  20.256  1.00 95.18           C  
ATOM   1897  CE  LYS C  17      -7.486 -21.817  20.289  1.00 95.18           C  
ATOM   1898  NZ  LYS C  17      -6.844 -21.236  21.506  1.00 95.18           N  
ATOM   1899  N   ASP C  18     -14.033 -21.830  17.769  1.00 95.12           N  
ATOM   1900  CA  ASP C  18     -15.415 -21.591  18.178  1.00 95.12           C  
ATOM   1901  C   ASP C  18     -16.395 -22.091  17.119  1.00 95.12           C  
ATOM   1902  O   ASP C  18     -17.415 -22.700  17.449  1.00 95.12           O  
ATOM   1903  CB  ASP C  18     -15.646 -20.102  18.445  1.00 95.12           C  
ATOM   1904  CG  ASP C  18     -14.768 -19.556  19.557  1.00 95.12           C  
ATOM   1905  OD1 ASP C  18     -14.434 -20.310  20.497  1.00 95.12           O  
ATOM   1906  OD2 ASP C  18     -14.407 -18.361  19.494  1.00 95.12           O  
ATOM   1907  N   TYR C  19     -16.111 -21.942  15.908  1.00 95.26           N  
ATOM   1908  CA  TYR C  19     -17.101 -22.205  14.870  1.00 95.26           C  
ATOM   1909  C   TYR C  19     -16.942 -23.614  14.309  1.00 95.26           C  
ATOM   1910  O   TYR C  19     -17.925 -24.343  14.159  1.00 95.26           O  
ATOM   1911  CB  TYR C  19     -16.980 -21.177  13.739  1.00 95.26           C  
ATOM   1912  CG  TYR C  19     -18.178 -21.142  12.821  1.00 95.26           C  
ATOM   1913  CD1 TYR C  19     -18.145 -21.770  11.577  1.00 95.26           C  
ATOM   1914  CD2 TYR C  19     -19.343 -20.482  13.194  1.00 95.26           C  
ATOM   1915  CE1 TYR C  19     -19.245 -21.739  10.727  1.00 95.26           C  
ATOM   1916  CE2 TYR C  19     -20.449 -20.444  12.350  1.00 95.26           C  
ATOM   1917  CZ  TYR C  19     -20.391 -21.075  11.121  1.00 95.26           C  
ATOM   1918  OH  TYR C  19     -21.483 -21.041  10.284  1.00 95.26           O  
ATOM   1919  N   LEU C  20     -15.785 -24.078  14.073  1.00 93.53           N  
ATOM   1920  CA  LEU C  20     -15.527 -25.334  13.376  1.00 93.53           C  
ATOM   1921  C   LEU C  20     -16.075 -26.517  14.168  1.00 93.53           C  
ATOM   1922  O   LEU C  20     -16.696 -27.417  13.597  1.00 93.53           O  
ATOM   1923  CB  LEU C  20     -14.027 -25.516  13.137  1.00 93.53           C  
ATOM   1924  CG  LEU C  20     -13.419 -24.704  11.991  1.00 93.53           C  
ATOM   1925  CD1 LEU C  20     -11.974 -25.127  11.750  1.00 93.53           C  
ATOM   1926  CD2 LEU C  20     -14.248 -24.870  10.721  1.00 93.53           C  
ATOM   1927  N   PRO C  21     -15.889 -26.640  15.512  1.00 93.75           N  
ATOM   1928  CA  PRO C  21     -16.352 -27.810  16.261  1.00 93.75           C  
ATOM   1929  C   PRO C  21     -17.850 -28.059  16.104  1.00 93.75           C  
ATOM   1930  O   PRO C  21     -18.286 -29.211  16.045  1.00 93.75           O  
ATOM   1931  CB  PRO C  21     -16.005 -27.460  17.711  1.00 93.75           C  
ATOM   1932  CG  PRO C  21     -14.826 -26.546  17.612  1.00 93.75           C  
ATOM   1933  CD  PRO C  21     -14.986 -25.693  16.386  1.00 93.75           C  
ATOM   1934  N   GLY C  22     -18.642 -27.148  15.789  1.00 93.32           N  
ATOM   1935  CA  GLY C  22     -20.083 -27.318  15.681  1.00 93.32           C  
ATOM   1936  C   GLY C  22     -20.577 -27.324  14.247  1.00 93.32           C  
ATOM   1937  O   GLY C  22     -21.756 -27.581  13.993  1.00 93.32           O  
ATOM   1938  N   HIS C  23     -19.726 -27.107  13.294  1.00 93.86           N  
ATOM   1939  CA  HIS C  23     -20.236 -26.884  11.946  1.00 93.86           C  
ATOM   1940  C   HIS C  23     -19.487 -27.734  10.926  1.00 93.86           C  
ATOM   1941  O   HIS C  23     -19.834 -27.741   9.743  1.00 93.86           O  
ATOM   1942  CB  HIS C  23     -20.134 -25.403  11.572  1.00 93.86           C  
ATOM   1943  CG  HIS C  23     -20.972 -24.509  12.430  1.00 93.86           C  
ATOM   1944  CD2 HIS C  23     -22.157 -23.902  12.190  1.00 93.86           C  
ATOM   1945  ND1 HIS C  23     -20.604 -24.148  13.708  1.00 93.86           N  
ATOM   1946  CE1 HIS C  23     -21.531 -23.355  14.219  1.00 93.86           C  
ATOM   1947  NE2 HIS C  23     -22.485 -23.190  13.318  1.00 93.86           N  
ATOM   1948  N   LEU C  24     -18.429 -28.462  11.359  1.00 89.72           N  
ATOM   1949  CA  LEU C  24     -17.670 -29.359  10.494  1.00 89.72           C  
ATOM   1950  C   LEU C  24     -17.150 -30.559  11.280  1.00 89.72           C  
ATOM   1951  O   LEU C  24     -16.944 -30.471  12.492  1.00 89.72           O  
ATOM   1952  CB  LEU C  24     -16.501 -28.615   9.844  1.00 89.72           C  
ATOM   1953  CG  LEU C  24     -15.814 -29.323   8.673  1.00 89.72           C  
ATOM   1954  CD1 LEU C  24     -16.761 -29.418   7.482  1.00 89.72           C  
ATOM   1955  CD2 LEU C  24     -14.531 -28.595   8.287  1.00 89.72           C  
ATOM   1956  N   ASP C  25     -17.027 -31.713  10.622  1.00 88.23           N  
ATOM   1957  CA  ASP C  25     -16.499 -32.925  11.239  1.00 88.23           C  
ATOM   1958  C   ASP C  25     -15.058 -32.723  11.702  1.00 88.23           C  
ATOM   1959  O   ASP C  25     -14.263 -32.080  11.012  1.00 88.23           O  
ATOM   1960  CB  ASP C  25     -16.577 -34.102  10.264  1.00 88.23           C  
ATOM   1961  CG  ASP C  25     -17.992 -34.623  10.077  1.00 88.23           C  
ATOM   1962  OD1 ASP C  25     -18.808 -34.522  11.019  1.00 88.23           O  
ATOM   1963  OD2 ASP C  25     -18.291 -35.142   8.980  1.00 88.23           O  
ATOM   1964  N   ALA C  26     -14.684 -33.245  12.798  1.00 88.02           N  
ATOM   1965  CA  ALA C  26     -13.390 -33.056  13.449  1.00 88.02           C  
ATOM   1966  C   ALA C  26     -12.255 -33.589  12.580  1.00 88.02           C  
ATOM   1967  O   ALA C  26     -11.139 -33.066  12.616  1.00 88.02           O  
ATOM   1968  CB  ALA C  26     -13.377 -33.739  14.814  1.00 88.02           C  
ATOM   1969  N   LYS C  27     -12.619 -34.505  11.750  1.00 85.21           N  
ATOM   1970  CA  LYS C  27     -11.588 -35.123  10.922  1.00 85.21           C  
ATOM   1971  C   LYS C  27     -11.063 -34.144   9.875  1.00 85.21           C  
ATOM   1972  O   LYS C  27      -9.938 -34.288   9.391  1.00 85.21           O  
ATOM   1973  CB  LYS C  27     -12.128 -36.380  10.239  1.00 85.21           C  
ATOM   1974  CG  LYS C  27     -13.307 -36.122   9.311  1.00 85.21           C  
ATOM   1975  CD  LYS C  27     -13.818 -37.412   8.684  1.00 85.21           C  
ATOM   1976  CE  LYS C  27     -14.989 -37.155   7.746  1.00 85.21           C  
ATOM   1977  NZ  LYS C  27     -15.447 -38.406   7.074  1.00 85.21           N  
ATOM   1978  N   HIS C  28     -11.862 -33.076   9.591  1.00 83.43           N  
ATOM   1979  CA  HIS C  28     -11.513 -32.164   8.507  1.00 83.43           C  
ATOM   1980  C   HIS C  28     -11.012 -30.830   9.051  1.00 83.43           C  
ATOM   1981  O   HIS C  28     -10.617 -29.951   8.281  1.00 83.43           O  
ATOM   1982  CB  HIS C  28     -12.715 -31.940   7.588  1.00 83.43           C  
ATOM   1983  CG  HIS C  28     -13.196 -33.184   6.913  1.00 83.43           C  
ATOM   1984  CD2 HIS C  28     -14.417 -33.768   6.891  1.00 83.43           C  
ATOM   1985  ND1 HIS C  28     -12.372 -33.982   6.151  1.00 83.43           N  
ATOM   1986  CE1 HIS C  28     -13.067 -35.006   5.685  1.00 83.43           C  
ATOM   1987  NE2 HIS C  28     -14.312 -34.900   6.121  1.00 83.43           N  
ATOM   1988  N   HIS C  29     -10.972 -30.692  10.380  1.00 88.13           N  
ATOM   1989  CA  HIS C  29     -10.643 -29.405  10.981  1.00 88.13           C  
ATOM   1990  C   HIS C  29      -9.235 -28.962  10.599  1.00 88.13           C  
ATOM   1991  O   HIS C  29      -9.043 -27.852  10.098  1.00 88.13           O  
ATOM   1992  CB  HIS C  29     -10.776 -29.474  12.504  1.00 88.13           C  
ATOM   1993  CG  HIS C  29     -12.192 -29.538  12.979  1.00 88.13           C  
ATOM   1994  CD2 HIS C  29     -13.346 -29.774  12.310  1.00 88.13           C  
ATOM   1995  ND1 HIS C  29     -12.544 -29.340  14.297  1.00 88.13           N  
ATOM   1996  CE1 HIS C  29     -13.856 -29.454  14.418  1.00 88.13           C  
ATOM   1997  NE2 HIS C  29     -14.366 -29.716  13.227  1.00 88.13           N  
ATOM   1998  N   LYS C  30      -8.265 -29.829  10.754  1.00 87.86           N  
ATOM   1999  CA  LYS C  30      -6.868 -29.486  10.508  1.00 87.86           C  
ATOM   2000  C   LYS C  30      -6.630 -29.175   9.033  1.00 87.86           C  
ATOM   2001  O   LYS C  30      -6.027 -28.155   8.698  1.00 87.86           O  
ATOM   2002  CB  LYS C  30      -5.949 -30.622  10.959  1.00 87.86           C  
ATOM   2003  CG  LYS C  30      -4.469 -30.268  10.934  1.00 87.86           C  
ATOM   2004  CD  LYS C  30      -3.609 -31.422  11.434  1.00 87.86           C  
ATOM   2005  CE  LYS C  30      -2.125 -31.093  11.345  1.00 87.86           C  
ATOM   2006  NZ  LYS C  30      -1.277 -32.230  11.815  1.00 87.86           N  
ATOM   2007  N   ALA C  31      -7.185 -29.995   8.214  1.00 83.31           N  
ATOM   2008  CA  ALA C  31      -6.996 -29.806   6.779  1.00 83.31           C  
ATOM   2009  C   ALA C  31      -7.686 -28.533   6.297  1.00 83.31           C  
ATOM   2010  O   ALA C  31      -7.137 -27.795   5.475  1.00 83.31           O  
ATOM   2011  CB  ALA C  31      -7.521 -31.016   6.010  1.00 83.31           C  
ATOM   2012  N   MET C  32      -8.832 -28.252   6.839  1.00 86.30           N  
ATOM   2013  CA  MET C  32      -9.595 -27.069   6.454  1.00 86.30           C  
ATOM   2014  C   MET C  32      -8.864 -25.793   6.860  1.00 86.30           C  
ATOM   2015  O   MET C  32      -8.720 -24.872   6.054  1.00 86.30           O  
ATOM   2016  CB  MET C  32     -10.988 -27.096   7.086  1.00 86.30           C  
ATOM   2017  CG  MET C  32     -11.848 -25.896   6.728  1.00 86.30           C  
ATOM   2018  SD  MET C  32     -13.524 -25.984   7.471  1.00 86.30           S  
ATOM   2019  CE  MET C  32     -14.220 -24.417   6.877  1.00 86.30           C  
ATOM   2020  N   MET C  33      -8.372 -25.788   8.054  1.00 90.78           N  
ATOM   2021  CA  MET C  33      -7.713 -24.586   8.554  1.00 90.78           C  
ATOM   2022  C   MET C  33      -6.403 -24.335   7.814  1.00 90.78           C  
ATOM   2023  O   MET C  33      -6.037 -23.186   7.563  1.00 90.78           O  
ATOM   2024  CB  MET C  33      -7.452 -24.700  10.057  1.00 90.78           C  
ATOM   2025  CG  MET C  33      -8.697 -24.530  10.910  1.00 90.78           C  
ATOM   2026  SD  MET C  33      -9.628 -23.003  10.499  1.00 90.78           S  
ATOM   2027  CE  MET C  33      -8.356 -21.752  10.835  1.00 90.78           C  
ATOM   2028  N   GLU C  34      -5.717 -25.391   7.471  1.00 86.97           N  
ATOM   2029  CA  GLU C  34      -4.499 -25.240   6.681  1.00 86.97           C  
ATOM   2030  C   GLU C  34      -4.794 -24.594   5.330  1.00 86.97           C  
ATOM   2031  O   GLU C  34      -4.060 -23.710   4.886  1.00 86.97           O  
ATOM   2032  CB  GLU C  34      -3.817 -26.595   6.478  1.00 86.97           C  
ATOM   2033  CG  GLU C  34      -3.054 -27.088   7.699  1.00 86.97           C  
ATOM   2034  CD  GLU C  34      -2.405 -28.448   7.492  1.00 86.97           C  
ATOM   2035  OE1 GLU C  34      -1.773 -28.969   8.440  1.00 86.97           O  
ATOM   2036  OE2 GLU C  34      -2.527 -28.994   6.373  1.00 86.97           O  
ATOM   2037  N   ARG C  35      -5.888 -24.983   4.752  1.00 85.44           N  
ATOM   2038  CA  ARG C  35      -6.269 -24.436   3.453  1.00 85.44           C  
ATOM   2039  C   ARG C  35      -6.757 -22.998   3.588  1.00 85.44           C  
ATOM   2040  O   ARG C  35      -6.490 -22.162   2.721  1.00 85.44           O  
ATOM   2041  CB  ARG C  35      -7.354 -25.298   2.803  1.00 85.44           C  
ATOM   2042  CG  ARG C  35      -6.850 -26.640   2.295  1.00 85.44           C  
ATOM   2043  CD  ARG C  35      -6.160 -26.508   0.945  1.00 85.44           C  
ATOM   2044  NE  ARG C  35      -5.697 -27.800   0.447  1.00 85.44           N  
ATOM   2045  CZ  ARG C  35      -5.100 -27.992  -0.726  1.00 85.44           C  
ATOM   2046  NH1 ARG C  35      -4.880 -26.972  -1.549  1.00 85.44           N  
ATOM   2047  NH2 ARG C  35      -4.719 -29.211  -1.079  1.00 85.44           N  
ATOM   2048  N   VAL C  36      -7.456 -22.767   4.652  1.00 90.62           N  
ATOM   2049  CA  VAL C  36      -7.956 -21.417   4.888  1.00 90.62           C  
ATOM   2050  C   VAL C  36      -6.786 -20.465   5.127  1.00 90.62           C  
ATOM   2051  O   VAL C  36      -6.727 -19.383   4.539  1.00 90.62           O  
ATOM   2052  CB  VAL C  36      -8.932 -21.374   6.085  1.00 90.62           C  
ATOM   2053  CG1 VAL C  36      -9.203 -19.931   6.509  1.00 90.62           C  
ATOM   2054  CG2 VAL C  36     -10.238 -22.085   5.735  1.00 90.62           C  
ATOM   2055  N   GLU C  37      -5.860 -20.862   5.939  1.00 91.60           N  
ATOM   2056  CA  GLU C  37      -4.695 -20.030   6.223  1.00 91.60           C  
ATOM   2057  C   GLU C  37      -3.868 -19.788   4.964  1.00 91.60           C  
ATOM   2058  O   GLU C  37      -3.398 -18.673   4.729  1.00 91.60           O  
ATOM   2059  CB  GLU C  37      -3.827 -20.673   7.308  1.00 91.60           C  
ATOM   2060  CG  GLU C  37      -4.411 -20.561   8.709  1.00 91.60           C  
ATOM   2061  CD  GLU C  37      -3.497 -21.124   9.786  1.00 91.60           C  
ATOM   2062  OE1 GLU C  37      -3.874 -21.092  10.979  1.00 91.60           O  
ATOM   2063  OE2 GLU C  37      -2.393 -21.598   9.434  1.00 91.60           O  
ATOM   2064  N   ASN C  38      -3.749 -20.786   4.191  1.00 86.23           N  
ATOM   2065  CA  ASN C  38      -3.009 -20.634   2.943  1.00 86.23           C  
ATOM   2066  C   ASN C  38      -3.737 -19.712   1.969  1.00 86.23           C  
ATOM   2067  O   ASN C  38      -3.105 -18.923   1.264  1.00 86.23           O  
ATOM   2068  CB  ASN C  38      -2.761 -21.999   2.296  1.00 86.23           C  
ATOM   2069  CG  ASN C  38      -1.707 -22.808   3.028  1.00 86.23           C  
ATOM   2070  ND2 ASN C  38      -1.658 -24.106   2.752  1.00 86.23           N  
ATOM   2071  OD1 ASN C  38      -0.943 -22.270   3.833  1.00 86.23           O  
ATOM   2072  N   ALA C  39      -5.024 -19.837   1.941  1.00 88.21           N  
ATOM   2073  CA  ALA C  39      -5.819 -18.984   1.061  1.00 88.21           C  
ATOM   2074  C   ALA C  39      -5.705 -17.517   1.469  1.00 88.21           C  
ATOM   2075  O   ALA C  39      -5.616 -16.634   0.614  1.00 88.21           O  
ATOM   2076  CB  ALA C  39      -7.281 -19.423   1.072  1.00 88.21           C  
ATOM   2077  N   VAL C  40      -5.693 -17.310   2.767  1.00 92.93           N  
ATOM   2078  CA  VAL C  40      -5.587 -15.943   3.266  1.00 92.93           C  
ATOM   2079  C   VAL C  40      -4.176 -15.412   3.025  1.00 92.93           C  
ATOM   2080  O   VAL C  40      -3.996 -14.246   2.665  1.00 92.93           O  
ATOM   2081  CB  VAL C  40      -5.938 -15.859   4.769  1.00 92.93           C  
ATOM   2082  CG1 VAL C  40      -5.671 -14.455   5.308  1.00 92.93           C  
ATOM   2083  CG2 VAL C  40      -7.395 -16.255   4.998  1.00 92.93           C  
ATOM   2084  N   LYS C  41      -3.198 -16.255   3.220  1.00 89.53           N  
ATOM   2085  CA  LYS C  41      -1.821 -15.858   2.945  1.00 89.53           C  
ATOM   2086  C   LYS C  41      -1.621 -15.559   1.462  1.00 89.53           C  
ATOM   2087  O   LYS C  41      -0.816 -14.699   1.100  1.00 89.53           O  
ATOM   2088  CB  LYS C  41      -0.848 -16.949   3.396  1.00 89.53           C  
ATOM   2089  CG  LYS C  41      -0.593 -16.969   4.896  1.00 89.53           C  
ATOM   2090  CD  LYS C  41       0.356 -18.094   5.286  1.00 89.53           C  
ATOM   2091  CE  LYS C  41       0.519 -18.191   6.798  1.00 89.53           C  
ATOM   2092  NZ  LYS C  41       1.350 -19.367   7.191  1.00 89.53           N  
ATOM   2093  N   ASP C  42      -2.439 -16.227   0.660  1.00 88.07           N  
ATOM   2094  CA  ASP C  42      -2.335 -16.070  -0.787  1.00 88.07           C  
ATOM   2095  C   ASP C  42      -2.817 -14.689  -1.226  1.00 88.07           C  
ATOM   2096  O   ASP C  42      -2.676 -14.320  -2.394  1.00 88.07           O  
ATOM   2097  CB  ASP C  42      -3.137 -17.159  -1.502  1.00 88.07           C  
ATOM   2098  CG  ASP C  42      -2.750 -17.316  -2.964  1.00 88.07           C  
ATOM   2099  OD1 ASP C  42      -1.543 -17.258  -3.284  1.00 88.07           O  
ATOM   2100  OD2 ASP C  42      -3.661 -17.496  -3.800  1.00 88.07           O  
ATOM   2101  N   PHE C  43      -3.343 -13.916  -0.324  1.00 90.95           N  
ATOM   2102  CA  PHE C  43      -3.761 -12.552  -0.627  1.00 90.95           C  
ATOM   2103  C   PHE C  43      -2.563 -11.692  -1.010  1.00 90.95           C  
ATOM   2104  O   PHE C  43      -2.727 -10.616  -1.589  1.00 90.95           O  
ATOM   2105  CB  PHE C  43      -4.491 -11.935   0.570  1.00 90.95           C  
ATOM   2106  CG  PHE C  43      -5.965 -12.238   0.604  1.00 90.95           C  
ATOM   2107  CD1 PHE C  43      -6.897 -11.213   0.717  1.00 90.95           C  
ATOM   2108  CD2 PHE C  43      -6.418 -13.548   0.524  1.00 90.95           C  
ATOM   2109  CE1 PHE C  43      -8.261 -11.490   0.749  1.00 90.95           C  
ATOM   2110  CE2 PHE C  43      -7.780 -13.833   0.555  1.00 90.95           C  
ATOM   2111  CZ  PHE C  43      -8.700 -12.803   0.669  1.00 90.95           C  
ATOM   2112  N   GLN C  44      -1.416 -12.157  -0.632  1.00 86.97           N  
ATOM   2113  CA  GLN C  44      -0.200 -11.415  -0.948  1.00 86.97           C  
ATOM   2114  C   GLN C  44       0.252 -11.682  -2.381  1.00 86.97           C  
ATOM   2115  O   GLN C  44       1.013 -10.900  -2.955  1.00 86.97           O  
ATOM   2116  CB  GLN C  44       0.919 -11.775   0.030  1.00 86.97           C  
ATOM   2117  CG  GLN C  44       1.365 -13.229  -0.054  1.00 86.97           C  
ATOM   2118  CD  GLN C  44       2.519 -13.544   0.878  1.00 86.97           C  
ATOM   2119  NE2 GLN C  44       2.617 -14.800   1.299  1.00 86.97           N  
ATOM   2120  OE1 GLN C  44       3.318 -12.665   1.218  1.00 86.97           O  
ATOM   2121  N   GLU C  45      -0.210 -12.785  -2.937  1.00 82.55           N  
ATOM   2122  CA  GLU C  45       0.172 -13.130  -4.303  1.00 82.55           C  
ATOM   2123  C   GLU C  45      -0.837 -12.588  -5.311  1.00 82.55           C  
ATOM   2124  O   GLU C  45      -1.681 -13.333  -5.816  1.00 82.55           O  
ATOM   2125  CB  GLU C  45       0.306 -14.647  -4.457  1.00 82.55           C  
ATOM   2126  CG  GLU C  45       1.352 -15.268  -3.543  1.00 82.55           C  
ATOM   2127  CD  GLU C  45       2.778 -14.923  -3.940  1.00 82.55           C  
ATOM   2128  OE1 GLU C  45       3.707 -15.165  -3.138  1.00 82.55           O  
ATOM   2129  OE2 GLU C  45       2.966 -14.405  -5.063  1.00 82.55           O  
ATOM   2130  N   LEU C  46      -0.736 -11.359  -5.568  1.00 81.67           N  
ATOM   2131  CA  LEU C  46      -1.672 -10.675  -6.454  1.00 81.67           C  
ATOM   2132  C   LEU C  46      -1.047 -10.432  -7.823  1.00 81.67           C  
ATOM   2133  O   LEU C  46       0.170 -10.262  -7.934  1.00 81.67           O  
ATOM   2134  CB  LEU C  46      -2.116  -9.345  -5.841  1.00 81.67           C  
ATOM   2135  CG  LEU C  46      -2.823  -9.426  -4.486  1.00 81.67           C  
ATOM   2136  CD1 LEU C  46      -2.962  -8.034  -3.877  1.00 81.67           C  
ATOM   2137  CD2 LEU C  46      -4.188 -10.089  -4.634  1.00 81.67           C  
ATOM   2138  N   SER C  47      -1.752 -10.708  -8.877  1.00 74.58           N  
ATOM   2139  CA  SER C  47      -1.373 -10.296 -10.225  1.00 74.58           C  
ATOM   2140  C   SER C  47      -2.255  -9.155 -10.721  1.00 74.58           C  
ATOM   2141  O   SER C  47      -3.460  -9.333 -10.916  1.00 74.58           O  
ATOM   2142  CB  SER C  47      -1.461 -11.477 -11.192  1.00 74.58           C  
ATOM   2143  OG  SER C  47      -2.764 -12.035 -11.187  1.00 74.58           O  
ATOM   2144  N   LEU C  48      -1.595  -8.055 -10.742  1.00 72.46           N  
ATOM   2145  CA  LEU C  48      -2.353  -6.885 -11.168  1.00 72.46           C  
ATOM   2146  C   LEU C  48      -2.271  -6.703 -12.680  1.00 72.46           C  
ATOM   2147  O   LEU C  48      -1.279  -7.093 -13.302  1.00 72.46           O  
ATOM   2148  CB  LEU C  48      -1.840  -5.626 -10.462  1.00 72.46           C  
ATOM   2149  CG  LEU C  48      -1.862  -5.651  -8.933  1.00 72.46           C  
ATOM   2150  CD1 LEU C  48      -1.023  -4.507  -8.373  1.00 72.46           C  
ATOM   2151  CD2 LEU C  48      -3.295  -5.571  -8.417  1.00 72.46           C  
ATOM   2152  N   ASN C  49      -3.314  -6.743 -13.451  1.00 62.48           N  
ATOM   2153  CA  ASN C  49      -3.437  -6.662 -14.903  1.00 62.48           C  
ATOM   2154  C   ASN C  49      -2.514  -5.594 -15.484  1.00 62.48           C  
ATOM   2155  O   ASN C  49      -1.822  -5.840 -16.474  1.00 62.48           O  
ATOM   2156  CB  ASN C  49      -4.887  -6.384 -15.303  1.00 62.48           C  
ATOM   2157  CG  ASN C  49      -5.803  -7.562 -15.034  1.00 62.48           C  
ATOM   2158  ND2 ASN C  49      -7.108  -7.331 -15.123  1.00 62.48           N  
ATOM   2159  OD1 ASN C  49      -5.342  -8.670 -14.747  1.00 62.48           O  
ATOM   2160  N   GLU C  50      -2.458  -4.340 -14.972  1.00 60.72           N  
ATOM   2161  CA  GLU C  50      -1.806  -3.218 -15.639  1.00 60.72           C  
ATOM   2162  C   GLU C  50      -0.426  -2.948 -15.045  1.00 60.72           C  
ATOM   2163  O   GLU C  50       0.527  -2.673 -15.777  1.00 60.72           O  
ATOM   2164  CB  GLU C  50      -2.673  -1.959 -15.547  1.00 60.72           C  
ATOM   2165  CG  GLU C  50      -3.922  -2.008 -16.414  1.00 60.72           C  
ATOM   2166  CD  GLU C  50      -4.745  -0.730 -16.355  1.00 60.72           C  
ATOM   2167  OE1 GLU C  50      -5.760  -0.628 -17.080  1.00 60.72           O  
ATOM   2168  OE2 GLU C  50      -4.368   0.176 -15.579  1.00 60.72           O  
ATOM   2169  N   ASP C  51      -0.326  -2.972 -13.689  1.00 64.98           N  
ATOM   2170  CA  ASP C  51       0.916  -2.582 -13.030  1.00 64.98           C  
ATOM   2171  C   ASP C  51       1.523  -3.755 -12.263  1.00 64.98           C  
ATOM   2172  O   ASP C  51       0.816  -4.699 -11.900  1.00 64.98           O  
ATOM   2173  CB  ASP C  51       0.675  -1.404 -12.083  1.00 64.98           C  
ATOM   2174  CG  ASP C  51       0.351  -0.113 -12.814  1.00 64.98           C  
ATOM   2175  OD1 ASP C  51       0.654  -0.003 -14.021  1.00 64.98           O  
ATOM   2176  OD2 ASP C  51      -0.210   0.804 -12.175  1.00 64.98           O  
ATOM   2177  N   ALA C  52       2.809  -3.811 -12.317  1.00 74.62           N  
ATOM   2178  CA  ALA C  52       3.521  -4.805 -11.517  1.00 74.62           C  
ATOM   2179  C   ALA C  52       3.182  -4.661 -10.036  1.00 74.62           C  
ATOM   2180  O   ALA C  52       3.092  -3.545  -9.519  1.00 74.62           O  
ATOM   2181  CB  ALA C  52       5.028  -4.680 -11.729  1.00 74.62           C  
ATOM   2182  N   TYR C  53       2.724  -5.635  -9.427  1.00 83.34           N  
ATOM   2183  CA  TYR C  53       2.429  -5.656  -7.999  1.00 83.34           C  
ATOM   2184  C   TYR C  53       3.693  -5.431  -7.178  1.00 83.34           C  
ATOM   2185  O   TYR C  53       4.674  -6.164  -7.324  1.00 83.34           O  
ATOM   2186  CB  TYR C  53       1.778  -6.985  -7.603  1.00 83.34           C  
ATOM   2187  CG  TYR C  53       1.567  -7.139  -6.116  1.00 83.34           C  
ATOM   2188  CD1 TYR C  53       2.129  -8.207  -5.420  1.00 83.34           C  
ATOM   2189  CD2 TYR C  53       0.807  -6.218  -5.405  1.00 83.34           C  
ATOM   2190  CE1 TYR C  53       1.937  -8.354  -4.050  1.00 83.34           C  
ATOM   2191  CE2 TYR C  53       0.607  -6.355  -4.035  1.00 83.34           C  
ATOM   2192  CZ  TYR C  53       1.176  -7.424  -3.368  1.00 83.34           C  
ATOM   2193  OH  TYR C  53       0.981  -7.565  -2.012  1.00 83.34           O  
ATOM   2194  N   MET C  54       3.754  -4.389  -6.326  1.00 85.43           N  
ATOM   2195  CA  MET C  54       4.939  -3.999  -5.568  1.00 85.43           C  
ATOM   2196  C   MET C  54       5.023  -4.771  -4.255  1.00 85.43           C  
ATOM   2197  O   MET C  54       6.095  -4.863  -3.653  1.00 85.43           O  
ATOM   2198  CB  MET C  54       4.930  -2.495  -5.290  1.00 85.43           C  
ATOM   2199  CG  MET C  54       5.074  -1.640  -6.540  1.00 85.43           C  
ATOM   2200  SD  MET C  54       5.186   0.151  -6.157  1.00 85.43           S  
ATOM   2201  CE  MET C  54       3.462   0.646  -6.436  1.00 85.43           C  
ATOM   2202  N   GLY C  55       3.912  -5.327  -3.791  1.00 89.72           N  
ATOM   2203  CA  GLY C  55       3.915  -6.095  -2.556  1.00 89.72           C  
ATOM   2204  C   GLY C  55       3.835  -5.227  -1.315  1.00 89.72           C  
ATOM   2205  O   GLY C  55       4.346  -5.600  -0.256  1.00 89.72           O  
ATOM   2206  N   VAL C  56       3.421  -4.001  -1.486  1.00 93.45           N  
ATOM   2207  CA  VAL C  56       3.297  -3.099  -0.347  1.00 93.45           C  
ATOM   2208  C   VAL C  56       1.897  -2.487  -0.323  1.00 93.45           C  
ATOM   2209  O   VAL C  56       1.228  -2.412  -1.356  1.00 93.45           O  
ATOM   2210  CB  VAL C  56       4.365  -1.985  -0.387  1.00 93.45           C  
ATOM   2211  CG1 VAL C  56       5.768  -2.576  -0.256  1.00 93.45           C  
ATOM   2212  CG2 VAL C  56       4.241  -1.172  -1.675  1.00 93.45           C  
ATOM   2213  N   VAL C  57       1.418  -2.164   0.827  1.00 95.40           N  
ATOM   2214  CA  VAL C  57       0.136  -1.489   1.012  1.00 95.40           C  
ATOM   2215  C   VAL C  57       0.240  -0.490   2.161  1.00 95.40           C  
ATOM   2216  O   VAL C  57       1.204  -0.516   2.930  1.00 95.40           O  
ATOM   2217  CB  VAL C  57      -1.003  -2.498   1.281  1.00 95.40           C  
ATOM   2218  CG1 VAL C  57      -1.256  -3.367   0.051  1.00 95.40           C  
ATOM   2219  CG2 VAL C  57      -0.671  -3.365   2.494  1.00 95.40           C  
ATOM   2220  N   ASP C  58      -0.615   0.459   2.184  1.00 94.58           N  
ATOM   2221  CA  ASP C  58      -0.704   1.354   3.334  1.00 94.58           C  
ATOM   2222  C   ASP C  58      -1.685   0.817   4.373  1.00 94.58           C  
ATOM   2223  O   ASP C  58      -2.357  -0.189   4.138  1.00 94.58           O  
ATOM   2224  CB  ASP C  58      -1.125   2.757   2.891  1.00 94.58           C  
ATOM   2225  CG  ASP C  58      -2.450   2.773   2.149  1.00 94.58           C  
ATOM   2226  OD1 ASP C  58      -3.085   1.705   2.014  1.00 94.58           O  
ATOM   2227  OD2 ASP C  58      -2.861   3.862   1.694  1.00 94.58           O  
ATOM   2228  N   GLU C  59      -1.691   1.433   5.531  1.00 94.64           N  
ATOM   2229  CA  GLU C  59      -2.547   0.987   6.626  1.00 94.64           C  
ATOM   2230  C   GLU C  59      -4.022   1.090   6.250  1.00 94.64           C  
ATOM   2231  O   GLU C  59      -4.810   0.191   6.553  1.00 94.64           O  
ATOM   2232  CB  GLU C  59      -2.270   1.801   7.893  1.00 94.64           C  
ATOM   2233  CG  GLU C  59      -2.992   1.283   9.128  1.00 94.64           C  
ATOM   2234  CD  GLU C  59      -2.420  -0.023   9.654  1.00 94.64           C  
ATOM   2235  OE1 GLU C  59      -3.145  -0.766  10.354  1.00 94.64           O  
ATOM   2236  OE2 GLU C  59      -1.236  -0.306   9.364  1.00 94.64           O  
ATOM   2237  N   ALA C  60      -4.380   2.136   5.559  1.00 95.09           N  
ATOM   2238  CA  ALA C  60      -5.774   2.349   5.178  1.00 95.09           C  
ATOM   2239  C   ALA C  60      -6.271   1.228   4.269  1.00 95.09           C  
ATOM   2240  O   ALA C  60      -7.359   0.687   4.478  1.00 95.09           O  
ATOM   2241  CB  ALA C  60      -5.936   3.701   4.488  1.00 95.09           C  
ATOM   2242  N   THR C  61      -5.532   0.937   3.305  1.00 96.25           N  
ATOM   2243  CA  THR C  61      -5.901  -0.127   2.376  1.00 96.25           C  
ATOM   2244  C   THR C  61      -5.976  -1.470   3.096  1.00 96.25           C  
ATOM   2245  O   THR C  61      -6.898  -2.255   2.862  1.00 96.25           O  
ATOM   2246  CB  THR C  61      -4.901  -0.220   1.210  1.00 96.25           C  
ATOM   2247  CG2 THR C  61      -5.325  -1.290   0.207  1.00 96.25           C  
ATOM   2248  OG1 THR C  61      -4.834   1.045   0.541  1.00 96.25           O  
ATOM   2249  N   LEU C  62      -5.004  -1.753   3.949  1.00 96.97           N  
ATOM   2250  CA  LEU C  62      -5.018  -2.984   4.731  1.00 96.97           C  
ATOM   2251  C   LEU C  62      -6.281  -3.073   5.583  1.00 96.97           C  
ATOM   2252  O   LEU C  62      -6.938  -4.115   5.617  1.00 96.97           O  
ATOM   2253  CB  LEU C  62      -3.779  -3.063   5.627  1.00 96.97           C  
ATOM   2254  CG  LEU C  62      -3.680  -4.287   6.541  1.00 96.97           C  
ATOM   2255  CD1 LEU C  62      -3.608  -5.563   5.710  1.00 96.97           C  
ATOM   2256  CD2 LEU C  62      -2.469  -4.171   7.460  1.00 96.97           C  
ATOM   2257  N   GLN C  63      -6.614  -2.017   6.214  1.00 96.86           N  
ATOM   2258  CA  GLN C  63      -7.797  -1.993   7.068  1.00 96.86           C  
ATOM   2259  C   GLN C  63      -9.070  -2.197   6.252  1.00 96.86           C  
ATOM   2260  O   GLN C  63      -9.963  -2.942   6.662  1.00 96.86           O  
ATOM   2261  CB  GLN C  63      -7.875  -0.676   7.840  1.00 96.86           C  
ATOM   2262  CG  GLN C  63      -6.855  -0.561   8.966  1.00 96.86           C  
ATOM   2263  CD  GLN C  63      -7.078  -1.581  10.067  1.00 96.86           C  
ATOM   2264  NE2 GLN C  63      -6.051  -1.811  10.878  1.00 96.86           N  
ATOM   2265  OE1 GLN C  63      -8.164  -2.157  10.186  1.00 96.86           O  
ATOM   2266  N   LYS C  64      -9.128  -1.540   5.177  1.00 96.76           N  
ATOM   2267  CA  LYS C  64     -10.285  -1.702   4.300  1.00 96.76           C  
ATOM   2268  C   LYS C  64     -10.448  -3.158   3.870  1.00 96.76           C  
ATOM   2269  O   LYS C  64     -11.552  -3.703   3.915  1.00 96.76           O  
ATOM   2270  CB  LYS C  64     -10.155  -0.803   3.070  1.00 96.76           C  
ATOM   2271  CG  LYS C  64     -11.453  -0.624   2.296  1.00 96.76           C  
ATOM   2272  CD  LYS C  64     -11.280   0.344   1.132  1.00 96.76           C  
ATOM   2273  CE  LYS C  64     -12.582   0.533   0.364  1.00 96.76           C  
ATOM   2274  NZ  LYS C  64     -12.405   1.443  -0.808  1.00 96.76           N  
ATOM   2275  N   GLY C  65      -9.360  -3.691   3.445  1.00 97.17           N  
ATOM   2276  CA  GLY C  65      -9.394  -5.092   3.057  1.00 97.17           C  
ATOM   2277  C   GLY C  65      -9.744  -6.020   4.204  1.00 97.17           C  
ATOM   2278  O   GLY C  65     -10.561  -6.931   4.046  1.00 97.17           O  
ATOM   2279  N   SER C  66      -9.138  -5.822   5.380  1.00 97.42           N  
ATOM   2280  CA  SER C  66      -9.403  -6.643   6.559  1.00 97.42           C  
ATOM   2281  C   SER C  66     -10.859  -6.525   6.998  1.00 97.42           C  
ATOM   2282  O   SER C  66     -11.496  -7.527   7.327  1.00 97.42           O  
ATOM   2283  CB  SER C  66      -8.480  -6.240   7.710  1.00 97.42           C  
ATOM   2284  OG  SER C  66      -7.120  -6.381   7.336  1.00 97.42           O  
ATOM   2285  N   TRP C  67     -11.279  -5.329   6.931  1.00 97.15           N  
ATOM   2286  CA  TRP C  67     -12.667  -5.101   7.322  1.00 97.15           C  
ATOM   2287  C   TRP C  67     -13.624  -5.833   6.387  1.00 97.15           C  
ATOM   2288  O   TRP C  67     -14.563  -6.490   6.840  1.00 97.15           O  
ATOM   2289  CB  TRP C  67     -12.985  -3.603   7.327  1.00 97.15           C  
ATOM   2290  CG  TRP C  67     -14.380  -3.277   7.770  1.00 97.15           C  
ATOM   2291  CD1 TRP C  67     -14.808  -3.064   9.052  1.00 97.15           C  
ATOM   2292  CD2 TRP C  67     -15.531  -3.135   6.933  1.00 97.15           C  
ATOM   2293  CE2 TRP C  67     -16.625  -2.833   7.775  1.00 97.15           C  
ATOM   2294  CE3 TRP C  67     -15.745  -3.231   5.552  1.00 97.15           C  
ATOM   2295  NE1 TRP C  67     -16.157  -2.796   9.061  1.00 97.15           N  
ATOM   2296  CZ2 TRP C  67     -17.915  -2.627   7.279  1.00 97.15           C  
ATOM   2297  CZ3 TRP C  67     -17.028  -3.026   5.060  1.00 97.15           C  
ATOM   2298  CH2 TRP C  67     -18.095  -2.728   5.923  1.00 97.15           C  
ATOM   2299  N   SER C  68     -13.465  -5.657   5.111  1.00 97.49           N  
ATOM   2300  CA  SER C  68     -14.301  -6.338   4.127  1.00 97.49           C  
ATOM   2301  C   SER C  68     -14.274  -7.848   4.329  1.00 97.49           C  
ATOM   2302  O   SER C  68     -15.320  -8.502   4.306  1.00 97.49           O  
ATOM   2303  CB  SER C  68     -13.842  -5.996   2.708  1.00 97.49           C  
ATOM   2304  OG  SER C  68     -14.623  -6.687   1.748  1.00 97.49           O  
ATOM   2305  N   LEU C  69     -13.143  -8.432   4.528  1.00 97.75           N  
ATOM   2306  CA  LEU C  69     -12.990  -9.866   4.745  1.00 97.75           C  
ATOM   2307  C   LEU C  69     -13.709 -10.303   6.016  1.00 97.75           C  
ATOM   2308  O   LEU C  69     -14.448 -11.290   6.008  1.00 97.75           O  
ATOM   2309  CB  LEU C  69     -11.508 -10.240   4.828  1.00 97.75           C  
ATOM   2310  CG  LEU C  69     -11.194 -11.700   5.164  1.00 97.75           C  
ATOM   2311  CD1 LEU C  69     -11.749 -12.622   4.083  1.00 97.75           C  
ATOM   2312  CD2 LEU C  69      -9.692 -11.900   5.327  1.00 97.75           C  
ATOM   2313  N   LEU C  70     -13.500  -9.575   7.134  1.00 97.70           N  
ATOM   2314  CA  LEU C  70     -14.096  -9.933   8.416  1.00 97.70           C  
ATOM   2315  C   LEU C  70     -15.615  -9.817   8.360  1.00 97.70           C  
ATOM   2316  O   LEU C  70     -16.326 -10.633   8.951  1.00 97.70           O  
ATOM   2317  CB  LEU C  70     -13.544  -9.040   9.530  1.00 97.70           C  
ATOM   2318  CG  LEU C  70     -12.093  -9.289   9.943  1.00 97.70           C  
ATOM   2319  CD1 LEU C  70     -11.634  -8.227  10.937  1.00 97.70           C  
ATOM   2320  CD2 LEU C  70     -11.937 -10.686  10.536  1.00 97.70           C  
ATOM   2321  N   LYS C  71     -16.076  -8.801   7.690  1.00 97.31           N  
ATOM   2322  CA  LYS C  71     -17.518  -8.633   7.531  1.00 97.31           C  
ATOM   2323  C   LYS C  71     -18.135  -9.830   6.816  1.00 97.31           C  
ATOM   2324  O   LYS C  71     -19.150 -10.371   7.261  1.00 97.31           O  
ATOM   2325  CB  LYS C  71     -17.828  -7.347   6.764  1.00 97.31           C  
ATOM   2326  CG  LYS C  71     -19.314  -7.055   6.620  1.00 97.31           C  
ATOM   2327  CD  LYS C  71     -19.558  -5.786   5.814  1.00 97.31           C  
ATOM   2328  CE  LYS C  71     -21.039  -5.591   5.511  1.00 97.31           C  
ATOM   2329  NZ  LYS C  71     -21.282  -4.358   4.706  1.00 97.31           N  
ATOM   2330  N   ASP C  72     -17.606 -10.224   5.772  1.00 97.18           N  
ATOM   2331  CA  ASP C  72     -18.118 -11.351   5.001  1.00 97.18           C  
ATOM   2332  C   ASP C  72     -17.956 -12.661   5.769  1.00 97.18           C  
ATOM   2333  O   ASP C  72     -18.821 -13.536   5.704  1.00 97.18           O  
ATOM   2334  CB  ASP C  72     -17.411 -11.443   3.648  1.00 97.18           C  
ATOM   2335  CG  ASP C  72     -18.079 -10.607   2.570  1.00 97.18           C  
ATOM   2336  OD1 ASP C  72     -19.121  -9.974   2.849  1.00 97.18           O  
ATOM   2337  OD2 ASP C  72     -17.562 -10.583   1.433  1.00 97.18           O  
ATOM   2338  N   LEU C  73     -16.796 -12.800   6.445  1.00 97.19           N  
ATOM   2339  CA  LEU C  73     -16.605 -13.988   7.270  1.00 97.19           C  
ATOM   2340  C   LEU C  73     -17.677 -14.075   8.353  1.00 97.19           C  
ATOM   2341  O   LEU C  73     -18.229 -15.150   8.600  1.00 97.19           O  
ATOM   2342  CB  LEU C  73     -15.215 -13.979   7.911  1.00 97.19           C  
ATOM   2343  CG  LEU C  73     -14.847 -15.204   8.751  1.00 97.19           C  
ATOM   2344  CD1 LEU C  73     -14.906 -16.467   7.898  1.00 97.19           C  
ATOM   2345  CD2 LEU C  73     -13.463 -15.033   9.368  1.00 97.19           C  
ATOM   2346  N   LYS C  74     -17.929 -12.973   8.940  1.00 96.54           N  
ATOM   2347  CA  LYS C  74     -18.970 -12.927   9.961  1.00 96.54           C  
ATOM   2348  C   LYS C  74     -20.333 -13.287   9.375  1.00 96.54           C  
ATOM   2349  O   LYS C  74     -21.132 -13.968  10.021  1.00 96.54           O  
ATOM   2350  CB  LYS C  74     -19.028 -11.541  10.608  1.00 96.54           C  
ATOM   2351  CG  LYS C  74     -19.919 -11.469  11.838  1.00 96.54           C  
ATOM   2352  CD  LYS C  74     -19.885 -10.084  12.472  1.00 96.54           C  
ATOM   2353  CE  LYS C  74     -20.737 -10.024  13.733  1.00 96.54           C  
ATOM   2354  NZ  LYS C  74     -22.195 -10.119  13.423  1.00 96.54           N  
ATOM   2355  N   ARG C  75     -20.614 -12.785   8.237  1.00 96.74           N  
ATOM   2356  CA  ARG C  75     -21.866 -13.119   7.563  1.00 96.74           C  
ATOM   2357  C   ARG C  75     -22.031 -14.629   7.432  1.00 96.74           C  
ATOM   2358  O   ARG C  75     -23.113 -15.164   7.684  1.00 96.74           O  
ATOM   2359  CB  ARG C  75     -21.924 -12.464   6.181  1.00 96.74           C  
ATOM   2360  CG  ARG C  75     -23.242 -12.678   5.454  1.00 96.74           C  
ATOM   2361  CD  ARG C  75     -23.204 -12.114   4.040  1.00 96.74           C  
ATOM   2362  NE  ARG C  75     -22.308 -12.881   3.178  1.00 96.74           N  
ATOM   2363  CZ  ARG C  75     -21.975 -12.540   1.937  1.00 96.74           C  
ATOM   2364  NH1 ARG C  75     -22.460 -11.433   1.384  1.00 96.74           N  
ATOM   2365  NH2 ARG C  75     -21.151 -13.309   1.242  1.00 96.74           N  
ATOM   2366  N   ILE C  76     -20.960 -15.307   7.119  1.00 95.47           N  
ATOM   2367  CA  ILE C  76     -20.999 -16.757   6.960  1.00 95.47           C  
ATOM   2368  C   ILE C  76     -21.197 -17.420   8.321  1.00 95.47           C  
ATOM   2369  O   ILE C  76     -22.029 -18.320   8.464  1.00 95.47           O  
ATOM   2370  CB  ILE C  76     -19.712 -17.287   6.289  1.00 95.47           C  
ATOM   2371  CG1 ILE C  76     -19.626 -16.798   4.839  1.00 95.47           C  
ATOM   2372  CG2 ILE C  76     -19.657 -18.816   6.356  1.00 95.47           C  
ATOM   2373  CD1 ILE C  76     -18.360 -17.233   4.113  1.00 95.47           C  
ATOM   2374  N   THR C  77     -20.437 -16.991   9.340  1.00 94.96           N  
ATOM   2375  CA  THR C  77     -20.546 -17.597  10.662  1.00 94.96           C  
ATOM   2376  C   THR C  77     -21.906 -17.295  11.285  1.00 94.96           C  
ATOM   2377  O   THR C  77     -22.459 -18.122  12.013  1.00 94.96           O  
ATOM   2378  CB  THR C  77     -19.428 -17.104  11.598  1.00 94.96           C  
ATOM   2379  CG2 THR C  77     -18.058 -17.561  11.109  1.00 94.96           C  
ATOM   2380  OG1 THR C  77     -19.452 -15.671  11.646  1.00 94.96           O  
ATOM   2381  N   ASP C  78     -22.483 -16.174  10.979  1.00 95.21           N  
ATOM   2382  CA  ASP C  78     -23.799 -15.818  11.500  1.00 95.21           C  
ATOM   2383  C   ASP C  78     -24.897 -16.638  10.826  1.00 95.21           C  
ATOM   2384  O   ASP C  78     -25.960 -16.860  11.410  1.00 95.21           O  
ATOM   2385  CB  ASP C  78     -24.066 -14.324  11.310  1.00 95.21           C  
ATOM   2386  CG  ASP C  78     -23.325 -13.456  12.311  1.00 95.21           C  
ATOM   2387  OD1 ASP C  78     -22.743 -13.999  13.276  1.00 95.21           O  
ATOM   2388  OD2 ASP C  78     -23.326 -12.218  12.137  1.00 95.21           O  
ATOM   2389  N   SER C  79     -24.739 -17.070   9.643  1.00 94.52           N  
ATOM   2390  CA  SER C  79     -25.728 -17.847   8.903  1.00 94.52           C  
ATOM   2391  C   SER C  79     -25.825 -19.272   9.440  1.00 94.52           C  
ATOM   2392  O   SER C  79     -26.789 -19.984   9.153  1.00 94.52           O  
ATOM   2393  CB  SER C  79     -25.382 -17.877   7.414  1.00 94.52           C  
ATOM   2394  OG  SER C  79     -24.289 -18.745   7.169  1.00 94.52           O  
ATOM   2395  N   ASP C  80     -24.946 -19.688  10.242  1.00 93.16           N  
ATOM   2396  CA  ASP C  80     -24.930 -21.004  10.873  1.00 93.16           C  
ATOM   2397  C   ASP C  80     -24.906 -22.115   9.826  1.00 93.16           C  
ATOM   2398  O   ASP C  80     -25.560 -23.146   9.992  1.00 93.16           O  
ATOM   2399  CB  ASP C  80     -26.142 -21.173  11.792  1.00 93.16           C  
ATOM   2400  CG  ASP C  80     -25.851 -22.042  13.003  1.00 93.16           C  
ATOM   2401  OD1 ASP C  80     -24.663 -22.247  13.336  1.00 93.16           O  
ATOM   2402  OD2 ASP C  80     -26.818 -22.529  13.628  1.00 93.16           O  
ATOM   2403  N   VAL C  81     -24.242 -21.843   8.699  1.00 92.13           N  
ATOM   2404  CA  VAL C  81     -24.108 -22.843   7.645  1.00 92.13           C  
ATOM   2405  C   VAL C  81     -23.134 -23.933   8.086  1.00 92.13           C  
ATOM   2406  O   VAL C  81     -22.155 -23.654   8.782  1.00 92.13           O  
ATOM   2407  CB  VAL C  81     -23.634 -22.209   6.318  1.00 92.13           C  
ATOM   2408  CG1 VAL C  81     -22.212 -21.667   6.456  1.00 92.13           C  
ATOM   2409  CG2 VAL C  81     -23.712 -23.228   5.182  1.00 92.13           C  
ATOM   2410  N   LYS C  82     -23.421 -25.216   7.737  1.00 91.12           N  
ATOM   2411  CA  LYS C  82     -22.621 -26.342   8.208  1.00 91.12           C  
ATOM   2412  C   LYS C  82     -22.192 -27.235   7.047  1.00 91.12           C  
ATOM   2413  O   LYS C  82     -22.691 -27.091   5.928  1.00 91.12           O  
ATOM   2414  CB  LYS C  82     -23.402 -27.162   9.237  1.00 91.12           C  
ATOM   2415  CG  LYS C  82     -23.866 -26.359  10.443  1.00 91.12           C  
ATOM   2416  CD  LYS C  82     -24.639 -27.227  11.428  1.00 91.12           C  
ATOM   2417  CE  LYS C  82     -25.116 -26.422  12.629  1.00 91.12           C  
ATOM   2418  NZ  LYS C  82     -25.729 -27.295  13.674  1.00 91.12           N  
ATOM   2419  N   GLY C  83     -21.177 -28.061   7.303  1.00 86.41           N  
ATOM   2420  CA  GLY C  83     -20.783 -29.153   6.429  1.00 86.41           C  
ATOM   2421  C   GLY C  83     -20.167 -28.682   5.125  1.00 86.41           C  
ATOM   2422  O   GLY C  83     -19.335 -27.772   5.118  1.00 86.41           O  
ATOM   2423  N   ASP C  84     -20.609 -29.309   4.014  1.00 80.53           N  
ATOM   2424  CA  ASP C  84     -20.046 -29.067   2.688  1.00 80.53           C  
ATOM   2425  C   ASP C  84     -20.416 -27.675   2.181  1.00 80.53           C  
ATOM   2426  O   ASP C  84     -19.615 -27.018   1.513  1.00 80.53           O  
ATOM   2427  CB  ASP C  84     -20.526 -30.132   1.699  1.00 80.53           C  
ATOM   2428  CG  ASP C  84     -19.840 -31.473   1.894  1.00 80.53           C  
ATOM   2429  OD1 ASP C  84     -18.922 -31.572   2.737  1.00 80.53           O  
ATOM   2430  OD2 ASP C  84     -20.219 -32.438   1.196  1.00 80.53           O  
ATOM   2431  N   LEU C  85     -21.579 -27.317   2.457  1.00 86.70           N  
ATOM   2432  CA  LEU C  85     -22.011 -25.994   2.020  1.00 86.70           C  
ATOM   2433  C   LEU C  85     -21.179 -24.903   2.684  1.00 86.70           C  
ATOM   2434  O   LEU C  85     -20.850 -23.896   2.053  1.00 86.70           O  
ATOM   2435  CB  LEU C  85     -23.494 -25.784   2.334  1.00 86.70           C  
ATOM   2436  CG  LEU C  85     -24.128 -24.502   1.790  1.00 86.70           C  
ATOM   2437  CD1 LEU C  85     -24.114 -24.510   0.266  1.00 86.70           C  
ATOM   2438  CD2 LEU C  85     -25.551 -24.345   2.316  1.00 86.70           C  
ATOM   2439  N   PHE C  86     -20.813 -25.090   3.994  1.00 90.96           N  
ATOM   2440  CA  PHE C  86     -19.955 -24.160   4.717  1.00 90.96           C  
ATOM   2441  C   PHE C  86     -18.603 -24.022   4.027  1.00 90.96           C  
ATOM   2442  O   PHE C  86     -18.133 -22.907   3.786  1.00 90.96           O  
ATOM   2443  CB  PHE C  86     -19.759 -24.620   6.165  1.00 90.96           C  
ATOM   2444  CG  PHE C  86     -18.605 -23.953   6.864  1.00 90.96           C  
ATOM   2445  CD1 PHE C  86     -17.519 -24.697   7.308  1.00 90.96           C  
ATOM   2446  CD2 PHE C  86     -18.608 -22.581   7.078  1.00 90.96           C  
ATOM   2447  CE1 PHE C  86     -16.450 -24.083   7.955  1.00 90.96           C  
ATOM   2448  CE2 PHE C  86     -17.543 -21.959   7.724  1.00 90.96           C  
ATOM   2449  CZ  PHE C  86     -16.465 -22.712   8.163  1.00 90.96           C  
ATOM   2450  N   VAL C  87     -18.060 -25.141   3.681  1.00 86.82           N  
ATOM   2451  CA  VAL C  87     -16.742 -25.157   3.053  1.00 86.82           C  
ATOM   2452  C   VAL C  87     -16.806 -24.455   1.698  1.00 86.82           C  
ATOM   2453  O   VAL C  87     -15.944 -23.635   1.375  1.00 86.82           O  
ATOM   2454  CB  VAL C  87     -16.213 -26.599   2.882  1.00 86.82           C  
ATOM   2455  CG1 VAL C  87     -14.892 -26.601   2.114  1.00 86.82           C  
ATOM   2456  CG2 VAL C  87     -16.045 -27.270   4.244  1.00 86.82           C  
ATOM   2457  N   LYS C  88     -17.841 -24.702   0.957  1.00 84.82           N  
ATOM   2458  CA  LYS C  88     -18.009 -24.090  -0.358  1.00 84.82           C  
ATOM   2459  C   LYS C  88     -18.176 -22.577  -0.244  1.00 84.82           C  
ATOM   2460  O   LYS C  88     -17.519 -21.819  -0.961  1.00 84.82           O  
ATOM   2461  CB  LYS C  88     -19.212 -24.696  -1.083  1.00 84.82           C  
ATOM   2462  CG  LYS C  88     -19.360 -24.241  -2.526  1.00 84.82           C  
ATOM   2463  CD  LYS C  88     -20.556 -24.900  -3.201  1.00 84.82           C  
ATOM   2464  CE  LYS C  88     -20.783 -24.348  -4.603  1.00 84.82           C  
ATOM   2465  NZ  LYS C  88     -21.961 -24.984  -5.264  1.00 84.82           N  
ATOM   2466  N   GLU C  89     -18.979 -22.172   0.647  1.00 90.05           N  
ATOM   2467  CA  GLU C  89     -19.236 -20.744   0.813  1.00 90.05           C  
ATOM   2468  C   GLU C  89     -17.998 -20.018   1.332  1.00 90.05           C  
ATOM   2469  O   GLU C  89     -17.711 -18.893   0.914  1.00 90.05           O  
ATOM   2470  CB  GLU C  89     -20.416 -20.516   1.760  1.00 90.05           C  
ATOM   2471  CG  GLU C  89     -21.770 -20.831   1.142  1.00 90.05           C  
ATOM   2472  CD  GLU C  89     -22.941 -20.371   1.996  1.00 90.05           C  
ATOM   2473  OE1 GLU C  89     -24.103 -20.479   1.543  1.00 90.05           O  
ATOM   2474  OE2 GLU C  89     -22.694 -19.897   3.128  1.00 90.05           O  
ATOM   2475  N   LEU C  90     -17.314 -20.650   2.222  1.00 91.62           N  
ATOM   2476  CA  LEU C  90     -16.127 -20.035   2.805  1.00 91.62           C  
ATOM   2477  C   LEU C  90     -15.066 -19.782   1.739  1.00 91.62           C  
ATOM   2478  O   LEU C  90     -14.549 -18.668   1.624  1.00 91.62           O  
ATOM   2479  CB  LEU C  90     -15.552 -20.922   3.913  1.00 91.62           C  
ATOM   2480  CG  LEU C  90     -14.314 -20.388   4.634  1.00 91.62           C  
ATOM   2481  CD1 LEU C  90     -14.637 -19.078   5.344  1.00 91.62           C  
ATOM   2482  CD2 LEU C  90     -13.784 -21.421   5.623  1.00 91.62           C  
ATOM   2483  N   PHE C  91     -14.809 -20.756   0.956  1.00 88.33           N  
ATOM   2484  CA  PHE C  91     -13.751 -20.616  -0.037  1.00 88.33           C  
ATOM   2485  C   PHE C  91     -14.204 -19.731  -1.192  1.00 88.33           C  
ATOM   2486  O   PHE C  91     -13.396 -19.019  -1.791  1.00 88.33           O  
ATOM   2487  CB  PHE C  91     -13.321 -21.988  -0.565  1.00 88.33           C  
ATOM   2488  CG  PHE C  91     -12.391 -22.730   0.357  1.00 88.33           C  
ATOM   2489  CD1 PHE C  91     -11.057 -22.356   0.469  1.00 88.33           C  
ATOM   2490  CD2 PHE C  91     -12.851 -23.800   1.112  1.00 88.33           C  
ATOM   2491  CE1 PHE C  91     -10.194 -23.041   1.321  1.00 88.33           C  
ATOM   2492  CE2 PHE C  91     -11.994 -24.488   1.967  1.00 88.33           C  
ATOM   2493  CZ  PHE C  91     -10.666 -24.107   2.070  1.00 88.33           C  
ATOM   2494  N   TRP C  92     -15.466 -19.761  -1.463  1.00 87.87           N  
ATOM   2495  CA  TRP C  92     -15.986 -18.821  -2.451  1.00 87.87           C  
ATOM   2496  C   TRP C  92     -15.823 -17.383  -1.972  1.00 87.87           C  
ATOM   2497  O   TRP C  92     -15.419 -16.508  -2.742  1.00 87.87           O  
ATOM   2498  CB  TRP C  92     -17.463 -19.110  -2.742  1.00 87.87           C  
ATOM   2499  CG  TRP C  92     -18.032 -18.292  -3.862  1.00 87.87           C  
ATOM   2500  CD1 TRP C  92     -18.874 -17.220  -3.753  1.00 87.87           C  
ATOM   2501  CD2 TRP C  92     -17.806 -18.485  -5.261  1.00 87.87           C  
ATOM   2502  CE2 TRP C  92     -18.542 -17.491  -5.944  1.00 87.87           C  
ATOM   2503  CE3 TRP C  92     -17.051 -19.401  -6.005  1.00 87.87           C  
ATOM   2504  NE1 TRP C  92     -19.184 -16.733  -5.002  1.00 87.87           N  
ATOM   2505  CZ2 TRP C  92     -18.545 -17.389  -7.337  1.00 87.87           C  
ATOM   2506  CZ3 TRP C  92     -17.054 -19.297  -7.391  1.00 87.87           C  
ATOM   2507  CH2 TRP C  92     -17.797 -18.298  -8.041  1.00 87.87           C  
ATOM   2508  N   MET C  93     -16.128 -17.180  -0.715  1.00 94.11           N  
ATOM   2509  CA  MET C  93     -15.969 -15.856  -0.121  1.00 94.11           C  
ATOM   2510  C   MET C  93     -14.508 -15.419  -0.146  1.00 94.11           C  
ATOM   2511  O   MET C  93     -14.204 -14.276  -0.493  1.00 94.11           O  
ATOM   2512  CB  MET C  93     -16.493 -15.845   1.316  1.00 94.11           C  
ATOM   2513  CG  MET C  93     -16.381 -14.491   2.000  1.00 94.11           C  
ATOM   2514  SD  MET C  93     -14.738 -14.229   2.773  1.00 94.11           S  
ATOM   2515  CE  MET C  93     -14.841 -15.405   4.151  1.00 94.11           C  
ATOM   2516  N   LEU C  94     -13.602 -16.366   0.138  1.00 92.53           N  
ATOM   2517  CA  LEU C  94     -12.181 -16.040   0.125  1.00 92.53           C  
ATOM   2518  C   LEU C  94     -11.719 -15.677  -1.282  1.00 92.53           C  
ATOM   2519  O   LEU C  94     -10.915 -14.758  -1.458  1.00 92.53           O  
ATOM   2520  CB  LEU C  94     -11.356 -17.215   0.658  1.00 92.53           C  
ATOM   2521  CG  LEU C  94     -11.409 -17.451   2.168  1.00 92.53           C  
ATOM   2522  CD1 LEU C  94     -10.642 -18.717   2.535  1.00 92.53           C  
ATOM   2523  CD2 LEU C  94     -10.850 -16.246   2.918  1.00 92.53           C  
ATOM   2524  N   HIS C  95     -12.295 -16.313  -2.230  1.00 88.08           N  
ATOM   2525  CA  HIS C  95     -11.954 -16.019  -3.617  1.00 88.08           C  
ATOM   2526  C   HIS C  95     -12.434 -14.628  -4.019  1.00 88.08           C  
ATOM   2527  O   HIS C  95     -11.682 -13.857  -4.619  1.00 88.08           O  
ATOM   2528  CB  HIS C  95     -12.554 -17.072  -4.551  1.00 88.08           C  
ATOM   2529  CG  HIS C  95     -12.284 -16.813  -5.999  1.00 88.08           C  
ATOM   2530  CD2 HIS C  95     -13.117 -16.489  -7.015  1.00 88.08           C  
ATOM   2531  ND1 HIS C  95     -11.019 -16.880  -6.543  1.00 88.08           N  
ATOM   2532  CE1 HIS C  95     -11.087 -16.607  -7.836  1.00 88.08           C  
ATOM   2533  NE2 HIS C  95     -12.349 -16.367  -8.148  1.00 88.08           N  
ATOM   2534  N   LEU C  96     -13.621 -14.349  -3.655  1.00 91.36           N  
ATOM   2535  CA  LEU C  96     -14.190 -13.047  -3.990  1.00 91.36           C  
ATOM   2536  C   LEU C  96     -13.455 -11.928  -3.259  1.00 91.36           C  
ATOM   2537  O   LEU C  96     -13.181 -10.877  -3.841  1.00 91.36           O  
ATOM   2538  CB  LEU C  96     -15.680 -13.008  -3.640  1.00 91.36           C  
ATOM   2539  CG  LEU C  96     -16.432 -11.731  -4.020  1.00 91.36           C  
ATOM   2540  CD1 LEU C  96     -16.422 -11.542  -5.534  1.00 91.36           C  
ATOM   2541  CD2 LEU C  96     -17.861 -11.774  -3.491  1.00 91.36           C  
ATOM   2542  N   GLN C  97     -13.156 -12.177  -2.025  1.00 95.51           N  
ATOM   2543  CA  GLN C  97     -12.479 -11.159  -1.228  1.00 95.51           C  
ATOM   2544  C   GLN C  97     -11.061 -10.915  -1.736  1.00 95.51           C  
ATOM   2545  O   GLN C  97     -10.556  -9.793  -1.667  1.00 95.51           O  
ATOM   2546  CB  GLN C  97     -12.445 -11.566   0.247  1.00 95.51           C  
ATOM   2547  CG  GLN C  97     -13.771 -11.371   0.968  1.00 95.51           C  
ATOM   2548  CD  GLN C  97     -14.210  -9.919   1.010  1.00 95.51           C  
ATOM   2549  NE2 GLN C  97     -15.518  -9.697   1.081  1.00 95.51           N  
ATOM   2550  OE1 GLN C  97     -13.380  -9.004   0.979  1.00 95.51           O  
ATOM   2551  N   LYS C  98     -10.472 -11.942  -2.223  1.00 92.32           N  
ATOM   2552  CA  LYS C  98      -9.156 -11.757  -2.826  1.00 92.32           C  
ATOM   2553  C   LYS C  98      -9.229 -10.821  -4.030  1.00 92.32           C  
ATOM   2554  O   LYS C  98      -8.378  -9.944  -4.194  1.00 92.32           O  
ATOM   2555  CB  LYS C  98      -8.563 -13.103  -3.245  1.00 92.32           C  
ATOM   2556  CG  LYS C  98      -7.140 -13.016  -3.776  1.00 92.32           C  
ATOM   2557  CD  LYS C  98      -6.588 -14.391  -4.126  1.00 92.32           C  
ATOM   2558  CE  LYS C  98      -5.180 -14.300  -4.699  1.00 92.32           C  
ATOM   2559  NZ  LYS C  98      -4.626 -15.648  -5.025  1.00 92.32           N  
ATOM   2560  N   GLU C  99     -10.240 -10.949  -4.791  1.00 89.89           N  
ATOM   2561  CA  GLU C  99     -10.433 -10.079  -5.947  1.00 89.89           C  
ATOM   2562  C   GLU C  99     -10.736  -8.647  -5.516  1.00 89.89           C  
ATOM   2563  O   GLU C  99     -10.231  -7.693  -6.111  1.00 89.89           O  
ATOM   2564  CB  GLU C  99     -11.558 -10.610  -6.838  1.00 89.89           C  
ATOM   2565  CG  GLU C  99     -11.197 -11.879  -7.596  1.00 89.89           C  
ATOM   2566  CD  GLU C  99     -12.284 -12.335  -8.556  1.00 89.89           C  
ATOM   2567  OE1 GLU C  99     -12.040 -13.274  -9.347  1.00 89.89           O  
ATOM   2568  OE2 GLU C  99     -13.389 -11.748  -8.517  1.00 89.89           O  
ATOM   2569  N   THR C 100     -11.527  -8.588  -4.514  1.00 94.95           N  
ATOM   2570  CA  THR C 100     -11.851  -7.271  -3.975  1.00 94.95           C  
ATOM   2571  C   THR C 100     -10.598  -6.583  -3.439  1.00 94.95           C  
ATOM   2572  O   THR C 100     -10.374  -5.400  -3.701  1.00 94.95           O  
ATOM   2573  CB  THR C 100     -12.905  -7.368  -2.857  1.00 94.95           C  
ATOM   2574  CG2 THR C 100     -13.275  -5.987  -2.327  1.00 94.95           C  
ATOM   2575  OG1 THR C 100     -14.083  -8.002  -3.371  1.00 94.95           O  
ATOM   2576  N   PHE C 101      -9.840  -7.372  -2.737  1.00 95.79           N  
ATOM   2577  CA  PHE C 101      -8.604  -6.823  -2.193  1.00 95.79           C  
ATOM   2578  C   PHE C 101      -7.658  -6.406  -3.314  1.00 95.79           C  
ATOM   2579  O   PHE C 101      -6.970  -5.389  -3.207  1.00 95.79           O  
ATOM   2580  CB  PHE C 101      -7.918  -7.841  -1.278  1.00 95.79           C  
ATOM   2581  CG  PHE C 101      -6.736  -7.286  -0.530  1.00 95.79           C  
ATOM   2582  CD1 PHE C 101      -5.451  -7.740  -0.800  1.00 95.79           C  
ATOM   2583  CD2 PHE C 101      -6.911  -6.311   0.442  1.00 95.79           C  
ATOM   2584  CE1 PHE C 101      -4.354  -7.229  -0.109  1.00 95.79           C  
ATOM   2585  CE2 PHE C 101      -5.820  -5.796   1.137  1.00 95.79           C  
ATOM   2586  CZ  PHE C 101      -4.543  -6.256   0.860  1.00 95.79           C  
ATOM   2587  N   ALA C 102      -7.621  -7.155  -4.342  1.00 92.97           N  
ATOM   2588  CA  ALA C 102      -6.789  -6.813  -5.494  1.00 92.97           C  
ATOM   2589  C   ALA C 102      -7.193  -5.462  -6.079  1.00 92.97           C  
ATOM   2590  O   ALA C 102      -6.338  -4.682  -6.503  1.00 92.97           O  
ATOM   2591  CB  ALA C 102      -6.883  -7.900  -6.560  1.00 92.97           C  
ATOM   2592  N   THR C 103      -8.424  -5.177  -6.049  1.00 93.73           N  
ATOM   2593  CA  THR C 103      -8.917  -3.895  -6.538  1.00 93.73           C  
ATOM   2594  C   THR C 103      -8.473  -2.759  -5.621  1.00 93.73           C  
ATOM   2595  O   THR C 103      -8.073  -1.693  -6.093  1.00 93.73           O  
ATOM   2596  CB  THR C 103     -10.453  -3.894  -6.653  1.00 93.73           C  
ATOM   2597  CG2 THR C 103     -10.957  -2.597  -7.279  1.00 93.73           C  
ATOM   2598  OG1 THR C 103     -10.865  -4.997  -7.469  1.00 93.73           O  
ATOM   2599  N   TYR C 104      -8.561  -3.073  -4.355  1.00 95.15           N  
ATOM   2600  CA  TYR C 104      -8.111  -2.062  -3.404  1.00 95.15           C  
ATOM   2601  C   TYR C 104      -6.630  -1.754  -3.595  1.00 95.15           C  
ATOM   2602  O   TYR C 104      -6.226  -0.589  -3.586  1.00 95.15           O  
ATOM   2603  CB  TYR C 104      -8.367  -2.524  -1.966  1.00 95.15           C  
ATOM   2604  CG  TYR C 104      -9.830  -2.683  -1.631  1.00 95.15           C  
ATOM   2605  CD1 TYR C 104     -10.799  -1.921  -2.279  1.00 95.15           C  
ATOM   2606  CD2 TYR C 104     -10.246  -3.593  -0.666  1.00 95.15           C  
ATOM   2607  CE1 TYR C 104     -12.149  -2.062  -1.972  1.00 95.15           C  
ATOM   2608  CE2 TYR C 104     -11.593  -3.743  -0.350  1.00 95.15           C  
ATOM   2609  CZ  TYR C 104     -12.535  -2.975  -1.009  1.00 95.15           C  
ATOM   2610  OH  TYR C 104     -13.869  -3.118  -0.700  1.00 95.15           O  
ATOM   2611  N   VAL C 105      -5.901  -2.777  -3.755  1.00 94.73           N  
ATOM   2612  CA  VAL C 105      -4.457  -2.614  -3.897  1.00 94.73           C  
ATOM   2613  C   VAL C 105      -4.144  -1.907  -5.213  1.00 94.73           C  
ATOM   2614  O   VAL C 105      -3.259  -1.049  -5.269  1.00 94.73           O  
ATOM   2615  CB  VAL C 105      -3.724  -3.973  -3.835  1.00 94.73           C  
ATOM   2616  CG1 VAL C 105      -2.247  -3.806  -4.189  1.00 94.73           C  
ATOM   2617  CG2 VAL C 105      -3.877  -4.599  -2.450  1.00 94.73           C  
ATOM   2618  N   ALA C 106      -4.791  -2.238  -6.270  1.00 93.20           N  
ATOM   2619  CA  ALA C 106      -4.596  -1.571  -7.554  1.00 93.20           C  
ATOM   2620  C   ALA C 106      -4.901  -0.080  -7.450  1.00 93.20           C  
ATOM   2621  O   ALA C 106      -4.165   0.751  -7.985  1.00 93.20           O  
ATOM   2622  CB  ALA C 106      -5.470  -2.216  -8.626  1.00 93.20           C  
ATOM   2623  N   ARG C 107      -5.940   0.247  -6.774  1.00 93.47           N  
ATOM   2624  CA  ARG C 107      -6.305   1.646  -6.571  1.00 93.47           C  
ATOM   2625  C   ARG C 107      -5.256   2.368  -5.732  1.00 93.47           C  
ATOM   2626  O   ARG C 107      -4.887   3.505  -6.035  1.00 93.47           O  
ATOM   2627  CB  ARG C 107      -7.676   1.751  -5.900  1.00 93.47           C  
ATOM   2628  CG  ARG C 107      -8.224   3.168  -5.838  1.00 93.47           C  
ATOM   2629  CD  ARG C 107      -9.646   3.200  -5.296  1.00 93.47           C  
ATOM   2630  NE  ARG C 107     -10.173   4.561  -5.243  1.00 93.47           N  
ATOM   2631  CZ  ARG C 107     -11.409   4.881  -4.874  1.00 93.47           C  
ATOM   2632  NH1 ARG C 107     -12.275   3.940  -4.514  1.00 93.47           N  
ATOM   2633  NH2 ARG C 107     -11.784   6.153  -4.863  1.00 93.47           N  
ATOM   2634  N   PHE C 108      -4.843   1.724  -4.716  1.00 94.34           N  
ATOM   2635  CA  PHE C 108      -3.791   2.286  -3.877  1.00 94.34           C  
ATOM   2636  C   PHE C 108      -2.546   2.592  -4.701  1.00 94.34           C  
ATOM   2637  O   PHE C 108      -1.989   3.688  -4.611  1.00 94.34           O  
ATOM   2638  CB  PHE C 108      -3.442   1.327  -2.735  1.00 94.34           C  
ATOM   2639  CG  PHE C 108      -2.098   1.590  -2.111  1.00 94.34           C  
ATOM   2640  CD1 PHE C 108      -1.028   0.737  -2.349  1.00 94.34           C  
ATOM   2641  CD2 PHE C 108      -1.905   2.690  -1.286  1.00 94.34           C  
ATOM   2642  CE1 PHE C 108       0.218   0.977  -1.773  1.00 94.34           C  
ATOM   2643  CE2 PHE C 108      -0.664   2.937  -0.707  1.00 94.34           C  
ATOM   2644  CZ  PHE C 108       0.396   2.078  -0.951  1.00 94.34           C  
ATOM   2645  N   GLN C 109      -2.076   1.672  -5.524  1.00 92.60           N  
ATOM   2646  CA  GLN C 109      -0.865   1.845  -6.318  1.00 92.60           C  
ATOM   2647  C   GLN C 109      -1.040   2.951  -7.356  1.00 92.60           C  
ATOM   2648  O   GLN C 109      -0.087   3.662  -7.679  1.00 92.60           O  
ATOM   2649  CB  GLN C 109      -0.481   0.535  -7.006  1.00 92.60           C  
ATOM   2650  CG  GLN C 109       0.074  -0.519  -6.058  1.00 92.60           C  
ATOM   2651  CD  GLN C 109       0.657  -1.715  -6.786  1.00 92.60           C  
ATOM   2652  NE2 GLN C 109       0.876  -1.569  -8.088  1.00 92.60           N  
ATOM   2653  OE1 GLN C 109       0.909  -2.764  -6.182  1.00 92.60           O  
ATOM   2654  N   LYS C 110      -2.176   3.112  -7.831  1.00 91.39           N  
ATOM   2655  CA  LYS C 110      -2.427   4.106  -8.872  1.00 91.39           C  
ATOM   2656  C   LYS C 110      -2.597   5.499  -8.274  1.00 91.39           C  
ATOM   2657  O   LYS C 110      -2.104   6.483  -8.828  1.00 91.39           O  
ATOM   2658  CB  LYS C 110      -3.666   3.729  -9.685  1.00 91.39           C  
ATOM   2659  CG  LYS C 110      -3.898   4.610 -10.904  1.00 91.39           C  
ATOM   2660  CD  LYS C 110      -5.121   4.162 -11.693  1.00 91.39           C  
ATOM   2661  CE  LYS C 110      -5.383   5.073 -12.885  1.00 91.39           C  
ATOM   2662  NZ  LYS C 110      -6.561   4.618 -13.682  1.00 91.39           N  
ATOM   2663  N   GLU C 111      -3.189   5.521  -7.086  1.00 91.95           N  
ATOM   2664  CA  GLU C 111      -3.606   6.832  -6.596  1.00 91.95           C  
ATOM   2665  C   GLU C 111      -2.863   7.205  -5.316  1.00 91.95           C  
ATOM   2666  O   GLU C 111      -2.521   8.370  -5.108  1.00 91.95           O  
ATOM   2667  CB  GLU C 111      -5.117   6.861  -6.356  1.00 91.95           C  
ATOM   2668  CG  GLU C 111      -5.944   6.678  -7.621  1.00 91.95           C  
ATOM   2669  CD  GLU C 111      -7.440   6.619  -7.354  1.00 91.95           C  
ATOM   2670  OE1 GLU C 111      -8.214   6.345  -8.301  1.00 91.95           O  
ATOM   2671  OE2 GLU C 111      -7.842   6.848  -6.192  1.00 91.95           O  
ATOM   2672  N   ALA C 112      -2.579   6.299  -4.431  1.00 92.90           N  
ATOM   2673  CA  ALA C 112      -2.152   6.634  -3.075  1.00 92.90           C  
ATOM   2674  C   ALA C 112      -0.671   6.327  -2.875  1.00 92.90           C  
ATOM   2675  O   ALA C 112      -0.049   6.827  -1.934  1.00 92.90           O  
ATOM   2676  CB  ALA C 112      -2.993   5.876  -2.051  1.00 92.90           C  
ATOM   2677  N   TYR C 113      -0.160   5.519  -3.734  1.00 93.60           N  
ATOM   2678  CA  TYR C 113       1.264   5.230  -3.612  1.00 93.60           C  
ATOM   2679  C   TYR C 113       2.102   6.385  -4.147  1.00 93.60           C  
ATOM   2680  O   TYR C 113       2.058   6.692  -5.341  1.00 93.60           O  
ATOM   2681  CB  TYR C 113       1.617   3.939  -4.358  1.00 93.60           C  
ATOM   2682  CG  TYR C 113       3.087   3.602  -4.324  1.00 93.60           C  
ATOM   2683  CD1 TYR C 113       3.899   3.822  -5.435  1.00 93.60           C  
ATOM   2684  CD2 TYR C 113       3.669   3.061  -3.182  1.00 93.60           C  
ATOM   2685  CE1 TYR C 113       5.254   3.510  -5.409  1.00 93.60           C  
ATOM   2686  CE2 TYR C 113       5.023   2.745  -3.146  1.00 93.60           C  
ATOM   2687  CZ  TYR C 113       5.806   2.974  -4.262  1.00 93.60           C  
ATOM   2688  OH  TYR C 113       7.147   2.663  -4.231  1.00 93.60           O  
ATOM   2689  N   CYS C 114       2.913   6.985  -3.271  1.00 94.08           N  
ATOM   2690  CA  CYS C 114       3.749   8.125  -3.632  1.00 94.08           C  
ATOM   2691  C   CYS C 114       3.010   9.067  -4.575  1.00 94.08           C  
ATOM   2692  O   CYS C 114       3.424   9.257  -5.720  1.00 94.08           O  
ATOM   2693  CB  CYS C 114       5.047   7.651  -4.285  1.00 94.08           C  
ATOM   2694  SG  CYS C 114       6.187   6.847  -3.137  1.00 94.08           S  
ATOM   2695  N   PRO C 115       2.034   9.735  -4.013  1.00 94.38           N  
ATOM   2696  CA  PRO C 115       1.225  10.619  -4.855  1.00 94.38           C  
ATOM   2697  C   PRO C 115       1.912  11.953  -5.141  1.00 94.38           C  
ATOM   2698  O   PRO C 115       1.386  12.772  -5.899  1.00 94.38           O  
ATOM   2699  CB  PRO C 115      -0.047  10.827  -4.030  1.00 94.38           C  
ATOM   2700  CG  PRO C 115       0.393  10.681  -2.608  1.00 94.38           C  
ATOM   2701  CD  PRO C 115       1.495   9.663  -2.552  1.00 94.38           C  
ATOM   2702  N   ASN C 116       2.983  12.190  -4.510  1.00 93.81           N  
ATOM   2703  CA  ASN C 116       3.677  13.460  -4.695  1.00 93.81           C  
ATOM   2704  C   ASN C 116       4.225  13.597  -6.112  1.00 93.81           C  
ATOM   2705  O   ASN C 116       4.695  12.621  -6.699  1.00 93.81           O  
ATOM   2706  CB  ASN C 116       4.806  13.608  -3.672  1.00 93.81           C  
ATOM   2707  CG  ASN C 116       5.780  12.447  -3.705  1.00 93.81           C  
ATOM   2708  ND2 ASN C 116       7.070  12.753  -3.643  1.00 93.81           N  
ATOM   2709  OD1 ASN C 116       5.375  11.284  -3.787  1.00 93.81           O  
ATOM   2710  N   LYS C 117       4.124  14.705  -6.697  1.00 92.94           N  
ATOM   2711  CA  LYS C 117       4.689  15.000  -8.011  1.00 92.94           C  
ATOM   2712  C   LYS C 117       6.038  15.702  -7.885  1.00 92.94           C  
ATOM   2713  O   LYS C 117       6.824  15.723  -8.835  1.00 92.94           O  
ATOM   2714  CB  LYS C 117       3.725  15.859  -8.829  1.00 92.94           C  
ATOM   2715  CG  LYS C 117       2.404  15.175  -9.149  1.00 92.94           C  
ATOM   2716  CD  LYS C 117       1.489  16.080  -9.964  1.00 92.94           C  
ATOM   2717  CE  LYS C 117       0.152  15.409 -10.255  1.00 92.94           C  
ATOM   2718  NZ  LYS C 117      -0.781  16.325 -10.977  1.00 92.94           N  
ATOM   2719  N   CYS C 118       6.243  16.237  -6.767  1.00 92.88           N  
ATOM   2720  CA  CYS C 118       7.498  16.910  -6.451  1.00 92.88           C  
ATOM   2721  C   CYS C 118       7.837  16.767  -4.972  1.00 92.88           C  
ATOM   2722  O   CYS C 118       7.006  16.313  -4.182  1.00 92.88           O  
ATOM   2723  CB  CYS C 118       7.422  18.390  -6.825  1.00 92.88           C  
ATOM   2724  SG  CYS C 118       6.255  19.335  -5.823  1.00 92.88           S  
ATOM   2725  N   GLY C 119       9.119  16.980  -4.677  1.00 92.36           N  
ATOM   2726  CA  GLY C 119       9.550  16.950  -3.288  1.00 92.36           C  
ATOM   2727  C   GLY C 119       9.763  15.545  -2.760  1.00 92.36           C  
ATOM   2728  O   GLY C 119       9.907  14.599  -3.537  1.00 92.36           O  
ATOM   2729  N   VAL C 120       9.822  15.487  -1.379  1.00 93.64           N  
ATOM   2730  CA  VAL C 120      10.062  14.212  -0.711  1.00 93.64           C  
ATOM   2731  C   VAL C 120       8.929  13.922   0.270  1.00 93.64           C  
ATOM   2732  O   VAL C 120       8.772  14.623   1.272  1.00 93.64           O  
ATOM   2733  CB  VAL C 120      11.420  14.205   0.026  1.00 93.64           C  
ATOM   2734  CG1 VAL C 120      11.678  12.843   0.667  1.00 93.64           C  
ATOM   2735  CG2 VAL C 120      12.550  14.569  -0.936  1.00 93.64           C  
ATOM   2736  N   MET C 121       8.167  12.901  -0.079  1.00 94.06           N  
ATOM   2737  CA  MET C 121       7.080  12.470   0.797  1.00 94.06           C  
ATOM   2738  C   MET C 121       7.486  11.240   1.601  1.00 94.06           C  
ATOM   2739  O   MET C 121       8.070  10.301   1.056  1.00 94.06           O  
ATOM   2740  CB  MET C 121       5.819  12.171  -0.016  1.00 94.06           C  
ATOM   2741  CG  MET C 121       4.657  11.663   0.821  1.00 94.06           C  
ATOM   2742  SD  MET C 121       3.185  11.251  -0.195  1.00 94.06           S  
ATOM   2743  CE  MET C 121       2.084  10.592   1.087  1.00 94.06           C  
ATOM   2744  N   LEU C 122       7.284  11.305   2.880  1.00 93.78           N  
ATOM   2745  CA  LEU C 122       7.493  10.145   3.739  1.00 93.78           C  
ATOM   2746  C   LEU C 122       6.181   9.410   3.991  1.00 93.78           C  
ATOM   2747  O   LEU C 122       5.258   9.966   4.591  1.00 93.78           O  
ATOM   2748  CB  LEU C 122       8.117  10.569   5.071  1.00 93.78           C  
ATOM   2749  CG  LEU C 122       9.487  11.245   4.994  1.00 93.78           C  
ATOM   2750  CD1 LEU C 122       9.976  11.612   6.391  1.00 93.78           C  
ATOM   2751  CD2 LEU C 122      10.491  10.336   4.291  1.00 93.78           C  
ATOM   2752  N   GLN C 123       6.123   8.203   3.519  1.00 94.18           N  
ATOM   2753  CA  GLN C 123       4.902   7.411   3.628  1.00 94.18           C  
ATOM   2754  C   GLN C 123       5.169   6.082   4.328  1.00 94.18           C  
ATOM   2755  O   GLN C 123       6.155   5.404   4.031  1.00 94.18           O  
ATOM   2756  CB  GLN C 123       4.297   7.164   2.246  1.00 94.18           C  
ATOM   2757  CG  GLN C 123       2.956   6.444   2.280  1.00 94.18           C  
ATOM   2758  CD  GLN C 123       2.379   6.209   0.898  1.00 94.18           C  
ATOM   2759  NE2 GLN C 123       1.068   6.007   0.828  1.00 94.18           N  
ATOM   2760  OE1 GLN C 123       3.106   6.210  -0.101  1.00 94.18           O  
ATOM   2761  N   THR C 124       4.273   5.779   5.252  1.00 94.39           N  
ATOM   2762  CA  THR C 124       4.378   4.497   5.942  1.00 94.39           C  
ATOM   2763  C   THR C 124       3.731   3.387   5.120  1.00 94.39           C  
ATOM   2764  O   THR C 124       2.551   3.470   4.773  1.00 94.39           O  
ATOM   2765  CB  THR C 124       3.722   4.558   7.334  1.00 94.39           C  
ATOM   2766  CG2 THR C 124       3.785   3.202   8.031  1.00 94.39           C  
ATOM   2767  OG1 THR C 124       4.408   5.528   8.136  1.00 94.39           O  
ATOM   2768  N   LEU C 125       4.511   2.425   4.827  1.00 95.52           N  
ATOM   2769  CA  LEU C 125       4.043   1.298   4.027  1.00 95.52           C  
ATOM   2770  C   LEU C 125       4.217  -0.015   4.784  1.00 95.52           C  
ATOM   2771  O   LEU C 125       5.048  -0.109   5.690  1.00 95.52           O  
ATOM   2772  CB  LEU C 125       4.795   1.236   2.696  1.00 95.52           C  
ATOM   2773  CG  LEU C 125       4.668   2.461   1.788  1.00 95.52           C  
ATOM   2774  CD1 LEU C 125       5.635   2.353   0.614  1.00 95.52           C  
ATOM   2775  CD2 LEU C 125       3.233   2.612   1.292  1.00 95.52           C  
ATOM   2776  N   ILE C 126       3.407  -0.909   4.521  1.00 95.66           N  
ATOM   2777  CA  ILE C 126       3.477  -2.253   5.084  1.00 95.66           C  
ATOM   2778  C   ILE C 126       3.876  -3.248   3.995  1.00 95.66           C  
ATOM   2779  O   ILE C 126       3.208  -3.349   2.963  1.00 95.66           O  
ATOM   2780  CB  ILE C 126       2.133  -2.669   5.723  1.00 95.66           C  
ATOM   2781  CG1 ILE C 126       1.734  -1.675   6.820  1.00 95.66           C  
ATOM   2782  CG2 ILE C 126       2.218  -4.094   6.278  1.00 95.66           C  
ATOM   2783  CD1 ILE C 126       0.285  -1.799   7.270  1.00 95.66           C  
ATOM   2784  N   TRP C 127       4.979  -3.934   4.271  1.00 94.11           N  
ATOM   2785  CA  TRP C 127       5.425  -4.972   3.348  1.00 94.11           C  
ATOM   2786  C   TRP C 127       4.639  -6.262   3.557  1.00 94.11           C  
ATOM   2787  O   TRP C 127       4.689  -6.859   4.635  1.00 94.11           O  
ATOM   2788  CB  TRP C 127       6.922  -5.239   3.520  1.00 94.11           C  
ATOM   2789  CG  TRP C 127       7.799  -4.114   3.058  1.00 94.11           C  
ATOM   2790  CD1 TRP C 127       8.139  -2.992   3.762  1.00 94.11           C  
ATOM   2791  CD2 TRP C 127       8.442  -3.999   1.786  1.00 94.11           C  
ATOM   2792  CE2 TRP C 127       9.159  -2.782   1.787  1.00 94.11           C  
ATOM   2793  CE3 TRP C 127       8.484  -4.810   0.643  1.00 94.11           C  
ATOM   2794  NE1 TRP C 127       8.957  -2.187   3.003  1.00 94.11           N  
ATOM   2795  CZ2 TRP C 127       9.908  -2.355   0.688  1.00 94.11           C  
ATOM   2796  CZ3 TRP C 127       9.230  -4.383  -0.450  1.00 94.11           C  
ATOM   2797  CH2 TRP C 127       9.932  -3.166  -0.417  1.00 94.11           C  
ATOM   2798  N   CYS C 128       3.982  -6.791   2.493  1.00 93.69           N  
ATOM   2799  CA  CYS C 128       3.041  -7.900   2.594  1.00 93.69           C  
ATOM   2800  C   CYS C 128       3.767  -9.206   2.895  1.00 93.69           C  
ATOM   2801  O   CYS C 128       3.260 -10.046   3.641  1.00 93.69           O  
ATOM   2802  CB  CYS C 128       2.237  -8.040   1.302  1.00 93.69           C  
ATOM   2803  SG  CYS C 128       1.263  -6.576   0.888  1.00 93.69           S  
ATOM   2804  N   LYS C 129       4.921  -9.394   2.473  1.00 89.91           N  
ATOM   2805  CA  LYS C 129       5.653 -10.651   2.604  1.00 89.91           C  
ATOM   2806  C   LYS C 129       6.036 -10.915   4.057  1.00 89.91           C  
ATOM   2807  O   LYS C 129       5.927 -12.045   4.538  1.00 89.91           O  
ATOM   2808  CB  LYS C 129       6.905 -10.639   1.726  1.00 89.91           C  
ATOM   2809  CG  LYS C 129       6.626 -10.859   0.247  1.00 89.91           C  
ATOM   2810  CD  LYS C 129       7.911 -10.860  -0.570  1.00 89.91           C  
ATOM   2811  CE  LYS C 129       7.626 -10.922  -2.065  1.00 89.91           C  
ATOM   2812  NZ  LYS C 129       8.879 -10.841  -2.873  1.00 89.91           N  
ATOM   2813  N   ASN C 130       6.400  -9.868   4.774  1.00 91.93           N  
ATOM   2814  CA  ASN C 130       6.860 -10.061   6.145  1.00 91.93           C  
ATOM   2815  C   ASN C 130       6.055  -9.219   7.130  1.00 91.93           C  
ATOM   2816  O   ASN C 130       6.313  -9.249   8.334  1.00 91.93           O  
ATOM   2817  CB  ASN C 130       8.351  -9.738   6.263  1.00 91.93           C  
ATOM   2818  CG  ASN C 130       8.696  -8.367   5.714  1.00 91.93           C  
ATOM   2819  ND2 ASN C 130       9.985  -8.113   5.522  1.00 91.93           N  
ATOM   2820  OD1 ASN C 130       7.811  -7.544   5.464  1.00 91.93           O  
ATOM   2821  N   CYS C 131       5.150  -8.600   6.731  1.00 94.87           N  
ATOM   2822  CA  CYS C 131       4.269  -7.781   7.557  1.00 94.87           C  
ATOM   2823  C   CYS C 131       5.055  -6.698   8.287  1.00 94.87           C  
ATOM   2824  O   CYS C 131       4.695  -6.308   9.399  1.00 94.87           O  
ATOM   2825  CB  CYS C 131       3.519  -8.649   8.566  1.00 94.87           C  
ATOM   2826  SG  CYS C 131       2.369  -9.817   7.810  1.00 94.87           S  
ATOM   2827  N   LYS C 132       6.123  -6.185   7.671  1.00 94.82           N  
ATOM   2828  CA  LYS C 132       6.940  -5.136   8.275  1.00 94.82           C  
ATOM   2829  C   LYS C 132       6.449  -3.751   7.864  1.00 94.82           C  
ATOM   2830  O   LYS C 132       6.180  -3.506   6.687  1.00 94.82           O  
ATOM   2831  CB  LYS C 132       8.408  -5.308   7.884  1.00 94.82           C  
ATOM   2832  CG  LYS C 132       9.131  -6.403   8.654  1.00 94.82           C  
ATOM   2833  CD  LYS C 132      10.616  -6.437   8.319  1.00 94.82           C  
ATOM   2834  CE  LYS C 132      11.339  -7.536   9.085  1.00 94.82           C  
ATOM   2835  NZ  LYS C 132      12.799  -7.559   8.775  1.00 94.82           N  
ATOM   2836  N   LYS C 133       6.331  -2.948   8.838  1.00 94.14           N  
ATOM   2837  CA  LYS C 133       5.944  -1.559   8.615  1.00 94.14           C  
ATOM   2838  C   LYS C 133       7.169  -0.653   8.530  1.00 94.14           C  
ATOM   2839  O   LYS C 133       7.957  -0.575   9.475  1.00 94.14           O  
ATOM   2840  CB  LYS C 133       5.012  -1.076   9.728  1.00 94.14           C  
ATOM   2841  CG  LYS C 133       4.356   0.267   9.447  1.00 94.14           C  
ATOM   2842  CD  LYS C 133       3.364   0.645  10.539  1.00 94.14           C  
ATOM   2843  CE  LYS C 133       2.685   1.976  10.245  1.00 94.14           C  
ATOM   2844  NZ  LYS C 133       1.709   2.349  11.311  1.00 94.14           N  
ATOM   2845  N   GLU C 134       7.368  -0.042   7.443  1.00 92.75           N  
ATOM   2846  CA  GLU C 134       8.529   0.815   7.227  1.00 92.75           C  
ATOM   2847  C   GLU C 134       8.130   2.125   6.552  1.00 92.75           C  
ATOM   2848  O   GLU C 134       7.144   2.173   5.813  1.00 92.75           O  
ATOM   2849  CB  GLU C 134       9.584   0.091   6.387  1.00 92.75           C  
ATOM   2850  CG  GLU C 134      10.250  -1.073   7.106  1.00 92.75           C  
ATOM   2851  CD  GLU C 134      11.305  -1.774   6.265  1.00 92.75           C  
ATOM   2852  OE1 GLU C 134      11.942  -2.730   6.764  1.00 92.75           O  
ATOM   2853  OE2 GLU C 134      11.498  -1.362   5.100  1.00 92.75           O  
ATOM   2854  N   VAL C 135       8.921   3.145   6.901  1.00 92.23           N  
ATOM   2855  CA  VAL C 135       8.710   4.440   6.265  1.00 92.23           C  
ATOM   2856  C   VAL C 135       9.479   4.500   4.946  1.00 92.23           C  
ATOM   2857  O   VAL C 135      10.692   4.281   4.918  1.00 92.23           O  
ATOM   2858  CB  VAL C 135       9.142   5.603   7.187  1.00 92.23           C  
ATOM   2859  CG1 VAL C 135       8.924   6.948   6.496  1.00 92.23           C  
ATOM   2860  CG2 VAL C 135       8.377   5.546   8.508  1.00 92.23           C  
ATOM   2861  N   HIS C 136       8.748   4.696   3.907  1.00 91.83           N  
ATOM   2862  CA  HIS C 136       9.322   4.795   2.569  1.00 91.83           C  
ATOM   2863  C   HIS C 136       9.401   6.246   2.109  1.00 91.83           C  
ATOM   2864  O   HIS C 136       8.432   6.998   2.244  1.00 91.83           O  
ATOM   2865  CB  HIS C 136       8.503   3.971   1.574  1.00 91.83           C  
ATOM   2866  CG  HIS C 136       9.030   4.025   0.175  1.00 91.83           C  
ATOM   2867  CD2 HIS C 136       8.555   4.646  -0.931  1.00 91.83           C  
ATOM   2868  ND1 HIS C 136      10.186   3.380  -0.211  1.00 91.83           N  
ATOM   2869  CE1 HIS C 136      10.399   3.604  -1.497  1.00 91.83           C  
ATOM   2870  NE2 HIS C 136       9.424   4.369  -1.957  1.00 91.83           N  
ATOM   2871  N   ALA C 137      10.554   6.643   1.591  1.00 91.70           N  
ATOM   2872  CA  ALA C 137      10.752   7.998   1.082  1.00 91.70           C  
ATOM   2873  C   ALA C 137      10.481   8.065  -0.418  1.00 91.70           C  
ATOM   2874  O   ALA C 137      11.177   7.425  -1.210  1.00 91.70           O  
ATOM   2875  CB  ALA C 137      12.169   8.479   1.386  1.00 91.70           C  
ATOM   2876  N   CYS C 138       9.418   8.704  -0.711  1.00 92.93           N  
ATOM   2877  CA  CYS C 138       9.077   8.947  -2.109  1.00 92.93           C  
ATOM   2878  C   CYS C 138       9.781  10.193  -2.633  1.00 92.93           C  
ATOM   2879  O   CYS C 138       9.280  11.307  -2.473  1.00 92.93           O  
ATOM   2880  CB  CYS C 138       7.564   9.096  -2.273  1.00 92.93           C  
ATOM   2881  SG  CYS C 138       6.619   7.711  -1.605  1.00 92.93           S  
ATOM   2882  N   ARG C 139      10.905  10.021  -3.297  1.00 92.20           N  
ATOM   2883  CA  ARG C 139      11.715  11.134  -3.780  1.00 92.20           C  
ATOM   2884  C   ARG C 139      11.403  11.445  -5.240  1.00 92.20           C  
ATOM   2885  O   ARG C 139      11.454  10.557  -6.094  1.00 92.20           O  
ATOM   2886  CB  ARG C 139      13.205  10.827  -3.616  1.00 92.20           C  
ATOM   2887  CG  ARG C 139      13.624  10.563  -2.178  1.00 92.20           C  
ATOM   2888  CD  ARG C 139      15.122  10.315  -2.064  1.00 92.20           C  
ATOM   2889  NE  ARG C 139      15.514  10.007  -0.692  1.00 92.20           N  
ATOM   2890  CZ  ARG C 139      16.508   9.190  -0.354  1.00 92.20           C  
ATOM   2891  NH1 ARG C 139      17.233   8.581  -1.284  1.00 92.20           N  
ATOM   2892  NH2 ARG C 139      16.780   8.981   0.926  1.00 92.20           N  
ATOM   2893  N   LYS C 140      11.025  12.664  -5.491  1.00 92.52           N  
ATOM   2894  CA  LYS C 140      10.793  13.193  -6.831  1.00 92.52           C  
ATOM   2895  C   LYS C 140      11.629  14.445  -7.080  1.00 92.52           C  
ATOM   2896  O   LYS C 140      12.714  14.596  -6.515  1.00 92.52           O  
ATOM   2897  CB  LYS C 140       9.310  13.505  -7.038  1.00 92.52           C  
ATOM   2898  CG  LYS C 140       8.392  12.307  -6.835  1.00 92.52           C  
ATOM   2899  CD  LYS C 140       8.536  11.296  -7.964  1.00 92.52           C  
ATOM   2900  CE  LYS C 140       7.566  10.133  -7.802  1.00 92.52           C  
ATOM   2901  NZ  LYS C 140       8.109   8.873  -8.389  1.00 92.52           N  
ATOM   2902  N   SER C 141      11.177  15.283  -7.985  1.00 89.76           N  
ATOM   2903  CA  SER C 141      11.914  16.509  -8.268  1.00 89.76           C  
ATOM   2904  C   SER C 141      11.881  17.461  -7.078  1.00 89.76           C  
ATOM   2905  O   SER C 141      10.865  17.568  -6.389  1.00 89.76           O  
ATOM   2906  CB  SER C 141      11.343  17.205  -9.504  1.00 89.76           C  
ATOM   2907  OG  SER C 141      10.999  18.548  -9.211  1.00 89.76           O  
ATOM   2908  N   TYR C 142      12.982  18.061  -6.772  1.00 82.20           N  
ATOM   2909  CA  TYR C 142      13.131  18.930  -5.610  1.00 82.20           C  
ATOM   2910  C   TYR C 142      12.306  20.201  -5.769  1.00 82.20           C  
ATOM   2911  O   TYR C 142      11.717  20.691  -4.803  1.00 82.20           O  
ATOM   2912  CB  TYR C 142      14.605  19.289  -5.393  1.00 82.20           C  
ATOM   2913  CG  TYR C 142      15.299  18.412  -4.380  1.00 82.20           C  
ATOM   2914  CD1 TYR C 142      15.209  18.683  -3.017  1.00 82.20           C  
ATOM   2915  CD2 TYR C 142      16.048  17.311  -4.783  1.00 82.20           C  
ATOM   2916  CE1 TYR C 142      15.850  17.879  -2.079  1.00 82.20           C  
ATOM   2917  CE2 TYR C 142      16.693  16.501  -3.855  1.00 82.20           C  
ATOM   2918  CZ  TYR C 142      16.588  16.792  -2.507  1.00 82.20           C  
ATOM   2919  OH  TYR C 142      17.223  15.993  -1.584  1.00 82.20           O  
ATOM   2920  N   ASP C 143      12.301  20.694  -6.961  1.00 79.57           N  
ATOM   2921  CA  ASP C 143      11.608  21.957  -7.195  1.00 79.57           C  
ATOM   2922  C   ASP C 143      10.190  21.720  -7.708  1.00 79.57           C  
ATOM   2923  O   ASP C 143       9.998  21.082  -8.745  1.00 79.57           O  
ATOM   2924  CB  ASP C 143      12.389  22.823  -8.186  1.00 79.57           C  
ATOM   2925  CG  ASP C 143      11.892  24.256  -8.242  1.00 79.57           C  
ATOM   2926  OD1 ASP C 143      10.957  24.607  -7.491  1.00 79.57           O  
ATOM   2927  OD2 ASP C 143      12.440  25.041  -9.046  1.00 79.57           O  
ATOM   2928  N   CYS C 144       9.237  22.150  -6.853  1.00 88.97           N  
ATOM   2929  CA  CYS C 144       7.830  21.985  -7.205  1.00 88.97           C  
ATOM   2930  C   CYS C 144       7.363  23.108  -8.125  1.00 88.97           C  
ATOM   2931  O   CYS C 144       6.162  23.290  -8.328  1.00 88.97           O  
ATOM   2932  CB  CYS C 144       6.964  21.951  -5.947  1.00 88.97           C  
ATOM   2933  SG  CYS C 144       7.203  20.470  -4.939  1.00 88.97           S  
ATOM   2934  N   GLY C 145       8.227  23.826  -8.708  1.00 87.04           N  
ATOM   2935  CA  GLY C 145       7.903  24.856  -9.682  1.00 87.04           C  
ATOM   2936  C   GLY C 145       7.802  26.242  -9.073  1.00 87.04           C  
ATOM   2937  O   GLY C 145       7.962  26.406  -7.861  1.00 87.04           O  
ATOM   2938  N   GLU C 146       7.650  27.250 -10.003  1.00 90.26           N  
ATOM   2939  CA  GLU C 146       7.546  28.650  -9.604  1.00 90.26           C  
ATOM   2940  C   GLU C 146       6.113  29.157  -9.738  1.00 90.26           C  
ATOM   2941  O   GLU C 146       5.409  28.800 -10.685  1.00 90.26           O  
ATOM   2942  CB  GLU C 146       8.491  29.518 -10.438  1.00 90.26           C  
ATOM   2943  CG  GLU C 146       8.787  30.877  -9.818  1.00 90.26           C  
ATOM   2944  CD  GLU C 146       9.782  31.699 -10.621  1.00 90.26           C  
ATOM   2945  OE1 GLU C 146      10.042  32.867 -10.252  1.00 90.26           O  
ATOM   2946  OE2 GLU C 146      10.303  31.173 -11.629  1.00 90.26           O  
ATOM   2947  N   ARG C 147       5.644  29.834  -8.665  1.00 93.29           N  
ATOM   2948  CA  ARG C 147       4.302  30.407  -8.670  1.00 93.29           C  
ATOM   2949  C   ARG C 147       4.352  31.918  -8.875  1.00 93.29           C  
ATOM   2950  O   ARG C 147       5.094  32.618  -8.183  1.00 93.29           O  
ATOM   2951  CB  ARG C 147       3.571  30.079  -7.366  1.00 93.29           C  
ATOM   2952  CG  ARG C 147       3.547  28.597  -7.031  1.00 93.29           C  
ATOM   2953  CD  ARG C 147       2.468  27.859  -7.811  1.00 93.29           C  
ATOM   2954  NE  ARG C 147       2.393  26.451  -7.429  1.00 93.29           N  
ATOM   2955  CZ  ARG C 147       1.591  25.554  -7.996  1.00 93.29           C  
ATOM   2956  NH1 ARG C 147       0.776  25.901  -8.984  1.00 93.29           N  
ATOM   2957  NH2 ARG C 147       1.605  24.298  -7.570  1.00 93.29           N  
ATOM   2958  N   ASN C 148       3.722  32.408  -9.877  1.00 94.19           N  
ATOM   2959  CA  ASN C 148       3.593  33.843 -10.102  1.00 94.19           C  
ATOM   2960  C   ASN C 148       2.323  34.398  -9.464  1.00 94.19           C  
ATOM   2961  O   ASN C 148       1.215  33.996  -9.825  1.00 94.19           O  
ATOM   2962  CB  ASN C 148       3.617  34.156 -11.599  1.00 94.19           C  
ATOM   2963  CG  ASN C 148       4.954  33.846 -12.240  1.00 94.19           C  
ATOM   2964  ND2 ASN C 148       4.925  33.414 -13.495  1.00 94.19           N  
ATOM   2965  OD1 ASN C 148       6.006  33.993 -11.613  1.00 94.19           O  
ATOM   2966  N   VAL C 149       2.557  35.309  -8.505  1.00 93.92           N  
ATOM   2967  CA  VAL C 149       1.434  35.860  -7.756  1.00 93.92           C  
ATOM   2968  C   VAL C 149       1.310  37.357  -8.036  1.00 93.92           C  
ATOM   2969  O   VAL C 149       2.240  38.123  -7.775  1.00 93.92           O  
ATOM   2970  CB  VAL C 149       1.588  35.614  -6.238  1.00 93.92           C  
ATOM   2971  CG1 VAL C 149       0.385  36.169  -5.477  1.00 93.92           C  
ATOM   2972  CG2 VAL C 149       1.762  34.123  -5.955  1.00 93.92           C  
ATOM   2973  N   GLU C 150       0.211  37.789  -8.627  1.00 94.14           N  
ATOM   2974  CA  GLU C 150      -0.085  39.202  -8.844  1.00 94.14           C  
ATOM   2975  C   GLU C 150      -1.087  39.721  -7.815  1.00 94.14           C  
ATOM   2976  O   GLU C 150      -2.202  39.204  -7.712  1.00 94.14           O  
ATOM   2977  CB  GLU C 150      -0.620  39.429 -10.259  1.00 94.14           C  
ATOM   2978  CG  GLU C 150       0.367  39.059 -11.356  1.00 94.14           C  
ATOM   2979  CD  GLU C 150      -0.177  39.292 -12.757  1.00 94.14           C  
ATOM   2980  OE1 GLU C 150       0.554  39.042 -13.742  1.00 94.14           O  
ATOM   2981  OE2 GLU C 150      -1.344  39.728 -12.871  1.00 94.14           O  
ATOM   2982  N   VAL C 151      -0.623  40.698  -7.089  1.00 92.85           N  
ATOM   2983  CA  VAL C 151      -1.472  41.229  -6.027  1.00 92.85           C  
ATOM   2984  C   VAL C 151      -1.615  42.740  -6.187  1.00 92.85           C  
ATOM   2985  O   VAL C 151      -0.617  43.459  -6.283  1.00 92.85           O  
ATOM   2986  CB  VAL C 151      -0.910  40.891  -4.629  1.00 92.85           C  
ATOM   2987  CG1 VAL C 151      -1.892  41.313  -3.537  1.00 92.85           C  
ATOM   2988  CG2 VAL C 151      -0.601  39.398  -4.525  1.00 92.85           C  
ATOM   2989  N   PRO C 152      -2.857  43.244  -6.251  1.00 92.22           N  
ATOM   2990  CA  PRO C 152      -3.051  44.695  -6.264  1.00 92.22           C  
ATOM   2991  C   PRO C 152      -2.609  45.362  -4.963  1.00 92.22           C  
ATOM   2992  O   PRO C 152      -2.635  44.731  -3.903  1.00 92.22           O  
ATOM   2993  CB  PRO C 152      -4.559  44.849  -6.472  1.00 92.22           C  
ATOM   2994  CG  PRO C 152      -5.040  43.474  -6.809  1.00 92.22           C  
ATOM   2995  CD  PRO C 152      -4.008  42.483  -6.354  1.00 92.22           C  
ATOM   2996  N   GLN C 153      -2.218  46.567  -5.143  1.00 91.03           N  
ATOM   2997  CA  GLN C 153      -1.775  47.335  -3.985  1.00 91.03           C  
ATOM   2998  C   GLN C 153      -2.882  47.440  -2.938  1.00 91.03           C  
ATOM   2999  O   GLN C 153      -4.057  47.578  -3.283  1.00 91.03           O  
ATOM   3000  CB  GLN C 153      -1.318  48.732  -4.407  1.00 91.03           C  
ATOM   3001  CG  GLN C 153      -0.326  49.371  -3.445  1.00 91.03           C  
ATOM   3002  CD  GLN C 153       0.265  50.661  -3.982  1.00 91.03           C  
ATOM   3003  NE2 GLN C 153       1.167  51.265  -3.216  1.00 91.03           N  
ATOM   3004  OE1 GLN C 153      -0.084  51.109  -5.079  1.00 91.03           O  
ATOM   3005  N   MET C 154      -2.609  47.352  -1.634  1.00 90.41           N  
ATOM   3006  CA  MET C 154      -3.500  47.480  -0.484  1.00 90.41           C  
ATOM   3007  C   MET C 154      -4.348  46.224  -0.309  1.00 90.41           C  
ATOM   3008  O   MET C 154      -5.308  46.220   0.463  1.00 90.41           O  
ATOM   3009  CB  MET C 154      -4.405  48.704  -0.638  1.00 90.41           C  
ATOM   3010  CG  MET C 154      -3.682  50.028  -0.454  1.00 90.41           C  
ATOM   3011  SD  MET C 154      -4.144  50.869   1.110  1.00 90.41           S  
ATOM   3012  CE  MET C 154      -4.756  52.447   0.456  1.00 90.41           C  
ATOM   3013  N   GLU C 155      -4.117  45.325  -1.121  1.00 91.73           N  
ATOM   3014  CA  GLU C 155      -4.766  44.032  -0.932  1.00 91.73           C  
ATOM   3015  C   GLU C 155      -3.867  43.071  -0.158  1.00 91.73           C  
ATOM   3016  O   GLU C 155      -2.712  43.391   0.132  1.00 91.73           O  
ATOM   3017  CB  GLU C 155      -5.152  43.420  -2.281  1.00 91.73           C  
ATOM   3018  CG  GLU C 155      -6.347  44.091  -2.942  1.00 91.73           C  
ATOM   3019  CD  GLU C 155      -7.091  43.180  -3.904  1.00 91.73           C  
ATOM   3020  OE1 GLU C 155      -8.070  43.635  -4.538  1.00 91.73           O  
ATOM   3021  OE2 GLU C 155      -6.692  42.000  -4.025  1.00 91.73           O  
ATOM   3022  N   ASP C 156      -4.423  41.931   0.231  1.00 93.49           N  
ATOM   3023  CA  ASP C 156      -3.680  40.960   1.027  1.00 93.49           C  
ATOM   3024  C   ASP C 156      -2.919  39.984   0.132  1.00 93.49           C  
ATOM   3025  O   ASP C 156      -3.479  39.448  -0.826  1.00 93.49           O  
ATOM   3026  CB  ASP C 156      -4.622  40.196   1.958  1.00 93.49           C  
ATOM   3027  CG  ASP C 156      -5.342  41.098   2.945  1.00 93.49           C  
ATOM   3028  OD1 ASP C 156      -4.970  42.285   3.069  1.00 93.49           O  
ATOM   3029  OD2 ASP C 156      -6.288  40.617   3.605  1.00 93.49           O  
ATOM   3030  N   MET C 157      -1.667  39.811   0.410  1.00 93.78           N  
ATOM   3031  CA  MET C 157      -0.849  38.825  -0.290  1.00 93.78           C  
ATOM   3032  C   MET C 157      -0.887  37.479   0.426  1.00 93.78           C  
ATOM   3033  O   MET C 157      -0.598  37.397   1.621  1.00 93.78           O  
ATOM   3034  CB  MET C 157       0.597  39.312  -0.408  1.00 93.78           C  
ATOM   3035  CG  MET C 157       1.519  38.330  -1.111  1.00 93.78           C  
ATOM   3036  SD  MET C 157       3.280  38.842  -1.035  1.00 93.78           S  
ATOM   3037  CE  MET C 157       3.632  38.521   0.716  1.00 93.78           C  
ATOM   3038  N   ILE C 158      -1.305  36.468  -0.228  1.00 95.60           N  
ATOM   3039  CA  ILE C 158      -1.378  35.125   0.334  1.00 95.60           C  
ATOM   3040  C   ILE C 158      -0.501  34.176  -0.481  1.00 95.60           C  
ATOM   3041  O   ILE C 158      -0.752  33.956  -1.669  1.00 95.60           O  
ATOM   3042  CB  ILE C 158      -2.833  34.608   0.376  1.00 95.60           C  
ATOM   3043  CG1 ILE C 158      -3.723  35.582   1.156  1.00 95.60           C  
ATOM   3044  CG2 ILE C 158      -2.890  33.205   0.988  1.00 95.60           C  
ATOM   3045  CD1 ILE C 158      -5.204  35.229   1.122  1.00 95.60           C  
ATOM   3046  N   LEU C 159       0.504  33.703   0.087  1.00 95.49           N  
ATOM   3047  CA  LEU C 159       1.370  32.702  -0.526  1.00 95.49           C  
ATOM   3048  C   LEU C 159       1.096  31.318   0.053  1.00 95.49           C  
ATOM   3049  O   LEU C 159       1.366  31.070   1.231  1.00 95.49           O  
ATOM   3050  CB  LEU C 159       2.842  33.070  -0.324  1.00 95.49           C  
ATOM   3051  CG  LEU C 159       3.257  34.475  -0.769  1.00 95.49           C  
ATOM   3052  CD1 LEU C 159       4.743  34.695  -0.507  1.00 95.49           C  
ATOM   3053  CD2 LEU C 159       2.930  34.686  -2.243  1.00 95.49           C  
ATOM   3054  N   ASP C 160       0.582  30.438  -0.703  1.00 95.92           N  
ATOM   3055  CA  ASP C 160       0.190  29.100  -0.271  1.00 95.92           C  
ATOM   3056  C   ASP C 160       1.253  28.069  -0.642  1.00 95.92           C  
ATOM   3057  O   ASP C 160       1.502  27.824  -1.825  1.00 95.92           O  
ATOM   3058  CB  ASP C 160      -1.157  28.711  -0.885  1.00 95.92           C  
ATOM   3059  CG  ASP C 160      -1.734  27.438  -0.291  1.00 95.92           C  
ATOM   3060  OD1 ASP C 160      -1.125  26.870   0.642  1.00 95.92           O  
ATOM   3061  OD2 ASP C 160      -2.804  26.998  -0.762  1.00 95.92           O  
ATOM   3062  N   CYS C 161       1.822  27.431   0.351  1.00 95.43           N  
ATOM   3063  CA  CYS C 161       2.851  26.417   0.157  1.00 95.43           C  
ATOM   3064  C   CYS C 161       2.286  25.018   0.370  1.00 95.43           C  
ATOM   3065  O   CYS C 161       3.033  24.037   0.376  1.00 95.43           O  
ATOM   3066  CB  CYS C 161       4.024  26.655   1.108  1.00 95.43           C  
ATOM   3067  SG  CYS C 161       5.522  25.754   0.655  1.00 95.43           S  
ATOM   3068  N   GLU C 162       1.077  24.843   0.611  1.00 94.78           N  
ATOM   3069  CA  GLU C 162       0.451  23.561   0.918  1.00 94.78           C  
ATOM   3070  C   GLU C 162       0.190  22.754  -0.351  1.00 94.78           C  
ATOM   3071  O   GLU C 162      -0.312  23.290  -1.341  1.00 94.78           O  
ATOM   3072  CB  GLU C 162      -0.858  23.771   1.685  1.00 94.78           C  
ATOM   3073  CG  GLU C 162      -1.493  22.482   2.185  1.00 94.78           C  
ATOM   3074  CD  GLU C 162      -2.726  22.714   3.043  1.00 94.78           C  
ATOM   3075  OE1 GLU C 162      -3.266  21.735   3.607  1.00 94.78           O  
ATOM   3076  OE2 GLU C 162      -3.158  23.884   3.151  1.00 94.78           O  
ATOM   3077  N   LEU C 163       0.613  21.596  -0.357  1.00 93.68           N  
ATOM   3078  CA  LEU C 163       0.285  20.635  -1.405  1.00 93.68           C  
ATOM   3079  C   LEU C 163      -0.624  19.534  -0.870  1.00 93.68           C  
ATOM   3080  O   LEU C 163      -0.694  19.317   0.342  1.00 93.68           O  
ATOM   3081  CB  LEU C 163       1.561  20.021  -1.987  1.00 93.68           C  
ATOM   3082  CG  LEU C 163       2.551  20.995  -2.629  1.00 93.68           C  
ATOM   3083  CD1 LEU C 163       3.823  20.263  -3.042  1.00 93.68           C  
ATOM   3084  CD2 LEU C 163       1.915  21.692  -3.827  1.00 93.68           C  
ATOM   3085  N   ASN C 164      -1.381  18.812  -1.676  1.00 92.75           N  
ATOM   3086  CA  ASN C 164      -2.395  17.833  -1.300  1.00 92.75           C  
ATOM   3087  C   ASN C 164      -1.795  16.687  -0.492  1.00 92.75           C  
ATOM   3088  O   ASN C 164      -2.426  16.179   0.438  1.00 92.75           O  
ATOM   3089  CB  ASN C 164      -3.108  17.292  -2.541  1.00 92.75           C  
ATOM   3090  CG  ASN C 164      -3.976  18.336  -3.216  1.00 92.75           C  
ATOM   3091  ND2 ASN C 164      -4.353  18.076  -4.463  1.00 92.75           N  
ATOM   3092  OD1 ASN C 164      -4.304  19.367  -2.624  1.00 92.75           O  
ATOM   3093  N   TRP C 165      -0.570  16.311  -0.798  1.00 94.26           N  
ATOM   3094  CA  TRP C 165       0.023  15.127  -0.183  1.00 94.26           C  
ATOM   3095  C   TRP C 165       0.677  15.476   1.149  1.00 94.26           C  
ATOM   3096  O   TRP C 165       1.082  14.586   1.901  1.00 94.26           O  
ATOM   3097  CB  TRP C 165       1.051  14.490  -1.122  1.00 94.26           C  
ATOM   3098  CG  TRP C 165       2.137  15.427  -1.560  1.00 94.26           C  
ATOM   3099  CD1 TRP C 165       2.150  16.203  -2.686  1.00 94.26           C  
ATOM   3100  CD2 TRP C 165       3.370  15.681  -0.883  1.00 94.26           C  
ATOM   3101  CE2 TRP C 165       4.085  16.624  -1.654  1.00 94.26           C  
ATOM   3102  CE3 TRP C 165       3.942  15.204   0.305  1.00 94.26           C  
ATOM   3103  NE1 TRP C 165       3.320  16.926  -2.748  1.00 94.26           N  
ATOM   3104  CZ2 TRP C 165       5.343  17.099  -1.276  1.00 94.26           C  
ATOM   3105  CZ3 TRP C 165       5.194  15.677   0.679  1.00 94.26           C  
ATOM   3106  CH2 TRP C 165       5.879  16.615  -0.110  1.00 94.26           C  
ATOM   3107  N   HIS C 166       0.819  16.771   1.509  1.00 93.95           N  
ATOM   3108  CA  HIS C 166       1.472  17.176   2.750  1.00 93.95           C  
ATOM   3109  C   HIS C 166       0.764  16.583   3.963  1.00 93.95           C  
ATOM   3110  O   HIS C 166       1.414  16.146   4.915  1.00 93.95           O  
ATOM   3111  CB  HIS C 166       1.515  18.701   2.859  1.00 93.95           C  
ATOM   3112  CG  HIS C 166       2.567  19.335   2.006  1.00 93.95           C  
ATOM   3113  CD2 HIS C 166       3.493  18.789   1.184  1.00 93.95           C  
ATOM   3114  ND1 HIS C 166       2.751  20.699   1.943  1.00 93.95           N  
ATOM   3115  CE1 HIS C 166       3.747  20.965   1.115  1.00 93.95           C  
ATOM   3116  NE2 HIS C 166       4.214  19.823   0.641  1.00 93.95           N  
ATOM   3117  N   GLN C 167      -0.568  16.573   3.892  1.00 91.37           N  
ATOM   3118  CA  GLN C 167      -1.358  16.083   5.017  1.00 91.37           C  
ATOM   3119  C   GLN C 167      -1.120  14.594   5.249  1.00 91.37           C  
ATOM   3120  O   GLN C 167      -1.245  14.108   6.375  1.00 91.37           O  
ATOM   3121  CB  GLN C 167      -2.846  16.347   4.785  1.00 91.37           C  
ATOM   3122  CG  GLN C 167      -3.210  17.826   4.750  1.00 91.37           C  
ATOM   3123  CD  GLN C 167      -4.666  18.063   4.395  1.00 91.37           C  
ATOM   3124  NE2 GLN C 167      -5.078  19.327   4.391  1.00 91.37           N  
ATOM   3125  OE1 GLN C 167      -5.415  17.119   4.123  1.00 91.37           O  
ATOM   3126  N   ALA C 168      -0.801  13.923   4.234  1.00 91.90           N  
ATOM   3127  CA  ALA C 168      -0.630  12.476   4.334  1.00 91.90           C  
ATOM   3128  C   ALA C 168       0.824  12.115   4.625  1.00 91.90           C  
ATOM   3129  O   ALA C 168       1.123  10.984   5.018  1.00 91.90           O  
ATOM   3130  CB  ALA C 168      -1.097  11.794   3.050  1.00 91.90           C  
ATOM   3131  N   SER C 169       1.789  13.093   4.484  1.00 93.82           N  
ATOM   3132  CA  SER C 169       3.211  12.832   4.685  1.00 93.82           C  
ATOM   3133  C   SER C 169       3.561  12.785   6.168  1.00 93.82           C  
ATOM   3134  O   SER C 169       2.969  13.506   6.973  1.00 93.82           O  
ATOM   3135  CB  SER C 169       4.056  13.898   3.986  1.00 93.82           C  
ATOM   3136  OG  SER C 169       5.438  13.650   4.177  1.00 93.82           O  
ATOM   3137  N   GLU C 170       4.453  11.918   6.441  1.00 92.71           N  
ATOM   3138  CA  GLU C 170       4.939  11.832   7.815  1.00 92.71           C  
ATOM   3139  C   GLU C 170       6.258  12.583   7.983  1.00 92.71           C  
ATOM   3140  O   GLU C 170       6.912  12.925   6.996  1.00 92.71           O  
ATOM   3141  CB  GLU C 170       5.110  10.369   8.234  1.00 92.71           C  
ATOM   3142  CG  GLU C 170       3.814   9.572   8.229  1.00 92.71           C  
ATOM   3143  CD  GLU C 170       3.997   8.123   8.650  1.00 92.71           C  
ATOM   3144  OE1 GLU C 170       3.029   7.336   8.556  1.00 92.71           O  
ATOM   3145  OE2 GLU C 170       5.120   7.772   9.077  1.00 92.71           O  
ATOM   3146  N   GLY C 171       6.532  12.952   9.247  1.00 91.80           N  
ATOM   3147  CA  GLY C 171       7.815  13.538   9.600  1.00 91.80           C  
ATOM   3148  C   GLY C 171       7.950  14.986   9.168  1.00 91.80           C  
ATOM   3149  O   GLY C 171       9.052  15.453   8.876  1.00 91.80           O  
ATOM   3150  N   LEU C 172       6.888  15.595   8.971  1.00 93.78           N  
ATOM   3151  CA  LEU C 172       6.941  16.997   8.570  1.00 93.78           C  
ATOM   3152  C   LEU C 172       7.182  17.899   9.776  1.00 93.78           C  
ATOM   3153  O   LEU C 172       6.764  17.576  10.890  1.00 93.78           O  
ATOM   3154  CB  LEU C 172       5.644  17.403   7.865  1.00 93.78           C  
ATOM   3155  CG  LEU C 172       5.299  16.638   6.586  1.00 93.78           C  
ATOM   3156  CD1 LEU C 172       3.937  17.074   6.058  1.00 93.78           C  
ATOM   3157  CD2 LEU C 172       6.380  16.848   5.530  1.00 93.78           C  
ATOM   3158  N   THR C 173       7.916  18.949   9.590  1.00 93.82           N  
ATOM   3159  CA  THR C 173       8.185  19.912  10.652  1.00 93.82           C  
ATOM   3160  C   THR C 173       7.444  21.221  10.397  1.00 93.82           C  
ATOM   3161  O   THR C 173       6.219  21.279  10.510  1.00 93.82           O  
ATOM   3162  CB  THR C 173       9.694  20.191  10.785  1.00 93.82           C  
ATOM   3163  CG2 THR C 173      10.450  18.935  11.206  1.00 93.82           C  
ATOM   3164  OG1 THR C 173      10.203  20.641   9.523  1.00 93.82           O  
ATOM   3165  N   ASP C 174       8.241  22.283  10.008  1.00 95.18           N  
ATOM   3166  CA  ASP C 174       7.602  23.587   9.873  1.00 95.18           C  
ATOM   3167  C   ASP C 174       7.768  24.138   8.459  1.00 95.18           C  
ATOM   3168  O   ASP C 174       8.683  23.739   7.736  1.00 95.18           O  
ATOM   3169  CB  ASP C 174       8.175  24.574  10.892  1.00 95.18           C  
ATOM   3170  CG  ASP C 174       7.896  24.173  12.330  1.00 95.18           C  
ATOM   3171  OD1 ASP C 174       6.848  23.544  12.594  1.00 95.18           O  
ATOM   3172  OD2 ASP C 174       8.729  24.490  13.206  1.00 95.18           O  
ATOM   3173  N   TYR C 175       6.741  24.984   8.179  1.00 96.61           N  
ATOM   3174  CA  TYR C 175       6.878  25.779   6.965  1.00 96.61           C  
ATOM   3175  C   TYR C 175       7.729  27.018   7.216  1.00 96.61           C  
ATOM   3176  O   TYR C 175       7.535  27.720   8.210  1.00 96.61           O  
ATOM   3177  CB  TYR C 175       5.501  26.190   6.434  1.00 96.61           C  
ATOM   3178  CG  TYR C 175       4.676  25.034   5.925  1.00 96.61           C  
ATOM   3179  CD1 TYR C 175       4.762  24.622   4.598  1.00 96.61           C  
ATOM   3180  CD2 TYR C 175       3.808  24.352   6.771  1.00 96.61           C  
ATOM   3181  CE1 TYR C 175       4.002  23.557   4.124  1.00 96.61           C  
ATOM   3182  CE2 TYR C 175       3.043  23.286   6.308  1.00 96.61           C  
ATOM   3183  CZ  TYR C 175       3.147  22.896   4.986  1.00 96.61           C  
ATOM   3184  OH  TYR C 175       2.391  21.842   4.523  1.00 96.61           O  
ATOM   3185  N   SER C 176       8.737  27.210   6.387  1.00 96.78           N  
ATOM   3186  CA  SER C 176       9.589  28.393   6.464  1.00 96.78           C  
ATOM   3187  C   SER C 176       9.496  29.225   5.189  1.00 96.78           C  
ATOM   3188  O   SER C 176       9.729  28.715   4.091  1.00 96.78           O  
ATOM   3189  CB  SER C 176      11.042  27.991   6.717  1.00 96.78           C  
ATOM   3190  OG  SER C 176      11.142  27.162   7.861  1.00 96.78           O  
ATOM   3191  N   PHE C 177       9.112  30.470   5.378  1.00 97.13           N  
ATOM   3192  CA  PHE C 177       9.043  31.384   4.243  1.00 97.13           C  
ATOM   3193  C   PHE C 177      10.226  32.343   4.247  1.00 97.13           C  
ATOM   3194  O   PHE C 177      10.514  32.978   5.264  1.00 97.13           O  
ATOM   3195  CB  PHE C 177       7.729  32.170   4.264  1.00 97.13           C  
ATOM   3196  CG  PHE C 177       6.522  31.346   3.907  1.00 97.13           C  
ATOM   3197  CD1 PHE C 177       6.056  31.300   2.598  1.00 97.13           C  
ATOM   3198  CD2 PHE C 177       5.852  30.616   4.881  1.00 97.13           C  
ATOM   3199  CE1 PHE C 177       4.938  30.538   2.265  1.00 97.13           C  
ATOM   3200  CE2 PHE C 177       4.735  29.851   4.555  1.00 97.13           C  
ATOM   3201  CZ  PHE C 177       4.279  29.815   3.247  1.00 97.13           C  
ATOM   3202  N   TYR C 178      10.871  32.367   3.139  1.00 96.23           N  
ATOM   3203  CA  TYR C 178      12.024  33.245   2.981  1.00 96.23           C  
ATOM   3204  C   TYR C 178      11.761  34.304   1.916  1.00 96.23           C  
ATOM   3205  O   TYR C 178      11.107  34.030   0.907  1.00 96.23           O  
ATOM   3206  CB  TYR C 178      13.271  32.435   2.615  1.00 96.23           C  
ATOM   3207  CG  TYR C 178      13.686  31.446   3.677  1.00 96.23           C  
ATOM   3208  CD1 TYR C 178      14.561  31.816   4.696  1.00 96.23           C  
ATOM   3209  CD2 TYR C 178      13.205  30.141   3.665  1.00 96.23           C  
ATOM   3210  CE1 TYR C 178      14.948  30.908   5.676  1.00 96.23           C  
ATOM   3211  CE2 TYR C 178      13.585  29.225   4.640  1.00 96.23           C  
ATOM   3212  CZ  TYR C 178      14.455  29.617   5.640  1.00 96.23           C  
ATOM   3213  OH  TYR C 178      14.835  28.714   6.608  1.00 96.23           O  
ATOM   3214  N   ARG C 179      12.180  35.476   2.179  1.00 95.28           N  
ATOM   3215  CA  ARG C 179      12.253  36.506   1.149  1.00 95.28           C  
ATOM   3216  C   ARG C 179      13.620  36.507   0.473  1.00 95.28           C  
ATOM   3217  O   ARG C 179      14.651  36.600   1.144  1.00 95.28           O  
ATOM   3218  CB  ARG C 179      11.963  37.886   1.746  1.00 95.28           C  
ATOM   3219  CG  ARG C 179      11.958  39.010   0.723  1.00 95.28           C  
ATOM   3220  CD  ARG C 179      11.042  40.151   1.144  1.00 95.28           C  
ATOM   3221  NE  ARG C 179      11.075  41.251   0.184  1.00 95.28           N  
ATOM   3222  CZ  ARG C 179      10.291  42.324   0.235  1.00 95.28           C  
ATOM   3223  NH1 ARG C 179       9.397  42.465   1.205  1.00 95.28           N  
ATOM   3224  NH2 ARG C 179      10.404  43.265  -0.691  1.00 95.28           N  
ATOM   3225  N   VAL C 180      13.624  36.287  -0.742  1.00 93.92           N  
ATOM   3226  CA  VAL C 180      14.867  36.217  -1.502  1.00 93.92           C  
ATOM   3227  C   VAL C 180      15.199  37.592  -2.078  1.00 93.92           C  
ATOM   3228  O   VAL C 180      14.415  38.158  -2.843  1.00 93.92           O  
ATOM   3229  CB  VAL C 180      14.781  35.172  -2.636  1.00 93.92           C  
ATOM   3230  CG1 VAL C 180      16.130  35.019  -3.336  1.00 93.92           C  
ATOM   3231  CG2 VAL C 180      14.306  33.827  -2.086  1.00 93.92           C  
ATOM   3232  N   TRP C 181      16.400  38.050  -1.681  1.00 90.90           N  
ATOM   3233  CA  TRP C 181      16.822  39.367  -2.146  1.00 90.90           C  
ATOM   3234  C   TRP C 181      17.741  39.249  -3.357  1.00 90.90           C  
ATOM   3235  O   TRP C 181      18.244  38.164  -3.659  1.00 90.90           O  
ATOM   3236  CB  TRP C 181      17.529  40.134  -1.024  1.00 90.90           C  
ATOM   3237  CG  TRP C 181      16.707  40.289   0.219  1.00 90.90           C  
ATOM   3238  CD1 TRP C 181      16.851  39.601   1.393  1.00 90.90           C  
ATOM   3239  CD2 TRP C 181      15.610  41.186   0.412  1.00 90.90           C  
ATOM   3240  CE2 TRP C 181      15.136  40.990   1.727  1.00 90.90           C  
ATOM   3241  CE3 TRP C 181      14.982  42.139  -0.401  1.00 90.90           C  
ATOM   3242  NE1 TRP C 181      15.908  40.019   2.303  1.00 90.90           N  
ATOM   3243  CZ2 TRP C 181      14.059  41.713   2.248  1.00 90.90           C  
ATOM   3244  CZ3 TRP C 181      13.912  42.857   0.119  1.00 90.90           C  
ATOM   3245  CH2 TRP C 181      13.463  42.639   1.432  1.00 90.90           C  
ATOM   3246  N   GLY C 182      17.834  40.257  -4.224  1.00 84.09           N  
ATOM   3247  CA  GLY C 182      18.637  40.279  -5.436  1.00 84.09           C  
ATOM   3248  C   GLY C 182      20.102  39.973  -5.187  1.00 84.09           C  
ATOM   3249  O   GLY C 182      20.806  39.511  -6.086  1.00 84.09           O  
ATOM   3250  N   ASN C 183      20.588  40.203  -3.889  1.00 84.21           N  
ATOM   3251  CA  ASN C 183      21.987  39.955  -3.560  1.00 84.21           C  
ATOM   3252  C   ASN C 183      22.214  38.509  -3.129  1.00 84.21           C  
ATOM   3253  O   ASN C 183      23.156  38.218  -2.390  1.00 84.21           O  
ATOM   3254  CB  ASN C 183      22.460  40.915  -2.467  1.00 84.21           C  
ATOM   3255  CG  ASN C 183      21.505  40.977  -1.291  1.00 84.21           C  
ATOM   3256  ND2 ASN C 183      21.842  41.790  -0.295  1.00 84.21           N  
ATOM   3257  OD1 ASN C 183      20.474  40.301  -1.276  1.00 84.21           O  
ATOM   3258  N   ASN C 184      21.418  37.610  -3.532  1.00 82.56           N  
ATOM   3259  CA  ASN C 184      21.513  36.191  -3.207  1.00 82.56           C  
ATOM   3260  C   ASN C 184      21.424  35.953  -1.703  1.00 82.56           C  
ATOM   3261  O   ASN C 184      22.054  35.034  -1.176  1.00 82.56           O  
ATOM   3262  CB  ASN C 184      22.811  35.599  -3.761  1.00 82.56           C  
ATOM   3263  CG  ASN C 184      22.646  35.037  -5.160  1.00 82.56           C  
ATOM   3264  ND2 ASN C 184      23.760  34.699  -5.799  1.00 82.56           N  
ATOM   3265  OD1 ASN C 184      21.527  34.908  -5.662  1.00 82.56           O  
ATOM   3266  N   THR C 185      20.932  36.933  -1.007  1.00 89.24           N  
ATOM   3267  CA  THR C 185      20.670  36.755   0.416  1.00 89.24           C  
ATOM   3268  C   THR C 185      19.185  36.506   0.666  1.00 89.24           C  
ATOM   3269  O   THR C 185      18.347  36.816  -0.184  1.00 89.24           O  
ATOM   3270  CB  THR C 185      21.131  37.981   1.227  1.00 89.24           C  
ATOM   3271  CG2 THR C 185      22.621  38.238   1.034  1.00 89.24           C  
ATOM   3272  OG1 THR C 185      20.397  39.134   0.796  1.00 89.24           O  
ATOM   3273  N   GLU C 186      18.957  35.758   1.704  1.00 92.19           N  
ATOM   3274  CA  GLU C 186      17.573  35.442   2.044  1.00 92.19           C  
ATOM   3275  C   GLU C 186      17.263  35.810   3.492  1.00 92.19           C  
ATOM   3276  O   GLU C 186      18.145  35.763   4.352  1.00 92.19           O  
ATOM   3277  CB  GLU C 186      17.286  33.957   1.807  1.00 92.19           C  
ATOM   3278  CG  GLU C 186      17.517  33.508   0.371  1.00 92.19           C  
ATOM   3279  CD  GLU C 186      17.260  32.025   0.157  1.00 92.19           C  
ATOM   3280  OE1 GLU C 186      17.376  31.550  -0.996  1.00 92.19           O  
ATOM   3281  OE2 GLU C 186      16.938  31.335   1.148  1.00 92.19           O  
ATOM   3282  N   THR C 187      16.072  36.354   3.758  1.00 94.28           N  
ATOM   3283  CA  THR C 187      15.593  36.682   5.096  1.00 94.28           C  
ATOM   3284  C   THR C 187      14.381  35.830   5.460  1.00 94.28           C  
ATOM   3285  O   THR C 187      13.457  35.679   4.658  1.00 94.28           O  
ATOM   3286  CB  THR C 187      15.227  38.173   5.207  1.00 94.28           C  
ATOM   3287  CG2 THR C 187      15.045  38.587   6.664  1.00 94.28           C  
ATOM   3288  OG1 THR C 187      16.274  38.961   4.626  1.00 94.28           O  
ATOM   3289  N   LEU C 188      14.436  35.260   6.675  1.00 95.34           N  
ATOM   3290  CA  LEU C 188      13.319  34.457   7.161  1.00 95.34           C  
ATOM   3291  C   LEU C 188      12.142  35.343   7.552  1.00 95.34           C  
ATOM   3292  O   LEU C 188      12.276  36.217   8.413  1.00 95.34           O  
ATOM   3293  CB  LEU C 188      13.751  33.605   8.357  1.00 95.34           C  
ATOM   3294  CG  LEU C 188      12.682  32.693   8.960  1.00 95.34           C  
ATOM   3295  CD1 LEU C 188      12.330  31.572   7.987  1.00 95.34           C  
ATOM   3296  CD2 LEU C 188      13.156  32.120  10.292  1.00 95.34           C  
ATOM   3297  N   VAL C 189      11.094  35.164   6.931  1.00 94.31           N  
ATOM   3298  CA  VAL C 189       9.917  36.000   7.146  1.00 94.31           C  
ATOM   3299  C   VAL C 189       8.990  35.335   8.161  1.00 94.31           C  
ATOM   3300  O   VAL C 189       8.501  35.987   9.087  1.00 94.31           O  
ATOM   3301  CB  VAL C 189       9.160  36.267   5.827  1.00 94.31           C  
ATOM   3302  CG1 VAL C 189       7.978  37.205   6.062  1.00 94.31           C  
ATOM   3303  CG2 VAL C 189      10.106  36.848   4.777  1.00 94.31           C  
ATOM   3304  N   SER C 190       8.660  34.115   7.967  1.00 94.32           N  
ATOM   3305  CA  SER C 190       7.765  33.384   8.858  1.00 94.32           C  
ATOM   3306  C   SER C 190       8.160  31.915   8.955  1.00 94.32           C  
ATOM   3307  O   SER C 190       8.717  31.353   8.009  1.00 94.32           O  
ATOM   3308  CB  SER C 190       6.317  33.501   8.378  1.00 94.32           C  
ATOM   3309  OG  SER C 190       5.677  32.236   8.396  1.00 94.32           O  
ATOM   3310  N   LYS C 191       8.020  31.354  10.178  1.00 95.28           N  
ATOM   3311  CA  LYS C 191       8.247  29.937  10.444  1.00 95.28           C  
ATOM   3312  C   LYS C 191       7.172  29.371  11.369  1.00 95.28           C  
ATOM   3313  O   LYS C 191       6.885  29.948  12.420  1.00 95.28           O  
ATOM   3314  CB  LYS C 191       9.631  29.719  11.056  1.00 95.28           C  
ATOM   3315  CG  LYS C 191       9.974  28.259  11.312  1.00 95.28           C  
ATOM   3316  CD  LYS C 191      11.396  28.102  11.834  1.00 95.28           C  
ATOM   3317  CE  LYS C 191      11.755  26.638  12.047  1.00 95.28           C  
ATOM   3318  NZ  LYS C 191      13.201  26.465  12.378  1.00 95.28           N  
ATOM   3319  N   GLY C 192       6.487  28.340  10.955  1.00 94.33           N  
ATOM   3320  CA  GLY C 192       5.452  27.724  11.770  1.00 94.33           C  
ATOM   3321  C   GLY C 192       4.751  26.573  11.074  1.00 94.33           C  
ATOM   3322  O   GLY C 192       5.239  26.061  10.065  1.00 94.33           O  
ATOM   3323  N   LYS C 193       3.642  26.178  11.648  1.00 94.17           N  
ATOM   3324  CA  LYS C 193       2.870  25.057  11.119  1.00 94.17           C  
ATOM   3325  C   LYS C 193       1.880  25.525  10.056  1.00 94.17           C  
ATOM   3326  O   LYS C 193       1.280  24.707   9.356  1.00 94.17           O  
ATOM   3327  CB  LYS C 193       2.129  24.336  12.245  1.00 94.17           C  
ATOM   3328  CG  LYS C 193       3.045  23.713  13.289  1.00 94.17           C  
ATOM   3329  CD  LYS C 193       3.839  22.548  12.712  1.00 94.17           C  
ATOM   3330  CE  LYS C 193       4.659  21.844  13.785  1.00 94.17           C  
ATOM   3331  NZ  LYS C 193       5.762  21.029  13.193  1.00 94.17           N  
ATOM   3332  N   GLU C 194       1.836  26.871   9.928  1.00 94.37           N  
ATOM   3333  CA  GLU C 194       0.939  27.437   8.925  1.00 94.37           C  
ATOM   3334  C   GLU C 194       1.532  27.315   7.523  1.00 94.37           C  
ATOM   3335  O   GLU C 194       2.663  27.743   7.283  1.00 94.37           O  
ATOM   3336  CB  GLU C 194       0.634  28.902   9.241  1.00 94.37           C  
ATOM   3337  CG  GLU C 194      -0.161  29.102  10.524  1.00 94.37           C  
ATOM   3338  CD  GLU C 194      -0.631  30.535  10.722  1.00 94.37           C  
ATOM   3339  OE1 GLU C 194      -1.331  30.811  11.722  1.00 94.37           O  
ATOM   3340  OE2 GLU C 194      -0.298  31.388   9.868  1.00 94.37           O  
ATOM   3341  N   ALA C 195       0.800  26.825   6.647  1.00 95.56           N  
ATOM   3342  CA  ALA C 195       1.275  26.562   5.291  1.00 95.56           C  
ATOM   3343  C   ALA C 195       1.181  27.813   4.423  1.00 95.56           C  
ATOM   3344  O   ALA C 195       1.622  27.813   3.271  1.00 95.56           O  
ATOM   3345  CB  ALA C 195       0.481  25.420   4.661  1.00 95.56           C  
ATOM   3346  N   THR C 196       0.602  28.855   4.948  1.00 96.21           N  
ATOM   3347  CA  THR C 196       0.401  30.065   4.159  1.00 96.21           C  
ATOM   3348  C   THR C 196       1.081  31.261   4.818  1.00 96.21           C  
ATOM   3349  O   THR C 196       1.204  31.314   6.044  1.00 96.21           O  
ATOM   3350  CB  THR C 196      -1.098  30.365   3.968  1.00 96.21           C  
ATOM   3351  CG2 THR C 196      -1.799  29.220   3.243  1.00 96.21           C  
ATOM   3352  OG1 THR C 196      -1.710  30.548   5.251  1.00 96.21           O  
ATOM   3353  N   LEU C 197       1.629  32.085   4.025  1.00 95.58           N  
ATOM   3354  CA  LEU C 197       2.130  33.387   4.451  1.00 95.58           C  
ATOM   3355  C   LEU C 197       1.195  34.504   3.998  1.00 95.58           C  
ATOM   3356  O   LEU C 197       0.940  34.658   2.802  1.00 95.58           O  
ATOM   3357  CB  LEU C 197       3.537  33.627   3.896  1.00 95.58           C  
ATOM   3358  CG  LEU C 197       4.155  34.997   4.183  1.00 95.58           C  
ATOM   3359  CD1 LEU C 197       4.474  35.133   5.669  1.00 95.58           C  
ATOM   3360  CD2 LEU C 197       5.406  35.207   3.340  1.00 95.58           C  
ATOM   3361  N   THR C 198       0.632  35.178   4.913  1.00 95.62           N  
ATOM   3362  CA  THR C 198      -0.296  36.258   4.596  1.00 95.62           C  
ATOM   3363  C   THR C 198       0.284  37.608   5.008  1.00 95.62           C  
ATOM   3364  O   THR C 198       0.755  37.769   6.136  1.00 95.62           O  
ATOM   3365  CB  THR C 198      -1.655  36.049   5.288  1.00 95.62           C  
ATOM   3366  CG2 THR C 198      -2.673  37.087   4.829  1.00 95.62           C  
ATOM   3367  OG1 THR C 198      -2.149  34.741   4.974  1.00 95.62           O  
ATOM   3368  N   LYS C 199       0.391  38.571   4.146  1.00 93.81           N  
ATOM   3369  CA  LYS C 199       0.769  39.958   4.401  1.00 93.81           C  
ATOM   3370  C   LYS C 199      -0.360  40.913   4.021  1.00 93.81           C  
ATOM   3371  O   LYS C 199      -0.698  41.046   2.844  1.00 93.81           O  
ATOM   3372  CB  LYS C 199       2.041  40.318   3.632  1.00 93.81           C  
ATOM   3373  CG  LYS C 199       2.591  41.699   3.956  1.00 93.81           C  
ATOM   3374  CD  LYS C 199       4.110  41.733   3.856  1.00 93.81           C  
ATOM   3375  CE  LYS C 199       4.663  43.111   4.195  1.00 93.81           C  
ATOM   3376  NZ  LYS C 199       6.153  43.145   4.117  1.00 93.81           N  
ATOM   3377  N   PRO C 200      -0.933  41.479   4.976  1.00 93.47           N  
ATOM   3378  CA  PRO C 200      -2.025  42.404   4.666  1.00 93.47           C  
ATOM   3379  C   PRO C 200      -1.531  43.725   4.079  1.00 93.47           C  
ATOM   3380  O   PRO C 200      -0.395  44.133   4.338  1.00 93.47           O  
ATOM   3381  CB  PRO C 200      -2.696  42.627   6.023  1.00 93.47           C  
ATOM   3382  CG  PRO C 200      -1.614  42.392   7.027  1.00 93.47           C  
ATOM   3383  CD  PRO C 200      -0.613  41.441   6.435  1.00 93.47           C  
ATOM   3384  N   MET C 201      -2.306  44.370   3.293  1.00 90.98           N  
ATOM   3385  CA  MET C 201      -2.062  45.697   2.736  1.00 90.98           C  
ATOM   3386  C   MET C 201      -0.678  45.774   2.099  1.00 90.98           C  
ATOM   3387  O   MET C 201       0.164  46.565   2.528  1.00 90.98           O  
ATOM   3388  CB  MET C 201      -2.199  46.770   3.818  1.00 90.98           C  
ATOM   3389  CG  MET C 201      -3.595  46.865   4.413  1.00 90.98           C  
ATOM   3390  SD  MET C 201      -3.778  48.292   5.552  1.00 90.98           S  
ATOM   3391  CE  MET C 201      -5.067  47.654   6.659  1.00 90.98           C  
ATOM   3392  N   VAL C 202      -0.570  45.050   1.092  1.00 90.75           N  
ATOM   3393  CA  VAL C 202       0.741  44.919   0.466  1.00 90.75           C  
ATOM   3394  C   VAL C 202       1.094  46.210  -0.268  1.00 90.75           C  
ATOM   3395  O   VAL C 202       0.211  46.896  -0.790  1.00 90.75           O  
ATOM   3396  CB  VAL C 202       0.788  43.722  -0.509  1.00 90.75           C  
ATOM   3397  CG1 VAL C 202      -0.026  44.016  -1.767  1.00 90.75           C  
ATOM   3398  CG2 VAL C 202       2.234  43.385  -0.871  1.00 90.75           C  
ATOM   3399  N   GLY C 203       2.373  46.619  -0.347  1.00 91.16           N  
ATOM   3400  CA  GLY C 203       2.931  47.744  -1.080  1.00 91.16           C  
ATOM   3401  C   GLY C 203       3.978  47.333  -2.098  1.00 91.16           C  
ATOM   3402  O   GLY C 203       4.292  46.148  -2.229  1.00 91.16           O  
ATOM   3403  N   PRO C 204       4.476  48.265  -2.924  1.00 91.11           N  
ATOM   3404  CA  PRO C 204       5.507  47.978  -3.924  1.00 91.11           C  
ATOM   3405  C   PRO C 204       6.770  47.375  -3.315  1.00 91.11           C  
ATOM   3406  O   PRO C 204       7.500  46.647  -3.991  1.00 91.11           O  
ATOM   3407  CB  PRO C 204       5.798  49.352  -4.534  1.00 91.11           C  
ATOM   3408  CG  PRO C 204       4.650  50.210  -4.111  1.00 91.11           C  
ATOM   3409  CD  PRO C 204       4.011  49.588  -2.902  1.00 91.11           C  
ATOM   3410  N   GLU C 205       6.984  47.586  -2.002  1.00 90.50           N  
ATOM   3411  CA  GLU C 205       8.174  47.061  -1.342  1.00 90.50           C  
ATOM   3412  C   GLU C 205       8.045  45.564  -1.078  1.00 90.50           C  
ATOM   3413  O   GLU C 205       9.046  44.876  -0.865  1.00 90.50           O  
ATOM   3414  CB  GLU C 205       8.434  47.805  -0.029  1.00 90.50           C  
ATOM   3415  CG  GLU C 205       7.330  47.636   1.003  1.00 90.50           C  
ATOM   3416  CD  GLU C 205       6.188  48.624   0.828  1.00 90.50           C  
ATOM   3417  OE1 GLU C 205       5.318  48.713   1.724  1.00 90.50           O  
ATOM   3418  OE2 GLU C 205       6.160  49.315  -0.215  1.00 90.50           O  
ATOM   3419  N   ASP C 206       6.814  45.178  -1.021  1.00 93.02           N  
ATOM   3420  CA  ASP C 206       6.551  43.771  -0.735  1.00 93.02           C  
ATOM   3421  C   ASP C 206       6.707  42.916  -1.990  1.00 93.02           C  
ATOM   3422  O   ASP C 206       6.655  41.687  -1.921  1.00 93.02           O  
ATOM   3423  CB  ASP C 206       5.147  43.596  -0.149  1.00 93.02           C  
ATOM   3424  CG  ASP C 206       4.983  44.260   1.205  1.00 93.02           C  
ATOM   3425  OD1 ASP C 206       5.871  44.108   2.072  1.00 93.02           O  
ATOM   3426  OD2 ASP C 206       3.954  44.940   1.410  1.00 93.02           O  
ATOM   3427  N   ALA C 207       6.888  43.551  -3.183  1.00 93.48           N  
ATOM   3428  CA  ALA C 207       7.116  42.810  -4.421  1.00 93.48           C  
ATOM   3429  C   ALA C 207       8.502  42.171  -4.431  1.00 93.48           C  
ATOM   3430  O   ALA C 207       9.410  42.634  -3.738  1.00 93.48           O  
ATOM   3431  CB  ALA C 207       6.949  43.729  -5.629  1.00 93.48           C  
ATOM   3432  N   GLY C 208       8.529  41.028  -5.128  1.00 93.00           N  
ATOM   3433  CA  GLY C 208       9.801  40.328  -5.213  1.00 93.00           C  
ATOM   3434  C   GLY C 208       9.652  38.818  -5.211  1.00 93.00           C  
ATOM   3435  O   GLY C 208       8.609  38.291  -5.604  1.00 93.00           O  
ATOM   3436  N   SER C 209      10.841  38.205  -4.763  1.00 94.69           N  
ATOM   3437  CA  SER C 209      10.897  36.746  -4.782  1.00 94.69           C  
ATOM   3438  C   SER C 209      10.830  36.172  -3.372  1.00 94.69           C  
ATOM   3439  O   SER C 209      11.460  36.697  -2.451  1.00 94.69           O  
ATOM   3440  CB  SER C 209      12.173  36.269  -5.476  1.00 94.69           C  
ATOM   3441  OG  SER C 209      12.216  36.721  -6.819  1.00 94.69           O  
ATOM   3442  N   TYR C 210       9.908  35.216  -3.224  1.00 95.93           N  
ATOM   3443  CA  TYR C 210       9.771  34.500  -1.961  1.00 95.93           C  
ATOM   3444  C   TYR C 210      10.010  33.007  -2.153  1.00 95.93           C  
ATOM   3445  O   TYR C 210       9.900  32.492  -3.268  1.00 95.93           O  
ATOM   3446  CB  TYR C 210       8.382  34.733  -1.359  1.00 95.93           C  
ATOM   3447  CG  TYR C 210       8.139  36.160  -0.931  1.00 95.93           C  
ATOM   3448  CD1 TYR C 210       8.243  36.534   0.407  1.00 95.93           C  
ATOM   3449  CD2 TYR C 210       7.802  37.137  -1.862  1.00 95.93           C  
ATOM   3450  CE1 TYR C 210       8.018  37.847   0.807  1.00 95.93           C  
ATOM   3451  CE2 TYR C 210       7.574  38.453  -1.473  1.00 95.93           C  
ATOM   3452  CZ  TYR C 210       7.684  38.798  -0.139  1.00 95.93           C  
ATOM   3453  OH  TYR C 210       7.461  40.099   0.251  1.00 95.93           O  
ATOM   3454  N   ARG C 211      10.414  32.344  -1.103  1.00 95.23           N  
ATOM   3455  CA  ARG C 211      10.650  30.905  -1.124  1.00 95.23           C  
ATOM   3456  C   ARG C 211      10.047  30.231   0.103  1.00 95.23           C  
ATOM   3457  O   ARG C 211      10.186  30.730   1.223  1.00 95.23           O  
ATOM   3458  CB  ARG C 211      12.150  30.607  -1.201  1.00 95.23           C  
ATOM   3459  CG  ARG C 211      12.477  29.135  -1.393  1.00 95.23           C  
ATOM   3460  CD  ARG C 211      13.979  28.895  -1.456  1.00 95.23           C  
ATOM   3461  NE  ARG C 211      14.621  29.153  -0.170  1.00 95.23           N  
ATOM   3462  CZ  ARG C 211      15.860  29.613  -0.021  1.00 95.23           C  
ATOM   3463  NH1 ARG C 211      16.618  29.876  -1.079  1.00 95.23           N  
ATOM   3464  NH2 ARG C 211      16.345  29.812   1.196  1.00 95.23           N  
ATOM   3465  N   CYS C 212       9.302  29.236  -0.166  1.00 96.03           N  
ATOM   3466  CA  CYS C 212       8.753  28.434   0.922  1.00 96.03           C  
ATOM   3467  C   CYS C 212       9.488  27.105   1.043  1.00 96.03           C  
ATOM   3468  O   CYS C 212       9.774  26.453   0.037  1.00 96.03           O  
ATOM   3469  CB  CYS C 212       7.262  28.184   0.705  1.00 96.03           C  
ATOM   3470  SG  CYS C 212       6.555  26.964   1.834  1.00 96.03           S  
ATOM   3471  N   GLU C 213       9.833  26.655   2.204  1.00 94.22           N  
ATOM   3472  CA  GLU C 213      10.483  25.380   2.492  1.00 94.22           C  
ATOM   3473  C   GLU C 213       9.746  24.622   3.593  1.00 94.22           C  
ATOM   3474  O   GLU C 213       9.577  25.134   4.701  1.00 94.22           O  
ATOM   3475  CB  GLU C 213      11.944  25.598   2.892  1.00 94.22           C  
ATOM   3476  CG  GLU C 213      12.754  24.313   2.989  1.00 94.22           C  
ATOM   3477  CD  GLU C 213      14.229  24.554   3.269  1.00 94.22           C  
ATOM   3478  OE1 GLU C 213      14.886  23.670   3.864  1.00 94.22           O  
ATOM   3479  OE2 GLU C 213      14.732  25.636   2.890  1.00 94.22           O  
ATOM   3480  N   LEU C 214       9.241  23.526   3.235  1.00 95.09           N  
ATOM   3481  CA  LEU C 214       8.647  22.644   4.234  1.00 95.09           C  
ATOM   3482  C   LEU C 214       9.682  21.665   4.779  1.00 95.09           C  
ATOM   3483  O   LEU C 214      10.201  20.827   4.036  1.00 95.09           O  
ATOM   3484  CB  LEU C 214       7.465  21.876   3.638  1.00 95.09           C  
ATOM   3485  CG  LEU C 214       6.771  20.875   4.562  1.00 95.09           C  
ATOM   3486  CD1 LEU C 214       6.204  21.586   5.785  1.00 95.09           C  
ATOM   3487  CD2 LEU C 214       5.672  20.128   3.814  1.00 95.09           C  
ATOM   3488  N   GLY C 215       9.894  21.743   5.992  1.00 93.22           N  
ATOM   3489  CA  GLY C 215      10.915  20.916   6.616  1.00 93.22           C  
ATOM   3490  C   GLY C 215      10.451  19.496   6.883  1.00 93.22           C  
ATOM   3491  O   GLY C 215       9.251  19.216   6.864  1.00 93.22           O  
ATOM   3492  N   SER C 216      11.464  18.562   7.070  1.00 92.20           N  
ATOM   3493  CA  SER C 216      11.240  17.162   7.415  1.00 92.20           C  
ATOM   3494  C   SER C 216      12.243  16.683   8.459  1.00 92.20           C  
ATOM   3495  O   SER C 216      13.263  17.334   8.693  1.00 92.20           O  
ATOM   3496  CB  SER C 216      11.332  16.281   6.167  1.00 92.20           C  
ATOM   3497  OG  SER C 216      11.649  14.945   6.516  1.00 92.20           O  
ATOM   3498  N   VAL C 217      11.776  15.690   9.169  1.00 89.33           N  
ATOM   3499  CA  VAL C 217      12.670  15.113  10.167  1.00 89.33           C  
ATOM   3500  C   VAL C 217      13.929  14.578   9.486  1.00 89.33           C  
ATOM   3501  O   VAL C 217      14.976  14.440  10.123  1.00 89.33           O  
ATOM   3502  CB  VAL C 217      11.977  13.988  10.967  1.00 89.33           C  
ATOM   3503  CG1 VAL C 217      10.925  14.566  11.912  1.00 89.33           C  
ATOM   3504  CG2 VAL C 217      11.347  12.970  10.018  1.00 89.33           C  
ATOM   3505  N   ASN C 218      13.742  14.434   8.234  1.00 82.09           N  
ATOM   3506  CA  ASN C 218      14.931  14.070   7.469  1.00 82.09           C  
ATOM   3507  C   ASN C 218      15.791  15.291   7.156  1.00 82.09           C  
ATOM   3508  O   ASN C 218      15.404  16.422   7.455  1.00 82.09           O  
ATOM   3509  CB  ASN C 218      14.538  13.351   6.176  1.00 82.09           C  
ATOM   3510  CG  ASN C 218      13.935  11.984   6.429  1.00 82.09           C  
ATOM   3511  ND2 ASN C 218      13.357  11.390   5.391  1.00 82.09           N  
ATOM   3512  OD1 ASN C 218      13.986  11.466   7.548  1.00 82.09           O  
ATOM   3513  N   SER C 219      17.064  15.259   6.928  1.00 77.81           N  
ATOM   3514  CA  SER C 219      18.005  16.347   6.680  1.00 77.81           C  
ATOM   3515  C   SER C 219      17.609  17.149   5.445  1.00 77.81           C  
ATOM   3516  O   SER C 219      17.945  18.330   5.331  1.00 77.81           O  
ATOM   3517  CB  SER C 219      19.423  15.800   6.508  1.00 77.81           C  
ATOM   3518  OG  SER C 219      19.406  14.391   6.367  1.00 77.81           O  
ATOM   3519  N   SER C 220      16.643  16.648   4.605  1.00 85.95           N  
ATOM   3520  CA  SER C 220      16.254  17.345   3.384  1.00 85.95           C  
ATOM   3521  C   SER C 220      14.815  17.842   3.466  1.00 85.95           C  
ATOM   3522  O   SER C 220      13.969  17.209   4.102  1.00 85.95           O  
ATOM   3523  CB  SER C 220      16.417  16.432   2.168  1.00 85.95           C  
ATOM   3524  OG  SER C 220      15.608  15.275   2.297  1.00 85.95           O  
ATOM   3525  N   PRO C 221      14.616  19.056   2.932  1.00 91.68           N  
ATOM   3526  CA  PRO C 221      13.244  19.569   2.941  1.00 91.68           C  
ATOM   3527  C   PRO C 221      12.281  18.693   2.141  1.00 91.68           C  
ATOM   3528  O   PRO C 221      12.693  18.028   1.188  1.00 91.68           O  
ATOM   3529  CB  PRO C 221      13.380  20.952   2.301  1.00 91.68           C  
ATOM   3530  CG  PRO C 221      14.734  20.947   1.665  1.00 91.68           C  
ATOM   3531  CD  PRO C 221      15.525  19.807   2.239  1.00 91.68           C  
ATOM   3532  N   ALA C 222      11.062  18.674   2.577  1.00 94.21           N  
ATOM   3533  CA  ALA C 222      10.024  17.896   1.905  1.00 94.21           C  
ATOM   3534  C   ALA C 222       9.550  18.594   0.634  1.00 94.21           C  
ATOM   3535  O   ALA C 222       9.343  17.949  -0.396  1.00 94.21           O  
ATOM   3536  CB  ALA C 222       8.847  17.654   2.847  1.00 94.21           C  
ATOM   3537  N   THR C 223       9.411  19.911   0.771  1.00 95.11           N  
ATOM   3538  CA  THR C 223       8.916  20.692  -0.358  1.00 95.11           C  
ATOM   3539  C   THR C 223       9.611  22.049  -0.422  1.00 95.11           C  
ATOM   3540  O   THR C 223       9.904  22.652   0.612  1.00 95.11           O  
ATOM   3541  CB  THR C 223       7.393  20.895  -0.271  1.00 95.11           C  
ATOM   3542  CG2 THR C 223       6.894  21.804  -1.390  1.00 95.11           C  
ATOM   3543  OG1 THR C 223       6.740  19.624  -0.378  1.00 95.11           O  
ATOM   3544  N   ILE C 224       9.927  22.431  -1.677  1.00 95.00           N  
ATOM   3545  CA  ILE C 224      10.434  23.774  -1.938  1.00 95.00           C  
ATOM   3546  C   ILE C 224       9.612  24.429  -3.045  1.00 95.00           C  
ATOM   3547  O   ILE C 224       9.500  23.888  -4.148  1.00 95.00           O  
ATOM   3548  CB  ILE C 224      11.930  23.748  -2.325  1.00 95.00           C  
ATOM   3549  CG1 ILE C 224      12.761  23.117  -1.201  1.00 95.00           C  
ATOM   3550  CG2 ILE C 224      12.428  25.160  -2.648  1.00 95.00           C  
ATOM   3551  CD1 ILE C 224      14.229  22.915  -1.556  1.00 95.00           C  
ATOM   3552  N   ILE C 225       9.052  25.540  -2.754  1.00 95.63           N  
ATOM   3553  CA  ILE C 225       8.273  26.285  -3.737  1.00 95.63           C  
ATOM   3554  C   ILE C 225       8.779  27.724  -3.814  1.00 95.63           C  
ATOM   3555  O   ILE C 225       8.999  28.366  -2.786  1.00 95.63           O  
ATOM   3556  CB  ILE C 225       6.766  26.264  -3.398  1.00 95.63           C  
ATOM   3557  CG1 ILE C 225       6.233  24.827  -3.421  1.00 95.63           C  
ATOM   3558  CG2 ILE C 225       5.982  27.155  -4.366  1.00 95.63           C  
ATOM   3559  CD1 ILE C 225       4.766  24.704  -3.030  1.00 95.63           C  
ATOM   3560  N   ASN C 226       8.927  28.219  -5.005  1.00 94.62           N  
ATOM   3561  CA  ASN C 226       9.338  29.602  -5.226  1.00 94.62           C  
ATOM   3562  C   ASN C 226       8.173  30.464  -5.702  1.00 94.62           C  
ATOM   3563  O   ASN C 226       7.355  30.019  -6.511  1.00 94.62           O  
ATOM   3564  CB  ASN C 226      10.491  29.665  -6.231  1.00 94.62           C  
ATOM   3565  CG  ASN C 226      11.738  28.959  -5.735  1.00 94.62           C  
ATOM   3566  ND2 ASN C 226      12.233  28.010  -6.520  1.00 94.62           N  
ATOM   3567  OD1 ASN C 226      12.250  29.264  -4.654  1.00 94.62           O  
ATOM   3568  N   PHE C 227       8.092  31.650  -5.086  1.00 95.58           N  
ATOM   3569  CA  PHE C 227       7.029  32.579  -5.447  1.00 95.58           C  
ATOM   3570  C   PHE C 227       7.608  33.860  -6.039  1.00 95.58           C  
ATOM   3571  O   PHE C 227       8.634  34.358  -5.570  1.00 95.58           O  
ATOM   3572  CB  PHE C 227       6.162  32.910  -4.228  1.00 95.58           C  
ATOM   3573  CG  PHE C 227       5.515  31.706  -3.600  1.00 95.58           C  
ATOM   3574  CD1 PHE C 227       4.250  31.292  -4.000  1.00 95.58           C  
ATOM   3575  CD2 PHE C 227       6.171  30.987  -2.609  1.00 95.58           C  
ATOM   3576  CE1 PHE C 227       3.648  30.178  -3.420  1.00 95.58           C  
ATOM   3577  CE2 PHE C 227       5.576  29.871  -2.026  1.00 95.58           C  
ATOM   3578  CZ  PHE C 227       4.314  29.469  -2.432  1.00 95.58           C  
ATOM   3579  N   HIS C 228       7.052  34.284  -7.124  1.00 95.65           N  
ATOM   3580  CA  HIS C 228       7.338  35.600  -7.683  1.00 95.65           C  
ATOM   3581  C   HIS C 228       6.136  36.530  -7.548  1.00 95.65           C  
ATOM   3582  O   HIS C 228       5.126  36.348  -8.231  1.00 95.65           O  
ATOM   3583  CB  HIS C 228       7.745  35.480  -9.153  1.00 95.65           C  
ATOM   3584  CG  HIS C 228       8.240  36.762  -9.745  1.00 95.65           C  
ATOM   3585  CD2 HIS C 228       7.802  37.478 -10.806  1.00 95.65           C  
ATOM   3586  ND1 HIS C 228       9.322  37.447  -9.236  1.00 95.65           N  
ATOM   3587  CE1 HIS C 228       9.526  38.535  -9.960  1.00 95.65           C  
ATOM   3588  NE2 HIS C 228       8.617  38.577 -10.920  1.00 95.65           N  
ATOM   3589  N   VAL C 229       6.290  37.519  -6.696  1.00 95.33           N  
ATOM   3590  CA  VAL C 229       5.171  38.393  -6.359  1.00 95.33           C  
ATOM   3591  C   VAL C 229       5.303  39.717  -7.107  1.00 95.33           C  
ATOM   3592  O   VAL C 229       6.354  40.361  -7.060  1.00 95.33           O  
ATOM   3593  CB  VAL C 229       5.088  38.647  -4.837  1.00 95.33           C  
ATOM   3594  CG1 VAL C 229       3.930  39.588  -4.508  1.00 95.33           C  
ATOM   3595  CG2 VAL C 229       4.938  37.326  -4.083  1.00 95.33           C  
ATOM   3596  N   THR C 230       4.248  40.091  -7.816  1.00 94.52           N  
ATOM   3597  CA  THR C 230       4.159  41.381  -8.491  1.00 94.52           C  
ATOM   3598  C   THR C 230       2.988  42.195  -7.949  1.00 94.52           C  
ATOM   3599  O   THR C 230       1.863  41.696  -7.867  1.00 94.52           O  
ATOM   3600  CB  THR C 230       4.004  41.205 -10.012  1.00 94.52           C  
ATOM   3601  CG2 THR C 230       5.362  41.188 -10.706  1.00 94.52           C  
ATOM   3602  OG1 THR C 230       3.328  39.969 -10.279  1.00 94.52           O  
ATOM   3603  N   VAL C 231       3.307  43.399  -7.486  1.00 92.77           N  
ATOM   3604  CA  VAL C 231       2.271  44.278  -6.954  1.00 92.77           C  
ATOM   3605  C   VAL C 231       1.794  45.235  -8.043  1.00 92.77           C  
ATOM   3606  O   VAL C 231       2.593  45.981  -8.616  1.00 92.77           O  
ATOM   3607  CB  VAL C 231       2.775  45.071  -5.728  1.00 92.77           C  
ATOM   3608  CG1 VAL C 231       1.677  45.987  -5.188  1.00 92.77           C  
ATOM   3609  CG2 VAL C 231       3.264  44.119  -4.639  1.00 92.77           C  
ATOM   3610  N   LEU C 232       0.503  45.188  -8.353  1.00 91.68           N  
ATOM   3611  CA  LEU C 232      -0.096  46.041  -9.374  1.00 91.68           C  
ATOM   3612  C   LEU C 232      -0.622  47.334  -8.762  1.00 91.68           C  
ATOM   3613  O   LEU C 232      -1.220  47.317  -7.684  1.00 91.68           O  
ATOM   3614  CB  LEU C 232      -1.228  45.303 -10.092  1.00 91.68           C  
ATOM   3615  CG  LEU C 232      -0.873  43.948 -10.708  1.00 91.68           C  
ATOM   3616  CD1 LEU C 232      -2.138  43.216 -11.142  1.00 91.68           C  
ATOM   3617  CD2 LEU C 232       0.077  44.130 -11.887  1.00 91.68           C  
ATOM   3618  N   PRO C 233      -0.183  48.425  -9.259  1.00 84.24           N  
ATOM   3619  CA  PRO C 233      -0.637  49.710  -8.723  1.00 84.24           C  
ATOM   3620  C   PRO C 233      -2.154  49.873  -8.787  1.00 84.24           C  
ATOM   3621  O   PRO C 233      -2.818  49.201  -9.581  1.00 84.24           O  
ATOM   3622  CB  PRO C 233       0.060  50.734  -9.623  1.00 84.24           C  
ATOM   3623  CG  PRO C 233       0.531  49.946 -10.802  1.00 84.24           C  
ATOM   3624  CD  PRO C 233       0.417  48.485 -10.478  1.00 84.24           C  
ATOM   3625  N   LYS C 234      -2.760  50.395  -7.812  1.00 71.09           N  
ATOM   3626  CA  LYS C 234      -4.195  50.660  -7.774  1.00 71.09           C  
ATOM   3627  C   LYS C 234      -4.662  51.347  -9.055  1.00 71.09           C  
ATOM   3628  O   LYS C 234      -3.985  52.239  -9.571  1.00 71.09           O  
ATOM   3629  CB  LYS C 234      -4.550  51.520  -6.560  1.00 71.09           C  
ATOM   3630  CG  LYS C 234      -5.536  50.865  -5.605  1.00 71.09           C  
ATOM   3631  CD  LYS C 234      -5.848  51.766  -4.417  1.00 71.09           C  
ATOM   3632  CE  LYS C 234      -6.830  51.109  -3.458  1.00 71.09           C  
ATOM   3633  NZ  LYS C 234      -7.127  51.983  -2.284  1.00 71.09           N  
ATOM   3634  N   MET C 235      -5.147  50.653  -9.988  1.00 60.94           N  
ATOM   3635  CA  MET C 235      -5.716  51.379 -11.121  1.00 60.94           C  
ATOM   3636  C   MET C 235      -6.650  52.486 -10.644  1.00 60.94           C  
ATOM   3637  O   MET C 235      -7.491  52.263  -9.771  1.00 60.94           O  
ATOM   3638  CB  MET C 235      -6.469  50.424 -12.049  1.00 60.94           C  
ATOM   3639  CG  MET C 235      -5.565  49.642 -12.988  1.00 60.94           C  
ATOM   3640  SD  MET C 235      -6.162  49.669 -14.722  1.00 60.94           S  
ATOM   3641  CE  MET C 235      -5.374  48.164 -15.357  1.00 60.94           C  
ATOM   3642  N   ILE C 236      -6.140  53.710 -10.406  1.00 51.06           N  
ATOM   3643  CA  ILE C 236      -7.110  54.792 -10.272  1.00 51.06           C  
ATOM   3644  C   ILE C 236      -8.225  54.615 -11.299  1.00 51.06           C  
ATOM   3645  O   ILE C 236      -7.971  54.614 -12.506  1.00 51.06           O  
ATOM   3646  CB  ILE C 236      -6.441  56.175 -10.439  1.00 51.06           C  
ATOM   3647  CG1 ILE C 236      -5.249  56.310  -9.484  1.00 51.06           C  
ATOM   3648  CG2 ILE C 236      -7.457  57.297 -10.208  1.00 51.06           C  
ATOM   3649  CD1 ILE C 236      -4.331  57.483  -9.803  1.00 51.06           C  
ATOM   3650  N   LYS C 237      -9.136  53.584 -11.103  1.00 48.06           N  
ATOM   3651  CA  LYS C 237     -10.290  53.658 -11.994  1.00 48.06           C  
ATOM   3652  C   LYS C 237     -10.687  55.107 -12.262  1.00 48.06           C  
ATOM   3653  O   LYS C 237     -10.999  55.852 -11.331  1.00 48.06           O  
ATOM   3654  CB  LYS C 237     -11.474  52.891 -11.403  1.00 48.06           C  
ATOM   3655  CG  LYS C 237     -11.526  51.425 -11.808  1.00 48.06           C  
ATOM   3656  CD  LYS C 237     -12.759  50.731 -11.239  1.00 48.06           C  
ATOM   3657  CE  LYS C 237     -12.770  49.247 -11.576  1.00 48.06           C  
ATOM   3658  NZ  LYS C 237     -13.963  48.557 -10.999  1.00 48.06           N  
ATOM   3659  N   GLU C 238      -9.936  55.906 -13.077  1.00 44.30           N  
ATOM   3660  CA  GLU C 238     -10.570  57.155 -13.490  1.00 44.30           C  
ATOM   3661  C   GLU C 238     -12.069  56.968 -13.705  1.00 44.30           C  
ATOM   3662  O   GLU C 238     -12.487  56.117 -14.492  1.00 44.30           O  
ATOM   3663  CB  GLU C 238      -9.919  57.692 -14.767  1.00 44.30           C  
ATOM   3664  CG  GLU C 238      -9.095  58.954 -14.554  1.00 44.30           C  
ATOM   3665  CD  GLU C 238      -8.412  59.446 -15.820  1.00 44.30           C  
ATOM   3666  OE1 GLU C 238      -7.788  60.531 -15.791  1.00 44.30           O  
ATOM   3667  OE2 GLU C 238      -8.500  58.740 -16.849  1.00 44.30           O  
ATOM   3668  N   GLU C 239     -12.825  56.918 -12.575  1.00 43.24           N  
ATOM   3669  CA  GLU C 239     -14.279  56.911 -12.702  1.00 43.24           C  
ATOM   3670  C   GLU C 239     -14.732  57.746 -13.896  1.00 43.24           C  
ATOM   3671  O   GLU C 239     -14.451  58.944 -13.966  1.00 43.24           O  
ATOM   3672  CB  GLU C 239     -14.934  57.430 -11.420  1.00 43.24           C  
ATOM   3673  CG  GLU C 239     -15.880  56.433 -10.766  1.00 43.24           C  
ATOM   3674  CD  GLU C 239     -16.468  56.934  -9.456  1.00 43.24           C  
ATOM   3675  OE1 GLU C 239     -17.382  56.276  -8.909  1.00 43.24           O  
ATOM   3676  OE2 GLU C 239     -16.012  57.995  -8.974  1.00 43.24           O  
ATOM   3677  N   LYS C 240     -14.571  57.307 -15.121  1.00 43.90           N  
ATOM   3678  CA  LYS C 240     -15.203  58.079 -16.185  1.00 43.90           C  
ATOM   3679  C   LYS C 240     -16.541  58.655 -15.728  1.00 43.90           C  
ATOM   3680  O   LYS C 240     -17.373  57.938 -15.171  1.00 43.90           O  
ATOM   3681  CB  LYS C 240     -15.404  57.215 -17.430  1.00 43.90           C  
ATOM   3682  CG  LYS C 240     -14.372  57.453 -18.522  1.00 43.90           C  
ATOM   3683  CD  LYS C 240     -14.653  56.601 -19.754  1.00 43.90           C  
ATOM   3684  CE  LYS C 240     -13.568  56.765 -20.809  1.00 43.90           C  
ATOM   3685  NZ  LYS C 240     -13.818  55.899 -21.999  1.00 43.90           N  
ATOM   3686  N   PRO C 241     -16.607  59.989 -15.372  1.00 42.98           N  
ATOM   3687  CA  PRO C 241     -17.870  60.557 -14.897  1.00 42.98           C  
ATOM   3688  C   PRO C 241     -19.081  60.019 -15.656  1.00 42.98           C  
ATOM   3689  O   PRO C 241     -18.975  59.690 -16.841  1.00 42.98           O  
ATOM   3690  CB  PRO C 241     -17.696  62.058 -15.142  1.00 42.98           C  
ATOM   3691  CG  PRO C 241     -16.422  62.175 -15.913  1.00 42.98           C  
ATOM   3692  CD  PRO C 241     -15.822  60.806 -16.053  1.00 42.98           C  
ATOM   3693  N   SER C 242     -19.928  59.208 -14.984  1.00 40.99           N  
ATOM   3694  CA  SER C 242     -21.140  58.702 -15.620  1.00 40.99           C  
ATOM   3695  C   SER C 242     -21.739  59.736 -16.568  1.00 40.99           C  
ATOM   3696  O   SER C 242     -21.813  60.921 -16.237  1.00 40.99           O  
ATOM   3697  CB  SER C 242     -22.175  58.307 -14.565  1.00 40.99           C  
ATOM   3698  OG  SER C 242     -21.544  57.726 -13.437  1.00 40.99           O  
ATOM   3699  N   PRO C 243     -21.535  59.608 -17.929  1.00 38.38           N  
ATOM   3700  CA  PRO C 243     -22.093  60.638 -18.807  1.00 38.38           C  
ATOM   3701  C   PRO C 243     -23.446  61.155 -18.325  1.00 38.38           C  
ATOM   3702  O   PRO C 243     -24.225  60.400 -17.738  1.00 38.38           O  
ATOM   3703  CB  PRO C 243     -22.229  59.920 -20.152  1.00 38.38           C  
ATOM   3704  CG  PRO C 243     -22.065  58.470 -19.828  1.00 38.38           C  
ATOM   3705  CD  PRO C 243     -21.600  58.348 -18.406  1.00 38.38           C  
ATOM   3706  N   ASN C 244     -23.569  62.398 -17.813  1.00 33.10           N  
ATOM   3707  CA  ASN C 244     -24.823  63.042 -17.435  1.00 33.10           C  
ATOM   3708  C   ASN C 244     -25.962  62.639 -18.368  1.00 33.10           C  
ATOM   3709  O   ASN C 244     -25.904  62.895 -19.572  1.00 33.10           O  
ATOM   3710  CB  ASN C 244     -24.662  64.564 -17.418  1.00 33.10           C  
ATOM   3711  CG  ASN C 244     -24.201  65.087 -16.073  1.00 33.10           C  
ATOM   3712  ND2 ASN C 244     -23.712  66.321 -16.053  1.00 33.10           N  
ATOM   3713  OD1 ASN C 244     -24.284  64.389 -15.060  1.00 33.10           O  
ATOM   3714  N   ILE C 245     -26.550  61.413 -18.242  1.00 33.71           N  
ATOM   3715  CA  ILE C 245     -27.739  61.065 -19.013  1.00 33.71           C  
ATOM   3716  C   ILE C 245     -28.695  62.255 -19.052  1.00 33.71           C  
ATOM   3717  O   ILE C 245     -29.146  62.730 -18.008  1.00 33.71           O  
ATOM   3718  CB  ILE C 245     -28.449  59.825 -18.426  1.00 33.71           C  
ATOM   3719  CG1 ILE C 245     -27.499  58.622 -18.411  1.00 33.71           C  
ATOM   3720  CG2 ILE C 245     -29.721  59.507 -19.217  1.00 33.71           C  
ATOM   3721  CD1 ILE C 245     -27.993  57.453 -17.570  1.00 33.71           C  
ATOM   3722  N   VAL C 246     -28.475  63.257 -19.934  1.00 34.60           N  
ATOM   3723  CA  VAL C 246     -29.450  64.317 -20.163  1.00 34.60           C  
ATOM   3724  C   VAL C 246     -30.857  63.724 -20.218  1.00 34.60           C  
ATOM   3725  O   VAL C 246     -31.119  62.802 -20.995  1.00 34.60           O  
ATOM   3726  CB  VAL C 246     -29.150  65.095 -21.465  1.00 34.60           C  
ATOM   3727  CG1 VAL C 246     -29.952  66.393 -21.516  1.00 34.60           C  
ATOM   3728  CG2 VAL C 246     -27.654  65.383 -21.579  1.00 34.60           C  
ATOM   3729  N   THR C 247     -31.609  63.722 -19.188  1.00 31.33           N  
ATOM   3730  CA  THR C 247     -32.997  63.289 -19.079  1.00 31.33           C  
ATOM   3731  C   THR C 247     -33.837  63.878 -20.210  1.00 31.33           C  
ATOM   3732  O   THR C 247     -33.909  65.099 -20.364  1.00 31.33           O  
ATOM   3733  CB  THR C 247     -33.604  63.691 -17.722  1.00 31.33           C  
ATOM   3734  CG2 THR C 247     -33.563  62.529 -16.735  1.00 31.33           C  
ATOM   3735  OG1 THR C 247     -32.861  64.791 -17.181  1.00 31.33           O  
ATOM   3736  N   PRO C 248     -33.911  63.186 -21.434  1.00 29.95           N  
ATOM   3737  CA  PRO C 248     -34.754  63.802 -22.462  1.00 29.95           C  
ATOM   3738  C   PRO C 248     -36.087  64.303 -21.910  1.00 29.95           C  
ATOM   3739  O   PRO C 248     -36.724  63.617 -21.108  1.00 29.95           O  
ATOM   3740  CB  PRO C 248     -34.972  62.667 -23.467  1.00 29.95           C  
ATOM   3741  CG  PRO C 248     -34.340  61.469 -22.833  1.00 29.95           C  
ATOM   3742  CD  PRO C 248     -33.794  61.872 -21.493  1.00 29.95           C  
ATOM   3743  N   GLY C 249     -36.306  65.569 -21.701  1.00 26.35           N  
ATOM   3744  CA  GLY C 249     -37.542  66.157 -21.212  1.00 26.35           C  
ATOM   3745  C   GLY C 249     -38.781  65.551 -21.843  1.00 26.35           C  
ATOM   3746  O   GLY C 249     -38.698  64.901 -22.888  1.00 26.35           O  
ATOM   3747  N   GLU C 250     -39.947  65.829 -21.399  1.00 27.24           N  
ATOM   3748  CA  GLU C 250     -41.359  65.465 -21.469  1.00 27.24           C  
ATOM   3749  C   GLU C 250     -41.854  65.451 -22.913  1.00 27.24           C  
ATOM   3750  O   GLU C 250     -41.220  66.029 -23.798  1.00 27.24           O  
ATOM   3751  CB  GLU C 250     -42.205  66.428 -20.633  1.00 27.24           C  
ATOM   3752  CG  GLU C 250     -43.074  65.736 -19.591  1.00 27.24           C  
ATOM   3753  CD  GLU C 250     -43.731  66.705 -18.620  1.00 27.24           C  
ATOM   3754  OE1 GLU C 250     -44.628  66.282 -17.856  1.00 27.24           O  
ATOM   3755  OE2 GLU C 250     -43.348  67.896 -18.626  1.00 27.24           O  
ATOM   3756  N   ALA C 251     -43.100  65.767 -23.220  1.00 26.17           N  
ATOM   3757  CA  ALA C 251     -44.440  65.188 -23.168  1.00 26.17           C  
ATOM   3758  C   ALA C 251     -45.139  65.300 -24.519  1.00 26.17           C  
ATOM   3759  O   ALA C 251     -45.850  64.383 -24.935  1.00 26.17           O  
ATOM   3760  CB  ALA C 251     -45.273  65.869 -22.084  1.00 26.17           C  
ATOM   3761  N   THR C 252     -45.157  66.518 -25.331  1.00 24.25           N  
ATOM   3762  CA  THR C 252     -46.462  67.056 -25.705  1.00 24.25           C  
ATOM   3763  C   THR C 252     -46.803  66.690 -27.147  1.00 24.25           C  
ATOM   3764  O   THR C 252     -47.740  67.243 -27.727  1.00 24.25           O  
ATOM   3765  CB  THR C 252     -46.504  68.586 -25.536  1.00 24.25           C  
ATOM   3766  CG2 THR C 252     -47.929  69.074 -25.300  1.00 24.25           C  
ATOM   3767  OG1 THR C 252     -45.690  68.961 -24.418  1.00 24.25           O  
ATOM   3768  N   THR C 253     -46.199  65.695 -27.813  1.00 24.54           N  
ATOM   3769  CA  THR C 253     -46.691  65.745 -29.186  1.00 24.54           C  
ATOM   3770  C   THR C 253     -48.206  65.575 -29.223  1.00 24.54           C  
ATOM   3771  O   THR C 253     -48.735  64.561 -28.762  1.00 24.54           O  
ATOM   3772  CB  THR C 253     -46.029  64.661 -30.055  1.00 24.54           C  
ATOM   3773  CG2 THR C 253     -45.166  65.283 -31.149  1.00 24.54           C  
ATOM   3774  OG1 THR C 253     -45.205  63.828 -29.229  1.00 24.54           O  
ATOM   3775  N   GLU C 254     -49.019  66.573 -29.426  1.00 25.58           N  
ATOM   3776  CA  GLU C 254     -50.440  66.835 -29.632  1.00 25.58           C  
ATOM   3777  C   GLU C 254     -51.014  65.935 -30.723  1.00 25.58           C  
ATOM   3778  O   GLU C 254     -50.267  65.361 -31.518  1.00 25.58           O  
ATOM   3779  CB  GLU C 254     -50.671  68.306 -29.988  1.00 25.58           C  
ATOM   3780  CG  GLU C 254     -50.904  69.201 -28.780  1.00 25.58           C  
ATOM   3781  CD  GLU C 254     -51.177  70.650 -29.151  1.00 25.58           C  
ATOM   3782  OE1 GLU C 254     -51.612  71.429 -28.273  1.00 25.58           O  
ATOM   3783  OE2 GLU C 254     -50.953  71.008 -30.329  1.00 25.58           O  
ATOM   3784  N   SER C 255     -52.248  66.275 -31.433  1.00 23.99           N  
ATOM   3785  CA  SER C 255     -53.632  66.030 -31.828  1.00 23.99           C  
ATOM   3786  C   SER C 255     -53.712  65.470 -33.244  1.00 23.99           C  
ATOM   3787  O   SER C 255     -54.410  64.483 -33.488  1.00 23.99           O  
ATOM   3788  CB  SER C 255     -54.453  67.317 -31.733  1.00 23.99           C  
ATOM   3789  OG  SER C 255     -53.681  68.435 -32.138  1.00 23.99           O  
ATOM   3790  N   SER C 256     -53.579  66.184 -34.488  1.00 24.17           N  
ATOM   3791  CA  SER C 256     -54.816  66.376 -35.238  1.00 24.17           C  
ATOM   3792  C   SER C 256     -54.972  65.320 -36.327  1.00 24.17           C  
ATOM   3793  O   SER C 256     -56.065  65.132 -36.864  1.00 24.17           O  
ATOM   3794  CB  SER C 256     -54.855  67.773 -35.859  1.00 24.17           C  
ATOM   3795  OG  SER C 256     -53.649  68.050 -36.548  1.00 24.17           O  
ATOM   3796  N   ILE C 257     -53.866  64.704 -36.966  1.00 24.58           N  
ATOM   3797  CA  ILE C 257     -54.237  64.598 -38.373  1.00 24.58           C  
ATOM   3798  C   ILE C 257     -55.247  63.468 -38.556  1.00 24.58           C  
ATOM   3799  O   ILE C 257     -55.102  62.395 -37.964  1.00 24.58           O  
ATOM   3800  CB  ILE C 257     -52.999  64.361 -39.267  1.00 24.58           C  
ATOM   3801  CG1 ILE C 257     -51.985  65.495 -39.087  1.00 24.58           C  
ATOM   3802  CG2 ILE C 257     -53.412  64.221 -40.735  1.00 24.58           C  
ATOM   3803  CD1 ILE C 257     -50.642  65.237 -39.757  1.00 24.58           C  
ATOM   3804  N   SER C 258     -56.324  63.624 -39.506  1.00 26.65           N  
ATOM   3805  CA  SER C 258     -57.613  63.316 -40.114  1.00 26.65           C  
ATOM   3806  C   SER C 258     -57.512  62.114 -41.047  1.00 26.65           C  
ATOM   3807  O   SER C 258     -58.530  61.568 -41.478  1.00 26.65           O  
ATOM   3808  CB  SER C 258     -58.146  64.525 -40.884  1.00 26.65           C  
ATOM   3809  OG  SER C 258     -59.368  64.212 -41.531  1.00 26.65           O  
ATOM   3810  N   LEU C 259     -56.396  61.456 -41.666  1.00 22.32           N  
ATOM   3811  CA  LEU C 259     -56.568  61.061 -43.060  1.00 22.32           C  
ATOM   3812  C   LEU C 259     -57.271  59.712 -43.161  1.00 22.32           C  
ATOM   3813  O   LEU C 259     -58.055  59.483 -44.084  1.00 22.32           O  
ATOM   3814  CB  LEU C 259     -55.214  60.998 -43.772  1.00 22.32           C  
ATOM   3815  CG  LEU C 259     -54.784  62.259 -44.525  1.00 22.32           C  
ATOM   3816  CD1 LEU C 259     -53.265  62.392 -44.513  1.00 22.32           C  
ATOM   3817  CD2 LEU C 259     -55.313  62.233 -45.955  1.00 22.32           C  
ATOM   3818  N   GLN C 260     -56.899  58.566 -42.989  1.00 27.22           N  
ATOM   3819  CA  GLN C 260     -57.764  57.453 -43.369  1.00 27.22           C  
ATOM   3820  C   GLN C 260     -59.112  57.537 -42.660  1.00 27.22           C  
ATOM   3821  O   GLN C 260     -59.174  57.531 -41.429  1.00 27.22           O  
ATOM   3822  CB  GLN C 260     -57.089  56.116 -43.055  1.00 27.22           C  
ATOM   3823  CG  GLN C 260     -56.270  55.555 -44.210  1.00 27.22           C  
ATOM   3824  CD  GLN C 260     -55.823  54.125 -43.972  1.00 27.22           C  
ATOM   3825  NE2 GLN C 260     -55.358  53.465 -45.027  1.00 27.22           N  
ATOM   3826  OE1 GLN C 260     -55.894  53.617 -42.848  1.00 27.22           O  
ATOM   3827  N   PRO C 261     -59.900  58.290 -43.210  1.00 22.09           N  
ATOM   3828  CA  PRO C 261     -60.563  58.240 -44.516  1.00 22.09           C  
ATOM   3829  C   PRO C 261     -60.341  56.914 -45.240  1.00 22.09           C  
ATOM   3830  O   PRO C 261     -61.295  56.311 -45.739  1.00 22.09           O  
ATOM   3831  CB  PRO C 261     -59.917  59.396 -45.283  1.00 22.09           C  
ATOM   3832  CG  PRO C 261     -58.749  59.806 -44.445  1.00 22.09           C  
ATOM   3833  CD  PRO C 261     -58.775  59.011 -43.171  1.00 22.09           C  
ATOM   3834  N   LEU C 262     -59.180  56.642 -46.170  1.00 24.70           N  
ATOM   3835  CA  LEU C 262     -59.243  56.320 -47.591  1.00 24.70           C  
ATOM   3836  C   LEU C 262     -59.409  54.818 -47.800  1.00 24.70           C  
ATOM   3837  O   LEU C 262     -58.847  54.016 -47.052  1.00 24.70           O  
ATOM   3838  CB  LEU C 262     -57.982  56.810 -48.308  1.00 24.70           C  
ATOM   3839  CG  LEU C 262     -58.058  58.200 -48.940  1.00 24.70           C  
ATOM   3840  CD1 LEU C 262     -56.682  58.857 -48.945  1.00 24.70           C  
ATOM   3841  CD2 LEU C 262     -58.621  58.114 -50.355  1.00 24.70           C  
ATOM   3842  N   GLN C 263     -60.009  54.146 -49.207  1.00 29.12           N  
ATOM   3843  CA  GLN C 263     -60.445  52.954 -49.925  1.00 29.12           C  
ATOM   3844  C   GLN C 263     -59.310  51.942 -50.054  1.00 29.12           C  
ATOM   3845  O   GLN C 263     -58.185  52.305 -50.408  1.00 29.12           O  
ATOM   3846  CB  GLN C 263     -60.976  53.326 -51.311  1.00 29.12           C  
ATOM   3847  CG  GLN C 263     -62.488  53.490 -51.366  1.00 29.12           C  
ATOM   3848  CD  GLN C 263     -62.996  53.797 -52.763  1.00 29.12           C  
ATOM   3849  NE2 GLN C 263     -64.299  53.640 -52.968  1.00 29.12           N  
ATOM   3850  OE1 GLN C 263     -62.222  54.172 -53.649  1.00 29.12           O  
TER   
END
