# Supplementary material for: Deep learning insights into the architecture of the mammalian egg-sperm fusion synapse
Source: eLife. 2024 Apr 26;13:RP93131. doi: 10.7554/eLife.93131 (PMC11052572; doi:10.7554/eLife.93131)
Supplement: Figure 5—figure supplement 1—source data 1. [file elife-93131-fig5-figsupp1-data1.zip › eLife-VOR-RA-2023-93131R1_figure_5-figure_supplement_1-source_data/figure_5-figure_supplement_1b/CD9_IZUMO1_ranked_7.pdb]

ATOM      1  N   PRO B   1      16.854 -58.497 -51.987  1.00 61.14           N  
ATOM      2  CA  PRO B   1      16.332 -58.496 -50.618  1.00 61.14           C  
ATOM      3  C   PRO B   1      17.304 -59.114 -49.615  1.00 61.14           C  
ATOM      4  O   PRO B   1      18.054 -60.029 -49.962  1.00 61.14           O  
ATOM      5  CB  PRO B   1      15.055 -59.334 -50.728  1.00 61.14           C  
ATOM      6  CG  PRO B   1      15.062 -59.862 -52.125  1.00 61.14           C  
ATOM      7  CD  PRO B   1      16.268 -59.315 -52.835  1.00 61.14           C  
ATOM      8  N   VAL B   2      17.604 -58.295 -48.496  1.00 65.00           N  
ATOM      9  CA  VAL B   2      18.607 -58.656 -47.499  1.00 65.00           C  
ATOM     10  C   VAL B   2      18.308 -60.049 -46.948  1.00 65.00           C  
ATOM     11  O   VAL B   2      17.208 -60.575 -47.135  1.00 65.00           O  
ATOM     12  CB  VAL B   2      18.659 -57.627 -46.348  1.00 65.00           C  
ATOM     13  CG1 VAL B   2      19.753 -56.591 -46.600  1.00 65.00           C  
ATOM     14  CG2 VAL B   2      17.302 -56.946 -46.179  1.00 65.00           C  
ATOM     15  N   LYS B   3      19.351 -60.844 -46.308  1.00 69.28           N  
ATOM     16  CA  LYS B   3      19.239 -62.181 -45.734  1.00 69.28           C  
ATOM     17  C   LYS B   3      18.207 -62.211 -44.610  1.00 69.28           C  
ATOM     18  O   LYS B   3      17.729 -61.163 -44.170  1.00 69.28           O  
ATOM     19  CB  LYS B   3      20.595 -62.659 -45.214  1.00 69.28           C  
ATOM     20  CG  LYS B   3      21.588 -63.013 -46.312  1.00 69.28           C  
ATOM     21  CD  LYS B   3      22.832 -63.683 -45.745  1.00 69.28           C  
ATOM     22  CE  LYS B   3      23.828 -64.038 -46.842  1.00 69.28           C  
ATOM     23  NZ  LYS B   3      25.069 -64.654 -46.286  1.00 69.28           N  
ATOM     24  N   GLY B   4      17.644 -63.415 -44.167  1.00 70.92           N  
ATOM     25  CA  GLY B   4      16.563 -63.634 -43.219  1.00 70.92           C  
ATOM     26  C   GLY B   4      16.709 -62.818 -41.949  1.00 70.92           C  
ATOM     27  O   GLY B   4      15.751 -62.186 -41.498  1.00 70.92           O  
ATOM     28  N   GLY B   5      17.841 -62.820 -41.294  1.00 73.29           N  
ATOM     29  CA  GLY B   5      18.036 -62.063 -40.068  1.00 73.29           C  
ATOM     30  C   GLY B   5      17.959 -60.563 -40.273  1.00 73.29           C  
ATOM     31  O   GLY B   5      17.364 -59.849 -39.462  1.00 73.29           O  
ATOM     32  N   THR B   6      18.533 -60.069 -41.317  1.00 80.02           N  
ATOM     33  CA  THR B   6      18.538 -58.646 -41.643  1.00 80.02           C  
ATOM     34  C   THR B   6      17.150 -58.186 -42.078  1.00 80.02           C  
ATOM     35  O   THR B   6      16.791 -57.020 -41.898  1.00 80.02           O  
ATOM     36  CB  THR B   6      19.558 -58.331 -42.753  1.00 80.02           C  
ATOM     37  CG2 THR B   6      20.715 -57.496 -42.215  1.00 80.02           C  
ATOM     38  OG1 THR B   6      20.074 -59.558 -43.282  1.00 80.02           O  
ATOM     39  N   LYS B   7      16.376 -59.178 -42.582  1.00 81.48           N  
ATOM     40  CA  LYS B   7      15.003 -58.844 -42.951  1.00 81.48           C  
ATOM     41  C   LYS B   7      14.161 -58.544 -41.714  1.00 81.48           C  
ATOM     42  O   LYS B   7      13.321 -57.641 -41.734  1.00 81.48           O  
ATOM     43  CB  LYS B   7      14.371 -59.983 -43.752  1.00 81.48           C  
ATOM     44  CG  LYS B   7      13.125 -59.577 -44.526  1.00 81.48           C  
ATOM     45  CD  LYS B   7      12.586 -60.731 -45.361  1.00 81.48           C  
ATOM     46  CE  LYS B   7      11.299 -60.349 -46.080  1.00 81.48           C  
ATOM     47  NZ  LYS B   7      10.772 -61.473 -46.910  1.00 81.48           N  
ATOM     48  N   CYS B   8      14.413 -59.286 -40.647  1.00 80.91           N  
ATOM     49  CA  CYS B   8      13.715 -59.037 -39.391  1.00 80.91           C  
ATOM     50  C   CYS B   8      14.064 -57.660 -38.836  1.00 80.91           C  
ATOM     51  O   CYS B   8      13.185 -56.933 -38.370  1.00 80.91           O  
ATOM     52  CB  CYS B   8      14.061 -60.114 -38.363  1.00 80.91           C  
ATOM     53  SG  CYS B   8      13.138 -59.968 -36.817  1.00 80.91           S  
ATOM     54  N   ILE B   9      15.300 -57.325 -38.935  1.00 81.07           N  
ATOM     55  CA  ILE B   9      15.760 -56.025 -38.459  1.00 81.07           C  
ATOM     56  C   ILE B   9      15.144 -54.916 -39.309  1.00 81.07           C  
ATOM     57  O   ILE B   9      14.752 -53.870 -38.788  1.00 81.07           O  
ATOM     58  CB  ILE B   9      17.302 -55.926 -38.485  1.00 81.07           C  
ATOM     59  CG1 ILE B   9      17.916 -56.879 -37.452  1.00 81.07           C  
ATOM     60  CG2 ILE B   9      17.755 -54.485 -38.237  1.00 81.07           C  
ATOM     61  CD1 ILE B   9      19.437 -56.927 -37.482  1.00 81.07           C  
ATOM     62  N   LYS B  10      14.985 -55.219 -40.529  1.00 82.48           N  
ATOM     63  CA  LYS B  10      14.396 -54.246 -41.445  1.00 82.48           C  
ATOM     64  C   LYS B  10      12.937 -53.970 -41.092  1.00 82.48           C  
ATOM     65  O   LYS B  10      12.523 -52.813 -40.998  1.00 82.48           O  
ATOM     66  CB  LYS B  10      14.502 -54.737 -42.890  1.00 82.48           C  
ATOM     67  CG  LYS B  10      13.839 -53.818 -43.906  1.00 82.48           C  
ATOM     68  CD  LYS B  10      13.901 -54.401 -45.312  1.00 82.48           C  
ATOM     69  CE  LYS B  10      13.101 -53.565 -46.301  1.00 82.48           C  
ATOM     70  NZ  LYS B  10      13.213 -54.095 -47.693  1.00 82.48           N  
ATOM     71  N   TYR B  11      12.239 -55.001 -40.779  1.00 83.11           N  
ATOM     72  CA  TYR B  11      10.821 -54.836 -40.478  1.00 83.11           C  
ATOM     73  C   TYR B  11      10.625 -54.238 -39.091  1.00 83.11           C  
ATOM     74  O   TYR B  11       9.684 -53.472 -38.866  1.00 83.11           O  
ATOM     75  CB  TYR B  11      10.091 -56.179 -40.575  1.00 83.11           C  
ATOM     76  CG  TYR B  11       9.840 -56.633 -41.993  1.00 83.11           C  
ATOM     77  CD1 TYR B  11       9.274 -55.772 -42.930  1.00 83.11           C  
ATOM     78  CD2 TYR B  11      10.167 -57.923 -42.397  1.00 83.11           C  
ATOM     79  CE1 TYR B  11       9.039 -56.185 -44.237  1.00 83.11           C  
ATOM     80  CE2 TYR B  11       9.936 -58.347 -43.703  1.00 83.11           C  
ATOM     81  CZ  TYR B  11       9.373 -57.473 -44.613  1.00 83.11           C  
ATOM     82  OH  TYR B  11       9.143 -57.888 -45.906  1.00 83.11           O  
ATOM     83  N   LEU B  12      11.503 -54.525 -38.189  1.00 84.45           N  
ATOM     84  CA  LEU B  12      11.433 -53.927 -36.860  1.00 84.45           C  
ATOM     85  C   LEU B  12      11.708 -52.429 -36.924  1.00 84.45           C  
ATOM     86  O   LEU B  12      11.012 -51.637 -36.284  1.00 84.45           O  
ATOM     87  CB  LEU B  12      12.431 -54.602 -35.915  1.00 84.45           C  
ATOM     88  CG  LEU B  12      11.954 -55.884 -35.229  1.00 84.45           C  
ATOM     89  CD1 LEU B  12      13.134 -56.617 -34.599  1.00 84.45           C  
ATOM     90  CD2 LEU B  12      10.893 -55.566 -34.180  1.00 84.45           C  
ATOM     91  N   LEU B  13      12.686 -52.063 -37.659  1.00 86.18           N  
ATOM     92  CA  LEU B  13      13.010 -50.649 -37.812  1.00 86.18           C  
ATOM     93  C   LEU B  13      11.880 -49.904 -38.514  1.00 86.18           C  
ATOM     94  O   LEU B  13      11.560 -48.770 -38.154  1.00 86.18           O  
ATOM     95  CB  LEU B  13      14.314 -50.480 -38.598  1.00 86.18           C  
ATOM     96  CG  LEU B  13      15.589 -50.318 -37.768  1.00 86.18           C  
ATOM     97  CD1 LEU B  13      16.820 -50.552 -38.639  1.00 86.18           C  
ATOM     98  CD2 LEU B  13      15.637 -48.936 -37.126  1.00 86.18           C  
ATOM     99  N   PHE B  14      11.331 -50.551 -39.444  1.00 85.64           N  
ATOM    100  CA  PHE B  14      10.220 -49.936 -40.160  1.00 85.64           C  
ATOM    101  C   PHE B  14       9.011 -49.773 -39.246  1.00 85.64           C  
ATOM    102  O   PHE B  14       8.416 -48.696 -39.182  1.00 85.64           O  
ATOM    103  CB  PHE B  14       9.841 -50.772 -41.387  1.00 85.64           C  
ATOM    104  CG  PHE B  14       8.592 -50.299 -42.081  1.00 85.64           C  
ATOM    105  CD1 PHE B  14       7.381 -50.950 -41.882  1.00 85.64           C  
ATOM    106  CD2 PHE B  14       8.629 -49.203 -42.933  1.00 85.64           C  
ATOM    107  CE1 PHE B  14       6.223 -50.515 -42.522  1.00 85.64           C  
ATOM    108  CE2 PHE B  14       7.477 -48.762 -43.578  1.00 85.64           C  
ATOM    109  CZ  PHE B  14       6.275 -49.420 -43.371  1.00 85.64           C  
ATOM    110  N   GLY B  15       8.637 -50.841 -38.459  1.00 88.13           N  
ATOM    111  CA  GLY B  15       7.485 -50.783 -37.573  1.00 88.13           C  
ATOM    112  C   GLY B  15       7.641 -49.767 -36.457  1.00 88.13           C  
ATOM    113  O   GLY B  15       6.746 -48.955 -36.221  1.00 88.13           O  
ATOM    114  N   PHE B  16       8.761 -49.751 -35.823  1.00 87.46           N  
ATOM    115  CA  PHE B  16       9.002 -48.852 -34.700  1.00 87.46           C  
ATOM    116  C   PHE B  16       9.063 -47.403 -35.169  1.00 87.46           C  
ATOM    117  O   PHE B  16       8.463 -46.520 -34.553  1.00 87.46           O  
ATOM    118  CB  PHE B  16      10.301 -49.226 -33.979  1.00 87.46           C  
ATOM    119  CG  PHE B  16      10.112 -50.214 -32.861  1.00 87.46           C  
ATOM    120  CD1 PHE B  16       9.353 -49.885 -31.745  1.00 87.46           C  
ATOM    121  CD2 PHE B  16      10.695 -51.473 -32.926  1.00 87.46           C  
ATOM    122  CE1 PHE B  16       9.176 -50.799 -30.708  1.00 87.46           C  
ATOM    123  CE2 PHE B  16      10.523 -52.392 -31.893  1.00 87.46           C  
ATOM    124  CZ  PHE B  16       9.764 -52.052 -30.785  1.00 87.46           C  
ATOM    125  N   ASN B  17       9.775 -47.149 -36.231  1.00 87.49           N  
ATOM    126  CA  ASN B  17       9.897 -45.782 -36.724  1.00 87.49           C  
ATOM    127  C   ASN B  17       8.584 -45.281 -37.319  1.00 87.49           C  
ATOM    128  O   ASN B  17       8.300 -44.082 -37.286  1.00 87.49           O  
ATOM    129  CB  ASN B  17      11.021 -45.682 -37.757  1.00 87.49           C  
ATOM    130  CG  ASN B  17      12.397 -45.653 -37.122  1.00 87.49           C  
ATOM    131  ND2 ASN B  17      13.157 -46.728 -37.302  1.00 87.49           N  
ATOM    132  OD1 ASN B  17      12.775 -44.674 -36.473  1.00 87.49           O  
ATOM    133  N   PHE B  18       7.769 -46.265 -37.793  1.00 88.59           N  
ATOM    134  CA  PHE B  18       6.455 -45.881 -38.296  1.00 88.59           C  
ATOM    135  C   PHE B  18       5.569 -45.373 -37.164  1.00 88.59           C  
ATOM    136  O   PHE B  18       4.879 -44.363 -37.315  1.00 88.59           O  
ATOM    137  CB  PHE B  18       5.781 -47.063 -39.000  1.00 88.59           C  
ATOM    138  CG  PHE B  18       4.475 -46.712 -39.659  1.00 88.59           C  
ATOM    139  CD1 PHE B  18       3.266 -47.059 -39.070  1.00 88.59           C  
ATOM    140  CD2 PHE B  18       4.457 -46.032 -40.871  1.00 88.59           C  
ATOM    141  CE1 PHE B  18       2.055 -46.735 -39.678  1.00 88.59           C  
ATOM    142  CE2 PHE B  18       3.250 -45.705 -41.486  1.00 88.59           C  
ATOM    143  CZ  PHE B  18       2.052 -46.058 -40.888  1.00 88.59           C  
ATOM    144  N   ILE B  19       5.614 -46.032 -36.056  1.00 89.94           N  
ATOM    145  CA  ILE B  19       4.860 -45.596 -34.886  1.00 89.94           C  
ATOM    146  C   ILE B  19       5.402 -44.257 -34.391  1.00 89.94           C  
ATOM    147  O   ILE B  19       4.633 -43.365 -34.026  1.00 89.94           O  
ATOM    148  CB  ILE B  19       4.915 -46.647 -33.755  1.00 89.94           C  
ATOM    149  CG1 ILE B  19       4.264 -47.957 -34.212  1.00 89.94           C  
ATOM    150  CG2 ILE B  19       4.240 -46.112 -32.488  1.00 89.94           C  
ATOM    151  CD1 ILE B  19       4.441 -49.110 -33.232  1.00 89.94           C  
ATOM    152  N   PHE B  20       6.653 -44.124 -34.382  1.00 88.30           N  
ATOM    153  CA  PHE B  20       7.279 -42.877 -33.959  1.00 88.30           C  
ATOM    154  C   PHE B  20       6.913 -41.739 -34.905  1.00 88.30           C  
ATOM    155  O   PHE B  20       6.760 -40.594 -34.477  1.00 88.30           O  
ATOM    156  CB  PHE B  20       8.801 -43.034 -33.891  1.00 88.30           C  
ATOM    157  CG  PHE B  20       9.387 -42.690 -32.549  1.00 88.30           C  
ATOM    158  CD1 PHE B  20       9.784 -41.389 -32.261  1.00 88.30           C  
ATOM    159  CD2 PHE B  20       9.543 -43.667 -31.574  1.00 88.30           C  
ATOM    160  CE1 PHE B  20      10.326 -41.067 -31.020  1.00 88.30           C  
ATOM    161  CE2 PHE B  20      10.086 -43.352 -30.331  1.00 88.30           C  
ATOM    162  CZ  PHE B  20      10.477 -42.052 -30.057  1.00 88.30           C  
ATOM    163  N   TRP B  21       6.833 -42.081 -36.147  1.00 89.37           N  
ATOM    164  CA  TRP B  21       6.415 -41.103 -37.145  1.00 89.37           C  
ATOM    165  C   TRP B  21       4.988 -40.634 -36.883  1.00 89.37           C  
ATOM    166  O   TRP B  21       4.712 -39.432 -36.888  1.00 89.37           O  
ATOM    167  CB  TRP B  21       6.523 -41.691 -38.554  1.00 89.37           C  
ATOM    168  CG  TRP B  21       6.050 -40.769 -39.637  1.00 89.37           C  
ATOM    169  CD1 TRP B  21       6.653 -39.619 -40.063  1.00 89.37           C  
ATOM    170  CD2 TRP B  21       4.867 -40.918 -40.429  1.00 89.37           C  
ATOM    171  CE2 TRP B  21       4.818 -39.820 -41.317  1.00 89.37           C  
ATOM    172  CE3 TRP B  21       3.844 -41.874 -40.475  1.00 89.37           C  
ATOM    173  NE1 TRP B  21       5.918 -39.044 -41.074  1.00 89.37           N  
ATOM    174  CZ2 TRP B  21       3.784 -39.654 -42.242  1.00 89.37           C  
ATOM    175  CZ3 TRP B  21       2.816 -41.707 -41.396  1.00 89.37           C  
ATOM    176  CH2 TRP B  21       2.795 -40.604 -42.265  1.00 89.37           C  
ATOM    177  N   LEU B  22       4.100 -41.491 -36.499  1.00 91.19           N  
ATOM    178  CA  LEU B  22       2.723 -41.140 -36.172  1.00 91.19           C  
ATOM    179  C   LEU B  22       2.659 -40.321 -34.889  1.00 91.19           C  
ATOM    180  O   LEU B  22       1.876 -39.373 -34.789  1.00 91.19           O  
ATOM    181  CB  LEU B  22       1.868 -42.402 -36.028  1.00 91.19           C  
ATOM    182  CG  LEU B  22       1.581 -43.178 -37.314  1.00 91.19           C  
ATOM    183  CD1 LEU B  22       0.824 -44.465 -37.001  1.00 91.19           C  
ATOM    184  CD2 LEU B  22       0.794 -42.315 -38.295  1.00 91.19           C  
ATOM    185  N   ALA B  23       3.465 -40.748 -33.986  1.00 91.46           N  
ATOM    186  CA  ALA B  23       3.518 -39.996 -32.735  1.00 91.46           C  
ATOM    187  C   ALA B  23       4.005 -38.570 -32.972  1.00 91.46           C  
ATOM    188  O   ALA B  23       3.499 -37.624 -32.362  1.00 91.46           O  
ATOM    189  CB  ALA B  23       4.420 -40.702 -31.727  1.00 91.46           C  
ATOM    190  N   GLY B  24       4.960 -38.401 -33.841  1.00 89.52           N  
ATOM    191  CA  GLY B  24       5.427 -37.068 -34.189  1.00 89.52           C  
ATOM    192  C   GLY B  24       4.350 -36.205 -34.821  1.00 89.52           C  
ATOM    193  O   GLY B  24       4.230 -35.021 -34.502  1.00 89.52           O  
ATOM    194  N   ILE B  25       3.477 -36.798 -35.623  1.00 91.09           N  
ATOM    195  CA  ILE B  25       2.374 -36.077 -36.249  1.00 91.09           C  
ATOM    196  C   ILE B  25       1.368 -35.647 -35.184  1.00 91.09           C  
ATOM    197  O   ILE B  25       0.865 -34.521 -35.215  1.00 91.09           O  
ATOM    198  CB  ILE B  25       1.678 -36.936 -37.328  1.00 91.09           C  
ATOM    199  CG1 ILE B  25       2.643 -37.229 -38.482  1.00 91.09           C  
ATOM    200  CG2 ILE B  25       0.412 -36.242 -37.836  1.00 91.09           C  
ATOM    201  CD1 ILE B  25       2.085 -38.184 -39.528  1.00 91.09           C  
ATOM    202  N   ALA B  26       1.185 -36.518 -34.281  1.00 92.04           N  
ATOM    203  CA  ALA B  26       0.228 -36.213 -33.221  1.00 92.04           C  
ATOM    204  C   ALA B  26       0.713 -35.047 -32.363  1.00 92.04           C  
ATOM    205  O   ALA B  26      -0.044 -34.111 -32.092  1.00 92.04           O  
ATOM    206  CB  ALA B  26      -0.014 -37.444 -32.351  1.00 92.04           C  
ATOM    207  N   VAL B  27       1.898 -35.087 -32.003  1.00 90.99           N  
ATOM    208  CA  VAL B  27       2.458 -34.031 -31.167  1.00 90.99           C  
ATOM    209  C   VAL B  27       2.493 -32.718 -31.947  1.00 90.99           C  
ATOM    210  O   VAL B  27       2.183 -31.656 -31.402  1.00 90.99           O  
ATOM    211  CB  VAL B  27       3.875 -34.391 -30.667  1.00 90.99           C  
ATOM    212  CG1 VAL B  27       4.519 -33.198 -29.964  1.00 90.99           C  
ATOM    213  CG2 VAL B  27       3.819 -35.600 -29.735  1.00 90.99           C  
ATOM    214  N   LEU B  28       2.847 -32.753 -33.147  1.00 90.02           N  
ATOM    215  CA  LEU B  28       2.868 -31.570 -34.001  1.00 90.02           C  
ATOM    216  C   LEU B  28       1.466 -30.993 -34.163  1.00 90.02           C  
ATOM    217  O   LEU B  28       1.284 -29.774 -34.125  1.00 90.02           O  
ATOM    218  CB  LEU B  28       3.455 -31.910 -35.373  1.00 90.02           C  
ATOM    219  CG  LEU B  28       3.574 -30.751 -36.365  1.00 90.02           C  
ATOM    220  CD1 LEU B  28       4.568 -29.714 -35.852  1.00 90.02           C  
ATOM    221  CD2 LEU B  28       3.990 -31.265 -37.740  1.00 90.02           C  
ATOM    222  N   ALA B  29       0.520 -31.850 -34.246  1.00 90.80           N  
ATOM    223  CA  ALA B  29      -0.864 -31.405 -34.391  1.00 90.80           C  
ATOM    224  C   ALA B  29      -1.345 -30.691 -33.132  1.00 90.80           C  
ATOM    225  O   ALA B  29      -1.990 -29.642 -33.213  1.00 90.80           O  
ATOM    226  CB  ALA B  29      -1.773 -32.590 -34.708  1.00 90.80           C  
ATOM    227  N   ILE B  30      -0.994 -31.237 -32.073  1.00 85.12           N  
ATOM    228  CA  ILE B  30      -1.387 -30.619 -30.811  1.00 85.12           C  
ATOM    229  C   ILE B  30      -0.699 -29.264 -30.665  1.00 85.12           C  
ATOM    230  O   ILE B  30      -1.325 -28.283 -30.256  1.00 85.12           O  
ATOM    231  CB  ILE B  30      -1.047 -31.526 -29.608  1.00 85.12           C  
ATOM    232  CG1 ILE B  30      -1.905 -32.796 -29.637  1.00 85.12           C  
ATOM    233  CG2 ILE B  30      -1.235 -30.769 -28.290  1.00 85.12           C  
ATOM    234  CD1 ILE B  30      -1.500 -33.842 -28.608  1.00 85.12           C  
ATOM    235  N   GLY B  31       0.549 -29.247 -31.021  1.00 85.70           N  
ATOM    236  CA  GLY B  31       1.265 -27.983 -30.957  1.00 85.70           C  
ATOM    237  C   GLY B  31       0.693 -26.926 -31.883  1.00 85.70           C  
ATOM    238  O   GLY B  31       0.508 -25.776 -31.480  1.00 85.70           O  
ATOM    239  N   LEU B  32       0.391 -27.350 -33.042  1.00 87.21           N  
ATOM    240  CA  LEU B  32      -0.168 -26.414 -34.011  1.00 87.21           C  
ATOM    241  C   LEU B  32      -1.580 -25.996 -33.610  1.00 87.21           C  
ATOM    242  O   LEU B  32      -1.981 -24.852 -33.838  1.00 87.21           O  
ATOM    243  CB  LEU B  32      -0.186 -27.037 -35.409  1.00 87.21           C  
ATOM    244  CG  LEU B  32       1.167 -27.164 -36.111  1.00 87.21           C  
ATOM    245  CD1 LEU B  32       1.013 -27.921 -37.426  1.00 87.21           C  
ATOM    246  CD2 LEU B  32       1.778 -25.788 -36.350  1.00 87.21           C  
ATOM    247  N   TRP B  33      -2.304 -26.842 -33.071  1.00 85.10           N  
ATOM    248  CA  TRP B  33      -3.645 -26.505 -32.604  1.00 85.10           C  
ATOM    249  C   TRP B  33      -3.588 -25.463 -31.492  1.00 85.10           C  
ATOM    250  O   TRP B  33      -4.363 -24.504 -31.490  1.00 85.10           O  
ATOM    251  CB  TRP B  33      -4.374 -27.757 -32.111  1.00 85.10           C  
ATOM    252  CG  TRP B  33      -5.723 -27.482 -31.516  1.00 85.10           C  
ATOM    253  CD1 TRP B  33      -6.864 -27.138 -32.186  1.00 85.10           C  
ATOM    254  CD2 TRP B  33      -6.069 -27.525 -30.128  1.00 85.10           C  
ATOM    255  CE2 TRP B  33      -7.438 -27.194 -30.028  1.00 85.10           C  
ATOM    256  CE3 TRP B  33      -5.352 -27.809 -28.958  1.00 85.10           C  
ATOM    257  NE1 TRP B  33      -7.899 -26.963 -31.297  1.00 85.10           N  
ATOM    258  CZ2 TRP B  33      -8.107 -27.142 -28.803  1.00 85.10           C  
ATOM    259  CZ3 TRP B  33      -6.020 -27.758 -27.740  1.00 85.10           C  
ATOM    260  CH2 TRP B  33      -7.383 -27.426 -27.674  1.00 85.10           C  
ATOM    261  N   LEU B  34      -2.697 -25.654 -30.583  1.00 77.06           N  
ATOM    262  CA  LEU B  34      -2.551 -24.690 -29.497  1.00 77.06           C  
ATOM    263  C   LEU B  34      -2.089 -23.338 -30.030  1.00 77.06           C  
ATOM    264  O   LEU B  34      -2.471 -22.293 -29.495  1.00 77.06           O  
ATOM    265  CB  LEU B  34      -1.560 -25.206 -28.452  1.00 77.06           C  
ATOM    266  CG  LEU B  34      -2.051 -26.342 -27.553  1.00 77.06           C  
ATOM    267  CD1 LEU B  34      -0.894 -26.916 -26.743  1.00 77.06           C  
ATOM    268  CD2 LEU B  34      -3.164 -25.853 -26.633  1.00 77.06           C  
ATOM    269  N   ARG B  35      -1.274 -23.378 -31.024  1.00 80.97           N  
ATOM    270  CA  ARG B  35      -0.737 -22.140 -31.579  1.00 80.97           C  
ATOM    271  C   ARG B  35      -1.792 -21.405 -32.399  1.00 80.97           C  
ATOM    272  O   ARG B  35      -1.858 -20.174 -32.376  1.00 80.97           O  
ATOM    273  CB  ARG B  35       0.492 -22.426 -32.444  1.00 80.97           C  
ATOM    274  CG  ARG B  35       1.027 -21.207 -33.178  1.00 80.97           C  
ATOM    275  CD  ARG B  35       1.528 -20.141 -32.214  1.00 80.97           C  
ATOM    276  NE  ARG B  35       2.083 -18.992 -32.922  1.00 80.97           N  
ATOM    277  CZ  ARG B  35       1.459 -17.828 -33.084  1.00 80.97           C  
ATOM    278  NH1 ARG B  35       0.241 -17.637 -32.590  1.00 80.97           N  
ATOM    279  NH2 ARG B  35       2.057 -16.848 -33.745  1.00 80.97           N  
ATOM    280  N   PHE B  36      -2.570 -22.089 -33.090  1.00 79.26           N  
ATOM    281  CA  PHE B  36      -3.435 -21.432 -34.061  1.00 79.26           C  
ATOM    282  C   PHE B  36      -4.883 -21.431 -33.584  1.00 79.26           C  
ATOM    283  O   PHE B  36      -5.760 -20.873 -34.247  1.00 79.26           O  
ATOM    284  CB  PHE B  36      -3.333 -22.121 -35.426  1.00 79.26           C  
ATOM    285  CG  PHE B  36      -2.019 -21.897 -36.122  1.00 79.26           C  
ATOM    286  CD1 PHE B  36      -1.677 -20.638 -36.603  1.00 79.26           C  
ATOM    287  CD2 PHE B  36      -1.124 -22.945 -36.297  1.00 79.26           C  
ATOM    288  CE1 PHE B  36      -0.460 -20.428 -37.249  1.00 79.26           C  
ATOM    289  CE2 PHE B  36       0.093 -22.742 -36.941  1.00 79.26           C  
ATOM    290  CZ  PHE B  36       0.423 -21.483 -37.416  1.00 79.26           C  
ATOM    291  N   ASP B  37      -5.070 -21.975 -32.529  1.00 74.07           N  
ATOM    292  CA  ASP B  37      -6.440 -21.916 -32.029  1.00 74.07           C  
ATOM    293  C   ASP B  37      -6.874 -20.474 -31.781  1.00 74.07           C  
ATOM    294  O   ASP B  37      -6.050 -19.623 -31.438  1.00 74.07           O  
ATOM    295  CB  ASP B  37      -6.578 -22.735 -30.743  1.00 74.07           C  
ATOM    296  CG  ASP B  37      -8.023 -23.034 -30.383  1.00 74.07           C  
ATOM    297  OD1 ASP B  37      -8.764 -22.099 -30.010  1.00 74.07           O  
ATOM    298  OD2 ASP B  37      -8.422 -24.216 -30.469  1.00 74.07           O  
ATOM    299  N   SER B  38      -8.083 -20.066 -32.092  1.00 66.82           N  
ATOM    300  CA  SER B  38      -8.641 -18.721 -32.004  1.00 66.82           C  
ATOM    301  C   SER B  38      -8.560 -18.180 -30.580  1.00 66.82           C  
ATOM    302  O   SER B  38      -8.320 -16.988 -30.376  1.00 66.82           O  
ATOM    303  CB  SER B  38     -10.095 -18.711 -32.478  1.00 66.82           C  
ATOM    304  OG  SER B  38     -10.943 -19.314 -31.517  1.00 66.82           O  
ATOM    305  N   GLN B  39      -8.743 -19.105 -29.644  1.00 66.31           N  
ATOM    306  CA  GLN B  39      -8.781 -18.635 -28.263  1.00 66.31           C  
ATOM    307  C   GLN B  39      -7.375 -18.353 -27.740  1.00 66.31           C  
ATOM    308  O   GLN B  39      -7.184 -17.468 -26.904  1.00 66.31           O  
ATOM    309  CB  GLN B  39      -9.479 -19.658 -27.365  1.00 66.31           C  
ATOM    310  CG  GLN B  39     -10.964 -19.820 -27.658  1.00 66.31           C  
ATOM    311  CD  GLN B  39     -11.805 -18.705 -27.063  1.00 66.31           C  
ATOM    312  NE2 GLN B  39     -13.056 -18.608 -27.500  1.00 66.31           N  
ATOM    313  OE1 GLN B  39     -11.334 -17.939 -26.217  1.00 66.31           O  
ATOM    314  N   THR B  40      -6.398 -19.069 -28.263  1.00 64.37           N  
ATOM    315  CA  THR B  40      -5.033 -18.900 -27.775  1.00 64.37           C  
ATOM    316  C   THR B  40      -4.226 -18.017 -28.723  1.00 64.37           C  
ATOM    317  O   THR B  40      -3.197 -17.459 -28.335  1.00 64.37           O  
ATOM    318  CB  THR B  40      -4.328 -20.258 -27.608  1.00 64.37           C  
ATOM    319  CG2 THR B  40      -4.104 -20.583 -26.135  1.00 64.37           C  
ATOM    320  OG1 THR B  40      -5.135 -21.285 -28.196  1.00 64.37           O  
ATOM    321  N   LYS B  41      -4.794 -17.835 -29.890  1.00 64.18           N  
ATOM    322  CA  LYS B  41      -4.122 -17.011 -30.892  1.00 64.18           C  
ATOM    323  C   LYS B  41      -3.889 -15.595 -30.372  1.00 64.18           C  
ATOM    324  O   LYS B  41      -2.835 -15.004 -30.614  1.00 64.18           O  
ATOM    325  CB  LYS B  41      -4.935 -16.967 -32.186  1.00 64.18           C  
ATOM    326  CG  LYS B  41      -4.195 -16.346 -33.361  1.00 64.18           C  
ATOM    327  CD  LYS B  41      -5.039 -16.372 -34.629  1.00 64.18           C  
ATOM    328  CE  LYS B  41      -4.325 -15.694 -35.791  1.00 64.18           C  
ATOM    329  NZ  LYS B  41      -5.110 -15.793 -37.058  1.00 64.18           N  
ATOM    330  N   SER B  42      -4.948 -15.161 -29.696  1.00 63.69           N  
ATOM    331  CA  SER B  42      -4.856 -13.789 -29.208  1.00 63.69           C  
ATOM    332  C   SER B  42      -3.710 -13.631 -28.215  1.00 63.69           C  
ATOM    333  O   SER B  42      -3.101 -12.564 -28.127  1.00 63.69           O  
ATOM    334  CB  SER B  42      -6.171 -13.364 -28.554  1.00 63.69           C  
ATOM    335  OG  SER B  42      -6.390 -14.081 -27.352  1.00 63.69           O  
ATOM    336  N   ILE B  43      -3.399 -14.702 -27.555  1.00 61.47           N  
ATOM    337  CA  ILE B  43      -2.301 -14.671 -26.595  1.00 61.47           C  
ATOM    338  C   ILE B  43      -0.974 -14.512 -27.333  1.00 61.47           C  
ATOM    339  O   ILE B  43      -0.087 -13.784 -26.879  1.00 61.47           O  
ATOM    340  CB  ILE B  43      -2.279 -15.945 -25.721  1.00 61.47           C  
ATOM    341  CG1 ILE B  43      -3.598 -16.089 -24.954  1.00 61.47           C  
ATOM    342  CG2 ILE B  43      -1.086 -15.920 -24.760  1.00 61.47           C  
ATOM    343  CD1 ILE B  43      -3.735 -17.405 -24.201  1.00 61.47           C  
ATOM    344  N   PHE B  44      -0.843 -15.146 -28.437  1.00 62.10           N  
ATOM    345  CA  PHE B  44       0.389 -15.145 -29.216  1.00 62.10           C  
ATOM    346  C   PHE B  44       0.560 -13.824 -29.956  1.00 62.10           C  
ATOM    347  O   PHE B  44       1.681 -13.335 -30.113  1.00 62.10           O  
ATOM    348  CB  PHE B  44       0.397 -16.309 -30.213  1.00 62.10           C  
ATOM    349  CG  PHE B  44       0.724 -17.639 -29.589  1.00 62.10           C  
ATOM    350  CD1 PHE B  44       2.045 -18.024 -29.393  1.00 62.10           C  
ATOM    351  CD2 PHE B  44      -0.290 -18.504 -29.200  1.00 62.10           C  
ATOM    352  CE1 PHE B  44       2.350 -19.255 -28.815  1.00 62.10           C  
ATOM    353  CE2 PHE B  44       0.008 -19.736 -28.623  1.00 62.10           C  
ATOM    354  CZ  PHE B  44       1.328 -20.109 -28.433  1.00 62.10           C  
ATOM    355  N   GLU B  45      -0.546 -13.183 -30.384  1.00 58.74           N  
ATOM    356  CA  GLU B  45      -0.484 -11.933 -31.136  1.00 58.74           C  
ATOM    357  C   GLU B  45      -0.263 -10.742 -30.209  1.00 58.74           C  
ATOM    358  O   GLU B  45       0.454  -9.802 -30.557  1.00 58.74           O  
ATOM    359  CB  GLU B  45      -1.764 -11.734 -31.953  1.00 58.74           C  
ATOM    360  CG  GLU B  45      -1.864 -12.642 -33.170  1.00 58.74           C  
ATOM    361  CD  GLU B  45      -3.160 -12.465 -33.945  1.00 58.74           C  
ATOM    362  OE1 GLU B  45      -3.299 -13.059 -35.039  1.00 58.74           O  
ATOM    363  OE2 GLU B  45      -4.043 -11.725 -33.455  1.00 58.74           O  
ATOM    364  N   GLN B  46      -0.997 -10.728 -29.134  1.00 53.13           N  
ATOM    365  CA  GLN B  46      -0.881  -9.579 -28.243  1.00 53.13           C  
ATOM    366  C   GLN B  46       0.467  -9.571 -27.528  1.00 53.13           C  
ATOM    367  O   GLN B  46       1.022  -8.506 -27.250  1.00 53.13           O  
ATOM    368  CB  GLN B  46      -2.018  -9.576 -27.220  1.00 53.13           C  
ATOM    369  CG  GLN B  46      -3.084  -8.523 -27.491  1.00 53.13           C  
ATOM    370  CD  GLN B  46      -4.218  -8.565 -26.483  1.00 53.13           C  
ATOM    371  NE2 GLN B  46      -5.090  -7.562 -26.530  1.00 53.13           N  
ATOM    372  OE1 GLN B  46      -4.312  -9.491 -25.672  1.00 53.13           O  
ATOM    373  N   GLU B  47       0.951 -10.712 -26.980  1.00 53.35           N  
ATOM    374  CA  GLU B  47       2.147 -10.749 -26.144  1.00 53.35           C  
ATOM    375  C   GLU B  47       3.406 -10.920 -26.988  1.00 53.35           C  
ATOM    376  O   GLU B  47       4.483 -11.196 -26.456  1.00 53.35           O  
ATOM    377  CB  GLU B  47       2.046 -11.877 -25.113  1.00 53.35           C  
ATOM    378  CG  GLU B  47       1.328 -11.479 -23.833  1.00 53.35           C  
ATOM    379  CD  GLU B  47       1.554 -12.455 -22.690  1.00 53.35           C  
ATOM    380  OE1 GLU B  47       1.163 -12.146 -21.541  1.00 53.35           O  
ATOM    381  OE2 GLU B  47       2.126 -13.539 -22.944  1.00 53.35           O  
ATOM    382  N   THR B  48       3.322 -10.949 -28.318  1.00 48.28           N  
ATOM    383  CA  THR B  48       4.589 -11.047 -29.034  1.00 48.28           C  
ATOM    384  C   THR B  48       5.670 -10.230 -28.333  1.00 48.28           C  
ATOM    385  O   THR B  48       6.824 -10.660 -28.249  1.00 48.28           O  
ATOM    386  CB  THR B  48       4.445 -10.570 -30.491  1.00 48.28           C  
ATOM    387  CG2 THR B  48       5.623 -11.035 -31.341  1.00 48.28           C  
ATOM    388  OG1 THR B  48       3.233 -11.098 -31.044  1.00 48.28           O  
ATOM    389  N   ASN B  49       5.495  -8.918 -28.121  1.00 44.92           N  
ATOM    390  CA  ASN B  49       6.594  -8.071 -27.670  1.00 44.92           C  
ATOM    391  C   ASN B  49       6.905  -8.297 -26.193  1.00 44.92           C  
ATOM    392  O   ASN B  49       7.835  -7.696 -25.652  1.00 44.92           O  
ATOM    393  CB  ASN B  49       6.274  -6.597 -27.927  1.00 44.92           C  
ATOM    394  CG  ASN B  49       7.008  -6.041 -29.130  1.00 44.92           C  
ATOM    395  ND2 ASN B  49       6.596  -4.864 -29.586  1.00 44.92           N  
ATOM    396  OD1 ASN B  49       7.938  -6.666 -29.650  1.00 44.92           O  
ATOM    397  N   ASN B  50       5.860  -8.448 -25.319  1.00 48.31           N  
ATOM    398  CA  ASN B  50       6.294  -8.371 -23.928  1.00 48.31           C  
ATOM    399  C   ASN B  50       7.075  -9.615 -23.514  1.00 48.31           C  
ATOM    400  O   ASN B  50       7.030 -10.639 -24.200  1.00 48.31           O  
ATOM    401  CB  ASN B  50       5.092  -8.166 -23.003  1.00 48.31           C  
ATOM    402  CG  ASN B  50       4.814  -6.703 -22.724  1.00 48.31           C  
ATOM    403  ND2 ASN B  50       3.613  -6.410 -22.238  1.00 48.31           N  
ATOM    404  OD1 ASN B  50       5.670  -5.842 -22.943  1.00 48.31           O  
ATOM    405  N   ASN B  51       7.644  -9.854 -22.143  1.00 49.38           N  
ATOM    406  CA  ASN B  51       8.587 -10.744 -21.476  1.00 49.38           C  
ATOM    407  C   ASN B  51       8.290 -12.209 -21.785  1.00 49.38           C  
ATOM    408  O   ASN B  51       7.222 -12.533 -22.307  1.00 49.38           O  
ATOM    409  CB  ASN B  51       8.571 -10.507 -19.964  1.00 49.38           C  
ATOM    410  CG  ASN B  51       9.571  -9.456 -19.526  1.00 49.38           C  
ATOM    411  ND2 ASN B  51       9.381  -8.918 -18.328  1.00 49.38           N  
ATOM    412  OD1 ASN B  51      10.506  -9.128 -20.260  1.00 49.38           O  
ATOM    413  N   ASN B  52       9.255 -13.324 -21.424  1.00 54.02           N  
ATOM    414  CA  ASN B  52       9.482 -14.763 -21.349  1.00 54.02           C  
ATOM    415  C   ASN B  52       8.216 -15.510 -20.937  1.00 54.02           C  
ATOM    416  O   ASN B  52       8.086 -15.932 -19.787  1.00 54.02           O  
ATOM    417  CB  ASN B  52      10.623 -15.076 -20.379  1.00 54.02           C  
ATOM    418  CG  ASN B  52      11.610 -16.078 -20.944  1.00 54.02           C  
ATOM    419  ND2 ASN B  52      12.604 -16.448 -20.144  1.00 54.02           N  
ATOM    420  OD1 ASN B  52      11.482 -16.517 -22.091  1.00 54.02           O  
ATOM    421  N   SER B  53       7.170 -15.375 -21.733  1.00 66.35           N  
ATOM    422  CA  SER B  53       6.067 -16.235 -21.313  1.00 66.35           C  
ATOM    423  C   SER B  53       6.402 -17.707 -21.527  1.00 66.35           C  
ATOM    424  O   SER B  53       6.792 -18.107 -22.626  1.00 66.35           O  
ATOM    425  CB  SER B  53       4.790 -15.877 -22.075  1.00 66.35           C  
ATOM    426  OG  SER B  53       4.668 -16.664 -23.247  1.00 66.35           O  
ATOM    427  N   SER B  54       6.587 -18.432 -20.494  1.00 74.87           N  
ATOM    428  CA  SER B  54       6.898 -19.856 -20.438  1.00 74.87           C  
ATOM    429  C   SER B  54       5.907 -20.672 -21.262  1.00 74.87           C  
ATOM    430  O   SER B  54       6.279 -21.671 -21.880  1.00 74.87           O  
ATOM    431  CB  SER B  54       6.898 -20.348 -18.991  1.00 74.87           C  
ATOM    432  OG  SER B  54       5.643 -20.106 -18.378  1.00 74.87           O  
ATOM    433  N   PHE B  55       4.710 -20.169 -21.397  1.00 72.26           N  
ATOM    434  CA  PHE B  55       3.716 -20.890 -22.183  1.00 72.26           C  
ATOM    435  C   PHE B  55       4.059 -20.838 -23.668  1.00 72.26           C  
ATOM    436  O   PHE B  55       3.972 -21.850 -24.366  1.00 72.26           O  
ATOM    437  CB  PHE B  55       2.318 -20.310 -21.947  1.00 72.26           C  
ATOM    438  CG  PHE B  55       1.240 -20.975 -22.760  1.00 72.26           C  
ATOM    439  CD1 PHE B  55       0.704 -20.347 -23.876  1.00 72.26           C  
ATOM    440  CD2 PHE B  55       0.763 -22.231 -22.407  1.00 72.26           C  
ATOM    441  CE1 PHE B  55      -0.294 -20.959 -24.631  1.00 72.26           C  
ATOM    442  CE2 PHE B  55      -0.234 -22.850 -23.155  1.00 72.26           C  
ATOM    443  CZ  PHE B  55      -0.762 -22.212 -24.266  1.00 72.26           C  
ATOM    444  N   TYR B  56       4.512 -19.759 -24.120  1.00 73.17           N  
ATOM    445  CA  TYR B  56       4.875 -19.562 -25.520  1.00 73.17           C  
ATOM    446  C   TYR B  56       6.057 -20.443 -25.905  1.00 73.17           C  
ATOM    447  O   TYR B  56       6.023 -21.123 -26.934  1.00 73.17           O  
ATOM    448  CB  TYR B  56       5.210 -18.092 -25.786  1.00 73.17           C  
ATOM    449  CG  TYR B  56       5.516 -17.792 -27.234  1.00 73.17           C  
ATOM    450  CD1 TYR B  56       6.831 -17.647 -27.673  1.00 73.17           C  
ATOM    451  CD2 TYR B  56       4.493 -17.651 -28.165  1.00 73.17           C  
ATOM    452  CE1 TYR B  56       7.118 -17.369 -29.005  1.00 73.17           C  
ATOM    453  CE2 TYR B  56       4.768 -17.373 -29.499  1.00 73.17           C  
ATOM    454  CZ  TYR B  56       6.082 -17.235 -29.910  1.00 73.17           C  
ATOM    455  OH  TYR B  56       6.360 -16.959 -31.229  1.00 73.17           O  
ATOM    456  N   THR B  57       6.961 -20.356 -25.105  1.00 79.20           N  
ATOM    457  CA  THR B  57       8.144 -21.169 -25.365  1.00 79.20           C  
ATOM    458  C   THR B  57       7.801 -22.655 -25.323  1.00 79.20           C  
ATOM    459  O   THR B  57       8.314 -23.438 -26.123  1.00 79.20           O  
ATOM    460  CB  THR B  57       9.262 -20.869 -24.348  1.00 79.20           C  
ATOM    461  CG2 THR B  57      10.562 -21.562 -24.739  1.00 79.20           C  
ATOM    462  OG1 THR B  57       9.484 -19.455 -24.294  1.00 79.20           O  
ATOM    463  N   GLY B  58       6.932 -22.977 -24.539  1.00 79.99           N  
ATOM    464  CA  GLY B  58       6.520 -24.368 -24.443  1.00 79.99           C  
ATOM    465  C   GLY B  58       5.833 -24.876 -25.697  1.00 79.99           C  
ATOM    466  O   GLY B  58       6.119 -25.980 -26.164  1.00 79.99           O  
ATOM    467  N   VAL B  59       5.021 -24.060 -26.245  1.00 83.38           N  
ATOM    468  CA  VAL B  59       4.295 -24.468 -27.443  1.00 83.38           C  
ATOM    469  C   VAL B  59       5.264 -24.598 -28.616  1.00 83.38           C  
ATOM    470  O   VAL B  59       5.182 -25.551 -29.394  1.00 83.38           O  
ATOM    471  CB  VAL B  59       3.168 -23.469 -27.791  1.00 83.38           C  
ATOM    472  CG1 VAL B  59       2.571 -23.785 -29.161  1.00 83.38           C  
ATOM    473  CG2 VAL B  59       2.084 -23.494 -26.715  1.00 83.38           C  
ATOM    474  N   TYR B  60       6.208 -23.768 -28.716  1.00 84.11           N  
ATOM    475  CA  TYR B  60       7.190 -23.845 -29.791  1.00 84.11           C  
ATOM    476  C   TYR B  60       8.092 -25.062 -29.619  1.00 84.11           C  
ATOM    477  O   TYR B  60       8.491 -25.691 -30.602  1.00 84.11           O  
ATOM    478  CB  TYR B  60       8.037 -22.570 -29.839  1.00 84.11           C  
ATOM    479  CG  TYR B  60       7.359 -21.417 -30.540  1.00 84.11           C  
ATOM    480  CD1 TYR B  60       6.827 -21.571 -31.818  1.00 84.11           C  
ATOM    481  CD2 TYR B  60       7.252 -20.174 -29.927  1.00 84.11           C  
ATOM    482  CE1 TYR B  60       6.202 -20.511 -32.469  1.00 84.11           C  
ATOM    483  CE2 TYR B  60       6.631 -19.107 -30.569  1.00 84.11           C  
ATOM    484  CZ  TYR B  60       6.110 -19.285 -31.837  1.00 84.11           C  
ATOM    485  OH  TYR B  60       5.495 -18.233 -32.476  1.00 84.11           O  
ATOM    486  N   ILE B  61       8.344 -25.307 -28.428  1.00 86.63           N  
ATOM    487  CA  ILE B  61       9.136 -26.501 -28.157  1.00 86.63           C  
ATOM    488  C   ILE B  61       8.356 -27.745 -28.578  1.00 86.63           C  
ATOM    489  O   ILE B  61       8.919 -28.668 -29.172  1.00 86.63           O  
ATOM    490  CB  ILE B  61       9.527 -26.594 -26.665  1.00 86.63           C  
ATOM    491  CG1 ILE B  61      10.565 -25.521 -26.318  1.00 86.63           C  
ATOM    492  CG2 ILE B  61      10.052 -27.993 -26.330  1.00 86.63           C  
ATOM    493  CD1 ILE B  61      10.888 -25.428 -24.833  1.00 86.63           C  
ATOM    494  N   LEU B  62       7.120 -27.704 -28.375  1.00 86.97           N  
ATOM    495  CA  LEU B  62       6.281 -28.836 -28.755  1.00 86.97           C  
ATOM    496  C   LEU B  62       6.235 -28.993 -30.271  1.00 86.97           C  
ATOM    497  O   LEU B  62       6.348 -30.107 -30.788  1.00 86.97           O  
ATOM    498  CB  LEU B  62       4.862 -28.660 -28.206  1.00 86.97           C  
ATOM    499  CG  LEU B  62       4.146 -29.936 -27.759  1.00 86.97           C  
ATOM    500  CD1 LEU B  62       4.306 -30.135 -26.256  1.00 86.97           C  
ATOM    501  CD2 LEU B  62       2.672 -29.884 -28.144  1.00 86.97           C  
ATOM    502  N   ILE B  63       6.135 -27.936 -30.933  1.00 88.48           N  
ATOM    503  CA  ILE B  63       6.100 -27.958 -32.391  1.00 88.48           C  
ATOM    504  C   ILE B  63       7.443 -28.445 -32.932  1.00 88.48           C  
ATOM    505  O   ILE B  63       7.489 -29.315 -33.804  1.00 88.48           O  
ATOM    506  CB  ILE B  63       5.763 -26.565 -32.969  1.00 88.48           C  
ATOM    507  CG1 ILE B  63       4.320 -26.179 -32.627  1.00 88.48           C  
ATOM    508  CG2 ILE B  63       5.992 -26.540 -34.484  1.00 88.48           C  
ATOM    509  CD1 ILE B  63       3.944 -24.762 -33.035  1.00 88.48           C  
ATOM    510  N   GLY B  64       8.539 -27.907 -32.395  1.00 91.40           N  
ATOM    511  CA  GLY B  64       9.860 -28.344 -32.819  1.00 91.40           C  
ATOM    512  C   GLY B  64      10.119 -29.813 -32.541  1.00 91.40           C  
ATOM    513  O   GLY B  64      10.647 -30.528 -33.395  1.00 91.40           O  
ATOM    514  N   ALA B  65       9.706 -30.281 -31.410  1.00 91.76           N  
ATOM    515  CA  ALA B  65       9.885 -31.681 -31.030  1.00 91.76           C  
ATOM    516  C   ALA B  65       9.046 -32.600 -31.913  1.00 91.76           C  
ATOM    517  O   ALA B  65       9.524 -33.644 -32.363  1.00 91.76           O  
ATOM    518  CB  ALA B  65       9.523 -31.884 -29.561  1.00 91.76           C  
ATOM    519  N   GLY B  66       7.832 -32.117 -32.182  1.00 90.39           N  
ATOM    520  CA  GLY B  66       6.990 -32.921 -33.053  1.00 90.39           C  
ATOM    521  C   GLY B  66       7.533 -33.039 -34.465  1.00 90.39           C  
ATOM    522  O   GLY B  66       7.531 -34.126 -35.047  1.00 90.39           O  
ATOM    523  N   ALA B  67       8.020 -31.967 -34.972  1.00 92.62           N  
ATOM    524  CA  ALA B  67       8.591 -31.972 -36.316  1.00 92.62           C  
ATOM    525  C   ALA B  67       9.843 -32.844 -36.377  1.00 92.62           C  
ATOM    526  O   ALA B  67      10.034 -33.601 -37.331  1.00 92.62           O  
ATOM    527  CB  ALA B  67       8.917 -30.549 -36.761  1.00 92.62           C  
ATOM    528  N   LEU B  68      10.651 -32.673 -35.396  1.00 92.46           N  
ATOM    529  CA  LEU B  68      11.872 -33.471 -35.353  1.00 92.46           C  
ATOM    530  C   LEU B  68      11.545 -34.958 -35.257  1.00 92.46           C  
ATOM    531  O   LEU B  68      12.149 -35.777 -35.954  1.00 92.46           O  
ATOM    532  CB  LEU B  68      12.745 -33.050 -34.169  1.00 92.46           C  
ATOM    533  CG  LEU B  68      14.130 -33.695 -34.085  1.00 92.46           C  
ATOM    534  CD1 LEU B  68      14.992 -33.256 -35.265  1.00 92.46           C  
ATOM    535  CD2 LEU B  68      14.805 -33.344 -32.763  1.00 92.46           C  
ATOM    536  N   MET B  69      10.606 -35.355 -34.442  1.00 91.44           N  
ATOM    537  CA  MET B  69      10.192 -36.749 -34.299  1.00 91.44           C  
ATOM    538  C   MET B  69       9.617 -37.281 -35.608  1.00 91.44           C  
ATOM    539  O   MET B  69       9.870 -38.429 -35.980  1.00 91.44           O  
ATOM    540  CB  MET B  69       9.162 -36.893 -33.179  1.00 91.44           C  
ATOM    541  CG  MET B  69       9.765 -36.853 -31.783  1.00 91.44           C  
ATOM    542  SD  MET B  69       8.509 -37.099 -30.468  1.00 91.44           S  
ATOM    543  CE  MET B  69       9.478 -38.067 -29.278  1.00 91.44           C  
ATOM    544  N   MET B  70       8.911 -36.429 -36.287  1.00 91.09           N  
ATOM    545  CA  MET B  70       8.339 -36.822 -37.571  1.00 91.09           C  
ATOM    546  C   MET B  70       9.434 -37.057 -38.606  1.00 91.09           C  
ATOM    547  O   MET B  70       9.401 -38.047 -39.337  1.00 91.09           O  
ATOM    548  CB  MET B  70       7.364 -35.757 -38.074  1.00 91.09           C  
ATOM    549  CG  MET B  70       6.664 -36.129 -39.371  1.00 91.09           C  
ATOM    550  SD  MET B  70       5.586 -34.784 -40.000  1.00 91.09           S  
ATOM    551  CE  MET B  70       5.449 -35.272 -41.742  1.00 91.09           C  
ATOM    552  N   LEU B  71      10.382 -36.228 -38.622  1.00 92.30           N  
ATOM    553  CA  LEU B  71      11.478 -36.333 -39.578  1.00 92.30           C  
ATOM    554  C   LEU B  71      12.316 -37.579 -39.311  1.00 92.30           C  
ATOM    555  O   LEU B  71      12.578 -38.364 -40.225  1.00 92.30           O  
ATOM    556  CB  LEU B  71      12.363 -35.085 -39.519  1.00 92.30           C  
ATOM    557  CG  LEU B  71      13.588 -35.079 -40.434  1.00 92.30           C  
ATOM    558  CD1 LEU B  71      13.157 -35.056 -41.897  1.00 92.30           C  
ATOM    559  CD2 LEU B  71      14.486 -33.888 -40.118  1.00 92.30           C  
ATOM    560  N   VAL B  72      12.715 -37.737 -38.065  1.00 90.90           N  
ATOM    561  CA  VAL B  72      13.557 -38.873 -37.705  1.00 90.90           C  
ATOM    562  C   VAL B  72      12.796 -40.175 -37.935  1.00 90.90           C  
ATOM    563  O   VAL B  72      13.356 -41.147 -38.448  1.00 90.90           O  
ATOM    564  CB  VAL B  72      14.031 -38.785 -36.237  1.00 90.90           C  
ATOM    565  CG1 VAL B  72      14.711 -40.084 -35.810  1.00 90.90           C  
ATOM    566  CG2 VAL B  72      14.973 -37.598 -36.051  1.00 90.90           C  
ATOM    567  N   GLY B  73      11.481 -40.187 -37.596  1.00 89.10           N  
ATOM    568  CA  GLY B  73      10.674 -41.370 -37.852  1.00 89.10           C  
ATOM    569  C   GLY B  73      10.525 -41.682 -39.329  1.00 89.10           C  
ATOM    570  O   GLY B  73      10.581 -42.847 -39.731  1.00 89.10           O  
ATOM    571  N   PHE B  74      10.415 -40.672 -40.153  1.00 88.11           N  
ATOM    572  CA  PHE B  74      10.278 -40.838 -41.595  1.00 88.11           C  
ATOM    573  C   PHE B  74      11.561 -41.390 -42.201  1.00 88.11           C  
ATOM    574  O   PHE B  74      11.522 -42.312 -43.019  1.00 88.11           O  
ATOM    575  CB  PHE B  74       9.914 -39.505 -42.258  1.00 88.11           C  
ATOM    576  CG  PHE B  74       9.833 -39.576 -43.759  1.00 88.11           C  
ATOM    577  CD1 PHE B  74      10.882 -39.122 -44.548  1.00 88.11           C  
ATOM    578  CD2 PHE B  74       8.705 -40.098 -44.381  1.00 88.11           C  
ATOM    579  CE1 PHE B  74      10.810 -39.188 -45.937  1.00 88.11           C  
ATOM    580  CE2 PHE B  74       8.626 -40.165 -45.769  1.00 88.11           C  
ATOM    581  CZ  PHE B  74       9.678 -39.709 -46.546  1.00 88.11           C  
ATOM    582  N   LEU B  75      12.689 -40.817 -41.825  1.00 88.46           N  
ATOM    583  CA  LEU B  75      13.973 -41.290 -42.331  1.00 88.46           C  
ATOM    584  C   LEU B  75      14.206 -42.747 -41.945  1.00 88.46           C  
ATOM    585  O   LEU B  75      14.749 -43.524 -42.734  1.00 88.46           O  
ATOM    586  CB  LEU B  75      15.114 -40.420 -41.796  1.00 88.46           C  
ATOM    587  CG  LEU B  75      15.224 -39.011 -42.382  1.00 88.46           C  
ATOM    588  CD1 LEU B  75      16.151 -38.154 -41.528  1.00 88.46           C  
ATOM    589  CD2 LEU B  75      15.717 -39.069 -43.824  1.00 88.46           C  
ATOM    590  N   GLY B  76      13.765 -43.095 -40.776  1.00 85.39           N  
ATOM    591  CA  GLY B  76      13.923 -44.470 -40.330  1.00 85.39           C  
ATOM    592  C   GLY B  76      13.022 -45.443 -41.066  1.00 85.39           C  
ATOM    593  O   GLY B  76      13.472 -46.503 -41.507  1.00 85.39           O  
ATOM    594  N   CYS B  77      11.818 -45.152 -41.285  1.00 84.79           N  
ATOM    595  CA  CYS B  77      10.871 -46.056 -41.929  1.00 84.79           C  
ATOM    596  C   CYS B  77      11.124 -46.132 -43.430  1.00 84.79           C  
ATOM    597  O   CYS B  77      11.248 -47.222 -43.989  1.00 84.79           O  
ATOM    598  CB  CYS B  77       9.435 -45.604 -41.667  1.00 84.79           C  
ATOM    599  SG  CYS B  77       9.034 -43.997 -42.386  1.00 84.79           S  
ATOM    600  N   CYS B  78      11.263 -45.089 -44.105  1.00 85.64           N  
ATOM    601  CA  CYS B  78      11.504 -45.061 -45.543  1.00 85.64           C  
ATOM    602  C   CYS B  78      12.914 -45.542 -45.869  1.00 85.64           C  
ATOM    603  O   CYS B  78      13.138 -46.158 -46.912  1.00 85.64           O  
ATOM    604  CB  CYS B  78      11.297 -43.651 -46.093  1.00 85.64           C  
ATOM    605  SG  CYS B  78       9.560 -43.198 -46.299  1.00 85.64           S  
ATOM    606  N   GLY B  79      13.796 -45.169 -44.932  1.00 84.34           N  
ATOM    607  CA  GLY B  79      15.146 -45.672 -45.132  1.00 84.34           C  
ATOM    608  C   GLY B  79      15.231 -47.186 -45.088  1.00 84.34           C  
ATOM    609  O   GLY B  79      15.977 -47.794 -45.858  1.00 84.34           O  
ATOM    610  N   ALA B  80      14.412 -47.786 -44.245  1.00 82.13           N  
ATOM    611  CA  ALA B  80      14.420 -49.241 -44.099  1.00 82.13           C  
ATOM    612  C   ALA B  80      13.710 -49.912 -45.272  1.00 82.13           C  
ATOM    613  O   ALA B  80      14.239 -50.853 -45.868  1.00 82.13           O  
ATOM    614  CB  ALA B  80      13.765 -49.646 -42.781  1.00 82.13           C  
ATOM    615  N   VAL B  81      12.628 -49.383 -45.679  1.00 83.14           N  
ATOM    616  CA  VAL B  81      11.825 -50.009 -46.723  1.00 83.14           C  
ATOM    617  C   VAL B  81      12.520 -49.854 -48.074  1.00 83.14           C  
ATOM    618  O   VAL B  81      12.551 -50.791 -48.874  1.00 83.14           O  
ATOM    619  CB  VAL B  81      10.403 -49.406 -46.783  1.00 83.14           C  
ATOM    620  CG1 VAL B  81      10.099 -48.878 -48.184  1.00 83.14           C  
ATOM    621  CG2 VAL B  81       9.365 -50.446 -46.364  1.00 83.14           C  
ATOM    622  N   GLN B  82      13.135 -48.679 -48.351  1.00 83.19           N  
ATOM    623  CA  GLN B  82      13.774 -48.439 -49.640  1.00 83.19           C  
ATOM    624  C   GLN B  82      15.228 -48.901 -49.627  1.00 83.19           C  
ATOM    625  O   GLN B  82      15.890 -48.914 -50.668  1.00 83.19           O  
ATOM    626  CB  GLN B  82      13.697 -46.957 -50.011  1.00 83.19           C  
ATOM    627  CG  GLN B  82      12.295 -46.485 -50.372  1.00 83.19           C  
ATOM    628  CD  GLN B  82      12.267 -45.048 -50.859  1.00 83.19           C  
ATOM    629  NE2 GLN B  82      11.101 -44.598 -51.311  1.00 83.19           N  
ATOM    630  OE1 GLN B  82      13.284 -44.348 -50.828  1.00 83.19           O  
ATOM    631  N   GLU B  83      15.670 -49.354 -48.565  1.00 80.46           N  
ATOM    632  CA  GLU B  83      17.054 -49.790 -48.405  1.00 80.46           C  
ATOM    633  C   GLU B  83      18.028 -48.736 -48.924  1.00 80.46           C  
ATOM    634  O   GLU B  83      18.946 -49.052 -49.684  1.00 80.46           O  
ATOM    635  CB  GLU B  83      17.286 -51.120 -49.125  1.00 80.46           C  
ATOM    636  CG  GLU B  83      16.467 -52.274 -48.565  1.00 80.46           C  
ATOM    637  CD  GLU B  83      16.814 -53.616 -49.191  1.00 80.46           C  
ATOM    638  OE1 GLU B  83      16.235 -54.646 -48.779  1.00 80.46           O  
ATOM    639  OE2 GLU B  83      17.672 -53.636 -50.102  1.00 80.46           O  
ATOM    640  N   SER B  84      17.671 -47.536 -48.592  1.00 82.89           N  
ATOM    641  CA  SER B  84      18.544 -46.437 -48.991  1.00 82.89           C  
ATOM    642  C   SER B  84      19.634 -46.193 -47.954  1.00 82.89           C  
ATOM    643  O   SER B  84      19.340 -45.894 -46.795  1.00 82.89           O  
ATOM    644  CB  SER B  84      17.734 -45.157 -49.201  1.00 82.89           C  
ATOM    645  OG  SER B  84      18.585 -44.027 -49.262  1.00 82.89           O  
ATOM    646  N   GLN B  85      20.879 -46.256 -48.313  1.00 80.20           N  
ATOM    647  CA  GLN B  85      22.012 -46.028 -47.422  1.00 80.20           C  
ATOM    648  C   GLN B  85      22.065 -44.573 -46.962  1.00 80.20           C  
ATOM    649  O   GLN B  85      22.417 -44.293 -45.815  1.00 80.20           O  
ATOM    650  CB  GLN B  85      23.324 -46.409 -48.111  1.00 80.20           C  
ATOM    651  CG  GLN B  85      23.524 -47.911 -48.265  1.00 80.20           C  
ATOM    652  CD  GLN B  85      24.839 -48.261 -48.936  1.00 80.20           C  
ATOM    653  NE2 GLN B  85      25.246 -49.521 -48.821  1.00 80.20           N  
ATOM    654  OE1 GLN B  85      25.483 -47.407 -49.554  1.00 80.20           O  
ATOM    655  N   CYS B  86      21.653 -43.714 -47.811  1.00 81.44           N  
ATOM    656  CA  CYS B  86      21.694 -42.294 -47.480  1.00 81.44           C  
ATOM    657  C   CYS B  86      20.682 -41.958 -46.393  1.00 81.44           C  
ATOM    658  O   CYS B  86      21.013 -41.278 -45.420  1.00 81.44           O  
ATOM    659  CB  CYS B  86      21.421 -41.447 -48.723  1.00 81.44           C  
ATOM    660  SG  CYS B  86      21.620 -39.672 -48.453  1.00 81.44           S  
ATOM    661  N   MET B  87      19.522 -42.467 -46.472  1.00 85.37           N  
ATOM    662  CA  MET B  87      18.481 -42.189 -45.487  1.00 85.37           C  
ATOM    663  C   MET B  87      18.814 -42.839 -44.148  1.00 85.37           C  
ATOM    664  O   MET B  87      18.587 -42.246 -43.091  1.00 85.37           O  
ATOM    665  CB  MET B  87      17.122 -42.684 -45.985  1.00 85.37           C  
ATOM    666  CG  MET B  87      16.552 -41.861 -47.128  1.00 85.37           C  
ATOM    667  SD  MET B  87      14.834 -42.343 -47.553  1.00 85.37           S  
ATOM    668  CE  MET B  87      13.913 -41.337 -46.356  1.00 85.37           C  
ATOM    669  N   LEU B  88      19.382 -44.003 -44.169  1.00 85.11           N  
ATOM    670  CA  LEU B  88      19.758 -44.696 -42.942  1.00 85.11           C  
ATOM    671  C   LEU B  88      20.951 -44.017 -42.277  1.00 85.11           C  
ATOM    672  O   LEU B  88      21.033 -43.959 -41.049  1.00 85.11           O  
ATOM    673  CB  LEU B  88      20.088 -46.162 -43.234  1.00 85.11           C  
ATOM    674  CG  LEU B  88      18.901 -47.075 -43.544  1.00 85.11           C  
ATOM    675  CD1 LEU B  88      19.391 -48.435 -44.031  1.00 85.11           C  
ATOM    676  CD2 LEU B  88      18.012 -47.232 -42.314  1.00 85.11           C  
ATOM    677  N   GLY B  89      21.863 -43.575 -43.177  1.00 86.29           N  
ATOM    678  CA  GLY B  89      22.974 -42.816 -42.628  1.00 86.29           C  
ATOM    679  C   GLY B  89      22.541 -41.529 -41.951  1.00 86.29           C  
ATOM    680  O   GLY B  89      23.043 -41.184 -40.880  1.00 86.29           O  
ATOM    681  N   LEU B  90      21.591 -40.820 -42.570  1.00 88.27           N  
ATOM    682  CA  LEU B  90      21.057 -39.599 -41.977  1.00 88.27           C  
ATOM    683  C   LEU B  90      20.290 -39.908 -40.695  1.00 88.27           C  
ATOM    684  O   LEU B  90      20.336 -39.134 -39.736  1.00 88.27           O  
ATOM    685  CB  LEU B  90      20.144 -38.875 -42.969  1.00 88.27           C  
ATOM    686  CG  LEU B  90      20.370 -37.370 -43.127  1.00 88.27           C  
ATOM    687  CD1 LEU B  90      21.146 -37.083 -44.408  1.00 88.27           C  
ATOM    688  CD2 LEU B  90      19.040 -36.625 -43.122  1.00 88.27           C  
ATOM    689  N   PHE B  91      19.569 -40.985 -40.695  1.00 88.17           N  
ATOM    690  CA  PHE B  91      18.855 -41.426 -39.503  1.00 88.17           C  
ATOM    691  C   PHE B  91      19.823 -41.680 -38.354  1.00 88.17           C  
ATOM    692  O   PHE B  91      19.618 -41.188 -37.242  1.00 88.17           O  
ATOM    693  CB  PHE B  91      18.045 -42.692 -39.798  1.00 88.17           C  
ATOM    694  CG  PHE B  91      17.396 -43.295 -38.581  1.00 88.17           C  
ATOM    695  CD1 PHE B  91      17.877 -44.476 -38.031  1.00 88.17           C  
ATOM    696  CD2 PHE B  91      16.301 -42.678 -37.987  1.00 88.17           C  
ATOM    697  CE1 PHE B  91      17.278 -45.035 -36.905  1.00 88.17           C  
ATOM    698  CE2 PHE B  91      15.697 -43.231 -36.862  1.00 88.17           C  
ATOM    699  CZ  PHE B  91      16.186 -44.411 -36.323  1.00 88.17           C  
ATOM    700  N   PHE B  92      20.902 -42.366 -38.661  1.00 87.00           N  
ATOM    701  CA  PHE B  92      21.918 -42.648 -37.654  1.00 87.00           C  
ATOM    702  C   PHE B  92      22.562 -41.358 -37.159  1.00 87.00           C  
ATOM    703  O   PHE B  92      22.757 -41.179 -35.955  1.00 87.00           O  
ATOM    704  CB  PHE B  92      22.990 -43.586 -38.218  1.00 87.00           C  
ATOM    705  CG  PHE B  92      24.086 -43.913 -37.240  1.00 87.00           C  
ATOM    706  CD1 PHE B  92      25.265 -43.179 -37.225  1.00 87.00           C  
ATOM    707  CD2 PHE B  92      23.937 -44.955 -36.334  1.00 87.00           C  
ATOM    708  CE1 PHE B  92      26.282 -43.478 -36.321  1.00 87.00           C  
ATOM    709  CE2 PHE B  92      24.947 -45.261 -35.427  1.00 87.00           C  
ATOM    710  CZ  PHE B  92      26.120 -44.522 -35.423  1.00 87.00           C  
ATOM    711  N   GLY B  93      22.840 -40.478 -38.100  1.00 89.83           N  
ATOM    712  CA  GLY B  93      23.429 -39.208 -37.709  1.00 89.83           C  
ATOM    713  C   GLY B  93      22.518 -38.373 -36.829  1.00 89.83           C  
ATOM    714  O   GLY B  93      22.959 -37.815 -35.822  1.00 89.83           O  
ATOM    715  N   PHE B  94      21.266 -38.315 -37.111  1.00 90.10           N  
ATOM    716  CA  PHE B  94      20.297 -37.563 -36.322  1.00 90.10           C  
ATOM    717  C   PHE B  94      20.147 -38.166 -34.931  1.00 90.10           C  
ATOM    718  O   PHE B  94      20.092 -37.439 -33.937  1.00 90.10           O  
ATOM    719  CB  PHE B  94      18.938 -37.529 -37.029  1.00 90.10           C  
ATOM    720  CG  PHE B  94      18.749 -36.335 -37.925  1.00 90.10           C  
ATOM    721  CD1 PHE B  94      18.481 -35.082 -37.389  1.00 90.10           C  
ATOM    722  CD2 PHE B  94      18.842 -36.466 -39.304  1.00 90.10           C  
ATOM    723  CE1 PHE B  94      18.306 -33.974 -38.217  1.00 90.10           C  
ATOM    724  CE2 PHE B  94      18.668 -35.365 -40.138  1.00 90.10           C  
ATOM    725  CZ  PHE B  94      18.400 -34.119 -39.592  1.00 90.10           C  
ATOM    726  N   LEU B  95      20.059 -39.448 -34.823  1.00 89.67           N  
ATOM    727  CA  LEU B  95      19.926 -40.106 -33.528  1.00 89.67           C  
ATOM    728  C   LEU B  95      21.156 -39.859 -32.662  1.00 89.67           C  
ATOM    729  O   LEU B  95      21.040 -39.681 -31.447  1.00 89.67           O  
ATOM    730  CB  LEU B  95      19.711 -41.611 -33.712  1.00 89.67           C  
ATOM    731  CG  LEU B  95      18.262 -42.075 -33.869  1.00 89.67           C  
ATOM    732  CD1 LEU B  95      18.217 -43.550 -34.255  1.00 89.67           C  
ATOM    733  CD2 LEU B  95      17.478 -41.828 -32.585  1.00 89.67           C  
ATOM    734  N   LEU B  96      22.331 -39.861 -33.317  1.00 90.58           N  
ATOM    735  CA  LEU B  96      23.565 -39.608 -32.580  1.00 90.58           C  
ATOM    736  C   LEU B  96      23.580 -38.192 -32.017  1.00 90.58           C  
ATOM    737  O   LEU B  96      23.926 -37.986 -30.850  1.00 90.58           O  
ATOM    738  CB  LEU B  96      24.781 -39.824 -33.483  1.00 90.58           C  
ATOM    739  CG  LEU B  96      26.145 -39.841 -32.791  1.00 90.58           C  
ATOM    740  CD1 LEU B  96      27.112 -40.746 -33.546  1.00 90.58           C  
ATOM    741  CD2 LEU B  96      26.705 -38.427 -32.679  1.00 90.58           C  
ATOM    742  N   VAL B  97      23.146 -37.306 -32.845  1.00 92.86           N  
ATOM    743  CA  VAL B  97      23.120 -35.915 -32.407  1.00 92.86           C  
ATOM    744  C   VAL B  97      22.073 -35.737 -31.310  1.00 92.86           C  
ATOM    745  O   VAL B  97      22.335 -35.094 -30.291  1.00 92.86           O  
ATOM    746  CB  VAL B  97      22.832 -34.955 -33.582  1.00 92.86           C  
ATOM    747  CG1 VAL B  97      22.577 -33.537 -33.071  1.00 92.86           C  
ATOM    748  CG2 VAL B  97      23.990 -34.967 -34.578  1.00 92.86           C  
ATOM    749  N   ILE B  98      20.944 -36.297 -31.463  1.00 91.04           N  
ATOM    750  CA  ILE B  98      19.875 -36.199 -30.475  1.00 91.04           C  
ATOM    751  C   ILE B  98      20.316 -36.860 -29.171  1.00 91.04           C  
ATOM    752  O   ILE B  98      20.073 -36.330 -28.085  1.00 91.04           O  
ATOM    753  CB  ILE B  98      18.569 -36.846 -30.988  1.00 91.04           C  
ATOM    754  CG1 ILE B  98      17.969 -36.008 -32.122  1.00 91.04           C  
ATOM    755  CG2 ILE B  98      17.566 -37.018 -29.844  1.00 91.04           C  
ATOM    756  CD1 ILE B  98      16.792 -36.672 -32.827  1.00 91.04           C  
ATOM    757  N   PHE B  99      20.995 -37.927 -29.274  1.00 90.64           N  
ATOM    758  CA  PHE B  99      21.489 -38.645 -28.105  1.00 90.64           C  
ATOM    759  C   PHE B  99      22.497 -37.799 -27.336  1.00 90.64           C  
ATOM    760  O   PHE B  99      22.429 -37.705 -26.108  1.00 90.64           O  
ATOM    761  CB  PHE B  99      22.128 -39.974 -28.518  1.00 90.64           C  
ATOM    762  CG  PHE B  99      22.452 -40.878 -27.359  1.00 90.64           C  
ATOM    763  CD1 PHE B  99      23.754 -41.311 -27.140  1.00 90.64           C  
ATOM    764  CD2 PHE B  99      21.453 -41.296 -26.488  1.00 90.64           C  
ATOM    765  CE1 PHE B  99      24.056 -42.148 -26.069  1.00 90.64           C  
ATOM    766  CE2 PHE B  99      21.749 -42.131 -25.414  1.00 90.64           C  
ATOM    767  CZ  PHE B  99      23.051 -42.557 -25.208  1.00 90.64           C  
ATOM    768  N   ALA B 100      23.364 -37.190 -28.054  1.00 92.70           N  
ATOM    769  CA  ALA B 100      24.368 -36.340 -27.418  1.00 92.70           C  
ATOM    770  C   ALA B 100      23.715 -35.152 -26.717  1.00 92.70           C  
ATOM    771  O   ALA B 100      24.074 -34.818 -25.585  1.00 92.70           O  
ATOM    772  CB  ALA B 100      25.383 -35.853 -28.449  1.00 92.70           C  
ATOM    773  N   ILE B 101      22.742 -34.601 -27.331  1.00 92.10           N  
ATOM    774  CA  ILE B 101      22.044 -33.457 -26.754  1.00 92.10           C  
ATOM    775  C   ILE B 101      21.248 -33.903 -25.529  1.00 92.10           C  
ATOM    776  O   ILE B 101      21.194 -33.191 -24.523  1.00 92.10           O  
ATOM    777  CB  ILE B 101      21.110 -32.786 -27.784  1.00 92.10           C  
ATOM    778  CG1 ILE B 101      21.925 -32.198 -28.942  1.00 92.10           C  
ATOM    779  CG2 ILE B 101      20.254 -31.707 -27.115  1.00 92.10           C  
ATOM    780  CD1 ILE B 101      21.078 -31.664 -30.088  1.00 92.10           C  
ATOM    781  N   GLU B 102      20.689 -34.997 -25.554  1.00 89.57           N  
ATOM    782  CA  GLU B 102      19.911 -35.502 -24.427  1.00 89.57           C  
ATOM    783  C   GLU B 102      20.799 -35.760 -23.214  1.00 89.57           C  
ATOM    784  O   GLU B 102      20.417 -35.458 -22.083  1.00 89.57           O  
ATOM    785  CB  GLU B 102      19.169 -36.783 -24.818  1.00 89.57           C  
ATOM    786  CG  GLU B 102      17.947 -36.544 -25.692  1.00 89.57           C  
ATOM    787  CD  GLU B 102      17.233 -37.827 -26.090  1.00 89.57           C  
ATOM    788  OE1 GLU B 102      16.129 -37.750 -26.676  1.00 89.57           O  
ATOM    789  OE2 GLU B 102      17.783 -38.915 -25.815  1.00 89.57           O  
ATOM    790  N   ILE B 103      21.990 -36.322 -23.497  1.00 90.14           N  
ATOM    791  CA  ILE B 103      22.915 -36.588 -22.401  1.00 90.14           C  
ATOM    792  C   ILE B 103      23.375 -35.270 -21.782  1.00 90.14           C  
ATOM    793  O   ILE B 103      23.421 -35.134 -20.558  1.00 90.14           O  
ATOM    794  CB  ILE B 103      24.132 -37.412 -22.876  1.00 90.14           C  
ATOM    795  CG1 ILE B 103      23.697 -38.827 -23.274  1.00 90.14           C  
ATOM    796  CG2 ILE B 103      25.210 -37.458 -21.789  1.00 90.14           C  
ATOM    797  CD1 ILE B 103      24.822 -39.687 -23.833  1.00 90.14           C  
ATOM    798  N   ALA B 104      23.618 -34.356 -22.658  1.00 92.25           N  
ATOM    799  CA  ALA B 104      24.038 -33.048 -22.161  1.00 92.25           C  
ATOM    800  C   ALA B 104      22.926 -32.384 -21.354  1.00 92.25           C  
ATOM    801  O   ALA B 104      23.180 -31.815 -20.290  1.00 92.25           O  
ATOM    802  CB  ALA B 104      24.459 -32.150 -23.322  1.00 92.25           C  
ATOM    803  N   ALA B 105      21.713 -32.494 -21.769  1.00 90.59           N  
ATOM    804  CA  ALA B 105      20.568 -31.912 -21.074  1.00 90.59           C  
ATOM    805  C   ALA B 105      20.299 -32.637 -19.758  1.00 90.59           C  
ATOM    806  O   ALA B 105      19.936 -32.010 -18.759  1.00 90.59           O  
ATOM    807  CB  ALA B 105      19.328 -31.953 -21.964  1.00 90.59           C  
ATOM    808  N   ALA B 106      20.535 -33.908 -19.784  1.00 89.00           N  
ATOM    809  CA  ALA B 106      20.320 -34.686 -18.566  1.00 89.00           C  
ATOM    810  C   ALA B 106      21.346 -34.325 -17.496  1.00 89.00           C  
ATOM    811  O   ALA B 106      21.000 -34.170 -16.322  1.00 89.00           O  
ATOM    812  CB  ALA B 106      20.379 -36.181 -18.872  1.00 89.00           C  
ATOM    813  N   ILE B 107      22.587 -34.168 -17.949  1.00 90.23           N  
ATOM    814  CA  ILE B 107      23.638 -33.799 -17.008  1.00 90.23           C  
ATOM    815  C   ILE B 107      23.376 -32.395 -16.466  1.00 90.23           C  
ATOM    816  O   ILE B 107      23.459 -32.164 -15.258  1.00 90.23           O  
ATOM    817  CB  ILE B 107      25.036 -33.866 -17.666  1.00 90.23           C  
ATOM    818  CG1 ILE B 107      25.379 -35.312 -18.043  1.00 90.23           C  
ATOM    819  CG2 ILE B 107      26.099 -33.275 -16.737  1.00 90.23           C  
ATOM    820  CD1 ILE B 107      26.687 -35.458 -18.809  1.00 90.23           C  
ATOM    821  N   TRP B 108      22.975 -31.552 -17.305  1.00 90.63           N  
ATOM    822  CA  TRP B 108      22.667 -30.190 -16.881  1.00 90.63           C  
ATOM    823  C   TRP B 108      21.421 -30.163 -16.001  1.00 90.63           C  
ATOM    824  O   TRP B 108      21.388 -29.466 -14.983  1.00 90.63           O  
ATOM    825  CB  TRP B 108      22.469 -29.279 -18.095  1.00 90.63           C  
ATOM    826  CG  TRP B 108      22.183 -27.850 -17.745  1.00 90.63           C  
ATOM    827  CD1 TRP B 108      23.096 -26.863 -17.496  1.00 90.63           C  
ATOM    828  CD2 TRP B 108      20.893 -27.248 -17.599  1.00 90.63           C  
ATOM    829  CE2 TRP B 108      21.100 -25.892 -17.262  1.00 90.63           C  
ATOM    830  CE3 TRP B 108      19.580 -27.723 -17.723  1.00 90.63           C  
ATOM    831  NE1 TRP B 108      22.451 -25.684 -17.205  1.00 90.63           N  
ATOM    832  CZ2 TRP B 108      20.041 -25.006 -17.046  1.00 90.63           C  
ATOM    833  CZ3 TRP B 108      18.528 -26.841 -17.508  1.00 90.63           C  
ATOM    834  CH2 TRP B 108      18.768 -25.497 -17.173  1.00 90.63           C  
ATOM    835  N   GLY B 109      20.405 -30.845 -16.328  1.00 86.80           N  
ATOM    836  CA  GLY B 109      19.177 -30.902 -15.551  1.00 86.80           C  
ATOM    837  C   GLY B 109      19.381 -31.453 -14.152  1.00 86.80           C  
ATOM    838  O   GLY B 109      18.757 -30.985 -13.197  1.00 86.80           O  
ATOM    839  N   TYR B 110      20.336 -32.372 -14.100  1.00 85.55           N  
ATOM    840  CA  TYR B 110      20.609 -32.970 -12.798  1.00 85.55           C  
ATOM    841  C   TYR B 110      21.380 -32.005 -11.906  1.00 85.55           C  
ATOM    842  O   TYR B 110      21.149 -31.950 -10.695  1.00 85.55           O  
ATOM    843  CB  TYR B 110      21.396 -34.274 -12.960  1.00 85.55           C  
ATOM    844  CG  TYR B 110      21.400 -35.137 -11.723  1.00 85.55           C  
ATOM    845  CD1 TYR B 110      22.461 -35.090 -10.820  1.00 85.55           C  
ATOM    846  CD2 TYR B 110      20.345 -36.003 -11.452  1.00 85.55           C  
ATOM    847  CE1 TYR B 110      22.470 -35.886  -9.679  1.00 85.55           C  
ATOM    848  CE2 TYR B 110      20.344 -36.802 -10.314  1.00 85.55           C  
ATOM    849  CZ  TYR B 110      21.409 -36.737  -9.435  1.00 85.55           C  
ATOM    850  OH  TYR B 110      21.413 -37.526  -8.307  1.00 85.55           O  
ATOM    851  N   SER B 111      22.207 -31.246 -12.514  1.00 89.19           N  
ATOM    852  CA  SER B 111      23.018 -30.308 -11.744  1.00 89.19           C  
ATOM    853  C   SER B 111      22.218 -29.066 -11.367  1.00 89.19           C  
ATOM    854  O   SER B 111      22.548 -28.379 -10.398  1.00 89.19           O  
ATOM    855  CB  SER B 111      24.264 -29.902 -12.533  1.00 89.19           C  
ATOM    856  OG  SER B 111      25.111 -29.081 -11.748  1.00 89.19           O  
ATOM    857  N   HIS B 112      21.214 -28.804 -12.073  1.00 91.43           N  
ATOM    858  CA  HIS B 112      20.389 -27.629 -11.813  1.00 91.43           C  
ATOM    859  C   HIS B 112      18.937 -28.019 -11.562  1.00 91.43           C  
ATOM    860  O   HIS B 112      18.027 -27.480 -12.194  1.00 91.43           O  
ATOM    861  CB  HIS B 112      20.474 -26.647 -12.982  1.00 91.43           C  
ATOM    862  CG  HIS B 112      21.833 -26.052 -13.169  1.00 91.43           C  
ATOM    863  CD2 HIS B 112      22.323 -24.832 -12.842  1.00 91.43           C  
ATOM    864  ND1 HIS B 112      22.872 -26.738 -13.762  1.00 91.43           N  
ATOM    865  CE1 HIS B 112      23.944 -25.963 -13.791  1.00 91.43           C  
ATOM    866  NE2 HIS B 112      23.637 -24.802 -13.238  1.00 91.43           N  
ATOM    867  N   LYS B 113      18.708 -28.803 -10.600  1.00 88.32           N  
ATOM    868  CA  LYS B 113      17.388 -29.358 -10.321  1.00 88.32           C  
ATOM    869  C   LYS B 113      16.418 -28.270  -9.870  1.00 88.32           C  
ATOM    870  O   LYS B 113      15.282 -28.207 -10.346  1.00 88.32           O  
ATOM    871  CB  LYS B 113      17.478 -30.453  -9.256  1.00 88.32           C  
ATOM    872  CG  LYS B 113      16.170 -31.189  -9.011  1.00 88.32           C  
ATOM    873  CD  LYS B 113      16.319 -32.249  -7.927  1.00 88.32           C  
ATOM    874  CE  LYS B 113      14.974 -32.856  -7.551  1.00 88.32           C  
ATOM    875  NZ  LYS B 113      15.105 -33.838  -6.433  1.00 88.32           N  
ATOM    876  N   ASP B 114      16.931 -27.441  -9.083  1.00 89.72           N  
ATOM    877  CA  ASP B 114      16.052 -26.407  -8.542  1.00 89.72           C  
ATOM    878  C   ASP B 114      15.589 -25.453  -9.639  1.00 89.72           C  
ATOM    879  O   ASP B 114      14.433 -25.025  -9.651  1.00 89.72           O  
ATOM    880  CB  ASP B 114      16.761 -25.629  -7.431  1.00 89.72           C  
ATOM    881  CG  ASP B 114      17.050 -26.476  -6.205  1.00 89.72           C  
ATOM    882  OD1 ASP B 114      16.249 -27.381  -5.886  1.00 89.72           O  
ATOM    883  OD2 ASP B 114      18.087 -26.235  -5.551  1.00 89.72           O  
ATOM    884  N   GLU B 115      16.445 -25.146 -10.500  1.00 90.26           N  
ATOM    885  CA  GLU B 115      16.078 -24.263 -11.602  1.00 90.26           C  
ATOM    886  C   GLU B 115      15.069 -24.931 -12.532  1.00 90.26           C  
ATOM    887  O   GLU B 115      14.142 -24.282 -13.019  1.00 90.26           O  
ATOM    888  CB  GLU B 115      17.322 -23.843 -12.391  1.00 90.26           C  
ATOM    889  CG  GLU B 115      17.175 -22.505 -13.104  1.00 90.26           C  
ATOM    890  CD  GLU B 115      18.466 -22.024 -13.746  1.00 90.26           C  
ATOM    891  OE1 GLU B 115      18.463 -20.942 -14.377  1.00 90.26           O  
ATOM    892  OE2 GLU B 115      19.489 -22.732 -13.618  1.00 90.26           O  
ATOM    893  N   VAL B 116      15.245 -26.164 -12.703  1.00 88.87           N  
ATOM    894  CA  VAL B 116      14.320 -26.904 -13.556  1.00 88.87           C  
ATOM    895  C   VAL B 116      12.935 -26.931 -12.914  1.00 88.87           C  
ATOM    896  O   VAL B 116      11.927 -26.700 -13.586  1.00 88.87           O  
ATOM    897  CB  VAL B 116      14.815 -28.344 -13.816  1.00 88.87           C  
ATOM    898  CG1 VAL B 116      13.744 -29.162 -14.534  1.00 88.87           C  
ATOM    899  CG2 VAL B 116      16.109 -28.323 -14.628  1.00 88.87           C  
ATOM    900  N   ILE B 117      12.927 -27.173 -11.686  1.00 90.67           N  
ATOM    901  CA  ILE B 117      11.657 -27.209 -10.970  1.00 90.67           C  
ATOM    902  C   ILE B 117      10.973 -25.847 -11.064  1.00 90.67           C  
ATOM    903  O   ILE B 117       9.783 -25.764 -11.378  1.00 90.67           O  
ATOM    904  CB  ILE B 117      11.852 -27.611  -9.491  1.00 90.67           C  
ATOM    905  CG1 ILE B 117      12.325 -29.065  -9.390  1.00 90.67           C  
ATOM    906  CG2 ILE B 117      10.560 -27.398  -8.698  1.00 90.67           C  
ATOM    907  CD1 ILE B 117      12.751 -29.482  -7.989  1.00 90.67           C  
ATOM    908  N   LYS B 118      11.677 -24.850 -10.860  1.00 90.41           N  
ATOM    909  CA  LYS B 118      11.125 -23.499 -10.918  1.00 90.41           C  
ATOM    910  C   LYS B 118      10.569 -23.191 -12.304  1.00 90.41           C  
ATOM    911  O   LYS B 118       9.484 -22.619 -12.431  1.00 90.41           O  
ATOM    912  CB  LYS B 118      12.189 -22.469 -10.538  1.00 90.41           C  
ATOM    913  CG  LYS B 118      11.646 -21.059 -10.352  1.00 90.41           C  
ATOM    914  CD  LYS B 118      12.752 -20.079  -9.978  1.00 90.41           C  
ATOM    915  CE  LYS B 118      12.237 -18.648  -9.927  1.00 90.41           C  
ATOM    916  NZ  LYS B 118      13.325 -17.680  -9.594  1.00 90.41           N  
ATOM    917  N   GLU B 119      11.284 -23.582 -13.288  1.00 87.70           N  
ATOM    918  CA  GLU B 119      10.835 -23.324 -14.653  1.00 87.70           C  
ATOM    919  C   GLU B 119       9.560 -24.100 -14.971  1.00 87.70           C  
ATOM    920  O   GLU B 119       8.658 -23.579 -15.631  1.00 87.70           O  
ATOM    921  CB  GLU B 119      11.933 -23.683 -15.657  1.00 87.70           C  
ATOM    922  CG  GLU B 119      13.009 -22.616 -15.799  1.00 87.70           C  
ATOM    923  CD  GLU B 119      12.517 -21.354 -16.489  1.00 87.70           C  
ATOM    924  OE1 GLU B 119      13.209 -20.313 -16.417  1.00 87.70           O  
ATOM    925  OE2 GLU B 119      11.428 -21.406 -17.104  1.00 87.70           O  
ATOM    926  N   VAL B 120       9.464 -25.277 -14.504  1.00 89.09           N  
ATOM    927  CA  VAL B 120       8.273 -26.085 -14.746  1.00 89.09           C  
ATOM    928  C   VAL B 120       7.088 -25.502 -13.981  1.00 89.09           C  
ATOM    929  O   VAL B 120       5.971 -25.445 -14.502  1.00 89.09           O  
ATOM    930  CB  VAL B 120       8.496 -27.560 -14.341  1.00 89.09           C  
ATOM    931  CG1 VAL B 120       7.187 -28.344 -14.417  1.00 89.09           C  
ATOM    932  CG2 VAL B 120       9.560 -28.202 -15.228  1.00 89.09           C  
ATOM    933  N   GLN B 121       7.364 -25.149 -12.838  1.00 90.34           N  
ATOM    934  CA  GLN B 121       6.301 -24.526 -12.057  1.00 90.34           C  
ATOM    935  C   GLN B 121       5.817 -23.238 -12.718  1.00 90.34           C  
ATOM    936  O   GLN B 121       4.612 -22.987 -12.791  1.00 90.34           O  
ATOM    937  CB  GLN B 121       6.779 -24.238 -10.633  1.00 90.34           C  
ATOM    938  CG  GLN B 121       6.943 -25.485  -9.776  1.00 90.34           C  
ATOM    939  CD  GLN B 121       7.447 -25.175  -8.378  1.00 90.34           C  
ATOM    940  NE2 GLN B 121       7.151 -26.059  -7.431  1.00 90.34           N  
ATOM    941  OE1 GLN B 121       8.096 -24.149  -8.152  1.00 90.34           O  
ATOM    942  N   GLU B 122       6.745 -22.447 -13.174  1.00 86.45           N  
ATOM    943  CA  GLU B 122       6.381 -21.207 -13.855  1.00 86.45           C  
ATOM    944  C   GLU B 122       5.614 -21.490 -15.144  1.00 86.45           C  
ATOM    945  O   GLU B 122       4.685 -20.759 -15.492  1.00 86.45           O  
ATOM    946  CB  GLU B 122       7.629 -20.373 -14.158  1.00 86.45           C  
ATOM    947  CG  GLU B 122       7.506 -18.913 -13.747  1.00 86.45           C  
ATOM    948  CD  GLU B 122       8.593 -18.030 -14.340  1.00 86.45           C  
ATOM    949  OE1 GLU B 122       8.486 -16.787 -14.241  1.00 86.45           O  
ATOM    950  OE2 GLU B 122       9.558 -18.586 -14.909  1.00 86.45           O  
ATOM    951  N   PHE B 123       6.026 -22.443 -15.745  1.00 87.08           N  
ATOM    952  CA  PHE B 123       5.298 -22.859 -16.937  1.00 87.08           C  
ATOM    953  C   PHE B 123       3.853 -23.208 -16.597  1.00 87.08           C  
ATOM    954  O   PHE B 123       2.925 -22.765 -17.277  1.00 87.08           O  
ATOM    955  CB  PHE B 123       5.985 -24.059 -17.597  1.00 87.08           C  
ATOM    956  CG  PHE B 123       5.239 -24.610 -18.783  1.00 87.08           C  
ATOM    957  CD1 PHE B 123       4.532 -25.802 -18.682  1.00 87.08           C  
ATOM    958  CD2 PHE B 123       5.243 -23.935 -19.997  1.00 87.08           C  
ATOM    959  CE1 PHE B 123       3.839 -26.315 -19.777  1.00 87.08           C  
ATOM    960  CE2 PHE B 123       4.554 -24.442 -21.095  1.00 87.08           C  
ATOM    961  CZ  PHE B 123       3.853 -25.632 -20.982  1.00 87.08           C  
ATOM    962  N   TYR B 124       3.641 -23.937 -15.589  1.00 88.53           N  
ATOM    963  CA  TYR B 124       2.293 -24.305 -15.168  1.00 88.53           C  
ATOM    964  C   TYR B 124       1.492 -23.072 -14.767  1.00 88.53           C  
ATOM    965  O   TYR B 124       0.335 -22.919 -15.164  1.00 88.53           O  
ATOM    966  CB  TYR B 124       2.344 -25.296 -14.002  1.00 88.53           C  
ATOM    967  CG  TYR B 124       1.003 -25.545 -13.357  1.00 88.53           C  
ATOM    968  CD1 TYR B 124       0.665 -24.935 -12.151  1.00 88.53           C  
ATOM    969  CD2 TYR B 124       0.073 -26.391 -13.949  1.00 88.53           C  
ATOM    970  CE1 TYR B 124      -0.570 -25.162 -11.551  1.00 88.53           C  
ATOM    971  CE2 TYR B 124      -1.164 -26.627 -13.359  1.00 88.53           C  
ATOM    972  CZ  TYR B 124      -1.476 -26.008 -12.162  1.00 88.53           C  
ATOM    973  OH  TYR B 124      -2.699 -26.237 -11.573  1.00 88.53           O  
ATOM    974  N   LYS B 125       2.122 -22.322 -13.974  1.00 86.40           N  
ATOM    975  CA  LYS B 125       1.429 -21.122 -13.515  1.00 86.40           C  
ATOM    976  C   LYS B 125       0.953 -20.276 -14.692  1.00 86.40           C  
ATOM    977  O   LYS B 125      -0.188 -19.807 -14.704  1.00 86.40           O  
ATOM    978  CB  LYS B 125       2.337 -20.292 -12.607  1.00 86.40           C  
ATOM    979  CG  LYS B 125       1.626 -19.151 -11.894  1.00 86.40           C  
ATOM    980  CD  LYS B 125       2.564 -18.409 -10.952  1.00 86.40           C  
ATOM    981  CE  LYS B 125       1.882 -17.206 -10.315  1.00 86.40           C  
ATOM    982  NZ  LYS B 125       2.807 -16.458  -9.411  1.00 86.40           N  
ATOM    983  N   ASP B 126       1.820 -20.103 -15.670  1.00 83.26           N  
ATOM    984  CA  ASP B 126       1.468 -19.330 -16.857  1.00 83.26           C  
ATOM    985  C   ASP B 126       0.343 -20.007 -17.638  1.00 83.26           C  
ATOM    986  O   ASP B 126      -0.609 -19.348 -18.062  1.00 83.26           O  
ATOM    987  CB  ASP B 126       2.691 -19.139 -17.756  1.00 83.26           C  
ATOM    988  CG  ASP B 126       2.483 -18.078 -18.822  1.00 83.26           C  
ATOM    989  OD1 ASP B 126       1.670 -17.151 -18.611  1.00 83.26           O  
ATOM    990  OD2 ASP B 126       3.135 -18.170 -19.885  1.00 83.26           O  
ATOM    991  N   THR B 127       0.454 -21.241 -17.781  1.00 83.01           N  
ATOM    992  CA  THR B 127      -0.565 -22.007 -18.492  1.00 83.01           C  
ATOM    993  C   THR B 127      -1.897 -21.959 -17.746  1.00 83.01           C  
ATOM    994  O   THR B 127      -2.948 -21.751 -18.356  1.00 83.01           O  
ATOM    995  CB  THR B 127      -0.133 -23.472 -18.681  1.00 83.01           C  
ATOM    996  CG2 THR B 127      -1.164 -24.251 -19.491  1.00 83.01           C  
ATOM    997  OG1 THR B 127       1.125 -23.509 -19.367  1.00 83.01           O  
ATOM    998  N   TYR B 128      -1.837 -22.133 -16.461  1.00 85.96           N  
ATOM    999  CA  TYR B 128      -3.026 -22.102 -15.616  1.00 85.96           C  
ATOM   1000  C   TYR B 128      -3.737 -20.759 -15.725  1.00 85.96           C  
ATOM   1001  O   TYR B 128      -4.949 -20.707 -15.948  1.00 85.96           O  
ATOM   1002  CB  TYR B 128      -2.655 -22.380 -14.157  1.00 85.96           C  
ATOM   1003  CG  TYR B 128      -3.773 -22.097 -13.182  1.00 85.96           C  
ATOM   1004  CD1 TYR B 128      -3.794 -20.918 -12.440  1.00 85.96           C  
ATOM   1005  CD2 TYR B 128      -4.810 -23.007 -13.001  1.00 85.96           C  
ATOM   1006  CE1 TYR B 128      -4.821 -20.653 -11.539  1.00 85.96           C  
ATOM   1007  CE2 TYR B 128      -5.842 -22.753 -12.104  1.00 85.96           C  
ATOM   1008  CZ  TYR B 128      -5.838 -21.575 -11.379  1.00 85.96           C  
ATOM   1009  OH  TYR B 128      -6.857 -21.319 -10.489  1.00 85.96           O  
ATOM   1010  N   ASN B 129      -3.033 -19.691 -15.612  1.00 80.82           N  
ATOM   1011  CA  ASN B 129      -3.621 -18.356 -15.643  1.00 80.82           C  
ATOM   1012  C   ASN B 129      -4.227 -18.042 -17.008  1.00 80.82           C  
ATOM   1013  O   ASN B 129      -5.248 -17.358 -17.096  1.00 80.82           O  
ATOM   1014  CB  ASN B 129      -2.578 -17.301 -15.269  1.00 80.82           C  
ATOM   1015  CG  ASN B 129      -2.253 -17.299 -13.788  1.00 80.82           C  
ATOM   1016  ND2 ASN B 129      -1.027 -16.921 -13.450  1.00 80.82           N  
ATOM   1017  OD1 ASN B 129      -3.099 -17.635 -12.954  1.00 80.82           O  
ATOM   1018  N   LYS B 130      -3.677 -18.593 -18.044  1.00 78.60           N  
ATOM   1019  CA  LYS B 130      -4.154 -18.293 -19.392  1.00 78.60           C  
ATOM   1020  C   LYS B 130      -5.318 -19.201 -19.777  1.00 78.60           C  
ATOM   1021  O   LYS B 130      -6.242 -18.772 -20.471  1.00 78.60           O  
ATOM   1022  CB  LYS B 130      -3.019 -18.438 -20.406  1.00 78.60           C  
ATOM   1023  CG  LYS B 130      -1.993 -17.314 -20.353  1.00 78.60           C  
ATOM   1024  CD  LYS B 130      -0.856 -17.548 -21.340  1.00 78.60           C  
ATOM   1025  CE  LYS B 130       0.165 -16.420 -21.294  1.00 78.60           C  
ATOM   1026  NZ  LYS B 130       1.364 -16.724 -22.130  1.00 78.60           N  
ATOM   1027  N   LEU B 131      -5.302 -20.389 -19.275  1.00 79.18           N  
ATOM   1028  CA  LEU B 131      -6.305 -21.357 -19.704  1.00 79.18           C  
ATOM   1029  C   LEU B 131      -7.521 -21.324 -18.784  1.00 79.18           C  
ATOM   1030  O   LEU B 131      -8.626 -21.685 -19.195  1.00 79.18           O  
ATOM   1031  CB  LEU B 131      -5.712 -22.768 -19.735  1.00 79.18           C  
ATOM   1032  CG  LEU B 131      -5.073 -23.206 -21.053  1.00 79.18           C  
ATOM   1033  CD1 LEU B 131      -3.683 -22.596 -21.197  1.00 79.18           C  
ATOM   1034  CD2 LEU B 131      -5.005 -24.727 -21.135  1.00 79.18           C  
ATOM   1035  N   LYS B 132      -7.296 -20.890 -17.526  1.00 76.65           N  
ATOM   1036  CA  LYS B 132      -8.388 -20.914 -16.557  1.00 76.65           C  
ATOM   1037  C   LYS B 132      -9.521 -19.984 -16.984  1.00 76.65           C  
ATOM   1038  O   LYS B 132     -10.687 -20.240 -16.680  1.00 76.65           O  
ATOM   1039  CB  LYS B 132      -7.882 -20.521 -15.169  1.00 76.65           C  
ATOM   1040  CG  LYS B 132      -8.972 -20.449 -14.111  1.00 76.65           C  
ATOM   1041  CD  LYS B 132      -8.423 -19.967 -12.774  1.00 76.65           C  
ATOM   1042  CE  LYS B 132      -9.529 -19.808 -11.739  1.00 76.65           C  
ATOM   1043  NZ  LYS B 132      -8.994 -19.340 -10.425  1.00 76.65           N  
ATOM   1044  N   THR B 133      -9.238 -18.970 -17.641  1.00 73.48           N  
ATOM   1045  CA  THR B 133     -10.235 -17.962 -17.984  1.00 73.48           C  
ATOM   1046  C   THR B 133     -10.868 -18.267 -19.339  1.00 73.48           C  
ATOM   1047  O   THR B 133     -11.835 -17.615 -19.738  1.00 73.48           O  
ATOM   1048  CB  THR B 133      -9.618 -16.551 -18.008  1.00 73.48           C  
ATOM   1049  CG2 THR B 133      -9.069 -16.168 -16.637  1.00 73.48           C  
ATOM   1050  OG1 THR B 133      -8.552 -16.519 -18.964  1.00 73.48           O  
ATOM   1051  N   LYS B 134     -10.401 -19.207 -19.986  1.00 76.83           N  
ATOM   1052  CA  LYS B 134     -10.880 -19.469 -21.339  1.00 76.83           C  
ATOM   1053  C   LYS B 134     -12.017 -20.487 -21.333  1.00 76.83           C  
ATOM   1054  O   LYS B 134     -12.471 -20.911 -20.269  1.00 76.83           O  
ATOM   1055  CB  LYS B 134      -9.737 -19.965 -22.227  1.00 76.83           C  
ATOM   1056  CG  LYS B 134      -8.618 -18.951 -22.419  1.00 76.83           C  
ATOM   1057  CD  LYS B 134      -7.719 -19.327 -23.589  1.00 76.83           C  
ATOM   1058  CE  LYS B 134      -6.638 -18.280 -23.824  1.00 76.83           C  
ATOM   1059  NZ  LYS B 134      -5.729 -18.664 -24.945  1.00 76.83           N  
ATOM   1060  N   ASP B 135     -12.465 -20.819 -22.515  1.00 74.95           N  
ATOM   1061  CA  ASP B 135     -13.673 -21.620 -22.689  1.00 74.95           C  
ATOM   1062  C   ASP B 135     -13.383 -23.104 -22.475  1.00 74.95           C  
ATOM   1063  O   ASP B 135     -12.258 -23.480 -22.142  1.00 74.95           O  
ATOM   1064  CB  ASP B 135     -14.270 -21.396 -24.080  1.00 74.95           C  
ATOM   1065  CG  ASP B 135     -14.801 -19.987 -24.277  1.00 74.95           C  
ATOM   1066  OD1 ASP B 135     -15.151 -19.321 -23.279  1.00 74.95           O  
ATOM   1067  OD2 ASP B 135     -14.872 -19.539 -25.442  1.00 74.95           O  
ATOM   1068  N   GLU B 136     -14.339 -24.007 -22.711  1.00 76.29           N  
ATOM   1069  CA  GLU B 136     -14.462 -25.407 -22.316  1.00 76.29           C  
ATOM   1070  C   GLU B 136     -13.289 -26.232 -22.837  1.00 76.29           C  
ATOM   1071  O   GLU B 136     -12.639 -26.947 -22.071  1.00 76.29           O  
ATOM   1072  CB  GLU B 136     -15.783 -25.994 -22.821  1.00 76.29           C  
ATOM   1073  CG  GLU B 136     -16.466 -26.919 -21.824  1.00 76.29           C  
ATOM   1074  CD  GLU B 136     -17.819 -27.421 -22.302  1.00 76.29           C  
ATOM   1075  OE1 GLU B 136     -18.451 -28.233 -21.588  1.00 76.29           O  
ATOM   1076  OE2 GLU B 136     -18.249 -27.001 -23.399  1.00 76.29           O  
ATOM   1077  N   PRO B 137     -12.863 -26.124 -24.099  1.00 77.17           N  
ATOM   1078  CA  PRO B 137     -11.796 -27.035 -24.519  1.00 77.17           C  
ATOM   1079  C   PRO B 137     -10.468 -26.751 -23.821  1.00 77.17           C  
ATOM   1080  O   PRO B 137      -9.718 -27.679 -23.510  1.00 77.17           O  
ATOM   1081  CB  PRO B 137     -11.687 -26.780 -26.025  1.00 77.17           C  
ATOM   1082  CG  PRO B 137     -12.749 -25.771 -26.320  1.00 77.17           C  
ATOM   1083  CD  PRO B 137     -13.370 -25.339 -25.022  1.00 77.17           C  
ATOM   1084  N   GLN B 138     -10.217 -25.606 -23.615  1.00 76.91           N  
ATOM   1085  CA  GLN B 138      -8.989 -25.240 -22.916  1.00 76.91           C  
ATOM   1086  C   GLN B 138      -9.051 -25.642 -21.446  1.00 76.91           C  
ATOM   1087  O   GLN B 138      -8.058 -26.105 -20.881  1.00 76.91           O  
ATOM   1088  CB  GLN B 138      -8.729 -23.737 -23.038  1.00 76.91           C  
ATOM   1089  CG  GLN B 138      -8.394 -23.284 -24.453  1.00 76.91           C  
ATOM   1090  CD  GLN B 138      -9.629 -23.033 -25.298  1.00 76.91           C  
ATOM   1091  NE2 GLN B 138      -9.421 -22.635 -26.548  1.00 76.91           N  
ATOM   1092  OE1 GLN B 138     -10.761 -23.198 -24.831  1.00 76.91           O  
ATOM   1093  N   ARG B 139     -10.180 -25.596 -20.916  1.00 81.44           N  
ATOM   1094  CA  ARG B 139     -10.343 -26.028 -19.532  1.00 81.44           C  
ATOM   1095  C   ARG B 139     -10.201 -27.542 -19.410  1.00 81.44           C  
ATOM   1096  O   ARG B 139      -9.682 -28.043 -18.411  1.00 81.44           O  
ATOM   1097  CB  ARG B 139     -11.703 -25.584 -18.987  1.00 81.44           C  
ATOM   1098  CG  ARG B 139     -11.784 -24.098 -18.674  1.00 81.44           C  
ATOM   1099  CD  ARG B 139     -13.122 -23.727 -18.047  1.00 81.44           C  
ATOM   1100  NE  ARG B 139     -13.292 -22.279 -17.959  1.00 81.44           N  
ATOM   1101  CZ  ARG B 139     -14.368 -21.672 -17.466  1.00 81.44           C  
ATOM   1102  NH1 ARG B 139     -15.394 -22.378 -17.006  1.00 81.44           N  
ATOM   1103  NH2 ARG B 139     -14.418 -20.348 -17.434  1.00 81.44           N  
ATOM   1104  N   GLU B 140     -10.590 -28.164 -20.392  1.00 81.89           N  
ATOM   1105  CA  GLU B 140     -10.452 -29.617 -20.389  1.00 81.89           C  
ATOM   1106  C   GLU B 140      -8.985 -30.032 -20.473  1.00 81.89           C  
ATOM   1107  O   GLU B 140      -8.582 -31.032 -19.875  1.00 81.89           O  
ATOM   1108  CB  GLU B 140     -11.239 -30.236 -21.546  1.00 81.89           C  
ATOM   1109  CG  GLU B 140     -12.745 -30.246 -21.329  1.00 81.89           C  
ATOM   1110  CD  GLU B 140     -13.175 -31.105 -20.150  1.00 81.89           C  
ATOM   1111  OE1 GLU B 140     -14.247 -30.834 -19.562  1.00 81.89           O  
ATOM   1112  OE2 GLU B 140     -12.434 -32.055 -19.812  1.00 81.89           O  
ATOM   1113  N   THR B 141      -8.252 -29.251 -21.239  1.00 79.66           N  
ATOM   1114  CA  THR B 141      -6.818 -29.512 -21.302  1.00 79.66           C  
ATOM   1115  C   THR B 141      -6.173 -29.327 -19.931  1.00 79.66           C  
ATOM   1116  O   THR B 141      -5.355 -30.146 -19.508  1.00 79.66           O  
ATOM   1117  CB  THR B 141      -6.127 -28.591 -22.325  1.00 79.66           C  
ATOM   1118  CG2 THR B 141      -4.638 -28.907 -22.431  1.00 79.66           C  
ATOM   1119  OG1 THR B 141      -6.736 -28.772 -23.610  1.00 79.66           O  
ATOM   1120  N   LEU B 142      -6.672 -28.339 -19.290  1.00 85.86           N  
ATOM   1121  CA  LEU B 142      -6.168 -28.102 -17.943  1.00 85.86           C  
ATOM   1122  C   LEU B 142      -6.595 -29.219 -16.997  1.00 85.86           C  
ATOM   1123  O   LEU B 142      -5.807 -29.667 -16.161  1.00 85.86           O  
ATOM   1124  CB  LEU B 142      -6.662 -26.753 -17.414  1.00 85.86           C  
ATOM   1125  CG  LEU B 142      -5.963 -26.217 -16.164  1.00 85.86           C  
ATOM   1126  CD1 LEU B 142      -4.492 -25.941 -16.456  1.00 85.86           C  
ATOM   1127  CD2 LEU B 142      -6.659 -24.957 -15.660  1.00 85.86           C  
ATOM   1128  N   LYS B 143      -7.736 -29.728 -17.169  1.00 84.60           N  
ATOM   1129  CA  LYS B 143      -8.228 -30.832 -16.350  1.00 84.60           C  
ATOM   1130  C   LYS B 143      -7.410 -32.099 -16.588  1.00 84.60           C  
ATOM   1131  O   LYS B 143      -7.149 -32.860 -15.653  1.00 84.60           O  
ATOM   1132  CB  LYS B 143      -9.705 -31.100 -16.640  1.00 84.60           C  
ATOM   1133  CG  LYS B 143     -10.659 -30.184 -15.887  1.00 84.60           C  
ATOM   1134  CD  LYS B 143     -12.113 -30.542 -16.165  1.00 84.60           C  
ATOM   1135  CE  LYS B 143     -13.067 -29.533 -15.542  1.00 84.60           C  
ATOM   1136  NZ  LYS B 143     -14.492 -29.851 -15.853  1.00 84.60           N  
ATOM   1137  N   ALA B 144      -7.043 -32.194 -17.765  1.00 84.37           N  
ATOM   1138  CA  ALA B 144      -6.237 -33.367 -18.094  1.00 84.37           C  
ATOM   1139  C   ALA B 144      -4.878 -33.310 -17.405  1.00 84.37           C  
ATOM   1140  O   ALA B 144      -4.386 -34.323 -16.903  1.00 84.37           O  
ATOM   1141  CB  ALA B 144      -6.060 -33.482 -19.606  1.00 84.37           C  
ATOM   1142  N   ILE B 145      -4.334 -32.185 -17.345  1.00 84.54           N  
ATOM   1143  CA  ILE B 145      -3.056 -32.007 -16.665  1.00 84.54           C  
ATOM   1144  C   ILE B 145      -3.232 -32.239 -15.165  1.00 84.54           C  
ATOM   1145  O   ILE B 145      -2.409 -32.904 -14.533  1.00 84.54           O  
ATOM   1146  CB  ILE B 145      -2.467 -30.602 -16.924  1.00 84.54           C  
ATOM   1147  CG1 ILE B 145      -2.116 -30.436 -18.408  1.00 84.54           C  
ATOM   1148  CG2 ILE B 145      -1.241 -30.359 -16.040  1.00 84.54           C  
ATOM   1149  CD1 ILE B 145      -1.698 -29.023 -18.790  1.00 84.54           C  
ATOM   1150  N   HIS B 146      -4.266 -31.714 -14.678  1.00 87.72           N  
ATOM   1151  CA  HIS B 146      -4.542 -31.891 -13.257  1.00 87.72           C  
ATOM   1152  C   HIS B 146      -4.757 -33.362 -12.916  1.00 87.72           C  
ATOM   1153  O   HIS B 146      -4.302 -33.836 -11.874  1.00 87.72           O  
ATOM   1154  CB  HIS B 146      -5.765 -31.072 -12.842  1.00 87.72           C  
ATOM   1155  CG  HIS B 146      -5.533 -29.594 -12.863  1.00 87.72           C  
ATOM   1156  CD2 HIS B 146      -4.393 -28.876 -12.994  1.00 87.72           C  
ATOM   1157  ND1 HIS B 146      -6.555 -28.679 -12.736  1.00 87.72           N  
ATOM   1158  CE1 HIS B 146      -6.052 -27.456 -12.788  1.00 87.72           C  
ATOM   1159  NE2 HIS B 146      -4.742 -27.549 -12.944  1.00 87.72           N  
ATOM   1160  N   TYR B 147      -5.447 -34.051 -13.754  1.00 84.52           N  
ATOM   1161  CA  TYR B 147      -5.665 -35.479 -13.548  1.00 84.52           C  
ATOM   1162  C   TYR B 147      -4.349 -36.245 -13.587  1.00 84.52           C  
ATOM   1163  O   TYR B 147      -4.109 -37.123 -12.756  1.00 84.52           O  
ATOM   1164  CB  TYR B 147      -6.625 -36.034 -14.606  1.00 84.52           C  
ATOM   1165  CG  TYR B 147      -6.975 -37.488 -14.404  1.00 84.52           C  
ATOM   1166  CD1 TYR B 147      -6.327 -38.487 -15.126  1.00 84.52           C  
ATOM   1167  CD2 TYR B 147      -7.955 -37.865 -13.492  1.00 84.52           C  
ATOM   1168  CE1 TYR B 147      -6.648 -39.829 -14.945  1.00 84.52           C  
ATOM   1169  CE2 TYR B 147      -8.284 -39.203 -13.303  1.00 84.52           C  
ATOM   1170  CZ  TYR B 147      -7.626 -40.176 -14.032  1.00 84.52           C  
ATOM   1171  OH  TYR B 147      -7.948 -41.503 -13.849  1.00 84.52           O  
ATOM   1172  N   ALA B 148      -3.451 -35.855 -14.458  1.00 84.09           N  
ATOM   1173  CA  ALA B 148      -2.174 -36.546 -14.620  1.00 84.09           C  
ATOM   1174  C   ALA B 148      -1.253 -36.283 -13.432  1.00 84.09           C  
ATOM   1175  O   ALA B 148      -0.532 -37.179 -12.987  1.00 84.09           O  
ATOM   1176  CB  ALA B 148      -1.498 -36.113 -15.919  1.00 84.09           C  
ATOM   1177  N   LEU B 149      -1.287 -35.141 -12.867  1.00 86.64           N  
ATOM   1178  CA  LEU B 149      -0.403 -34.760 -11.771  1.00 86.64           C  
ATOM   1179  C   LEU B 149      -1.088 -34.964 -10.424  1.00 86.64           C  
ATOM   1180  O   LEU B 149      -0.473 -34.769  -9.373  1.00 86.64           O  
ATOM   1181  CB  LEU B 149       0.036 -33.301 -11.917  1.00 86.64           C  
ATOM   1182  CG  LEU B 149       1.014 -32.999 -13.054  1.00 86.64           C  
ATOM   1183  CD1 LEU B 149       1.218 -31.494 -13.191  1.00 86.64           C  
ATOM   1184  CD2 LEU B 149       2.345 -33.704 -12.816  1.00 86.64           C  
ATOM   1185  N   ASN B 150      -2.359 -35.370 -10.486  1.00 84.77           N  
ATOM   1186  CA  ASN B 150      -3.161 -35.526  -9.277  1.00 84.77           C  
ATOM   1187  C   ASN B 150      -3.141 -34.261  -8.423  1.00 84.77           C  
ATOM   1188  O   ASN B 150      -2.891 -34.325  -7.219  1.00 84.77           O  
ATOM   1189  CB  ASN B 150      -2.672 -36.725  -8.461  1.00 84.77           C  
ATOM   1190  CG  ASN B 150      -3.727 -37.255  -7.510  1.00 84.77           C  
ATOM   1191  ND2 ASN B 150      -3.324 -38.144  -6.612  1.00 84.77           N  
ATOM   1192  OD1 ASN B 150      -4.898 -36.868  -7.585  1.00 84.77           O  
ATOM   1193  N   CYS B 151      -3.255 -33.140  -9.046  1.00 88.98           N  
ATOM   1194  CA  CYS B 151      -3.295 -31.844  -8.377  1.00 88.98           C  
ATOM   1195  C   CYS B 151      -4.366 -30.948  -8.988  1.00 88.98           C  
ATOM   1196  O   CYS B 151      -5.063 -31.352  -9.921  1.00 88.98           O  
ATOM   1197  CB  CYS B 151      -1.934 -31.156  -8.459  1.00 88.98           C  
ATOM   1198  SG  CYS B 151      -1.511 -30.572 -10.115  1.00 88.98           S  
ATOM   1199  N   CYS B 152      -4.555 -29.766  -8.295  1.00 87.42           N  
ATOM   1200  CA  CYS B 152      -5.531 -28.835  -8.851  1.00 87.42           C  
ATOM   1201  C   CYS B 152      -5.143 -27.393  -8.547  1.00 87.42           C  
ATOM   1202  O   CYS B 152      -4.982 -27.021  -7.383  1.00 87.42           O  
ATOM   1203  CB  CYS B 152      -6.925 -29.126  -8.297  1.00 87.42           C  
ATOM   1204  SG  CYS B 152      -8.237 -28.174  -9.094  1.00 87.42           S  
ATOM   1205  N   GLY B 153      -4.889 -26.640  -9.546  1.00 84.44           N  
ATOM   1206  CA  GLY B 153      -4.687 -25.204  -9.439  1.00 84.44           C  
ATOM   1207  C   GLY B 153      -3.515 -24.831  -8.551  1.00 84.44           C  
ATOM   1208  O   GLY B 153      -2.634 -25.655  -8.297  1.00 84.44           O  
ATOM   1209  N   LEU B 154      -3.482 -23.557  -8.125  1.00 80.71           N  
ATOM   1210  CA  LEU B 154      -2.412 -23.027  -7.287  1.00 80.71           C  
ATOM   1211  C   LEU B 154      -2.761 -23.163  -5.810  1.00 80.71           C  
ATOM   1212  O   LEU B 154      -1.870 -23.257  -4.962  1.00 80.71           O  
ATOM   1213  CB  LEU B 154      -2.144 -21.559  -7.627  1.00 80.71           C  
ATOM   1214  CG  LEU B 154      -1.662 -21.268  -9.049  1.00 80.71           C  
ATOM   1215  CD1 LEU B 154      -1.694 -19.769  -9.324  1.00 80.71           C  
ATOM   1216  CD2 LEU B 154      -0.258 -21.825  -9.262  1.00 80.71           C  
ATOM   1217  N   ALA B 155      -4.035 -23.218  -5.576  1.00 74.11           N  
ATOM   1218  CA  ALA B 155      -4.479 -23.255  -4.184  1.00 74.11           C  
ATOM   1219  C   ALA B 155      -4.957 -24.652  -3.797  1.00 74.11           C  
ATOM   1220  O   ALA B 155      -5.515 -24.846  -2.715  1.00 74.11           O  
ATOM   1221  CB  ALA B 155      -5.589 -22.233  -3.954  1.00 74.11           C  
ATOM   1222  N   GLY B 156      -4.752 -25.637  -4.621  1.00 76.38           N  
ATOM   1223  CA  GLY B 156      -5.127 -27.009  -4.315  1.00 76.38           C  
ATOM   1224  C   GLY B 156      -6.589 -27.304  -4.590  1.00 76.38           C  
ATOM   1225  O   GLY B 156      -7.204 -26.672  -5.452  1.00 76.38           O  
ATOM   1226  N   GLY B 157      -7.152 -28.323  -3.954  1.00 73.48           N  
ATOM   1227  CA  GLY B 157      -8.487 -28.850  -4.185  1.00 73.48           C  
ATOM   1228  C   GLY B 157      -9.585 -27.845  -3.886  1.00 73.48           C  
ATOM   1229  O   GLY B 157     -10.732 -28.029  -4.299  1.00 73.48           O  
ATOM   1230  N   VAL B 158      -9.155 -26.754  -3.279  1.00 74.57           N  
ATOM   1231  CA  VAL B 158     -10.165 -25.775  -2.892  1.00 74.57           C  
ATOM   1232  C   VAL B 158     -10.649 -25.016  -4.124  1.00 74.57           C  
ATOM   1233  O   VAL B 158     -11.750 -24.460  -4.126  1.00 74.57           O  
ATOM   1234  CB  VAL B 158      -9.621 -24.786  -1.836  1.00 74.57           C  
ATOM   1235  CG1 VAL B 158     -10.746 -23.911  -1.286  1.00 74.57           C  
ATOM   1236  CG2 VAL B 158      -8.927 -25.542  -0.705  1.00 74.57           C  
ATOM   1237  N   GLU B 159      -9.863 -25.114  -5.173  1.00 78.24           N  
ATOM   1238  CA  GLU B 159     -10.228 -24.394  -6.391  1.00 78.24           C  
ATOM   1239  C   GLU B 159     -11.419 -25.049  -7.084  1.00 78.24           C  
ATOM   1240  O   GLU B 159     -12.067 -24.433  -7.933  1.00 78.24           O  
ATOM   1241  CB  GLU B 159      -9.037 -24.321  -7.350  1.00 78.24           C  
ATOM   1242  CG  GLU B 159      -8.068 -23.189  -7.041  1.00 78.24           C  
ATOM   1243  CD  GLU B 159      -7.082 -22.919  -8.167  1.00 78.24           C  
ATOM   1244  OE1 GLU B 159      -6.104 -22.168  -7.950  1.00 78.24           O  
ATOM   1245  OE2 GLU B 159      -7.291 -23.462  -9.275  1.00 78.24           O  
ATOM   1246  N   GLN B 160     -11.696 -26.263  -6.595  1.00 75.60           N  
ATOM   1247  CA  GLN B 160     -12.856 -26.939  -7.169  1.00 75.60           C  
ATOM   1248  C   GLN B 160     -14.147 -26.206  -6.824  1.00 75.60           C  
ATOM   1249  O   GLN B 160     -15.130 -26.284  -7.564  1.00 75.60           O  
ATOM   1250  CB  GLN B 160     -12.928 -28.388  -6.682  1.00 75.60           C  
ATOM   1251  CG  GLN B 160     -14.074 -29.184  -7.291  1.00 75.60           C  
ATOM   1252  CD  GLN B 160     -14.046 -30.649  -6.895  1.00 75.60           C  
ATOM   1253  NE2 GLN B 160     -15.173 -31.332  -7.069  1.00 75.60           N  
ATOM   1254  OE1 GLN B 160     -13.021 -31.162  -6.437  1.00 75.60           O  
ATOM   1255  N   PHE B 161     -14.053 -25.528  -5.736  1.00 73.63           N  
ATOM   1256  CA  PHE B 161     -15.243 -24.819  -5.280  1.00 73.63           C  
ATOM   1257  C   PHE B 161     -15.373 -23.472  -5.984  1.00 73.63           C  
ATOM   1258  O   PHE B 161     -16.427 -22.836  -5.927  1.00 73.63           O  
ATOM   1259  CB  PHE B 161     -15.200 -24.615  -3.762  1.00 73.63           C  
ATOM   1260  CG  PHE B 161     -15.069 -25.895  -2.982  1.00 73.63           C  
ATOM   1261  CD1 PHE B 161     -16.115 -26.809  -2.938  1.00 73.63           C  
ATOM   1262  CD2 PHE B 161     -13.899 -26.184  -2.292  1.00 73.63           C  
ATOM   1263  CE1 PHE B 161     -15.996 -27.995  -2.217  1.00 73.63           C  
ATOM   1264  CE2 PHE B 161     -13.773 -27.368  -1.569  1.00 73.63           C  
ATOM   1265  CZ  PHE B 161     -14.823 -28.270  -1.531  1.00 73.63           C  
ATOM   1266  N   ILE B 162     -14.342 -23.053  -6.706  1.00 73.03           N  
ATOM   1267  CA  ILE B 162     -14.318 -21.754  -7.371  1.00 73.03           C  
ATOM   1268  C   ILE B 162     -14.449 -21.945  -8.881  1.00 73.03           C  
ATOM   1269  O   ILE B 162     -15.231 -21.250  -9.534  1.00 73.03           O  
ATOM   1270  CB  ILE B 162     -13.027 -20.973  -7.039  1.00 73.03           C  
ATOM   1271  CG1 ILE B 162     -12.864 -20.829  -5.522  1.00 73.03           C  
ATOM   1272  CG2 ILE B 162     -13.036 -19.601  -7.721  1.00 73.03           C  
ATOM   1273  CD1 ILE B 162     -11.436 -20.542  -5.077  1.00 73.03           C  
ATOM   1274  N   SER B 163     -13.660 -22.907  -9.325  1.00 73.38           N  
ATOM   1275  CA  SER B 163     -13.641 -23.156 -10.762  1.00 73.38           C  
ATOM   1276  C   SER B 163     -13.788 -24.644 -11.067  1.00 73.38           C  
ATOM   1277  O   SER B 163     -13.434 -25.489 -10.243  1.00 73.38           O  
ATOM   1278  CB  SER B 163     -12.347 -22.626 -11.382  1.00 73.38           C  
ATOM   1279  OG  SER B 163     -12.616 -21.558 -12.274  1.00 73.38           O  
ATOM   1280  N   ASP B 164     -14.395 -24.915 -12.078  1.00 77.28           N  
ATOM   1281  CA  ASP B 164     -14.583 -26.298 -12.509  1.00 77.28           C  
ATOM   1282  C   ASP B 164     -13.355 -26.811 -13.257  1.00 77.28           C  
ATOM   1283  O   ASP B 164     -13.436 -27.137 -14.444  1.00 77.28           O  
ATOM   1284  CB  ASP B 164     -15.827 -26.420 -13.392  1.00 77.28           C  
ATOM   1285  CG  ASP B 164     -16.238 -27.861 -13.641  1.00 77.28           C  
ATOM   1286  OD1 ASP B 164     -15.766 -28.763 -12.916  1.00 77.28           O  
ATOM   1287  OD2 ASP B 164     -17.037 -28.096 -14.574  1.00 77.28           O  
ATOM   1288  N   ILE B 165     -12.243 -26.717 -12.723  1.00 79.64           N  
ATOM   1289  CA  ILE B 165     -11.013 -27.138 -13.386  1.00 79.64           C  
ATOM   1290  C   ILE B 165     -10.426 -28.348 -12.664  1.00 79.64           C  
ATOM   1291  O   ILE B 165      -9.454 -28.946 -13.131  1.00 79.64           O  
ATOM   1292  CB  ILE B 165      -9.979 -25.992 -13.442  1.00 79.64           C  
ATOM   1293  CG1 ILE B 165      -9.759 -25.404 -12.044  1.00 79.64           C  
ATOM   1294  CG2 ILE B 165     -10.426 -24.908 -14.427  1.00 79.64           C  
ATOM   1295  CD1 ILE B 165      -8.617 -24.399 -11.967  1.00 79.64           C  
ATOM   1296  N   CYS B 166     -10.934 -28.701 -11.532  1.00 84.96           N  
ATOM   1297  CA  CYS B 166     -10.383 -29.793 -10.736  1.00 84.96           C  
ATOM   1298  C   CYS B 166     -11.157 -31.084 -10.973  1.00 84.96           C  
ATOM   1299  O   CYS B 166     -12.332 -31.051 -11.341  1.00 84.96           O  
ATOM   1300  CB  CYS B 166     -10.409 -29.439  -9.250  1.00 84.96           C  
ATOM   1301  SG  CYS B 166      -9.452 -27.964  -8.836  1.00 84.96           S  
ATOM   1302  N   PRO B 167     -10.518 -32.145 -10.883  1.00 74.58           N  
ATOM   1303  CA  PRO B 167     -11.216 -33.426 -11.009  1.00 74.58           C  
ATOM   1304  C   PRO B 167     -12.246 -33.648  -9.903  1.00 74.58           C  
ATOM   1305  O   PRO B 167     -12.095 -33.119  -8.799  1.00 74.58           O  
ATOM   1306  CB  PRO B 167     -10.086 -34.454 -10.915  1.00 74.58           C  
ATOM   1307  CG  PRO B 167      -8.888 -33.667 -10.487  1.00 74.58           C  
ATOM   1308  CD  PRO B 167      -9.244 -32.209 -10.508  1.00 74.58           C  
ATOM   1309  N   LYS B 168     -13.380 -34.099 -10.318  1.00 70.29           N  
ATOM   1310  CA  LYS B 168     -14.499 -34.311  -9.404  1.00 70.29           C  
ATOM   1311  C   LYS B 168     -14.110 -35.253  -8.268  1.00 70.29           C  
ATOM   1312  O   LYS B 168     -13.870 -36.440  -8.493  1.00 70.29           O  
ATOM   1313  CB  LYS B 168     -15.708 -34.871 -10.156  1.00 70.29           C  
ATOM   1314  CG  LYS B 168     -16.445 -33.838 -10.996  1.00 70.29           C  
ATOM   1315  CD  LYS B 168     -17.684 -34.433 -11.653  1.00 70.29           C  
ATOM   1316  CE  LYS B 168     -18.395 -33.416 -12.535  1.00 70.29           C  
ATOM   1317  NZ  LYS B 168     -19.592 -34.005 -13.208  1.00 70.29           N  
ATOM   1318  N   LYS B 169     -13.588 -34.646  -7.267  1.00 67.78           N  
ATOM   1319  CA  LYS B 169     -13.342 -35.434  -6.063  1.00 67.78           C  
ATOM   1320  C   LYS B 169     -14.278 -35.016  -4.932  1.00 67.78           C  
ATOM   1321  O   LYS B 169     -14.876 -33.940  -4.981  1.00 67.78           O  
ATOM   1322  CB  LYS B 169     -11.886 -35.293  -5.618  1.00 67.78           C  
ATOM   1323  CG  LYS B 169     -10.888 -35.983  -6.536  1.00 67.78           C  
ATOM   1324  CD  LYS B 169      -9.502 -36.047  -5.907  1.00 67.78           C  
ATOM   1325  CE  LYS B 169      -8.511 -36.773  -6.808  1.00 67.78           C  
ATOM   1326  NZ  LYS B 169      -7.143 -36.810  -6.211  1.00 67.78           N  
ATOM   1327  N   ASP B 170     -14.666 -35.985  -4.126  1.00 62.94           N  
ATOM   1328  CA  ASP B 170     -15.488 -35.696  -2.955  1.00 62.94           C  
ATOM   1329  C   ASP B 170     -14.865 -34.589  -2.108  1.00 62.94           C  
ATOM   1330  O   ASP B 170     -13.664 -34.326  -2.205  1.00 62.94           O  
ATOM   1331  CB  ASP B 170     -15.684 -36.956  -2.112  1.00 62.94           C  
ATOM   1332  CG  ASP B 170     -16.746 -37.886  -2.673  1.00 62.94           C  
ATOM   1333  OD1 ASP B 170     -17.650 -37.414  -3.394  1.00 62.94           O  
ATOM   1334  OD2 ASP B 170     -16.678 -39.102  -2.387  1.00 62.94           O  
ATOM   1335  N   VAL B 171     -15.648 -33.843  -1.506  1.00 61.27           N  
ATOM   1336  CA  VAL B 171     -15.239 -32.715  -0.675  1.00 61.27           C  
ATOM   1337  C   VAL B 171     -14.091 -33.136   0.240  1.00 61.27           C  
ATOM   1338  O   VAL B 171     -13.123 -32.393   0.414  1.00 61.27           O  
ATOM   1339  CB  VAL B 171     -16.417 -32.171   0.164  1.00 61.27           C  
ATOM   1340  CG1 VAL B 171     -15.947 -31.052   1.093  1.00 61.27           C  
ATOM   1341  CG2 VAL B 171     -17.538 -31.676  -0.748  1.00 61.27           C  
ATOM   1342  N   LEU B 172     -14.192 -34.326   0.705  1.00 61.12           N  
ATOM   1343  CA  LEU B 172     -13.178 -34.831   1.624  1.00 61.12           C  
ATOM   1344  C   LEU B 172     -11.848 -35.037   0.907  1.00 61.12           C  
ATOM   1345  O   LEU B 172     -10.786 -34.750   1.466  1.00 61.12           O  
ATOM   1346  CB  LEU B 172     -13.638 -36.147   2.258  1.00 61.12           C  
ATOM   1347  CG  LEU B 172     -13.910 -36.115   3.764  1.00 61.12           C  
ATOM   1348  CD1 LEU B 172     -15.392 -36.345   4.039  1.00 61.12           C  
ATOM   1349  CD2 LEU B 172     -13.059 -37.156   4.483  1.00 61.12           C  
ATOM   1350  N   GLU B 173     -12.001 -35.511  -0.252  1.00 68.85           N  
ATOM   1351  CA  GLU B 173     -10.802 -35.786  -1.038  1.00 68.85           C  
ATOM   1352  C   GLU B 173     -10.221 -34.503  -1.626  1.00 68.85           C  
ATOM   1353  O   GLU B 173      -9.019 -34.425  -1.892  1.00 68.85           O  
ATOM   1354  CB  GLU B 173     -11.109 -36.785  -2.156  1.00 68.85           C  
ATOM   1355  CG  GLU B 173     -11.237 -38.224  -1.678  1.00 68.85           C  
ATOM   1356  CD  GLU B 173     -11.523 -39.206  -2.802  1.00 68.85           C  
ATOM   1357  OE1 GLU B 173     -11.614 -40.426  -2.534  1.00 68.85           O  
ATOM   1358  OE2 GLU B 173     -11.656 -38.753  -3.962  1.00 68.85           O  
ATOM   1359  N   THR B 174     -11.048 -33.568  -1.564  1.00 68.64           N  
ATOM   1360  CA  THR B 174     -10.620 -32.288  -2.116  1.00 68.64           C  
ATOM   1361  C   THR B 174      -9.561 -31.642  -1.225  1.00 68.64           C  
ATOM   1362  O   THR B 174      -8.615 -31.028  -1.723  1.00 68.64           O  
ATOM   1363  CB  THR B 174     -11.810 -31.325  -2.284  1.00 68.64           C  
ATOM   1364  CG2 THR B 174     -11.389 -30.051  -3.009  1.00 68.64           C  
ATOM   1365  OG1 THR B 174     -12.839 -31.975  -3.040  1.00 68.64           O  
ATOM   1366  N   PHE B 175      -9.728 -31.942   0.060  1.00 70.24           N  
ATOM   1367  CA  PHE B 175      -8.777 -31.338   0.985  1.00 70.24           C  
ATOM   1368  C   PHE B 175      -7.433 -32.054   0.924  1.00 70.24           C  
ATOM   1369  O   PHE B 175      -6.415 -31.516   1.364  1.00 70.24           O  
ATOM   1370  CB  PHE B 175      -9.323 -31.370   2.416  1.00 70.24           C  
ATOM   1371  CG  PHE B 175     -10.454 -30.406   2.655  1.00 70.24           C  
ATOM   1372  CD1 PHE B 175     -10.240 -29.035   2.605  1.00 70.24           C  
ATOM   1373  CD2 PHE B 175     -11.733 -30.874   2.931  1.00 70.24           C  
ATOM   1374  CE1 PHE B 175     -11.285 -28.140   2.826  1.00 70.24           C  
ATOM   1375  CE2 PHE B 175     -12.782 -29.986   3.153  1.00 70.24           C  
ATOM   1376  CZ  PHE B 175     -12.556 -28.620   3.101  1.00 70.24           C  
ATOM   1377  N   THR B 176      -7.536 -33.148   0.250  1.00 71.51           N  
ATOM   1378  CA  THR B 176      -6.299 -33.917   0.176  1.00 71.51           C  
ATOM   1379  C   THR B 176      -5.553 -33.616  -1.122  1.00 71.51           C  
ATOM   1380  O   THR B 176      -4.371 -33.940  -1.253  1.00 71.51           O  
ATOM   1381  CB  THR B 176      -6.574 -35.428   0.274  1.00 71.51           C  
ATOM   1382  CG2 THR B 176      -7.231 -35.782   1.604  1.00 71.51           C  
ATOM   1383  OG1 THR B 176      -7.443 -35.821  -0.796  1.00 71.51           O  
ATOM   1384  N   VAL B 177      -6.225 -32.961  -1.989  1.00 78.62           N  
ATOM   1385  CA  VAL B 177      -5.586 -32.653  -3.264  1.00 78.62           C  
ATOM   1386  C   VAL B 177      -4.619 -31.484  -3.089  1.00 78.62           C  
ATOM   1387  O   VAL B 177      -4.992 -30.437  -2.556  1.00 78.62           O  
ATOM   1388  CB  VAL B 177      -6.628 -32.324  -4.357  1.00 78.62           C  
ATOM   1389  CG1 VAL B 177      -5.937 -31.942  -5.664  1.00 78.62           C  
ATOM   1390  CG2 VAL B 177      -7.568 -33.510  -4.572  1.00 78.62           C  
ATOM   1391  N   LYS B 178      -3.452 -31.671  -3.398  1.00 80.88           N  
ATOM   1392  CA  LYS B 178      -2.397 -30.675  -3.228  1.00 80.88           C  
ATOM   1393  C   LYS B 178      -2.384 -29.686  -4.389  1.00 80.88           C  
ATOM   1394  O   LYS B 178      -3.046 -29.903  -5.406  1.00 80.88           O  
ATOM   1395  CB  LYS B 178      -1.033 -31.355  -3.104  1.00 80.88           C  
ATOM   1396  CG  LYS B 178      -0.920 -32.307  -1.922  1.00 80.88           C  
ATOM   1397  CD  LYS B 178       0.442 -32.986  -1.878  1.00 80.88           C  
ATOM   1398  CE  LYS B 178       0.555 -33.941  -0.698  1.00 80.88           C  
ATOM   1399  NZ  LYS B 178       1.883 -34.622  -0.661  1.00 80.88           N  
ATOM   1400  N   SER B 179      -1.695 -28.654  -4.148  1.00 86.60           N  
ATOM   1401  CA  SER B 179      -1.475 -27.671  -5.203  1.00 86.60           C  
ATOM   1402  C   SER B 179      -0.554 -28.221  -6.288  1.00 86.60           C  
ATOM   1403  O   SER B 179       0.330 -29.033  -6.006  1.00 86.60           O  
ATOM   1404  CB  SER B 179      -0.882 -26.386  -4.624  1.00 86.60           C  
ATOM   1405  OG  SER B 179       0.490 -26.558  -4.316  1.00 86.60           O  
ATOM   1406  N   CYS B 180      -0.717 -27.830  -7.425  1.00 89.66           N  
ATOM   1407  CA  CYS B 180       0.022 -28.362  -8.565  1.00 89.66           C  
ATOM   1408  C   CYS B 180       1.503 -28.016  -8.463  1.00 89.66           C  
ATOM   1409  O   CYS B 180       2.361 -28.857  -8.737  1.00 89.66           O  
ATOM   1410  CB  CYS B 180      -0.548 -27.819  -9.875  1.00 89.66           C  
ATOM   1411  SG  CYS B 180      -2.092 -28.609 -10.379  1.00 89.66           S  
ATOM   1412  N   PRO B 181       1.799 -26.754  -8.058  1.00 88.79           N  
ATOM   1413  CA  PRO B 181       3.228 -26.483  -7.890  1.00 88.79           C  
ATOM   1414  C   PRO B 181       3.884 -27.391  -6.853  1.00 88.79           C  
ATOM   1415  O   PRO B 181       5.029 -27.812  -7.032  1.00 88.79           O  
ATOM   1416  CB  PRO B 181       3.258 -25.021  -7.433  1.00 88.79           C  
ATOM   1417  CG  PRO B 181       1.954 -24.452  -7.892  1.00 88.79           C  
ATOM   1418  CD  PRO B 181       0.953 -25.568  -7.987  1.00 88.79           C  
ATOM   1419  N   ASP B 182       3.195 -27.741  -5.823  1.00 87.58           N  
ATOM   1420  CA  ASP B 182       3.729 -28.655  -4.820  1.00 87.58           C  
ATOM   1421  C   ASP B 182       3.830 -30.077  -5.371  1.00 87.58           C  
ATOM   1422  O   ASP B 182       4.784 -30.798  -5.073  1.00 87.58           O  
ATOM   1423  CB  ASP B 182       2.859 -28.641  -3.562  1.00 87.58           C  
ATOM   1424  CG  ASP B 182       2.973 -27.345  -2.778  1.00 87.58           C  
ATOM   1425  OD1 ASP B 182       4.011 -26.657  -2.884  1.00 87.58           O  
ATOM   1426  OD2 ASP B 182       2.017 -27.011  -2.044  1.00 87.58           O  
ATOM   1427  N   ALA B 183       2.819 -30.411  -6.095  1.00 89.91           N  
ATOM   1428  CA  ALA B 183       2.841 -31.733  -6.717  1.00 89.91           C  
ATOM   1429  C   ALA B 183       4.024 -31.872  -7.671  1.00 89.91           C  
ATOM   1430  O   ALA B 183       4.677 -32.917  -7.712  1.00 89.91           O  
ATOM   1431  CB  ALA B 183       1.531 -31.994  -7.459  1.00 89.91           C  
ATOM   1432  N   ILE B 184       4.309 -30.832  -8.394  1.00 89.85           N  
ATOM   1433  CA  ILE B 184       5.429 -30.828  -9.328  1.00 89.85           C  
ATOM   1434  C   ILE B 184       6.742 -30.967  -8.560  1.00 89.85           C  
ATOM   1435  O   ILE B 184       7.615 -31.748  -8.946  1.00 89.85           O  
ATOM   1436  CB  ILE B 184       5.444 -29.544 -10.186  1.00 89.85           C  
ATOM   1437  CG1 ILE B 184       4.259 -29.539 -11.161  1.00 89.85           C  
ATOM   1438  CG2 ILE B 184       6.772 -29.412 -10.939  1.00 89.85           C  
ATOM   1439  CD1 ILE B 184       4.040 -28.206 -11.861  1.00 89.85           C  
ATOM   1440  N   LYS B 185       6.842 -30.242  -7.536  1.00 90.60           N  
ATOM   1441  CA  LYS B 185       8.038 -30.338  -6.704  1.00 90.60           C  
ATOM   1442  C   LYS B 185       8.191 -31.740  -6.122  1.00 90.60           C  
ATOM   1443  O   LYS B 185       9.298 -32.282  -6.076  1.00 90.60           O  
ATOM   1444  CB  LYS B 185       7.993 -29.305  -5.577  1.00 90.60           C  
ATOM   1445  CG  LYS B 185       9.262 -29.248  -4.740  1.00 90.60           C  
ATOM   1446  CD  LYS B 185       9.169 -28.178  -3.658  1.00 90.60           C  
ATOM   1447  CE  LYS B 185      10.412 -28.165  -2.778  1.00 90.60           C  
ATOM   1448  NZ  LYS B 185      10.351 -27.081  -1.752  1.00 90.60           N  
ATOM   1449  N   GLU B 186       7.138 -32.340  -5.741  1.00 88.64           N  
ATOM   1450  CA  GLU B 186       7.173 -33.682  -5.168  1.00 88.64           C  
ATOM   1451  C   GLU B 186       7.607 -34.715  -6.204  1.00 88.64           C  
ATOM   1452  O   GLU B 186       8.311 -35.672  -5.877  1.00 88.64           O  
ATOM   1453  CB  GLU B 186       5.805 -34.056  -4.592  1.00 88.64           C  
ATOM   1454  CG  GLU B 186       5.820 -35.321  -3.744  1.00 88.64           C  
ATOM   1455  CD  GLU B 186       4.456 -35.676  -3.173  1.00 88.64           C  
ATOM   1456  OE1 GLU B 186       4.316 -36.763  -2.569  1.00 88.64           O  
ATOM   1457  OE2 GLU B 186       3.520 -34.861  -3.334  1.00 88.64           O  
ATOM   1458  N   VAL B 187       7.201 -34.496  -7.420  1.00 86.81           N  
ATOM   1459  CA  VAL B 187       7.583 -35.412  -8.490  1.00 86.81           C  
ATOM   1460  C   VAL B 187       9.100 -35.408  -8.658  1.00 86.81           C  
ATOM   1461  O   VAL B 187       9.720 -36.466  -8.788  1.00 86.81           O  
ATOM   1462  CB  VAL B 187       6.898 -35.042  -9.825  1.00 86.81           C  
ATOM   1463  CG1 VAL B 187       7.512 -35.829 -10.982  1.00 86.81           C  
ATOM   1464  CG2 VAL B 187       5.394 -35.296  -9.741  1.00 86.81           C  
ATOM   1465  N   PHE B 188       9.744 -34.335  -8.522  1.00 86.54           N  
ATOM   1466  CA  PHE B 188      11.184 -34.225  -8.718  1.00 86.54           C  
ATOM   1467  C   PHE B 188      11.934 -34.625  -7.452  1.00 86.54           C  
ATOM   1468  O   PHE B 188      13.035 -35.174  -7.525  1.00 86.54           O  
ATOM   1469  CB  PHE B 188      11.565 -32.798  -9.124  1.00 86.54           C  
ATOM   1470  CG  PHE B 188      11.280 -32.481 -10.568  1.00 86.54           C  
ATOM   1471  CD1 PHE B 188      12.199 -32.806 -11.559  1.00 86.54           C  
ATOM   1472  CD2 PHE B 188      10.093 -31.860 -10.934  1.00 86.54           C  
ATOM   1473  CE1 PHE B 188      11.938 -32.514 -12.897  1.00 86.54           C  
ATOM   1474  CE2 PHE B 188       9.826 -31.566 -12.267  1.00 86.54           C  
ATOM   1475  CZ  PHE B 188      10.749 -31.893 -13.247  1.00 86.54           C  
ATOM   1476  N   ASP B 189      11.305 -34.453  -6.337  1.00 86.07           N  
ATOM   1477  CA  ASP B 189      11.993 -34.748  -5.085  1.00 86.07           C  
ATOM   1478  C   ASP B 189      11.864 -36.226  -4.721  1.00 86.07           C  
ATOM   1479  O   ASP B 189      12.845 -36.862  -4.329  1.00 86.07           O  
ATOM   1480  CB  ASP B 189      11.443 -33.878  -3.952  1.00 86.07           C  
ATOM   1481  CG  ASP B 189      11.996 -32.464  -3.970  1.00 86.07           C  
ATOM   1482  OD1 ASP B 189      12.963 -32.196  -4.715  1.00 86.07           O  
ATOM   1483  OD2 ASP B 189      11.460 -31.609  -3.229  1.00 86.07           O  
ATOM   1484  N   ASN B 190      10.650 -36.725  -4.863  1.00 85.25           N  
ATOM   1485  CA  ASN B 190      10.415 -38.084  -4.387  1.00 85.25           C  
ATOM   1486  C   ASN B 190      10.402 -39.087  -5.538  1.00 85.25           C  
ATOM   1487  O   ASN B 190      10.656 -40.276  -5.333  1.00 85.25           O  
ATOM   1488  CB  ASN B 190       9.102 -38.159  -3.603  1.00 85.25           C  
ATOM   1489  CG  ASN B 190       9.177 -37.442  -2.269  1.00 85.25           C  
ATOM   1490  ND2 ASN B 190       8.020 -37.123  -1.703  1.00 85.25           N  
ATOM   1491  OD1 ASN B 190      10.267 -37.177  -1.753  1.00 85.25           O  
ATOM   1492  N   LYS B 191      10.076 -38.682  -6.676  1.00 85.42           N  
ATOM   1493  CA  LYS B 191       9.920 -39.602  -7.799  1.00 85.42           C  
ATOM   1494  C   LYS B 191      10.988 -39.359  -8.862  1.00 85.42           C  
ATOM   1495  O   LYS B 191      10.757 -39.605 -10.048  1.00 85.42           O  
ATOM   1496  CB  LYS B 191       8.526 -39.467  -8.415  1.00 85.42           C  
ATOM   1497  CG  LYS B 191       7.392 -39.802  -7.459  1.00 85.42           C  
ATOM   1498  CD  LYS B 191       6.041 -39.767  -8.161  1.00 85.42           C  
ATOM   1499  CE  LYS B 191       4.905 -40.119  -7.209  1.00 85.42           C  
ATOM   1500  NZ  LYS B 191       3.577 -40.082  -7.893  1.00 85.42           N  
ATOM   1501  N   PHE B 192      12.069 -38.890  -8.450  1.00 85.99           N  
ATOM   1502  CA  PHE B 192      13.158 -38.597  -9.375  1.00 85.99           C  
ATOM   1503  C   PHE B 192      13.674 -39.875 -10.025  1.00 85.99           C  
ATOM   1504  O   PHE B 192      14.102 -39.861 -11.181  1.00 85.99           O  
ATOM   1505  CB  PHE B 192      14.301 -37.879  -8.651  1.00 85.99           C  
ATOM   1506  CG  PHE B 192      15.405 -37.421  -9.565  1.00 85.99           C  
ATOM   1507  CD1 PHE B 192      16.630 -38.076  -9.581  1.00 85.99           C  
ATOM   1508  CD2 PHE B 192      15.218 -36.333 -10.408  1.00 85.99           C  
ATOM   1509  CE1 PHE B 192      17.653 -37.654 -10.426  1.00 85.99           C  
ATOM   1510  CE2 PHE B 192      16.236 -35.906 -11.255  1.00 85.99           C  
ATOM   1511  CZ  PHE B 192      17.454 -36.567 -11.261  1.00 85.99           C  
ATOM   1512  N   HIS B 193      13.558 -40.992  -9.331  1.00 86.02           N  
ATOM   1513  CA  HIS B 193      14.023 -42.267  -9.866  1.00 86.02           C  
ATOM   1514  C   HIS B 193      13.178 -42.705 -11.058  1.00 86.02           C  
ATOM   1515  O   HIS B 193      13.694 -43.313 -11.999  1.00 86.02           O  
ATOM   1516  CB  HIS B 193      13.996 -43.345  -8.780  1.00 86.02           C  
ATOM   1517  CG  HIS B 193      14.630 -42.916  -7.495  1.00 86.02           C  
ATOM   1518  CD2 HIS B 193      14.092 -42.661  -6.279  1.00 86.02           C  
ATOM   1519  ND1 HIS B 193      15.985 -42.700  -7.369  1.00 86.02           N  
ATOM   1520  CE1 HIS B 193      16.253 -42.330  -6.127  1.00 86.02           C  
ATOM   1521  NE2 HIS B 193      15.121 -42.299  -5.446  1.00 86.02           N  
ATOM   1522  N   ILE B 194      11.988 -42.381 -11.083  1.00 87.31           N  
ATOM   1523  CA  ILE B 194      11.117 -42.731 -12.200  1.00 87.31           C  
ATOM   1524  C   ILE B 194      11.515 -41.926 -13.436  1.00 87.31           C  
ATOM   1525  O   ILE B 194      11.551 -42.460 -14.547  1.00 87.31           O  
ATOM   1526  CB  ILE B 194       9.631 -42.485 -11.857  1.00 87.31           C  
ATOM   1527  CG1 ILE B 194       9.203 -43.365 -10.676  1.00 87.31           C  
ATOM   1528  CG2 ILE B 194       8.745 -42.741 -13.080  1.00 87.31           C  
ATOM   1529  CD1 ILE B 194       7.788 -43.098 -10.186  1.00 87.31           C  
ATOM   1530  N   ILE B 195      11.850 -40.685 -13.218  1.00 86.25           N  
ATOM   1531  CA  ILE B 195      12.291 -39.841 -14.322  1.00 86.25           C  
ATOM   1532  C   ILE B 195      13.595 -40.386 -14.900  1.00 86.25           C  
ATOM   1533  O   ILE B 195      13.775 -40.419 -16.121  1.00 86.25           O  
ATOM   1534  CB  ILE B 195      12.479 -38.374 -13.871  1.00 86.25           C  
ATOM   1535  CG1 ILE B 195      11.136 -37.773 -13.437  1.00 86.25           C  
ATOM   1536  CG2 ILE B 195      13.114 -37.542 -14.989  1.00 86.25           C  
ATOM   1537  CD1 ILE B 195      11.247 -36.374 -12.847  1.00 86.25           C  
ATOM   1538  N   GLY B 196      14.432 -40.855 -14.041  1.00 86.47           N  
ATOM   1539  CA  GLY B 196      15.659 -41.487 -14.497  1.00 86.47           C  
ATOM   1540  C   GLY B 196      15.417 -42.772 -15.268  1.00 86.47           C  
ATOM   1541  O   GLY B 196      16.055 -43.016 -16.294  1.00 86.47           O  
ATOM   1542  N   ALA B 197      14.489 -43.517 -14.791  1.00 90.48           N  
ATOM   1543  CA  ALA B 197      14.167 -44.773 -15.465  1.00 90.48           C  
ATOM   1544  C   ALA B 197      13.622 -44.519 -16.867  1.00 90.48           C  
ATOM   1545  O   ALA B 197      13.990 -45.212 -17.819  1.00 90.48           O  
ATOM   1546  CB  ALA B 197      13.160 -45.575 -14.644  1.00 90.48           C  
ATOM   1547  N   VAL B 198      12.798 -43.542 -16.959  1.00 90.08           N  
ATOM   1548  CA  VAL B 198      12.258 -43.181 -18.266  1.00 90.08           C  
ATOM   1549  C   VAL B 198      13.386 -42.712 -19.181  1.00 90.08           C  
ATOM   1550  O   VAL B 198      13.426 -43.068 -20.360  1.00 90.08           O  
ATOM   1551  CB  VAL B 198      11.176 -42.083 -18.148  1.00 90.08           C  
ATOM   1552  CG1 VAL B 198      10.792 -41.551 -19.528  1.00 90.08           C  
ATOM   1553  CG2 VAL B 198       9.947 -42.623 -17.419  1.00 90.08           C  
ATOM   1554  N   GLY B 199      14.346 -42.002 -18.607  1.00 88.92           N  
ATOM   1555  CA  GLY B 199      15.494 -41.569 -19.387  1.00 88.92           C  
ATOM   1556  C   GLY B 199      16.340 -42.722 -19.894  1.00 88.92           C  
ATOM   1557  O   GLY B 199      16.748 -42.735 -21.057  1.00 88.92           O  
ATOM   1558  N   ILE B 200      16.543 -43.609 -19.040  1.00 89.76           N  
ATOM   1559  CA  ILE B 200      17.321 -44.784 -19.416  1.00 89.76           C  
ATOM   1560  C   ILE B 200      16.573 -45.578 -20.484  1.00 89.76           C  
ATOM   1561  O   ILE B 200      17.179 -46.070 -21.440  1.00 89.76           O  
ATOM   1562  CB  ILE B 200      17.619 -45.679 -18.193  1.00 89.76           C  
ATOM   1563  CG1 ILE B 200      18.596 -44.977 -17.243  1.00 89.76           C  
ATOM   1564  CG2 ILE B 200      18.169 -47.037 -18.639  1.00 89.76           C  
ATOM   1565  CD1 ILE B 200      18.793 -45.696 -15.916  1.00 89.76           C  
ATOM   1566  N   GLY B 201      15.284 -45.723 -20.387  1.00 91.52           N  
ATOM   1567  CA  GLY B 201      14.492 -46.387 -21.409  1.00 91.52           C  
ATOM   1568  C   GLY B 201      14.609 -45.737 -22.774  1.00 91.52           C  
ATOM   1569  O   GLY B 201      14.803 -46.422 -23.780  1.00 91.52           O  
ATOM   1570  N   ILE B 202      14.526 -44.469 -22.762  1.00 90.08           N  
ATOM   1571  CA  ILE B 202      14.652 -43.720 -24.008  1.00 90.08           C  
ATOM   1572  C   ILE B 202      16.039 -43.944 -24.606  1.00 90.08           C  
ATOM   1573  O   ILE B 202      16.175 -44.143 -25.815  1.00 90.08           O  
ATOM   1574  CB  ILE B 202      14.399 -42.212 -23.789  1.00 90.08           C  
ATOM   1575  CG1 ILE B 202      12.928 -41.962 -23.438  1.00 90.08           C  
ATOM   1576  CG2 ILE B 202      14.812 -41.410 -25.027  1.00 90.08           C  
ATOM   1577  CD1 ILE B 202      12.621 -40.523 -23.045  1.00 90.08           C  
ATOM   1578  N   ALA B 203      17.052 -43.992 -23.766  1.00 90.23           N  
ATOM   1579  CA  ALA B 203      18.419 -44.209 -24.232  1.00 90.23           C  
ATOM   1580  C   ALA B 203      18.575 -45.595 -24.851  1.00 90.23           C  
ATOM   1581  O   ALA B 203      19.208 -45.746 -25.898  1.00 90.23           O  
ATOM   1582  CB  ALA B 203      19.408 -44.030 -23.082  1.00 90.23           C  
ATOM   1583  N   VAL B 204      17.988 -46.523 -24.240  1.00 91.61           N  
ATOM   1584  CA  VAL B 204      18.096 -47.896 -24.720  1.00 91.61           C  
ATOM   1585  C   VAL B 204      17.435 -48.018 -26.091  1.00 91.61           C  
ATOM   1586  O   VAL B 204      18.007 -48.601 -27.015  1.00 91.61           O  
ATOM   1587  CB  VAL B 204      17.458 -48.896 -23.729  1.00 91.61           C  
ATOM   1588  CG1 VAL B 204      17.314 -50.275 -24.371  1.00 91.61           C  
ATOM   1589  CG2 VAL B 204      18.290 -48.983 -22.452  1.00 91.61           C  
ATOM   1590  N   VAL B 205      16.286 -47.465 -26.237  1.00 89.17           N  
ATOM   1591  CA  VAL B 205      15.575 -47.523 -27.510  1.00 89.17           C  
ATOM   1592  C   VAL B 205      16.387 -46.810 -28.588  1.00 89.17           C  
ATOM   1593  O   VAL B 205      16.483 -47.289 -29.721  1.00 89.17           O  
ATOM   1594  CB  VAL B 205      14.166 -46.897 -27.402  1.00 89.17           C  
ATOM   1595  CG1 VAL B 205      13.545 -46.723 -28.787  1.00 89.17           C  
ATOM   1596  CG2 VAL B 205      13.268 -47.756 -26.514  1.00 89.17           C  
ATOM   1597  N   MET B 206      17.041 -45.784 -28.192  1.00 89.37           N  
ATOM   1598  CA  MET B 206      17.843 -45.028 -29.150  1.00 89.37           C  
ATOM   1599  C   MET B 206      19.078 -45.818 -29.568  1.00 89.37           C  
ATOM   1600  O   MET B 206      19.456 -45.812 -30.741  1.00 89.37           O  
ATOM   1601  CB  MET B 206      18.259 -43.680 -28.558  1.00 89.37           C  
ATOM   1602  CG  MET B 206      17.124 -42.674 -28.467  1.00 89.37           C  
ATOM   1603  SD  MET B 206      17.692 -41.023 -27.901  1.00 89.37           S  
ATOM   1604  CE  MET B 206      18.669 -40.509 -29.341  1.00 89.37           C  
ATOM   1605  N   ILE B 207      19.667 -46.443 -28.670  1.00 88.55           N  
ATOM   1606  CA  ILE B 207      20.856 -47.237 -28.961  1.00 88.55           C  
ATOM   1607  C   ILE B 207      20.487 -48.403 -29.875  1.00 88.55           C  
ATOM   1608  O   ILE B 207      21.197 -48.692 -30.841  1.00 88.55           O  
ATOM   1609  CB  ILE B 207      21.517 -47.759 -27.665  1.00 88.55           C  
ATOM   1610  CG1 ILE B 207      22.162 -46.604 -26.891  1.00 88.55           C  
ATOM   1611  CG2 ILE B 207      22.548 -48.846 -27.986  1.00 88.55           C  
ATOM   1612  CD1 ILE B 207      22.708 -47.001 -25.527  1.00 88.55           C  
ATOM   1613  N   PHE B 208      19.390 -48.990 -29.610  1.00 88.02           N  
ATOM   1614  CA  PHE B 208      18.930 -50.068 -30.478  1.00 88.02           C  
ATOM   1615  C   PHE B 208      18.632 -49.547 -31.878  1.00 88.02           C  
ATOM   1616  O   PHE B 208      18.936 -50.213 -32.871  1.00 88.02           O  
ATOM   1617  CB  PHE B 208      17.683 -50.737 -29.890  1.00 88.02           C  
ATOM   1618  CG  PHE B 208      17.989 -51.862 -28.938  1.00 88.02           C  
ATOM   1619  CD1 PHE B 208      18.394 -53.103 -29.414  1.00 88.02           C  
ATOM   1620  CD2 PHE B 208      17.871 -51.677 -27.566  1.00 88.02           C  
ATOM   1621  CE1 PHE B 208      18.678 -54.146 -28.535  1.00 88.02           C  
ATOM   1622  CE2 PHE B 208      18.153 -52.715 -26.682  1.00 88.02           C  
ATOM   1623  CZ  PHE B 208      18.556 -53.948 -27.168  1.00 88.02           C  
ATOM   1624  N   GLY B 209      18.031 -48.398 -31.911  1.00 86.69           N  
ATOM   1625  CA  GLY B 209      17.803 -47.794 -33.215  1.00 86.69           C  
ATOM   1626  C   GLY B 209      19.083 -47.539 -33.987  1.00 86.69           C  
ATOM   1627  O   GLY B 209      19.145 -47.779 -35.195  1.00 86.69           O  
ATOM   1628  N   MET B 210      20.121 -47.163 -33.331  1.00 87.41           N  
ATOM   1629  CA  MET B 210      21.411 -46.916 -33.972  1.00 87.41           C  
ATOM   1630  C   MET B 210      22.056 -48.223 -34.418  1.00 87.41           C  
ATOM   1631  O   MET B 210      22.588 -48.311 -35.526  1.00 87.41           O  
ATOM   1632  CB  MET B 210      22.348 -46.168 -33.021  1.00 87.41           C  
ATOM   1633  CG  MET B 210      21.950 -44.720 -32.781  1.00 87.41           C  
ATOM   1634  SD  MET B 210      23.169 -43.819 -31.748  1.00 87.41           S  
ATOM   1635  CE  MET B 210      22.656 -44.369 -30.096  1.00 87.41           C  
ATOM   1636  N   ILE B 211      21.946 -49.189 -33.621  1.00 86.12           N  
ATOM   1637  CA  ILE B 211      22.558 -50.477 -33.927  1.00 86.12           C  
ATOM   1638  C   ILE B 211      21.869 -51.101 -35.138  1.00 86.12           C  
ATOM   1639  O   ILE B 211      22.532 -51.532 -36.085  1.00 86.12           O  
ATOM   1640  CB  ILE B 211      22.490 -51.436 -32.718  1.00 86.12           C  
ATOM   1641  CG1 ILE B 211      23.401 -50.939 -31.590  1.00 86.12           C  
ATOM   1642  CG2 ILE B 211      22.866 -52.861 -33.137  1.00 86.12           C  
ATOM   1643  CD1 ILE B 211      23.309 -51.762 -30.312  1.00 86.12           C  
ATOM   1644  N   PHE B 212      20.579 -51.081 -35.089  1.00 85.66           N  
ATOM   1645  CA  PHE B 212      19.839 -51.678 -36.195  1.00 85.66           C  
ATOM   1646  C   PHE B 212      20.070 -50.899 -37.484  1.00 85.66           C  
ATOM   1647  O   PHE B 212      20.183 -51.490 -38.561  1.00 85.66           O  
ATOM   1648  CB  PHE B 212      18.342 -51.731 -35.875  1.00 85.66           C  
ATOM   1649  CG  PHE B 212      17.980 -52.754 -34.832  1.00 85.66           C  
ATOM   1650  CD1 PHE B 212      18.883 -53.745 -34.468  1.00 85.66           C  
ATOM   1651  CD2 PHE B 212      16.736 -52.724 -34.217  1.00 85.66           C  
ATOM   1652  CE1 PHE B 212      18.551 -54.693 -33.503  1.00 85.66           C  
ATOM   1653  CE2 PHE B 212      16.396 -53.668 -33.252  1.00 85.66           C  
ATOM   1654  CZ  PHE B 212      17.304 -54.652 -32.897  1.00 85.66           C  
ATOM   1655  N   SER B 213      20.113 -49.630 -37.318  1.00 84.00           N  
ATOM   1656  CA  SER B 213      20.364 -48.803 -38.494  1.00 84.00           C  
ATOM   1657  C   SER B 213      21.739 -49.088 -39.087  1.00 84.00           C  
ATOM   1658  O   SER B 213      21.883 -49.210 -40.306  1.00 84.00           O  
ATOM   1659  CB  SER B 213      20.248 -47.320 -38.142  1.00 84.00           C  
ATOM   1660  OG  SER B 213      20.547 -46.511 -39.267  1.00 84.00           O  
ATOM   1661  N   MET B 214      22.733 -49.322 -38.343  1.00 83.82           N  
ATOM   1662  CA  MET B 214      24.087 -49.590 -38.817  1.00 83.82           C  
ATOM   1663  C   MET B 214      24.187 -50.990 -39.412  1.00 83.82           C  
ATOM   1664  O   MET B 214      24.833 -51.187 -40.444  1.00 83.82           O  
ATOM   1665  CB  MET B 214      25.097 -49.431 -37.680  1.00 83.82           C  
ATOM   1666  CG  MET B 214      26.496 -49.062 -38.150  1.00 83.82           C  
ATOM   1667  SD  MET B 214      27.060 -47.451 -37.478  1.00 83.82           S  
ATOM   1668  CE  MET B 214      28.859 -47.676 -37.574  1.00 83.82           C  
ATOM   1669  N   ILE B 215      23.529 -51.924 -38.806  1.00 84.08           N  
ATOM   1670  CA  ILE B 215      23.556 -53.292 -39.314  1.00 84.08           C  
ATOM   1671  C   ILE B 215      22.902 -53.342 -40.694  1.00 84.08           C  
ATOM   1672  O   ILE B 215      23.429 -53.970 -41.615  1.00 84.08           O  
ATOM   1673  CB  ILE B 215      22.847 -54.268 -38.349  1.00 84.08           C  
ATOM   1674  CG1 ILE B 215      23.663 -54.433 -37.062  1.00 84.08           C  
ATOM   1675  CG2 ILE B 215      22.612 -55.622 -39.026  1.00 84.08           C  
ATOM   1676  CD1 ILE B 215      23.011 -55.339 -36.028  1.00 84.08           C  
ATOM   1677  N   LEU B 216      21.794 -52.663 -40.765  1.00 83.03           N  
ATOM   1678  CA  LEU B 216      21.096 -52.653 -42.046  1.00 83.03           C  
ATOM   1679  C   LEU B 216      21.901 -51.899 -43.098  1.00 83.03           C  
ATOM   1680  O   LEU B 216      21.992 -52.335 -44.247  1.00 83.03           O  
ATOM   1681  CB  LEU B 216      19.711 -52.018 -41.896  1.00 83.03           C  
ATOM   1682  CG  LEU B 216      18.760 -52.179 -43.082  1.00 83.03           C  
ATOM   1683  CD1 LEU B 216      18.431 -53.652 -43.304  1.00 83.03           C  
ATOM   1684  CD2 LEU B 216      17.485 -51.371 -42.860  1.00 83.03           C  
ATOM   1685  N   CYS B 217      22.502 -50.831 -42.731  1.00 81.45           N  
ATOM   1686  CA  CYS B 217      23.311 -50.043 -43.653  1.00 81.45           C  
ATOM   1687  C   CYS B 217      24.503 -50.847 -44.158  1.00 81.45           C  
ATOM   1688  O   CYS B 217      24.777 -50.872 -45.359  1.00 81.45           O  
ATOM   1689  CB  CYS B 217      23.799 -48.761 -42.979  1.00 81.45           C  
ATOM   1690  SG  CYS B 217      24.779 -47.697 -44.059  1.00 81.45           S  
ATOM   1691  N   CYS B 218      25.194 -51.564 -43.360  1.00 81.36           N  
ATOM   1692  CA  CYS B 218      26.361 -52.359 -43.730  1.00 81.36           C  
ATOM   1693  C   CYS B 218      25.955 -53.564 -44.569  1.00 81.36           C  
ATOM   1694  O   CYS B 218      26.669 -53.947 -45.498  1.00 81.36           O  
ATOM   1695  CB  CYS B 218      27.110 -52.824 -42.481  1.00 81.36           C  
ATOM   1696  SG  CYS B 218      28.033 -51.509 -41.654  1.00 81.36           S  
ATOM   1697  N   ALA B 219      24.831 -54.132 -44.218  1.00 81.81           N  
ATOM   1698  CA  ALA B 219      24.350 -55.273 -44.992  1.00 81.81           C  
ATOM   1699  C   ALA B 219      24.012 -54.863 -46.422  1.00 81.81           C  
ATOM   1700  O   ALA B 219      24.316 -55.589 -47.371  1.00 81.81           O  
ATOM   1701  CB  ALA B 219      23.131 -55.898 -44.318  1.00 81.81           C  
ATOM   1702  N   ILE B 220      23.437 -53.696 -46.559  1.00 80.73           N  
ATOM   1703  CA  ILE B 220      23.090 -53.196 -47.886  1.00 80.73           C  
ATOM   1704  C   ILE B 220      24.364 -52.872 -48.663  1.00 80.73           C  
ATOM   1705  O   ILE B 220      24.466 -53.174 -49.855  1.00 80.73           O  
ATOM   1706  CB  ILE B 220      22.182 -51.950 -47.802  1.00 80.73           C  
ATOM   1707  CG1 ILE B 220      20.827 -52.318 -47.184  1.00 80.73           C  
ATOM   1708  CG2 ILE B 220      22.000 -51.319 -49.186  1.00 80.73           C  
ATOM   1709  CD1 ILE B 220      19.974 -51.115 -46.804  1.00 80.73           C  
ATOM   1710  N   ARG B 221      25.361 -52.350 -48.025  1.00 78.99           N  
ATOM   1711  CA  ARG B 221      26.627 -52.025 -48.674  1.00 78.99           C  
ATOM   1712  C   ARG B 221      27.345 -53.289 -49.137  1.00 78.99           C  
ATOM   1713  O   ARG B 221      27.881 -53.333 -50.246  1.00 78.99           O  
ATOM   1714  CB  ARG B 221      27.527 -51.227 -47.729  1.00 78.99           C  
ATOM   1715  CG  ARG B 221      28.693 -50.539 -48.422  1.00 78.99           C  
ATOM   1716  CD  ARG B 221      29.458 -49.630 -47.470  1.00 78.99           C  
ATOM   1717  NE  ARG B 221      30.496 -48.875 -48.165  1.00 78.99           N  
ATOM   1718  CZ  ARG B 221      31.378 -48.075 -47.571  1.00 78.99           C  
ATOM   1719  NH1 ARG B 221      31.363 -47.909 -46.253  1.00 78.99           N  
ATOM   1720  NH2 ARG B 221      32.281 -47.435 -48.299  1.00 78.99           N  
ATOM   1721  N   ARG B 222      27.326 -54.296 -48.265  1.00 77.87           N  
ATOM   1722  CA  ARG B 222      27.980 -55.556 -48.605  1.00 77.87           C  
ATOM   1723  C   ARG B 222      27.285 -56.232 -49.783  1.00 77.87           C  
ATOM   1724  O   ARG B 222      27.942 -56.836 -50.633  1.00 77.87           O  
ATOM   1725  CB  ARG B 222      27.999 -56.495 -47.397  1.00 77.87           C  
ATOM   1726  CG  ARG B 222      29.233 -56.349 -46.522  1.00 77.87           C  
ATOM   1727  CD  ARG B 222      29.243 -57.364 -45.388  1.00 77.87           C  
ATOM   1728  NE  ARG B 222      30.327 -57.105 -44.443  1.00 77.87           N  
ATOM   1729  CZ  ARG B 222      30.518 -57.773 -43.309  1.00 77.87           C  
ATOM   1730  NH1 ARG B 222      29.700 -58.756 -42.953  1.00 77.87           N  
ATOM   1731  NH2 ARG B 222      31.537 -57.454 -42.523  1.00 77.87           N  
ATOM   1732  N   ASN B 223      25.988 -56.142 -49.832  1.00 73.22           N  
ATOM   1733  CA  ASN B 223      25.245 -56.745 -50.935  1.00 73.22           C  
ATOM   1734  C   ASN B 223      25.503 -56.013 -52.249  1.00 73.22           C  
ATOM   1735  O   ASN B 223      25.517 -56.630 -53.316  1.00 73.22           O  
ATOM   1736  CB  ASN B 223      23.748 -56.768 -50.624  1.00 73.22           C  
ATOM   1737  CG  ASN B 223      23.288 -58.100 -50.064  1.00 73.22           C  
ATOM   1738  ND2 ASN B 223      22.029 -58.168 -49.651  1.00 73.22           N  
ATOM   1739  OD1 ASN B 223      24.060 -59.061 -50.002  1.00 73.22           O  
ATOM   1740  N   ARG B 224      25.736 -54.744 -52.178  1.00 68.96           N  
ATOM   1741  CA  ARG B 224      26.020 -53.971 -53.383  1.00 68.96           C  
ATOM   1742  C   ARG B 224      27.422 -54.263 -53.904  1.00 68.96           C  
ATOM   1743  O   ARG B 224      27.652 -54.268 -55.115  1.00 68.96           O  
ATOM   1744  CB  ARG B 224      25.865 -52.473 -53.109  1.00 68.96           C  
ATOM   1745  CG  ARG B 224      25.328 -51.683 -54.292  1.00 68.96           C  
ATOM   1746  CD  ARG B 224      25.080 -50.225 -53.931  1.00 68.96           C  
ATOM   1747  NE  ARG B 224      24.580 -49.465 -55.073  1.00 68.96           N  
ATOM   1748  CZ  ARG B 224      24.253 -48.176 -55.041  1.00 68.96           C  
ATOM   1749  NH1 ARG B 224      24.368 -47.475 -53.919  1.00 68.96           N  
ATOM   1750  NH2 ARG B 224      23.807 -47.583 -56.139  1.00 68.96           N  
ATOM   1751  N   GLU B 225      28.342 -54.505 -52.944  1.00 66.07           N  
ATOM   1752  CA  GLU B 225      29.702 -54.827 -53.366  1.00 66.07           C  
ATOM   1753  C   GLU B 225      29.783 -56.243 -53.930  1.00 66.07           C  
ATOM   1754  O   GLU B 225      30.640 -56.534 -54.767  1.00 66.07           O  
ATOM   1755  CB  GLU B 225      30.679 -54.671 -52.197  1.00 66.07           C  
ATOM   1756  CG  GLU B 225      30.985 -53.222 -51.842  1.00 66.07           C  
ATOM   1757  CD  GLU B 225      31.950 -53.082 -50.676  1.00 66.07           C  
ATOM   1758  OE1 GLU B 225      32.322 -51.937 -50.331  1.00 66.07           O  
ATOM   1759  OE2 GLU B 225      32.338 -54.124 -50.103  1.00 66.07           O  
ATOM   1760  N   MET B 226      28.968 -57.121 -53.443  1.00 62.19           N  
ATOM   1761  CA  MET B 226      28.988 -58.491 -53.946  1.00 62.19           C  
ATOM   1762  C   MET B 226      28.313 -58.580 -55.312  1.00 62.19           C  
ATOM   1763  O   MET B 226      28.583 -59.502 -56.084  1.00 62.19           O  
ATOM   1764  CB  MET B 226      28.300 -59.437 -52.961  1.00 62.19           C  
ATOM   1765  CG  MET B 226      29.228 -59.987 -51.890  1.00 62.19           C  
ATOM   1766  SD  MET B 226      28.496 -61.408 -50.988  1.00 62.19           S  
ATOM   1767  CE  MET B 226      29.766 -61.670 -49.719  1.00 62.19           C  
ATOM   1768  N   VAL B 227      27.460 -57.660 -55.670  1.00 51.86           N  
ATOM   1769  CA  VAL B 227      26.926 -57.690 -57.028  1.00 51.86           C  
ATOM   1770  C   VAL B 227      27.830 -56.885 -57.958  1.00 51.86           C  
ATOM   1771  O   VAL B 227      28.364 -55.844 -57.566  1.00 51.86           O  
ATOM   1772  CB  VAL B 227      25.482 -57.141 -57.082  1.00 51.86           C  
ATOM   1773  CG1 VAL B 227      24.962 -57.130 -58.519  1.00 51.86           C  
ATOM   1774  CG2 VAL B 227      24.563 -57.967 -56.185  1.00 51.86           C  
TER   
ATOM   1775  N   CYS C   1      -2.101  -9.536   1.992  1.00 92.83           N  
ATOM   1776  CA  CYS C   1      -1.544  -8.680   3.032  1.00 92.83           C  
ATOM   1777  C   CYS C   1      -2.483  -8.594   4.230  1.00 92.83           C  
ATOM   1778  O   CYS C   1      -2.097  -8.110   5.294  1.00 92.83           O  
ATOM   1779  CB  CYS C   1      -1.274  -7.278   2.485  1.00 92.83           C  
ATOM   1780  SG  CYS C   1       0.445  -6.751   2.655  1.00 92.83           S  
ATOM   1781  N   VAL C   2      -3.659  -9.171   4.122  1.00 95.90           N  
ATOM   1782  CA  VAL C   2      -4.706  -8.959   5.116  1.00 95.90           C  
ATOM   1783  C   VAL C   2      -4.369  -9.726   6.393  1.00 95.90           C  
ATOM   1784  O   VAL C   2      -4.824  -9.365   7.481  1.00 95.90           O  
ATOM   1785  CB  VAL C   2      -6.091  -9.391   4.584  1.00 95.90           C  
ATOM   1786  CG1 VAL C   2      -6.590  -8.412   3.522  1.00 95.90           C  
ATOM   1787  CG2 VAL C   2      -6.026 -10.809   4.020  1.00 95.90           C  
ATOM   1788  N   ILE C   3      -3.541 -10.741   6.286  1.00 95.68           N  
ATOM   1789  CA  ILE C   3      -3.177 -11.554   7.441  1.00 95.68           C  
ATOM   1790  C   ILE C   3      -2.317 -10.733   8.400  1.00 95.68           C  
ATOM   1791  O   ILE C   3      -2.119 -11.119   9.554  1.00 95.68           O  
ATOM   1792  CB  ILE C   3      -2.430 -12.838   7.017  1.00 95.68           C  
ATOM   1793  CG1 ILE C   3      -2.558 -13.914   8.102  1.00 95.68           C  
ATOM   1794  CG2 ILE C   3      -0.959 -12.534   6.718  1.00 95.68           C  
ATOM   1795  CD1 ILE C   3      -2.576 -15.338   7.562  1.00 95.68           C  
ATOM   1796  N   CYS C   4      -1.744  -9.685   7.947  1.00 96.56           N  
ATOM   1797  CA  CYS C   4      -0.930  -8.805   8.779  1.00 96.56           C  
ATOM   1798  C   CYS C   4      -1.797  -8.040   9.772  1.00 96.56           C  
ATOM   1799  O   CYS C   4      -1.281  -7.432  10.712  1.00 96.56           O  
ATOM   1800  CB  CYS C   4      -0.143  -7.824   7.912  1.00 96.56           C  
ATOM   1801  SG  CYS C   4       1.041  -8.620   6.804  1.00 96.56           S  
ATOM   1802  N   ASP C   5      -3.043  -7.947   9.605  1.00 96.78           N  
ATOM   1803  CA  ASP C   5      -3.979  -7.358  10.556  1.00 96.78           C  
ATOM   1804  C   ASP C   5      -4.297  -8.331  11.690  1.00 96.78           C  
ATOM   1805  O   ASP C   5      -4.816  -9.422  11.451  1.00 96.78           O  
ATOM   1806  CB  ASP C   5      -5.269  -6.937   9.848  1.00 96.78           C  
ATOM   1807  CG  ASP C   5      -6.187  -6.110  10.731  1.00 96.78           C  
ATOM   1808  OD1 ASP C   5      -6.102  -6.221  11.973  1.00 96.78           O  
ATOM   1809  OD2 ASP C   5      -7.006  -5.343  10.180  1.00 96.78           O  
ATOM   1810  N   PRO C   6      -4.090  -7.940  12.905  1.00 96.23           N  
ATOM   1811  CA  PRO C   6      -4.353  -8.823  14.044  1.00 96.23           C  
ATOM   1812  C   PRO C   6      -5.818  -9.244  14.137  1.00 96.23           C  
ATOM   1813  O   PRO C   6      -6.120 -10.343  14.610  1.00 96.23           O  
ATOM   1814  CB  PRO C   6      -3.952  -7.972  15.251  1.00 96.23           C  
ATOM   1815  CG  PRO C   6      -3.014  -6.946  14.701  1.00 96.23           C  
ATOM   1816  CD  PRO C   6      -3.380  -6.685  13.269  1.00 96.23           C  
ATOM   1817  N   SER C   7      -6.713  -8.413  13.766  1.00 97.20           N  
ATOM   1818  CA  SER C   7      -8.133  -8.745  13.820  1.00 97.20           C  
ATOM   1819  C   SER C   7      -8.455  -9.940  12.930  1.00 97.20           C  
ATOM   1820  O   SER C   7      -9.305 -10.764  13.273  1.00 97.20           O  
ATOM   1821  CB  SER C   7      -8.981  -7.543  13.401  1.00 97.20           C  
ATOM   1822  OG  SER C   7      -8.711  -6.424  14.228  1.00 97.20           O  
ATOM   1823  N   VAL C   8      -7.782 -10.027  11.837  1.00 97.72           N  
ATOM   1824  CA  VAL C   8      -7.998 -11.140  10.917  1.00 97.72           C  
ATOM   1825  C   VAL C   8      -7.482 -12.434  11.542  1.00 97.72           C  
ATOM   1826  O   VAL C   8      -8.153 -13.468  11.487  1.00 97.72           O  
ATOM   1827  CB  VAL C   8      -7.310 -10.893   9.556  1.00 97.72           C  
ATOM   1828  CG1 VAL C   8      -7.368 -12.147   8.685  1.00 97.72           C  
ATOM   1829  CG2 VAL C   8      -7.957  -9.710   8.838  1.00 97.72           C  
ATOM   1830  N   VAL C   9      -6.341 -12.383  12.144  1.00 96.83           N  
ATOM   1831  CA  VAL C   9      -5.758 -13.552  12.795  1.00 96.83           C  
ATOM   1832  C   VAL C   9      -6.679 -14.032  13.915  1.00 96.83           C  
ATOM   1833  O   VAL C   9      -6.919 -15.233  14.057  1.00 96.83           O  
ATOM   1834  CB  VAL C   9      -4.351 -13.245  13.357  1.00 96.83           C  
ATOM   1835  CG1 VAL C   9      -3.778 -14.467  14.071  1.00 96.83           C  
ATOM   1836  CG2 VAL C   9      -3.418 -12.790  12.237  1.00 96.83           C  
ATOM   1837  N   LEU C  10      -7.182 -13.075  14.624  1.00 96.75           N  
ATOM   1838  CA  LEU C  10      -8.099 -13.413  15.707  1.00 96.75           C  
ATOM   1839  C   LEU C  10      -9.378 -14.040  15.161  1.00 96.75           C  
ATOM   1840  O   LEU C  10      -9.904 -14.992  15.741  1.00 96.75           O  
ATOM   1841  CB  LEU C  10      -8.438 -12.168  16.532  1.00 96.75           C  
ATOM   1842  CG  LEU C  10      -7.349 -11.668  17.481  1.00 96.75           C  
ATOM   1843  CD1 LEU C  10      -7.699 -10.277  18.003  1.00 96.75           C  
ATOM   1844  CD2 LEU C  10      -7.155 -12.644  18.637  1.00 96.75           C  
ATOM   1845  N   ALA C  11      -9.911 -13.520  14.095  1.00 97.07           N  
ATOM   1846  CA  ALA C  11     -11.123 -14.061  13.486  1.00 97.07           C  
ATOM   1847  C   ALA C  11     -10.903 -15.491  13.001  1.00 97.07           C  
ATOM   1848  O   ALA C  11     -11.791 -16.337  13.120  1.00 97.07           O  
ATOM   1849  CB  ALA C  11     -11.578 -13.174  12.330  1.00 97.07           C  
ATOM   1850  N   LEU C  12      -9.729 -15.760  12.475  1.00 96.85           N  
ATOM   1851  CA  LEU C  12      -9.413 -17.109  12.020  1.00 96.85           C  
ATOM   1852  C   LEU C  12      -9.321 -18.073  13.199  1.00 96.85           C  
ATOM   1853  O   LEU C  12      -9.778 -19.215  13.110  1.00 96.85           O  
ATOM   1854  CB  LEU C  12      -8.097 -17.117  11.237  1.00 96.85           C  
ATOM   1855  CG  LEU C  12      -8.107 -16.396   9.887  1.00 96.85           C  
ATOM   1856  CD1 LEU C  12      -6.734 -16.479   9.232  1.00 96.85           C  
ATOM   1857  CD2 LEU C  12      -9.177 -16.987   8.975  1.00 96.85           C  
ATOM   1858  N   LYS C  13      -8.763 -17.629  14.282  1.00 96.41           N  
ATOM   1859  CA  LYS C  13      -8.707 -18.451  15.487  1.00 96.41           C  
ATOM   1860  C   LYS C  13     -10.106 -18.733  16.026  1.00 96.41           C  
ATOM   1861  O   LYS C  13     -10.402 -19.853  16.446  1.00 96.41           O  
ATOM   1862  CB  LYS C  13      -7.858 -17.770  16.562  1.00 96.41           C  
ATOM   1863  CG  LYS C  13      -6.363 -17.806  16.285  1.00 96.41           C  
ATOM   1864  CD  LYS C  13      -5.565 -17.230  17.448  1.00 96.41           C  
ATOM   1865  CE  LYS C  13      -4.071 -17.228  17.156  1.00 96.41           C  
ATOM   1866  NZ  LYS C  13      -3.289 -16.611  18.268  1.00 96.41           N  
ATOM   1867  N   SER C  14     -10.915 -17.732  16.042  1.00 96.42           N  
ATOM   1868  CA  SER C  14     -12.296 -17.903  16.482  1.00 96.42           C  
ATOM   1869  C   SER C  14     -13.052 -18.863  15.570  1.00 96.42           C  
ATOM   1870  O   SER C  14     -13.867 -19.661  16.039  1.00 96.42           O  
ATOM   1871  CB  SER C  14     -13.016 -16.555  16.525  1.00 96.42           C  
ATOM   1872  OG  SER C  14     -14.379 -16.723  16.877  1.00 96.42           O  
ATOM   1873  N   LEU C  15     -12.786 -18.737  14.294  1.00 96.44           N  
ATOM   1874  CA  LEU C  15     -13.394 -19.662  13.344  1.00 96.44           C  
ATOM   1875  C   LEU C  15     -13.027 -21.103  13.678  1.00 96.44           C  
ATOM   1876  O   LEU C  15     -13.893 -21.982  13.690  1.00 96.44           O  
ATOM   1877  CB  LEU C  15     -12.952 -19.329  11.916  1.00 96.44           C  
ATOM   1878  CG  LEU C  15     -13.558 -20.185  10.802  1.00 96.44           C  
ATOM   1879  CD1 LEU C  15     -15.053 -19.909  10.674  1.00 96.44           C  
ATOM   1880  CD2 LEU C  15     -12.846 -19.925   9.479  1.00 96.44           C  
ATOM   1881  N   GLU C  16     -11.838 -21.359  14.024  1.00 95.88           N  
ATOM   1882  CA  GLU C  16     -11.342 -22.698  14.325  1.00 95.88           C  
ATOM   1883  C   GLU C  16     -11.877 -23.197  15.665  1.00 95.88           C  
ATOM   1884  O   GLU C  16     -12.388 -24.314  15.758  1.00 95.88           O  
ATOM   1885  CB  GLU C  16      -9.812 -22.716  14.331  1.00 95.88           C  
ATOM   1886  CG  GLU C  16      -9.213 -24.082  14.635  1.00 95.88           C  
ATOM   1887  CD  GLU C  16      -7.697 -24.060  14.754  1.00 95.88           C  
ATOM   1888  OE1 GLU C  16      -7.081 -25.145  14.851  1.00 95.88           O  
ATOM   1889  OE2 GLU C  16      -7.123 -22.948  14.752  1.00 95.88           O  
ATOM   1890  N   LYS C  17     -11.862 -22.371  16.692  1.00 95.61           N  
ATOM   1891  CA  LYS C  17     -12.173 -22.787  18.056  1.00 95.61           C  
ATOM   1892  C   LYS C  17     -13.675 -22.733  18.317  1.00 95.61           C  
ATOM   1893  O   LYS C  17     -14.230 -23.620  18.969  1.00 95.61           O  
ATOM   1894  CB  LYS C  17     -11.433 -21.911  19.068  1.00 95.61           C  
ATOM   1895  CG  LYS C  17      -9.927 -22.123  19.085  1.00 95.61           C  
ATOM   1896  CD  LYS C  17      -9.284 -21.470  20.302  1.00 95.61           C  
ATOM   1897  CE  LYS C  17      -7.788 -21.748  20.363  1.00 95.61           C  
ATOM   1898  NZ  LYS C  17      -7.166 -21.165  21.589  1.00 95.61           N  
ATOM   1899  N   ASP C  18     -14.307 -21.754  17.748  1.00 95.56           N  
ATOM   1900  CA  ASP C  18     -15.693 -21.509  18.135  1.00 95.56           C  
ATOM   1901  C   ASP C  18     -16.660 -22.014  17.067  1.00 95.56           C  
ATOM   1902  O   ASP C  18     -17.688 -22.615  17.388  1.00 95.56           O  
ATOM   1903  CB  ASP C  18     -15.921 -20.018  18.391  1.00 95.56           C  
ATOM   1904  CG  ASP C  18     -15.047 -19.465  19.502  1.00 95.56           C  
ATOM   1905  OD1 ASP C  18     -14.725 -20.209  20.453  1.00 95.56           O  
ATOM   1906  OD2 ASP C  18     -14.679 -18.272  19.427  1.00 95.56           O  
ATOM   1907  N   TYR C  19     -16.363 -21.873  15.856  1.00 95.68           N  
ATOM   1908  CA  TYR C  19     -17.339 -22.141  14.805  1.00 95.68           C  
ATOM   1909  C   TYR C  19     -17.176 -23.554  14.257  1.00 95.68           C  
ATOM   1910  O   TYR C  19     -18.158 -24.283  14.102  1.00 95.68           O  
ATOM   1911  CB  TYR C  19     -17.203 -21.121  13.671  1.00 95.68           C  
ATOM   1912  CG  TYR C  19     -18.386 -21.092  12.735  1.00 95.68           C  
ATOM   1913  CD1 TYR C  19     -18.339 -21.735  11.500  1.00 95.68           C  
ATOM   1914  CD2 TYR C  19     -19.554 -20.422  13.083  1.00 95.68           C  
ATOM   1915  CE1 TYR C  19     -19.426 -21.708  10.634  1.00 95.68           C  
ATOM   1916  CE2 TYR C  19     -20.648 -20.389  12.224  1.00 95.68           C  
ATOM   1917  CZ  TYR C  19     -20.575 -21.035  11.004  1.00 95.68           C  
ATOM   1918  OH  TYR C  19     -21.655 -21.007  10.150  1.00 95.68           O  
ATOM   1919  N   LEU C  20     -16.017 -24.018  14.024  1.00 94.15           N  
ATOM   1920  CA  LEU C  20     -15.753 -25.280  13.341  1.00 94.15           C  
ATOM   1921  C   LEU C  20     -16.317 -26.456  14.133  1.00 94.15           C  
ATOM   1922  O   LEU C  20     -16.937 -27.354  13.561  1.00 94.15           O  
ATOM   1923  CB  LEU C  20     -14.249 -25.470  13.126  1.00 94.15           C  
ATOM   1924  CG  LEU C  20     -13.621 -24.664  11.988  1.00 94.15           C  
ATOM   1925  CD1 LEU C  20     -12.181 -25.109  11.756  1.00 94.15           C  
ATOM   1926  CD2 LEU C  20     -14.442 -24.809  10.712  1.00 94.15           C  
ATOM   1927  N   PRO C  21     -16.148 -26.589  15.486  1.00 94.21           N  
ATOM   1928  CA  PRO C  21     -16.625 -27.754  16.235  1.00 94.21           C  
ATOM   1929  C   PRO C  21     -18.121 -27.998  16.056  1.00 94.21           C  
ATOM   1930  O   PRO C  21     -18.559 -29.151  15.988  1.00 94.21           O  
ATOM   1931  CB  PRO C  21     -16.301 -27.396  17.688  1.00 94.21           C  
ATOM   1932  CG  PRO C  21     -15.110 -26.497  17.602  1.00 94.21           C  
ATOM   1933  CD  PRO C  21     -15.244 -25.643  16.375  1.00 94.21           C  
ATOM   1934  N   GLY C  22     -18.908 -27.105  15.726  1.00 93.75           N  
ATOM   1935  CA  GLY C  22     -20.347 -27.272  15.596  1.00 93.75           C  
ATOM   1936  C   GLY C  22     -20.819 -27.277  14.154  1.00 93.75           C  
ATOM   1937  O   GLY C  22     -21.995 -27.523  13.881  1.00 93.75           O  
ATOM   1938  N   HIS C  23     -19.943 -27.070  13.211  1.00 94.46           N  
ATOM   1939  CA  HIS C  23     -20.430 -26.846  11.855  1.00 94.46           C  
ATOM   1940  C   HIS C  23     -19.665 -27.696  10.847  1.00 94.46           C  
ATOM   1941  O   HIS C  23     -19.992 -27.702   9.657  1.00 94.46           O  
ATOM   1942  CB  HIS C  23     -20.320 -25.366  11.484  1.00 94.46           C  
ATOM   1943  CG  HIS C  23     -21.169 -24.470  12.330  1.00 94.46           C  
ATOM   1944  CD2 HIS C  23     -22.349 -23.859  12.070  1.00 94.46           C  
ATOM   1945  ND1 HIS C  23     -20.823 -24.113  13.615  1.00 94.46           N  
ATOM   1946  CE1 HIS C  23     -21.757 -23.319  14.111  1.00 94.46           C  
ATOM   1947  NE2 HIS C  23     -22.694 -23.149  13.193  1.00 94.46           N  
ATOM   1948  N   LEU C  24     -18.621 -28.427  11.290  1.00 90.31           N  
ATOM   1949  CA  LEU C  24     -17.846 -29.327  10.442  1.00 90.31           C  
ATOM   1950  C   LEU C  24     -17.330 -30.519  11.243  1.00 90.31           C  
ATOM   1951  O   LEU C  24     -17.126 -30.415  12.455  1.00 90.31           O  
ATOM   1952  CB  LEU C  24     -16.673 -28.582   9.801  1.00 90.31           C  
ATOM   1953  CG  LEU C  24     -15.955 -29.302   8.659  1.00 90.31           C  
ATOM   1954  CD1 LEU C  24     -16.878 -29.430   7.450  1.00 90.31           C  
ATOM   1955  CD2 LEU C  24     -14.673 -28.567   8.283  1.00 90.31           C  
ATOM   1956  N   ASP C  25     -17.196 -31.681  10.608  1.00 88.81           N  
ATOM   1957  CA  ASP C  25     -16.672 -32.884  11.245  1.00 88.81           C  
ATOM   1958  C   ASP C  25     -15.236 -32.673  11.722  1.00 88.81           C  
ATOM   1959  O   ASP C  25     -14.433 -32.045  11.029  1.00 88.81           O  
ATOM   1960  CB  ASP C  25     -16.736 -34.072  10.283  1.00 88.81           C  
ATOM   1961  CG  ASP C  25     -18.153 -34.563  10.041  1.00 88.81           C  
ATOM   1962  OD1 ASP C  25     -18.994 -34.475  10.961  1.00 88.81           O  
ATOM   1963  OD2 ASP C  25     -18.429 -35.045   8.921  1.00 88.81           O  
ATOM   1964  N   ALA C  26     -14.861 -33.190  12.828  1.00 89.20           N  
ATOM   1965  CA  ALA C  26     -13.576 -32.987  13.492  1.00 89.20           C  
ATOM   1966  C   ALA C  26     -12.429 -33.521  12.639  1.00 89.20           C  
ATOM   1967  O   ALA C  26     -11.317 -32.988  12.680  1.00 89.20           O  
ATOM   1968  CB  ALA C  26     -13.574 -33.659  14.863  1.00 89.20           C  
ATOM   1969  N   LYS C  27     -12.769 -34.460  11.811  1.00 86.21           N  
ATOM   1970  CA  LYS C  27     -11.722 -35.079  11.004  1.00 86.21           C  
ATOM   1971  C   LYS C  27     -11.193 -34.111   9.951  1.00 86.21           C  
ATOM   1972  O   LYS C  27     -10.063 -34.255   9.478  1.00 86.21           O  
ATOM   1973  CB  LYS C  27     -12.245 -36.350  10.332  1.00 86.21           C  
ATOM   1974  CG  LYS C  27     -13.416 -36.115   9.390  1.00 86.21           C  
ATOM   1975  CD  LYS C  27     -13.916 -37.419   8.782  1.00 86.21           C  
ATOM   1976  CE  LYS C  27     -15.081 -37.184   7.831  1.00 86.21           C  
ATOM   1977  NZ  LYS C  27     -15.528 -38.451   7.178  1.00 86.21           N  
ATOM   1978  N   HIS C  28     -11.998 -33.069   9.637  1.00 84.14           N  
ATOM   1979  CA  HIS C  28     -11.638 -32.164   8.551  1.00 84.14           C  
ATOM   1980  C   HIS C  28     -11.149 -30.824   9.091  1.00 84.14           C  
ATOM   1981  O   HIS C  28     -10.748 -29.948   8.319  1.00 84.14           O  
ATOM   1982  CB  HIS C  28     -12.828 -31.950   7.614  1.00 84.14           C  
ATOM   1983  CG  HIS C  28     -13.294 -33.201   6.941  1.00 84.14           C  
ATOM   1984  CD2 HIS C  28     -14.509 -33.799   6.917  1.00 84.14           C  
ATOM   1985  ND1 HIS C  28     -12.460 -33.993   6.181  1.00 84.14           N  
ATOM   1986  CE1 HIS C  28     -13.143 -35.024   5.717  1.00 84.14           C  
ATOM   1987  NE2 HIS C  28     -14.389 -34.931   6.148  1.00 84.14           N  
ATOM   1988  N   HIS C  29     -11.131 -30.664  10.424  1.00 88.71           N  
ATOM   1989  CA  HIS C  29     -10.814 -29.371  11.022  1.00 88.71           C  
ATOM   1990  C   HIS C  29      -9.400 -28.929  10.657  1.00 88.71           C  
ATOM   1991  O   HIS C  29      -9.203 -27.821  10.153  1.00 88.71           O  
ATOM   1992  CB  HIS C  29     -10.970 -29.431  12.542  1.00 88.71           C  
ATOM   1993  CG  HIS C  29     -12.393 -29.506  12.996  1.00 88.71           C  
ATOM   1994  CD2 HIS C  29     -13.532 -29.760  12.311  1.00 88.71           C  
ATOM   1995  ND1 HIS C  29     -12.768 -29.302  14.306  1.00 88.71           N  
ATOM   1996  CE1 HIS C  29     -14.080 -29.428  14.408  1.00 88.71           C  
ATOM   1997  NE2 HIS C  29     -14.568 -29.707  13.211  1.00 88.71           N  
ATOM   1998  N   LYS C  30      -8.432 -29.793  10.839  1.00 88.06           N  
ATOM   1999  CA  LYS C  30      -7.032 -29.449  10.613  1.00 88.06           C  
ATOM   2000  C   LYS C  30      -6.771 -29.144   9.141  1.00 88.06           C  
ATOM   2001  O   LYS C  30      -6.163 -28.124   8.811  1.00 88.06           O  
ATOM   2002  CB  LYS C  30      -6.118 -30.583  11.082  1.00 88.06           C  
ATOM   2003  CG  LYS C  30      -4.638 -30.229  11.073  1.00 88.06           C  
ATOM   2004  CD  LYS C  30      -3.785 -31.378  11.596  1.00 88.06           C  
ATOM   2005  CE  LYS C  30      -2.300 -31.053  11.520  1.00 88.06           C  
ATOM   2006  NZ  LYS C  30      -1.459 -32.185  12.012  1.00 88.06           N  
ATOM   2007  N   ALA C  31      -7.297 -29.960   8.315  1.00 83.69           N  
ATOM   2008  CA  ALA C  31      -7.088 -29.774   6.881  1.00 83.69           C  
ATOM   2009  C   ALA C  31      -7.775 -28.503   6.388  1.00 83.69           C  
ATOM   2010  O   ALA C  31      -7.218 -27.768   5.569  1.00 83.69           O  
ATOM   2011  CB  ALA C  31      -7.599 -30.986   6.107  1.00 83.69           C  
ATOM   2012  N   MET C  32      -8.939 -28.230   6.915  1.00 86.56           N  
ATOM   2013  CA  MET C  32      -9.698 -27.047   6.521  1.00 86.56           C  
ATOM   2014  C   MET C  32      -8.968 -25.771   6.927  1.00 86.56           C  
ATOM   2015  O   MET C  32      -8.806 -24.859   6.115  1.00 86.56           O  
ATOM   2016  CB  MET C  32     -11.095 -27.072   7.144  1.00 86.56           C  
ATOM   2017  CG  MET C  32     -11.951 -25.871   6.776  1.00 86.56           C  
ATOM   2018  SD  MET C  32     -13.641 -25.969   7.484  1.00 86.56           S  
ATOM   2019  CE  MET C  32     -14.332 -24.403   6.884  1.00 86.56           C  
ATOM   2020  N   MET C  33      -8.503 -25.756   8.128  1.00 91.32           N  
ATOM   2021  CA  MET C  33      -7.852 -24.550   8.630  1.00 91.32           C  
ATOM   2022  C   MET C  33      -6.531 -24.304   7.908  1.00 91.32           C  
ATOM   2023  O   MET C  33      -6.160 -23.156   7.657  1.00 91.32           O  
ATOM   2024  CB  MET C  33      -7.614 -24.654  10.137  1.00 91.32           C  
ATOM   2025  CG  MET C  33      -8.873 -24.477  10.970  1.00 91.32           C  
ATOM   2026  SD  MET C  33      -9.800 -22.956  10.530  1.00 91.32           S  
ATOM   2027  CE  MET C  33      -8.537 -21.700  10.878  1.00 91.32           C  
ATOM   2028  N   GLU C  34      -5.831 -25.352   7.592  1.00 87.28           N  
ATOM   2029  CA  GLU C  34      -4.600 -25.206   6.820  1.00 87.28           C  
ATOM   2030  C   GLU C  34      -4.872 -24.565   5.462  1.00 87.28           C  
ATOM   2031  O   GLU C  34      -4.134 -23.679   5.029  1.00 87.28           O  
ATOM   2032  CB  GLU C  34      -3.919 -26.564   6.633  1.00 87.28           C  
ATOM   2033  CG  GLU C  34      -3.174 -27.053   7.867  1.00 87.28           C  
ATOM   2034  CD  GLU C  34      -2.536 -28.420   7.680  1.00 87.28           C  
ATOM   2035  OE1 GLU C  34      -1.919 -28.938   8.639  1.00 87.28           O  
ATOM   2036  OE2 GLU C  34      -2.652 -28.977   6.565  1.00 87.28           O  
ATOM   2037  N   ARG C  35      -5.945 -24.960   4.863  1.00 85.50           N  
ATOM   2038  CA  ARG C  35      -6.303 -24.421   3.556  1.00 85.50           C  
ATOM   2039  C   ARG C  35      -6.802 -22.984   3.673  1.00 85.50           C  
ATOM   2040  O   ARG C  35      -6.521 -22.151   2.808  1.00 85.50           O  
ATOM   2041  CB  ARG C  35      -7.369 -25.293   2.887  1.00 85.50           C  
ATOM   2042  CG  ARG C  35      -6.842 -26.624   2.375  1.00 85.50           C  
ATOM   2043  CD  ARG C  35      -7.574 -27.074   1.117  1.00 85.50           C  
ATOM   2044  NE  ARG C  35      -7.041 -28.333   0.606  1.00 85.50           N  
ATOM   2045  CZ  ARG C  35      -7.553 -29.011  -0.418  1.00 85.50           C  
ATOM   2046  NH1 ARG C  35      -8.624 -28.562  -1.062  1.00 85.50           N  
ATOM   2047  NH2 ARG C  35      -6.988 -30.148  -0.802  1.00 85.50           N  
ATOM   2048  N   VAL C  36      -7.524 -22.755   4.719  1.00 91.06           N  
ATOM   2049  CA  VAL C  36      -8.030 -21.405   4.940  1.00 91.06           C  
ATOM   2050  C   VAL C  36      -6.864 -20.451   5.192  1.00 91.06           C  
ATOM   2051  O   VAL C  36      -6.795 -19.373   4.596  1.00 91.06           O  
ATOM   2052  CB  VAL C  36      -9.023 -21.356   6.123  1.00 91.06           C  
ATOM   2053  CG1 VAL C  36      -9.301 -19.911   6.536  1.00 91.06           C  
ATOM   2054  CG2 VAL C  36     -10.322 -22.071   5.758  1.00 91.06           C  
ATOM   2055  N   GLU C  37      -5.965 -20.845   6.027  1.00 91.92           N  
ATOM   2056  CA  GLU C  37      -4.805 -20.009   6.325  1.00 91.92           C  
ATOM   2057  C   GLU C  37      -3.959 -19.774   5.077  1.00 91.92           C  
ATOM   2058  O   GLU C  37      -3.487 -18.659   4.841  1.00 91.92           O  
ATOM   2059  CB  GLU C  37      -3.952 -20.646   7.425  1.00 91.92           C  
ATOM   2060  CG  GLU C  37      -4.554 -20.524   8.818  1.00 91.92           C  
ATOM   2061  CD  GLU C  37      -3.656 -21.080   9.911  1.00 91.92           C  
ATOM   2062  OE1 GLU C  37      -4.047 -21.033  11.099  1.00 91.92           O  
ATOM   2063  OE2 GLU C  37      -2.553 -21.567   9.576  1.00 91.92           O  
ATOM   2064  N   ASN C  38      -3.812 -20.781   4.309  1.00 86.47           N  
ATOM   2065  CA  ASN C  38      -3.056 -20.635   3.069  1.00 86.47           C  
ATOM   2066  C   ASN C  38      -3.767 -19.712   2.084  1.00 86.47           C  
ATOM   2067  O   ASN C  38      -3.122 -18.924   1.389  1.00 86.47           O  
ATOM   2068  CB  ASN C  38      -2.805 -22.003   2.430  1.00 86.47           C  
ATOM   2069  CG  ASN C  38      -1.760 -22.812   3.173  1.00 86.47           C  
ATOM   2070  ND2 ASN C  38      -1.716 -24.112   2.905  1.00 86.47           N  
ATOM   2071  OD1 ASN C  38      -1.001 -22.274   3.983  1.00 86.47           O  
ATOM   2072  N   ALA C  39      -5.058 -19.841   2.036  1.00 88.42           N  
ATOM   2073  CA  ALA C  39      -5.836 -18.988   1.141  1.00 88.42           C  
ATOM   2074  C   ALA C  39      -5.727 -17.521   1.547  1.00 88.42           C  
ATOM   2075  O   ALA C  39      -5.625 -16.639   0.691  1.00 88.42           O  
ATOM   2076  CB  ALA C  39      -7.300 -19.425   1.128  1.00 88.42           C  
ATOM   2077  N   VAL C  40      -5.741 -17.295   2.837  1.00 93.35           N  
ATOM   2078  CA  VAL C  40      -5.640 -15.926   3.335  1.00 93.35           C  
ATOM   2079  C   VAL C  40      -4.224 -15.398   3.115  1.00 93.35           C  
ATOM   2080  O   VAL C  40      -4.038 -14.235   2.749  1.00 93.35           O  
ATOM   2081  CB  VAL C  40      -6.016 -15.837   4.831  1.00 93.35           C  
ATOM   2082  CG1 VAL C  40      -5.753 -14.432   5.371  1.00 93.35           C  
ATOM   2083  CG2 VAL C  40      -7.477 -16.228   5.037  1.00 93.35           C  
ATOM   2084  N   LYS C  41      -3.245 -16.231   3.339  1.00 90.05           N  
ATOM   2085  CA  LYS C  41      -1.862 -15.837   3.086  1.00 90.05           C  
ATOM   2086  C   LYS C  41      -1.636 -15.543   1.606  1.00 90.05           C  
ATOM   2087  O   LYS C  41      -0.826 -14.684   1.255  1.00 90.05           O  
ATOM   2088  CB  LYS C  41      -0.899 -16.927   3.557  1.00 90.05           C  
ATOM   2089  CG  LYS C  41      -0.663 -16.938   5.060  1.00 90.05           C  
ATOM   2090  CD  LYS C  41       0.270 -18.069   5.473  1.00 90.05           C  
ATOM   2091  CE  LYS C  41       0.426 -18.144   6.985  1.00 90.05           C  
ATOM   2092  NZ  LYS C  41       1.248 -19.320   7.400  1.00 90.05           N  
ATOM   2093  N   ASP C  42      -2.445 -16.216   0.788  1.00 88.55           N  
ATOM   2094  CA  ASP C  42      -2.314 -16.068  -0.658  1.00 88.55           C  
ATOM   2095  C   ASP C  42      -2.791 -14.692  -1.115  1.00 88.55           C  
ATOM   2096  O   ASP C  42      -2.629 -14.329  -2.282  1.00 88.55           O  
ATOM   2097  CB  ASP C  42      -3.099 -17.164  -1.382  1.00 88.55           C  
ATOM   2098  CG  ASP C  42      -2.709 -17.306  -2.843  1.00 88.55           C  
ATOM   2099  OD1 ASP C  42      -1.499 -17.316  -3.153  1.00 88.55           O  
ATOM   2100  OD2 ASP C  42      -3.620 -17.407  -3.692  1.00 88.55           O  
ATOM   2101  N   PHE C  43      -3.339 -13.914  -0.229  1.00 91.48           N  
ATOM   2102  CA  PHE C  43      -3.756 -12.555  -0.551  1.00 91.48           C  
ATOM   2103  C   PHE C  43      -2.556 -11.695  -0.930  1.00 91.48           C  
ATOM   2104  O   PHE C  43      -2.715 -10.627  -1.524  1.00 91.48           O  
ATOM   2105  CB  PHE C  43      -4.502 -11.926   0.631  1.00 91.48           C  
ATOM   2106  CG  PHE C  43      -5.975 -12.229   0.651  1.00 91.48           C  
ATOM   2107  CD1 PHE C  43      -6.908 -11.206   0.763  1.00 91.48           C  
ATOM   2108  CD2 PHE C  43      -6.428 -13.539   0.558  1.00 91.48           C  
ATOM   2109  CE1 PHE C  43      -8.273 -11.484   0.781  1.00 91.48           C  
ATOM   2110  CE2 PHE C  43      -7.789 -13.825   0.576  1.00 91.48           C  
ATOM   2111  CZ  PHE C  43      -8.711 -12.796   0.689  1.00 91.48           C  
ATOM   2112  N   GLN C  44      -1.417 -12.146  -0.532  1.00 87.36           N  
ATOM   2113  CA  GLN C  44      -0.200 -11.401  -0.842  1.00 87.36           C  
ATOM   2114  C   GLN C  44       0.265 -11.676  -2.268  1.00 87.36           C  
ATOM   2115  O   GLN C  44       1.033 -10.897  -2.837  1.00 87.36           O  
ATOM   2116  CB  GLN C  44       0.912 -11.751   0.150  1.00 87.36           C  
ATOM   2117  CG  GLN C  44       1.370 -13.201   0.072  1.00 87.36           C  
ATOM   2118  CD  GLN C  44       2.517 -13.506   1.018  1.00 87.36           C  
ATOM   2119  NE2 GLN C  44       2.575 -14.743   1.501  1.00 87.36           N  
ATOM   2120  OE1 GLN C  44       3.344 -12.637   1.312  1.00 87.36           O  
ATOM   2121  N   GLU C  45      -0.169 -12.789  -2.822  1.00 83.01           N  
ATOM   2122  CA  GLU C  45       0.225 -13.141  -4.183  1.00 83.01           C  
ATOM   2123  C   GLU C  45      -0.775 -12.602  -5.202  1.00 83.01           C  
ATOM   2124  O   GLU C  45      -1.639 -13.339  -5.682  1.00 83.01           O  
ATOM   2125  CB  GLU C  45       0.357 -14.660  -4.328  1.00 83.01           C  
ATOM   2126  CG  GLU C  45       1.385 -15.279  -3.392  1.00 83.01           C  
ATOM   2127  CD  GLU C  45       2.819 -14.925  -3.755  1.00 83.01           C  
ATOM   2128  OE1 GLU C  45       3.726 -15.136  -2.920  1.00 83.01           O  
ATOM   2129  OE2 GLU C  45       3.034 -14.430  -4.884  1.00 83.01           O  
ATOM   2130  N   LEU C  46      -0.650 -11.393  -5.489  1.00 82.03           N  
ATOM   2131  CA  LEU C  46      -1.574 -10.710  -6.389  1.00 82.03           C  
ATOM   2132  C   LEU C  46      -0.931 -10.482  -7.754  1.00 82.03           C  
ATOM   2133  O   LEU C  46       0.286 -10.313  -7.851  1.00 82.03           O  
ATOM   2134  CB  LEU C  46      -2.017  -9.373  -5.791  1.00 82.03           C  
ATOM   2135  CG  LEU C  46      -2.731  -9.438  -4.440  1.00 82.03           C  
ATOM   2136  CD1 LEU C  46      -2.898  -8.038  -3.861  1.00 82.03           C  
ATOM   2137  CD2 LEU C  46      -4.084 -10.127  -4.583  1.00 82.03           C  
ATOM   2138  N   SER C  47      -1.620 -10.768  -8.814  1.00 74.39           N  
ATOM   2139  CA  SER C  47      -1.221 -10.367 -10.160  1.00 74.39           C  
ATOM   2140  C   SER C  47      -2.082  -9.216 -10.671  1.00 74.39           C  
ATOM   2141  O   SER C  47      -3.278  -9.388 -10.910  1.00 74.39           O  
ATOM   2142  CB  SER C  47      -1.313 -11.551 -11.123  1.00 74.39           C  
ATOM   2143  OG  SER C  47      -2.626 -12.086 -11.136  1.00 74.39           O  
ATOM   2144  N   LEU C  48      -1.413  -8.120 -10.668  1.00 71.89           N  
ATOM   2145  CA  LEU C  48      -2.156  -6.943 -11.105  1.00 71.89           C  
ATOM   2146  C   LEU C  48      -2.035  -6.751 -12.612  1.00 71.89           C  
ATOM   2147  O   LEU C  48      -1.029  -7.137 -13.212  1.00 71.89           O  
ATOM   2148  CB  LEU C  48      -1.655  -5.692 -10.377  1.00 71.89           C  
ATOM   2149  CG  LEU C  48      -1.713  -5.728  -8.849  1.00 71.89           C  
ATOM   2150  CD1 LEU C  48      -0.877  -4.596  -8.260  1.00 71.89           C  
ATOM   2151  CD2 LEU C  48      -3.156  -5.642  -8.365  1.00 71.89           C  
ATOM   2152  N   ASN C  49      -3.076  -6.811 -13.408  1.00 62.16           N  
ATOM   2153  CA  ASN C  49      -3.168  -6.729 -14.862  1.00 62.16           C  
ATOM   2154  C   ASN C  49      -2.231  -5.664 -15.423  1.00 62.16           C  
ATOM   2155  O   ASN C  49      -1.511  -5.913 -16.393  1.00 62.16           O  
ATOM   2156  CB  ASN C  49      -4.609  -6.450 -15.294  1.00 62.16           C  
ATOM   2157  CG  ASN C  49      -5.529  -7.631 -15.055  1.00 62.16           C  
ATOM   2158  ND2 ASN C  49      -6.833  -7.398 -15.162  1.00 62.16           N  
ATOM   2159  OD1 ASN C  49      -5.073  -8.742 -14.776  1.00 62.16           O  
ATOM   2160  N   GLU C  50      -2.198  -4.400 -14.923  1.00 60.01           N  
ATOM   2161  CA  GLU C  50      -1.535  -3.281 -15.586  1.00 60.01           C  
ATOM   2162  C   GLU C  50      -0.163  -3.011 -14.975  1.00 60.01           C  
ATOM   2163  O   GLU C  50       0.804  -2.759 -15.695  1.00 60.01           O  
ATOM   2164  CB  GLU C  50      -2.402  -2.021 -15.510  1.00 60.01           C  
ATOM   2165  CG  GLU C  50      -3.642  -2.073 -16.391  1.00 60.01           C  
ATOM   2166  CD  GLU C  50      -4.465  -0.795 -16.346  1.00 60.01           C  
ATOM   2167  OE1 GLU C  50      -5.471  -0.695 -17.083  1.00 60.01           O  
ATOM   2168  OE2 GLU C  50      -4.098   0.113 -15.566  1.00 60.01           O  
ATOM   2169  N   ASP C  51      -0.079  -3.020 -13.616  1.00 64.40           N  
ATOM   2170  CA  ASP C  51       1.155  -2.630 -12.941  1.00 64.40           C  
ATOM   2171  C   ASP C  51       1.746  -3.801 -12.158  1.00 64.40           C  
ATOM   2172  O   ASP C  51       1.029  -4.733 -11.789  1.00 64.40           O  
ATOM   2173  CB  ASP C  51       0.902  -1.446 -12.005  1.00 64.40           C  
ATOM   2174  CG  ASP C  51       0.634  -0.149 -12.749  1.00 64.40           C  
ATOM   2175  OD1 ASP C  51       1.026  -0.031 -13.930  1.00 64.40           O  
ATOM   2176  OD2 ASP C  51       0.027   0.764 -12.148  1.00 64.40           O  
ATOM   2177  N   ALA C  52       3.022  -3.846 -12.193  1.00 75.15           N  
ATOM   2178  CA  ALA C  52       3.715  -4.836 -11.373  1.00 75.15           C  
ATOM   2179  C   ALA C  52       3.347  -4.681  -9.900  1.00 75.15           C  
ATOM   2180  O   ALA C  52       3.240  -3.562  -9.395  1.00 75.15           O  
ATOM   2181  CB  ALA C  52       5.225  -4.716 -11.557  1.00 75.15           C  
ATOM   2182  N   TYR C  53       2.899  -5.652  -9.292  1.00 84.00           N  
ATOM   2183  CA  TYR C  53       2.579  -5.664  -7.870  1.00 84.00           C  
ATOM   2184  C   TYR C  53       3.829  -5.437  -7.027  1.00 84.00           C  
ATOM   2185  O   TYR C  53       4.812  -6.169  -7.154  1.00 84.00           O  
ATOM   2186  CB  TYR C  53       1.919  -6.990  -7.478  1.00 84.00           C  
ATOM   2187  CG  TYR C  53       1.691  -7.139  -5.994  1.00 84.00           C  
ATOM   2188  CD1 TYR C  53       2.219  -8.220  -5.293  1.00 84.00           C  
ATOM   2189  CD2 TYR C  53       0.945  -6.200  -5.289  1.00 84.00           C  
ATOM   2190  CE1 TYR C  53       2.010  -8.363  -3.925  1.00 84.00           C  
ATOM   2191  CE2 TYR C  53       0.729  -6.333  -3.921  1.00 84.00           C  
ATOM   2192  CZ  TYR C  53       1.265  -7.416  -3.249  1.00 84.00           C  
ATOM   2193  OH  TYR C  53       1.054  -7.553  -1.895  1.00 84.00           O  
ATOM   2194  N   MET C  54       3.870  -4.410  -6.166  1.00 85.84           N  
ATOM   2195  CA  MET C  54       5.045  -4.015  -5.394  1.00 85.84           C  
ATOM   2196  C   MET C  54       5.119  -4.789  -4.082  1.00 85.84           C  
ATOM   2197  O   MET C  54       6.182  -4.872  -3.465  1.00 85.84           O  
ATOM   2198  CB  MET C  54       5.024  -2.512  -5.114  1.00 85.84           C  
ATOM   2199  CG  MET C  54       5.192  -1.653  -6.357  1.00 85.84           C  
ATOM   2200  SD  MET C  54       5.259   0.140  -5.970  1.00 85.84           S  
ATOM   2201  CE  MET C  54       3.509   0.575  -6.172  1.00 85.84           C  
ATOM   2202  N   GLY C  55       3.991  -5.348  -3.632  1.00 90.13           N  
ATOM   2203  CA  GLY C  55       3.981  -6.117  -2.398  1.00 90.13           C  
ATOM   2204  C   GLY C  55       3.880  -5.251  -1.156  1.00 90.13           C  
ATOM   2205  O   GLY C  55       4.368  -5.629  -0.089  1.00 90.13           O  
ATOM   2206  N   VAL C  56       3.452  -4.032  -1.331  1.00 93.66           N  
ATOM   2207  CA  VAL C  56       3.304  -3.129  -0.193  1.00 93.66           C  
ATOM   2208  C   VAL C  56       1.908  -2.511  -0.201  1.00 93.66           C  
ATOM   2209  O   VAL C  56       1.264  -2.433  -1.249  1.00 93.66           O  
ATOM   2210  CB  VAL C  56       4.379  -2.019  -0.207  1.00 93.66           C  
ATOM   2211  CG1 VAL C  56       5.774  -2.617  -0.037  1.00 93.66           C  
ATOM   2212  CG2 VAL C  56       4.295  -1.211  -1.500  1.00 93.66           C  
ATOM   2213  N   VAL C  57       1.410  -2.172   0.934  1.00 95.80           N  
ATOM   2214  CA  VAL C  57       0.136  -1.479   1.091  1.00 95.80           C  
ATOM   2215  C   VAL C  57       0.231  -0.477   2.239  1.00 95.80           C  
ATOM   2216  O   VAL C  57       1.179  -0.513   3.026  1.00 95.80           O  
ATOM   2217  CB  VAL C  57      -1.022  -2.471   1.343  1.00 95.80           C  
ATOM   2218  CG1 VAL C  57      -1.261  -3.346   0.115  1.00 95.80           C  
ATOM   2219  CG2 VAL C  57      -0.726  -3.335   2.568  1.00 95.80           C  
ATOM   2220  N   ASP C  58      -0.621   0.481   2.242  1.00 94.96           N  
ATOM   2221  CA  ASP C  58      -0.722   1.376   3.391  1.00 94.96           C  
ATOM   2222  C   ASP C  58      -1.722   0.845   4.415  1.00 94.96           C  
ATOM   2223  O   ASP C  58      -2.390  -0.163   4.173  1.00 94.96           O  
ATOM   2224  CB  ASP C  58      -1.126   2.782   2.942  1.00 94.96           C  
ATOM   2225  CG  ASP C  58      -2.439   2.806   2.180  1.00 94.96           C  
ATOM   2226  OD1 ASP C  58      -3.084   1.745   2.042  1.00 94.96           O  
ATOM   2227  OD2 ASP C  58      -2.832   3.898   1.712  1.00 94.96           O  
ATOM   2228  N   GLU C  59      -1.750   1.463   5.574  1.00 94.98           N  
ATOM   2229  CA  GLU C  59      -2.625   1.021   6.656  1.00 94.98           C  
ATOM   2230  C   GLU C  59      -4.093   1.122   6.254  1.00 94.98           C  
ATOM   2231  O   GLU C  59      -4.886   0.225   6.549  1.00 94.98           O  
ATOM   2232  CB  GLU C  59      -2.368   1.840   7.923  1.00 94.98           C  
ATOM   2233  CG  GLU C  59      -3.109   1.325   9.148  1.00 94.98           C  
ATOM   2234  CD  GLU C  59      -2.541   0.023   9.689  1.00 94.98           C  
ATOM   2235  OE1 GLU C  59      -3.276  -0.720  10.379  1.00 94.98           O  
ATOM   2236  OE2 GLU C  59      -1.351  -0.257   9.421  1.00 94.98           O  
ATOM   2237  N   ALA C  60      -4.439   2.172   5.563  1.00 95.42           N  
ATOM   2238  CA  ALA C  60      -5.826   2.384   5.159  1.00 95.42           C  
ATOM   2239  C   ALA C  60      -6.310   1.258   4.249  1.00 95.42           C  
ATOM   2240  O   ALA C  60      -7.402   0.718   4.446  1.00 95.42           O  
ATOM   2241  CB  ALA C  60      -5.975   3.732   4.458  1.00 95.42           C  
ATOM   2242  N   THR C  61      -5.558   0.953   3.293  1.00 96.56           N  
ATOM   2243  CA  THR C  61      -5.912  -0.115   2.365  1.00 96.56           C  
ATOM   2244  C   THR C  61      -6.000  -1.455   3.090  1.00 96.56           C  
ATOM   2245  O   THR C  61      -6.920  -2.239   2.848  1.00 96.56           O  
ATOM   2246  CB  THR C  61      -4.893  -0.217   1.215  1.00 96.56           C  
ATOM   2247  CG2 THR C  61      -5.293  -1.300   0.218  1.00 96.56           C  
ATOM   2248  OG1 THR C  61      -4.824   1.042   0.533  1.00 96.56           O  
ATOM   2249  N   LEU C  62      -5.037  -1.750   3.956  1.00 97.23           N  
ATOM   2250  CA  LEU C  62      -5.067  -2.975   4.746  1.00 97.23           C  
ATOM   2251  C   LEU C  62      -6.344  -3.056   5.575  1.00 97.23           C  
ATOM   2252  O   LEU C  62      -7.007  -4.096   5.602  1.00 97.23           O  
ATOM   2253  CB  LEU C  62      -3.844  -3.050   5.664  1.00 97.23           C  
ATOM   2254  CG  LEU C  62      -3.767  -4.264   6.593  1.00 97.23           C  
ATOM   2255  CD1 LEU C  62      -3.688  -5.551   5.778  1.00 97.23           C  
ATOM   2256  CD2 LEU C  62      -2.571  -4.144   7.531  1.00 97.23           C  
ATOM   2257  N   GLN C  63      -6.691  -1.986   6.203  1.00 97.05           N  
ATOM   2258  CA  GLN C  63      -7.887  -1.954   7.038  1.00 97.05           C  
ATOM   2259  C   GLN C  63      -9.147  -2.163   6.202  1.00 97.05           C  
ATOM   2260  O   GLN C  63     -10.045  -2.907   6.601  1.00 97.05           O  
ATOM   2261  CB  GLN C  63      -7.977  -0.630   7.799  1.00 97.05           C  
ATOM   2262  CG  GLN C  63      -6.980  -0.510   8.944  1.00 97.05           C  
ATOM   2263  CD  GLN C  63      -7.222  -1.531  10.041  1.00 97.05           C  
ATOM   2264  NE2 GLN C  63      -6.205  -1.770  10.862  1.00 97.05           N  
ATOM   2265  OE1 GLN C  63      -8.313  -2.099  10.150  1.00 97.05           O  
ATOM   2266  N   LYS C  64      -9.194  -1.505   5.129  1.00 97.01           N  
ATOM   2267  CA  LYS C  64     -10.336  -1.670   4.235  1.00 97.01           C  
ATOM   2268  C   LYS C  64     -10.496  -3.128   3.810  1.00 97.01           C  
ATOM   2269  O   LYS C  64     -11.601  -3.672   3.844  1.00 97.01           O  
ATOM   2270  CB  LYS C  64     -10.186  -0.779   3.002  1.00 97.01           C  
ATOM   2271  CG  LYS C  64     -11.468  -0.615   2.197  1.00 97.01           C  
ATOM   2272  CD  LYS C  64     -11.272   0.337   1.023  1.00 97.01           C  
ATOM   2273  CE  LYS C  64     -12.557   0.511   0.224  1.00 97.01           C  
ATOM   2274  NZ  LYS C  64     -12.358   1.401  -0.959  1.00 97.01           N  
ATOM   2275  N   GLY C  65      -9.400  -3.680   3.402  1.00 97.36           N  
ATOM   2276  CA  GLY C  65      -9.430  -5.083   3.021  1.00 97.36           C  
ATOM   2277  C   GLY C  65      -9.801  -6.004   4.168  1.00 97.36           C  
ATOM   2278  O   GLY C  65     -10.613  -6.916   4.000  1.00 97.36           O  
ATOM   2279  N   SER C  66      -9.207  -5.802   5.344  1.00 97.57           N  
ATOM   2280  CA  SER C  66      -9.491  -6.614   6.523  1.00 97.57           C  
ATOM   2281  C   SER C  66     -10.954  -6.494   6.939  1.00 97.57           C  
ATOM   2282  O   SER C  66     -11.599  -7.495   7.254  1.00 97.57           O  
ATOM   2283  CB  SER C  66      -8.587  -6.206   7.686  1.00 97.57           C  
ATOM   2284  OG  SER C  66      -7.221  -6.351   7.336  1.00 97.57           O  
ATOM   2285  N   TRP C  67     -11.367  -5.294   6.872  1.00 97.38           N  
ATOM   2286  CA  TRP C  67     -12.761  -5.064   7.239  1.00 97.38           C  
ATOM   2287  C   TRP C  67     -13.701  -5.804   6.294  1.00 97.38           C  
ATOM   2288  O   TRP C  67     -14.645  -6.462   6.738  1.00 97.38           O  
ATOM   2289  CB  TRP C  67     -13.079  -3.566   7.226  1.00 97.38           C  
ATOM   2290  CG  TRP C  67     -14.486  -3.240   7.631  1.00 97.38           C  
ATOM   2291  CD1 TRP C  67     -14.950  -3.022   8.899  1.00 97.38           C  
ATOM   2292  CD2 TRP C  67     -15.614  -3.099   6.761  1.00 97.38           C  
ATOM   2293  CE2 TRP C  67     -16.730  -2.794   7.571  1.00 97.38           C  
ATOM   2294  CE3 TRP C  67     -15.788  -3.199   5.374  1.00 97.38           C  
ATOM   2295  NE1 TRP C  67     -16.298  -2.754   8.870  1.00 97.38           N  
ATOM   2296  CZ2 TRP C  67     -18.006  -2.589   7.039  1.00 97.38           C  
ATOM   2297  CZ3 TRP C  67     -17.058  -2.995   4.846  1.00 97.38           C  
ATOM   2298  CH2 TRP C  67     -18.149  -2.694   5.679  1.00 97.38           C  
ATOM   2299  N   SER C  68     -13.526  -5.629   5.014  1.00 97.63           N  
ATOM   2300  CA  SER C  68     -14.347  -6.312   4.020  1.00 97.63           C  
ATOM   2301  C   SER C  68     -14.329  -7.822   4.231  1.00 97.63           C  
ATOM   2302  O   SER C  68     -15.377  -8.470   4.203  1.00 97.63           O  
ATOM   2303  CB  SER C  68     -13.864  -5.982   2.606  1.00 97.63           C  
ATOM   2304  OG  SER C  68     -14.633  -6.673   1.638  1.00 97.63           O  
ATOM   2305  N   LEU C  69     -13.198  -8.414   4.452  1.00 97.93           N  
ATOM   2306  CA  LEU C  69     -13.050  -9.848   4.675  1.00 97.93           C  
ATOM   2307  C   LEU C  69     -13.789 -10.280   5.937  1.00 97.93           C  
ATOM   2308  O   LEU C  69     -14.533 -11.264   5.920  1.00 97.93           O  
ATOM   2309  CB  LEU C  69     -11.570 -10.225   4.782  1.00 97.93           C  
ATOM   2310  CG  LEU C  69     -11.265 -11.681   5.137  1.00 97.93           C  
ATOM   2311  CD1 LEU C  69     -11.812 -12.615   4.062  1.00 97.93           C  
ATOM   2312  CD2 LEU C  69      -9.765 -11.885   5.318  1.00 97.93           C  
ATOM   2313  N   LEU C  70     -13.600  -9.557   7.057  1.00 97.89           N  
ATOM   2314  CA  LEU C  70     -14.213  -9.911   8.333  1.00 97.89           C  
ATOM   2315  C   LEU C  70     -15.732  -9.792   8.258  1.00 97.89           C  
ATOM   2316  O   LEU C  70     -16.452 -10.606   8.841  1.00 97.89           O  
ATOM   2317  CB  LEU C  70     -13.675  -9.016   9.453  1.00 97.89           C  
ATOM   2318  CG  LEU C  70     -12.228  -9.268   9.885  1.00 97.89           C  
ATOM   2319  CD1 LEU C  70     -11.781  -8.203  10.881  1.00 97.89           C  
ATOM   2320  CD2 LEU C  70     -12.084 -10.663  10.484  1.00 97.89           C  
ATOM   2321  N   LYS C  71     -16.190  -8.773   7.586  1.00 97.52           N  
ATOM   2322  CA  LYS C  71     -17.629  -8.603   7.408  1.00 97.52           C  
ATOM   2323  C   LYS C  71     -18.239  -9.803   6.688  1.00 97.52           C  
ATOM   2324  O   LYS C  71     -19.261 -10.339   7.122  1.00 97.52           O  
ATOM   2325  CB  LYS C  71     -17.927  -7.320   6.632  1.00 97.52           C  
ATOM   2326  CG  LYS C  71     -19.411  -7.026   6.469  1.00 97.52           C  
ATOM   2327  CD  LYS C  71     -19.642  -5.757   5.659  1.00 97.52           C  
ATOM   2328  CE  LYS C  71     -21.120  -5.549   5.354  1.00 97.52           C  
ATOM   2329  NZ  LYS C  71     -21.351  -4.319   4.539  1.00 97.52           N  
ATOM   2330  N   ASP C  72     -17.686 -10.198   5.653  1.00 97.39           N  
ATOM   2331  CA  ASP C  72     -18.193 -11.328   4.880  1.00 97.39           C  
ATOM   2332  C   ASP C  72     -18.045 -12.635   5.655  1.00 97.39           C  
ATOM   2333  O   ASP C  72     -18.913 -13.507   5.584  1.00 97.39           O  
ATOM   2334  CB  ASP C  72     -17.467 -11.428   3.537  1.00 97.39           C  
ATOM   2335  CG  ASP C  72     -18.123 -10.600   2.446  1.00 97.39           C  
ATOM   2336  OD1 ASP C  72     -19.154  -9.946   2.712  1.00 97.39           O  
ATOM   2337  OD2 ASP C  72     -17.605 -10.604   1.308  1.00 97.39           O  
ATOM   2338  N   LEU C  73     -16.901 -12.784   6.343  1.00 97.45           N  
ATOM   2339  CA  LEU C  73     -16.725 -13.970   7.175  1.00 97.45           C  
ATOM   2340  C   LEU C  73     -17.812 -14.052   8.242  1.00 97.45           C  
ATOM   2341  O   LEU C  73     -18.374 -15.122   8.481  1.00 97.45           O  
ATOM   2342  CB  LEU C  73     -15.344 -13.962   7.836  1.00 97.45           C  
ATOM   2343  CG  LEU C  73     -14.992 -15.183   8.686  1.00 97.45           C  
ATOM   2344  CD1 LEU C  73     -15.042 -16.451   7.840  1.00 97.45           C  
ATOM   2345  CD2 LEU C  73     -13.618 -15.013   9.325  1.00 97.45           C  
ATOM   2346  N   LYS C  74     -18.065 -12.947   8.825  1.00 96.86           N  
ATOM   2347  CA  LYS C  74     -19.121 -12.894   9.831  1.00 96.86           C  
ATOM   2348  C   LYS C  74     -20.475 -13.254   9.226  1.00 96.86           C  
ATOM   2349  O   LYS C  74     -21.284 -13.934   9.862  1.00 96.86           O  
ATOM   2350  CB  LYS C  74     -19.186 -11.506  10.470  1.00 96.86           C  
ATOM   2351  CG  LYS C  74     -20.094 -11.426  11.688  1.00 96.86           C  
ATOM   2352  CD  LYS C  74     -20.067 -10.038  12.315  1.00 96.86           C  
ATOM   2353  CE  LYS C  74     -20.933  -9.973  13.566  1.00 96.86           C  
ATOM   2354  NZ  LYS C  74     -22.383 -10.135  13.246  1.00 96.86           N  
ATOM   2355  N   ARG C  75     -20.747 -12.752   8.086  1.00 97.00           N  
ATOM   2356  CA  ARG C  75     -21.989 -13.088   7.396  1.00 97.00           C  
ATOM   2357  C   ARG C  75     -22.152 -14.600   7.270  1.00 97.00           C  
ATOM   2358  O   ARG C  75     -23.236 -15.134   7.513  1.00 97.00           O  
ATOM   2359  CB  ARG C  75     -22.027 -12.440   6.010  1.00 97.00           C  
ATOM   2360  CG  ARG C  75     -23.337 -12.651   5.268  1.00 97.00           C  
ATOM   2361  CD  ARG C  75     -23.277 -12.099   3.851  1.00 97.00           C  
ATOM   2362  NE  ARG C  75     -22.372 -12.874   3.007  1.00 97.00           N  
ATOM   2363  CZ  ARG C  75     -22.042 -12.558   1.757  1.00 97.00           C  
ATOM   2364  NH1 ARG C  75     -22.540 -11.470   1.180  1.00 97.00           N  
ATOM   2365  NH2 ARG C  75     -21.210 -13.335   1.080  1.00 97.00           N  
ATOM   2366  N   ILE C  76     -21.077 -15.280   6.962  1.00 95.92           N  
ATOM   2367  CA  ILE C  76     -21.113 -16.729   6.809  1.00 95.92           C  
ATOM   2368  C   ILE C  76     -21.334 -17.387   8.170  1.00 95.92           C  
ATOM   2369  O   ILE C  76     -22.172 -18.281   8.306  1.00 95.92           O  
ATOM   2370  CB  ILE C  76     -19.815 -17.262   6.161  1.00 95.92           C  
ATOM   2371  CG1 ILE C  76     -19.713 -16.789   4.705  1.00 95.92           C  
ATOM   2372  CG2 ILE C  76     -19.757 -18.790   6.245  1.00 95.92           C  
ATOM   2373  CD1 ILE C  76     -18.431 -17.216   4.006  1.00 95.92           C  
ATOM   2374  N   THR C  77     -20.585 -16.962   9.199  1.00 95.52           N  
ATOM   2375  CA  THR C  77     -20.715 -17.568  10.519  1.00 95.52           C  
ATOM   2376  C   THR C  77     -22.082 -17.259  11.124  1.00 95.52           C  
ATOM   2377  O   THR C  77     -22.650 -18.084  11.842  1.00 95.52           O  
ATOM   2378  CB  THR C  77     -19.608 -17.079  11.471  1.00 95.52           C  
ATOM   2379  CG2 THR C  77     -18.234 -17.539  10.996  1.00 95.52           C  
ATOM   2380  OG1 THR C  77     -19.629 -15.647  11.522  1.00 95.52           O  
ATOM   2381  N   ASP C  78     -22.651 -16.144  10.814  1.00 95.71           N  
ATOM   2382  CA  ASP C  78     -23.974 -15.784  11.316  1.00 95.71           C  
ATOM   2383  C   ASP C  78     -25.064 -16.605  10.631  1.00 95.71           C  
ATOM   2384  O   ASP C  78     -26.133 -16.826  11.203  1.00 95.71           O  
ATOM   2385  CB  ASP C  78     -24.236 -14.290  11.113  1.00 95.71           C  
ATOM   2386  CG  ASP C  78     -23.517 -13.419  12.127  1.00 95.71           C  
ATOM   2387  OD1 ASP C  78     -22.949 -13.958  13.102  1.00 95.71           O  
ATOM   2388  OD2 ASP C  78     -23.522 -12.181  11.955  1.00 95.71           O  
ATOM   2389  N   SER C  79     -24.888 -17.038   9.445  1.00 94.87           N  
ATOM   2390  CA  SER C  79     -25.868 -17.817   8.695  1.00 94.87           C  
ATOM   2391  C   SER C  79     -25.976 -19.238   9.236  1.00 94.87           C  
ATOM   2392  O   SER C  79     -26.929 -19.956   8.925  1.00 94.87           O  
ATOM   2393  CB  SER C  79     -25.502 -17.854   7.211  1.00 94.87           C  
ATOM   2394  OG  SER C  79     -24.404 -18.722   6.986  1.00 94.87           O  
ATOM   2395  N   ASP C  80     -25.109 -19.665  10.057  1.00 93.71           N  
ATOM   2396  CA  ASP C  80     -25.101 -20.977  10.698  1.00 93.71           C  
ATOM   2397  C   ASP C  80     -25.057 -22.094   9.658  1.00 93.71           C  
ATOM   2398  O   ASP C  80     -25.703 -23.131   9.827  1.00 93.71           O  
ATOM   2399  CB  ASP C  80     -26.327 -21.142  11.598  1.00 93.71           C  
ATOM   2400  CG  ASP C  80     -26.055 -22.006  12.817  1.00 93.71           C  
ATOM   2401  OD1 ASP C  80     -24.874 -22.187  13.185  1.00 93.71           O  
ATOM   2402  OD2 ASP C  80     -27.030 -22.514  13.412  1.00 93.71           O  
ATOM   2403  N   VAL C  81     -24.393 -21.829   8.535  1.00 92.46           N  
ATOM   2404  CA  VAL C  81     -24.245 -22.835   7.489  1.00 92.46           C  
ATOM   2405  C   VAL C  81     -23.272 -23.920   7.947  1.00 92.46           C  
ATOM   2406  O   VAL C  81     -22.303 -23.633   8.655  1.00 92.46           O  
ATOM   2407  CB  VAL C  81     -23.758 -22.208   6.163  1.00 92.46           C  
ATOM   2408  CG1 VAL C  81     -22.332 -21.677   6.308  1.00 92.46           C  
ATOM   2409  CG2 VAL C  81     -23.838 -23.229   5.029  1.00 92.46           C  
ATOM   2410  N   LYS C  82     -23.544 -25.210   7.580  1.00 91.88           N  
ATOM   2411  CA  LYS C  82     -22.748 -26.332   8.067  1.00 91.88           C  
ATOM   2412  C   LYS C  82     -22.297 -27.226   6.916  1.00 91.88           C  
ATOM   2413  O   LYS C  82     -22.775 -27.085   5.788  1.00 91.88           O  
ATOM   2414  CB  LYS C  82     -23.542 -27.151   9.086  1.00 91.88           C  
ATOM   2415  CG  LYS C  82     -24.034 -26.345  10.279  1.00 91.88           C  
ATOM   2416  CD  LYS C  82     -24.831 -27.209  11.248  1.00 91.88           C  
ATOM   2417  CE  LYS C  82     -25.346 -26.398  12.429  1.00 91.88           C  
ATOM   2418  NZ  LYS C  82     -26.026 -27.263  13.439  1.00 91.88           N  
ATOM   2419  N   GLY C  83     -21.300 -28.062   7.207  1.00 87.05           N  
ATOM   2420  CA  GLY C  83     -20.891 -29.157   6.342  1.00 87.05           C  
ATOM   2421  C   GLY C  83     -20.270 -28.690   5.040  1.00 87.05           C  
ATOM   2422  O   GLY C  83     -19.438 -27.780   5.034  1.00 87.05           O  
ATOM   2423  N   ASP C  84     -20.693 -29.322   3.925  1.00 81.44           N  
ATOM   2424  CA  ASP C  84     -20.123 -29.088   2.602  1.00 81.44           C  
ATOM   2425  C   ASP C  84     -20.479 -27.693   2.091  1.00 81.44           C  
ATOM   2426  O   ASP C  84     -19.664 -27.040   1.436  1.00 81.44           O  
ATOM   2427  CB  ASP C  84     -20.608 -30.150   1.613  1.00 81.44           C  
ATOM   2428  CG  ASP C  84     -19.939 -31.498   1.817  1.00 81.44           C  
ATOM   2429  OD1 ASP C  84     -19.033 -31.606   2.671  1.00 81.44           O  
ATOM   2430  OD2 ASP C  84     -20.318 -32.459   1.113  1.00 81.44           O  
ATOM   2431  N   LEU C  85     -21.651 -27.331   2.349  1.00 87.29           N  
ATOM   2432  CA  LEU C  85     -22.073 -26.008   1.902  1.00 87.29           C  
ATOM   2433  C   LEU C  85     -21.247 -24.917   2.574  1.00 87.29           C  
ATOM   2434  O   LEU C  85     -20.901 -23.916   1.943  1.00 87.29           O  
ATOM   2435  CB  LEU C  85     -23.560 -25.792   2.197  1.00 87.29           C  
ATOM   2436  CG  LEU C  85     -24.179 -24.504   1.653  1.00 87.29           C  
ATOM   2437  CD1 LEU C  85     -24.116 -24.487   0.130  1.00 87.29           C  
ATOM   2438  CD2 LEU C  85     -25.618 -24.356   2.135  1.00 87.29           C  
ATOM   2439  N   PHE C  86     -20.902 -25.096   3.887  1.00 91.69           N  
ATOM   2440  CA  PHE C  86     -20.050 -24.167   4.621  1.00 91.69           C  
ATOM   2441  C   PHE C  86     -18.689 -24.034   3.949  1.00 91.69           C  
ATOM   2442  O   PHE C  86     -18.216 -22.920   3.709  1.00 91.69           O  
ATOM   2443  CB  PHE C  86     -19.877 -24.626   6.072  1.00 91.69           C  
ATOM   2444  CG  PHE C  86     -18.734 -23.958   6.788  1.00 91.69           C  
ATOM   2445  CD1 PHE C  86     -17.651 -24.700   7.241  1.00 91.69           C  
ATOM   2446  CD2 PHE C  86     -18.744 -22.587   7.006  1.00 91.69           C  
ATOM   2447  CE1 PHE C  86     -16.592 -24.084   7.904  1.00 91.69           C  
ATOM   2448  CE2 PHE C  86     -17.689 -21.964   7.668  1.00 91.69           C  
ATOM   2449  CZ  PHE C  86     -16.614 -22.715   8.117  1.00 91.69           C  
ATOM   2450  N   VAL C  87     -18.141 -25.147   3.621  1.00 87.45           N  
ATOM   2451  CA  VAL C  87     -16.815 -25.168   3.012  1.00 87.45           C  
ATOM   2452  C   VAL C  87     -16.859 -24.468   1.655  1.00 87.45           C  
ATOM   2453  O   VAL C  87     -15.994 -23.645   1.346  1.00 87.45           O  
ATOM   2454  CB  VAL C  87     -16.288 -26.611   2.849  1.00 87.45           C  
ATOM   2455  CG1 VAL C  87     -14.958 -26.619   2.097  1.00 87.45           C  
ATOM   2456  CG2 VAL C  87     -16.136 -27.279   4.215  1.00 87.45           C  
ATOM   2457  N   LYS C  88     -17.877 -24.724   0.889  1.00 85.60           N  
ATOM   2458  CA  LYS C  88     -18.027 -24.115  -0.429  1.00 85.60           C  
ATOM   2459  C   LYS C  88     -18.193 -22.602  -0.321  1.00 85.60           C  
ATOM   2460  O   LYS C  88     -17.525 -21.846  -1.030  1.00 85.60           O  
ATOM   2461  CB  LYS C  88     -19.221 -24.722  -1.169  1.00 85.60           C  
ATOM   2462  CG  LYS C  88     -19.341 -24.278  -2.619  1.00 85.60           C  
ATOM   2463  CD  LYS C  88     -20.526 -24.940  -3.309  1.00 85.60           C  
ATOM   2464  CE  LYS C  88     -20.723 -24.404  -4.721  1.00 85.60           C  
ATOM   2465  NZ  LYS C  88     -21.907 -25.023  -5.388  1.00 85.60           N  
ATOM   2466  N   GLU C  89     -19.014 -22.188   0.560  1.00 90.63           N  
ATOM   2467  CA  GLU C  89     -19.270 -20.759   0.716  1.00 90.63           C  
ATOM   2468  C   GLU C  89     -18.038 -20.032   1.248  1.00 90.63           C  
ATOM   2469  O   GLU C  89     -17.743 -18.911   0.828  1.00 90.63           O  
ATOM   2470  CB  GLU C  89     -20.462 -20.525   1.648  1.00 90.63           C  
ATOM   2471  CG  GLU C  89     -21.809 -20.849   1.018  1.00 90.63           C  
ATOM   2472  CD  GLU C  89     -22.990 -20.388   1.856  1.00 90.63           C  
ATOM   2473  OE1 GLU C  89     -24.147 -20.507   1.393  1.00 90.63           O  
ATOM   2474  OE2 GLU C  89     -22.757 -19.902   2.986  1.00 90.63           O  
ATOM   2475  N   LEU C  90     -17.366 -20.654   2.149  1.00 92.19           N  
ATOM   2476  CA  LEU C  90     -16.186 -20.034   2.743  1.00 92.19           C  
ATOM   2477  C   LEU C  90     -15.111 -19.789   1.690  1.00 92.19           C  
ATOM   2478  O   LEU C  90     -14.593 -18.677   1.574  1.00 92.19           O  
ATOM   2479  CB  LEU C  90     -15.627 -20.913   3.865  1.00 92.19           C  
ATOM   2480  CG  LEU C  90     -14.396 -20.376   4.597  1.00 92.19           C  
ATOM   2481  CD1 LEU C  90     -14.721 -19.053   5.281  1.00 92.19           C  
ATOM   2482  CD2 LEU C  90     -13.887 -21.398   5.609  1.00 92.19           C  
ATOM   2483  N   PHE C  91     -14.836 -20.761   0.917  1.00 89.10           N  
ATOM   2484  CA  PHE C  91     -13.764 -20.628  -0.061  1.00 89.10           C  
ATOM   2485  C   PHE C  91     -14.201 -19.747  -1.227  1.00 89.10           C  
ATOM   2486  O   PHE C  91     -13.384 -19.035  -1.814  1.00 89.10           O  
ATOM   2487  CB  PHE C  91     -13.330 -22.004  -0.577  1.00 89.10           C  
ATOM   2488  CG  PHE C  91     -12.406 -22.737   0.357  1.00 89.10           C  
ATOM   2489  CD1 PHE C  91     -11.078 -22.349   0.490  1.00 89.10           C  
ATOM   2490  CD2 PHE C  91     -12.865 -23.816   1.101  1.00 89.10           C  
ATOM   2491  CE1 PHE C  91     -10.221 -23.027   1.354  1.00 89.10           C  
ATOM   2492  CE2 PHE C  91     -12.015 -24.498   1.966  1.00 89.10           C  
ATOM   2493  CZ  PHE C  91     -10.693 -24.103   2.091  1.00 89.10           C  
ATOM   2494  N   TRP C  92     -15.457 -19.787  -1.520  1.00 88.37           N  
ATOM   2495  CA  TRP C  92     -15.962 -18.848  -2.518  1.00 88.37           C  
ATOM   2496  C   TRP C  92     -15.800 -17.408  -2.043  1.00 88.37           C  
ATOM   2497  O   TRP C  92     -15.380 -16.539  -2.810  1.00 88.37           O  
ATOM   2498  CB  TRP C  92     -17.434 -19.135  -2.828  1.00 88.37           C  
ATOM   2499  CG  TRP C  92     -17.990 -18.315  -3.953  1.00 88.37           C  
ATOM   2500  CD1 TRP C  92     -18.834 -17.244  -3.855  1.00 88.37           C  
ATOM   2501  CD2 TRP C  92     -17.743 -18.504  -5.351  1.00 88.37           C  
ATOM   2502  CE2 TRP C  92     -18.469 -17.510  -6.042  1.00 88.37           C  
ATOM   2503  CE3 TRP C  92     -16.975 -19.418  -6.085  1.00 88.37           C  
ATOM   2504  NE1 TRP C  92     -19.127 -16.755  -5.107  1.00 88.37           N  
ATOM   2505  CZ2 TRP C  92     -18.451 -17.404  -7.434  1.00 88.37           C  
ATOM   2506  CZ3 TRP C  92     -16.958 -19.310  -7.471  1.00 88.37           C  
ATOM   2507  CH2 TRP C  92     -17.693 -18.311  -8.129  1.00 88.37           C  
ATOM   2508  N   MET C  93     -16.128 -17.191  -0.794  1.00 94.73           N  
ATOM   2509  CA  MET C  93     -15.974 -15.866  -0.203  1.00 94.73           C  
ATOM   2510  C   MET C  93     -14.512 -15.432  -0.211  1.00 94.73           C  
ATOM   2511  O   MET C  93     -14.200 -14.294  -0.563  1.00 94.73           O  
ATOM   2512  CB  MET C  93     -16.517 -15.850   1.228  1.00 94.73           C  
ATOM   2513  CG  MET C  93     -16.408 -14.495   1.909  1.00 94.73           C  
ATOM   2514  SD  MET C  93     -14.769 -14.231   2.692  1.00 94.73           S  
ATOM   2515  CE  MET C  93     -14.887 -15.396   4.079  1.00 94.73           C  
ATOM   2516  N   LEU C  94     -13.613 -16.376   0.094  1.00 93.01           N  
ATOM   2517  CA  LEU C  94     -12.191 -16.054   0.098  1.00 93.01           C  
ATOM   2518  C   LEU C  94     -11.709 -15.699  -1.305  1.00 93.01           C  
ATOM   2519  O   LEU C  94     -10.903 -14.783  -1.477  1.00 93.01           O  
ATOM   2520  CB  LEU C  94     -11.376 -17.226   0.648  1.00 93.01           C  
ATOM   2521  CG  LEU C  94     -11.453 -17.456   2.158  1.00 93.01           C  
ATOM   2522  CD1 LEU C  94     -10.693 -18.722   2.542  1.00 93.01           C  
ATOM   2523  CD2 LEU C  94     -10.906 -16.250   2.912  1.00 93.01           C  
ATOM   2524  N   HIS C  95     -12.264 -16.346  -2.254  1.00 88.36           N  
ATOM   2525  CA  HIS C  95     -11.908 -16.061  -3.639  1.00 88.36           C  
ATOM   2526  C   HIS C  95     -12.375 -14.669  -4.053  1.00 88.36           C  
ATOM   2527  O   HIS C  95     -11.609 -13.902  -4.642  1.00 88.36           O  
ATOM   2528  CB  HIS C  95     -12.506 -17.114  -4.574  1.00 88.36           C  
ATOM   2529  CG  HIS C  95     -12.235 -16.855  -6.022  1.00 88.36           C  
ATOM   2530  CD2 HIS C  95     -13.070 -16.535  -7.038  1.00 88.36           C  
ATOM   2531  ND1 HIS C  95     -10.970 -16.918  -6.564  1.00 88.36           N  
ATOM   2532  CE1 HIS C  95     -11.038 -16.645  -7.857  1.00 88.36           C  
ATOM   2533  NE2 HIS C  95     -12.301 -16.411  -8.170  1.00 88.36           N  
ATOM   2534  N   LEU C  96     -13.564 -14.378  -3.706  1.00 91.81           N  
ATOM   2535  CA  LEU C  96     -14.124 -13.077  -4.055  1.00 91.81           C  
ATOM   2536  C   LEU C  96     -13.397 -11.957  -3.319  1.00 91.81           C  
ATOM   2537  O   LEU C  96     -13.109 -10.909  -3.903  1.00 91.81           O  
ATOM   2538  CB  LEU C  96     -15.619 -13.032  -3.729  1.00 91.81           C  
ATOM   2539  CG  LEU C  96     -16.359 -11.750  -4.117  1.00 91.81           C  
ATOM   2540  CD1 LEU C  96     -16.310 -11.547  -5.628  1.00 91.81           C  
ATOM   2541  CD2 LEU C  96     -17.802 -11.796  -3.626  1.00 91.81           C  
ATOM   2542  N   GLN C  97     -13.121 -12.190  -2.078  1.00 95.84           N  
ATOM   2543  CA  GLN C  97     -12.455 -11.169  -1.275  1.00 95.84           C  
ATOM   2544  C   GLN C  97     -11.030 -10.928  -1.762  1.00 95.84           C  
ATOM   2545  O   GLN C  97     -10.524  -9.807  -1.689  1.00 95.84           O  
ATOM   2546  CB  GLN C  97     -12.444 -11.569   0.201  1.00 95.84           C  
ATOM   2547  CG  GLN C  97     -13.784 -11.376   0.900  1.00 95.84           C  
ATOM   2548  CD  GLN C  97     -14.219  -9.923   0.943  1.00 95.84           C  
ATOM   2549  NE2 GLN C  97     -15.526  -9.697   1.017  1.00 95.84           N  
ATOM   2550  OE1 GLN C  97     -13.387  -9.010   0.909  1.00 95.84           O  
ATOM   2551  N   LYS C  98     -10.432 -11.952  -2.242  1.00 92.72           N  
ATOM   2552  CA  LYS C  98      -9.108 -11.768  -2.828  1.00 92.72           C  
ATOM   2553  C   LYS C  98      -9.166 -10.836  -4.034  1.00 92.72           C  
ATOM   2554  O   LYS C  98      -8.314  -9.957  -4.189  1.00 92.72           O  
ATOM   2555  CB  LYS C  98      -8.508 -13.115  -3.235  1.00 92.72           C  
ATOM   2556  CG  LYS C  98      -7.082 -13.025  -3.756  1.00 92.72           C  
ATOM   2557  CD  LYS C  98      -6.519 -14.402  -4.085  1.00 92.72           C  
ATOM   2558  CE  LYS C  98      -5.107 -14.310  -4.647  1.00 92.72           C  
ATOM   2559  NZ  LYS C  98      -4.542 -15.660  -4.948  1.00 92.72           N  
ATOM   2560  N   GLU C  99     -10.162 -10.975  -4.818  1.00 90.06           N  
ATOM   2561  CA  GLU C  99     -10.338 -10.109  -5.979  1.00 90.06           C  
ATOM   2562  C   GLU C  99     -10.644  -8.675  -5.557  1.00 90.06           C  
ATOM   2563  O   GLU C  99     -10.127  -7.724  -6.147  1.00 90.06           O  
ATOM   2564  CB  GLU C  99     -11.455 -10.641  -6.882  1.00 90.06           C  
ATOM   2565  CG  GLU C  99     -11.088 -11.916  -7.628  1.00 90.06           C  
ATOM   2566  CD  GLU C  99     -12.161 -12.369  -8.605  1.00 90.06           C  
ATOM   2567  OE1 GLU C  99     -11.907 -13.308  -9.392  1.00 90.06           O  
ATOM   2568  OE2 GLU C  99     -13.264 -11.778  -8.583  1.00 90.06           O  
ATOM   2569  N   THR C 100     -11.462  -8.603  -4.572  1.00 95.21           N  
ATOM   2570  CA  THR C 100     -11.791  -7.285  -4.041  1.00 95.21           C  
ATOM   2571  C   THR C 100     -10.545  -6.598  -3.490  1.00 95.21           C  
ATOM   2572  O   THR C 100     -10.311  -5.418  -3.757  1.00 95.21           O  
ATOM   2573  CB  THR C 100     -12.859  -7.379  -2.936  1.00 95.21           C  
ATOM   2574  CG2 THR C 100     -13.234  -5.995  -2.414  1.00 95.21           C  
ATOM   2575  OG1 THR C 100     -14.031  -8.011  -3.464  1.00 95.21           O  
ATOM   2576  N   PHE C 101      -9.786  -7.378  -2.767  1.00 96.08           N  
ATOM   2577  CA  PHE C 101      -8.557  -6.827  -2.209  1.00 96.08           C  
ATOM   2578  C   PHE C 101      -7.596  -6.415  -3.318  1.00 96.08           C  
ATOM   2579  O   PHE C 101      -6.911  -5.395  -3.206  1.00 96.08           O  
ATOM   2580  CB  PHE C 101      -7.883  -7.843  -1.281  1.00 96.08           C  
ATOM   2581  CG  PHE C 101      -6.714  -7.285  -0.516  1.00 96.08           C  
ATOM   2582  CD1 PHE C 101      -5.423  -7.736  -0.765  1.00 96.08           C  
ATOM   2583  CD2 PHE C 101      -6.904  -6.307   0.452  1.00 96.08           C  
ATOM   2584  CE1 PHE C 101      -4.339  -7.221  -0.060  1.00 96.08           C  
ATOM   2585  CE2 PHE C 101      -5.826  -5.788   1.161  1.00 96.08           C  
ATOM   2586  CZ  PHE C 101      -4.544  -6.247   0.906  1.00 96.08           C  
ATOM   2587  N   ALA C 102      -7.539  -7.175  -4.339  1.00 93.15           N  
ATOM   2588  CA  ALA C 102      -6.693  -6.836  -5.479  1.00 93.15           C  
ATOM   2589  C   ALA C 102      -7.086  -5.487  -6.074  1.00 93.15           C  
ATOM   2590  O   ALA C 102      -6.224  -4.706  -6.484  1.00 93.15           O  
ATOM   2591  CB  ALA C 102      -6.774  -7.927  -6.545  1.00 93.15           C  
ATOM   2592  N   THR C 103      -8.311  -5.208  -6.081  1.00 93.98           N  
ATOM   2593  CA  THR C 103      -8.798  -3.927  -6.581  1.00 93.98           C  
ATOM   2594  C   THR C 103      -8.365  -2.788  -5.663  1.00 93.98           C  
ATOM   2595  O   THR C 103      -7.953  -1.726  -6.135  1.00 93.98           O  
ATOM   2596  CB  THR C 103     -10.332  -3.927  -6.714  1.00 93.98           C  
ATOM   2597  CG2 THR C 103     -10.829  -2.631  -7.346  1.00 93.98           C  
ATOM   2598  OG1 THR C 103     -10.736  -5.032  -7.534  1.00 93.98           O  
ATOM   2599  N   TYR C 104      -8.483  -3.079  -4.401  1.00 95.44           N  
ATOM   2600  CA  TYR C 104      -8.046  -2.066  -3.448  1.00 95.44           C  
ATOM   2601  C   TYR C 104      -6.562  -1.762  -3.617  1.00 95.44           C  
ATOM   2602  O   TYR C 104      -6.155  -0.598  -3.606  1.00 95.44           O  
ATOM   2603  CB  TYR C 104      -8.325  -2.521  -2.012  1.00 95.44           C  
ATOM   2604  CG  TYR C 104      -9.794  -2.674  -1.699  1.00 95.44           C  
ATOM   2605  CD1 TYR C 104     -10.753  -1.926  -2.377  1.00 95.44           C  
ATOM   2606  CD2 TYR C 104     -10.226  -3.569  -0.725  1.00 95.44           C  
ATOM   2607  CE1 TYR C 104     -12.107  -2.063  -2.091  1.00 95.44           C  
ATOM   2608  CE2 TYR C 104     -11.577  -3.714  -0.431  1.00 95.44           C  
ATOM   2609  CZ  TYR C 104     -12.509  -2.959  -1.118  1.00 95.44           C  
ATOM   2610  OH  TYR C 104     -13.848  -3.099  -0.831  1.00 95.44           O  
ATOM   2611  N   VAL C 105      -5.831  -2.791  -3.747  1.00 95.06           N  
ATOM   2612  CA  VAL C 105      -4.385  -2.632  -3.866  1.00 95.06           C  
ATOM   2613  C   VAL C 105      -4.050  -1.926  -5.178  1.00 95.06           C  
ATOM   2614  O   VAL C 105      -3.167  -1.067  -5.219  1.00 95.06           O  
ATOM   2615  CB  VAL C 105      -3.656  -3.992  -3.791  1.00 95.06           C  
ATOM   2616  CG1 VAL C 105      -2.175  -3.831  -4.131  1.00 95.06           C  
ATOM   2617  CG2 VAL C 105      -3.825  -4.612  -2.406  1.00 95.06           C  
ATOM   2618  N   ALA C 106      -4.675  -2.263  -6.251  1.00 93.46           N  
ATOM   2619  CA  ALA C 106      -4.458  -1.600  -7.534  1.00 93.46           C  
ATOM   2620  C   ALA C 106      -4.760  -0.107  -7.438  1.00 93.46           C  
ATOM   2621  O   ALA C 106      -4.009   0.720  -7.961  1.00 93.46           O  
ATOM   2622  CB  ALA C 106      -5.318  -2.244  -8.619  1.00 93.46           C  
ATOM   2623  N   ARG C 107      -5.813   0.227  -6.789  1.00 93.82           N  
ATOM   2624  CA  ARG C 107      -6.176   1.628  -6.596  1.00 93.82           C  
ATOM   2625  C   ARG C 107      -5.137   2.349  -5.744  1.00 93.82           C  
ATOM   2626  O   ARG C 107      -4.753   3.480  -6.050  1.00 93.82           O  
ATOM   2627  CB  ARG C 107      -7.557   1.740  -5.944  1.00 93.82           C  
ATOM   2628  CG  ARG C 107      -8.100   3.159  -5.896  1.00 93.82           C  
ATOM   2629  CD  ARG C 107      -9.529   3.197  -5.370  1.00 93.82           C  
ATOM   2630  NE  ARG C 107     -10.046   4.561  -5.315  1.00 93.82           N  
ATOM   2631  CZ  ARG C 107     -11.282   4.889  -4.946  1.00 93.82           C  
ATOM   2632  NH1 ARG C 107     -12.154   3.953  -4.592  1.00 93.82           N  
ATOM   2633  NH2 ARG C 107     -11.648   6.163  -4.932  1.00 93.82           N  
ATOM   2634  N   PHE C 108      -4.749   1.717  -4.720  1.00 94.69           N  
ATOM   2635  CA  PHE C 108      -3.708   2.279  -3.866  1.00 94.69           C  
ATOM   2636  C   PHE C 108      -2.452   2.581  -4.674  1.00 94.69           C  
ATOM   2637  O   PHE C 108      -1.896   3.677  -4.581  1.00 94.69           O  
ATOM   2638  CB  PHE C 108      -3.377   1.321  -2.718  1.00 94.69           C  
ATOM   2639  CG  PHE C 108      -2.036   1.575  -2.084  1.00 94.69           C  
ATOM   2640  CD1 PHE C 108      -0.968   0.717  -2.315  1.00 94.69           C  
ATOM   2641  CD2 PHE C 108      -1.844   2.674  -1.255  1.00 94.69           C  
ATOM   2642  CE1 PHE C 108       0.274   0.950  -1.730  1.00 94.69           C  
ATOM   2643  CE2 PHE C 108      -0.605   2.913  -0.666  1.00 94.69           C  
ATOM   2644  CZ  PHE C 108       0.451   2.050  -0.904  1.00 94.69           C  
ATOM   2645  N   GLN C 109      -1.972   1.660  -5.487  1.00 92.82           N  
ATOM   2646  CA  GLN C 109      -0.747   1.828  -6.261  1.00 92.82           C  
ATOM   2647  C   GLN C 109      -0.903   2.930  -7.305  1.00 92.82           C  
ATOM   2648  O   GLN C 109       0.055   3.642  -7.613  1.00 92.82           O  
ATOM   2649  CB  GLN C 109      -0.355   0.514  -6.939  1.00 92.82           C  
ATOM   2650  CG  GLN C 109       0.171  -0.542  -5.976  1.00 92.82           C  
ATOM   2651  CD  GLN C 109       0.784  -1.732  -6.688  1.00 92.82           C  
ATOM   2652  NE2 GLN C 109       0.996  -1.597  -7.993  1.00 92.82           N  
ATOM   2653  OE1 GLN C 109       1.067  -2.764  -6.071  1.00 92.82           O  
ATOM   2654  N   LYS C 110      -2.030   3.082  -7.805  1.00 91.84           N  
ATOM   2655  CA  LYS C 110      -2.263   4.070  -8.853  1.00 91.84           C  
ATOM   2656  C   LYS C 110      -2.440   5.466  -8.263  1.00 91.84           C  
ATOM   2657  O   LYS C 110      -1.936   6.447  -8.813  1.00 91.84           O  
ATOM   2658  CB  LYS C 110      -3.492   3.694  -9.683  1.00 91.84           C  
ATOM   2659  CG  LYS C 110      -3.713   4.582 -10.898  1.00 91.84           C  
ATOM   2660  CD  LYS C 110      -4.925   4.133 -11.705  1.00 91.84           C  
ATOM   2661  CE  LYS C 110      -5.177   5.050 -12.894  1.00 91.84           C  
ATOM   2662  NZ  LYS C 110      -6.335   4.587 -13.715  1.00 91.84           N  
ATOM   2663  N   GLU C 111      -3.050   5.506  -7.090  1.00 92.46           N  
ATOM   2664  CA  GLU C 111      -3.479   6.817  -6.613  1.00 92.46           C  
ATOM   2665  C   GLU C 111      -2.754   7.201  -5.326  1.00 92.46           C  
ATOM   2666  O   GLU C 111      -2.421   8.369  -5.119  1.00 92.46           O  
ATOM   2667  CB  GLU C 111      -4.993   6.840  -6.390  1.00 92.46           C  
ATOM   2668  CG  GLU C 111      -5.805   6.637  -7.661  1.00 92.46           C  
ATOM   2669  CD  GLU C 111      -7.303   6.563  -7.412  1.00 92.46           C  
ATOM   2670  OE1 GLU C 111      -8.063   6.274  -8.364  1.00 92.46           O  
ATOM   2671  OE2 GLU C 111      -7.720   6.796  -6.255  1.00 92.46           O  
ATOM   2672  N   ALA C 112      -2.491   6.300  -4.441  1.00 93.35           N  
ATOM   2673  CA  ALA C 112      -2.087   6.646  -3.080  1.00 93.35           C  
ATOM   2674  C   ALA C 112      -0.608   6.343  -2.854  1.00 93.35           C  
ATOM   2675  O   ALA C 112       0.001   6.858  -1.914  1.00 93.35           O  
ATOM   2676  CB  ALA C 112      -2.942   5.894  -2.064  1.00 93.35           C  
ATOM   2677  N   TYR C 113      -0.085   5.513  -3.681  1.00 94.02           N  
ATOM   2678  CA  TYR C 113       1.337   5.225  -3.534  1.00 94.02           C  
ATOM   2679  C   TYR C 113       2.183   6.376  -4.063  1.00 94.02           C  
ATOM   2680  O   TYR C 113       2.162   6.672  -5.260  1.00 94.02           O  
ATOM   2681  CB  TYR C 113       1.702   3.929  -4.265  1.00 94.02           C  
ATOM   2682  CG  TYR C 113       3.173   3.593  -4.207  1.00 94.02           C  
ATOM   2683  CD1 TYR C 113       4.000   3.810  -5.307  1.00 94.02           C  
ATOM   2684  CD2 TYR C 113       3.737   3.058  -3.055  1.00 94.02           C  
ATOM   2685  CE1 TYR C 113       5.355   3.501  -5.259  1.00 94.02           C  
ATOM   2686  CE2 TYR C 113       5.091   2.744  -2.996  1.00 94.02           C  
ATOM   2687  CZ  TYR C 113       5.890   2.969  -4.101  1.00 94.02           C  
ATOM   2688  OH  TYR C 113       7.232   2.661  -4.048  1.00 94.02           O  
ATOM   2689  N   CYS C 114       2.975   6.978  -3.177  1.00 94.65           N  
ATOM   2690  CA  CYS C 114       3.822   8.112  -3.532  1.00 94.65           C  
ATOM   2691  C   CYS C 114       3.100   9.053  -4.489  1.00 94.65           C  
ATOM   2692  O   CYS C 114       3.538   9.246  -5.625  1.00 94.65           O  
ATOM   2693  CB  CYS C 114       5.127   7.629  -4.164  1.00 94.65           C  
ATOM   2694  SG  CYS C 114       6.253   6.838  -2.994  1.00 94.65           S  
ATOM   2695  N   PRO C 115       2.121   9.715  -3.931  1.00 94.94           N  
ATOM   2696  CA  PRO C 115       1.321  10.592  -4.790  1.00 94.94           C  
ATOM   2697  C   PRO C 115       2.010  11.924  -5.077  1.00 94.94           C  
ATOM   2698  O   PRO C 115       1.500  12.731  -5.858  1.00 94.94           O  
ATOM   2699  CB  PRO C 115       0.038  10.803  -3.983  1.00 94.94           C  
ATOM   2700  CG  PRO C 115       0.459  10.672  -2.554  1.00 94.94           C  
ATOM   2701  CD  PRO C 115       1.560   9.653  -2.474  1.00 94.94           C  
ATOM   2702  N   ASN C 116       3.060  12.185  -4.432  1.00 94.70           N  
ATOM   2703  CA  ASN C 116       3.756  13.453  -4.624  1.00 94.70           C  
ATOM   2704  C   ASN C 116       4.327  13.571  -6.034  1.00 94.70           C  
ATOM   2705  O   ASN C 116       4.802  12.586  -6.601  1.00 94.70           O  
ATOM   2706  CB  ASN C 116       4.868  13.616  -3.585  1.00 94.70           C  
ATOM   2707  CG  ASN C 116       5.840  12.453  -3.581  1.00 94.70           C  
ATOM   2708  ND2 ASN C 116       7.129  12.757  -3.503  1.00 94.70           N  
ATOM   2709  OD1 ASN C 116       5.433  11.290  -3.649  1.00 94.70           O  
ATOM   2710  N   LYS C 117       4.251  14.687  -6.620  1.00 93.85           N  
ATOM   2711  CA  LYS C 117       4.835  14.961  -7.929  1.00 93.85           C  
ATOM   2712  C   LYS C 117       6.185  15.660  -7.794  1.00 93.85           C  
ATOM   2713  O   LYS C 117       6.976  15.681  -8.740  1.00 93.85           O  
ATOM   2714  CB  LYS C 117       3.886  15.813  -8.773  1.00 93.85           C  
ATOM   2715  CG  LYS C 117       2.569  15.128  -9.107  1.00 93.85           C  
ATOM   2716  CD  LYS C 117       1.679  16.015  -9.967  1.00 93.85           C  
ATOM   2717  CE  LYS C 117       0.349  15.342 -10.278  1.00 93.85           C  
ATOM   2718  NZ  LYS C 117      -0.556  16.236 -11.059  1.00 93.85           N  
ATOM   2719  N   CYS C 118       6.399  16.201  -6.686  1.00 93.71           N  
ATOM   2720  CA  CYS C 118       7.653  16.869  -6.357  1.00 93.71           C  
ATOM   2721  C   CYS C 118       7.969  16.734  -4.872  1.00 93.71           C  
ATOM   2722  O   CYS C 118       7.128  16.284  -4.092  1.00 93.71           O  
ATOM   2723  CB  CYS C 118       7.588  18.348  -6.741  1.00 93.71           C  
ATOM   2724  SG  CYS C 118       6.395  19.300  -5.776  1.00 93.71           S  
ATOM   2725  N   GLY C 119       9.248  16.967  -4.559  1.00 93.23           N  
ATOM   2726  CA  GLY C 119       9.657  16.941  -3.164  1.00 93.23           C  
ATOM   2727  C   GLY C 119       9.858  15.537  -2.627  1.00 93.23           C  
ATOM   2728  O   GLY C 119      10.019  14.589  -3.398  1.00 93.23           O  
ATOM   2729  N   VAL C 120       9.883  15.470  -1.245  1.00 94.19           N  
ATOM   2730  CA  VAL C 120      10.106  14.195  -0.570  1.00 94.19           C  
ATOM   2731  C   VAL C 120       8.960  13.916   0.400  1.00 94.19           C  
ATOM   2732  O   VAL C 120       8.801  14.617   1.402  1.00 94.19           O  
ATOM   2733  CB  VAL C 120      11.456  14.180   0.183  1.00 94.19           C  
ATOM   2734  CG1 VAL C 120      11.700  12.816   0.826  1.00 94.19           C  
ATOM   2735  CG2 VAL C 120      12.599  14.540  -0.765  1.00 94.19           C  
ATOM   2736  N   MET C 121       8.190  12.908   0.047  1.00 94.63           N  
ATOM   2737  CA  MET C 121       7.091  12.486   0.910  1.00 94.63           C  
ATOM   2738  C   MET C 121       7.482  11.258   1.727  1.00 94.63           C  
ATOM   2739  O   MET C 121       8.066  10.313   1.194  1.00 94.63           O  
ATOM   2740  CB  MET C 121       5.840  12.187   0.083  1.00 94.63           C  
ATOM   2741  CG  MET C 121       4.665  11.689   0.908  1.00 94.63           C  
ATOM   2742  SD  MET C 121       3.205  11.277  -0.126  1.00 94.63           S  
ATOM   2743  CE  MET C 121       2.092  10.608   1.142  1.00 94.63           C  
ATOM   2744  N   LEU C 122       7.266  11.320   2.997  1.00 94.21           N  
ATOM   2745  CA  LEU C 122       7.458  10.163   3.864  1.00 94.21           C  
ATOM   2746  C   LEU C 122       6.139   9.435   4.101  1.00 94.21           C  
ATOM   2747  O   LEU C 122       5.206  10.002   4.676  1.00 94.21           O  
ATOM   2748  CB  LEU C 122       8.064  10.594   5.203  1.00 94.21           C  
ATOM   2749  CG  LEU C 122       9.439  11.259   5.143  1.00 94.21           C  
ATOM   2750  CD1 LEU C 122       9.914  11.624   6.545  1.00 94.21           C  
ATOM   2751  CD2 LEU C 122      10.446  10.345   4.453  1.00 94.21           C  
ATOM   2752  N   GLN C 123       6.096   8.227   3.659  1.00 94.69           N  
ATOM   2753  CA  GLN C 123       4.869   7.440   3.750  1.00 94.69           C  
ATOM   2754  C   GLN C 123       5.121   6.111   4.455  1.00 94.69           C  
ATOM   2755  O   GLN C 123       6.100   5.421   4.160  1.00 94.69           O  
ATOM   2756  CB  GLN C 123       4.283   7.196   2.359  1.00 94.69           C  
ATOM   2757  CG  GLN C 123       2.947   6.467   2.375  1.00 94.69           C  
ATOM   2758  CD  GLN C 123       2.388   6.236   0.983  1.00 94.69           C  
ATOM   2759  NE2 GLN C 123       1.075   6.052   0.894  1.00 94.69           N  
ATOM   2760  OE1 GLN C 123       3.130   6.224  -0.004  1.00 94.69           O  
ATOM   2761  N   THR C 124       4.220   5.796   5.369  1.00 94.89           N  
ATOM   2762  CA  THR C 124       4.312   4.517   6.064  1.00 94.89           C  
ATOM   2763  C   THR C 124       3.678   3.403   5.236  1.00 94.89           C  
ATOM   2764  O   THR C 124       2.507   3.491   4.860  1.00 94.89           O  
ATOM   2765  CB  THR C 124       3.634   4.582   7.446  1.00 94.89           C  
ATOM   2766  CG2 THR C 124       3.652   3.220   8.132  1.00 94.89           C  
ATOM   2767  OG1 THR C 124       4.330   5.528   8.268  1.00 94.89           O  
ATOM   2768  N   LEU C 125       4.452   2.446   4.980  1.00 95.86           N  
ATOM   2769  CA  LEU C 125       3.997   1.314   4.180  1.00 95.86           C  
ATOM   2770  C   LEU C 125       4.159   0.006   4.947  1.00 95.86           C  
ATOM   2771  O   LEU C 125       4.963  -0.077   5.879  1.00 95.86           O  
ATOM   2772  CB  LEU C 125       4.770   1.245   2.861  1.00 95.86           C  
ATOM   2773  CG  LEU C 125       4.656   2.463   1.944  1.00 95.86           C  
ATOM   2774  CD1 LEU C 125       5.634   2.342   0.780  1.00 95.86           C  
ATOM   2775  CD2 LEU C 125       3.227   2.617   1.433  1.00 95.86           C  
ATOM   2776  N   ILE C 126       3.368  -0.909   4.664  1.00 96.00           N  
ATOM   2777  CA  ILE C 126       3.432  -2.251   5.232  1.00 96.00           C  
ATOM   2778  C   ILE C 126       3.845  -3.250   4.152  1.00 96.00           C  
ATOM   2779  O   ILE C 126       3.194  -3.350   3.110  1.00 96.00           O  
ATOM   2780  CB  ILE C 126       2.081  -2.666   5.856  1.00 96.00           C  
ATOM   2781  CG1 ILE C 126       1.669  -1.671   6.947  1.00 96.00           C  
ATOM   2782  CG2 ILE C 126       2.158  -4.089   6.415  1.00 96.00           C  
ATOM   2783  CD1 ILE C 126       0.212  -1.786   7.371  1.00 96.00           C  
ATOM   2784  N   TRP C 127       4.934  -3.931   4.443  1.00 94.46           N  
ATOM   2785  CA  TRP C 127       5.390  -4.972   3.529  1.00 94.46           C  
ATOM   2786  C   TRP C 127       4.596  -6.259   3.729  1.00 94.46           C  
ATOM   2787  O   TRP C 127       4.632  -6.855   4.808  1.00 94.46           O  
ATOM   2788  CB  TRP C 127       6.884  -5.243   3.725  1.00 94.46           C  
ATOM   2789  CG  TRP C 127       7.771  -4.121   3.273  1.00 94.46           C  
ATOM   2790  CD1 TRP C 127       8.133  -3.016   3.992  1.00 94.46           C  
ATOM   2791  CD2 TRP C 127       8.404  -3.993   1.995  1.00 94.46           C  
ATOM   2792  CE2 TRP C 127       9.136  -2.785   2.010  1.00 94.46           C  
ATOM   2793  CE3 TRP C 127       8.424  -4.785   0.839  1.00 94.46           C  
ATOM   2794  NE1 TRP C 127       8.953  -2.208   3.238  1.00 94.46           N  
ATOM   2795  CZ2 TRP C 127       9.880  -2.350   0.911  1.00 94.46           C  
ATOM   2796  CZ3 TRP C 127       9.165  -4.350  -0.253  1.00 94.46           C  
ATOM   2797  CH2 TRP C 127       9.882  -3.144  -0.207  1.00 94.46           C  
ATOM   2798  N   CYS C 128       3.959  -6.783   2.657  1.00 94.12           N  
ATOM   2799  CA  CYS C 128       3.009  -7.886   2.747  1.00 94.12           C  
ATOM   2800  C   CYS C 128       3.721  -9.193   3.072  1.00 94.12           C  
ATOM   2801  O   CYS C 128       3.197 -10.022   3.819  1.00 94.12           O  
ATOM   2802  CB  CYS C 128       2.229  -8.030   1.441  1.00 94.12           C  
ATOM   2803  SG  CYS C 128       1.273  -6.564   0.998  1.00 94.12           S  
ATOM   2804  N   LYS C 129       4.875  -9.394   2.675  1.00 90.08           N  
ATOM   2805  CA  LYS C 129       5.595 -10.655   2.823  1.00 90.08           C  
ATOM   2806  C   LYS C 129       5.948 -10.919   4.283  1.00 90.08           C  
ATOM   2807  O   LYS C 129       5.823 -12.049   4.763  1.00 90.08           O  
ATOM   2808  CB  LYS C 129       6.865 -10.651   1.970  1.00 90.08           C  
ATOM   2809  CG  LYS C 129       7.513 -12.019   1.818  1.00 90.08           C  
ATOM   2810  CD  LYS C 129       8.689 -11.977   0.851  1.00 90.08           C  
ATOM   2811  CE  LYS C 129       9.373 -13.333   0.740  1.00 90.08           C  
ATOM   2812  NZ  LYS C 129      10.503 -13.305  -0.236  1.00 90.08           N  
ATOM   2813  N   ASN C 130       6.304  -9.891   5.009  1.00 92.38           N  
ATOM   2814  CA  ASN C 130       6.741 -10.091   6.386  1.00 92.38           C  
ATOM   2815  C   ASN C 130       5.937  -9.235   7.360  1.00 92.38           C  
ATOM   2816  O   ASN C 130       6.193  -9.251   8.565  1.00 92.38           O  
ATOM   2817  CB  ASN C 130       8.235  -9.790   6.524  1.00 92.38           C  
ATOM   2818  CG  ASN C 130       8.607  -8.422   5.987  1.00 92.38           C  
ATOM   2819  ND2 ASN C 130       9.901  -8.188   5.805  1.00 92.38           N  
ATOM   2820  OD1 ASN C 130       7.739  -7.581   5.740  1.00 92.38           O  
ATOM   2821  N   CYS C 131       5.031  -8.585   6.925  1.00 95.27           N  
ATOM   2822  CA  CYS C 131       4.145  -7.758   7.736  1.00 95.27           C  
ATOM   2823  C   CYS C 131       4.929  -6.677   8.470  1.00 95.27           C  
ATOM   2824  O   CYS C 131       4.555  -6.276   9.575  1.00 95.27           O  
ATOM   2825  CB  CYS C 131       3.380  -8.619   8.742  1.00 95.27           C  
ATOM   2826  SG  CYS C 131       2.232  -9.785   7.977  1.00 95.27           S  
ATOM   2827  N   LYS C 132       5.999  -6.168   7.881  1.00 95.05           N  
ATOM   2828  CA  LYS C 132       6.812  -5.119   8.490  1.00 95.05           C  
ATOM   2829  C   LYS C 132       6.328  -3.735   8.068  1.00 95.05           C  
ATOM   2830  O   LYS C 132       6.085  -3.491   6.885  1.00 95.05           O  
ATOM   2831  CB  LYS C 132       8.284  -5.296   8.117  1.00 95.05           C  
ATOM   2832  CG  LYS C 132       9.001  -6.376   8.915  1.00 95.05           C  
ATOM   2833  CD  LYS C 132      10.491  -6.406   8.602  1.00 95.05           C  
ATOM   2834  CE  LYS C 132      11.204  -7.502   9.383  1.00 95.05           C  
ATOM   2835  NZ  LYS C 132      12.669  -7.524   9.094  1.00 95.05           N  
ATOM   2836  N   LYS C 133       6.207  -2.923   9.033  1.00 94.50           N  
ATOM   2837  CA  LYS C 133       5.828  -1.533   8.801  1.00 94.50           C  
ATOM   2838  C   LYS C 133       7.058  -0.633   8.728  1.00 94.50           C  
ATOM   2839  O   LYS C 133       7.838  -0.558   9.681  1.00 94.50           O  
ATOM   2840  CB  LYS C 133       4.885  -1.042   9.902  1.00 94.50           C  
ATOM   2841  CG  LYS C 133       4.228   0.298   9.603  1.00 94.50           C  
ATOM   2842  CD  LYS C 133       3.217   0.676  10.676  1.00 94.50           C  
ATOM   2843  CE  LYS C 133       2.561   2.018  10.380  1.00 94.50           C  
ATOM   2844  NZ  LYS C 133       1.566   2.392  11.429  1.00 94.50           N  
ATOM   2845  N   GLU C 134       7.263  -0.013   7.646  1.00 93.10           N  
ATOM   2846  CA  GLU C 134       8.430   0.840   7.441  1.00 93.10           C  
ATOM   2847  C   GLU C 134       8.044   2.147   6.756  1.00 93.10           C  
ATOM   2848  O   GLU C 134       7.066   2.198   6.009  1.00 93.10           O  
ATOM   2849  CB  GLU C 134       9.492   0.106   6.617  1.00 93.10           C  
ATOM   2850  CG  GLU C 134      10.134  -1.065   7.344  1.00 93.10           C  
ATOM   2851  CD  GLU C 134      11.200  -1.770   6.520  1.00 93.10           C  
ATOM   2852  OE1 GLU C 134      11.834  -2.720   7.034  1.00 93.10           O  
ATOM   2853  OE2 GLU C 134      11.405  -1.369   5.353  1.00 93.10           O  
ATOM   2854  N   VAL C 135       8.830   3.167   7.093  1.00 92.55           N  
ATOM   2855  CA  VAL C 135       8.634   4.458   6.444  1.00 92.55           C  
ATOM   2856  C   VAL C 135       9.421   4.504   5.136  1.00 92.55           C  
ATOM   2857  O   VAL C 135      10.632   4.276   5.125  1.00 92.55           O  
ATOM   2858  CB  VAL C 135       9.058   5.625   7.363  1.00 92.55           C  
ATOM   2859  CG1 VAL C 135       8.866   6.966   6.655  1.00 92.55           C  
ATOM   2860  CG2 VAL C 135       8.267   5.590   8.669  1.00 92.55           C  
ATOM   2861  N   HIS C 136       8.708   4.707   4.094  1.00 92.22           N  
ATOM   2862  CA  HIS C 136       9.298   4.795   2.763  1.00 92.22           C  
ATOM   2863  C   HIS C 136       9.392   6.243   2.296  1.00 92.22           C  
ATOM   2864  O   HIS C 136       8.429   7.004   2.420  1.00 92.22           O  
ATOM   2865  CB  HIS C 136       8.484   3.972   1.762  1.00 92.22           C  
ATOM   2866  CG  HIS C 136       9.028   4.013   0.369  1.00 92.22           C  
ATOM   2867  CD2 HIS C 136       8.578   4.639  -0.743  1.00 92.22           C  
ATOM   2868  ND1 HIS C 136      10.177   3.347  -0.001  1.00 92.22           N  
ATOM   2869  CE1 HIS C 136      10.409   3.563  -1.284  1.00 92.22           C  
ATOM   2870  NE2 HIS C 136       9.454   4.344  -1.758  1.00 92.22           N  
ATOM   2871  N   ALA C 137      10.549   6.641   1.782  1.00 92.02           N  
ATOM   2872  CA  ALA C 137      10.758   7.991   1.266  1.00 92.02           C  
ATOM   2873  C   ALA C 137      10.498   8.051  -0.236  1.00 92.02           C  
ATOM   2874  O   ALA C 137      11.194   7.400  -1.019  1.00 92.02           O  
ATOM   2875  CB  ALA C 137      12.175   8.466   1.577  1.00 92.02           C  
ATOM   2876  N   CYS C 138       9.450   8.697  -0.543  1.00 93.44           N  
ATOM   2877  CA  CYS C 138       9.119   8.932  -1.943  1.00 93.44           C  
ATOM   2878  C   CYS C 138       9.832  10.171  -2.472  1.00 93.44           C  
ATOM   2879  O   CYS C 138       9.336  11.290  -2.322  1.00 93.44           O  
ATOM   2880  CB  CYS C 138       7.608   9.088  -2.120  1.00 93.44           C  
ATOM   2881  SG  CYS C 138       6.651   7.716  -1.438  1.00 93.44           S  
ATOM   2882  N   ARG C 139      10.950   9.996  -3.134  1.00 92.73           N  
ATOM   2883  CA  ARG C 139      11.770  11.103  -3.614  1.00 92.73           C  
ATOM   2884  C   ARG C 139      11.477  11.407  -5.079  1.00 92.73           C  
ATOM   2885  O   ARG C 139      11.525  10.513  -5.927  1.00 92.73           O  
ATOM   2886  CB  ARG C 139      13.257  10.789  -3.432  1.00 92.73           C  
ATOM   2887  CG  ARG C 139      13.661  10.538  -1.988  1.00 92.73           C  
ATOM   2888  CD  ARG C 139      15.157  10.287  -1.856  1.00 92.73           C  
ATOM   2889  NE  ARG C 139      15.531   9.971  -0.481  1.00 92.73           N  
ATOM   2890  CZ  ARG C 139      16.453   9.077  -0.132  1.00 92.73           C  
ATOM   2891  NH1 ARG C 139      17.116   8.392  -1.057  1.00 92.73           N  
ATOM   2892  NH2 ARG C 139      16.715   8.867   1.150  1.00 92.73           N  
ATOM   2893  N   LYS C 140      11.123  12.635  -5.332  1.00 93.03           N  
ATOM   2894  CA  LYS C 140      10.912  13.160  -6.677  1.00 93.03           C  
ATOM   2895  C   LYS C 140      11.762  14.404  -6.924  1.00 93.03           C  
ATOM   2896  O   LYS C 140      12.843  14.548  -6.348  1.00 93.03           O  
ATOM   2897  CB  LYS C 140       9.434  13.484  -6.902  1.00 93.03           C  
ATOM   2898  CG  LYS C 140       8.504  12.297  -6.697  1.00 93.03           C  
ATOM   2899  CD  LYS C 140       8.652  11.271  -7.812  1.00 93.03           C  
ATOM   2900  CE  LYS C 140       7.667  10.120  -7.650  1.00 93.03           C  
ATOM   2901  NZ  LYS C 140       8.295   8.804  -7.972  1.00 93.03           N  
ATOM   2902  N   SER C 141      11.328  15.245  -7.850  1.00 90.39           N  
ATOM   2903  CA  SER C 141      12.076  16.466  -8.128  1.00 90.39           C  
ATOM   2904  C   SER C 141      12.052  17.414  -6.934  1.00 90.39           C  
ATOM   2905  O   SER C 141      11.034  17.529  -6.247  1.00 90.39           O  
ATOM   2906  CB  SER C 141      11.511  17.172  -9.361  1.00 90.39           C  
ATOM   2907  OG  SER C 141      10.334  17.892  -9.033  1.00 90.39           O  
ATOM   2908  N   TYR C 142      13.139  18.021  -6.612  1.00 82.74           N  
ATOM   2909  CA  TYR C 142      13.297  18.878  -5.442  1.00 82.74           C  
ATOM   2910  C   TYR C 142      12.471  20.152  -5.585  1.00 82.74           C  
ATOM   2911  O   TYR C 142      11.879  20.626  -4.612  1.00 82.74           O  
ATOM   2912  CB  TYR C 142      14.772  19.233  -5.232  1.00 82.74           C  
ATOM   2913  CG  TYR C 142      15.501  18.281  -4.316  1.00 82.74           C  
ATOM   2914  CD1 TYR C 142      15.441  18.429  -2.933  1.00 82.74           C  
ATOM   2915  CD2 TYR C 142      16.253  17.231  -4.832  1.00 82.74           C  
ATOM   2916  CE1 TYR C 142      16.113  17.555  -2.085  1.00 82.74           C  
ATOM   2917  CE2 TYR C 142      16.929  16.349  -3.995  1.00 82.74           C  
ATOM   2918  CZ  TYR C 142      16.853  16.519  -2.624  1.00 82.74           C  
ATOM   2919  OH  TYR C 142      17.520  15.651  -1.790  1.00 82.74           O  
ATOM   2920  N   ASP C 143      12.483  20.677  -6.770  1.00 80.83           N  
ATOM   2921  CA  ASP C 143      11.786  21.942  -6.986  1.00 80.83           C  
ATOM   2922  C   ASP C 143      10.381  21.707  -7.534  1.00 80.83           C  
ATOM   2923  O   ASP C 143      10.215  21.083  -8.585  1.00 80.83           O  
ATOM   2924  CB  ASP C 143      12.580  22.837  -7.939  1.00 80.83           C  
ATOM   2925  CG  ASP C 143      12.037  24.253  -8.013  1.00 80.83           C  
ATOM   2926  OD1 ASP C 143      11.062  24.570  -7.300  1.00 80.83           O  
ATOM   2927  OD2 ASP C 143      12.588  25.058  -8.795  1.00 80.83           O  
ATOM   2928  N   CYS C 144       9.406  22.121  -6.696  1.00 89.81           N  
ATOM   2929  CA  CYS C 144       8.008  21.951  -7.072  1.00 89.81           C  
ATOM   2930  C   CYS C 144       7.550  23.072  -7.997  1.00 89.81           C  
ATOM   2931  O   CYS C 144       6.350  23.270  -8.193  1.00 89.81           O  
ATOM   2932  CB  CYS C 144       7.120  21.909  -5.829  1.00 89.81           C  
ATOM   2933  SG  CYS C 144       7.339  20.421  -4.828  1.00 89.81           S  
ATOM   2934  N   GLY C 145       8.425  23.790  -8.576  1.00 88.31           N  
ATOM   2935  CA  GLY C 145       8.115  24.810  -9.565  1.00 88.31           C  
ATOM   2936  C   GLY C 145       8.013  26.203  -8.973  1.00 88.31           C  
ATOM   2937  O   GLY C 145       8.202  26.387  -7.770  1.00 88.31           O  
ATOM   2938  N   GLU C 146       7.814  27.199  -9.917  1.00 91.16           N  
ATOM   2939  CA  GLU C 146       7.710  28.605  -9.538  1.00 91.16           C  
ATOM   2940  C   GLU C 146       6.283  29.118  -9.706  1.00 91.16           C  
ATOM   2941  O   GLU C 146       5.599  28.762 -10.667  1.00 91.16           O  
ATOM   2942  CB  GLU C 146       8.676  29.457 -10.365  1.00 91.16           C  
ATOM   2943  CG  GLU C 146       8.931  30.840  -9.782  1.00 91.16           C  
ATOM   2944  CD  GLU C 146       9.946  31.648 -10.574  1.00 91.16           C  
ATOM   2945  OE1 GLU C 146      10.175  32.832 -10.237  1.00 91.16           O  
ATOM   2946  OE2 GLU C 146      10.516  31.093 -11.540  1.00 91.16           O  
ATOM   2947  N   ARG C 147       5.812  29.823  -8.663  1.00 94.08           N  
ATOM   2948  CA  ARG C 147       4.477  30.412  -8.701  1.00 94.08           C  
ATOM   2949  C   ARG C 147       4.551  31.920  -8.919  1.00 94.08           C  
ATOM   2950  O   ARG C 147       5.286  32.619  -8.220  1.00 94.08           O  
ATOM   2951  CB  ARG C 147       3.717  30.106  -7.410  1.00 94.08           C  
ATOM   2952  CG  ARG C 147       3.686  28.630  -7.047  1.00 94.08           C  
ATOM   2953  CD  ARG C 147       2.638  27.873  -7.851  1.00 94.08           C  
ATOM   2954  NE  ARG C 147       2.534  26.480  -7.426  1.00 94.08           N  
ATOM   2955  CZ  ARG C 147       1.920  25.522  -8.114  1.00 94.08           C  
ATOM   2956  NH1 ARG C 147       1.340  25.788  -9.279  1.00 94.08           N  
ATOM   2957  NH2 ARG C 147       1.885  24.287  -7.634  1.00 94.08           N  
ATOM   2958  N   ASN C 148       3.947  32.416  -9.927  1.00 95.09           N  
ATOM   2959  CA  ASN C 148       3.832  33.851 -10.162  1.00 95.09           C  
ATOM   2960  C   ASN C 148       2.554  34.418  -9.551  1.00 95.09           C  
ATOM   2961  O   ASN C 148       1.450  34.025  -9.932  1.00 95.09           O  
ATOM   2962  CB  ASN C 148       3.884  34.155 -11.660  1.00 95.09           C  
ATOM   2963  CG  ASN C 148       5.224  33.810 -12.280  1.00 95.09           C  
ATOM   2964  ND2 ASN C 148       5.198  33.329 -13.518  1.00 95.09           N  
ATOM   2965  OD1 ASN C 148       6.272  33.973 -11.652  1.00 95.09           O  
ATOM   2966  N   VAL C 149       2.760  35.327  -8.609  1.00 94.67           N  
ATOM   2967  CA  VAL C 149       1.626  35.886  -7.880  1.00 94.67           C  
ATOM   2968  C   VAL C 149       1.513  37.381  -8.167  1.00 94.67           C  
ATOM   2969  O   VAL C 149       2.440  38.146  -7.890  1.00 94.67           O  
ATOM   2970  CB  VAL C 149       1.755  35.644  -6.359  1.00 94.67           C  
ATOM   2971  CG1 VAL C 149       0.543  36.205  -5.619  1.00 94.67           C  
ATOM   2972  CG2 VAL C 149       1.921  34.153  -6.069  1.00 94.67           C  
ATOM   2973  N   GLU C 150       0.433  37.817  -8.757  1.00 94.75           N  
ATOM   2974  CA  GLU C 150       0.144  39.231  -8.978  1.00 94.75           C  
ATOM   2975  C   GLU C 150      -0.872  39.752  -7.964  1.00 94.75           C  
ATOM   2976  O   GLU C 150      -1.987  39.237  -7.875  1.00 94.75           O  
ATOM   2977  CB  GLU C 150      -0.371  39.458 -10.402  1.00 94.75           C  
ATOM   2978  CG  GLU C 150       0.622  39.064 -11.485  1.00 94.75           C  
ATOM   2979  CD  GLU C 150       0.104  39.312 -12.893  1.00 94.75           C  
ATOM   2980  OE1 GLU C 150       0.847  39.051 -13.867  1.00 94.75           O  
ATOM   2981  OE2 GLU C 150      -1.052  39.772 -13.023  1.00 94.75           O  
ATOM   2982  N   VAL C 151      -0.426  40.732  -7.246  1.00 93.48           N  
ATOM   2983  CA  VAL C 151      -1.289  41.263  -6.196  1.00 93.48           C  
ATOM   2984  C   VAL C 151      -1.424  42.776  -6.355  1.00 93.48           C  
ATOM   2985  O   VAL C 151      -0.421  43.491  -6.432  1.00 93.48           O  
ATOM   2986  CB  VAL C 151      -0.748  40.921  -4.790  1.00 93.48           C  
ATOM   2987  CG1 VAL C 151      -1.742  41.346  -3.710  1.00 93.48           C  
ATOM   2988  CG2 VAL C 151      -0.446  39.428  -4.684  1.00 93.48           C  
ATOM   2989  N   PRO C 152      -2.652  43.287  -6.425  1.00 92.69           N  
ATOM   2990  CA  PRO C 152      -2.839  44.739  -6.440  1.00 92.69           C  
ATOM   2991  C   PRO C 152      -2.412  45.404  -5.132  1.00 92.69           C  
ATOM   2992  O   PRO C 152      -2.460  44.774  -4.072  1.00 92.69           O  
ATOM   2993  CB  PRO C 152      -4.344  44.900  -6.668  1.00 92.69           C  
ATOM   2994  CG  PRO C 152      -4.822  43.531  -7.034  1.00 92.69           C  
ATOM   2995  CD  PRO C 152      -3.811  42.529  -6.556  1.00 92.69           C  
ATOM   2996  N   GLN C 153      -2.021  46.610  -5.316  1.00 91.69           N  
ATOM   2997  CA  GLN C 153      -1.595  47.378  -4.150  1.00 91.69           C  
ATOM   2998  C   GLN C 153      -2.718  47.487  -3.123  1.00 91.69           C  
ATOM   2999  O   GLN C 153      -3.887  47.627  -3.487  1.00 91.69           O  
ATOM   3000  CB  GLN C 153      -1.128  48.774  -4.567  1.00 91.69           C  
ATOM   3001  CG  GLN C 153      -0.188  49.432  -3.567  1.00 91.69           C  
ATOM   3002  CD  GLN C 153       0.416  50.723  -4.089  1.00 91.69           C  
ATOM   3003  NE2 GLN C 153       1.264  51.350  -3.282  1.00 91.69           N  
ATOM   3004  OE1 GLN C 153       0.121  51.152  -5.210  1.00 91.69           O  
ATOM   3005  N   MET C 154      -2.476  47.411  -1.826  1.00 90.95           N  
ATOM   3006  CA  MET C 154      -3.385  47.546  -0.691  1.00 90.95           C  
ATOM   3007  C   MET C 154      -4.241  46.295  -0.527  1.00 90.95           C  
ATOM   3008  O   MET C 154      -5.215  46.298   0.228  1.00 90.95           O  
ATOM   3009  CB  MET C 154      -4.281  48.774  -0.863  1.00 90.95           C  
ATOM   3010  CG  MET C 154      -3.548  50.095  -0.698  1.00 90.95           C  
ATOM   3011  SD  MET C 154      -2.977  50.373   1.023  1.00 90.95           S  
ATOM   3012  CE  MET C 154      -3.884  51.895   1.418  1.00 90.95           C  
ATOM   3013  N   GLU C 155      -3.989  45.388  -1.322  1.00 92.45           N  
ATOM   3014  CA  GLU C 155      -4.644  44.097  -1.137  1.00 92.45           C  
ATOM   3015  C   GLU C 155      -3.757  43.137  -0.349  1.00 92.45           C  
ATOM   3016  O   GLU C 155      -2.602  43.451  -0.053  1.00 92.45           O  
ATOM   3017  CB  GLU C 155      -5.014  43.483  -2.489  1.00 92.45           C  
ATOM   3018  CG  GLU C 155      -6.192  44.162  -3.171  1.00 92.45           C  
ATOM   3019  CD  GLU C 155      -6.946  43.245  -4.122  1.00 92.45           C  
ATOM   3020  OE1 GLU C 155      -7.912  43.706  -4.771  1.00 92.45           O  
ATOM   3021  OE2 GLU C 155      -6.567  42.056  -4.217  1.00 92.45           O  
ATOM   3022  N   ASP C 156      -4.312  42.010   0.037  1.00 94.22           N  
ATOM   3023  CA  ASP C 156      -3.579  41.042   0.846  1.00 94.22           C  
ATOM   3024  C   ASP C 156      -2.809  40.061  -0.036  1.00 94.22           C  
ATOM   3025  O   ASP C 156      -3.359  39.517  -0.995  1.00 94.22           O  
ATOM   3026  CB  ASP C 156      -4.533  40.281   1.769  1.00 94.22           C  
ATOM   3027  CG  ASP C 156      -5.265  41.189   2.742  1.00 94.22           C  
ATOM   3028  OD1 ASP C 156      -4.890  42.374   2.872  1.00 94.22           O  
ATOM   3029  OD2 ASP C 156      -6.225  40.714   3.387  1.00 94.22           O  
ATOM   3030  N   MET C 157      -1.565  39.891   0.255  1.00 94.37           N  
ATOM   3031  CA  MET C 157      -0.741  38.898  -0.428  1.00 94.37           C  
ATOM   3032  C   MET C 157      -0.795  37.556   0.294  1.00 94.37           C  
ATOM   3033  O   MET C 157      -0.523  37.480   1.494  1.00 94.37           O  
ATOM   3034  CB  MET C 157       0.708  39.380  -0.530  1.00 94.37           C  
ATOM   3035  CG  MET C 157       1.634  38.391  -1.218  1.00 94.37           C  
ATOM   3036  SD  MET C 157       3.395  38.903  -1.136  1.00 94.37           S  
ATOM   3037  CE  MET C 157       3.734  38.602   0.621  1.00 94.37           C  
ATOM   3038  N   ILE C 158      -1.200  36.546  -0.360  1.00 96.10           N  
ATOM   3039  CA  ILE C 158      -1.284  35.204   0.207  1.00 96.10           C  
ATOM   3040  C   ILE C 158      -0.401  34.250  -0.593  1.00 96.10           C  
ATOM   3041  O   ILE C 158      -0.636  34.026  -1.782  1.00 96.10           O  
ATOM   3042  CB  ILE C 158      -2.741  34.691   0.231  1.00 96.10           C  
ATOM   3043  CG1 ILE C 158      -3.640  35.672   0.993  1.00 96.10           C  
ATOM   3044  CG2 ILE C 158      -2.811  33.292   0.850  1.00 96.10           C  
ATOM   3045  CD1 ILE C 158      -5.121  35.319   0.948  1.00 96.10           C  
ATOM   3046  N   LEU C 159       0.586  33.775  -0.010  1.00 96.17           N  
ATOM   3047  CA  LEU C 159       1.455  32.767  -0.607  1.00 96.17           C  
ATOM   3048  C   LEU C 159       1.169  31.388  -0.023  1.00 96.17           C  
ATOM   3049  O   LEU C 159       1.417  31.146   1.160  1.00 96.17           O  
ATOM   3050  CB  LEU C 159       2.926  33.131  -0.390  1.00 96.17           C  
ATOM   3051  CG  LEU C 159       3.348  34.537  -0.819  1.00 96.17           C  
ATOM   3052  CD1 LEU C 159       4.833  34.749  -0.552  1.00 96.17           C  
ATOM   3053  CD2 LEU C 159       3.026  34.765  -2.293  1.00 96.17           C  
ATOM   3054  N   ASP C 160       0.675  30.494  -0.781  1.00 96.58           N  
ATOM   3055  CA  ASP C 160       0.269  29.160  -0.349  1.00 96.58           C  
ATOM   3056  C   ASP C 160       1.334  28.122  -0.697  1.00 96.58           C  
ATOM   3057  O   ASP C 160       1.596  27.865  -1.874  1.00 96.58           O  
ATOM   3058  CB  ASP C 160      -1.069  28.773  -0.982  1.00 96.58           C  
ATOM   3059  CG  ASP C 160      -1.657  27.502  -0.396  1.00 96.58           C  
ATOM   3060  OD1 ASP C 160      -1.068  26.936   0.551  1.00 96.58           O  
ATOM   3061  OD2 ASP C 160      -2.720  27.062  -0.885  1.00 96.58           O  
ATOM   3062  N   CYS C 161       1.880  27.488   0.306  1.00 96.15           N  
ATOM   3063  CA  CYS C 161       2.912  26.472   0.134  1.00 96.15           C  
ATOM   3064  C   CYS C 161       2.342  25.074   0.338  1.00 96.15           C  
ATOM   3065  O   CYS C 161       3.084  24.090   0.348  1.00 96.15           O  
ATOM   3066  CB  CYS C 161       4.065  26.708   1.109  1.00 96.15           C  
ATOM   3067  SG  CYS C 161       5.567  25.796   0.696  1.00 96.15           S  
ATOM   3068  N   GLU C 162       1.137  24.901   0.563  1.00 95.51           N  
ATOM   3069  CA  GLU C 162       0.504  23.621   0.867  1.00 95.51           C  
ATOM   3070  C   GLU C 162       0.272  22.806  -0.402  1.00 95.51           C  
ATOM   3071  O   GLU C 162      -0.199  23.337  -1.411  1.00 95.51           O  
ATOM   3072  CB  GLU C 162      -0.820  23.837   1.603  1.00 95.51           C  
ATOM   3073  CG  GLU C 162      -1.470  22.549   2.089  1.00 95.51           C  
ATOM   3074  CD  GLU C 162      -2.704  22.787   2.945  1.00 95.51           C  
ATOM   3075  OE1 GLU C 162      -3.240  21.813   3.522  1.00 95.51           O  
ATOM   3076  OE2 GLU C 162      -3.140  23.956   3.039  1.00 95.51           O  
ATOM   3077  N   LEU C 163       0.669  21.644  -0.392  1.00 94.51           N  
ATOM   3078  CA  LEU C 163       0.360  20.675  -1.437  1.00 94.51           C  
ATOM   3079  C   LEU C 163      -0.553  19.575  -0.907  1.00 94.51           C  
ATOM   3080  O   LEU C 163      -0.628  19.355   0.304  1.00 94.51           O  
ATOM   3081  CB  LEU C 163       1.647  20.060  -1.995  1.00 94.51           C  
ATOM   3082  CG  LEU C 163       2.642  21.033  -2.630  1.00 94.51           C  
ATOM   3083  CD1 LEU C 163       3.920  20.300  -3.026  1.00 94.51           C  
ATOM   3084  CD2 LEU C 163       2.019  21.723  -3.839  1.00 94.51           C  
ATOM   3085  N   ASN C 164      -1.298  18.854  -1.734  1.00 93.58           N  
ATOM   3086  CA  ASN C 164      -2.325  17.883  -1.367  1.00 93.58           C  
ATOM   3087  C   ASN C 164      -1.744  16.740  -0.539  1.00 93.58           C  
ATOM   3088  O   ASN C 164      -2.398  16.237   0.376  1.00 93.58           O  
ATOM   3089  CB  ASN C 164      -3.017  17.336  -2.617  1.00 93.58           C  
ATOM   3090  CG  ASN C 164      -3.866  18.378  -3.318  1.00 93.58           C  
ATOM   3091  ND2 ASN C 164      -4.221  18.110  -4.569  1.00 93.58           N  
ATOM   3092  OD1 ASN C 164      -4.199  19.416  -2.740  1.00 93.58           O  
ATOM   3093  N   TRP C 165      -0.523  16.361  -0.817  1.00 95.02           N  
ATOM   3094  CA  TRP C 165       0.050  15.177  -0.185  1.00 95.02           C  
ATOM   3095  C   TRP C 165       0.689  15.530   1.153  1.00 95.02           C  
ATOM   3096  O   TRP C 165       1.082  14.642   1.915  1.00 95.02           O  
ATOM   3097  CB  TRP C 165       1.088  14.526  -1.104  1.00 95.02           C  
ATOM   3098  CG  TRP C 165       2.192  15.449  -1.527  1.00 95.02           C  
ATOM   3099  CD1 TRP C 165       2.228  16.230  -2.648  1.00 95.02           C  
ATOM   3100  CD2 TRP C 165       3.421  15.683  -0.834  1.00 95.02           C  
ATOM   3101  CE2 TRP C 165       4.157  16.620  -1.593  1.00 95.02           C  
ATOM   3102  CE3 TRP C 165       3.972  15.192   0.357  1.00 95.02           C  
ATOM   3103  NE1 TRP C 165       3.407  16.936  -2.694  1.00 95.02           N  
ATOM   3104  CZ2 TRP C 165       5.418  17.074  -1.199  1.00 95.02           C  
ATOM   3105  CZ3 TRP C 165       5.227  15.646   0.748  1.00 95.02           C  
ATOM   3106  CH2 TRP C 165       5.934  16.579  -0.030  1.00 95.02           C  
ATOM   3107  N   HIS C 166       0.836  16.824   1.511  1.00 94.66           N  
ATOM   3108  CA  HIS C 166       1.473  17.232   2.758  1.00 94.66           C  
ATOM   3109  C   HIS C 166       0.751  16.643   3.965  1.00 94.66           C  
ATOM   3110  O   HIS C 166       1.391  16.202   4.922  1.00 94.66           O  
ATOM   3111  CB  HIS C 166       1.515  18.758   2.865  1.00 94.66           C  
ATOM   3112  CG  HIS C 166       2.582  19.388   2.028  1.00 94.66           C  
ATOM   3113  CD2 HIS C 166       3.514  18.839   1.213  1.00 94.66           C  
ATOM   3114  ND1 HIS C 166       2.778  20.752   1.975  1.00 94.66           N  
ATOM   3115  CE1 HIS C 166       3.787  21.014   1.161  1.00 94.66           C  
ATOM   3116  NE2 HIS C 166       4.251  19.872   0.685  1.00 94.66           N  
ATOM   3117  N   GLN C 167      -0.585  16.641   3.895  1.00 92.27           N  
ATOM   3118  CA  GLN C 167      -1.388  16.159   5.015  1.00 92.27           C  
ATOM   3119  C   GLN C 167      -1.158  14.670   5.257  1.00 92.27           C  
ATOM   3120  O   GLN C 167      -1.296  14.191   6.384  1.00 92.27           O  
ATOM   3121  CB  GLN C 167      -2.873  16.428   4.767  1.00 92.27           C  
ATOM   3122  CG  GLN C 167      -3.234  17.907   4.741  1.00 92.27           C  
ATOM   3123  CD  GLN C 167      -4.679  18.151   4.348  1.00 92.27           C  
ATOM   3124  NE2 GLN C 167      -5.085  19.416   4.334  1.00 92.27           N  
ATOM   3125  OE1 GLN C 167      -5.425  17.209   4.060  1.00 92.27           O  
ATOM   3126  N   ALA C 168      -0.830  14.002   4.251  1.00 92.69           N  
ATOM   3127  CA  ALA C 168      -0.662  12.555   4.360  1.00 92.69           C  
ATOM   3128  C   ALA C 168       0.788  12.193   4.673  1.00 92.69           C  
ATOM   3129  O   ALA C 168       1.080  11.066   5.078  1.00 92.69           O  
ATOM   3130  CB  ALA C 168      -1.111  11.868   3.072  1.00 92.69           C  
ATOM   3131  N   SER C 169       1.750  13.161   4.540  1.00 94.22           N  
ATOM   3132  CA  SER C 169       3.168  12.898   4.757  1.00 94.22           C  
ATOM   3133  C   SER C 169       3.502  12.862   6.244  1.00 94.22           C  
ATOM   3134  O   SER C 169       2.906  13.593   7.038  1.00 94.22           O  
ATOM   3135  CB  SER C 169       4.023  13.957   4.060  1.00 94.22           C  
ATOM   3136  OG  SER C 169       5.402  13.691   4.244  1.00 94.22           O  
ATOM   3137  N   GLU C 170       4.396  12.004   6.536  1.00 93.49           N  
ATOM   3138  CA  GLU C 170       4.865  11.924   7.917  1.00 93.49           C  
ATOM   3139  C   GLU C 170       6.184  12.670   8.095  1.00 93.49           C  
ATOM   3140  O   GLU C 170       6.852  13.005   7.115  1.00 93.49           O  
ATOM   3141  CB  GLU C 170       5.025  10.464   8.348  1.00 93.49           C  
ATOM   3142  CG  GLU C 170       3.726   9.672   8.329  1.00 93.49           C  
ATOM   3143  CD  GLU C 170       3.908   8.211   8.710  1.00 93.49           C  
ATOM   3144  OE1 GLU C 170       2.952   7.418   8.550  1.00 93.49           O  
ATOM   3145  OE2 GLU C 170       5.015   7.857   9.172  1.00 93.49           O  
ATOM   3146  N   GLY C 171       6.444  13.036   9.361  1.00 92.53           N  
ATOM   3147  CA  GLY C 171       7.727  13.615   9.728  1.00 92.53           C  
ATOM   3148  C   GLY C 171       7.877  15.059   9.291  1.00 92.53           C  
ATOM   3149  O   GLY C 171       8.987  15.518   9.015  1.00 92.53           O  
ATOM   3150  N   LEU C 172       6.821  15.671   9.073  1.00 94.53           N  
ATOM   3151  CA  LEU C 172       6.889  17.071   8.668  1.00 94.53           C  
ATOM   3152  C   LEU C 172       7.118  17.975   9.874  1.00 94.53           C  
ATOM   3153  O   LEU C 172       6.683  17.660  10.983  1.00 94.53           O  
ATOM   3154  CB  LEU C 172       5.604  17.481   7.944  1.00 94.53           C  
ATOM   3155  CG  LEU C 172       5.273  16.716   6.662  1.00 94.53           C  
ATOM   3156  CD1 LEU C 172       3.928  17.170   6.106  1.00 94.53           C  
ATOM   3157  CD2 LEU C 172       6.377  16.906   5.626  1.00 94.53           C  
ATOM   3158  N   THR C 173       7.839  19.023   9.700  1.00 94.54           N  
ATOM   3159  CA  THR C 173       8.096  19.990  10.761  1.00 94.54           C  
ATOM   3160  C   THR C 173       7.358  21.298  10.490  1.00 94.54           C  
ATOM   3161  O   THR C 173       6.131  21.359  10.593  1.00 94.54           O  
ATOM   3162  CB  THR C 173       9.603  20.269  10.910  1.00 94.54           C  
ATOM   3163  CG2 THR C 173      10.355  19.014  11.340  1.00 94.54           C  
ATOM   3164  OG1 THR C 173      10.126  20.719   9.654  1.00 94.54           O  
ATOM   3165  N   ASP C 174       8.158  22.356  10.094  1.00 95.90           N  
ATOM   3166  CA  ASP C 174       7.517  23.658   9.941  1.00 95.90           C  
ATOM   3167  C   ASP C 174       7.697  24.194   8.523  1.00 95.90           C  
ATOM   3168  O   ASP C 174       8.620  23.789   7.812  1.00 95.90           O  
ATOM   3169  CB  ASP C 174       8.078  24.656  10.956  1.00 95.90           C  
ATOM   3170  CG  ASP C 174       7.755  24.284  12.392  1.00 95.90           C  
ATOM   3171  OD1 ASP C 174       6.695  23.671  12.641  1.00 95.90           O  
ATOM   3172  OD2 ASP C 174       8.569  24.609  13.285  1.00 95.90           O  
ATOM   3173  N   TYR C 175       6.679  25.042   8.214  1.00 97.06           N  
ATOM   3174  CA  TYR C 175       6.833  25.836   7.001  1.00 97.06           C  
ATOM   3175  C   TYR C 175       7.683  27.074   7.264  1.00 97.06           C  
ATOM   3176  O   TYR C 175       7.478  27.776   8.256  1.00 97.06           O  
ATOM   3177  CB  TYR C 175       5.465  26.249   6.450  1.00 97.06           C  
ATOM   3178  CG  TYR C 175       4.643  25.092   5.936  1.00 97.06           C  
ATOM   3179  CD1 TYR C 175       4.737  24.682   4.608  1.00 97.06           C  
ATOM   3180  CD2 TYR C 175       3.772  24.409   6.777  1.00 97.06           C  
ATOM   3181  CE1 TYR C 175       3.980  23.618   4.130  1.00 97.06           C  
ATOM   3182  CE2 TYR C 175       3.010  23.342   6.309  1.00 97.06           C  
ATOM   3183  CZ  TYR C 175       3.121  22.955   4.987  1.00 97.06           C  
ATOM   3184  OH  TYR C 175       2.369  21.900   4.519  1.00 97.06           O  
ATOM   3185  N   SER C 176       8.693  27.278   6.442  1.00 97.21           N  
ATOM   3186  CA  SER C 176       9.542  28.461   6.526  1.00 97.21           C  
ATOM   3187  C   SER C 176       9.469  29.287   5.245  1.00 97.21           C  
ATOM   3188  O   SER C 176       9.715  28.769   4.153  1.00 97.21           O  
ATOM   3189  CB  SER C 176      10.993  28.063   6.803  1.00 97.21           C  
ATOM   3190  OG  SER C 176      11.078  27.251   7.961  1.00 97.21           O  
ATOM   3191  N   PHE C 177       9.089  30.524   5.416  1.00 97.56           N  
ATOM   3192  CA  PHE C 177       9.039  31.432   4.276  1.00 97.56           C  
ATOM   3193  C   PHE C 177      10.223  32.391   4.296  1.00 97.56           C  
ATOM   3194  O   PHE C 177      10.496  33.028   5.316  1.00 97.56           O  
ATOM   3195  CB  PHE C 177       7.725  32.218   4.272  1.00 97.56           C  
ATOM   3196  CG  PHE C 177       6.523  31.391   3.901  1.00 97.56           C  
ATOM   3197  CD1 PHE C 177       6.071  31.348   2.588  1.00 97.56           C  
ATOM   3198  CD2 PHE C 177       5.847  30.657   4.866  1.00 97.56           C  
ATOM   3199  CE1 PHE C 177       4.959  30.584   2.242  1.00 97.56           C  
ATOM   3200  CE2 PHE C 177       4.736  29.890   4.528  1.00 97.56           C  
ATOM   3201  CZ  PHE C 177       4.293  29.856   3.215  1.00 97.56           C  
ATOM   3202  N   TYR C 178      10.883  32.417   3.201  1.00 96.84           N  
ATOM   3203  CA  TYR C 178      12.038  33.297   3.058  1.00 96.84           C  
ATOM   3204  C   TYR C 178      11.790  34.353   1.986  1.00 96.84           C  
ATOM   3205  O   TYR C 178      11.162  34.071   0.963  1.00 96.84           O  
ATOM   3206  CB  TYR C 178      13.292  32.487   2.714  1.00 96.84           C  
ATOM   3207  CG  TYR C 178      13.690  31.501   3.784  1.00 96.84           C  
ATOM   3208  CD1 TYR C 178      14.552  31.870   4.814  1.00 96.84           C  
ATOM   3209  CD2 TYR C 178      13.205  30.197   3.768  1.00 96.84           C  
ATOM   3210  CE1 TYR C 178      14.923  30.964   5.802  1.00 96.84           C  
ATOM   3211  CE2 TYR C 178      13.570  29.282   4.751  1.00 96.84           C  
ATOM   3212  CZ  TYR C 178      14.427  29.674   5.762  1.00 96.84           C  
ATOM   3213  OH  TYR C 178      14.791  28.772   6.737  1.00 96.84           O  
ATOM   3214  N   ARG C 179      12.198  35.524   2.240  1.00 95.89           N  
ATOM   3215  CA  ARG C 179      12.297  36.549   1.206  1.00 95.89           C  
ATOM   3216  C   ARG C 179      13.675  36.536   0.553  1.00 95.89           C  
ATOM   3217  O   ARG C 179      14.694  36.626   1.240  1.00 95.89           O  
ATOM   3218  CB  ARG C 179      12.008  37.933   1.791  1.00 95.89           C  
ATOM   3219  CG  ARG C 179      12.034  39.054   0.764  1.00 95.89           C  
ATOM   3220  CD  ARG C 179      10.778  39.910   0.833  1.00 95.89           C  
ATOM   3221  NE  ARG C 179      10.827  41.015  -0.120  1.00 95.89           N  
ATOM   3222  CZ  ARG C 179       9.840  41.884  -0.325  1.00 95.89           C  
ATOM   3223  NH1 ARG C 179       8.703  41.792   0.356  1.00 95.89           N  
ATOM   3224  NH2 ARG C 179       9.990  42.852  -1.217  1.00 95.89           N  
ATOM   3225  N   VAL C 180      13.697  36.310  -0.664  1.00 94.66           N  
ATOM   3226  CA  VAL C 180      14.954  36.225  -1.402  1.00 94.66           C  
ATOM   3227  C   VAL C 180      15.301  37.591  -1.990  1.00 94.66           C  
ATOM   3228  O   VAL C 180      14.531  38.151  -2.775  1.00 94.66           O  
ATOM   3229  CB  VAL C 180      14.882  35.164  -2.524  1.00 94.66           C  
ATOM   3230  CG1 VAL C 180      16.242  35.002  -3.202  1.00 94.66           C  
ATOM   3231  CG2 VAL C 180      14.397  33.828  -1.965  1.00 94.66           C  
ATOM   3232  N   TRP C 181      16.499  38.046  -1.603  1.00 91.77           N  
ATOM   3233  CA  TRP C 181      16.930  39.359  -2.071  1.00 91.77           C  
ATOM   3234  C   TRP C 181      17.868  39.228  -3.265  1.00 91.77           C  
ATOM   3235  O   TRP C 181      18.387  38.144  -3.541  1.00 91.77           O  
ATOM   3236  CB  TRP C 181      17.621  40.132  -0.944  1.00 91.77           C  
ATOM   3237  CG  TRP C 181      16.783  40.290   0.288  1.00 91.77           C  
ATOM   3238  CD1 TRP C 181      16.924  39.619   1.471  1.00 91.77           C  
ATOM   3239  CD2 TRP C 181      15.671  41.174   0.458  1.00 91.77           C  
ATOM   3240  CE2 TRP C 181      15.184  40.986   1.770  1.00 91.77           C  
ATOM   3241  CE3 TRP C 181      15.038  42.108  -0.373  1.00 91.77           C  
ATOM   3242  NE1 TRP C 181      15.965  40.033   2.367  1.00 91.77           N  
ATOM   3243  CZ2 TRP C 181      14.093  41.700   2.271  1.00 91.77           C  
ATOM   3244  CZ3 TRP C 181      13.953  42.818   0.127  1.00 91.77           C  
ATOM   3245  CH2 TRP C 181      13.492  42.608   1.438  1.00 91.77           C  
ATOM   3246  N   GLY C 182      17.979  40.230  -4.148  1.00 85.11           N  
ATOM   3247  CA  GLY C 182      18.797  40.241  -5.349  1.00 85.11           C  
ATOM   3248  C   GLY C 182      20.260  39.947  -5.078  1.00 85.11           C  
ATOM   3249  O   GLY C 182      20.982  39.488  -5.965  1.00 85.11           O  
ATOM   3250  N   ASN C 183      20.733  40.184  -3.780  1.00 85.34           N  
ATOM   3251  CA  ASN C 183      22.130  39.946  -3.431  1.00 85.34           C  
ATOM   3252  C   ASN C 183      22.358  38.505  -2.984  1.00 85.34           C  
ATOM   3253  O   ASN C 183      23.297  38.223  -2.237  1.00 85.34           O  
ATOM   3254  CB  ASN C 183      22.585  40.919  -2.342  1.00 85.34           C  
ATOM   3255  CG  ASN C 183      21.660  40.925  -1.141  1.00 85.34           C  
ATOM   3256  ND2 ASN C 183      21.982  41.746  -0.148  1.00 85.34           N  
ATOM   3257  OD1 ASN C 183      20.665  40.197  -1.104  1.00 85.34           O  
ATOM   3258  N   ASN C 184      21.545  37.597  -3.361  1.00 83.02           N  
ATOM   3259  CA  ASN C 184      21.635  36.179  -3.026  1.00 83.02           C  
ATOM   3260  C   ASN C 184      21.520  35.950  -1.523  1.00 83.02           C  
ATOM   3261  O   ASN C 184      22.138  35.032  -0.982  1.00 83.02           O  
ATOM   3262  CB  ASN C 184      22.943  35.585  -3.556  1.00 83.02           C  
ATOM   3263  CG  ASN C 184      22.810  35.046  -4.966  1.00 83.02           C  
ATOM   3264  ND2 ASN C 184      23.941  34.737  -5.591  1.00 83.02           N  
ATOM   3265  OD1 ASN C 184      21.702  34.909  -5.490  1.00 83.02           O  
ATOM   3266  N   THR C 185      21.032  36.925  -0.837  1.00 90.15           N  
ATOM   3267  CA  THR C 185      20.743  36.757   0.583  1.00 90.15           C  
ATOM   3268  C   THR C 185      19.253  36.515   0.807  1.00 90.15           C  
ATOM   3269  O   THR C 185      18.433  36.810  -0.064  1.00 90.15           O  
ATOM   3270  CB  THR C 185      21.193  37.986   1.394  1.00 90.15           C  
ATOM   3271  CG2 THR C 185      22.688  38.237   1.227  1.00 90.15           C  
ATOM   3272  OG1 THR C 185      20.472  39.140   0.942  1.00 90.15           O  
ATOM   3273  N   GLU C 186      18.999  35.797   1.852  1.00 93.22           N  
ATOM   3274  CA  GLU C 186      17.607  35.492   2.174  1.00 93.22           C  
ATOM   3275  C   GLU C 186      17.281  35.869   3.617  1.00 93.22           C  
ATOM   3276  O   GLU C 186      18.155  35.836   4.486  1.00 93.22           O  
ATOM   3277  CB  GLU C 186      17.312  34.009   1.937  1.00 93.22           C  
ATOM   3278  CG  GLU C 186      17.563  33.554   0.507  1.00 93.22           C  
ATOM   3279  CD  GLU C 186      17.289  32.073   0.293  1.00 93.22           C  
ATOM   3280  OE1 GLU C 186      17.405  31.595  -0.858  1.00 93.22           O  
ATOM   3281  OE2 GLU C 186      16.956  31.386   1.284  1.00 93.22           O  
ATOM   3282  N   THR C 187      16.089  36.396   3.881  1.00 94.87           N  
ATOM   3283  CA  THR C 187      15.591  36.729   5.211  1.00 94.87           C  
ATOM   3284  C   THR C 187      14.373  35.879   5.562  1.00 94.87           C  
ATOM   3285  O   THR C 187      13.460  35.728   4.747  1.00 94.87           O  
ATOM   3286  CB  THR C 187      15.225  38.222   5.313  1.00 94.87           C  
ATOM   3287  CG2 THR C 187      15.002  38.635   6.765  1.00 94.87           C  
ATOM   3288  OG1 THR C 187      16.288  39.007   4.762  1.00 94.87           O  
ATOM   3289  N   LEU C 188      14.404  35.314   6.772  1.00 95.98           N  
ATOM   3290  CA  LEU C 188      13.276  34.518   7.243  1.00 95.98           C  
ATOM   3291  C   LEU C 188      12.096  35.412   7.610  1.00 95.98           C  
ATOM   3292  O   LEU C 188      12.218  36.286   8.471  1.00 95.98           O  
ATOM   3293  CB  LEU C 188      13.684  33.670   8.450  1.00 95.98           C  
ATOM   3294  CG  LEU C 188      12.600  32.767   9.041  1.00 95.98           C  
ATOM   3295  CD1 LEU C 188      12.248  31.652   8.063  1.00 95.98           C  
ATOM   3296  CD2 LEU C 188      13.056  32.191  10.378  1.00 95.98           C  
ATOM   3297  N   VAL C 189      11.046  35.219   6.976  1.00 94.87           N  
ATOM   3298  CA  VAL C 189       9.871  36.061   7.168  1.00 94.87           C  
ATOM   3299  C   VAL C 189       8.922  35.405   8.169  1.00 94.87           C  
ATOM   3300  O   VAL C 189       8.407  36.069   9.072  1.00 94.87           O  
ATOM   3301  CB  VAL C 189       9.137  36.324   5.833  1.00 94.87           C  
ATOM   3302  CG1 VAL C 189       7.959  37.273   6.042  1.00 94.87           C  
ATOM   3303  CG2 VAL C 189      10.106  36.889   4.796  1.00 94.87           C  
ATOM   3304  N   SER C 190       8.609  34.187   7.979  1.00 94.90           N  
ATOM   3305  CA  SER C 190       7.698  33.463   8.860  1.00 94.90           C  
ATOM   3306  C   SER C 190       8.091  31.994   8.975  1.00 94.90           C  
ATOM   3307  O   SER C 190       8.669  31.426   8.045  1.00 94.90           O  
ATOM   3308  CB  SER C 190       6.259  33.577   8.354  1.00 94.90           C  
ATOM   3309  OG  SER C 190       5.658  32.298   8.257  1.00 94.90           O  
ATOM   3310  N   LYS C 191       7.908  31.430  10.189  1.00 95.87           N  
ATOM   3311  CA  LYS C 191       8.132  30.014  10.468  1.00 95.87           C  
ATOM   3312  C   LYS C 191       7.045  29.455  11.381  1.00 95.87           C  
ATOM   3313  O   LYS C 191       6.741  30.038  12.423  1.00 95.87           O  
ATOM   3314  CB  LYS C 191       9.508  29.803  11.101  1.00 95.87           C  
ATOM   3315  CG  LYS C 191       9.847  28.345  11.373  1.00 95.87           C  
ATOM   3316  CD  LYS C 191      11.266  28.191  11.906  1.00 95.87           C  
ATOM   3317  CE  LYS C 191      11.628  26.728  12.121  1.00 95.87           C  
ATOM   3318  NZ  LYS C 191      13.069  26.561  12.477  1.00 95.87           N  
ATOM   3319  N   GLY C 192       6.374  28.417  10.991  1.00 94.93           N  
ATOM   3320  CA  GLY C 192       5.327  27.804  11.794  1.00 94.93           C  
ATOM   3321  C   GLY C 192       4.635  26.651  11.092  1.00 94.93           C  
ATOM   3322  O   GLY C 192       5.141  26.130  10.095  1.00 94.93           O  
ATOM   3323  N   LYS C 193       3.522  26.263  11.644  1.00 95.01           N  
ATOM   3324  CA  LYS C 193       2.762  25.139  11.104  1.00 95.01           C  
ATOM   3325  C   LYS C 193       1.793  25.601  10.019  1.00 95.01           C  
ATOM   3326  O   LYS C 193       1.210  24.779   9.309  1.00 95.01           O  
ATOM   3327  CB  LYS C 193       1.998  24.424  12.219  1.00 95.01           C  
ATOM   3328  CG  LYS C 193       2.892  23.818  13.291  1.00 95.01           C  
ATOM   3329  CD  LYS C 193       3.714  22.659  12.744  1.00 95.01           C  
ATOM   3330  CE  LYS C 193       4.516  21.973  13.843  1.00 95.01           C  
ATOM   3331  NZ  LYS C 193       5.570  21.077  13.282  1.00 95.01           N  
ATOM   3332  N   GLU C 194       1.727  26.952   9.881  1.00 95.07           N  
ATOM   3333  CA  GLU C 194       0.850  27.511   8.856  1.00 95.07           C  
ATOM   3334  C   GLU C 194       1.470  27.381   7.468  1.00 95.07           C  
ATOM   3335  O   GLU C 194       2.606  27.805   7.247  1.00 95.07           O  
ATOM   3336  CB  GLU C 194       0.538  28.979   9.157  1.00 95.07           C  
ATOM   3337  CG  GLU C 194      -0.278  29.186  10.425  1.00 95.07           C  
ATOM   3338  CD  GLU C 194      -0.760  30.617  10.601  1.00 95.07           C  
ATOM   3339  OE1 GLU C 194      -1.480  30.899  11.586  1.00 95.07           O  
ATOM   3340  OE2 GLU C 194      -0.416  31.464   9.747  1.00 95.07           O  
ATOM   3341  N   ALA C 195       0.753  26.898   6.576  1.00 96.29           N  
ATOM   3342  CA  ALA C 195       1.253  26.629   5.229  1.00 96.29           C  
ATOM   3343  C   ALA C 195       1.179  27.878   4.357  1.00 96.29           C  
ATOM   3344  O   ALA C 195       1.642  27.872   3.213  1.00 96.29           O  
ATOM   3345  CB  ALA C 195       0.469  25.487   4.589  1.00 96.29           C  
ATOM   3346  N   THR C 196       0.595  28.922   4.865  1.00 96.83           N  
ATOM   3347  CA  THR C 196       0.410  30.131   4.069  1.00 96.83           C  
ATOM   3348  C   THR C 196       1.086  31.325   4.735  1.00 96.83           C  
ATOM   3349  O   THR C 196       1.191  31.382   5.962  1.00 96.83           O  
ATOM   3350  CB  THR C 196      -1.085  30.436   3.858  1.00 96.83           C  
ATOM   3351  CG2 THR C 196      -1.781  29.292   3.126  1.00 96.83           C  
ATOM   3352  OG1 THR C 196      -1.713  30.625   5.132  1.00 96.83           O  
ATOM   3353  N   LEU C 197       1.639  32.150   3.947  1.00 96.21           N  
ATOM   3354  CA  LEU C 197       2.135  33.455   4.373  1.00 96.21           C  
ATOM   3355  C   LEU C 197       1.205  34.569   3.905  1.00 96.21           C  
ATOM   3356  O   LEU C 197       0.961  34.716   2.705  1.00 96.21           O  
ATOM   3357  CB  LEU C 197       3.548  33.693   3.836  1.00 96.21           C  
ATOM   3358  CG  LEU C 197       4.160  35.065   4.124  1.00 96.21           C  
ATOM   3359  CD1 LEU C 197       4.451  35.213   5.614  1.00 96.21           C  
ATOM   3360  CD2 LEU C 197       5.429  35.267   3.303  1.00 96.21           C  
ATOM   3361  N   THR C 198       0.646  35.259   4.809  1.00 96.16           N  
ATOM   3362  CA  THR C 198      -0.274  36.339   4.477  1.00 96.16           C  
ATOM   3363  C   THR C 198       0.305  37.690   4.888  1.00 96.16           C  
ATOM   3364  O   THR C 198       0.756  37.859   6.024  1.00 96.16           O  
ATOM   3365  CB  THR C 198      -1.642  36.137   5.155  1.00 96.16           C  
ATOM   3366  CG2 THR C 198      -2.645  37.188   4.693  1.00 96.16           C  
ATOM   3367  OG1 THR C 198      -2.144  34.836   4.826  1.00 96.16           O  
ATOM   3368  N   LYS C 199       0.438  38.644   4.035  1.00 94.44           N  
ATOM   3369  CA  LYS C 199       0.817  40.032   4.283  1.00 94.44           C  
ATOM   3370  C   LYS C 199      -0.304  40.988   3.883  1.00 94.44           C  
ATOM   3371  O   LYS C 199      -0.629  41.110   2.701  1.00 94.44           O  
ATOM   3372  CB  LYS C 199       2.099  40.381   3.526  1.00 94.44           C  
ATOM   3373  CG  LYS C 199       2.622  41.782   3.807  1.00 94.44           C  
ATOM   3374  CD  LYS C 199       3.320  41.857   5.159  1.00 94.44           C  
ATOM   3375  CE  LYS C 199       3.864  43.253   5.431  1.00 94.44           C  
ATOM   3376  NZ  LYS C 199       4.768  43.274   6.620  1.00 94.44           N  
ATOM   3377  N   PRO C 200      -0.898  41.560   4.821  1.00 94.01           N  
ATOM   3378  CA  PRO C 200      -1.986  42.482   4.488  1.00 94.01           C  
ATOM   3379  C   PRO C 200      -1.485  43.798   3.897  1.00 94.01           C  
ATOM   3380  O   PRO C 200      -0.351  44.206   4.162  1.00 94.01           O  
ATOM   3381  CB  PRO C 200      -2.675  42.716   5.835  1.00 94.01           C  
ATOM   3382  CG  PRO C 200      -1.605  42.495   6.855  1.00 94.01           C  
ATOM   3383  CD  PRO C 200      -0.596  41.538   6.287  1.00 94.01           C  
ATOM   3384  N   MET C 201      -2.237  44.434   3.089  1.00 91.58           N  
ATOM   3385  CA  MET C 201      -1.993  45.761   2.528  1.00 91.58           C  
ATOM   3386  C   MET C 201      -0.599  45.845   1.917  1.00 91.58           C  
ATOM   3387  O   MET C 201       0.226  46.649   2.353  1.00 91.58           O  
ATOM   3388  CB  MET C 201      -2.161  46.837   3.601  1.00 91.58           C  
ATOM   3389  CG  MET C 201      -3.569  46.925   4.167  1.00 91.58           C  
ATOM   3390  SD  MET C 201      -3.778  48.343   5.314  1.00 91.58           S  
ATOM   3391  CE  MET C 201      -5.099  47.700   6.379  1.00 91.58           C  
ATOM   3392  N   VAL C 202      -0.465  45.120   0.929  1.00 91.58           N  
ATOM   3393  CA  VAL C 202       0.863  44.998   0.336  1.00 91.58           C  
ATOM   3394  C   VAL C 202       1.219  46.283  -0.407  1.00 91.58           C  
ATOM   3395  O   VAL C 202       0.337  46.968  -0.931  1.00 91.58           O  
ATOM   3396  CB  VAL C 202       0.948  43.787  -0.621  1.00 91.58           C  
ATOM   3397  CG1 VAL C 202       0.196  44.072  -1.920  1.00 91.58           C  
ATOM   3398  CG2 VAL C 202       2.407  43.438  -0.910  1.00 91.58           C  
ATOM   3399  N   GLY C 203       2.490  46.682  -0.501  1.00 91.89           N  
ATOM   3400  CA  GLY C 203       3.057  47.797  -1.244  1.00 91.89           C  
ATOM   3401  C   GLY C 203       4.122  47.374  -2.236  1.00 91.89           C  
ATOM   3402  O   GLY C 203       4.430  46.186  -2.355  1.00 91.89           O  
ATOM   3403  N   PRO C 204       4.633  48.310  -3.054  1.00 91.86           N  
ATOM   3404  CA  PRO C 204       5.678  48.010  -4.035  1.00 91.86           C  
ATOM   3405  C   PRO C 204       6.925  47.398  -3.401  1.00 91.86           C  
ATOM   3406  O   PRO C 204       7.654  46.652  -4.060  1.00 91.86           O  
ATOM   3407  CB  PRO C 204       5.993  49.379  -4.645  1.00 91.86           C  
ATOM   3408  CG  PRO C 204       4.822  50.236  -4.285  1.00 91.86           C  
ATOM   3409  CD  PRO C 204       4.157  49.649  -3.073  1.00 91.86           C  
ATOM   3410  N   GLU C 205       7.145  47.628  -2.088  1.00 91.39           N  
ATOM   3411  CA  GLU C 205       8.324  47.099  -1.410  1.00 91.39           C  
ATOM   3412  C   GLU C 205       8.179  45.606  -1.131  1.00 91.39           C  
ATOM   3413  O   GLU C 205       9.170  44.915  -0.890  1.00 91.39           O  
ATOM   3414  CB  GLU C 205       8.577  47.856  -0.103  1.00 91.39           C  
ATOM   3415  CG  GLU C 205       7.477  47.679   0.933  1.00 91.39           C  
ATOM   3416  CD  GLU C 205       6.321  48.651   0.753  1.00 91.39           C  
ATOM   3417  OE1 GLU C 205       5.455  48.738   1.652  1.00 91.39           O  
ATOM   3418  OE2 GLU C 205       6.283  49.331  -0.297  1.00 91.39           O  
ATOM   3419  N   ASP C 206       6.952  45.214  -1.094  1.00 93.86           N  
ATOM   3420  CA  ASP C 206       6.677  43.812  -0.800  1.00 93.86           C  
ATOM   3421  C   ASP C 206       6.856  42.945  -2.044  1.00 93.86           C  
ATOM   3422  O   ASP C 206       6.814  41.716  -1.962  1.00 93.86           O  
ATOM   3423  CB  ASP C 206       5.261  43.648  -0.243  1.00 93.86           C  
ATOM   3424  CG  ASP C 206       5.073  44.315   1.108  1.00 93.86           C  
ATOM   3425  OD1 ASP C 206       5.941  44.153   1.993  1.00 93.86           O  
ATOM   3426  OD2 ASP C 206       4.048  45.005   1.289  1.00 93.86           O  
ATOM   3427  N   ALA C 207       7.033  43.554  -3.248  1.00 94.24           N  
ATOM   3428  CA  ALA C 207       7.276  42.801  -4.476  1.00 94.24           C  
ATOM   3429  C   ALA C 207       8.657  42.154  -4.457  1.00 94.24           C  
ATOM   3430  O   ALA C 207       9.557  42.615  -3.750  1.00 94.24           O  
ATOM   3431  CB  ALA C 207       7.133  43.711  -5.694  1.00 94.24           C  
ATOM   3432  N   GLY C 208       8.702  41.030  -5.185  1.00 93.74           N  
ATOM   3433  CA  GLY C 208       9.974  40.328  -5.250  1.00 93.74           C  
ATOM   3434  C   GLY C 208       9.824  38.819  -5.226  1.00 93.74           C  
ATOM   3435  O   GLY C 208       8.786  38.285  -5.625  1.00 93.74           O  
ATOM   3436  N   SER C 209      10.994  38.205  -4.748  1.00 95.32           N  
ATOM   3437  CA  SER C 209      11.049  36.747  -4.754  1.00 95.32           C  
ATOM   3438  C   SER C 209      10.957  36.186  -3.338  1.00 95.32           C  
ATOM   3439  O   SER C 209      11.571  36.719  -2.412  1.00 95.32           O  
ATOM   3440  CB  SER C 209      12.337  36.262  -5.420  1.00 95.32           C  
ATOM   3441  OG  SER C 209      12.394  36.685  -6.772  1.00 95.32           O  
ATOM   3442  N   TYR C 210      10.049  35.224  -3.195  1.00 96.48           N  
ATOM   3443  CA  TYR C 210       9.891  34.517  -1.929  1.00 96.48           C  
ATOM   3444  C   TYR C 210      10.129  33.023  -2.108  1.00 96.48           C  
ATOM   3445  O   TYR C 210      10.040  32.502  -3.222  1.00 96.48           O  
ATOM   3446  CB  TYR C 210       8.494  34.757  -1.350  1.00 96.48           C  
ATOM   3447  CG  TYR C 210       8.243  36.189  -0.943  1.00 96.48           C  
ATOM   3448  CD1 TYR C 210       8.316  36.577   0.393  1.00 96.48           C  
ATOM   3449  CD2 TYR C 210       7.932  37.156  -1.893  1.00 96.48           C  
ATOM   3450  CE1 TYR C 210       8.084  37.894   0.773  1.00 96.48           C  
ATOM   3451  CE2 TYR C 210       7.698  38.476  -1.525  1.00 96.48           C  
ATOM   3452  CZ  TYR C 210       7.777  38.836  -0.192  1.00 96.48           C  
ATOM   3453  OH  TYR C 210       7.546  40.142   0.179  1.00 96.48           O  
ATOM   3454  N   ARG C 211      10.503  32.360  -1.045  1.00 95.79           N  
ATOM   3455  CA  ARG C 211      10.737  30.919  -1.053  1.00 95.79           C  
ATOM   3456  C   ARG C 211      10.111  30.256   0.170  1.00 95.79           C  
ATOM   3457  O   ARG C 211      10.235  30.762   1.288  1.00 95.79           O  
ATOM   3458  CB  ARG C 211      12.236  30.617  -1.103  1.00 95.79           C  
ATOM   3459  CG  ARG C 211      12.562  29.141  -1.265  1.00 95.79           C  
ATOM   3460  CD  ARG C 211      14.063  28.899  -1.338  1.00 95.79           C  
ATOM   3461  NE  ARG C 211      14.721  29.212  -0.072  1.00 95.79           N  
ATOM   3462  CZ  ARG C 211      15.995  29.573   0.051  1.00 95.79           C  
ATOM   3463  NH1 ARG C 211      16.777  29.676  -1.018  1.00 95.79           N  
ATOM   3464  NH2 ARG C 211      16.492  29.835   1.251  1.00 95.79           N  
ATOM   3465  N   CYS C 212       9.381  29.267  -0.107  1.00 96.53           N  
ATOM   3466  CA  CYS C 212       8.817  28.471   0.978  1.00 96.53           C  
ATOM   3467  C   CYS C 212       9.551  27.143   1.119  1.00 96.53           C  
ATOM   3468  O   CYS C 212       9.848  26.484   0.121  1.00 96.53           O  
ATOM   3469  CB  CYS C 212       7.329  28.218   0.740  1.00 96.53           C  
ATOM   3470  SG  CYS C 212       6.607  27.007   1.869  1.00 96.53           S  
ATOM   3471  N   GLU C 213       9.861  26.701   2.282  1.00 94.93           N  
ATOM   3472  CA  GLU C 213      10.499  25.425   2.589  1.00 94.93           C  
ATOM   3473  C   GLU C 213       9.738  24.675   3.678  1.00 94.93           C  
ATOM   3474  O   GLU C 213       9.560  25.189   4.784  1.00 94.93           O  
ATOM   3475  CB  GLU C 213      11.953  25.639   3.016  1.00 94.93           C  
ATOM   3476  CG  GLU C 213      12.758  24.352   3.130  1.00 94.93           C  
ATOM   3477  CD  GLU C 213      14.230  24.588   3.425  1.00 94.93           C  
ATOM   3478  OE1 GLU C 213      14.875  23.705   4.033  1.00 94.93           O  
ATOM   3479  OE2 GLU C 213      14.741  25.665   3.047  1.00 94.93           O  
ATOM   3480  N   LEU C 214       9.234  23.571   3.330  1.00 95.74           N  
ATOM   3481  CA  LEU C 214       8.629  22.692   4.325  1.00 95.74           C  
ATOM   3482  C   LEU C 214       9.655  21.713   4.882  1.00 95.74           C  
ATOM   3483  O   LEU C 214      10.179  20.871   4.149  1.00 95.74           O  
ATOM   3484  CB  LEU C 214       7.450  21.926   3.717  1.00 95.74           C  
ATOM   3485  CG  LEU C 214       6.752  20.920   4.633  1.00 95.74           C  
ATOM   3486  CD1 LEU C 214       6.180  21.627   5.859  1.00 95.74           C  
ATOM   3487  CD2 LEU C 214       5.654  20.180   3.876  1.00 95.74           C  
ATOM   3488  N   GLY C 215       9.855  21.778   6.102  1.00 93.99           N  
ATOM   3489  CA  GLY C 215      10.871  20.954   6.738  1.00 93.99           C  
ATOM   3490  C   GLY C 215      10.404  19.536   7.009  1.00 93.99           C  
ATOM   3491  O   GLY C 215       9.205  19.255   6.977  1.00 93.99           O  
ATOM   3492  N   SER C 216      11.391  18.612   7.224  1.00 92.85           N  
ATOM   3493  CA  SER C 216      11.163  17.214   7.576  1.00 92.85           C  
ATOM   3494  C   SER C 216      12.153  16.742   8.634  1.00 92.85           C  
ATOM   3495  O   SER C 216      13.178  17.387   8.866  1.00 92.85           O  
ATOM   3496  CB  SER C 216      11.267  16.326   6.336  1.00 92.85           C  
ATOM   3497  OG  SER C 216      11.379  14.962   6.702  1.00 92.85           O  
ATOM   3498  N   VAL C 217      11.690  15.758   9.320  1.00 90.19           N  
ATOM   3499  CA  VAL C 217      12.575  15.185  10.329  1.00 90.19           C  
ATOM   3500  C   VAL C 217      13.829  14.628   9.659  1.00 90.19           C  
ATOM   3501  O   VAL C 217      14.869  14.473  10.305  1.00 90.19           O  
ATOM   3502  CB  VAL C 217      11.868  14.078  11.141  1.00 90.19           C  
ATOM   3503  CG1 VAL C 217      10.793  14.675  12.048  1.00 90.19           C  
ATOM   3504  CG2 VAL C 217      11.261  13.034  10.205  1.00 90.19           C  
ATOM   3505  N   ASN C 218      13.624  14.480   8.379  1.00 81.66           N  
ATOM   3506  CA  ASN C 218      14.811  14.107   7.616  1.00 81.66           C  
ATOM   3507  C   ASN C 218      15.672  15.322   7.287  1.00 81.66           C  
ATOM   3508  O   ASN C 218      15.263  16.460   7.524  1.00 81.66           O  
ATOM   3509  CB  ASN C 218      14.415  13.374   6.333  1.00 81.66           C  
ATOM   3510  CG  ASN C 218      13.799  12.015   6.603  1.00 81.66           C  
ATOM   3511  ND2 ASN C 218      13.223  11.409   5.571  1.00 81.66           N  
ATOM   3512  OD1 ASN C 218      13.840  11.514   7.730  1.00 81.66           O  
ATOM   3513  N   SER C 219      16.978  15.344   7.289  1.00 77.90           N  
ATOM   3514  CA  SER C 219      17.929  16.426   7.054  1.00 77.90           C  
ATOM   3515  C   SER C 219      17.576  17.207   5.792  1.00 77.90           C  
ATOM   3516  O   SER C 219      17.916  18.386   5.671  1.00 77.90           O  
ATOM   3517  CB  SER C 219      19.351  15.876   6.942  1.00 77.90           C  
ATOM   3518  OG  SER C 219      19.531  14.768   7.807  1.00 77.90           O  
ATOM   3519  N   SER C 220      16.616  16.717   4.894  1.00 86.42           N  
ATOM   3520  CA  SER C 220      16.254  17.400   3.657  1.00 86.42           C  
ATOM   3521  C   SER C 220      14.813  17.899   3.702  1.00 86.42           C  
ATOM   3522  O   SER C 220      13.953  17.273   4.326  1.00 86.42           O  
ATOM   3523  CB  SER C 220      16.442  16.472   2.456  1.00 86.42           C  
ATOM   3524  OG  SER C 220      15.634  15.314   2.583  1.00 86.42           O  
ATOM   3525  N   PRO C 221      14.622  19.098   3.145  1.00 92.35           N  
ATOM   3526  CA  PRO C 221      13.249  19.609   3.121  1.00 92.35           C  
ATOM   3527  C   PRO C 221      12.302  18.721   2.318  1.00 92.35           C  
ATOM   3528  O   PRO C 221      12.729  18.051   1.374  1.00 92.35           O  
ATOM   3529  CB  PRO C 221      13.396  20.984   2.466  1.00 92.35           C  
ATOM   3530  CG  PRO C 221      14.778  20.991   1.897  1.00 92.35           C  
ATOM   3531  CD  PRO C 221      15.533  19.823   2.464  1.00 92.35           C  
ATOM   3532  N   ALA C 222      11.074  18.705   2.725  1.00 94.95           N  
ATOM   3533  CA  ALA C 222      10.048  17.921   2.041  1.00 94.95           C  
ATOM   3534  C   ALA C 222       9.590  18.614   0.761  1.00 94.95           C  
ATOM   3535  O   ALA C 222       9.390  17.964  -0.267  1.00 94.95           O  
ATOM   3536  CB  ALA C 222       8.858  17.681   2.968  1.00 94.95           C  
ATOM   3537  N   THR C 223       9.449  19.937   0.876  1.00 95.67           N  
ATOM   3538  CA  THR C 223       8.969  20.714  -0.261  1.00 95.67           C  
ATOM   3539  C   THR C 223       9.668  22.069  -0.323  1.00 95.67           C  
ATOM   3540  O   THR C 223       9.946  22.679   0.712  1.00 95.67           O  
ATOM   3541  CB  THR C 223       7.444  20.923  -0.190  1.00 95.67           C  
ATOM   3542  CG2 THR C 223       6.963  21.843  -1.308  1.00 95.67           C  
ATOM   3543  OG1 THR C 223       6.789  19.655  -0.314  1.00 95.67           O  
ATOM   3544  N   ILE C 224       9.993  22.453  -1.575  1.00 95.66           N  
ATOM   3545  CA  ILE C 224      10.507  23.793  -1.837  1.00 95.66           C  
ATOM   3546  C   ILE C 224       9.702  24.443  -2.962  1.00 95.66           C  
ATOM   3547  O   ILE C 224       9.604  23.892  -4.061  1.00 95.66           O  
ATOM   3548  CB  ILE C 224      12.008  23.761  -2.201  1.00 95.66           C  
ATOM   3549  CG1 ILE C 224      12.821  23.139  -1.059  1.00 95.66           C  
ATOM   3550  CG2 ILE C 224      12.514  25.170  -2.528  1.00 95.66           C  
ATOM   3551  CD1 ILE C 224      14.289  22.915  -1.396  1.00 95.66           C  
ATOM   3552  N   ILE C 225       9.141  25.552  -2.689  1.00 96.12           N  
ATOM   3553  CA  ILE C 225       8.381  26.292  -3.690  1.00 96.12           C  
ATOM   3554  C   ILE C 225       8.890  27.730  -3.767  1.00 96.12           C  
ATOM   3555  O   ILE C 225       9.101  28.376  -2.737  1.00 96.12           O  
ATOM   3556  CB  ILE C 225       6.868  26.275  -3.378  1.00 96.12           C  
ATOM   3557  CG1 ILE C 225       6.334  24.839  -3.397  1.00 96.12           C  
ATOM   3558  CG2 ILE C 225       6.102  27.158  -4.368  1.00 96.12           C  
ATOM   3559  CD1 ILE C 225       4.860  24.721  -3.039  1.00 96.12           C  
ATOM   3560  N   ASN C 226       9.058  28.222  -4.956  1.00 95.29           N  
ATOM   3561  CA  ASN C 226       9.472  29.603  -5.179  1.00 95.29           C  
ATOM   3562  C   ASN C 226       8.312  30.463  -5.672  1.00 95.29           C  
ATOM   3563  O   ASN C 226       7.504  30.015  -6.487  1.00 95.29           O  
ATOM   3564  CB  ASN C 226      10.636  29.662  -6.169  1.00 95.29           C  
ATOM   3565  CG  ASN C 226      11.874  28.952  -5.658  1.00 95.29           C  
ATOM   3566  ND2 ASN C 226      12.365  27.986  -6.428  1.00 95.29           N  
ATOM   3567  OD1 ASN C 226      12.386  29.268  -4.581  1.00 95.29           O  
ATOM   3568  N   PHE C 227       8.233  31.659  -5.074  1.00 96.29           N  
ATOM   3569  CA  PHE C 227       7.180  32.591  -5.458  1.00 96.29           C  
ATOM   3570  C   PHE C 227       7.773  33.865  -6.046  1.00 96.29           C  
ATOM   3571  O   PHE C 227       8.791  34.364  -5.562  1.00 96.29           O  
ATOM   3572  CB  PHE C 227       6.296  32.931  -4.254  1.00 96.29           C  
ATOM   3573  CG  PHE C 227       5.632  31.732  -3.630  1.00 96.29           C  
ATOM   3574  CD1 PHE C 227       4.369  31.326  -4.044  1.00 96.29           C  
ATOM   3575  CD2 PHE C 227       6.271  31.011  -2.631  1.00 96.29           C  
ATOM   3576  CE1 PHE C 227       3.752  30.218  -3.470  1.00 96.29           C  
ATOM   3577  CE2 PHE C 227       5.661  29.903  -2.052  1.00 96.29           C  
ATOM   3578  CZ  PHE C 227       4.401  29.508  -2.471  1.00 96.29           C  
ATOM   3579  N   HIS C 228       7.239  34.287  -7.142  1.00 96.18           N  
ATOM   3580  CA  HIS C 228       7.538  35.600  -7.703  1.00 96.18           C  
ATOM   3581  C   HIS C 228       6.337  36.534  -7.591  1.00 96.18           C  
ATOM   3582  O   HIS C 228       5.338  36.352  -8.289  1.00 96.18           O  
ATOM   3583  CB  HIS C 228       7.969  35.472  -9.165  1.00 96.18           C  
ATOM   3584  CG  HIS C 228       8.487  36.747  -9.751  1.00 96.18           C  
ATOM   3585  CD2 HIS C 228       8.095  37.447 -10.842  1.00 96.18           C  
ATOM   3586  ND1 HIS C 228       9.541  37.444  -9.202  1.00 96.18           N  
ATOM   3587  CE1 HIS C 228       9.775  38.522  -9.931  1.00 96.18           C  
ATOM   3588  NE2 HIS C 228       8.912  38.547 -10.933  1.00 96.18           N  
ATOM   3589  N   VAL C 229       6.484  37.532  -6.743  1.00 95.92           N  
ATOM   3590  CA  VAL C 229       5.364  38.410  -6.426  1.00 95.92           C  
ATOM   3591  C   VAL C 229       5.513  39.731  -7.176  1.00 95.92           C  
ATOM   3592  O   VAL C 229       6.566  40.370  -7.117  1.00 95.92           O  
ATOM   3593  CB  VAL C 229       5.258  38.670  -4.905  1.00 95.92           C  
ATOM   3594  CG1 VAL C 229       4.104  39.622  -4.600  1.00 95.92           C  
ATOM   3595  CG2 VAL C 229       5.084  37.354  -4.151  1.00 95.92           C  
ATOM   3596  N   THR C 230       4.468  40.105  -7.885  1.00 95.13           N  
ATOM   3597  CA  THR C 230       4.390  41.394  -8.564  1.00 95.13           C  
ATOM   3598  C   THR C 230       3.218  42.215  -8.032  1.00 95.13           C  
ATOM   3599  O   THR C 230       2.090  41.724  -7.965  1.00 95.13           O  
ATOM   3600  CB  THR C 230       4.247  41.216 -10.086  1.00 95.13           C  
ATOM   3601  CG2 THR C 230       4.581  42.507 -10.826  1.00 95.13           C  
ATOM   3602  OG1 THR C 230       5.137  40.183 -10.527  1.00 95.13           O  
ATOM   3603  N   VAL C 231       3.531  43.408  -7.571  1.00 93.40           N  
ATOM   3604  CA  VAL C 231       2.491  44.289  -7.049  1.00 93.40           C  
ATOM   3605  C   VAL C 231       2.035  45.255  -8.141  1.00 93.40           C  
ATOM   3606  O   VAL C 231       2.846  46.000  -8.698  1.00 93.40           O  
ATOM   3607  CB  VAL C 231       2.982  45.077  -5.813  1.00 93.40           C  
ATOM   3608  CG1 VAL C 231       1.887  46.009  -5.297  1.00 93.40           C  
ATOM   3609  CG2 VAL C 231       3.431  44.115  -4.714  1.00 93.40           C  
ATOM   3610  N   LEU C 232       0.750  45.208  -8.450  1.00 92.42           N  
ATOM   3611  CA  LEU C 232       0.171  46.061  -9.482  1.00 92.42           C  
ATOM   3612  C   LEU C 232      -0.360  47.359  -8.879  1.00 92.42           C  
ATOM   3613  O   LEU C 232      -0.970  47.346  -7.808  1.00 92.42           O  
ATOM   3614  CB  LEU C 232      -0.956  45.327 -10.214  1.00 92.42           C  
ATOM   3615  CG  LEU C 232      -0.597  43.970 -10.822  1.00 92.42           C  
ATOM   3616  CD1 LEU C 232      -1.857  43.253 -11.298  1.00 92.42           C  
ATOM   3617  CD2 LEU C 232       0.393  44.142 -11.969  1.00 92.42           C  
ATOM   3618  N   PRO C 233       0.067  48.426  -9.369  1.00 84.98           N  
ATOM   3619  CA  PRO C 233      -0.394  49.712  -8.842  1.00 84.98           C  
ATOM   3620  C   PRO C 233      -1.913  49.861  -8.895  1.00 84.98           C  
ATOM   3621  O   PRO C 233      -2.577  49.179  -9.679  1.00 84.98           O  
ATOM   3622  CB  PRO C 233       0.288  50.732  -9.757  1.00 84.98           C  
ATOM   3623  CG  PRO C 233       0.769  49.936 -10.926  1.00 84.98           C  
ATOM   3624  CD  PRO C 233       0.664  48.477 -10.585  1.00 84.98           C  
ATOM   3625  N   LYS C 234      -2.507  50.366  -7.888  1.00 71.41           N  
ATOM   3626  CA  LYS C 234      -3.945  50.614  -7.836  1.00 71.41           C  
ATOM   3627  C   LYS C 234      -4.436  51.265  -9.126  1.00 71.41           C  
ATOM   3628  O   LYS C 234      -3.768  52.141  -9.679  1.00 71.41           O  
ATOM   3629  CB  LYS C 234      -4.295  51.496  -6.637  1.00 71.41           C  
ATOM   3630  CG  LYS C 234      -5.406  50.936  -5.761  1.00 71.41           C  
ATOM   3631  CD  LYS C 234      -5.685  51.840  -4.567  1.00 71.41           C  
ATOM   3632  CE  LYS C 234      -6.800  51.283  -3.692  1.00 71.41           C  
ATOM   3633  NZ  LYS C 234      -7.076  52.166  -2.519  1.00 71.41           N  
ATOM   3634  N   MET C 235      -4.958  50.542  -9.984  1.00 60.46           N  
ATOM   3635  CA  MET C 235      -5.556  51.246 -11.114  1.00 60.46           C  
ATOM   3636  C   MET C 235      -6.466  52.371 -10.635  1.00 60.46           C  
ATOM   3637  O   MET C 235      -7.296  52.168  -9.747  1.00 60.46           O  
ATOM   3638  CB  MET C 235      -6.343  50.277 -11.998  1.00 60.46           C  
ATOM   3639  CG  MET C 235      -5.474  49.467 -12.945  1.00 60.46           C  
ATOM   3640  SD  MET C 235      -5.993  49.639 -14.697  1.00 60.46           S  
ATOM   3641  CE  MET C 235      -5.508  48.012 -15.336  1.00 60.46           C  
ATOM   3642  N   ILE C 236      -5.940  53.590 -10.370  1.00 50.49           N  
ATOM   3643  CA  ILE C 236      -6.903  54.676 -10.219  1.00 50.49           C  
ATOM   3644  C   ILE C 236      -8.072  54.468 -11.179  1.00 50.49           C  
ATOM   3645  O   ILE C 236      -7.883  54.432 -12.397  1.00 50.49           O  
ATOM   3646  CB  ILE C 236      -6.245  56.052 -10.465  1.00 50.49           C  
ATOM   3647  CG1 ILE C 236      -4.990  56.208  -9.597  1.00 50.49           C  
ATOM   3648  CG2 ILE C 236      -7.242  57.183 -10.195  1.00 50.49           C  
ATOM   3649  CD1 ILE C 236      -4.088  57.360 -10.015  1.00 50.49           C  
ATOM   3650  N   LYS C 237      -8.955  53.435 -10.862  1.00 47.88           N  
ATOM   3651  CA  LYS C 237     -10.155  53.515 -11.690  1.00 47.88           C  
ATOM   3652  C   LYS C 237     -10.534  54.966 -11.971  1.00 47.88           C  
ATOM   3653  O   LYS C 237     -10.764  55.743 -11.042  1.00 47.88           O  
ATOM   3654  CB  LYS C 237     -11.321  52.789 -11.017  1.00 47.88           C  
ATOM   3655  CG  LYS C 237     -11.433  51.318 -11.391  1.00 47.88           C  
ATOM   3656  CD  LYS C 237     -12.650  50.668 -10.745  1.00 47.88           C  
ATOM   3657  CE  LYS C 237     -12.732  49.184 -11.073  1.00 47.88           C  
ATOM   3658  NZ  LYS C 237     -13.922  48.542 -10.440  1.00 47.88           N  
ATOM   3659  N   GLU C 238      -9.779  55.730 -12.807  1.00 43.69           N  
ATOM   3660  CA  GLU C 238     -10.373  57.002 -13.207  1.00 43.69           C  
ATOM   3661  C   GLU C 238     -11.894  56.899 -13.288  1.00 43.69           C  
ATOM   3662  O   GLU C 238     -12.426  56.066 -14.024  1.00 43.69           O  
ATOM   3663  CB  GLU C 238      -9.804  57.461 -14.552  1.00 43.69           C  
ATOM   3664  CG  GLU C 238      -9.088  58.803 -14.490  1.00 43.69           C  
ATOM   3665  CD  GLU C 238      -8.503  59.232 -15.826  1.00 43.69           C  
ATOM   3666  OE1 GLU C 238      -8.013  60.380 -15.934  1.00 43.69           O  
ATOM   3667  OE2 GLU C 238      -8.536  58.415 -16.774  1.00 43.69           O  
ATOM   3668  N   GLU C 239     -12.540  56.863 -12.066  1.00 43.32           N  
ATOM   3669  CA  GLU C 239     -13.996  56.964 -12.097  1.00 43.32           C  
ATOM   3670  C   GLU C 239     -14.466  57.827 -13.263  1.00 43.32           C  
ATOM   3671  O   GLU C 239     -14.067  58.987 -13.385  1.00 43.32           O  
ATOM   3672  CB  GLU C 239     -14.524  57.532 -10.777  1.00 43.32           C  
ATOM   3673  CG  GLU C 239     -15.508  56.616 -10.062  1.00 43.32           C  
ATOM   3674  CD  GLU C 239     -16.029  57.196  -8.757  1.00 43.32           C  
ATOM   3675  OE1 GLU C 239     -16.970  56.618  -8.168  1.00 43.32           O  
ATOM   3676  OE2 GLU C 239     -15.490  58.237  -8.319  1.00 43.32           O  
ATOM   3677  N   LYS C 240     -14.483  57.390 -14.447  1.00 43.13           N  
ATOM   3678  CA  LYS C 240     -15.124  58.196 -15.481  1.00 43.13           C  
ATOM   3679  C   LYS C 240     -16.306  58.978 -14.914  1.00 43.13           C  
ATOM   3680  O   LYS C 240     -17.164  58.411 -14.235  1.00 43.13           O  
ATOM   3681  CB  LYS C 240     -15.588  57.312 -16.640  1.00 43.13           C  
ATOM   3682  CG  LYS C 240     -14.564  57.164 -17.755  1.00 43.13           C  
ATOM   3683  CD  LYS C 240     -15.113  56.345 -18.915  1.00 43.13           C  
ATOM   3684  CE  LYS C 240     -14.066  56.139 -20.001  1.00 43.13           C  
ATOM   3685  NZ  LYS C 240     -14.593  55.315 -21.130  1.00 43.13           N  
ATOM   3686  N   PRO C 241     -16.052  60.328 -14.561  1.00 43.10           N  
ATOM   3687  CA  PRO C 241     -17.154  61.102 -13.983  1.00 43.10           C  
ATOM   3688  C   PRO C 241     -18.515  60.710 -14.553  1.00 43.10           C  
ATOM   3689  O   PRO C 241     -18.607  60.297 -15.712  1.00 43.10           O  
ATOM   3690  CB  PRO C 241     -16.802  62.546 -14.354  1.00 43.10           C  
ATOM   3691  CG  PRO C 241     -15.634  62.429 -15.278  1.00 43.10           C  
ATOM   3692  CD  PRO C 241     -15.259  60.979 -15.393  1.00 43.10           C  
ATOM   3693  N   SER C 242     -19.345  60.076 -13.734  1.00 40.93           N  
ATOM   3694  CA  SER C 242     -20.683  59.773 -14.230  1.00 40.93           C  
ATOM   3695  C   SER C 242     -21.202  60.887 -15.133  1.00 40.93           C  
ATOM   3696  O   SER C 242     -21.034  62.070 -14.828  1.00 40.93           O  
ATOM   3697  CB  SER C 242     -21.650  59.556 -13.066  1.00 40.93           C  
ATOM   3698  OG  SER C 242     -21.064  58.733 -12.072  1.00 40.93           O  
ATOM   3699  N   PRO C 243     -21.199  60.729 -16.494  1.00 37.80           N  
ATOM   3700  CA  PRO C 243     -21.655  61.828 -17.348  1.00 37.80           C  
ATOM   3701  C   PRO C 243     -22.782  62.640 -16.715  1.00 37.80           C  
ATOM   3702  O   PRO C 243     -23.648  62.079 -16.039  1.00 37.80           O  
ATOM   3703  CB  PRO C 243     -22.140  61.114 -18.613  1.00 37.80           C  
ATOM   3704  CG  PRO C 243     -22.286  59.683 -18.211  1.00 37.80           C  
ATOM   3705  CD  PRO C 243     -21.628  59.493 -16.874  1.00 37.80           C  
ATOM   3706  N   ASN C 244     -22.406  63.839 -16.077  1.00 34.05           N  
ATOM   3707  CA  ASN C 244     -23.436  64.737 -15.562  1.00 34.05           C  
ATOM   3708  C   ASN C 244     -24.717  64.652 -16.387  1.00 34.05           C  
ATOM   3709  O   ASN C 244     -24.677  64.745 -17.614  1.00 34.05           O  
ATOM   3710  CB  ASN C 244     -22.922  66.178 -15.525  1.00 34.05           C  
ATOM   3711  CG  ASN C 244     -22.219  66.514 -14.224  1.00 34.05           C  
ATOM   3712  ND2 ASN C 244     -21.445  67.593 -14.230  1.00 34.05           N  
ATOM   3713  OD1 ASN C 244     -22.368  65.808 -13.224  1.00 34.05           O  
ATOM   3714  N   ILE C 245     -25.676  63.835 -16.032  1.00 34.01           N  
ATOM   3715  CA  ILE C 245     -26.975  63.854 -16.697  1.00 34.01           C  
ATOM   3716  C   ILE C 245     -27.429  65.297 -16.901  1.00 34.01           C  
ATOM   3717  O   ILE C 245     -27.607  66.043 -15.935  1.00 34.01           O  
ATOM   3718  CB  ILE C 245     -28.034  63.069 -15.891  1.00 34.01           C  
ATOM   3719  CG1 ILE C 245     -27.611  61.603 -15.740  1.00 34.01           C  
ATOM   3720  CG2 ILE C 245     -29.409  63.176 -16.558  1.00 34.01           C  
ATOM   3721  CD1 ILE C 245     -28.376  60.846 -14.662  1.00 34.01           C  
ATOM   3722  N   VAL C 246     -26.720  66.095 -17.807  1.00 34.90           N  
ATOM   3723  CA  VAL C 246     -27.221  67.421 -18.151  1.00 34.90           C  
ATOM   3724  C   VAL C 246     -28.748  67.423 -18.115  1.00 34.90           C  
ATOM   3725  O   VAL C 246     -29.391  66.602 -18.774  1.00 34.90           O  
ATOM   3726  CB  VAL C 246     -26.721  67.875 -19.541  1.00 34.90           C  
ATOM   3727  CG1 VAL C 246     -26.956  69.371 -19.738  1.00 34.90           C  
ATOM   3728  CG2 VAL C 246     -25.240  67.536 -19.710  1.00 34.90           C  
ATOM   3729  N   THR C 247     -29.324  67.808 -17.014  1.00 33.97           N  
ATOM   3730  CA  THR C 247     -30.769  68.007 -17.030  1.00 33.97           C  
ATOM   3731  C   THR C 247     -31.191  68.819 -18.251  1.00 33.97           C  
ATOM   3732  O   THR C 247     -30.508  69.771 -18.637  1.00 33.97           O  
ATOM   3733  CB  THR C 247     -31.249  68.715 -15.749  1.00 33.97           C  
ATOM   3734  CG2 THR C 247     -31.909  67.730 -14.790  1.00 33.97           C  
ATOM   3735  OG1 THR C 247     -30.127  69.323 -15.098  1.00 33.97           O  
ATOM   3736  N   PRO C 248     -32.110  68.401 -19.090  1.00 29.81           N  
ATOM   3737  CA  PRO C 248     -32.602  69.103 -20.279  1.00 29.81           C  
ATOM   3738  C   PRO C 248     -32.886  70.581 -20.016  1.00 29.81           C  
ATOM   3739  O   PRO C 248     -33.601  70.917 -19.070  1.00 29.81           O  
ATOM   3740  CB  PRO C 248     -33.891  68.353 -20.624  1.00 29.81           C  
ATOM   3741  CG  PRO C 248     -34.075  67.378 -19.506  1.00 29.81           C  
ATOM   3742  CD  PRO C 248     -32.960  67.566 -18.519  1.00 29.81           C  
ATOM   3743  N   GLY C 249     -31.848  71.484 -19.935  1.00 28.33           N  
ATOM   3744  CA  GLY C 249     -32.078  72.919 -19.895  1.00 28.33           C  
ATOM   3745  C   GLY C 249     -33.245  73.361 -20.759  1.00 28.33           C  
ATOM   3746  O   GLY C 249     -33.536  72.739 -21.783  1.00 28.33           O  
ATOM   3747  N   GLU C 250     -34.031  74.289 -20.323  1.00 29.32           N  
ATOM   3748  CA  GLU C 250     -35.360  74.786 -20.666  1.00 29.32           C  
ATOM   3749  C   GLU C 250     -35.351  75.503 -22.013  1.00 29.32           C  
ATOM   3750  O   GLU C 250     -34.828  76.614 -22.126  1.00 29.32           O  
ATOM   3751  CB  GLU C 250     -35.882  75.724 -19.575  1.00 29.32           C  
ATOM   3752  CG  GLU C 250     -37.122  75.205 -18.860  1.00 29.32           C  
ATOM   3753  CD  GLU C 250     -37.509  76.038 -17.648  1.00 29.32           C  
ATOM   3754  OE1 GLU C 250     -38.595  75.804 -17.072  1.00 29.32           O  
ATOM   3755  OE2 GLU C 250     -36.717  76.932 -17.272  1.00 29.32           O  
ATOM   3756  N   ALA C 251     -34.937  74.898 -23.204  1.00 25.52           N  
ATOM   3757  CA  ALA C 251     -35.280  75.704 -24.372  1.00 25.52           C  
ATOM   3758  C   ALA C 251     -36.618  76.413 -24.175  1.00 25.52           C  
ATOM   3759  O   ALA C 251     -37.522  75.877 -23.531  1.00 25.52           O  
ATOM   3760  CB  ALA C 251     -35.321  74.835 -25.626  1.00 25.52           C  
ATOM   3761  N   THR C 252     -36.730  77.841 -24.298  1.00 26.87           N  
ATOM   3762  CA  THR C 252     -37.706  78.782 -24.834  1.00 26.87           C  
ATOM   3763  C   THR C 252     -38.525  78.135 -25.949  1.00 26.87           C  
ATOM   3764  O   THR C 252     -38.088  77.157 -26.559  1.00 26.87           O  
ATOM   3765  CB  THR C 252     -37.022  80.054 -25.368  1.00 26.87           C  
ATOM   3766  CG2 THR C 252     -37.984  81.238 -25.367  1.00 26.87           C  
ATOM   3767  OG1 THR C 252     -35.896  80.368 -24.540  1.00 26.87           O  
ATOM   3768  N   THR C 253     -39.863  78.638 -26.351  1.00 26.93           N  
ATOM   3769  CA  THR C 253     -41.108  78.494 -27.096  1.00 26.93           C  
ATOM   3770  C   THR C 253     -40.831  78.340 -28.589  1.00 26.93           C  
ATOM   3771  O   THR C 253     -39.674  78.333 -29.013  1.00 26.93           O  
ATOM   3772  CB  THR C 253     -42.040  79.698 -26.866  1.00 26.93           C  
ATOM   3773  CG2 THR C 253     -43.290  79.288 -26.093  1.00 26.93           C  
ATOM   3774  OG1 THR C 253     -41.339  80.702 -26.122  1.00 26.93           O  
ATOM   3775  N   GLU C 254     -41.490  79.214 -29.582  1.00 27.43           N  
ATOM   3776  CA  GLU C 254     -42.258  78.719 -30.719  1.00 27.43           C  
ATOM   3777  C   GLU C 254     -41.339  78.203 -31.823  1.00 27.43           C  
ATOM   3778  O   GLU C 254     -41.614  77.169 -32.436  1.00 27.43           O  
ATOM   3779  CB  GLU C 254     -43.175  79.815 -31.268  1.00 27.43           C  
ATOM   3780  CG  GLU C 254     -44.566  79.817 -30.652  1.00 27.43           C  
ATOM   3781  CD  GLU C 254     -45.506  80.825 -31.293  1.00 27.43           C  
ATOM   3782  OE1 GLU C 254     -46.735  80.732 -31.079  1.00 27.43           O  
ATOM   3783  OE2 GLU C 254     -45.008  81.715 -32.020  1.00 27.43           O  
ATOM   3784  N   SER C 255     -40.392  79.030 -32.308  1.00 27.74           N  
ATOM   3785  CA  SER C 255     -40.246  79.562 -33.659  1.00 27.74           C  
ATOM   3786  C   SER C 255     -39.337  78.677 -34.505  1.00 27.74           C  
ATOM   3787  O   SER C 255     -38.123  78.643 -34.295  1.00 27.74           O  
ATOM   3788  CB  SER C 255     -39.690  80.985 -33.617  1.00 27.74           C  
ATOM   3789  OG  SER C 255     -38.681  81.103 -32.628  1.00 27.74           O  
ATOM   3790  N   SER C 256     -39.742  77.299 -34.850  1.00 22.25           N  
ATOM   3791  CA  SER C 256     -39.005  76.178 -35.424  1.00 22.25           C  
ATOM   3792  C   SER C 256     -38.406  76.547 -36.778  1.00 22.25           C  
ATOM   3793  O   SER C 256     -38.858  76.060 -37.816  1.00 22.25           O  
ATOM   3794  CB  SER C 256     -39.914  74.959 -35.576  1.00 22.25           C  
ATOM   3795  OG  SER C 256     -41.114  75.305 -36.245  1.00 22.25           O  
ATOM   3796  N   ILE C 257     -38.140  77.684 -37.023  1.00 24.01           N  
ATOM   3797  CA  ILE C 257     -38.062  77.857 -38.470  1.00 24.01           C  
ATOM   3798  C   ILE C 257     -37.033  76.889 -39.050  1.00 24.01           C  
ATOM   3799  O   ILE C 257     -36.129  76.436 -38.342  1.00 24.01           O  
ATOM   3800  CB  ILE C 257     -37.701  79.311 -38.847  1.00 24.01           C  
ATOM   3801  CG1 ILE C 257     -38.771  80.278 -38.328  1.00 24.01           C  
ATOM   3802  CG2 ILE C 257     -37.525  79.450 -40.361  1.00 24.01           C  
ATOM   3803  CD1 ILE C 257     -38.393  81.747 -38.455  1.00 24.01           C  
ATOM   3804  N   SER C 258     -37.343  76.405 -40.316  1.00 22.82           N  
ATOM   3805  CA  SER C 258     -36.603  75.804 -41.421  1.00 22.82           C  
ATOM   3806  C   SER C 258     -35.258  76.493 -41.625  1.00 22.82           C  
ATOM   3807  O   SER C 258     -35.191  77.721 -41.711  1.00 22.82           O  
ATOM   3808  CB  SER C 258     -37.420  75.868 -42.712  1.00 22.82           C  
ATOM   3809  OG  SER C 258     -36.702  75.297 -43.791  1.00 22.82           O  
ATOM   3810  N   LEU C 259     -34.259  75.888 -41.227  1.00 19.84           N  
ATOM   3811  CA  LEU C 259     -32.930  76.453 -41.435  1.00 19.84           C  
ATOM   3812  C   LEU C 259     -32.796  77.023 -42.843  1.00 19.84           C  
ATOM   3813  O   LEU C 259     -33.563  76.663 -43.739  1.00 19.84           O  
ATOM   3814  CB  LEU C 259     -31.852  75.391 -41.197  1.00 19.84           C  
ATOM   3815  CG  LEU C 259     -31.249  75.341 -39.792  1.00 19.84           C  
ATOM   3816  CD1 LEU C 259     -30.722  73.942 -39.492  1.00 19.84           C  
ATOM   3817  CD2 LEU C 259     -30.142  76.379 -39.647  1.00 19.84           C  
ATOM   3818  N   GLN C 260     -31.776  77.261 -43.254  1.00 22.04           N  
ATOM   3819  CA  GLN C 260     -30.818  78.299 -43.622  1.00 22.04           C  
ATOM   3820  C   GLN C 260     -30.432  78.195 -45.094  1.00 22.04           C  
ATOM   3821  O   GLN C 260     -30.032  79.187 -45.707  1.00 22.04           O  
ATOM   3822  CB  GLN C 260     -29.568  78.212 -42.744  1.00 22.04           C  
ATOM   3823  CG  GLN C 260     -29.664  79.018 -41.456  1.00 22.04           C  
ATOM   3824  CD  GLN C 260     -28.347  79.081 -40.704  1.00 22.04           C  
ATOM   3825  NE2 GLN C 260     -28.266  79.977 -39.726  1.00 22.04           N  
ATOM   3826  OE1 GLN C 260     -27.412  78.330 -40.998  1.00 22.04           O  
ATOM   3827  N   PRO C 261     -30.328  76.849 -45.696  1.00 19.98           N  
ATOM   3828  CA  PRO C 261     -29.099  76.857 -46.492  1.00 19.98           C  
ATOM   3829  C   PRO C 261     -29.192  77.767 -47.714  1.00 19.98           C  
ATOM   3830  O   PRO C 261     -30.292  78.145 -48.124  1.00 19.98           O  
ATOM   3831  CB  PRO C 261     -28.941  75.393 -46.913  1.00 19.98           C  
ATOM   3832  CG  PRO C 261     -30.257  74.761 -46.595  1.00 19.98           C  
ATOM   3833  CD  PRO C 261     -31.130  75.785 -45.926  1.00 19.98           C  
ATOM   3834  N   LEU C 262     -28.537  76.962 -48.885  1.00 18.20           N  
ATOM   3835  CA  LEU C 262     -27.314  76.899 -49.678  1.00 18.20           C  
ATOM   3836  C   LEU C 262     -27.568  77.365 -51.108  1.00 18.20           C  
ATOM   3837  O   LEU C 262     -28.405  76.794 -51.811  1.00 18.20           O  
ATOM   3838  CB  LEU C 262     -26.753  75.475 -49.684  1.00 18.20           C  
ATOM   3839  CG  LEU C 262     -25.649  75.177 -48.669  1.00 18.20           C  
ATOM   3840  CD1 LEU C 262     -25.706  73.714 -48.238  1.00 18.20           C  
ATOM   3841  CD2 LEU C 262     -24.281  75.515 -49.249  1.00 18.20           C  
ATOM   3842  N   GLN C 263     -27.109  78.383 -51.277  1.00 20.18           N  
ATOM   3843  CA  GLN C 263     -26.318  79.106 -52.267  1.00 20.18           C  
ATOM   3844  C   GLN C 263     -25.088  78.304 -52.682  1.00 20.18           C  
ATOM   3845  O   GLN C 263     -24.373  77.770 -51.832  1.00 20.18           O  
ATOM   3846  CB  GLN C 263     -25.896  80.472 -51.723  1.00 20.18           C  
ATOM   3847  CG  GLN C 263     -26.819  81.610 -52.135  1.00 20.18           C  
ATOM   3848  CD  GLN C 263     -26.336  82.963 -51.650  1.00 20.18           C  
ATOM   3849  NE2 GLN C 263     -26.892  84.030 -52.214  1.00 20.18           N  
ATOM   3850  OE1 GLN C 263     -25.470  83.051 -50.773  1.00 20.18           O  
TER   
END
