# Supplementary material for: Deep learning insights into the architecture of the mammalian egg-sperm fusion synapse
Source: eLife. 2024 Apr 26;13:RP93131. doi: 10.7554/eLife.93131 (PMC11052572; doi:10.7554/eLife.93131)
Supplement: Figure 5—figure supplement 1—source data 1. [file elife-93131-fig5-figsupp1-data1.zip › eLife-VOR-RA-2023-93131R1_figure_5-figure_supplement_1-source_data/figure_5-figure_supplement_1b/CD9_IZUMO1_ranked_5.pdb]

ATOM      1  N   PRO B   1      16.993 -58.423 -52.055  1.00 59.94           N  
ATOM      2  CA  PRO B   1      16.437 -58.460 -50.701  1.00 59.94           C  
ATOM      3  C   PRO B   1      17.393 -59.084 -49.686  1.00 59.94           C  
ATOM      4  O   PRO B   1      18.157 -59.989 -50.030  1.00 59.94           O  
ATOM      5  CB  PRO B   1      15.177 -59.314 -50.860  1.00 59.94           C  
ATOM      6  CG  PRO B   1      15.214 -59.789 -52.277  1.00 59.94           C  
ATOM      7  CD  PRO B   1      16.428 -59.208 -52.943  1.00 59.94           C  
ATOM      8  N   VAL B   2      17.685 -58.269 -48.571  1.00 64.24           N  
ATOM      9  CA  VAL B   2      18.673 -58.637 -47.562  1.00 64.24           C  
ATOM     10  C   VAL B   2      18.365 -60.031 -47.021  1.00 64.24           C  
ATOM     11  O   VAL B   2      17.267 -60.554 -47.225  1.00 64.24           O  
ATOM     12  CB  VAL B   2      18.712 -57.613 -46.406  1.00 64.24           C  
ATOM     13  CG1 VAL B   2      19.786 -56.554 -46.657  1.00 64.24           C  
ATOM     14  CG2 VAL B   2      17.344 -56.958 -46.225  1.00 64.24           C  
ATOM     15  N   LYS B   3      19.394 -60.830 -46.387  1.00 68.62           N  
ATOM     16  CA  LYS B   3      19.266 -62.167 -45.813  1.00 68.62           C  
ATOM     17  C   LYS B   3      18.207 -62.194 -44.715  1.00 68.62           C  
ATOM     18  O   LYS B   3      17.728 -61.145 -44.281  1.00 68.62           O  
ATOM     19  CB  LYS B   3      20.609 -62.644 -45.259  1.00 68.62           C  
ATOM     20  CG  LYS B   3      21.626 -63.010 -46.331  1.00 68.62           C  
ATOM     21  CD  LYS B   3      22.847 -63.697 -45.732  1.00 68.62           C  
ATOM     22  CE  LYS B   3      23.871 -64.051 -46.801  1.00 68.62           C  
ATOM     23  NZ  LYS B   3      25.101 -64.660 -46.211  1.00 68.62           N  
ATOM     24  N   GLY B   4      17.621 -63.392 -44.304  1.00 70.29           N  
ATOM     25  CA  GLY B   4      16.523 -63.608 -43.375  1.00 70.29           C  
ATOM     26  C   GLY B   4      16.653 -62.801 -42.098  1.00 70.29           C  
ATOM     27  O   GLY B   4      15.694 -62.164 -41.658  1.00 70.29           O  
ATOM     28  N   GLY B   5      17.756 -62.821 -41.425  1.00 73.33           N  
ATOM     29  CA  GLY B   5      17.942 -62.074 -40.191  1.00 73.33           C  
ATOM     30  C   GLY B   5      17.883 -60.572 -40.388  1.00 73.33           C  
ATOM     31  O   GLY B   5      17.290 -59.857 -39.578  1.00 73.33           O  
ATOM     32  N   THR B   6      18.478 -60.068 -41.431  1.00 79.36           N  
ATOM     33  CA  THR B   6      18.502 -58.643 -41.746  1.00 79.36           C  
ATOM     34  C   THR B   6      17.123 -58.166 -42.193  1.00 79.36           C  
ATOM     35  O   THR B   6      16.775 -56.997 -42.008  1.00 79.36           O  
ATOM     36  CB  THR B   6      19.537 -58.331 -42.842  1.00 79.36           C  
ATOM     37  CG2 THR B   6      20.748 -57.607 -42.265  1.00 79.36           C  
ATOM     38  OG1 THR B   6      19.971 -59.557 -43.445  1.00 79.36           O  
ATOM     39  N   LYS B   7      16.339 -59.150 -42.704  1.00 80.99           N  
ATOM     40  CA  LYS B   7      14.975 -58.799 -43.084  1.00 80.99           C  
ATOM     41  C   LYS B   7      14.121 -58.501 -41.855  1.00 80.99           C  
ATOM     42  O   LYS B   7      13.291 -57.590 -41.874  1.00 80.99           O  
ATOM     43  CB  LYS B   7      14.339 -59.924 -43.904  1.00 80.99           C  
ATOM     44  CG  LYS B   7      13.171 -59.474 -44.769  1.00 80.99           C  
ATOM     45  CD  LYS B   7      12.623 -60.623 -45.606  1.00 80.99           C  
ATOM     46  CE  LYS B   7      11.402 -60.196 -46.411  1.00 80.99           C  
ATOM     47  NZ  LYS B   7      10.866 -61.317 -47.240  1.00 80.99           N  
ATOM     48  N   CYS B   8      14.357 -59.261 -40.783  1.00 79.90           N  
ATOM     49  CA  CYS B   8      13.646 -59.016 -39.533  1.00 79.90           C  
ATOM     50  C   CYS B   8      14.005 -57.650 -38.960  1.00 79.90           C  
ATOM     51  O   CYS B   8      13.130 -56.919 -38.494  1.00 79.90           O  
ATOM     52  CB  CYS B   8      13.966 -60.108 -38.512  1.00 79.90           C  
ATOM     53  SG  CYS B   8      13.025 -59.967 -36.976  1.00 79.90           S  
ATOM     54  N   ILE B   9      15.251 -57.325 -39.042  1.00 80.76           N  
ATOM     55  CA  ILE B   9      15.718 -56.033 -38.550  1.00 80.76           C  
ATOM     56  C   ILE B   9      15.125 -54.912 -39.401  1.00 80.76           C  
ATOM     57  O   ILE B   9      14.744 -53.863 -38.877  1.00 80.76           O  
ATOM     58  CB  ILE B   9      17.261 -55.950 -38.555  1.00 80.76           C  
ATOM     59  CG1 ILE B   9      17.850 -56.914 -37.519  1.00 80.76           C  
ATOM     60  CG2 ILE B   9      17.726 -54.515 -38.294  1.00 80.76           C  
ATOM     61  CD1 ILE B   9      19.372 -56.975 -37.526  1.00 80.76           C  
ATOM     62  N   LYS B  10      14.970 -55.214 -40.633  1.00 81.34           N  
ATOM     63  CA  LYS B  10      14.398 -54.231 -41.548  1.00 81.34           C  
ATOM     64  C   LYS B  10      12.938 -53.945 -41.207  1.00 81.34           C  
ATOM     65  O   LYS B  10      12.534 -52.785 -41.108  1.00 81.34           O  
ATOM     66  CB  LYS B  10      14.512 -54.713 -42.994  1.00 81.34           C  
ATOM     67  CG  LYS B  10      13.872 -53.779 -44.011  1.00 81.34           C  
ATOM     68  CD  LYS B  10      13.935 -54.358 -45.419  1.00 81.34           C  
ATOM     69  CE  LYS B  10      13.146 -53.511 -46.408  1.00 81.34           C  
ATOM     70  NZ  LYS B  10      13.262 -54.036 -47.802  1.00 81.34           N  
ATOM     71  N   TYR B  11      12.235 -54.975 -40.897  1.00 81.79           N  
ATOM     72  CA  TYR B  11      10.817 -54.800 -40.607  1.00 81.79           C  
ATOM     73  C   TYR B  11      10.613 -54.211 -39.216  1.00 81.79           C  
ATOM     74  O   TYR B  11       9.679 -53.437 -38.993  1.00 81.79           O  
ATOM     75  CB  TYR B  11      10.076 -56.135 -40.721  1.00 81.79           C  
ATOM     76  CG  TYR B  11       9.833 -56.574 -42.145  1.00 81.79           C  
ATOM     77  CD1 TYR B  11       9.330 -55.685 -43.092  1.00 81.79           C  
ATOM     78  CD2 TYR B  11      10.105 -57.878 -42.545  1.00 81.79           C  
ATOM     79  CE1 TYR B  11       9.102 -56.086 -44.405  1.00 81.79           C  
ATOM     80  CE2 TYR B  11       9.882 -58.289 -43.855  1.00 81.79           C  
ATOM     81  CZ  TYR B  11       9.382 -57.388 -44.777  1.00 81.79           C  
ATOM     82  OH  TYR B  11       9.159 -57.789 -46.074  1.00 81.79           O  
ATOM     83  N   LEU B  12      11.470 -54.504 -38.300  1.00 83.35           N  
ATOM     84  CA  LEU B  12      11.393 -53.919 -36.965  1.00 83.35           C  
ATOM     85  C   LEU B  12      11.688 -52.424 -37.009  1.00 83.35           C  
ATOM     86  O   LEU B  12      10.998 -51.631 -36.364  1.00 83.35           O  
ATOM     87  CB  LEU B  12      12.372 -54.617 -36.017  1.00 83.35           C  
ATOM     88  CG  LEU B  12      11.853 -55.870 -35.309  1.00 83.35           C  
ATOM     89  CD1 LEU B  12      13.019 -56.709 -34.794  1.00 83.35           C  
ATOM     90  CD2 LEU B  12      10.916 -55.491 -34.168  1.00 83.35           C  
ATOM     91  N   LEU B  13      12.669 -52.064 -37.736  1.00 85.37           N  
ATOM     92  CA  LEU B  13      13.011 -50.652 -37.872  1.00 85.37           C  
ATOM     93  C   LEU B  13      11.897 -49.890 -38.583  1.00 85.37           C  
ATOM     94  O   LEU B  13      11.585 -48.754 -38.217  1.00 85.37           O  
ATOM     95  CB  LEU B  13      14.327 -50.489 -38.637  1.00 85.37           C  
ATOM     96  CG  LEU B  13      15.593 -50.367 -37.789  1.00 85.37           C  
ATOM     97  CD1 LEU B  13      16.830 -50.622 -38.644  1.00 85.37           C  
ATOM     98  CD2 LEU B  13      15.666 -48.993 -37.131  1.00 85.37           C  
ATOM     99  N   PHE B  14      11.355 -50.523 -39.535  1.00 84.85           N  
ATOM    100  CA  PHE B  14      10.257 -49.893 -40.259  1.00 84.85           C  
ATOM    101  C   PHE B  14       9.038 -49.727 -39.357  1.00 84.85           C  
ATOM    102  O   PHE B  14       8.448 -48.647 -39.295  1.00 84.85           O  
ATOM    103  CB  PHE B  14       9.885 -50.715 -41.497  1.00 84.85           C  
ATOM    104  CG  PHE B  14       8.646 -50.229 -42.199  1.00 84.85           C  
ATOM    105  CD1 PHE B  14       7.430 -50.877 -42.023  1.00 84.85           C  
ATOM    106  CD2 PHE B  14       8.699 -49.123 -43.037  1.00 84.85           C  
ATOM    107  CE1 PHE B  14       6.282 -50.429 -42.673  1.00 84.85           C  
ATOM    108  CE2 PHE B  14       7.556 -48.669 -43.689  1.00 84.85           C  
ATOM    109  CZ  PHE B  14       6.349 -49.324 -43.507  1.00 84.85           C  
ATOM    110  N   GLY B  15       8.639 -50.789 -38.568  1.00 87.22           N  
ATOM    111  CA  GLY B  15       7.480 -50.725 -37.692  1.00 87.22           C  
ATOM    112  C   GLY B  15       7.636 -49.718 -36.569  1.00 87.22           C  
ATOM    113  O   GLY B  15       6.743 -48.904 -36.329  1.00 87.22           O  
ATOM    114  N   PHE B  16       8.756 -49.712 -35.945  1.00 86.67           N  
ATOM    115  CA  PHE B  16       9.000 -48.819 -34.818  1.00 86.67           C  
ATOM    116  C   PHE B  16       9.077 -47.370 -35.282  1.00 86.67           C  
ATOM    117  O   PHE B  16       8.487 -46.482 -34.664  1.00 86.67           O  
ATOM    118  CB  PHE B  16      10.292 -49.208 -34.092  1.00 86.67           C  
ATOM    119  CG  PHE B  16      10.091 -50.218 -32.995  1.00 86.67           C  
ATOM    120  CD1 PHE B  16       9.316 -49.912 -31.881  1.00 86.67           C  
ATOM    121  CD2 PHE B  16      10.677 -51.475 -33.075  1.00 86.67           C  
ATOM    122  CE1 PHE B  16       9.128 -50.844 -30.865  1.00 86.67           C  
ATOM    123  CE2 PHE B  16      10.494 -52.412 -32.062  1.00 86.67           C  
ATOM    124  CZ  PHE B  16       9.720 -52.094 -30.958  1.00 86.67           C  
ATOM    125  N   ASN B  17       9.786 -47.111 -36.333  1.00 86.92           N  
ATOM    126  CA  ASN B  17       9.924 -45.745 -36.824  1.00 86.92           C  
ATOM    127  C   ASN B  17       8.619 -45.230 -37.426  1.00 86.92           C  
ATOM    128  O   ASN B  17       8.347 -44.030 -37.393  1.00 86.92           O  
ATOM    129  CB  ASN B  17      11.054 -45.656 -37.852  1.00 86.92           C  
ATOM    130  CG  ASN B  17      12.428 -45.641 -37.210  1.00 86.92           C  
ATOM    131  ND2 ASN B  17      13.173 -46.727 -37.379  1.00 86.92           N  
ATOM    132  OD1 ASN B  17      12.815 -44.663 -36.566  1.00 86.92           O  
ATOM    133  N   PHE B  18       7.797 -46.217 -37.912  1.00 88.04           N  
ATOM    134  CA  PHE B  18       6.490 -45.819 -38.420  1.00 88.04           C  
ATOM    135  C   PHE B  18       5.602 -45.312 -37.290  1.00 88.04           C  
ATOM    136  O   PHE B  18       4.924 -44.292 -37.437  1.00 88.04           O  
ATOM    137  CB  PHE B  18       5.811 -46.991 -39.137  1.00 88.04           C  
ATOM    138  CG  PHE B  18       4.511 -46.624 -39.802  1.00 88.04           C  
ATOM    139  CD1 PHE B  18       3.296 -46.984 -39.232  1.00 88.04           C  
ATOM    140  CD2 PHE B  18       4.506 -45.920 -40.999  1.00 88.04           C  
ATOM    141  CE1 PHE B  18       2.093 -46.646 -39.846  1.00 88.04           C  
ATOM    142  CE2 PHE B  18       3.307 -45.579 -41.619  1.00 88.04           C  
ATOM    143  CZ  PHE B  18       2.102 -45.944 -41.040  1.00 88.04           C  
ATOM    144  N   ILE B  19       5.632 -45.985 -36.176  1.00 89.24           N  
ATOM    145  CA  ILE B  19       4.875 -45.549 -35.007  1.00 89.24           C  
ATOM    146  C   ILE B  19       5.433 -44.221 -34.498  1.00 89.24           C  
ATOM    147  O   ILE B  19       4.673 -43.326 -34.121  1.00 89.24           O  
ATOM    148  CB  ILE B  19       4.907 -46.610 -33.885  1.00 89.24           C  
ATOM    149  CG1 ILE B  19       4.238 -47.906 -34.356  1.00 89.24           C  
ATOM    150  CG2 ILE B  19       4.233 -46.076 -32.618  1.00 89.24           C  
ATOM    151  CD1 ILE B  19       4.382 -49.067 -33.381  1.00 89.24           C  
ATOM    152  N   PHE B  20       6.674 -44.104 -34.501  1.00 88.01           N  
ATOM    153  CA  PHE B  20       7.320 -42.870 -34.069  1.00 88.01           C  
ATOM    154  C   PHE B  20       6.968 -41.718 -35.002  1.00 88.01           C  
ATOM    155  O   PHE B  20       6.820 -40.577 -34.560  1.00 88.01           O  
ATOM    156  CB  PHE B  20       8.841 -43.050 -34.008  1.00 88.01           C  
ATOM    157  CG  PHE B  20       9.463 -42.530 -32.740  1.00 88.01           C  
ATOM    158  CD1 PHE B  20       9.966 -41.237 -32.676  1.00 88.01           C  
ATOM    159  CD2 PHE B  20       9.546 -43.337 -31.612  1.00 88.01           C  
ATOM    160  CE1 PHE B  20      10.543 -40.753 -31.503  1.00 88.01           C  
ATOM    161  CE2 PHE B  20      10.120 -42.860 -30.436  1.00 88.01           C  
ATOM    162  CZ  PHE B  20      10.619 -41.569 -30.385  1.00 88.01           C  
ATOM    163  N   TRP B  21       6.879 -42.039 -36.245  1.00 88.72           N  
ATOM    164  CA  TRP B  21       6.475 -41.046 -37.233  1.00 88.72           C  
ATOM    165  C   TRP B  21       5.051 -40.567 -36.975  1.00 88.72           C  
ATOM    166  O   TRP B  21       4.784 -39.362 -36.974  1.00 88.72           O  
ATOM    167  CB  TRP B  21       6.586 -41.619 -38.649  1.00 88.72           C  
ATOM    168  CG  TRP B  21       6.129 -40.680 -39.724  1.00 88.72           C  
ATOM    169  CD1 TRP B  21       6.739 -39.522 -40.121  1.00 88.72           C  
ATOM    170  CD2 TRP B  21       4.960 -40.816 -40.538  1.00 88.72           C  
ATOM    171  CE2 TRP B  21       4.925 -39.704 -41.408  1.00 88.72           C  
ATOM    172  CE3 TRP B  21       3.939 -41.772 -40.616  1.00 88.72           C  
ATOM    173  NE1 TRP B  21       6.019 -38.931 -41.133  1.00 88.72           N  
ATOM    174  CZ2 TRP B  21       3.905 -39.522 -42.346  1.00 88.72           C  
ATOM    175  CZ3 TRP B  21       2.926 -41.590 -41.550  1.00 88.72           C  
ATOM    176  CH2 TRP B  21       2.919 -40.473 -42.402  1.00 88.72           C  
ATOM    177  N   LEU B  22       4.150 -41.419 -36.595  1.00 90.64           N  
ATOM    178  CA  LEU B  22       2.773 -41.059 -36.273  1.00 90.64           C  
ATOM    179  C   LEU B  22       2.712 -40.246 -34.984  1.00 90.64           C  
ATOM    180  O   LEU B  22       1.932 -39.295 -34.881  1.00 90.64           O  
ATOM    181  CB  LEU B  22       1.907 -42.314 -36.140  1.00 90.64           C  
ATOM    182  CG  LEU B  22       1.612 -43.074 -37.434  1.00 90.64           C  
ATOM    183  CD1 LEU B  22       0.846 -44.358 -37.131  1.00 90.64           C  
ATOM    184  CD2 LEU B  22       0.832 -42.195 -38.405  1.00 90.64           C  
ATOM    185  N   ALA B  23       3.527 -40.689 -34.085  1.00 91.25           N  
ATOM    186  CA  ALA B  23       3.580 -39.944 -32.830  1.00 91.25           C  
ATOM    187  C   ALA B  23       4.080 -38.521 -33.057  1.00 91.25           C  
ATOM    188  O   ALA B  23       3.581 -37.575 -32.441  1.00 91.25           O  
ATOM    189  CB  ALA B  23       4.473 -40.664 -31.822  1.00 91.25           C  
ATOM    190  N   GLY B  24       5.029 -38.340 -33.922  1.00 89.19           N  
ATOM    191  CA  GLY B  24       5.506 -37.009 -34.257  1.00 89.19           C  
ATOM    192  C   GLY B  24       4.439 -36.135 -34.891  1.00 89.19           C  
ATOM    193  O   GLY B  24       4.329 -34.950 -34.567  1.00 89.19           O  
ATOM    194  N   ILE B  25       3.561 -36.722 -35.694  1.00 90.61           N  
ATOM    195  CA  ILE B  25       2.465 -35.990 -36.319  1.00 90.61           C  
ATOM    196  C   ILE B  25       1.458 -35.561 -35.255  1.00 90.61           C  
ATOM    197  O   ILE B  25       0.957 -34.435 -35.283  1.00 90.61           O  
ATOM    198  CB  ILE B  25       1.767 -36.838 -37.407  1.00 90.61           C  
ATOM    199  CG1 ILE B  25       2.730 -37.116 -38.567  1.00 90.61           C  
ATOM    200  CG2 ILE B  25       0.497 -36.139 -37.904  1.00 90.61           C  
ATOM    201  CD1 ILE B  25       2.167 -38.050 -39.628  1.00 90.61           C  
ATOM    202  N   ALA B  26       1.278 -36.436 -34.360  1.00 91.84           N  
ATOM    203  CA  ALA B  26       0.321 -36.131 -33.300  1.00 91.84           C  
ATOM    204  C   ALA B  26       0.811 -34.975 -32.433  1.00 91.84           C  
ATOM    205  O   ALA B  26       0.062 -34.034 -32.161  1.00 91.84           O  
ATOM    206  CB  ALA B  26       0.067 -37.366 -32.440  1.00 91.84           C  
ATOM    207  N   VAL B  27       1.995 -35.024 -32.077  1.00 90.81           N  
ATOM    208  CA  VAL B  27       2.559 -33.977 -31.232  1.00 90.81           C  
ATOM    209  C   VAL B  27       2.605 -32.659 -32.002  1.00 90.81           C  
ATOM    210  O   VAL B  27       2.302 -31.599 -31.449  1.00 90.81           O  
ATOM    211  CB  VAL B  27       3.972 -34.351 -30.731  1.00 90.81           C  
ATOM    212  CG1 VAL B  27       4.621 -33.169 -30.014  1.00 90.81           C  
ATOM    213  CG2 VAL B  27       3.906 -35.568 -29.811  1.00 90.81           C  
ATOM    214  N   LEU B  28       2.955 -32.678 -33.214  1.00 89.81           N  
ATOM    215  CA  LEU B  28       2.984 -31.489 -34.059  1.00 89.81           C  
ATOM    216  C   LEU B  28       1.586 -30.904 -34.222  1.00 89.81           C  
ATOM    217  O   LEU B  28       1.409 -29.685 -34.175  1.00 89.81           O  
ATOM    218  CB  LEU B  28       3.575 -31.820 -35.432  1.00 89.81           C  
ATOM    219  CG  LEU B  28       3.715 -30.653 -36.409  1.00 89.81           C  
ATOM    220  CD1 LEU B  28       4.739 -29.648 -35.893  1.00 89.81           C  
ATOM    221  CD2 LEU B  28       4.105 -31.159 -37.794  1.00 89.81           C  
ATOM    222  N   ALA B  29       0.634 -31.754 -34.313  1.00 90.62           N  
ATOM    223  CA  ALA B  29      -0.747 -31.300 -34.462  1.00 90.62           C  
ATOM    224  C   ALA B  29      -1.232 -30.596 -33.199  1.00 90.62           C  
ATOM    225  O   ALA B  29      -1.869 -29.543 -33.274  1.00 90.62           O  
ATOM    226  CB  ALA B  29      -1.661 -32.478 -34.795  1.00 90.62           C  
ATOM    227  N   ILE B  30      -0.891 -31.147 -32.129  1.00 84.64           N  
ATOM    228  CA  ILE B  30      -1.286 -30.539 -30.864  1.00 84.64           C  
ATOM    229  C   ILE B  30      -0.593 -29.189 -30.702  1.00 84.64           C  
ATOM    230  O   ILE B  30      -1.218 -28.208 -30.291  1.00 84.64           O  
ATOM    231  CB  ILE B  30      -0.957 -31.458 -29.666  1.00 84.64           C  
ATOM    232  CG1 ILE B  30      -1.819 -32.724 -29.712  1.00 84.64           C  
ATOM    233  CG2 ILE B  30      -1.149 -30.711 -28.344  1.00 84.64           C  
ATOM    234  CD1 ILE B  30      -1.428 -33.777 -28.683  1.00 84.64           C  
ATOM    235  N   GLY B  31       0.663 -29.180 -31.053  1.00 85.33           N  
ATOM    236  CA  GLY B  31       1.385 -27.919 -30.978  1.00 85.33           C  
ATOM    237  C   GLY B  31       0.823 -26.853 -31.898  1.00 85.33           C  
ATOM    238  O   GLY B  31       0.643 -25.704 -31.489  1.00 85.33           O  
ATOM    239  N   LEU B  32       0.517 -27.259 -33.059  1.00 86.95           N  
ATOM    240  CA  LEU B  32      -0.032 -26.314 -34.025  1.00 86.95           C  
ATOM    241  C   LEU B  32      -1.441 -25.887 -33.627  1.00 86.95           C  
ATOM    242  O   LEU B  32      -1.832 -24.739 -33.847  1.00 86.95           O  
ATOM    243  CB  LEU B  32      -0.050 -26.930 -35.427  1.00 86.95           C  
ATOM    244  CG  LEU B  32       1.303 -27.057 -36.130  1.00 86.95           C  
ATOM    245  CD1 LEU B  32       1.147 -27.805 -37.449  1.00 86.95           C  
ATOM    246  CD2 LEU B  32       1.917 -25.680 -36.359  1.00 86.95           C  
ATOM    247  N   TRP B  33      -2.172 -26.742 -33.095  1.00 84.48           N  
ATOM    248  CA  TRP B  33      -3.512 -26.396 -32.631  1.00 84.48           C  
ATOM    249  C   TRP B  33      -3.450 -25.366 -31.508  1.00 84.48           C  
ATOM    250  O   TRP B  33      -4.218 -24.401 -31.501  1.00 84.48           O  
ATOM    251  CB  TRP B  33      -4.254 -27.646 -32.152  1.00 84.48           C  
ATOM    252  CG  TRP B  33      -5.605 -27.365 -31.564  1.00 84.48           C  
ATOM    253  CD1 TRP B  33      -6.739 -27.008 -32.238  1.00 84.48           C  
ATOM    254  CD2 TRP B  33      -5.959 -27.413 -30.179  1.00 84.48           C  
ATOM    255  CE2 TRP B  33      -7.327 -27.074 -30.086  1.00 84.48           C  
ATOM    256  CE3 TRP B  33      -5.253 -27.712 -29.006  1.00 84.48           C  
ATOM    257  NE1 TRP B  33      -7.779 -26.831 -31.355  1.00 84.48           N  
ATOM    258  CZ2 TRP B  33      -8.003 -27.024 -28.865  1.00 84.48           C  
ATOM    259  CZ3 TRP B  33      -5.928 -27.663 -27.792  1.00 84.48           C  
ATOM    260  CH2 TRP B  33      -7.289 -27.321 -27.733  1.00 84.48           C  
ATOM    261  N   LEU B  34      -2.555 -25.587 -30.595  1.00 76.36           N  
ATOM    262  CA  LEU B  34      -2.404 -24.633 -29.501  1.00 76.36           C  
ATOM    263  C   LEU B  34      -1.934 -23.280 -30.022  1.00 76.36           C  
ATOM    264  O   LEU B  34      -2.316 -22.236 -29.485  1.00 76.36           O  
ATOM    265  CB  LEU B  34      -1.417 -25.164 -28.458  1.00 76.36           C  
ATOM    266  CG  LEU B  34      -1.918 -26.300 -27.566  1.00 76.36           C  
ATOM    267  CD1 LEU B  34      -0.766 -26.884 -26.755  1.00 76.36           C  
ATOM    268  CD2 LEU B  34      -3.030 -25.806 -26.646  1.00 76.36           C  
ATOM    269  N   ARG B  35      -1.137 -23.305 -31.022  1.00 80.72           N  
ATOM    270  CA  ARG B  35      -0.593 -22.065 -31.566  1.00 80.72           C  
ATOM    271  C   ARG B  35      -1.642 -21.320 -32.385  1.00 80.72           C  
ATOM    272  O   ARG B  35      -1.707 -20.089 -32.349  1.00 80.72           O  
ATOM    273  CB  ARG B  35       0.639 -22.349 -32.427  1.00 80.72           C  
ATOM    274  CG  ARG B  35       1.193 -21.123 -33.135  1.00 80.72           C  
ATOM    275  CD  ARG B  35       1.705 -20.084 -32.147  1.00 80.72           C  
ATOM    276  NE  ARG B  35       2.285 -18.930 -32.828  1.00 80.72           N  
ATOM    277  CZ  ARG B  35       1.749 -17.713 -32.849  1.00 80.72           C  
ATOM    278  NH1 ARG B  35       0.605 -17.467 -32.222  1.00 80.72           N  
ATOM    279  NH2 ARG B  35       2.361 -16.736 -33.501  1.00 80.72           N  
ATOM    280  N   PHE B  36      -2.421 -21.993 -33.088  1.00 78.25           N  
ATOM    281  CA  PHE B  36      -3.283 -21.329 -34.058  1.00 78.25           C  
ATOM    282  C   PHE B  36      -4.730 -21.317 -33.578  1.00 78.25           C  
ATOM    283  O   PHE B  36      -5.605 -20.754 -34.241  1.00 78.25           O  
ATOM    284  CB  PHE B  36      -3.189 -22.016 -35.424  1.00 78.25           C  
ATOM    285  CG  PHE B  36      -1.877 -21.792 -36.127  1.00 78.25           C  
ATOM    286  CD1 PHE B  36      -1.544 -20.539 -36.624  1.00 78.25           C  
ATOM    287  CD2 PHE B  36      -0.976 -22.836 -36.291  1.00 78.25           C  
ATOM    288  CE1 PHE B  36      -0.330 -20.328 -37.275  1.00 78.25           C  
ATOM    289  CE2 PHE B  36       0.238 -22.635 -36.940  1.00 78.25           C  
ATOM    290  CZ  PHE B  36       0.558 -21.380 -37.432  1.00 78.25           C  
ATOM    291  N   ASP B  37      -4.917 -21.855 -32.519  1.00 72.66           N  
ATOM    292  CA  ASP B  37      -6.286 -21.783 -32.020  1.00 72.66           C  
ATOM    293  C   ASP B  37      -6.710 -20.336 -31.784  1.00 72.66           C  
ATOM    294  O   ASP B  37      -5.880 -19.486 -31.456  1.00 72.66           O  
ATOM    295  CB  ASP B  37      -6.430 -22.592 -30.728  1.00 72.66           C  
ATOM    296  CG  ASP B  37      -7.875 -22.905 -30.383  1.00 72.66           C  
ATOM    297  OD1 ASP B  37      -8.668 -21.963 -30.166  1.00 72.66           O  
ATOM    298  OD2 ASP B  37      -8.223 -24.104 -30.323  1.00 72.66           O  
ATOM    299  N   SER B  38      -7.920 -19.909 -32.122  1.00 64.69           N  
ATOM    300  CA  SER B  38      -8.471 -18.560 -32.050  1.00 64.69           C  
ATOM    301  C   SER B  38      -8.398 -18.008 -30.631  1.00 64.69           C  
ATOM    302  O   SER B  38      -8.155 -16.816 -30.435  1.00 64.69           O  
ATOM    303  CB  SER B  38      -9.921 -18.547 -32.537  1.00 64.69           C  
ATOM    304  OG  SER B  38     -10.777 -19.154 -31.585  1.00 64.69           O  
ATOM    305  N   GLN B  39      -8.609 -18.941 -29.692  1.00 64.42           N  
ATOM    306  CA  GLN B  39      -8.659 -18.455 -28.318  1.00 64.42           C  
ATOM    307  C   GLN B  39      -7.257 -18.186 -27.778  1.00 64.42           C  
ATOM    308  O   GLN B  39      -7.070 -17.312 -26.929  1.00 64.42           O  
ATOM    309  CB  GLN B  39      -9.385 -19.458 -27.419  1.00 64.42           C  
ATOM    310  CG  GLN B  39     -10.881 -19.552 -27.685  1.00 64.42           C  
ATOM    311  CD  GLN B  39     -11.663 -18.419 -27.046  1.00 64.42           C  
ATOM    312  NE2 GLN B  39     -12.942 -18.314 -27.392  1.00 64.42           N  
ATOM    313  OE1 GLN B  39     -11.123 -17.647 -26.249  1.00 64.42           O  
ATOM    314  N   THR B  40      -6.282 -18.904 -28.302  1.00 62.31           N  
ATOM    315  CA  THR B  40      -4.918 -18.738 -27.809  1.00 62.31           C  
ATOM    316  C   THR B  40      -4.112 -17.840 -28.743  1.00 62.31           C  
ATOM    317  O   THR B  40      -3.085 -17.286 -28.346  1.00 62.31           O  
ATOM    318  CB  THR B  40      -4.208 -20.096 -27.661  1.00 62.31           C  
ATOM    319  CG2 THR B  40      -4.026 -20.464 -26.191  1.00 62.31           C  
ATOM    320  OG1 THR B  40      -4.992 -21.111 -28.302  1.00 62.31           O  
ATOM    321  N   LYS B  41      -4.682 -17.646 -29.913  1.00 62.82           N  
ATOM    322  CA  LYS B  41      -4.012 -16.803 -30.900  1.00 62.82           C  
ATOM    323  C   LYS B  41      -3.796 -15.391 -30.360  1.00 62.82           C  
ATOM    324  O   LYS B  41      -2.745 -14.788 -30.589  1.00 62.82           O  
ATOM    325  CB  LYS B  41      -4.818 -16.750 -32.197  1.00 62.82           C  
ATOM    326  CG  LYS B  41      -4.030 -16.244 -33.396  1.00 62.82           C  
ATOM    327  CD  LYS B  41      -4.876 -16.243 -34.662  1.00 62.82           C  
ATOM    328  CE  LYS B  41      -4.109 -15.672 -35.848  1.00 62.82           C  
ATOM    329  NZ  LYS B  41      -4.906 -15.745 -37.109  1.00 62.82           N  
ATOM    330  N   SER B  42      -4.868 -14.959 -29.694  1.00 62.37           N  
ATOM    331  CA  SER B  42      -4.786 -13.592 -29.186  1.00 62.37           C  
ATOM    332  C   SER B  42      -3.646 -13.443 -28.185  1.00 62.37           C  
ATOM    333  O   SER B  42      -3.043 -12.373 -28.079  1.00 62.37           O  
ATOM    334  CB  SER B  42      -6.106 -13.183 -28.534  1.00 62.37           C  
ATOM    335  OG  SER B  42      -6.302 -13.879 -27.315  1.00 62.37           O  
ATOM    336  N   ILE B  43      -3.337 -14.520 -27.525  1.00 60.14           N  
ATOM    337  CA  ILE B  43      -2.244 -14.498 -26.559  1.00 60.14           C  
ATOM    338  C   ILE B  43      -0.913 -14.332 -27.289  1.00 60.14           C  
ATOM    339  O   ILE B  43      -0.029 -13.609 -26.825  1.00 60.14           O  
ATOM    340  CB  ILE B  43      -2.226 -15.779 -25.696  1.00 60.14           C  
ATOM    341  CG1 ILE B  43      -3.541 -15.920 -24.921  1.00 60.14           C  
ATOM    342  CG2 ILE B  43      -1.026 -15.771 -24.742  1.00 60.14           C  
ATOM    343  CD1 ILE B  43      -3.685 -17.241 -24.180  1.00 60.14           C  
ATOM    344  N   PHE B  44      -0.795 -14.961 -28.418  1.00 60.91           N  
ATOM    345  CA  PHE B  44       0.440 -14.962 -29.193  1.00 60.91           C  
ATOM    346  C   PHE B  44       0.628 -13.633 -29.915  1.00 60.91           C  
ATOM    347  O   PHE B  44       1.753 -13.149 -30.051  1.00 60.91           O  
ATOM    348  CB  PHE B  44       0.440 -16.113 -30.204  1.00 60.91           C  
ATOM    349  CG  PHE B  44       0.762 -17.452 -29.599  1.00 60.91           C  
ATOM    350  CD1 PHE B  44       2.081 -17.847 -29.411  1.00 60.91           C  
ATOM    351  CD2 PHE B  44      -0.256 -18.318 -29.219  1.00 60.91           C  
ATOM    352  CE1 PHE B  44       2.382 -19.087 -28.851  1.00 60.91           C  
ATOM    353  CE2 PHE B  44       0.037 -19.559 -28.659  1.00 60.91           C  
ATOM    354  CZ  PHE B  44       1.357 -19.941 -28.477  1.00 60.91           C  
ATOM    355  N   GLU B  45      -0.492 -13.020 -30.354  1.00 57.54           N  
ATOM    356  CA  GLU B  45      -0.409 -11.764 -31.094  1.00 57.54           C  
ATOM    357  C   GLU B  45      -0.190 -10.583 -30.153  1.00 57.54           C  
ATOM    358  O   GLU B  45       0.552  -9.654 -30.476  1.00 57.54           O  
ATOM    359  CB  GLU B  45      -1.673 -11.547 -31.928  1.00 57.54           C  
ATOM    360  CG  GLU B  45      -1.759 -12.435 -33.159  1.00 57.54           C  
ATOM    361  CD  GLU B  45      -3.029 -12.222 -33.967  1.00 57.54           C  
ATOM    362  OE1 GLU B  45      -3.144 -12.787 -35.078  1.00 57.54           O  
ATOM    363  OE2 GLU B  45      -3.917 -11.483 -33.485  1.00 57.54           O  
ATOM    364  N   GLN B  46      -0.974 -10.568 -29.083  1.00 52.59           N  
ATOM    365  CA  GLN B  46      -0.856  -9.427 -28.181  1.00 52.59           C  
ATOM    366  C   GLN B  46       0.479  -9.445 -27.442  1.00 52.59           C  
ATOM    367  O   GLN B  46       1.055  -8.392 -27.163  1.00 52.59           O  
ATOM    368  CB  GLN B  46      -2.011  -9.414 -27.178  1.00 52.59           C  
ATOM    369  CG  GLN B  46      -3.099  -8.402 -27.507  1.00 52.59           C  
ATOM    370  CD  GLN B  46      -4.258  -8.447 -26.527  1.00 52.59           C  
ATOM    371  NE2 GLN B  46      -5.137  -7.454 -26.604  1.00 52.59           N  
ATOM    372  OE1 GLN B  46      -4.362  -9.368 -25.711  1.00 52.59           O  
ATOM    373  N   GLU B  47       0.872 -10.607 -26.897  1.00 52.80           N  
ATOM    374  CA  GLU B  47       2.059 -10.662 -26.050  1.00 52.80           C  
ATOM    375  C   GLU B  47       3.325 -10.836 -26.884  1.00 52.80           C  
ATOM    376  O   GLU B  47       4.400 -11.103 -26.343  1.00 52.80           O  
ATOM    377  CB  GLU B  47       1.941 -11.797 -25.030  1.00 52.80           C  
ATOM    378  CG  GLU B  47       1.250 -11.393 -23.736  1.00 52.80           C  
ATOM    379  CD  GLU B  47       1.446 -12.397 -22.611  1.00 52.80           C  
ATOM    380  OE1 GLU B  47       1.076 -12.094 -21.455  1.00 52.80           O  
ATOM    381  OE2 GLU B  47       1.974 -13.496 -22.890  1.00 52.80           O  
ATOM    382  N   THR B  48       3.231 -10.907 -28.207  1.00 47.80           N  
ATOM    383  CA  THR B  48       4.509 -10.948 -28.909  1.00 47.80           C  
ATOM    384  C   THR B  48       5.533 -10.052 -28.218  1.00 47.80           C  
ATOM    385  O   THR B  48       6.718 -10.387 -28.156  1.00 47.80           O  
ATOM    386  CB  THR B  48       4.353 -10.515 -30.379  1.00 47.80           C  
ATOM    387  CG2 THR B  48       5.522 -11.010 -31.224  1.00 47.80           C  
ATOM    388  OG1 THR B  48       3.136 -11.059 -30.904  1.00 47.80           O  
ATOM    389  N   ASN B  49       5.160  -8.863 -27.823  1.00 44.20           N  
ATOM    390  CA  ASN B  49       6.150  -7.952 -27.260  1.00 44.20           C  
ATOM    391  C   ASN B  49       6.552  -8.364 -25.848  1.00 44.20           C  
ATOM    392  O   ASN B  49       7.458  -7.773 -25.257  1.00 44.20           O  
ATOM    393  CB  ASN B  49       5.623  -6.516 -27.265  1.00 44.20           C  
ATOM    394  CG  ASN B  49       6.146  -5.704 -28.433  1.00 44.20           C  
ATOM    395  ND2 ASN B  49       5.524  -4.560 -28.687  1.00 44.20           N  
ATOM    396  OD1 ASN B  49       7.104  -6.104 -29.102  1.00 44.20           O  
ATOM    397  N   ASN B  50       5.605  -8.793 -25.001  1.00 47.11           N  
ATOM    398  CA  ASN B  50       6.092  -9.016 -23.644  1.00 47.11           C  
ATOM    399  C   ASN B  50       6.875 -10.321 -23.536  1.00 47.11           C  
ATOM    400  O   ASN B  50       6.425 -11.362 -24.021  1.00 47.11           O  
ATOM    401  CB  ASN B  50       4.929  -9.011 -22.649  1.00 47.11           C  
ATOM    402  CG  ASN B  50       4.645  -7.632 -22.089  1.00 47.11           C  
ATOM    403  ND2 ASN B  50       3.467  -7.461 -21.501  1.00 47.11           N  
ATOM    404  OD1 ASN B  50       5.478  -6.726 -22.185  1.00 47.11           O  
ATOM    405  N   ASN B  51       8.238 -10.442 -23.673  1.00 48.26           N  
ATOM    406  CA  ASN B  51       9.385 -11.340 -23.753  1.00 48.26           C  
ATOM    407  C   ASN B  51       9.023 -12.754 -23.308  1.00 48.26           C  
ATOM    408  O   ASN B  51       9.138 -13.703 -24.086  1.00 48.26           O  
ATOM    409  CB  ASN B  51      10.549 -10.802 -22.917  1.00 48.26           C  
ATOM    410  CG  ASN B  51      11.474  -9.903 -23.714  1.00 48.26           C  
ATOM    411  ND2 ASN B  51      12.281  -9.114 -23.015  1.00 48.26           N  
ATOM    412  OD1 ASN B  51      11.461  -9.918 -24.948  1.00 48.26           O  
ATOM    413  N   ASN B  52       9.069 -13.162 -21.801  1.00 52.76           N  
ATOM    414  CA  ASN B  52       9.381 -14.420 -21.131  1.00 52.76           C  
ATOM    415  C   ASN B  52       8.120 -15.225 -20.832  1.00 52.76           C  
ATOM    416  O   ASN B  52       7.955 -15.743 -19.726  1.00 52.76           O  
ATOM    417  CB  ASN B  52      10.165 -14.163 -19.842  1.00 52.76           C  
ATOM    418  CG  ASN B  52      11.402 -15.031 -19.727  1.00 52.76           C  
ATOM    419  ND2 ASN B  52      12.100 -14.924 -18.603  1.00 52.76           N  
ATOM    420  OD1 ASN B  52      11.729 -15.792 -20.642  1.00 52.76           O  
ATOM    421  N   SER B  53       7.168 -15.310 -21.655  1.00 65.17           N  
ATOM    422  CA  SER B  53       6.086 -16.184 -21.215  1.00 65.17           C  
ATOM    423  C   SER B  53       6.436 -17.651 -21.439  1.00 65.17           C  
ATOM    424  O   SER B  53       6.817 -18.042 -22.544  1.00 65.17           O  
ATOM    425  CB  SER B  53       4.789 -15.843 -21.950  1.00 65.17           C  
ATOM    426  OG  SER B  53       4.388 -16.915 -22.787  1.00 65.17           O  
ATOM    427  N   SER B  54       6.661 -18.424 -20.418  1.00 74.79           N  
ATOM    428  CA  SER B  54       6.972 -19.849 -20.367  1.00 74.79           C  
ATOM    429  C   SER B  54       5.984 -20.661 -21.198  1.00 74.79           C  
ATOM    430  O   SER B  54       6.359 -21.659 -21.816  1.00 74.79           O  
ATOM    431  CB  SER B  54       6.966 -20.347 -18.921  1.00 74.79           C  
ATOM    432  OG  SER B  54       5.711 -20.106 -18.311  1.00 74.79           O  
ATOM    433  N   PHE B  55       4.795 -20.163 -21.358  1.00 72.24           N  
ATOM    434  CA  PHE B  55       3.801 -20.881 -22.149  1.00 72.24           C  
ATOM    435  C   PHE B  55       4.146 -20.822 -23.632  1.00 72.24           C  
ATOM    436  O   PHE B  55       4.055 -21.830 -24.337  1.00 72.24           O  
ATOM    437  CB  PHE B  55       2.404 -20.303 -21.911  1.00 72.24           C  
ATOM    438  CG  PHE B  55       1.324 -20.974 -22.717  1.00 72.24           C  
ATOM    439  CD1 PHE B  55       0.782 -20.349 -23.834  1.00 72.24           C  
ATOM    440  CD2 PHE B  55       0.852 -22.230 -22.359  1.00 72.24           C  
ATOM    441  CE1 PHE B  55      -0.216 -20.967 -24.583  1.00 72.24           C  
ATOM    442  CE2 PHE B  55      -0.146 -22.854 -23.103  1.00 72.24           C  
ATOM    443  CZ  PHE B  55      -0.679 -22.220 -24.214  1.00 72.24           C  
ATOM    444  N   TYR B  56       4.627 -19.738 -24.087  1.00 72.89           N  
ATOM    445  CA  TYR B  56       4.990 -19.541 -25.485  1.00 72.89           C  
ATOM    446  C   TYR B  56       6.176 -20.420 -25.869  1.00 72.89           C  
ATOM    447  O   TYR B  56       6.149 -21.092 -26.903  1.00 72.89           O  
ATOM    448  CB  TYR B  56       5.323 -18.071 -25.752  1.00 72.89           C  
ATOM    449  CG  TYR B  56       5.571 -17.759 -27.209  1.00 72.89           C  
ATOM    450  CD1 TYR B  56       6.866 -17.626 -27.703  1.00 72.89           C  
ATOM    451  CD2 TYR B  56       4.510 -17.596 -28.093  1.00 72.89           C  
ATOM    452  CE1 TYR B  56       7.099 -17.336 -29.043  1.00 72.89           C  
ATOM    453  CE2 TYR B  56       4.731 -17.307 -29.436  1.00 72.89           C  
ATOM    454  CZ  TYR B  56       6.027 -17.180 -29.901  1.00 72.89           C  
ATOM    455  OH  TYR B  56       6.251 -16.894 -31.229  1.00 72.89           O  
ATOM    456  N   THR B  57       7.069 -20.348 -25.060  1.00 78.64           N  
ATOM    457  CA  THR B  57       8.252 -21.162 -25.315  1.00 78.64           C  
ATOM    458  C   THR B  57       7.903 -22.647 -25.284  1.00 78.64           C  
ATOM    459  O   THR B  57       8.420 -23.429 -26.084  1.00 78.64           O  
ATOM    460  CB  THR B  57       9.362 -20.871 -24.288  1.00 78.64           C  
ATOM    461  CG2 THR B  57      10.663 -21.566 -24.673  1.00 78.64           C  
ATOM    462  OG1 THR B  57       9.588 -19.457 -24.226  1.00 78.64           O  
ATOM    463  N   GLY B  58       7.026 -22.964 -24.503  1.00 79.80           N  
ATOM    464  CA  GLY B  58       6.607 -24.355 -24.418  1.00 79.80           C  
ATOM    465  C   GLY B  58       5.928 -24.852 -25.679  1.00 79.80           C  
ATOM    466  O   GLY B  58       6.213 -25.954 -26.151  1.00 79.80           O  
ATOM    467  N   VAL B  59       5.126 -24.041 -26.231  1.00 82.75           N  
ATOM    468  CA  VAL B  59       4.403 -24.437 -27.435  1.00 82.75           C  
ATOM    469  C   VAL B  59       5.377 -24.565 -28.604  1.00 82.75           C  
ATOM    470  O   VAL B  59       5.296 -25.514 -29.386  1.00 82.75           O  
ATOM    471  CB  VAL B  59       3.284 -23.430 -27.782  1.00 82.75           C  
ATOM    472  CG1 VAL B  59       2.699 -23.726 -29.161  1.00 82.75           C  
ATOM    473  CG2 VAL B  59       2.190 -23.462 -26.716  1.00 82.75           C  
ATOM    474  N   TYR B  60       6.331 -23.745 -28.691  1.00 83.54           N  
ATOM    475  CA  TYR B  60       7.318 -23.819 -29.762  1.00 83.54           C  
ATOM    476  C   TYR B  60       8.217 -25.038 -29.593  1.00 83.54           C  
ATOM    477  O   TYR B  60       8.623 -25.659 -30.577  1.00 83.54           O  
ATOM    478  CB  TYR B  60       8.168 -22.545 -29.800  1.00 83.54           C  
ATOM    479  CG  TYR B  60       7.495 -21.388 -30.497  1.00 83.54           C  
ATOM    480  CD1 TYR B  60       6.995 -21.522 -31.790  1.00 83.54           C  
ATOM    481  CD2 TYR B  60       7.359 -20.156 -29.864  1.00 83.54           C  
ATOM    482  CE1 TYR B  60       6.377 -20.458 -32.437  1.00 83.54           C  
ATOM    483  CE2 TYR B  60       6.743 -19.085 -30.501  1.00 83.54           C  
ATOM    484  CZ  TYR B  60       6.254 -19.245 -31.786  1.00 83.54           C  
ATOM    485  OH  TYR B  60       5.643 -18.187 -32.421  1.00 83.54           O  
ATOM    486  N   ILE B  61       8.454 -25.289 -28.396  1.00 86.15           N  
ATOM    487  CA  ILE B  61       9.244 -26.487 -28.131  1.00 86.15           C  
ATOM    488  C   ILE B  61       8.464 -27.725 -28.564  1.00 86.15           C  
ATOM    489  O   ILE B  61       9.030 -28.649 -29.155  1.00 86.15           O  
ATOM    490  CB  ILE B  61       9.629 -26.591 -26.638  1.00 86.15           C  
ATOM    491  CG1 ILE B  61      10.675 -25.527 -26.281  1.00 86.15           C  
ATOM    492  CG2 ILE B  61      10.142 -27.995 -26.309  1.00 86.15           C  
ATOM    493  CD1 ILE B  61      10.994 -25.449 -24.794  1.00 86.15           C  
ATOM    494  N   LEU B  62       7.224 -27.677 -28.377  1.00 86.88           N  
ATOM    495  CA  LEU B  62       6.383 -28.804 -28.767  1.00 86.88           C  
ATOM    496  C   LEU B  62       6.343 -28.951 -30.286  1.00 86.88           C  
ATOM    497  O   LEU B  62       6.452 -30.062 -30.808  1.00 86.88           O  
ATOM    498  CB  LEU B  62       4.963 -28.628 -28.223  1.00 86.88           C  
ATOM    499  CG  LEU B  62       4.268 -29.894 -27.722  1.00 86.88           C  
ATOM    500  CD1 LEU B  62       4.332 -29.967 -26.199  1.00 86.88           C  
ATOM    501  CD2 LEU B  62       2.822 -29.936 -28.203  1.00 86.88           C  
ATOM    502  N   ILE B  63       6.256 -27.883 -30.944  1.00 88.37           N  
ATOM    503  CA  ILE B  63       6.230 -27.897 -32.403  1.00 88.37           C  
ATOM    504  C   ILE B  63       7.573 -28.388 -32.938  1.00 88.37           C  
ATOM    505  O   ILE B  63       7.619 -29.254 -33.816  1.00 88.37           O  
ATOM    506  CB  ILE B  63       5.903 -26.499 -32.975  1.00 88.37           C  
ATOM    507  CG1 ILE B  63       4.460 -26.108 -32.640  1.00 88.37           C  
ATOM    508  CG2 ILE B  63       6.144 -26.465 -34.487  1.00 88.37           C  
ATOM    509  CD1 ILE B  63       4.094 -24.686 -33.043  1.00 88.37           C  
ATOM    510  N   GLY B  64       8.668 -27.875 -32.390  1.00 91.12           N  
ATOM    511  CA  GLY B  64       9.988 -28.318 -32.808  1.00 91.12           C  
ATOM    512  C   GLY B  64      10.236 -29.791 -32.539  1.00 91.12           C  
ATOM    513  O   GLY B  64      10.764 -30.503 -33.396  1.00 91.12           O  
ATOM    514  N   ALA B  65       9.816 -30.262 -31.407  1.00 91.57           N  
ATOM    515  CA  ALA B  65       9.984 -31.665 -31.036  1.00 91.57           C  
ATOM    516  C   ALA B  65       9.149 -32.574 -31.933  1.00 91.57           C  
ATOM    517  O   ALA B  65       9.626 -33.616 -32.386  1.00 91.57           O  
ATOM    518  CB  ALA B  65       9.608 -31.877 -29.571  1.00 91.57           C  
ATOM    519  N   GLY B  66       7.944 -32.085 -32.215  1.00 90.41           N  
ATOM    520  CA  GLY B  66       7.105 -32.877 -33.100  1.00 90.41           C  
ATOM    521  C   GLY B  66       7.659 -32.988 -34.508  1.00 90.41           C  
ATOM    522  O   GLY B  66       7.658 -34.070 -35.098  1.00 90.41           O  
ATOM    523  N   ALA B  67       8.163 -31.922 -34.996  1.00 92.29           N  
ATOM    524  CA  ALA B  67       8.748 -31.920 -36.334  1.00 92.29           C  
ATOM    525  C   ALA B  67       9.992 -32.802 -36.391  1.00 92.29           C  
ATOM    526  O   ALA B  67      10.183 -33.554 -37.348  1.00 92.29           O  
ATOM    527  CB  ALA B  67       9.090 -30.495 -36.763  1.00 92.29           C  
ATOM    528  N   LEU B  68      10.774 -32.659 -35.396  1.00 91.88           N  
ATOM    529  CA  LEU B  68      11.987 -33.469 -35.347  1.00 91.88           C  
ATOM    530  C   LEU B  68      11.646 -34.953 -35.270  1.00 91.88           C  
ATOM    531  O   LEU B  68      12.252 -35.771 -35.965  1.00 91.88           O  
ATOM    532  CB  LEU B  68      12.852 -33.068 -34.149  1.00 91.88           C  
ATOM    533  CG  LEU B  68      14.231 -33.723 -34.059  1.00 91.88           C  
ATOM    534  CD1 LEU B  68      15.111 -33.265 -35.218  1.00 91.88           C  
ATOM    535  CD2 LEU B  68      14.890 -33.402 -32.722  1.00 91.88           C  
ATOM    536  N   MET B  69      10.693 -35.342 -34.476  1.00 91.06           N  
ATOM    537  CA  MET B  69      10.266 -36.732 -34.351  1.00 91.06           C  
ATOM    538  C   MET B  69       9.707 -37.250 -35.672  1.00 91.06           C  
ATOM    539  O   MET B  69       9.960 -38.396 -36.052  1.00 91.06           O  
ATOM    540  CB  MET B  69       9.216 -36.876 -33.247  1.00 91.06           C  
ATOM    541  CG  MET B  69       9.799 -36.860 -31.842  1.00 91.06           C  
ATOM    542  SD  MET B  69       8.522 -37.115 -30.550  1.00 91.06           S  
ATOM    543  CE  MET B  69       9.540 -37.835 -29.232  1.00 91.06           C  
ATOM    544  N   MET B  70       9.022 -36.388 -36.372  1.00 90.62           N  
ATOM    545  CA  MET B  70       8.462 -36.767 -37.666  1.00 90.62           C  
ATOM    546  C   MET B  70       9.567 -37.003 -38.690  1.00 90.62           C  
ATOM    547  O   MET B  70       9.536 -37.989 -39.428  1.00 90.62           O  
ATOM    548  CB  MET B  70       7.502 -35.690 -38.173  1.00 90.62           C  
ATOM    549  CG  MET B  70       6.803 -36.053 -39.473  1.00 90.62           C  
ATOM    550  SD  MET B  70       5.733 -34.701 -40.099  1.00 90.62           S  
ATOM    551  CE  MET B  70       5.542 -35.218 -41.828  1.00 90.62           C  
ATOM    552  N   LEU B  71      10.521 -36.188 -38.673  1.00 91.69           N  
ATOM    553  CA  LEU B  71      11.626 -36.295 -39.620  1.00 91.69           C  
ATOM    554  C   LEU B  71      12.453 -37.548 -39.352  1.00 91.69           C  
ATOM    555  O   LEU B  71      12.722 -38.327 -40.269  1.00 91.69           O  
ATOM    556  CB  LEU B  71      12.520 -35.054 -39.542  1.00 91.69           C  
ATOM    557  CG  LEU B  71      13.752 -35.047 -40.448  1.00 91.69           C  
ATOM    558  CD1 LEU B  71      13.331 -34.988 -41.913  1.00 91.69           C  
ATOM    559  CD2 LEU B  71      14.666 -33.877 -40.100  1.00 91.69           C  
ATOM    560  N   VAL B  72      12.833 -37.709 -38.099  1.00 90.35           N  
ATOM    561  CA  VAL B  72      13.660 -38.856 -37.739  1.00 90.35           C  
ATOM    562  C   VAL B  72      12.889 -40.149 -37.992  1.00 90.35           C  
ATOM    563  O   VAL B  72      13.448 -41.122 -38.506  1.00 90.35           O  
ATOM    564  CB  VAL B  72      14.115 -38.787 -36.264  1.00 90.35           C  
ATOM    565  CG1 VAL B  72      14.786 -40.093 -35.844  1.00 90.35           C  
ATOM    566  CG2 VAL B  72      15.062 -37.606 -36.054  1.00 90.35           C  
ATOM    567  N   GLY B  73      11.574 -40.146 -37.671  1.00 88.62           N  
ATOM    568  CA  GLY B  73      10.758 -41.318 -37.945  1.00 88.62           C  
ATOM    569  C   GLY B  73      10.620 -41.616 -39.426  1.00 88.62           C  
ATOM    570  O   GLY B  73      10.671 -42.777 -39.838  1.00 88.62           O  
ATOM    571  N   PHE B  74      10.542 -40.599 -40.240  1.00 87.48           N  
ATOM    572  CA  PHE B  74      10.419 -40.750 -41.685  1.00 87.48           C  
ATOM    573  C   PHE B  74      11.705 -41.307 -42.282  1.00 87.48           C  
ATOM    574  O   PHE B  74      11.667 -42.214 -43.118  1.00 87.48           O  
ATOM    575  CB  PHE B  74      10.072 -39.410 -42.340  1.00 87.48           C  
ATOM    576  CG  PHE B  74      10.001 -39.468 -43.842  1.00 87.48           C  
ATOM    577  CD1 PHE B  74      11.057 -39.011 -44.621  1.00 87.48           C  
ATOM    578  CD2 PHE B  74       8.877 -39.981 -44.477  1.00 87.48           C  
ATOM    579  CE1 PHE B  74      10.994 -39.063 -46.011  1.00 87.48           C  
ATOM    580  CE2 PHE B  74       8.807 -40.038 -45.865  1.00 87.48           C  
ATOM    581  CZ  PHE B  74       9.866 -39.577 -46.631  1.00 87.48           C  
ATOM    582  N   LEU B  75      12.824 -40.766 -41.875  1.00 88.00           N  
ATOM    583  CA  LEU B  75      14.110 -41.244 -42.371  1.00 88.00           C  
ATOM    584  C   LEU B  75      14.324 -42.708 -42.000  1.00 88.00           C  
ATOM    585  O   LEU B  75      14.875 -43.479 -42.791  1.00 88.00           O  
ATOM    586  CB  LEU B  75      15.252 -40.391 -41.813  1.00 88.00           C  
ATOM    587  CG  LEU B  75      15.389 -38.982 -42.391  1.00 88.00           C  
ATOM    588  CD1 LEU B  75      16.230 -38.109 -41.464  1.00 88.00           C  
ATOM    589  CD2 LEU B  75      16.003 -39.034 -43.786  1.00 88.00           C  
ATOM    590  N   GLY B  76      13.863 -43.064 -40.848  1.00 84.42           N  
ATOM    591  CA  GLY B  76      14.006 -44.446 -40.419  1.00 84.42           C  
ATOM    592  C   GLY B  76      13.100 -45.401 -41.174  1.00 84.42           C  
ATOM    593  O   GLY B  76      13.543 -46.461 -41.622  1.00 84.42           O  
ATOM    594  N   CYS B  77      11.886 -45.094 -41.409  1.00 83.59           N  
ATOM    595  CA  CYS B  77      10.933 -45.977 -42.072  1.00 83.59           C  
ATOM    596  C   CYS B  77      11.207 -46.049 -43.570  1.00 83.59           C  
ATOM    597  O   CYS B  77      11.326 -47.140 -44.131  1.00 83.59           O  
ATOM    598  CB  CYS B  77       9.501 -45.498 -41.830  1.00 83.59           C  
ATOM    599  SG  CYS B  77       9.131 -43.898 -42.579  1.00 83.59           S  
ATOM    600  N   CYS B  78      11.392 -45.003 -44.231  1.00 84.34           N  
ATOM    601  CA  CYS B  78      11.650 -44.971 -45.667  1.00 84.34           C  
ATOM    602  C   CYS B  78      13.061 -45.457 -45.978  1.00 84.34           C  
ATOM    603  O   CYS B  78      13.298 -46.051 -47.031  1.00 84.34           O  
ATOM    604  CB  CYS B  78      11.456 -43.556 -46.214  1.00 84.34           C  
ATOM    605  SG  CYS B  78       9.723 -43.075 -46.389  1.00 84.34           S  
ATOM    606  N   GLY B  79      13.916 -45.108 -44.997  1.00 83.75           N  
ATOM    607  CA  GLY B  79      15.265 -45.618 -45.183  1.00 83.75           C  
ATOM    608  C   GLY B  79      15.340 -47.133 -45.154  1.00 83.75           C  
ATOM    609  O   GLY B  79      16.094 -47.737 -45.920  1.00 83.75           O  
ATOM    610  N   ALA B  80      14.500 -47.747 -44.321  1.00 80.26           N  
ATOM    611  CA  ALA B  80      14.498 -49.202 -44.189  1.00 80.26           C  
ATOM    612  C   ALA B  80      13.796 -49.860 -45.373  1.00 80.26           C  
ATOM    613  O   ALA B  80      14.320 -50.804 -45.968  1.00 80.26           O  
ATOM    614  CB  ALA B  80      13.829 -49.617 -42.881  1.00 80.26           C  
ATOM    615  N   VAL B  81      12.723 -49.305 -45.795  1.00 81.95           N  
ATOM    616  CA  VAL B  81      11.925 -49.915 -46.853  1.00 81.95           C  
ATOM    617  C   VAL B  81      12.638 -49.759 -48.194  1.00 81.95           C  
ATOM    618  O   VAL B  81      12.671 -50.691 -49.000  1.00 81.95           O  
ATOM    619  CB  VAL B  81      10.511 -49.297 -46.926  1.00 81.95           C  
ATOM    620  CG1 VAL B  81      10.057 -49.157 -48.378  1.00 81.95           C  
ATOM    621  CG2 VAL B  81       9.519 -50.142 -46.130  1.00 81.95           C  
ATOM    622  N   GLN B  82      13.269 -48.585 -48.437  1.00 81.03           N  
ATOM    623  CA  GLN B  82      13.925 -48.344 -49.717  1.00 81.03           C  
ATOM    624  C   GLN B  82      15.375 -48.819 -49.691  1.00 81.03           C  
ATOM    625  O   GLN B  82      16.049 -48.830 -50.723  1.00 81.03           O  
ATOM    626  CB  GLN B  82      13.866 -46.859 -50.079  1.00 81.03           C  
ATOM    627  CG  GLN B  82      12.475 -46.373 -50.464  1.00 81.03           C  
ATOM    628  CD  GLN B  82      12.463 -44.926 -50.917  1.00 81.03           C  
ATOM    629  NE2 GLN B  82      11.311 -44.464 -51.395  1.00 81.03           N  
ATOM    630  OE1 GLN B  82      13.478 -44.228 -50.838  1.00 81.03           O  
ATOM    631  N   GLU B  83      15.813 -49.286 -48.645  1.00 79.82           N  
ATOM    632  CA  GLU B  83      17.191 -49.739 -48.472  1.00 79.82           C  
ATOM    633  C   GLU B  83      18.183 -48.691 -48.969  1.00 79.82           C  
ATOM    634  O   GLU B  83      19.106 -49.011 -49.720  1.00 79.82           O  
ATOM    635  CB  GLU B  83      17.415 -51.065 -49.203  1.00 79.82           C  
ATOM    636  CG  GLU B  83      16.585 -52.217 -48.657  1.00 79.82           C  
ATOM    637  CD  GLU B  83      16.923 -53.556 -49.295  1.00 79.82           C  
ATOM    638  OE1 GLU B  83      16.348 -54.588 -48.881  1.00 79.82           O  
ATOM    639  OE2 GLU B  83      17.772 -53.572 -50.214  1.00 79.82           O  
ATOM    640  N   SER B  84      17.826 -47.475 -48.631  1.00 81.94           N  
ATOM    641  CA  SER B  84      18.717 -46.383 -49.008  1.00 81.94           C  
ATOM    642  C   SER B  84      19.802 -46.167 -47.958  1.00 81.94           C  
ATOM    643  O   SER B  84      19.501 -45.898 -46.793  1.00 81.94           O  
ATOM    644  CB  SER B  84      17.926 -45.089 -49.210  1.00 81.94           C  
ATOM    645  OG  SER B  84      18.789 -43.966 -49.200  1.00 81.94           O  
ATOM    646  N   GLN B  85      21.051 -46.251 -48.309  1.00 79.00           N  
ATOM    647  CA  GLN B  85      22.180 -46.045 -47.407  1.00 79.00           C  
ATOM    648  C   GLN B  85      22.246 -44.598 -46.929  1.00 79.00           C  
ATOM    649  O   GLN B  85      22.583 -44.334 -45.774  1.00 79.00           O  
ATOM    650  CB  GLN B  85      23.491 -46.433 -48.091  1.00 79.00           C  
ATOM    651  CG  GLN B  85      23.689 -47.935 -48.236  1.00 79.00           C  
ATOM    652  CD  GLN B  85      25.008 -48.294 -48.897  1.00 79.00           C  
ATOM    653  NE2 GLN B  85      25.393 -49.562 -48.802  1.00 79.00           N  
ATOM    654  OE1 GLN B  85      25.674 -47.438 -49.487  1.00 79.00           O  
ATOM    655  N   CYS B  86      21.848 -43.708 -47.778  1.00 80.43           N  
ATOM    656  CA  CYS B  86      21.901 -42.293 -47.432  1.00 80.43           C  
ATOM    657  C   CYS B  86      20.874 -41.955 -46.357  1.00 80.43           C  
ATOM    658  O   CYS B  86      21.194 -41.281 -45.377  1.00 80.43           O  
ATOM    659  CB  CYS B  86      21.661 -41.429 -48.669  1.00 80.43           C  
ATOM    660  SG  CYS B  86      21.862 -39.658 -48.372  1.00 80.43           S  
ATOM    661  N   MET B  87      19.725 -42.450 -46.435  1.00 84.05           N  
ATOM    662  CA  MET B  87      18.671 -42.169 -45.463  1.00 84.05           C  
ATOM    663  C   MET B  87      18.979 -42.828 -44.122  1.00 84.05           C  
ATOM    664  O   MET B  87      18.739 -42.240 -43.066  1.00 84.05           O  
ATOM    665  CB  MET B  87      17.315 -42.648 -45.983  1.00 84.05           C  
ATOM    666  CG  MET B  87      16.754 -41.794 -47.108  1.00 84.05           C  
ATOM    667  SD  MET B  87      15.027 -42.243 -47.536  1.00 84.05           S  
ATOM    668  CE  MET B  87      14.135 -40.879 -46.741  1.00 84.05           C  
ATOM    669  N   LEU B  88      19.551 -44.000 -44.141  1.00 83.66           N  
ATOM    670  CA  LEU B  88      19.905 -44.704 -42.914  1.00 83.66           C  
ATOM    671  C   LEU B  88      21.097 -44.042 -42.231  1.00 83.66           C  
ATOM    672  O   LEU B  88      21.162 -43.991 -41.000  1.00 83.66           O  
ATOM    673  CB  LEU B  88      20.221 -46.172 -43.210  1.00 83.66           C  
ATOM    674  CG  LEU B  88      19.027 -47.073 -43.527  1.00 83.66           C  
ATOM    675  CD1 LEU B  88      19.506 -48.430 -44.033  1.00 83.66           C  
ATOM    676  CD2 LEU B  88      18.140 -47.238 -42.298  1.00 83.66           C  
ATOM    677  N   GLY B  89      22.008 -43.598 -43.131  1.00 85.87           N  
ATOM    678  CA  GLY B  89      23.120 -42.852 -42.566  1.00 85.87           C  
ATOM    679  C   GLY B  89      22.690 -41.566 -41.886  1.00 85.87           C  
ATOM    680  O   GLY B  89      23.187 -41.232 -40.807  1.00 85.87           O  
ATOM    681  N   LEU B  90      21.741 -40.844 -42.502  1.00 87.52           N  
ATOM    682  CA  LEU B  90      21.213 -39.621 -41.907  1.00 87.52           C  
ATOM    683  C   LEU B  90      20.427 -39.932 -40.638  1.00 87.52           C  
ATOM    684  O   LEU B  90      20.467 -39.162 -39.674  1.00 87.52           O  
ATOM    685  CB  LEU B  90      20.320 -38.881 -42.906  1.00 87.52           C  
ATOM    686  CG  LEU B  90      20.947 -37.678 -43.613  1.00 87.52           C  
ATOM    687  CD1 LEU B  90      20.897 -37.869 -45.126  1.00 87.52           C  
ATOM    688  CD2 LEU B  90      20.239 -36.390 -43.208  1.00 87.52           C  
ATOM    689  N   PHE B  91      19.717 -41.006 -40.642  1.00 87.50           N  
ATOM    690  CA  PHE B  91      18.984 -41.446 -39.460  1.00 87.50           C  
ATOM    691  C   PHE B  91      19.937 -41.718 -38.303  1.00 87.50           C  
ATOM    692  O   PHE B  91      19.722 -41.234 -37.189  1.00 87.50           O  
ATOM    693  CB  PHE B  91      18.164 -42.702 -39.772  1.00 87.50           C  
ATOM    694  CG  PHE B  91      17.491 -43.302 -38.567  1.00 87.50           C  
ATOM    695  CD1 PHE B  91      17.959 -44.485 -38.008  1.00 87.50           C  
ATOM    696  CD2 PHE B  91      16.390 -42.681 -37.992  1.00 87.50           C  
ATOM    697  CE1 PHE B  91      17.339 -45.042 -36.893  1.00 87.50           C  
ATOM    698  CE2 PHE B  91      15.764 -43.233 -36.877  1.00 87.50           C  
ATOM    699  CZ  PHE B  91      16.239 -44.413 -36.330  1.00 87.50           C  
ATOM    700  N   PHE B  92      21.016 -42.418 -38.606  1.00 86.17           N  
ATOM    701  CA  PHE B  92      22.019 -42.712 -37.588  1.00 86.17           C  
ATOM    702  C   PHE B  92      22.665 -41.429 -37.079  1.00 86.17           C  
ATOM    703  O   PHE B  92      22.847 -41.256 -35.872  1.00 86.17           O  
ATOM    704  CB  PHE B  92      23.091 -43.655 -38.145  1.00 86.17           C  
ATOM    705  CG  PHE B  92      24.178 -43.988 -37.159  1.00 86.17           C  
ATOM    706  CD1 PHE B  92      25.363 -43.264 -37.138  1.00 86.17           C  
ATOM    707  CD2 PHE B  92      24.014 -45.026 -36.251  1.00 86.17           C  
ATOM    708  CE1 PHE B  92      26.371 -43.569 -36.226  1.00 86.17           C  
ATOM    709  CE2 PHE B  92      25.016 -45.338 -35.337  1.00 86.17           C  
ATOM    710  CZ  PHE B  92      26.194 -44.609 -35.326  1.00 86.17           C  
ATOM    711  N   GLY B  93      22.951 -40.543 -38.012  1.00 89.41           N  
ATOM    712  CA  GLY B  93      23.545 -39.278 -37.608  1.00 89.41           C  
ATOM    713  C   GLY B  93      22.630 -38.444 -36.731  1.00 89.41           C  
ATOM    714  O   GLY B  93      23.065 -37.897 -35.716  1.00 89.41           O  
ATOM    715  N   PHE B  94      21.377 -38.390 -37.033  1.00 89.36           N  
ATOM    716  CA  PHE B  94      20.407 -37.636 -36.250  1.00 89.36           C  
ATOM    717  C   PHE B  94      20.236 -38.247 -34.865  1.00 89.36           C  
ATOM    718  O   PHE B  94      20.175 -37.528 -33.865  1.00 89.36           O  
ATOM    719  CB  PHE B  94      19.055 -37.585 -36.971  1.00 89.36           C  
ATOM    720  CG  PHE B  94      18.885 -36.381 -37.857  1.00 89.36           C  
ATOM    721  CD1 PHE B  94      18.604 -35.134 -37.313  1.00 89.36           C  
ATOM    722  CD2 PHE B  94      19.006 -36.497 -39.236  1.00 89.36           C  
ATOM    723  CE1 PHE B  94      18.446 -34.018 -38.131  1.00 89.36           C  
ATOM    724  CE2 PHE B  94      18.850 -35.386 -40.060  1.00 89.36           C  
ATOM    725  CZ  PHE B  94      18.568 -34.148 -39.505  1.00 89.36           C  
ATOM    726  N   LEU B  95      20.139 -39.529 -34.762  1.00 88.96           N  
ATOM    727  CA  LEU B  95      19.985 -40.197 -33.474  1.00 88.96           C  
ATOM    728  C   LEU B  95      21.207 -39.966 -32.592  1.00 88.96           C  
ATOM    729  O   LEU B  95      21.079 -39.798 -31.377  1.00 88.96           O  
ATOM    730  CB  LEU B  95      19.760 -41.698 -33.671  1.00 88.96           C  
ATOM    731  CG  LEU B  95      18.309 -42.148 -33.854  1.00 88.96           C  
ATOM    732  CD1 LEU B  95      18.258 -43.617 -34.263  1.00 88.96           C  
ATOM    733  CD2 LEU B  95      17.512 -41.916 -32.575  1.00 88.96           C  
ATOM    734  N   LEU B  96      22.396 -39.966 -33.240  1.00 90.20           N  
ATOM    735  CA  LEU B  96      23.624 -39.730 -32.489  1.00 90.20           C  
ATOM    736  C   LEU B  96      23.644 -38.318 -31.913  1.00 90.20           C  
ATOM    737  O   LEU B  96      23.978 -38.127 -30.740  1.00 90.20           O  
ATOM    738  CB  LEU B  96      24.849 -39.948 -33.381  1.00 90.20           C  
ATOM    739  CG  LEU B  96      26.202 -40.002 -32.671  1.00 90.20           C  
ATOM    740  CD1 LEU B  96      27.155 -40.931 -33.416  1.00 90.20           C  
ATOM    741  CD2 LEU B  96      26.799 -38.603 -32.549  1.00 90.20           C  
ATOM    742  N   VAL B  97      23.225 -37.435 -32.729  1.00 92.32           N  
ATOM    743  CA  VAL B  97      23.207 -36.046 -32.281  1.00 92.32           C  
ATOM    744  C   VAL B  97      22.149 -35.867 -31.195  1.00 92.32           C  
ATOM    745  O   VAL B  97      22.407 -35.234 -30.168  1.00 92.32           O  
ATOM    746  CB  VAL B  97      22.938 -35.076 -33.453  1.00 92.32           C  
ATOM    747  CG1 VAL B  97      22.688 -33.661 -32.936  1.00 92.32           C  
ATOM    748  CG2 VAL B  97      24.107 -35.090 -34.437  1.00 92.32           C  
ATOM    749  N   ILE B  98      21.019 -36.422 -31.371  1.00 90.50           N  
ATOM    750  CA  ILE B  98      19.939 -36.319 -30.396  1.00 90.50           C  
ATOM    751  C   ILE B  98      20.355 -36.993 -29.091  1.00 90.50           C  
ATOM    752  O   ILE B  98      20.099 -36.468 -28.004  1.00 90.50           O  
ATOM    753  CB  ILE B  98      18.633 -36.947 -30.930  1.00 90.50           C  
ATOM    754  CG1 ILE B  98      18.056 -36.096 -32.067  1.00 90.50           C  
ATOM    755  CG2 ILE B  98      17.612 -37.115 -29.800  1.00 90.50           C  
ATOM    756  CD1 ILE B  98      16.885 -36.742 -32.793  1.00 90.50           C  
ATOM    757  N   PHE B  99      21.031 -38.061 -29.193  1.00 90.31           N  
ATOM    758  CA  PHE B  99      21.502 -38.788 -28.020  1.00 90.31           C  
ATOM    759  C   PHE B  99      22.510 -37.958 -27.235  1.00 90.31           C  
ATOM    760  O   PHE B  99      22.430 -37.872 -26.008  1.00 90.31           O  
ATOM    761  CB  PHE B  99      22.130 -40.125 -28.431  1.00 90.31           C  
ATOM    762  CG  PHE B  99      22.435 -41.034 -27.272  1.00 90.31           C  
ATOM    763  CD1 PHE B  99      23.736 -41.458 -27.026  1.00 90.31           C  
ATOM    764  CD2 PHE B  99      21.421 -41.465 -26.427  1.00 90.31           C  
ATOM    765  CE1 PHE B  99      24.021 -42.299 -25.953  1.00 90.31           C  
ATOM    766  CE2 PHE B  99      21.699 -42.307 -25.353  1.00 90.31           C  
ATOM    767  CZ  PHE B  99      22.999 -42.723 -25.119  1.00 90.31           C  
ATOM    768  N   ALA B 100      23.390 -37.347 -27.941  1.00 92.71           N  
ATOM    769  CA  ALA B 100      24.392 -36.510 -27.288  1.00 92.71           C  
ATOM    770  C   ALA B 100      23.740 -35.321 -26.587  1.00 92.71           C  
ATOM    771  O   ALA B 100      24.090 -34.995 -25.451  1.00 92.71           O  
ATOM    772  CB  ALA B 100      25.425 -36.025 -28.303  1.00 92.71           C  
ATOM    773  N   ILE B 101      22.773 -34.772 -27.208  1.00 91.64           N  
ATOM    774  CA  ILE B 101      22.077 -33.627 -26.631  1.00 91.64           C  
ATOM    775  C   ILE B 101      21.261 -34.074 -25.419  1.00 91.64           C  
ATOM    776  O   ILE B 101      21.198 -33.368 -24.411  1.00 91.64           O  
ATOM    777  CB  ILE B 101      21.162 -32.940 -27.668  1.00 91.64           C  
ATOM    778  CG1 ILE B 101      21.999 -32.338 -28.803  1.00 91.64           C  
ATOM    779  CG2 ILE B 101      20.296 -31.868 -27.000  1.00 91.64           C  
ATOM    780  CD1 ILE B 101      21.173 -31.796 -29.962  1.00 91.64           C  
ATOM    781  N   GLU B 102      20.701 -35.168 -25.462  1.00 89.23           N  
ATOM    782  CA  GLU B 102      19.905 -35.677 -24.348  1.00 89.23           C  
ATOM    783  C   GLU B 102      20.778 -35.947 -23.126  1.00 89.23           C  
ATOM    784  O   GLU B 102      20.383 -35.647 -21.997  1.00 89.23           O  
ATOM    785  CB  GLU B 102      19.162 -36.951 -24.756  1.00 89.23           C  
ATOM    786  CG  GLU B 102      17.948 -36.699 -25.638  1.00 89.23           C  
ATOM    787  CD  GLU B 102      17.226 -37.974 -26.043  1.00 89.23           C  
ATOM    788  OE1 GLU B 102      16.122 -37.887 -26.629  1.00 89.23           O  
ATOM    789  OE2 GLU B 102      17.767 -39.069 -25.773  1.00 89.23           O  
ATOM    790  N   ILE B 103      21.964 -36.507 -23.397  1.00 90.11           N  
ATOM    791  CA  ILE B 103      22.874 -36.785 -22.290  1.00 90.11           C  
ATOM    792  C   ILE B 103      23.335 -35.475 -21.659  1.00 90.11           C  
ATOM    793  O   ILE B 103      23.367 -35.346 -20.433  1.00 90.11           O  
ATOM    794  CB  ILE B 103      24.091 -37.615 -22.756  1.00 90.11           C  
ATOM    795  CG1 ILE B 103      23.650 -39.022 -23.175  1.00 90.11           C  
ATOM    796  CG2 ILE B 103      25.152 -37.681 -21.652  1.00 90.11           C  
ATOM    797  CD1 ILE B 103      24.775 -39.883 -23.734  1.00 90.11           C  
ATOM    798  N   ALA B 104      23.582 -34.568 -22.537  1.00 92.27           N  
ATOM    799  CA  ALA B 104      24.008 -33.267 -22.029  1.00 92.27           C  
ATOM    800  C   ALA B 104      22.892 -32.599 -21.229  1.00 92.27           C  
ATOM    801  O   ALA B 104      23.138 -32.036 -20.160  1.00 92.27           O  
ATOM    802  CB  ALA B 104      24.447 -32.364 -23.179  1.00 92.27           C  
ATOM    803  N   ALA B 105      21.691 -32.704 -21.649  1.00 90.44           N  
ATOM    804  CA  ALA B 105      20.543 -32.115 -20.964  1.00 90.44           C  
ATOM    805  C   ALA B 105      20.254 -32.844 -19.654  1.00 90.44           C  
ATOM    806  O   ALA B 105      19.884 -32.219 -18.658  1.00 90.44           O  
ATOM    807  CB  ALA B 105      19.313 -32.142 -21.867  1.00 90.44           C  
ATOM    808  N   ALA B 106      20.471 -34.114 -19.684  1.00 88.84           N  
ATOM    809  CA  ALA B 106      20.235 -34.897 -18.474  1.00 88.84           C  
ATOM    810  C   ALA B 106      21.252 -34.552 -17.391  1.00 88.84           C  
ATOM    811  O   ALA B 106      20.894 -34.402 -16.220  1.00 88.84           O  
ATOM    812  CB  ALA B 106      20.283 -36.390 -18.788  1.00 88.84           C  
ATOM    813  N   ILE B 107      22.500 -34.387 -17.831  1.00 90.12           N  
ATOM    814  CA  ILE B 107      23.543 -34.034 -16.874  1.00 90.12           C  
ATOM    815  C   ILE B 107      23.290 -32.630 -16.330  1.00 90.12           C  
ATOM    816  O   ILE B 107      23.368 -32.402 -15.121  1.00 90.12           O  
ATOM    817  CB  ILE B 107      24.947 -34.116 -17.513  1.00 90.12           C  
ATOM    818  CG1 ILE B 107      25.278 -35.564 -17.892  1.00 90.12           C  
ATOM    819  CG2 ILE B 107      26.005 -33.542 -16.566  1.00 90.12           C  
ATOM    820  CD1 ILE B 107      26.582 -35.719 -18.664  1.00 90.12           C  
ATOM    821  N   TRP B 108      22.901 -31.791 -17.170  1.00 90.25           N  
ATOM    822  CA  TRP B 108      22.602 -30.428 -16.743  1.00 90.25           C  
ATOM    823  C   TRP B 108      21.352 -30.394 -15.870  1.00 90.25           C  
ATOM    824  O   TRP B 108      21.318 -29.701 -14.851  1.00 90.25           O  
ATOM    825  CB  TRP B 108      22.421 -29.511 -17.955  1.00 90.25           C  
ATOM    826  CG  TRP B 108      22.150 -28.080 -17.601  1.00 90.25           C  
ATOM    827  CD1 TRP B 108      23.073 -27.104 -17.349  1.00 90.25           C  
ATOM    828  CD2 TRP B 108      20.866 -27.465 -17.452  1.00 90.25           C  
ATOM    829  CE2 TRP B 108      21.088 -26.112 -17.112  1.00 90.25           C  
ATOM    830  CE3 TRP B 108      19.549 -27.927 -17.577  1.00 90.25           C  
ATOM    831  NE1 TRP B 108      22.441 -25.918 -17.055  1.00 90.25           N  
ATOM    832  CZ2 TRP B 108      20.038 -25.216 -16.893  1.00 90.25           C  
ATOM    833  CZ3 TRP B 108      18.507 -27.034 -17.358  1.00 90.25           C  
ATOM    834  CH2 TRP B 108      18.760 -25.693 -17.020  1.00 90.25           C  
ATOM    835  N   GLY B 109      20.347 -31.074 -16.200  1.00 86.55           N  
ATOM    836  CA  GLY B 109      19.115 -31.122 -15.431  1.00 86.55           C  
ATOM    837  C   GLY B 109      19.304 -31.683 -14.034  1.00 86.55           C  
ATOM    838  O   GLY B 109      18.679 -31.215 -13.081  1.00 86.55           O  
ATOM    839  N   TYR B 110      20.249 -32.611 -13.999  1.00 85.39           N  
ATOM    840  CA  TYR B 110      20.507 -33.222 -12.700  1.00 85.39           C  
ATOM    841  C   TYR B 110      21.278 -32.271 -11.793  1.00 85.39           C  
ATOM    842  O   TYR B 110      21.033 -32.221 -10.586  1.00 85.39           O  
ATOM    843  CB  TYR B 110      21.286 -34.531 -12.867  1.00 85.39           C  
ATOM    844  CG  TYR B 110      21.357 -35.360 -11.608  1.00 85.39           C  
ATOM    845  CD1 TYR B 110      22.468 -35.297 -10.770  1.00 85.39           C  
ATOM    846  CD2 TYR B 110      20.313 -36.209 -11.254  1.00 85.39           C  
ATOM    847  CE1 TYR B 110      22.538 -36.061  -9.610  1.00 85.39           C  
ATOM    848  CE2 TYR B 110      20.372 -36.977 -10.096  1.00 85.39           C  
ATOM    849  CZ  TYR B 110      21.487 -36.896  -9.282  1.00 85.39           C  
ATOM    850  OH  TYR B 110      21.551 -37.655  -8.134  1.00 85.39           O  
ATOM    851  N   SER B 111      22.116 -31.508 -12.391  1.00 89.14           N  
ATOM    852  CA  SER B 111      22.927 -30.583 -11.606  1.00 89.14           C  
ATOM    853  C   SER B 111      22.134 -29.337 -11.226  1.00 89.14           C  
ATOM    854  O   SER B 111      22.456 -28.665 -10.244  1.00 89.14           O  
ATOM    855  CB  SER B 111      24.183 -30.182 -12.380  1.00 89.14           C  
ATOM    856  OG  SER B 111      25.068 -29.444 -11.555  1.00 89.14           O  
ATOM    857  N   HIS B 112      21.131 -29.061 -11.936  1.00 91.34           N  
ATOM    858  CA  HIS B 112      20.312 -27.883 -11.675  1.00 91.34           C  
ATOM    859  C   HIS B 112      18.855 -28.266 -11.437  1.00 91.34           C  
ATOM    860  O   HIS B 112      17.951 -27.710 -12.063  1.00 91.34           O  
ATOM    861  CB  HIS B 112      20.410 -26.894 -12.838  1.00 91.34           C  
ATOM    862  CG  HIS B 112      21.776 -26.312 -13.016  1.00 91.34           C  
ATOM    863  CD2 HIS B 112      22.282 -25.107 -12.662  1.00 91.34           C  
ATOM    864  ND1 HIS B 112      22.802 -26.997 -13.631  1.00 91.34           N  
ATOM    865  CE1 HIS B 112      23.884 -26.236 -13.646  1.00 91.34           C  
ATOM    866  NE2 HIS B 112      23.595 -25.084 -13.065  1.00 91.34           N  
ATOM    867  N   LYS B 113      18.626 -29.060 -10.493  1.00 87.95           N  
ATOM    868  CA  LYS B 113      17.296 -29.602 -10.228  1.00 87.95           C  
ATOM    869  C   LYS B 113      16.336 -28.507  -9.773  1.00 87.95           C  
ATOM    870  O   LYS B 113      15.205 -28.425 -10.257  1.00 87.95           O  
ATOM    871  CB  LYS B 113      17.368 -30.708  -9.174  1.00 87.95           C  
ATOM    872  CG  LYS B 113      16.059 -31.457  -8.973  1.00 87.95           C  
ATOM    873  CD  LYS B 113      16.186 -32.525  -7.893  1.00 87.95           C  
ATOM    874  CE  LYS B 113      14.836 -33.144  -7.557  1.00 87.95           C  
ATOM    875  NZ  LYS B 113      14.947 -34.146  -6.455  1.00 87.95           N  
ATOM    876  N   ASP B 114      16.857 -27.690  -8.962  1.00 89.71           N  
ATOM    877  CA  ASP B 114      15.989 -26.651  -8.418  1.00 89.71           C  
ATOM    878  C   ASP B 114      15.543 -25.679  -9.510  1.00 89.71           C  
ATOM    879  O   ASP B 114      14.393 -25.236  -9.523  1.00 89.71           O  
ATOM    880  CB  ASP B 114      16.699 -25.891  -7.296  1.00 89.71           C  
ATOM    881  CG  ASP B 114      16.974 -26.753  -6.077  1.00 89.71           C  
ATOM    882  OD1 ASP B 114      16.170 -27.662  -5.780  1.00 89.71           O  
ATOM    883  OD2 ASP B 114      18.003 -26.520  -5.407  1.00 89.71           O  
ATOM    884  N   GLU B 115      16.408 -25.381 -10.365  1.00 89.97           N  
ATOM    885  CA  GLU B 115      16.061 -24.480 -11.460  1.00 89.97           C  
ATOM    886  C   GLU B 115      15.054 -25.125 -12.407  1.00 89.97           C  
ATOM    887  O   GLU B 115      14.139 -24.459 -12.897  1.00 89.97           O  
ATOM    888  CB  GLU B 115      17.316 -24.062 -12.232  1.00 89.97           C  
ATOM    889  CG  GLU B 115      17.168 -22.745 -12.979  1.00 89.97           C  
ATOM    890  CD  GLU B 115      18.469 -22.256 -13.598  1.00 89.97           C  
ATOM    891  OE1 GLU B 115      18.465 -21.192 -14.256  1.00 89.97           O  
ATOM    892  OE2 GLU B 115      19.499 -22.946 -13.424  1.00 89.97           O  
ATOM    893  N   VAL B 116      15.217 -26.360 -12.585  1.00 88.81           N  
ATOM    894  CA  VAL B 116      14.291 -27.080 -13.453  1.00 88.81           C  
ATOM    895  C   VAL B 116      12.899 -27.098 -12.823  1.00 88.81           C  
ATOM    896  O   VAL B 116      11.901 -26.848 -13.502  1.00 88.81           O  
ATOM    897  CB  VAL B 116      14.772 -28.523 -13.724  1.00 88.81           C  
ATOM    898  CG1 VAL B 116      13.693 -29.324 -14.453  1.00 88.81           C  
ATOM    899  CG2 VAL B 116      16.068 -28.510 -14.531  1.00 88.81           C  
ATOM    900  N   ILE B 117      12.879 -27.342 -11.593  1.00 90.71           N  
ATOM    901  CA  ILE B 117      11.603 -27.371 -10.888  1.00 90.71           C  
ATOM    902  C   ILE B 117      10.935 -26.000 -10.973  1.00 90.71           C  
ATOM    903  O   ILE B 117       9.748 -25.900 -11.292  1.00 90.71           O  
ATOM    904  CB  ILE B 117      11.781 -27.790  -9.412  1.00 90.71           C  
ATOM    905  CG1 ILE B 117      12.230 -29.254  -9.322  1.00 90.71           C  
ATOM    906  CG2 ILE B 117      10.486 -27.566  -8.627  1.00 90.71           C  
ATOM    907  CD1 ILE B 117      12.644 -29.689  -7.924  1.00 90.71           C  
ATOM    908  N   LYS B 118      11.655 -25.013 -10.763  1.00 90.46           N  
ATOM    909  CA  LYS B 118      11.119 -23.656 -10.809  1.00 90.46           C  
ATOM    910  C   LYS B 118      10.580 -23.324 -12.197  1.00 90.46           C  
ATOM    911  O   LYS B 118       9.505 -22.735 -12.328  1.00 90.46           O  
ATOM    912  CB  LYS B 118      12.191 -22.642 -10.407  1.00 90.46           C  
ATOM    913  CG  LYS B 118      11.662 -21.229 -10.204  1.00 90.46           C  
ATOM    914  CD  LYS B 118      12.773 -20.268  -9.805  1.00 90.46           C  
ATOM    915  CE  LYS B 118      12.272 -18.833  -9.727  1.00 90.46           C  
ATOM    916  NZ  LYS B 118      13.367 -17.881  -9.370  1.00 90.46           N  
ATOM    917  N   GLU B 119      11.296 -23.718 -13.176  1.00 87.85           N  
ATOM    918  CA  GLU B 119      10.861 -23.442 -14.541  1.00 87.85           C  
ATOM    919  C   GLU B 119       9.576 -24.196 -14.873  1.00 87.85           C  
ATOM    920  O   GLU B 119       8.685 -23.654 -15.531  1.00 87.85           O  
ATOM    921  CB  GLU B 119      11.959 -23.810 -15.542  1.00 87.85           C  
ATOM    922  CG  GLU B 119      13.052 -22.758 -15.671  1.00 87.85           C  
ATOM    923  CD  GLU B 119      12.577 -21.482 -16.348  1.00 87.85           C  
ATOM    924  OE1 GLU B 119      13.290 -20.454 -16.275  1.00 87.85           O  
ATOM    925  OE2 GLU B 119      11.484 -21.508 -16.957  1.00 87.85           O  
ATOM    926  N   VAL B 120       9.456 -25.372 -14.423  1.00 89.07           N  
ATOM    927  CA  VAL B 120       8.256 -26.161 -14.677  1.00 89.07           C  
ATOM    928  C   VAL B 120       7.075 -25.567 -13.914  1.00 89.07           C  
ATOM    929  O   VAL B 120       5.963 -25.488 -14.441  1.00 89.07           O  
ATOM    930  CB  VAL B 120       8.456 -27.641 -14.283  1.00 89.07           C  
ATOM    931  CG1 VAL B 120       7.139 -28.409 -14.384  1.00 89.07           C  
ATOM    932  CG2 VAL B 120       9.524 -28.289 -15.162  1.00 89.07           C  
ATOM    933  N   GLN B 121       7.344 -25.230 -12.761  1.00 90.42           N  
ATOM    934  CA  GLN B 121       6.286 -24.598 -11.980  1.00 90.42           C  
ATOM    935  C   GLN B 121       5.821 -23.300 -12.632  1.00 90.42           C  
ATOM    936  O   GLN B 121       4.620 -23.032 -12.707  1.00 90.42           O  
ATOM    937  CB  GLN B 121       6.761 -24.328 -10.552  1.00 90.42           C  
ATOM    938  CG  GLN B 121       6.900 -25.585  -9.701  1.00 90.42           C  
ATOM    939  CD  GLN B 121       7.405 -25.292  -8.301  1.00 90.42           C  
ATOM    940  NE2 GLN B 121       7.089 -26.176  -7.360  1.00 90.42           N  
ATOM    941  OE1 GLN B 121       8.074 -24.281  -8.067  1.00 90.42           O  
ATOM    942  N   GLU B 122       6.766 -22.518 -13.076  1.00 86.73           N  
ATOM    943  CA  GLU B 122       6.422 -21.269 -13.748  1.00 86.73           C  
ATOM    944  C   GLU B 122       5.662 -21.531 -15.046  1.00 86.73           C  
ATOM    945  O   GLU B 122       4.737 -20.793 -15.390  1.00 86.73           O  
ATOM    946  CB  GLU B 122       7.681 -20.445 -14.031  1.00 86.73           C  
ATOM    947  CG  GLU B 122       7.410 -18.963 -14.247  1.00 86.73           C  
ATOM    948  CD  GLU B 122       8.678 -18.141 -14.414  1.00 86.73           C  
ATOM    949  OE1 GLU B 122       8.583 -16.942 -14.766  1.00 86.73           O  
ATOM    950  OE2 GLU B 122       9.776 -18.698 -14.191  1.00 86.73           O  
ATOM    951  N   PHE B 123       6.063 -22.490 -15.662  1.00 86.98           N  
ATOM    952  CA  PHE B 123       5.342 -22.887 -16.864  1.00 86.98           C  
ATOM    953  C   PHE B 123       3.893 -23.227 -16.539  1.00 86.98           C  
ATOM    954  O   PHE B 123       2.973 -22.772 -17.224  1.00 86.98           O  
ATOM    955  CB  PHE B 123       6.024 -24.086 -17.532  1.00 86.98           C  
ATOM    956  CG  PHE B 123       5.287 -24.613 -18.732  1.00 86.98           C  
ATOM    957  CD1 PHE B 123       4.552 -25.790 -18.653  1.00 86.98           C  
ATOM    958  CD2 PHE B 123       5.327 -23.931 -19.942  1.00 86.98           C  
ATOM    959  CE1 PHE B 123       3.870 -26.281 -19.764  1.00 86.98           C  
ATOM    960  CE2 PHE B 123       4.648 -24.416 -21.055  1.00 86.98           C  
ATOM    961  CZ  PHE B 123       3.920 -25.591 -20.964  1.00 86.98           C  
ATOM    962  N   TYR B 124       3.655 -23.962 -15.531  1.00 88.76           N  
ATOM    963  CA  TYR B 124       2.302 -24.321 -15.124  1.00 88.76           C  
ATOM    964  C   TYR B 124       1.506 -23.085 -14.721  1.00 88.76           C  
ATOM    965  O   TYR B 124       0.353 -22.922 -15.126  1.00 88.76           O  
ATOM    966  CB  TYR B 124       2.338 -25.321 -13.963  1.00 88.76           C  
ATOM    967  CG  TYR B 124       0.990 -25.559 -13.326  1.00 88.76           C  
ATOM    968  CD1 TYR B 124       0.652 -24.953 -12.119  1.00 88.76           C  
ATOM    969  CD2 TYR B 124       0.053 -26.391 -13.929  1.00 88.76           C  
ATOM    970  CE1 TYR B 124      -0.589 -25.172 -11.527  1.00 88.76           C  
ATOM    971  CE2 TYR B 124      -1.189 -26.616 -13.347  1.00 88.76           C  
ATOM    972  CZ  TYR B 124      -1.501 -26.003 -12.148  1.00 88.76           C  
ATOM    973  OH  TYR B 124      -2.730 -26.223 -11.566  1.00 88.76           O  
ATOM    974  N   LYS B 125       2.149 -22.345 -13.920  1.00 86.55           N  
ATOM    975  CA  LYS B 125       1.462 -21.143 -13.457  1.00 86.55           C  
ATOM    976  C   LYS B 125       1.002 -20.285 -14.633  1.00 86.55           C  
ATOM    977  O   LYS B 125      -0.134 -19.805 -14.651  1.00 86.55           O  
ATOM    978  CB  LYS B 125       2.370 -20.326 -12.537  1.00 86.55           C  
ATOM    979  CG  LYS B 125       1.663 -19.182 -11.825  1.00 86.55           C  
ATOM    980  CD  LYS B 125       2.599 -18.455 -10.868  1.00 86.55           C  
ATOM    981  CE  LYS B 125       1.920 -17.253 -10.226  1.00 86.55           C  
ATOM    982  NZ  LYS B 125       2.838 -16.529  -9.297  1.00 86.55           N  
ATOM    983  N   ASP B 126       1.876 -20.111 -15.599  1.00 83.30           N  
ATOM    984  CA  ASP B 126       1.538 -19.326 -16.783  1.00 83.30           C  
ATOM    985  C   ASP B 126       0.412 -19.987 -17.576  1.00 83.30           C  
ATOM    986  O   ASP B 126      -0.530 -19.315 -18.002  1.00 83.30           O  
ATOM    987  CB  ASP B 126       2.768 -19.141 -17.673  1.00 83.30           C  
ATOM    988  CG  ASP B 126       2.574 -18.075 -18.738  1.00 83.30           C  
ATOM    989  OD1 ASP B 126       1.781 -17.133 -18.521  1.00 83.30           O  
ATOM    990  OD2 ASP B 126       3.219 -18.179 -19.804  1.00 83.30           O  
ATOM    991  N   THR B 127       0.504 -21.210 -17.728  1.00 82.98           N  
ATOM    992  CA  THR B 127      -0.518 -21.961 -18.449  1.00 82.98           C  
ATOM    993  C   THR B 127      -1.852 -21.903 -17.710  1.00 82.98           C  
ATOM    994  O   THR B 127      -2.899 -21.686 -18.323  1.00 82.98           O  
ATOM    995  CB  THR B 127      -0.098 -23.429 -18.644  1.00 82.98           C  
ATOM    996  CG2 THR B 127      -1.132 -24.192 -19.467  1.00 82.98           C  
ATOM    997  OG1 THR B 127       1.163 -23.473 -19.323  1.00 82.98           O  
ATOM    998  N   TYR B 128      -1.802 -22.099 -16.427  1.00 85.98           N  
ATOM    999  CA  TYR B 128      -2.994 -22.058 -15.590  1.00 85.98           C  
ATOM   1000  C   TYR B 128      -3.690 -20.707 -15.696  1.00 85.98           C  
ATOM   1001  O   TYR B 128      -4.900 -20.641 -15.925  1.00 85.98           O  
ATOM   1002  CB  TYR B 128      -2.636 -22.348 -14.128  1.00 85.98           C  
ATOM   1003  CG  TYR B 128      -3.755 -22.055 -13.159  1.00 85.98           C  
ATOM   1004  CD1 TYR B 128      -3.769 -20.878 -12.415  1.00 85.98           C  
ATOM   1005  CD2 TYR B 128      -4.801 -22.955 -12.985  1.00 85.98           C  
ATOM   1006  CE1 TYR B 128      -4.797 -20.605 -11.519  1.00 85.98           C  
ATOM   1007  CE2 TYR B 128      -5.835 -22.692 -12.092  1.00 85.98           C  
ATOM   1008  CZ  TYR B 128      -5.825 -21.516 -11.365  1.00 85.98           C  
ATOM   1009  OH  TYR B 128      -6.845 -21.251 -10.480  1.00 85.98           O  
ATOM   1010  N   ASN B 129      -2.981 -19.630 -15.583  1.00 80.64           N  
ATOM   1011  CA  ASN B 129      -3.555 -18.289 -15.612  1.00 80.64           C  
ATOM   1012  C   ASN B 129      -4.149 -17.963 -16.980  1.00 80.64           C  
ATOM   1013  O   ASN B 129      -5.161 -17.266 -17.072  1.00 80.64           O  
ATOM   1014  CB  ASN B 129      -2.504 -17.246 -15.228  1.00 80.64           C  
ATOM   1015  CG  ASN B 129      -2.193 -17.250 -13.744  1.00 80.64           C  
ATOM   1016  ND2 ASN B 129      -0.971 -16.869 -13.393  1.00 80.64           N  
ATOM   1017  OD1 ASN B 129      -3.044 -17.594 -12.919  1.00 80.64           O  
ATOM   1018  N   LYS B 130      -3.584 -18.529 -18.007  1.00 78.57           N  
ATOM   1019  CA  LYS B 130      -4.051 -18.222 -19.357  1.00 78.57           C  
ATOM   1020  C   LYS B 130      -5.227 -19.112 -19.747  1.00 78.57           C  
ATOM   1021  O   LYS B 130      -6.143 -18.668 -20.444  1.00 78.57           O  
ATOM   1022  CB  LYS B 130      -2.914 -18.382 -20.367  1.00 78.57           C  
ATOM   1023  CG  LYS B 130      -1.873 -17.274 -20.310  1.00 78.57           C  
ATOM   1024  CD  LYS B 130      -0.744 -17.515 -21.304  1.00 78.57           C  
ATOM   1025  CE  LYS B 130       0.298 -16.407 -21.247  1.00 78.57           C  
ATOM   1026  NZ  LYS B 130       1.482 -16.715 -22.103  1.00 78.57           N  
ATOM   1027  N   LEU B 131      -5.231 -20.290 -19.238  1.00 78.91           N  
ATOM   1028  CA  LEU B 131      -6.245 -21.244 -19.669  1.00 78.91           C  
ATOM   1029  C   LEU B 131      -7.461 -21.198 -18.749  1.00 78.91           C  
ATOM   1030  O   LEU B 131      -8.571 -21.540 -19.162  1.00 78.91           O  
ATOM   1031  CB  LEU B 131      -5.669 -22.662 -19.702  1.00 78.91           C  
ATOM   1032  CG  LEU B 131      -5.006 -23.095 -21.010  1.00 78.91           C  
ATOM   1033  CD1 LEU B 131      -3.547 -22.653 -21.036  1.00 78.91           C  
ATOM   1034  CD2 LEU B 131      -5.117 -24.604 -21.193  1.00 78.91           C  
ATOM   1035  N   LYS B 132      -7.230 -20.773 -17.490  1.00 76.36           N  
ATOM   1036  CA  LYS B 132      -8.323 -20.780 -16.522  1.00 76.36           C  
ATOM   1037  C   LYS B 132      -9.445 -19.839 -16.952  1.00 76.36           C  
ATOM   1038  O   LYS B 132     -10.616 -20.083 -16.656  1.00 76.36           O  
ATOM   1039  CB  LYS B 132      -7.814 -20.390 -15.134  1.00 76.36           C  
ATOM   1040  CG  LYS B 132      -8.902 -20.320 -14.072  1.00 76.36           C  
ATOM   1041  CD  LYS B 132      -8.351 -19.836 -12.738  1.00 76.36           C  
ATOM   1042  CE  LYS B 132      -9.455 -19.673 -11.702  1.00 76.36           C  
ATOM   1043  NZ  LYS B 132      -8.923 -19.172 -10.399  1.00 76.36           N  
ATOM   1044  N   THR B 133      -9.146 -18.828 -17.599  1.00 73.13           N  
ATOM   1045  CA  THR B 133     -10.129 -17.807 -17.941  1.00 73.13           C  
ATOM   1046  C   THR B 133     -10.769 -18.104 -19.295  1.00 73.13           C  
ATOM   1047  O   THR B 133     -11.735 -17.446 -19.688  1.00 73.13           O  
ATOM   1048  CB  THR B 133      -9.492 -16.405 -17.968  1.00 73.13           C  
ATOM   1049  CG2 THR B 133      -8.916 -16.036 -16.605  1.00 73.13           C  
ATOM   1050  OG1 THR B 133      -8.441 -16.383 -18.940  1.00 73.13           O  
ATOM   1051  N   LYS B 134     -10.314 -19.030 -19.925  1.00 76.33           N  
ATOM   1052  CA  LYS B 134     -10.797 -19.278 -21.280  1.00 76.33           C  
ATOM   1053  C   LYS B 134     -11.945 -20.283 -21.279  1.00 76.33           C  
ATOM   1054  O   LYS B 134     -12.406 -20.706 -20.218  1.00 76.33           O  
ATOM   1055  CB  LYS B 134      -9.661 -19.780 -22.172  1.00 76.33           C  
ATOM   1056  CG  LYS B 134      -8.538 -18.772 -22.370  1.00 76.33           C  
ATOM   1057  CD  LYS B 134      -7.655 -19.144 -23.554  1.00 76.33           C  
ATOM   1058  CE  LYS B 134      -6.569 -18.104 -23.792  1.00 76.33           C  
ATOM   1059  NZ  LYS B 134      -5.683 -18.479 -24.933  1.00 76.33           N  
ATOM   1060  N   ASP B 135     -12.394 -20.609 -22.472  1.00 74.24           N  
ATOM   1061  CA  ASP B 135     -13.614 -21.389 -22.659  1.00 74.24           C  
ATOM   1062  C   ASP B 135     -13.354 -22.877 -22.436  1.00 74.24           C  
ATOM   1063  O   ASP B 135     -12.242 -23.272 -22.082  1.00 74.24           O  
ATOM   1064  CB  ASP B 135     -14.190 -21.159 -24.057  1.00 74.24           C  
ATOM   1065  CG  ASP B 135     -14.704 -19.744 -24.262  1.00 74.24           C  
ATOM   1066  OD1 ASP B 135     -15.063 -19.077 -23.268  1.00 74.24           O  
ATOM   1067  OD2 ASP B 135     -14.750 -19.295 -25.428  1.00 74.24           O  
ATOM   1068  N   GLU B 136     -14.322 -23.756 -22.665  1.00 75.66           N  
ATOM   1069  CA  GLU B 136     -14.466 -25.156 -22.274  1.00 75.66           C  
ATOM   1070  C   GLU B 136     -13.306 -25.997 -22.802  1.00 75.66           C  
ATOM   1071  O   GLU B 136     -12.665 -26.725 -22.041  1.00 75.66           O  
ATOM   1072  CB  GLU B 136     -15.797 -25.721 -22.777  1.00 75.66           C  
ATOM   1073  CG  GLU B 136     -16.533 -26.565 -21.749  1.00 75.66           C  
ATOM   1074  CD  GLU B 136     -17.878 -27.076 -22.244  1.00 75.66           C  
ATOM   1075  OE1 GLU B 136     -18.535 -27.857 -21.519  1.00 75.66           O  
ATOM   1076  OE2 GLU B 136     -18.277 -26.692 -23.366  1.00 75.66           O  
ATOM   1077  N   PRO B 137     -12.894 -25.873 -24.068  1.00 76.41           N  
ATOM   1078  CA  PRO B 137     -11.844 -26.797 -24.502  1.00 76.41           C  
ATOM   1079  C   PRO B 137     -10.511 -26.545 -23.802  1.00 76.41           C  
ATOM   1080  O   PRO B 137      -9.778 -27.493 -23.502  1.00 76.41           O  
ATOM   1081  CB  PRO B 137     -11.732 -26.523 -26.004  1.00 76.41           C  
ATOM   1082  CG  PRO B 137     -12.756 -25.469 -26.277  1.00 76.41           C  
ATOM   1083  CD  PRO B 137     -13.374 -25.055 -24.972  1.00 76.41           C  
ATOM   1084  N   GLN B 138     -10.237 -25.405 -23.574  1.00 76.69           N  
ATOM   1085  CA  GLN B 138      -9.001 -25.070 -22.875  1.00 76.69           C  
ATOM   1086  C   GLN B 138      -9.068 -25.485 -21.408  1.00 76.69           C  
ATOM   1087  O   GLN B 138      -8.080 -25.961 -20.846  1.00 76.69           O  
ATOM   1088  CB  GLN B 138      -8.712 -23.572 -22.984  1.00 76.69           C  
ATOM   1089  CG  GLN B 138      -8.384 -23.110 -24.397  1.00 76.69           C  
ATOM   1090  CD  GLN B 138      -9.624 -22.813 -25.220  1.00 76.69           C  
ATOM   1091  NE2 GLN B 138      -9.423 -22.383 -26.461  1.00 76.69           N  
ATOM   1092  OE1 GLN B 138     -10.752 -22.971 -24.745  1.00 76.69           O  
ATOM   1093  N   ARG B 139     -10.213 -25.453 -20.888  1.00 81.06           N  
ATOM   1094  CA  ARG B 139     -10.381 -25.896 -19.508  1.00 81.06           C  
ATOM   1095  C   ARG B 139     -10.253 -27.411 -19.400  1.00 81.06           C  
ATOM   1096  O   ARG B 139      -9.734 -27.927 -18.408  1.00 81.06           O  
ATOM   1097  CB  ARG B 139     -11.736 -25.444 -18.959  1.00 81.06           C  
ATOM   1098  CG  ARG B 139     -11.802 -23.961 -18.628  1.00 81.06           C  
ATOM   1099  CD  ARG B 139     -13.136 -23.583 -17.999  1.00 81.06           C  
ATOM   1100  NE  ARG B 139     -13.292 -22.135 -17.897  1.00 81.06           N  
ATOM   1101  CZ  ARG B 139     -14.375 -21.520 -17.428  1.00 81.06           C  
ATOM   1102  NH1 ARG B 139     -15.423 -22.219 -17.008  1.00 81.06           N  
ATOM   1103  NH2 ARG B 139     -14.410 -20.197 -17.379  1.00 81.06           N  
ATOM   1104  N   GLU B 140     -10.639 -28.013 -20.395  1.00 81.30           N  
ATOM   1105  CA  GLU B 140     -10.518 -29.468 -20.404  1.00 81.30           C  
ATOM   1106  C   GLU B 140      -9.057 -29.899 -20.486  1.00 81.30           C  
ATOM   1107  O   GLU B 140      -8.668 -30.911 -19.900  1.00 81.30           O  
ATOM   1108  CB  GLU B 140     -11.310 -30.066 -21.569  1.00 81.30           C  
ATOM   1109  CG  GLU B 140     -12.817 -30.069 -21.352  1.00 81.30           C  
ATOM   1110  CD  GLU B 140     -13.255 -30.956 -20.199  1.00 81.30           C  
ATOM   1111  OE1 GLU B 140     -14.339 -30.711 -19.621  1.00 81.30           O  
ATOM   1112  OE2 GLU B 140     -12.509 -31.905 -19.869  1.00 81.30           O  
ATOM   1113  N   THR B 141      -8.318 -29.120 -21.237  1.00 79.06           N  
ATOM   1114  CA  THR B 141      -6.888 -29.399 -21.298  1.00 79.06           C  
ATOM   1115  C   THR B 141      -6.245 -29.234 -19.923  1.00 79.06           C  
ATOM   1116  O   THR B 141      -5.437 -30.066 -19.506  1.00 79.06           O  
ATOM   1117  CB  THR B 141      -6.182 -28.479 -22.311  1.00 79.06           C  
ATOM   1118  CG2 THR B 141      -4.698 -28.812 -22.415  1.00 79.06           C  
ATOM   1119  OG1 THR B 141      -6.788 -28.643 -23.599  1.00 79.06           O  
ATOM   1120  N   LEU B 142      -6.732 -28.250 -19.277  1.00 85.24           N  
ATOM   1121  CA  LEU B 142      -6.227 -28.029 -17.927  1.00 85.24           C  
ATOM   1122  C   LEU B 142      -6.673 -29.148 -16.990  1.00 85.24           C  
ATOM   1123  O   LEU B 142      -5.895 -29.608 -16.153  1.00 85.24           O  
ATOM   1124  CB  LEU B 142      -6.703 -26.677 -17.389  1.00 85.24           C  
ATOM   1125  CG  LEU B 142      -5.981 -26.148 -16.150  1.00 85.24           C  
ATOM   1126  CD1 LEU B 142      -4.517 -25.863 -16.469  1.00 85.24           C  
ATOM   1127  CD2 LEU B 142      -6.672 -24.896 -15.623  1.00 85.24           C  
ATOM   1128  N   LYS B 143      -7.813 -29.636 -17.169  1.00 84.12           N  
ATOM   1129  CA  LYS B 143      -8.323 -30.737 -16.357  1.00 84.12           C  
ATOM   1130  C   LYS B 143      -7.523 -32.015 -16.600  1.00 84.12           C  
ATOM   1131  O   LYS B 143      -7.277 -32.785 -15.669  1.00 84.12           O  
ATOM   1132  CB  LYS B 143      -9.803 -30.982 -16.654  1.00 84.12           C  
ATOM   1133  CG  LYS B 143     -10.746 -30.054 -15.902  1.00 84.12           C  
ATOM   1134  CD  LYS B 143     -12.205 -30.388 -16.187  1.00 84.12           C  
ATOM   1135  CE  LYS B 143     -13.146 -29.361 -15.572  1.00 84.12           C  
ATOM   1136  NZ  LYS B 143     -14.573 -29.652 -15.900  1.00 84.12           N  
ATOM   1137  N   ALA B 144      -7.155 -32.107 -17.769  1.00 83.87           N  
ATOM   1138  CA  ALA B 144      -6.364 -33.289 -18.103  1.00 83.87           C  
ATOM   1139  C   ALA B 144      -5.002 -33.250 -17.414  1.00 83.87           C  
ATOM   1140  O   ALA B 144      -4.524 -34.269 -16.911  1.00 83.87           O  
ATOM   1141  CB  ALA B 144      -6.188 -33.402 -19.615  1.00 83.87           C  
ATOM   1142  N   ILE B 145      -4.446 -32.133 -17.356  1.00 83.73           N  
ATOM   1143  CA  ILE B 145      -3.165 -31.974 -16.677  1.00 83.73           C  
ATOM   1144  C   ILE B 145      -3.342 -32.210 -15.179  1.00 83.73           C  
ATOM   1145  O   ILE B 145      -2.522 -32.881 -14.548  1.00 83.73           O  
ATOM   1146  CB  ILE B 145      -2.561 -30.575 -16.930  1.00 83.73           C  
ATOM   1147  CG1 ILE B 145      -2.191 -30.414 -18.409  1.00 83.73           C  
ATOM   1148  CG2 ILE B 145      -1.343 -30.341 -16.031  1.00 83.73           C  
ATOM   1149  CD1 ILE B 145      -1.768 -29.000 -18.791  1.00 83.73           C  
ATOM   1150  N   HIS B 146      -4.372 -31.672 -14.689  1.00 87.28           N  
ATOM   1151  CA  HIS B 146      -4.648 -31.850 -13.268  1.00 87.28           C  
ATOM   1152  C   HIS B 146      -4.884 -33.318 -12.932  1.00 87.28           C  
ATOM   1153  O   HIS B 146      -4.436 -33.801 -11.890  1.00 87.28           O  
ATOM   1154  CB  HIS B 146      -5.857 -31.013 -12.848  1.00 87.28           C  
ATOM   1155  CG  HIS B 146      -5.605 -29.540 -12.870  1.00 87.28           C  
ATOM   1156  CD2 HIS B 146      -4.455 -28.837 -13.001  1.00 87.28           C  
ATOM   1157  ND1 HIS B 146      -6.614 -28.609 -12.745  1.00 87.28           N  
ATOM   1158  CE1 HIS B 146      -6.095 -27.395 -12.798  1.00 87.28           C  
ATOM   1159  NE2 HIS B 146      -4.786 -27.504 -12.953  1.00 87.28           N  
ATOM   1160  N   TYR B 147      -5.585 -34.000 -13.758  1.00 83.90           N  
ATOM   1161  CA  TYR B 147      -5.825 -35.424 -13.554  1.00 83.90           C  
ATOM   1162  C   TYR B 147      -4.519 -36.209 -13.595  1.00 83.90           C  
ATOM   1163  O   TYR B 147      -4.294 -37.095 -12.767  1.00 83.90           O  
ATOM   1164  CB  TYR B 147      -6.791 -35.964 -14.613  1.00 83.90           C  
ATOM   1165  CG  TYR B 147      -7.148 -37.419 -14.426  1.00 83.90           C  
ATOM   1166  CD1 TYR B 147      -6.518 -38.411 -15.173  1.00 83.90           C  
ATOM   1167  CD2 TYR B 147      -8.114 -37.803 -13.502  1.00 83.90           C  
ATOM   1168  CE1 TYR B 147      -6.844 -39.753 -15.005  1.00 83.90           C  
ATOM   1169  CE2 TYR B 147      -8.449 -39.141 -13.325  1.00 83.90           C  
ATOM   1170  CZ  TYR B 147      -7.809 -40.108 -14.079  1.00 83.90           C  
ATOM   1171  OH  TYR B 147      -8.135 -41.435 -13.909  1.00 83.90           O  
ATOM   1172  N   ALA B 148      -3.617 -35.816 -14.473  1.00 83.68           N  
ATOM   1173  CA  ALA B 148      -2.350 -36.523 -14.637  1.00 83.68           C  
ATOM   1174  C   ALA B 148      -1.426 -36.277 -13.448  1.00 83.68           C  
ATOM   1175  O   ALA B 148      -0.721 -37.186 -13.002  1.00 83.68           O  
ATOM   1176  CB  ALA B 148      -1.668 -36.098 -15.935  1.00 83.68           C  
ATOM   1177  N   LEU B 149      -1.439 -35.134 -12.893  1.00 86.45           N  
ATOM   1178  CA  LEU B 149      -0.551 -34.769 -11.794  1.00 86.45           C  
ATOM   1179  C   LEU B 149      -1.242 -34.969 -10.449  1.00 86.45           C  
ATOM   1180  O   LEU B 149      -0.626 -34.784  -9.396  1.00 86.45           O  
ATOM   1181  CB  LEU B 149      -0.092 -33.316 -11.935  1.00 86.45           C  
ATOM   1182  CG  LEU B 149       0.895 -33.023 -13.066  1.00 86.45           C  
ATOM   1183  CD1 LEU B 149       1.112 -31.520 -13.203  1.00 86.45           C  
ATOM   1184  CD2 LEU B 149       2.218 -33.740 -12.820  1.00 86.45           C  
ATOM   1185  N   ASN B 150      -2.512 -35.374 -10.508  1.00 84.23           N  
ATOM   1186  CA  ASN B 150      -3.316 -35.523  -9.300  1.00 84.23           C  
ATOM   1187  C   ASN B 150      -3.283 -34.259  -8.446  1.00 84.23           C  
ATOM   1188  O   ASN B 150      -3.034 -34.325  -7.241  1.00 84.23           O  
ATOM   1189  CB  ASN B 150      -2.842 -36.728  -8.484  1.00 84.23           C  
ATOM   1190  CG  ASN B 150      -3.913 -37.261  -7.552  1.00 84.23           C  
ATOM   1191  ND2 ASN B 150      -3.521 -38.141  -6.639  1.00 84.23           N  
ATOM   1192  OD1 ASN B 150      -5.083 -36.885  -7.653  1.00 84.23           O  
ATOM   1193  N   CYS B 151      -3.381 -33.132  -9.060  1.00 88.82           N  
ATOM   1194  CA  CYS B 151      -3.408 -31.837  -8.391  1.00 88.82           C  
ATOM   1195  C   CYS B 151      -4.467 -30.928  -9.003  1.00 88.82           C  
ATOM   1196  O   CYS B 151      -5.165 -31.324  -9.938  1.00 88.82           O  
ATOM   1197  CB  CYS B 151      -2.037 -31.164  -8.470  1.00 88.82           C  
ATOM   1198  SG  CYS B 151      -1.613 -30.570 -10.122  1.00 88.82           S  
ATOM   1199  N   CYS B 152      -4.649 -29.756  -8.311  1.00 87.18           N  
ATOM   1200  CA  CYS B 152      -5.611 -28.813  -8.869  1.00 87.18           C  
ATOM   1201  C   CYS B 152      -5.210 -27.376  -8.557  1.00 87.18           C  
ATOM   1202  O   CYS B 152      -5.050 -27.012  -7.391  1.00 87.18           O  
ATOM   1203  CB  CYS B 152      -7.012 -29.092  -8.325  1.00 87.18           C  
ATOM   1204  SG  CYS B 152      -8.310 -28.123  -9.124  1.00 87.18           S  
ATOM   1205  N   GLY B 153      -4.934 -26.626  -9.548  1.00 83.88           N  
ATOM   1206  CA  GLY B 153      -4.718 -25.192  -9.433  1.00 83.88           C  
ATOM   1207  C   GLY B 153      -3.549 -24.834  -8.536  1.00 83.88           C  
ATOM   1208  O   GLY B 153      -2.679 -25.669  -8.279  1.00 83.88           O  
ATOM   1209  N   LEU B 154      -3.505 -23.574  -8.107  1.00 80.15           N  
ATOM   1210  CA  LEU B 154      -2.436 -23.058  -7.260  1.00 80.15           C  
ATOM   1211  C   LEU B 154      -2.797 -23.197  -5.784  1.00 80.15           C  
ATOM   1212  O   LEU B 154      -1.912 -23.312  -4.933  1.00 80.15           O  
ATOM   1213  CB  LEU B 154      -2.150 -21.591  -7.591  1.00 80.15           C  
ATOM   1214  CG  LEU B 154      -1.642 -21.301  -9.005  1.00 80.15           C  
ATOM   1215  CD1 LEU B 154      -1.730 -19.809  -9.304  1.00 80.15           C  
ATOM   1216  CD2 LEU B 154      -0.211 -21.802  -9.171  1.00 80.15           C  
ATOM   1217  N   ALA B 155      -4.082 -23.222  -5.548  1.00 73.78           N  
ATOM   1218  CA  ALA B 155      -4.536 -23.258  -4.160  1.00 73.78           C  
ATOM   1219  C   ALA B 155      -5.017 -24.654  -3.775  1.00 73.78           C  
ATOM   1220  O   ALA B 155      -5.554 -24.853  -2.683  1.00 73.78           O  
ATOM   1221  CB  ALA B 155      -5.647 -22.235  -3.936  1.00 73.78           C  
ATOM   1222  N   GLY B 156      -4.822 -25.635  -4.616  1.00 75.88           N  
ATOM   1223  CA  GLY B 156      -5.205 -27.003  -4.312  1.00 75.88           C  
ATOM   1224  C   GLY B 156      -6.669 -27.289  -4.590  1.00 75.88           C  
ATOM   1225  O   GLY B 156      -7.282 -26.643  -5.443  1.00 75.88           O  
ATOM   1226  N   GLY B 157      -7.231 -28.293  -3.969  1.00 73.45           N  
ATOM   1227  CA  GLY B 157      -8.569 -28.810  -4.205  1.00 73.45           C  
ATOM   1228  C   GLY B 157      -9.661 -27.801  -3.904  1.00 73.45           C  
ATOM   1229  O   GLY B 157     -10.806 -27.973  -4.327  1.00 73.45           O  
ATOM   1230  N   VAL B 158      -9.207 -26.715  -3.289  1.00 74.36           N  
ATOM   1231  CA  VAL B 158     -10.210 -25.731  -2.896  1.00 74.36           C  
ATOM   1232  C   VAL B 158     -10.689 -24.962  -4.126  1.00 74.36           C  
ATOM   1233  O   VAL B 158     -11.789 -24.404  -4.127  1.00 74.36           O  
ATOM   1234  CB  VAL B 158      -9.660 -24.752  -1.835  1.00 74.36           C  
ATOM   1235  CG1 VAL B 158     -10.782 -23.883  -1.270  1.00 74.36           C  
ATOM   1236  CG2 VAL B 158      -8.957 -25.517  -0.716  1.00 74.36           C  
ATOM   1237  N   GLU B 159      -9.902 -25.073  -5.177  1.00 77.89           N  
ATOM   1238  CA  GLU B 159     -10.260 -24.342  -6.389  1.00 77.89           C  
ATOM   1239  C   GLU B 159     -11.454 -24.983  -7.088  1.00 77.89           C  
ATOM   1240  O   GLU B 159     -12.093 -24.358  -7.937  1.00 77.89           O  
ATOM   1241  CB  GLU B 159      -9.067 -24.269  -7.345  1.00 77.89           C  
ATOM   1242  CG  GLU B 159      -8.091 -23.147  -7.027  1.00 77.89           C  
ATOM   1243  CD  GLU B 159      -7.108 -22.869  -8.152  1.00 77.89           C  
ATOM   1244  OE1 GLU B 159      -6.112 -22.145  -7.924  1.00 77.89           O  
ATOM   1245  OE2 GLU B 159      -7.334 -23.380  -9.272  1.00 77.89           O  
ATOM   1246  N   GLN B 160     -11.756 -26.189  -6.616  1.00 75.67           N  
ATOM   1247  CA  GLN B 160     -12.922 -26.850  -7.191  1.00 75.67           C  
ATOM   1248  C   GLN B 160     -14.205 -26.099  -6.849  1.00 75.67           C  
ATOM   1249  O   GLN B 160     -15.187 -26.163  -7.593  1.00 75.67           O  
ATOM   1250  CB  GLN B 160     -13.016 -28.297  -6.704  1.00 75.67           C  
ATOM   1251  CG  GLN B 160     -14.186 -29.072  -7.296  1.00 75.67           C  
ATOM   1252  CD  GLN B 160     -14.186 -30.534  -6.894  1.00 75.67           C  
ATOM   1253  NE2 GLN B 160     -15.340 -31.183  -7.016  1.00 75.67           N  
ATOM   1254  OE1 GLN B 160     -13.158 -31.077  -6.477  1.00 75.67           O  
ATOM   1255  N   PHE B 161     -14.097 -25.417  -5.754  1.00 73.58           N  
ATOM   1256  CA  PHE B 161     -15.277 -24.691  -5.299  1.00 73.58           C  
ATOM   1257  C   PHE B 161     -15.395 -23.348  -6.008  1.00 73.58           C  
ATOM   1258  O   PHE B 161     -16.443 -22.702  -5.956  1.00 73.58           O  
ATOM   1259  CB  PHE B 161     -15.228 -24.481  -3.782  1.00 73.58           C  
ATOM   1260  CG  PHE B 161     -15.105 -25.758  -2.996  1.00 73.58           C  
ATOM   1261  CD1 PHE B 161     -16.166 -26.654  -2.927  1.00 73.58           C  
ATOM   1262  CD2 PHE B 161     -13.929 -26.064  -2.324  1.00 73.58           C  
ATOM   1263  CE1 PHE B 161     -16.055 -27.837  -2.200  1.00 73.58           C  
ATOM   1264  CE2 PHE B 161     -13.811 -27.244  -1.596  1.00 73.58           C  
ATOM   1265  CZ  PHE B 161     -14.875 -28.129  -1.534  1.00 73.58           C  
ATOM   1266  N   ILE B 162     -14.355 -22.927  -6.731  1.00 73.16           N  
ATOM   1267  CA  ILE B 162     -14.320 -21.631  -7.400  1.00 73.16           C  
ATOM   1268  C   ILE B 162     -14.450 -21.826  -8.909  1.00 73.16           C  
ATOM   1269  O   ILE B 162     -15.220 -21.123  -9.568  1.00 73.16           O  
ATOM   1270  CB  ILE B 162     -13.022 -20.860  -7.070  1.00 73.16           C  
ATOM   1271  CG1 ILE B 162     -12.859 -20.716  -5.552  1.00 73.16           C  
ATOM   1272  CG2 ILE B 162     -13.020 -19.489  -7.752  1.00 73.16           C  
ATOM   1273  CD1 ILE B 162     -11.428 -20.449  -5.106  1.00 73.16           C  
ATOM   1274  N   SER B 163     -13.669 -22.794  -9.342  1.00 73.35           N  
ATOM   1275  CA  SER B 163     -13.655 -23.048 -10.779  1.00 73.35           C  
ATOM   1276  C   SER B 163     -13.813 -24.535 -11.079  1.00 73.35           C  
ATOM   1277  O   SER B 163     -13.474 -25.381 -10.250  1.00 73.35           O  
ATOM   1278  CB  SER B 163     -12.359 -22.529 -11.402  1.00 73.35           C  
ATOM   1279  OG  SER B 163     -12.628 -21.780 -12.575  1.00 73.35           O  
ATOM   1280  N   ASP B 164     -14.439 -24.810 -12.081  1.00 77.02           N  
ATOM   1281  CA  ASP B 164     -14.641 -26.191 -12.509  1.00 77.02           C  
ATOM   1282  C   ASP B 164     -13.415 -26.721 -13.249  1.00 77.02           C  
ATOM   1283  O   ASP B 164     -13.497 -27.065 -14.430  1.00 77.02           O  
ATOM   1284  CB  ASP B 164     -15.881 -26.301 -13.398  1.00 77.02           C  
ATOM   1285  CG  ASP B 164     -16.366 -27.730 -13.565  1.00 77.02           C  
ATOM   1286  OD1 ASP B 164     -15.927 -28.617 -12.801  1.00 77.02           O  
ATOM   1287  OD2 ASP B 164     -17.192 -27.973 -14.471  1.00 77.02           O  
ATOM   1288  N   ILE B 165     -12.290 -26.593 -12.726  1.00 79.26           N  
ATOM   1289  CA  ILE B 165     -11.066 -27.029 -13.389  1.00 79.26           C  
ATOM   1290  C   ILE B 165     -10.499 -28.254 -12.674  1.00 79.26           C  
ATOM   1291  O   ILE B 165      -9.551 -28.878 -13.154  1.00 79.26           O  
ATOM   1292  CB  ILE B 165     -10.013 -25.899 -13.431  1.00 79.26           C  
ATOM   1293  CG1 ILE B 165      -9.804 -25.310 -12.032  1.00 79.26           C  
ATOM   1294  CG2 ILE B 165     -10.429 -24.812 -14.426  1.00 79.26           C  
ATOM   1295  CD1 ILE B 165      -8.638 -24.337 -11.937  1.00 79.26           C  
ATOM   1296  N   CYS B 166     -11.004 -28.599 -11.545  1.00 84.73           N  
ATOM   1297  CA  CYS B 166     -10.467 -29.701 -10.754  1.00 84.73           C  
ATOM   1298  C   CYS B 166     -11.257 -30.981 -10.995  1.00 84.73           C  
ATOM   1299  O   CYS B 166     -12.432 -30.931 -11.361  1.00 84.73           O  
ATOM   1300  CB  CYS B 166     -10.487 -29.351  -9.266  1.00 84.73           C  
ATOM   1301  SG  CYS B 166      -9.525 -27.879  -8.852  1.00 84.73           S  
ATOM   1302  N   PRO B 167     -10.628 -32.058 -10.916  1.00 74.00           N  
ATOM   1303  CA  PRO B 167     -11.338 -33.332 -11.044  1.00 74.00           C  
ATOM   1304  C   PRO B 167     -12.372 -33.545  -9.940  1.00 74.00           C  
ATOM   1305  O   PRO B 167     -12.220 -33.013  -8.837  1.00 74.00           O  
ATOM   1306  CB  PRO B 167     -10.218 -34.371 -10.951  1.00 74.00           C  
ATOM   1307  CG  PRO B 167      -9.022 -33.603 -10.492  1.00 74.00           C  
ATOM   1308  CD  PRO B 167      -9.346 -32.137 -10.545  1.00 74.00           C  
ATOM   1309  N   LYS B 168     -13.506 -33.985 -10.356  1.00 69.57           N  
ATOM   1310  CA  LYS B 168     -14.626 -34.190  -9.443  1.00 69.57           C  
ATOM   1311  C   LYS B 168     -14.240 -35.123  -8.299  1.00 69.57           C  
ATOM   1312  O   LYS B 168     -14.003 -36.313  -8.516  1.00 69.57           O  
ATOM   1313  CB  LYS B 168     -15.834 -34.755 -10.194  1.00 69.57           C  
ATOM   1314  CG  LYS B 168     -16.548 -33.736 -11.070  1.00 69.57           C  
ATOM   1315  CD  LYS B 168     -17.791 -34.331 -11.719  1.00 69.57           C  
ATOM   1316  CE  LYS B 168     -18.477 -33.330 -12.639  1.00 69.57           C  
ATOM   1317  NZ  LYS B 168     -19.676 -33.921 -13.305  1.00 69.57           N  
ATOM   1318  N   LYS B 169     -13.712 -34.510  -7.302  1.00 67.74           N  
ATOM   1319  CA  LYS B 169     -13.468 -35.290  -6.092  1.00 67.74           C  
ATOM   1320  C   LYS B 169     -14.400 -34.859  -4.964  1.00 67.74           C  
ATOM   1321  O   LYS B 169     -14.990 -33.778  -5.017  1.00 67.74           O  
ATOM   1322  CB  LYS B 169     -12.011 -35.152  -5.648  1.00 67.74           C  
ATOM   1323  CG  LYS B 169     -11.016 -35.845  -6.568  1.00 67.74           C  
ATOM   1324  CD  LYS B 169      -9.624 -35.894  -5.949  1.00 67.74           C  
ATOM   1325  CE  LYS B 169      -8.637 -36.623  -6.851  1.00 67.74           C  
ATOM   1326  NZ  LYS B 169      -7.259 -36.624  -6.275  1.00 67.74           N  
ATOM   1327  N   ASP B 170     -14.787 -35.828  -4.169  1.00 62.69           N  
ATOM   1328  CA  ASP B 170     -15.606 -35.526  -2.998  1.00 62.69           C  
ATOM   1329  C   ASP B 170     -14.970 -34.424  -2.153  1.00 62.69           C  
ATOM   1330  O   ASP B 170     -13.767 -34.173  -2.256  1.00 62.69           O  
ATOM   1331  CB  ASP B 170     -15.817 -36.783  -2.152  1.00 62.69           C  
ATOM   1332  CG  ASP B 170     -16.859 -37.722  -2.733  1.00 62.69           C  
ATOM   1333  OD1 ASP B 170     -17.725 -37.265  -3.509  1.00 62.69           O  
ATOM   1334  OD2 ASP B 170     -16.815 -38.928  -2.410  1.00 62.69           O  
ATOM   1335  N   VAL B 171     -15.751 -33.655  -1.576  1.00 61.29           N  
ATOM   1336  CA  VAL B 171     -15.330 -32.524  -0.755  1.00 61.29           C  
ATOM   1337  C   VAL B 171     -14.193 -32.952   0.169  1.00 61.29           C  
ATOM   1338  O   VAL B 171     -13.213 -32.222   0.337  1.00 61.29           O  
ATOM   1339  CB  VAL B 171     -16.506 -31.956   0.072  1.00 61.29           C  
ATOM   1340  CG1 VAL B 171     -16.026 -30.836   0.992  1.00 61.29           C  
ATOM   1341  CG2 VAL B 171     -17.614 -31.455  -0.851  1.00 61.29           C  
ATOM   1342  N   LEU B 172     -14.332 -34.125   0.677  1.00 60.85           N  
ATOM   1343  CA  LEU B 172     -13.331 -34.628   1.612  1.00 60.85           C  
ATOM   1344  C   LEU B 172     -12.003 -34.878   0.906  1.00 60.85           C  
ATOM   1345  O   LEU B 172     -10.938 -34.600   1.460  1.00 60.85           O  
ATOM   1346  CB  LEU B 172     -13.820 -35.918   2.277  1.00 60.85           C  
ATOM   1347  CG  LEU B 172     -14.083 -35.848   3.782  1.00 60.85           C  
ATOM   1348  CD1 LEU B 172     -15.574 -36.000   4.067  1.00 60.85           C  
ATOM   1349  CD2 LEU B 172     -13.282 -36.918   4.515  1.00 60.85           C  
ATOM   1350  N   GLU B 173     -12.160 -35.367  -0.255  1.00 69.05           N  
ATOM   1351  CA  GLU B 173     -10.963 -35.673  -1.033  1.00 69.05           C  
ATOM   1352  C   GLU B 173     -10.352 -34.407  -1.626  1.00 69.05           C  
ATOM   1353  O   GLU B 173      -9.148 -34.355  -1.885  1.00 69.05           O  
ATOM   1354  CB  GLU B 173     -11.288 -36.672  -2.147  1.00 69.05           C  
ATOM   1355  CG  GLU B 173     -11.527 -38.091  -1.650  1.00 69.05           C  
ATOM   1356  CD  GLU B 173     -11.811 -39.079  -2.769  1.00 69.05           C  
ATOM   1357  OE1 GLU B 173     -11.962 -40.290  -2.486  1.00 69.05           O  
ATOM   1358  OE2 GLU B 173     -11.883 -38.640  -3.939  1.00 69.05           O  
ATOM   1359  N   THR B 174     -11.164 -33.451  -1.577  1.00 68.66           N  
ATOM   1360  CA  THR B 174     -10.709 -32.185  -2.141  1.00 68.66           C  
ATOM   1361  C   THR B 174      -9.636 -31.555  -1.257  1.00 68.66           C  
ATOM   1362  O   THR B 174      -8.683 -30.956  -1.760  1.00 68.66           O  
ATOM   1363  CB  THR B 174     -11.878 -31.199  -2.317  1.00 68.66           C  
ATOM   1364  CG2 THR B 174     -11.425 -29.932  -3.035  1.00 68.66           C  
ATOM   1365  OG1 THR B 174     -12.912 -31.826  -3.086  1.00 68.66           O  
ATOM   1366  N   PHE B 175      -9.810 -31.875   0.037  1.00 70.24           N  
ATOM   1367  CA  PHE B 175      -8.845 -31.282   0.955  1.00 70.24           C  
ATOM   1368  C   PHE B 175      -7.512 -32.018   0.889  1.00 70.24           C  
ATOM   1369  O   PHE B 175      -6.484 -31.492   1.320  1.00 70.24           O  
ATOM   1370  CB  PHE B 175      -9.384 -31.299   2.388  1.00 70.24           C  
ATOM   1371  CG  PHE B 175     -10.517 -30.336   2.622  1.00 70.24           C  
ATOM   1372  CD1 PHE B 175     -10.305 -28.964   2.563  1.00 70.24           C  
ATOM   1373  CD2 PHE B 175     -11.793 -30.804   2.903  1.00 70.24           C  
ATOM   1374  CE1 PHE B 175     -11.351 -28.071   2.780  1.00 70.24           C  
ATOM   1375  CE2 PHE B 175     -12.845 -29.917   3.121  1.00 70.24           C  
ATOM   1376  CZ  PHE B 175     -12.621 -28.552   3.059  1.00 70.24           C  
ATOM   1377  N   THR B 176      -7.638 -33.121   0.230  1.00 71.57           N  
ATOM   1378  CA  THR B 176      -6.412 -33.908   0.147  1.00 71.57           C  
ATOM   1379  C   THR B 176      -5.667 -33.613  -1.151  1.00 71.57           C  
ATOM   1380  O   THR B 176      -4.486 -33.941  -1.283  1.00 71.57           O  
ATOM   1381  CB  THR B 176      -6.709 -35.416   0.242  1.00 71.57           C  
ATOM   1382  CG2 THR B 176      -7.372 -35.764   1.570  1.00 71.57           C  
ATOM   1383  OG1 THR B 176      -7.584 -35.792  -0.829  1.00 71.57           O  
ATOM   1384  N   VAL B 177      -6.343 -32.951  -2.021  1.00 78.51           N  
ATOM   1385  CA  VAL B 177      -5.702 -32.642  -3.294  1.00 78.51           C  
ATOM   1386  C   VAL B 177      -4.726 -31.483  -3.114  1.00 78.51           C  
ATOM   1387  O   VAL B 177      -5.088 -30.434  -2.575  1.00 78.51           O  
ATOM   1388  CB  VAL B 177      -6.741 -32.299  -4.385  1.00 78.51           C  
ATOM   1389  CG1 VAL B 177      -6.048 -31.925  -5.694  1.00 78.51           C  
ATOM   1390  CG2 VAL B 177      -7.697 -33.471  -4.599  1.00 78.51           C  
ATOM   1391  N   LYS B 178      -3.560 -31.685  -3.419  1.00 80.08           N  
ATOM   1392  CA  LYS B 178      -2.496 -30.701  -3.242  1.00 80.08           C  
ATOM   1393  C   LYS B 178      -2.473 -29.703  -4.397  1.00 80.08           C  
ATOM   1394  O   LYS B 178      -3.141 -29.905  -5.413  1.00 80.08           O  
ATOM   1395  CB  LYS B 178      -1.138 -31.394  -3.121  1.00 80.08           C  
ATOM   1396  CG  LYS B 178      -1.028 -32.336  -1.931  1.00 80.08           C  
ATOM   1397  CD  LYS B 178       0.332 -33.020  -1.884  1.00 80.08           C  
ATOM   1398  CE  LYS B 178       0.441 -33.967  -0.697  1.00 80.08           C  
ATOM   1399  NZ  LYS B 178       1.758 -34.672  -0.670  1.00 80.08           N  
ATOM   1400  N   SER B 179      -1.772 -28.675  -4.147  1.00 86.30           N  
ATOM   1401  CA  SER B 179      -1.537 -27.689  -5.196  1.00 86.30           C  
ATOM   1402  C   SER B 179      -0.618 -28.244  -6.279  1.00 86.30           C  
ATOM   1403  O   SER B 179       0.251 -29.073  -6.000  1.00 86.30           O  
ATOM   1404  CB  SER B 179      -0.932 -26.414  -4.608  1.00 86.30           C  
ATOM   1405  OG  SER B 179       0.420 -26.622  -4.238  1.00 86.30           O  
ATOM   1406  N   CYS B 180      -0.772 -27.858  -7.421  1.00 89.49           N  
ATOM   1407  CA  CYS B 180      -0.036 -28.390  -8.562  1.00 89.49           C  
ATOM   1408  C   CYS B 180       1.448 -28.061  -8.455  1.00 89.49           C  
ATOM   1409  O   CYS B 180       2.298 -28.908  -8.735  1.00 89.49           O  
ATOM   1410  CB  CYS B 180      -0.598 -27.833  -9.869  1.00 89.49           C  
ATOM   1411  SG  CYS B 180      -2.147 -28.606 -10.383  1.00 89.49           S  
ATOM   1412  N   PRO B 181       1.753 -26.815  -8.033  1.00 88.68           N  
ATOM   1413  CA  PRO B 181       3.185 -26.560  -7.857  1.00 88.68           C  
ATOM   1414  C   PRO B 181       3.826 -27.484  -6.824  1.00 88.68           C  
ATOM   1415  O   PRO B 181       4.968 -27.915  -7.001  1.00 88.68           O  
ATOM   1416  CB  PRO B 181       3.229 -25.104  -7.387  1.00 88.68           C  
ATOM   1417  CG  PRO B 181       1.935 -24.513  -7.850  1.00 88.68           C  
ATOM   1418  CD  PRO B 181       0.920 -25.615  -7.956  1.00 88.68           C  
ATOM   1419  N   ASP B 182       3.122 -27.838  -5.786  1.00 87.58           N  
ATOM   1420  CA  ASP B 182       3.640 -28.769  -4.788  1.00 87.58           C  
ATOM   1421  C   ASP B 182       3.719 -30.187  -5.348  1.00 87.58           C  
ATOM   1422  O   ASP B 182       4.660 -30.926  -5.050  1.00 87.58           O  
ATOM   1423  CB  ASP B 182       2.767 -28.750  -3.531  1.00 87.58           C  
ATOM   1424  CG  ASP B 182       2.900 -27.462  -2.736  1.00 87.58           C  
ATOM   1425  OD1 ASP B 182       3.946 -26.786  -2.843  1.00 87.58           O  
ATOM   1426  OD2 ASP B 182       1.954 -27.122  -1.995  1.00 87.58           O  
ATOM   1427  N   ALA B 183       2.714 -30.493  -6.078  1.00 89.73           N  
ATOM   1428  CA  ALA B 183       2.717 -31.810  -6.709  1.00 89.73           C  
ATOM   1429  C   ALA B 183       3.902 -31.962  -7.659  1.00 89.73           C  
ATOM   1430  O   ALA B 183       4.536 -33.017  -7.707  1.00 89.73           O  
ATOM   1431  CB  ALA B 183       1.406 -32.043  -7.457  1.00 89.73           C  
ATOM   1432  N   ILE B 184       4.210 -30.928  -8.382  1.00 89.71           N  
ATOM   1433  CA  ILE B 184       5.334 -30.935  -9.312  1.00 89.71           C  
ATOM   1434  C   ILE B 184       6.641 -31.102  -8.542  1.00 89.71           C  
ATOM   1435  O   ILE B 184       7.502 -31.895  -8.931  1.00 89.71           O  
ATOM   1436  CB  ILE B 184       5.373 -29.643 -10.160  1.00 89.71           C  
ATOM   1437  CG1 ILE B 184       4.190 -29.609 -11.135  1.00 89.71           C  
ATOM   1438  CG2 ILE B 184       6.704 -29.530 -10.910  1.00 89.71           C  
ATOM   1439  CD1 ILE B 184       3.994 -28.265 -11.823  1.00 89.71           C  
ATOM   1440  N   LYS B 185       6.742 -30.382  -7.509  1.00 90.19           N  
ATOM   1441  CA  LYS B 185       7.933 -30.503  -6.674  1.00 90.19           C  
ATOM   1442  C   LYS B 185       8.065 -31.912  -6.104  1.00 90.19           C  
ATOM   1443  O   LYS B 185       9.164 -32.467  -6.053  1.00 90.19           O  
ATOM   1444  CB  LYS B 185       7.899 -29.480  -5.538  1.00 90.19           C  
ATOM   1445  CG  LYS B 185       9.169 -29.442  -4.700  1.00 90.19           C  
ATOM   1446  CD  LYS B 185       9.085 -28.387  -3.605  1.00 90.19           C  
ATOM   1447  CE  LYS B 185      10.329 -28.390  -2.728  1.00 90.19           C  
ATOM   1448  NZ  LYS B 185      10.254 -27.353  -1.656  1.00 90.19           N  
ATOM   1449  N   GLU B 186       6.998 -32.508  -5.726  1.00 88.56           N  
ATOM   1450  CA  GLU B 186       7.011 -33.855  -5.164  1.00 88.56           C  
ATOM   1451  C   GLU B 186       7.433 -34.885  -6.208  1.00 88.56           C  
ATOM   1452  O   GLU B 186       8.115 -35.860  -5.885  1.00 88.56           O  
ATOM   1453  CB  GLU B 186       5.636 -34.215  -4.596  1.00 88.56           C  
ATOM   1454  CG  GLU B 186       5.633 -35.473  -3.742  1.00 88.56           C  
ATOM   1455  CD  GLU B 186       4.263 -35.812  -3.176  1.00 88.56           C  
ATOM   1456  OE1 GLU B 186       4.107 -36.896  -2.570  1.00 88.56           O  
ATOM   1457  OE2 GLU B 186       3.338 -34.987  -3.342  1.00 88.56           O  
ATOM   1458  N   VAL B 187       7.047 -34.645  -7.426  1.00 86.74           N  
ATOM   1459  CA  VAL B 187       7.421 -35.559  -8.502  1.00 86.74           C  
ATOM   1460  C   VAL B 187       8.940 -35.576  -8.660  1.00 86.74           C  
ATOM   1461  O   VAL B 187       9.544 -36.644  -8.797  1.00 86.74           O  
ATOM   1462  CB  VAL B 187       6.751 -35.167  -9.837  1.00 86.74           C  
ATOM   1463  CG1 VAL B 187       7.361 -35.951 -10.998  1.00 86.74           C  
ATOM   1464  CG2 VAL B 187       5.243 -35.399  -9.765  1.00 86.74           C  
ATOM   1465  N   PHE B 188       9.584 -34.505  -8.516  1.00 86.34           N  
ATOM   1466  CA  PHE B 188      11.027 -34.414  -8.701  1.00 86.34           C  
ATOM   1467  C   PHE B 188      11.763 -34.841  -7.435  1.00 86.34           C  
ATOM   1468  O   PHE B 188      12.857 -35.404  -7.507  1.00 86.34           O  
ATOM   1469  CB  PHE B 188      11.432 -32.988  -9.089  1.00 86.34           C  
ATOM   1470  CG  PHE B 188      11.150 -32.647 -10.526  1.00 86.34           C  
ATOM   1471  CD1 PHE B 188      12.058 -32.973 -11.525  1.00 86.34           C  
ATOM   1472  CD2 PHE B 188       9.973 -31.999 -10.880  1.00 86.34           C  
ATOM   1473  CE1 PHE B 188      11.799 -32.658 -12.856  1.00 86.34           C  
ATOM   1474  CE2 PHE B 188       9.706 -31.681 -12.209  1.00 86.34           C  
ATOM   1475  CZ  PHE B 188      10.621 -32.011 -13.195  1.00 86.34           C  
ATOM   1476  N   ASP B 189      11.131 -34.668  -6.322  1.00 86.10           N  
ATOM   1477  CA  ASP B 189      11.807 -34.987  -5.068  1.00 86.10           C  
ATOM   1478  C   ASP B 189      11.655 -36.466  -4.722  1.00 86.10           C  
ATOM   1479  O   ASP B 189      12.620 -37.118  -4.317  1.00 86.10           O  
ATOM   1480  CB  ASP B 189      11.263 -34.122  -3.930  1.00 86.10           C  
ATOM   1481  CG  ASP B 189      11.811 -32.705  -3.947  1.00 86.10           C  
ATOM   1482  OD1 ASP B 189      12.768 -32.431  -4.701  1.00 86.10           O  
ATOM   1483  OD2 ASP B 189      11.280 -31.856  -3.198  1.00 86.10           O  
ATOM   1484  N   ASN B 190      10.449 -36.966  -4.886  1.00 85.24           N  
ATOM   1485  CA  ASN B 190      10.193 -38.328  -4.428  1.00 85.24           C  
ATOM   1486  C   ASN B 190      10.177 -39.316  -5.590  1.00 85.24           C  
ATOM   1487  O   ASN B 190      10.412 -40.510  -5.399  1.00 85.24           O  
ATOM   1488  CB  ASN B 190       8.875 -38.395  -3.655  1.00 85.24           C  
ATOM   1489  CG  ASN B 190       8.947 -37.692  -2.314  1.00 85.24           C  
ATOM   1490  ND2 ASN B 190       7.789 -37.401  -1.733  1.00 85.24           N  
ATOM   1491  OD1 ASN B 190      10.035 -37.410  -1.805  1.00 85.24           O  
ATOM   1492  N   LYS B 191       9.869 -38.895  -6.728  1.00 85.48           N  
ATOM   1493  CA  LYS B 191       9.708 -39.801  -7.861  1.00 85.48           C  
ATOM   1494  C   LYS B 191      10.789 -39.563  -8.912  1.00 85.48           C  
ATOM   1495  O   LYS B 191      10.565 -39.790 -10.102  1.00 85.48           O  
ATOM   1496  CB  LYS B 191       8.324 -39.638  -8.488  1.00 85.48           C  
ATOM   1497  CG  LYS B 191       7.175 -39.970  -7.547  1.00 85.48           C  
ATOM   1498  CD  LYS B 191       5.832 -39.920  -8.264  1.00 85.48           C  
ATOM   1499  CE  LYS B 191       4.682 -40.261  -7.325  1.00 85.48           C  
ATOM   1500  NZ  LYS B 191       3.362 -40.190  -8.018  1.00 85.48           N  
ATOM   1501  N   PHE B 192      11.877 -39.126  -8.489  1.00 85.83           N  
ATOM   1502  CA  PHE B 192      12.980 -38.847  -9.401  1.00 85.83           C  
ATOM   1503  C   PHE B 192      13.482 -40.130 -10.054  1.00 85.83           C  
ATOM   1504  O   PHE B 192      13.926 -40.116 -11.203  1.00 85.83           O  
ATOM   1505  CB  PHE B 192      14.128 -38.150  -8.664  1.00 85.83           C  
ATOM   1506  CG  PHE B 192      15.240 -37.689  -9.567  1.00 85.83           C  
ATOM   1507  CD1 PHE B 192      16.458 -38.357  -9.588  1.00 85.83           C  
ATOM   1508  CD2 PHE B 192      15.066 -36.588 -10.396  1.00 85.83           C  
ATOM   1509  CE1 PHE B 192      17.489 -37.932 -10.424  1.00 85.83           C  
ATOM   1510  CE2 PHE B 192      16.091 -36.158 -11.233  1.00 85.83           C  
ATOM   1511  CZ  PHE B 192      17.303 -36.831 -11.245  1.00 85.83           C  
ATOM   1512  N   HIS B 193      13.339 -41.260  -9.359  1.00 85.89           N  
ATOM   1513  CA  HIS B 193      13.787 -42.539  -9.895  1.00 85.89           C  
ATOM   1514  C   HIS B 193      12.949 -42.955 -11.100  1.00 85.89           C  
ATOM   1515  O   HIS B 193      13.466 -43.566 -12.040  1.00 85.89           O  
ATOM   1516  CB  HIS B 193      13.729 -43.623  -8.816  1.00 85.89           C  
ATOM   1517  CG  HIS B 193      12.394 -43.736  -8.152  1.00 85.89           C  
ATOM   1518  CD2 HIS B 193      11.424 -44.674  -8.260  1.00 85.89           C  
ATOM   1519  ND1 HIS B 193      11.930 -42.802  -7.251  1.00 85.89           N  
ATOM   1520  CE1 HIS B 193      10.728 -43.163  -6.832  1.00 85.89           C  
ATOM   1521  NE2 HIS B 193      10.398 -44.295  -7.430  1.00 85.89           N  
ATOM   1522  N   ILE B 194      11.766 -42.589 -11.133  1.00 87.48           N  
ATOM   1523  CA  ILE B 194      10.901 -42.919 -12.259  1.00 87.48           C  
ATOM   1524  C   ILE B 194      11.320 -42.110 -13.485  1.00 87.48           C  
ATOM   1525  O   ILE B 194      11.363 -42.635 -14.600  1.00 87.48           O  
ATOM   1526  CB  ILE B 194       9.415 -42.659 -11.927  1.00 87.48           C  
ATOM   1527  CG1 ILE B 194       8.963 -43.552 -10.767  1.00 87.48           C  
ATOM   1528  CG2 ILE B 194       8.538 -42.881 -13.164  1.00 87.48           C  
ATOM   1529  CD1 ILE B 194       7.548 -43.268 -10.282  1.00 87.48           C  
ATOM   1530  N   ILE B 195      11.669 -40.882 -13.260  1.00 86.08           N  
ATOM   1531  CA  ILE B 195      12.131 -40.034 -14.352  1.00 86.08           C  
ATOM   1532  C   ILE B 195      13.434 -40.590 -14.923  1.00 86.08           C  
ATOM   1533  O   ILE B 195      13.623 -40.619 -16.141  1.00 86.08           O  
ATOM   1534  CB  ILE B 195      12.329 -38.573 -13.889  1.00 86.08           C  
ATOM   1535  CG1 ILE B 195      10.990 -37.963 -13.460  1.00 86.08           C  
ATOM   1536  CG2 ILE B 195      12.982 -37.739 -14.995  1.00 86.08           C  
ATOM   1537  CD1 ILE B 195      11.108 -36.568 -12.862  1.00 86.08           C  
ATOM   1538  N   GLY B 196      14.246 -41.063 -14.044  1.00 86.44           N  
ATOM   1539  CA  GLY B 196      15.472 -41.702 -14.494  1.00 86.44           C  
ATOM   1540  C   GLY B 196      15.227 -42.979 -15.276  1.00 86.44           C  
ATOM   1541  O   GLY B 196      15.877 -43.223 -16.295  1.00 86.44           O  
ATOM   1542  N   ALA B 197      14.282 -43.714 -14.814  1.00 90.24           N  
ATOM   1543  CA  ALA B 197      13.958 -44.961 -15.501  1.00 90.24           C  
ATOM   1544  C   ALA B 197      13.434 -44.693 -16.908  1.00 90.24           C  
ATOM   1545  O   ALA B 197      13.809 -45.382 -17.859  1.00 90.24           O  
ATOM   1546  CB  ALA B 197      12.934 -45.760 -14.699  1.00 90.24           C  
ATOM   1547  N   VAL B 198      12.626 -43.706 -17.012  1.00 89.87           N  
ATOM   1548  CA  VAL B 198      12.102 -43.332 -18.321  1.00 89.87           C  
ATOM   1549  C   VAL B 198      13.244 -42.864 -19.221  1.00 89.87           C  
ATOM   1550  O   VAL B 198      13.293 -43.212 -20.404  1.00 89.87           O  
ATOM   1551  CB  VAL B 198      11.027 -42.229 -18.209  1.00 89.87           C  
ATOM   1552  CG1 VAL B 198      10.653 -41.695 -19.591  1.00 89.87           C  
ATOM   1553  CG2 VAL B 198       9.790 -42.762 -17.487  1.00 89.87           C  
ATOM   1554  N   GLY B 199      14.196 -42.173 -18.621  1.00 88.87           N  
ATOM   1555  CA  GLY B 199      15.357 -41.744 -19.386  1.00 88.87           C  
ATOM   1556  C   GLY B 199      16.201 -42.900 -19.889  1.00 88.87           C  
ATOM   1557  O   GLY B 199      16.625 -42.908 -21.046  1.00 88.87           O  
ATOM   1558  N   ILE B 200      16.386 -43.802 -19.049  1.00 89.40           N  
ATOM   1559  CA  ILE B 200      17.162 -44.978 -19.422  1.00 89.40           C  
ATOM   1560  C   ILE B 200      16.425 -45.760 -20.508  1.00 89.40           C  
ATOM   1561  O   ILE B 200      17.043 -46.249 -21.457  1.00 89.40           O  
ATOM   1562  CB  ILE B 200      17.436 -45.885 -18.202  1.00 89.40           C  
ATOM   1563  CG1 ILE B 200      18.408 -45.200 -17.234  1.00 89.40           C  
ATOM   1564  CG2 ILE B 200      17.979 -47.246 -18.651  1.00 89.40           C  
ATOM   1565  CD1 ILE B 200      18.590 -45.936 -15.913  1.00 89.40           C  
ATOM   1566  N   GLY B 201      15.133 -45.889 -20.428  1.00 91.20           N  
ATOM   1567  CA  GLY B 201      14.352 -46.542 -21.467  1.00 91.20           C  
ATOM   1568  C   GLY B 201      14.492 -45.880 -22.825  1.00 91.20           C  
ATOM   1569  O   GLY B 201      14.691 -46.559 -23.834  1.00 91.20           O  
ATOM   1570  N   ILE B 202      14.427 -44.617 -22.809  1.00 89.92           N  
ATOM   1571  CA  ILE B 202      14.575 -43.862 -24.048  1.00 89.92           C  
ATOM   1572  C   ILE B 202      15.969 -44.089 -24.628  1.00 89.92           C  
ATOM   1573  O   ILE B 202      16.121 -44.284 -25.836  1.00 89.92           O  
ATOM   1574  CB  ILE B 202      14.328 -42.353 -23.824  1.00 89.92           C  
ATOM   1575  CG1 ILE B 202      12.853 -42.097 -23.489  1.00 89.92           C  
ATOM   1576  CG2 ILE B 202      14.759 -41.546 -25.051  1.00 89.92           C  
ATOM   1577  CD1 ILE B 202      12.546 -40.657 -23.103  1.00 89.92           C  
ATOM   1578  N   ALA B 203      16.964 -44.135 -23.770  1.00 89.82           N  
ATOM   1579  CA  ALA B 203      18.336 -44.359 -24.217  1.00 89.82           C  
ATOM   1580  C   ALA B 203      18.489 -45.744 -24.841  1.00 89.82           C  
ATOM   1581  O   ALA B 203      19.138 -45.895 -25.879  1.00 89.82           O  
ATOM   1582  CB  ALA B 203      19.309 -44.194 -23.052  1.00 89.82           C  
ATOM   1583  N   VAL B 204      17.878 -46.675 -24.248  1.00 91.05           N  
ATOM   1584  CA  VAL B 204      17.981 -48.047 -24.737  1.00 91.05           C  
ATOM   1585  C   VAL B 204      17.340 -48.153 -26.118  1.00 91.05           C  
ATOM   1586  O   VAL B 204      17.921 -48.735 -27.037  1.00 91.05           O  
ATOM   1587  CB  VAL B 204      17.319 -49.047 -23.764  1.00 91.05           C  
ATOM   1588  CG1 VAL B 204      17.171 -50.420 -24.417  1.00 91.05           C  
ATOM   1589  CG2 VAL B 204      18.129 -49.150 -22.473  1.00 91.05           C  
ATOM   1590  N   VAL B 205      16.200 -47.587 -26.287  1.00 88.76           N  
ATOM   1591  CA  VAL B 205      15.505 -47.629 -27.569  1.00 88.76           C  
ATOM   1592  C   VAL B 205      16.338 -46.915 -28.632  1.00 88.76           C  
ATOM   1593  O   VAL B 205      16.443 -47.387 -29.768  1.00 88.76           O  
ATOM   1594  CB  VAL B 205      14.101 -46.991 -27.475  1.00 88.76           C  
ATOM   1595  CG1 VAL B 205      13.500 -46.800 -28.867  1.00 88.76           C  
ATOM   1596  CG2 VAL B 205      13.184 -47.849 -26.607  1.00 88.76           C  
ATOM   1597  N   MET B 206      17.000 -45.899 -28.221  1.00 89.35           N  
ATOM   1598  CA  MET B 206      17.821 -45.144 -29.163  1.00 89.35           C  
ATOM   1599  C   MET B 206      19.055 -45.943 -29.569  1.00 89.35           C  
ATOM   1600  O   MET B 206      19.448 -45.936 -30.738  1.00 89.35           O  
ATOM   1601  CB  MET B 206      18.242 -43.804 -28.558  1.00 89.35           C  
ATOM   1602  CG  MET B 206      17.117 -42.784 -28.487  1.00 89.35           C  
ATOM   1603  SD  MET B 206      17.694 -41.142 -27.903  1.00 89.35           S  
ATOM   1604  CE  MET B 206      18.691 -40.627 -29.328  1.00 89.35           C  
ATOM   1605  N   ILE B 207      19.626 -46.577 -28.646  1.00 88.32           N  
ATOM   1606  CA  ILE B 207      20.810 -47.381 -28.925  1.00 88.32           C  
ATOM   1607  C   ILE B 207      20.444 -48.538 -29.850  1.00 88.32           C  
ATOM   1608  O   ILE B 207      21.162 -48.826 -30.811  1.00 88.32           O  
ATOM   1609  CB  ILE B 207      21.450 -47.916 -27.624  1.00 88.32           C  
ATOM   1610  CG1 ILE B 207      22.084 -46.769 -26.829  1.00 88.32           C  
ATOM   1611  CG2 ILE B 207      22.483 -49.002 -27.938  1.00 88.32           C  
ATOM   1612  CD1 ILE B 207      22.597 -47.178 -25.456  1.00 88.32           C  
ATOM   1613  N   PHE B 208      19.333 -49.109 -29.621  1.00 87.26           N  
ATOM   1614  CA  PHE B 208      18.873 -50.177 -30.499  1.00 87.26           C  
ATOM   1615  C   PHE B 208      18.593 -49.646 -31.900  1.00 87.26           C  
ATOM   1616  O   PHE B 208      18.897 -50.310 -32.893  1.00 87.26           O  
ATOM   1617  CB  PHE B 208      17.615 -50.840 -29.927  1.00 87.26           C  
ATOM   1618  CG  PHE B 208      17.902 -51.979 -28.988  1.00 87.26           C  
ATOM   1619  CD1 PHE B 208      18.270 -53.226 -29.477  1.00 87.26           C  
ATOM   1620  CD2 PHE B 208      17.802 -51.803 -27.614  1.00 87.26           C  
ATOM   1621  CE1 PHE B 208      18.537 -54.283 -28.610  1.00 87.26           C  
ATOM   1622  CE2 PHE B 208      18.067 -52.854 -26.740  1.00 87.26           C  
ATOM   1623  CZ  PHE B 208      18.433 -54.094 -27.240  1.00 87.26           C  
ATOM   1624  N   GLY B 209      17.995 -48.488 -31.930  1.00 86.14           N  
ATOM   1625  CA  GLY B 209      17.788 -47.874 -33.231  1.00 86.14           C  
ATOM   1626  C   GLY B 209      19.079 -47.626 -33.987  1.00 86.14           C  
ATOM   1627  O   GLY B 209      19.154 -47.862 -35.194  1.00 86.14           O  
ATOM   1628  N   MET B 210      20.123 -47.278 -33.318  1.00 86.82           N  
ATOM   1629  CA  MET B 210      21.422 -47.037 -33.939  1.00 86.82           C  
ATOM   1630  C   MET B 210      22.061 -48.345 -34.392  1.00 86.82           C  
ATOM   1631  O   MET B 210      22.604 -48.429 -35.495  1.00 86.82           O  
ATOM   1632  CB  MET B 210      22.354 -46.306 -32.972  1.00 86.82           C  
ATOM   1633  CG  MET B 210      21.975 -44.854 -32.734  1.00 86.82           C  
ATOM   1634  SD  MET B 210      23.195 -43.972 -31.685  1.00 86.82           S  
ATOM   1635  CE  MET B 210      22.643 -44.499 -30.039  1.00 86.82           C  
ATOM   1636  N   ILE B 211      21.921 -49.315 -33.594  1.00 85.60           N  
ATOM   1637  CA  ILE B 211      22.524 -50.608 -33.902  1.00 85.60           C  
ATOM   1638  C   ILE B 211      21.842 -51.218 -35.124  1.00 85.60           C  
ATOM   1639  O   ILE B 211      22.510 -51.651 -36.065  1.00 85.60           O  
ATOM   1640  CB  ILE B 211      22.436 -51.574 -32.699  1.00 85.60           C  
ATOM   1641  CG1 ILE B 211      23.337 -51.090 -31.558  1.00 85.60           C  
ATOM   1642  CG2 ILE B 211      22.807 -52.998 -33.122  1.00 85.60           C  
ATOM   1643  CD1 ILE B 211      23.221 -51.918 -30.285  1.00 85.60           C  
ATOM   1644  N   PHE B 212      20.560 -51.172 -35.100  1.00 84.91           N  
ATOM   1645  CA  PHE B 212      19.824 -51.753 -36.217  1.00 84.91           C  
ATOM   1646  C   PHE B 212      20.076 -50.968 -37.499  1.00 84.91           C  
ATOM   1647  O   PHE B 212      20.190 -51.551 -38.579  1.00 84.91           O  
ATOM   1648  CB  PHE B 212      18.323 -51.791 -35.911  1.00 84.91           C  
ATOM   1649  CG  PHE B 212      17.940 -52.819 -34.883  1.00 84.91           C  
ATOM   1650  CD1 PHE B 212      18.818 -53.839 -34.537  1.00 84.91           C  
ATOM   1651  CD2 PHE B 212      16.700 -52.766 -34.259  1.00 84.91           C  
ATOM   1652  CE1 PHE B 212      18.466 -54.792 -33.584  1.00 84.91           C  
ATOM   1653  CE2 PHE B 212      16.340 -53.715 -33.306  1.00 84.91           C  
ATOM   1654  CZ  PHE B 212      17.225 -54.727 -32.971  1.00 84.91           C  
ATOM   1655  N   SER B 213      20.145 -49.697 -37.326  1.00 83.33           N  
ATOM   1656  CA  SER B 213      20.416 -48.866 -38.494  1.00 83.33           C  
ATOM   1657  C   SER B 213      21.794 -49.164 -39.077  1.00 83.33           C  
ATOM   1658  O   SER B 213      21.948 -49.275 -40.295  1.00 83.33           O  
ATOM   1659  CB  SER B 213      20.316 -47.384 -38.133  1.00 83.33           C  
ATOM   1660  OG  SER B 213      20.628 -46.570 -39.252  1.00 83.33           O  
ATOM   1661  N   MET B 214      22.772 -49.426 -38.333  1.00 82.92           N  
ATOM   1662  CA  MET B 214      24.127 -49.709 -38.797  1.00 82.92           C  
ATOM   1663  C   MET B 214      24.213 -51.106 -39.402  1.00 82.92           C  
ATOM   1664  O   MET B 214      24.870 -51.305 -40.427  1.00 82.92           O  
ATOM   1665  CB  MET B 214      25.130 -49.574 -37.650  1.00 82.92           C  
ATOM   1666  CG  MET B 214      26.525 -49.173 -38.099  1.00 82.92           C  
ATOM   1667  SD  MET B 214      26.943 -47.446 -37.640  1.00 82.92           S  
ATOM   1668  CE  MET B 214      28.753 -47.558 -37.584  1.00 82.92           C  
ATOM   1669  N   ILE B 215      23.532 -52.037 -38.801  1.00 83.23           N  
ATOM   1670  CA  ILE B 215      23.547 -53.401 -39.320  1.00 83.23           C  
ATOM   1671  C   ILE B 215      22.908 -53.432 -40.706  1.00 83.23           C  
ATOM   1672  O   ILE B 215      23.435 -54.066 -41.624  1.00 83.23           O  
ATOM   1673  CB  ILE B 215      22.815 -54.375 -38.370  1.00 83.23           C  
ATOM   1674  CG1 ILE B 215      23.619 -54.567 -37.078  1.00 83.23           C  
ATOM   1675  CG2 ILE B 215      22.564 -55.718 -39.062  1.00 83.23           C  
ATOM   1676  CD1 ILE B 215      22.944 -55.473 -36.059  1.00 83.23           C  
ATOM   1677  N   LEU B 216      21.818 -52.728 -40.800  1.00 81.77           N  
ATOM   1678  CA  LEU B 216      21.135 -52.698 -42.089  1.00 81.77           C  
ATOM   1679  C   LEU B 216      21.963 -51.945 -43.125  1.00 81.77           C  
ATOM   1680  O   LEU B 216      22.053 -52.368 -44.280  1.00 81.77           O  
ATOM   1681  CB  LEU B 216      19.755 -52.048 -41.950  1.00 81.77           C  
ATOM   1682  CG  LEU B 216      18.805 -52.214 -43.137  1.00 81.77           C  
ATOM   1683  CD1 LEU B 216      18.449 -53.684 -43.329  1.00 81.77           C  
ATOM   1684  CD2 LEU B 216      17.548 -51.376 -42.936  1.00 81.77           C  
ATOM   1685  N   CYS B 217      22.580 -50.878 -42.722  1.00 80.88           N  
ATOM   1686  CA  CYS B 217      23.412 -50.092 -43.627  1.00 80.88           C  
ATOM   1687  C   CYS B 217      24.597 -50.909 -44.126  1.00 80.88           C  
ATOM   1688  O   CYS B 217      24.890 -50.918 -45.323  1.00 80.88           O  
ATOM   1689  CB  CYS B 217      23.909 -48.824 -42.934  1.00 80.88           C  
ATOM   1690  SG  CYS B 217      24.913 -47.761 -43.994  1.00 80.88           S  
ATOM   1691  N   CYS B 218      25.262 -51.644 -43.330  1.00 81.06           N  
ATOM   1692  CA  CYS B 218      26.422 -52.450 -43.692  1.00 81.06           C  
ATOM   1693  C   CYS B 218      26.012 -53.643 -44.547  1.00 81.06           C  
ATOM   1694  O   CYS B 218      26.730 -54.024 -45.473  1.00 81.06           O  
ATOM   1695  CB  CYS B 218      27.150 -52.935 -42.438  1.00 81.06           C  
ATOM   1696  SG  CYS B 218      28.090 -51.643 -41.597  1.00 81.06           S  
ATOM   1697  N   ALA B 219      24.869 -54.198 -44.223  1.00 81.47           N  
ATOM   1698  CA  ALA B 219      24.383 -55.327 -45.012  1.00 81.47           C  
ATOM   1699  C   ALA B 219      24.067 -54.899 -46.443  1.00 81.47           C  
ATOM   1700  O   ALA B 219      24.376 -55.619 -47.395  1.00 81.47           O  
ATOM   1701  CB  ALA B 219      23.148 -55.941 -44.359  1.00 81.47           C  
ATOM   1702  N   ILE B 220      23.513 -53.714 -46.570  1.00 79.88           N  
ATOM   1703  CA  ILE B 220      23.188 -53.200 -47.896  1.00 79.88           C  
ATOM   1704  C   ILE B 220      24.474 -52.883 -48.656  1.00 79.88           C  
ATOM   1705  O   ILE B 220      24.585 -53.173 -49.850  1.00 79.88           O  
ATOM   1706  CB  ILE B 220      22.291 -51.945 -47.812  1.00 79.88           C  
ATOM   1707  CG1 ILE B 220      20.927 -52.302 -47.211  1.00 79.88           C  
ATOM   1708  CG2 ILE B 220      22.129 -51.303 -49.193  1.00 79.88           C  
ATOM   1709  CD1 ILE B 220      20.078 -51.094 -46.839  1.00 79.88           C  
ATOM   1710  N   ARG B 221      25.463 -52.388 -47.987  1.00 78.57           N  
ATOM   1711  CA  ARG B 221      26.738 -52.068 -48.617  1.00 78.57           C  
ATOM   1712  C   ARG B 221      27.450 -53.332 -49.087  1.00 78.57           C  
ATOM   1713  O   ARG B 221      28.004 -53.367 -50.188  1.00 78.57           O  
ATOM   1714  CB  ARG B 221      27.635 -51.290 -47.652  1.00 78.57           C  
ATOM   1715  CG  ARG B 221      28.805 -50.590 -48.326  1.00 78.57           C  
ATOM   1716  CD  ARG B 221      29.593 -49.735 -47.344  1.00 78.57           C  
ATOM   1717  NE  ARG B 221      30.616 -48.941 -48.019  1.00 78.57           N  
ATOM   1718  CZ  ARG B 221      31.516 -48.181 -47.402  1.00 78.57           C  
ATOM   1719  NH1 ARG B 221      31.537 -48.096 -46.077  1.00 78.57           N  
ATOM   1720  NH2 ARG B 221      32.402 -47.501 -48.115  1.00 78.57           N  
ATOM   1721  N   ARG B 222      27.408 -54.342 -48.228  1.00 77.90           N  
ATOM   1722  CA  ARG B 222      28.057 -55.602 -48.572  1.00 77.90           C  
ATOM   1723  C   ARG B 222      27.369 -56.266 -49.761  1.00 77.90           C  
ATOM   1724  O   ARG B 222      28.029 -56.870 -50.609  1.00 77.90           O  
ATOM   1725  CB  ARG B 222      28.062 -56.552 -47.372  1.00 77.90           C  
ATOM   1726  CG  ARG B 222      29.351 -56.520 -46.567  1.00 77.90           C  
ATOM   1727  CD  ARG B 222      29.326 -57.525 -45.424  1.00 77.90           C  
ATOM   1728  NE  ARG B 222      30.486 -57.373 -44.548  1.00 77.90           N  
ATOM   1729  CZ  ARG B 222      30.680 -58.056 -43.424  1.00 77.90           C  
ATOM   1730  NH1 ARG B 222      29.791 -58.953 -43.012  1.00 77.90           N  
ATOM   1731  NH2 ARG B 222      31.771 -57.840 -42.703  1.00 77.90           N  
ATOM   1732  N   ASN B 223      26.073 -56.161 -49.816  1.00 72.47           N  
ATOM   1733  CA  ASN B 223      25.338 -56.749 -50.930  1.00 72.47           C  
ATOM   1734  C   ASN B 223      25.616 -56.013 -52.238  1.00 72.47           C  
ATOM   1735  O   ASN B 223      25.632 -56.624 -53.308  1.00 72.47           O  
ATOM   1736  CB  ASN B 223      23.837 -56.760 -50.637  1.00 72.47           C  
ATOM   1737  CG  ASN B 223      23.338 -58.121 -50.193  1.00 72.47           C  
ATOM   1738  ND2 ASN B 223      22.062 -58.197 -49.832  1.00 72.47           N  
ATOM   1739  OD1 ASN B 223      24.093 -59.097 -50.174  1.00 72.47           O  
ATOM   1740  N   ARG B 224      25.866 -54.752 -52.163  1.00 68.28           N  
ATOM   1741  CA  ARG B 224      26.173 -53.975 -53.359  1.00 68.28           C  
ATOM   1742  C   ARG B 224      27.578 -54.281 -53.865  1.00 68.28           C  
ATOM   1743  O   ARG B 224      27.824 -54.279 -55.073  1.00 68.28           O  
ATOM   1744  CB  ARG B 224      26.031 -52.478 -53.081  1.00 68.28           C  
ATOM   1745  CG  ARG B 224      25.531 -51.674 -54.270  1.00 68.28           C  
ATOM   1746  CD  ARG B 224      25.300 -50.214 -53.909  1.00 68.28           C  
ATOM   1747  NE  ARG B 224      24.832 -49.441 -55.056  1.00 68.28           N  
ATOM   1748  CZ  ARG B 224      24.550 -48.141 -55.031  1.00 68.28           C  
ATOM   1749  NH1 ARG B 224      24.684 -47.440 -53.910  1.00 68.28           N  
ATOM   1750  NH2 ARG B 224      24.132 -47.538 -56.133  1.00 68.28           N  
ATOM   1751  N   GLU B 225      28.482 -54.545 -52.910  1.00 65.49           N  
ATOM   1752  CA  GLU B 225      29.845 -54.877 -53.314  1.00 65.49           C  
ATOM   1753  C   GLU B 225      29.921 -56.288 -53.892  1.00 65.49           C  
ATOM   1754  O   GLU B 225      30.778 -56.576 -54.729  1.00 65.49           O  
ATOM   1755  CB  GLU B 225      30.806 -54.739 -52.131  1.00 65.49           C  
ATOM   1756  CG  GLU B 225      31.142 -53.299 -51.776  1.00 65.49           C  
ATOM   1757  CD  GLU B 225      32.078 -53.178 -50.584  1.00 65.49           C  
ATOM   1758  OE1 GLU B 225      32.481 -52.043 -50.241  1.00 65.49           O  
ATOM   1759  OE2 GLU B 225      32.412 -54.227 -49.989  1.00 65.49           O  
ATOM   1760  N   MET B 226      29.089 -57.153 -53.404  1.00 61.58           N  
ATOM   1761  CA  MET B 226      29.107 -58.519 -53.919  1.00 61.58           C  
ATOM   1762  C   MET B 226      28.442 -58.593 -55.290  1.00 61.58           C  
ATOM   1763  O   MET B 226      28.695 -59.521 -56.059  1.00 61.58           O  
ATOM   1764  CB  MET B 226      28.409 -59.471 -52.947  1.00 61.58           C  
ATOM   1765  CG  MET B 226      29.334 -60.057 -51.893  1.00 61.58           C  
ATOM   1766  SD  MET B 226      28.600 -61.507 -51.041  1.00 61.58           S  
ATOM   1767  CE  MET B 226      29.802 -61.734 -49.701  1.00 61.58           C  
ATOM   1768  N   VAL B 227      27.597 -57.647 -55.643  1.00 51.60           N  
ATOM   1769  CA  VAL B 227      27.079 -57.666 -57.007  1.00 51.60           C  
ATOM   1770  C   VAL B 227      28.000 -56.861 -57.921  1.00 51.60           C  
ATOM   1771  O   VAL B 227      28.549 -55.836 -57.511  1.00 51.60           O  
ATOM   1772  CB  VAL B 227      25.640 -57.106 -57.075  1.00 51.60           C  
ATOM   1773  CG1 VAL B 227      25.141 -57.073 -58.518  1.00 51.60           C  
ATOM   1774  CG2 VAL B 227      24.703 -57.938 -56.201  1.00 51.60           C  
TER   
ATOM   1775  N   CYS C   1      -2.114  -9.529   1.976  1.00 92.55           N  
ATOM   1776  CA  CYS C   1      -1.553  -8.669   3.012  1.00 92.55           C  
ATOM   1777  C   CYS C   1      -2.481  -8.589   4.217  1.00 92.55           C  
ATOM   1778  O   CYS C   1      -2.084  -8.108   5.281  1.00 92.55           O  
ATOM   1779  CB  CYS C   1      -1.295  -7.266   2.461  1.00 92.55           C  
ATOM   1780  SG  CYS C   1       0.249  -6.529   3.039  1.00 92.55           S  
ATOM   1781  N   VAL C   2      -3.674  -9.158   4.128  1.00 95.77           N  
ATOM   1782  CA  VAL C   2      -4.710  -8.954   5.136  1.00 95.77           C  
ATOM   1783  C   VAL C   2      -4.357  -9.729   6.404  1.00 95.77           C  
ATOM   1784  O   VAL C   2      -4.800  -9.374   7.498  1.00 95.77           O  
ATOM   1785  CB  VAL C   2      -6.100  -9.387   4.617  1.00 95.77           C  
ATOM   1786  CG1 VAL C   2      -6.603  -8.419   3.548  1.00 95.77           C  
ATOM   1787  CG2 VAL C   2      -6.044 -10.812   4.068  1.00 95.77           C  
ATOM   1788  N   ILE C   3      -3.518 -10.746   6.288  1.00 95.53           N  
ATOM   1789  CA  ILE C   3      -3.135 -11.564   7.433  1.00 95.53           C  
ATOM   1790  C   ILE C   3      -2.269 -10.744   8.387  1.00 95.53           C  
ATOM   1791  O   ILE C   3      -2.060 -11.135   9.538  1.00 95.53           O  
ATOM   1792  CB  ILE C   3      -2.383 -12.840   6.991  1.00 95.53           C  
ATOM   1793  CG1 ILE C   3      -2.499 -13.927   8.065  1.00 95.53           C  
ATOM   1794  CG2 ILE C   3      -0.915 -12.524   6.687  1.00 95.53           C  
ATOM   1795  CD1 ILE C   3      -2.636 -15.337   7.506  1.00 95.53           C  
ATOM   1796  N   CYS C   4      -1.713  -9.692   7.931  1.00 96.38           N  
ATOM   1797  CA  CYS C   4      -0.891  -8.816   8.757  1.00 96.38           C  
ATOM   1798  C   CYS C   4      -1.746  -8.056   9.765  1.00 96.38           C  
ATOM   1799  O   CYS C   4      -1.220  -7.456  10.704  1.00 96.38           O  
ATOM   1800  CB  CYS C   4      -0.116  -7.828   7.885  1.00 96.38           C  
ATOM   1801  SG  CYS C   4       1.056  -8.616   6.758  1.00 96.38           S  
ATOM   1802  N   ASP C   5      -2.999  -7.971   9.606  1.00 96.65           N  
ATOM   1803  CA  ASP C   5      -3.926  -7.385  10.570  1.00 96.65           C  
ATOM   1804  C   ASP C   5      -4.229  -8.362  11.705  1.00 96.65           C  
ATOM   1805  O   ASP C   5      -4.749  -9.454  11.468  1.00 96.65           O  
ATOM   1806  CB  ASP C   5      -5.224  -6.964   9.878  1.00 96.65           C  
ATOM   1807  CG  ASP C   5      -6.131  -6.138  10.774  1.00 96.65           C  
ATOM   1808  OD1 ASP C   5      -6.008  -6.225  12.014  1.00 96.65           O  
ATOM   1809  OD2 ASP C   5      -6.981  -5.397  10.233  1.00 96.65           O  
ATOM   1810  N   PRO C   6      -4.002  -7.969  12.921  1.00 96.21           N  
ATOM   1811  CA  PRO C   6      -4.257  -8.856  14.059  1.00 96.21           C  
ATOM   1812  C   PRO C   6      -5.722  -9.275  14.164  1.00 96.21           C  
ATOM   1813  O   PRO C   6      -6.020 -10.375  14.637  1.00 96.21           O  
ATOM   1814  CB  PRO C   6      -3.846  -8.008  15.266  1.00 96.21           C  
ATOM   1815  CG  PRO C   6      -2.923  -6.972  14.708  1.00 96.21           C  
ATOM   1816  CD  PRO C   6      -3.303  -6.716  13.278  1.00 96.21           C  
ATOM   1817  N   SER C   7      -6.626  -8.445  13.797  1.00 97.17           N  
ATOM   1818  CA  SER C   7      -8.045  -8.776  13.862  1.00 97.17           C  
ATOM   1819  C   SER C   7      -8.376  -9.969  12.971  1.00 97.17           C  
ATOM   1820  O   SER C   7      -9.222 -10.796  13.319  1.00 97.17           O  
ATOM   1821  CB  SER C   7      -8.895  -7.574  13.452  1.00 97.17           C  
ATOM   1822  OG  SER C   7      -8.614  -6.454  14.276  1.00 97.17           O  
ATOM   1823  N   VAL C   8      -7.707 -10.053  11.869  1.00 97.62           N  
ATOM   1824  CA  VAL C   8      -7.931 -11.162  10.947  1.00 97.62           C  
ATOM   1825  C   VAL C   8      -7.407 -12.458  11.561  1.00 97.62           C  
ATOM   1826  O   VAL C   8      -8.076 -13.492  11.509  1.00 97.62           O  
ATOM   1827  CB  VAL C   8      -7.256 -10.908   9.580  1.00 97.62           C  
ATOM   1828  CG1 VAL C   8      -7.335 -12.155   8.700  1.00 97.62           C  
ATOM   1829  CG2 VAL C   8      -7.904  -9.714   8.880  1.00 97.62           C  
ATOM   1830  N   VAL C   9      -6.259 -12.416  12.149  1.00 96.80           N  
ATOM   1831  CA  VAL C   9      -5.667 -13.586  12.788  1.00 96.80           C  
ATOM   1832  C   VAL C   9      -6.574 -14.072  13.917  1.00 96.80           C  
ATOM   1833  O   VAL C   9      -6.803 -15.276  14.063  1.00 96.80           O  
ATOM   1834  CB  VAL C   9      -4.253 -13.282  13.333  1.00 96.80           C  
ATOM   1835  CG1 VAL C   9      -3.671 -14.505  14.038  1.00 96.80           C  
ATOM   1836  CG2 VAL C   9      -3.334 -12.824  12.203  1.00 96.80           C  
ATOM   1837  N   LEU C  10      -7.074 -13.116  14.641  1.00 96.65           N  
ATOM   1838  CA  LEU C  10      -7.979 -13.460  15.732  1.00 96.65           C  
ATOM   1839  C   LEU C  10      -9.263 -14.086  15.197  1.00 96.65           C  
ATOM   1840  O   LEU C  10      -9.783 -15.040  15.779  1.00 96.65           O  
ATOM   1841  CB  LEU C  10      -8.311 -12.219  16.566  1.00 96.65           C  
ATOM   1842  CG  LEU C  10      -7.216 -11.726  17.513  1.00 96.65           C  
ATOM   1843  CD1 LEU C  10      -7.548 -10.328  18.025  1.00 96.65           C  
ATOM   1844  CD2 LEU C  10      -7.036 -12.697  18.674  1.00 96.65           C  
ATOM   1845  N   ALA C  11      -9.807 -13.559  14.140  1.00 96.92           N  
ATOM   1846  CA  ALA C  11     -11.022 -14.100  13.540  1.00 96.92           C  
ATOM   1847  C   ALA C  11     -10.804 -15.529  13.049  1.00 96.92           C  
ATOM   1848  O   ALA C  11     -11.690 -16.378  13.174  1.00 96.92           O  
ATOM   1849  CB  ALA C  11     -11.490 -13.211  12.390  1.00 96.92           C  
ATOM   1850  N   LEU C  12      -9.628 -15.796  12.515  1.00 96.63           N  
ATOM   1851  CA  LEU C  12      -9.311 -17.143  12.053  1.00 96.63           C  
ATOM   1852  C   LEU C  12      -9.208 -18.111  13.227  1.00 96.63           C  
ATOM   1853  O   LEU C  12      -9.662 -19.254  13.137  1.00 96.63           O  
ATOM   1854  CB  LEU C  12      -8.002 -17.144  11.260  1.00 96.63           C  
ATOM   1855  CG  LEU C  12      -8.028 -16.428   9.908  1.00 96.63           C  
ATOM   1856  CD1 LEU C  12      -6.658 -16.506   9.241  1.00 96.63           C  
ATOM   1857  CD2 LEU C  12      -9.102 -17.025   9.007  1.00 96.63           C  
ATOM   1858  N   LYS C  13      -8.644 -17.668  14.299  1.00 96.27           N  
ATOM   1859  CA  LYS C  13      -8.574 -18.494  15.502  1.00 96.27           C  
ATOM   1860  C   LYS C  13      -9.966 -18.778  16.056  1.00 96.27           C  
ATOM   1861  O   LYS C  13     -10.256 -19.900  16.476  1.00 96.27           O  
ATOM   1862  CB  LYS C  13      -7.714 -17.816  16.569  1.00 96.27           C  
ATOM   1863  CG  LYS C  13      -6.221 -17.845  16.271  1.00 96.27           C  
ATOM   1864  CD  LYS C  13      -5.410 -17.269  17.424  1.00 96.27           C  
ATOM   1865  CE  LYS C  13      -3.921 -17.252  17.108  1.00 96.27           C  
ATOM   1866  NZ  LYS C  13      -3.126 -16.637  18.214  1.00 96.27           N  
ATOM   1867  N   SER C  14     -10.785 -17.771  16.095  1.00 96.27           N  
ATOM   1868  CA  SER C  14     -12.161 -17.947  16.548  1.00 96.27           C  
ATOM   1869  C   SER C  14     -12.924 -18.906  15.641  1.00 96.27           C  
ATOM   1870  O   SER C  14     -13.732 -19.707  16.114  1.00 96.27           O  
ATOM   1871  CB  SER C  14     -12.884 -16.601  16.604  1.00 96.27           C  
ATOM   1872  OG  SER C  14     -14.247 -16.777  16.949  1.00 96.27           O  
ATOM   1873  N   LEU C  15     -12.671 -18.784  14.365  1.00 96.20           N  
ATOM   1874  CA  LEU C  15     -13.286 -19.707  13.416  1.00 96.20           C  
ATOM   1875  C   LEU C  15     -12.911 -21.150  13.741  1.00 96.20           C  
ATOM   1876  O   LEU C  15     -13.773 -22.032  13.753  1.00 96.20           O  
ATOM   1877  CB  LEU C  15     -12.860 -19.367  11.986  1.00 96.20           C  
ATOM   1878  CG  LEU C  15     -13.478 -20.218  10.874  1.00 96.20           C  
ATOM   1879  CD1 LEU C  15     -14.973 -19.938  10.762  1.00 96.20           C  
ATOM   1880  CD2 LEU C  15     -12.777 -19.953   9.546  1.00 96.20           C  
ATOM   1881  N   GLU C  16     -11.709 -21.405  14.067  1.00 95.77           N  
ATOM   1882  CA  GLU C  16     -11.205 -22.744  14.359  1.00 95.77           C  
ATOM   1883  C   GLU C  16     -11.727 -23.250  15.701  1.00 95.77           C  
ATOM   1884  O   GLU C  16     -12.234 -24.370  15.794  1.00 95.77           O  
ATOM   1885  CB  GLU C  16      -9.674 -22.757  14.351  1.00 95.77           C  
ATOM   1886  CG  GLU C  16      -9.069 -24.123  14.637  1.00 95.77           C  
ATOM   1887  CD  GLU C  16      -7.553 -24.098  14.745  1.00 95.77           C  
ATOM   1888  OE1 GLU C  16      -6.935 -25.180  14.865  1.00 95.77           O  
ATOM   1889  OE2 GLU C  16      -6.980 -22.987  14.709  1.00 95.77           O  
ATOM   1890  N   LYS C  17     -11.714 -22.427  16.723  1.00 95.46           N  
ATOM   1891  CA  LYS C  17     -12.016 -22.850  18.088  1.00 95.46           C  
ATOM   1892  C   LYS C  17     -13.517 -22.801  18.360  1.00 95.46           C  
ATOM   1893  O   LYS C  17     -14.063 -23.689  19.018  1.00 95.46           O  
ATOM   1894  CB  LYS C  17     -11.271 -21.977  19.098  1.00 95.46           C  
ATOM   1895  CG  LYS C  17      -9.764 -22.182  19.100  1.00 95.46           C  
ATOM   1896  CD  LYS C  17      -9.113 -21.532  20.315  1.00 95.46           C  
ATOM   1897  CE  LYS C  17      -7.613 -21.796  20.356  1.00 95.46           C  
ATOM   1898  NZ  LYS C  17      -6.981 -21.209  21.574  1.00 95.46           N  
ATOM   1899  N   ASP C  18     -14.155 -21.823  17.807  1.00 95.44           N  
ATOM   1900  CA  ASP C  18     -15.538 -21.587  18.208  1.00 95.44           C  
ATOM   1901  C   ASP C  18     -16.513 -22.090  17.145  1.00 95.44           C  
ATOM   1902  O   ASP C  18     -17.532 -22.702  17.470  1.00 95.44           O  
ATOM   1903  CB  ASP C  18     -15.773 -20.098  18.472  1.00 95.44           C  
ATOM   1904  CG  ASP C  18     -14.897 -19.548  19.584  1.00 95.44           C  
ATOM   1905  OD1 ASP C  18     -14.570 -20.298  20.531  1.00 95.44           O  
ATOM   1906  OD2 ASP C  18     -14.531 -18.354  19.516  1.00 95.44           O  
ATOM   1907  N   TYR C  19     -16.232 -21.947  15.926  1.00 95.49           N  
ATOM   1908  CA  TYR C  19     -17.215 -22.214  14.882  1.00 95.49           C  
ATOM   1909  C   TYR C  19     -17.048 -23.622  14.323  1.00 95.49           C  
ATOM   1910  O   TYR C  19     -18.027 -24.355  14.169  1.00 95.49           O  
ATOM   1911  CB  TYR C  19     -17.092 -21.186  13.753  1.00 95.49           C  
ATOM   1912  CG  TYR C  19     -18.279 -21.164  12.820  1.00 95.49           C  
ATOM   1913  CD1 TYR C  19     -18.226 -21.794  11.579  1.00 95.49           C  
ATOM   1914  CD2 TYR C  19     -19.454 -20.513  13.178  1.00 95.49           C  
ATOM   1915  CE1 TYR C  19     -19.317 -21.775  10.716  1.00 95.49           C  
ATOM   1916  CE2 TYR C  19     -20.551 -20.487  12.322  1.00 95.49           C  
ATOM   1917  CZ  TYR C  19     -20.473 -21.120  11.096  1.00 95.49           C  
ATOM   1918  OH  TYR C  19     -21.555 -21.098  10.245  1.00 95.49           O  
ATOM   1919  N   LEU C  20     -15.884 -24.075  14.085  1.00 93.78           N  
ATOM   1920  CA  LEU C  20     -15.619 -25.331  13.391  1.00 93.78           C  
ATOM   1921  C   LEU C  20     -16.168 -26.515  14.180  1.00 93.78           C  
ATOM   1922  O   LEU C  20     -16.786 -27.415  13.607  1.00 93.78           O  
ATOM   1923  CB  LEU C  20     -14.116 -25.509  13.161  1.00 93.78           C  
ATOM   1924  CG  LEU C  20     -13.504 -24.695  12.020  1.00 93.78           C  
ATOM   1925  CD1 LEU C  20     -12.060 -25.123  11.780  1.00 93.78           C  
ATOM   1926  CD2 LEU C  20     -14.332 -24.849  10.749  1.00 93.78           C  
ATOM   1927  N   PRO C  21     -15.989 -26.642  15.530  1.00 93.97           N  
ATOM   1928  CA  PRO C  21     -16.451 -27.814  16.277  1.00 93.97           C  
ATOM   1929  C   PRO C  21     -17.948 -28.068  16.112  1.00 93.97           C  
ATOM   1930  O   PRO C  21     -18.379 -29.223  16.050  1.00 93.97           O  
ATOM   1931  CB  PRO C  21     -16.113 -27.462  17.729  1.00 93.97           C  
ATOM   1932  CG  PRO C  21     -14.935 -26.548  17.636  1.00 93.97           C  
ATOM   1933  CD  PRO C  21     -15.091 -25.692  16.411  1.00 93.97           C  
ATOM   1934  N   GLY C  22     -18.740 -27.155  15.799  1.00 93.60           N  
ATOM   1935  CA  GLY C  22     -20.179 -27.329  15.685  1.00 93.60           C  
ATOM   1936  C   GLY C  22     -20.666 -27.340  14.248  1.00 93.60           C  
ATOM   1937  O   GLY C  22     -21.842 -27.601  13.987  1.00 93.60           O  
ATOM   1938  N   HIS C  23     -19.815 -27.122  13.300  1.00 93.99           N  
ATOM   1939  CA  HIS C  23     -20.319 -26.902  11.950  1.00 93.99           C  
ATOM   1940  C   HIS C  23     -19.559 -27.746  10.932  1.00 93.99           C  
ATOM   1941  O   HIS C  23     -19.899 -27.753   9.748  1.00 93.99           O  
ATOM   1942  CB  HIS C  23     -20.226 -25.421  11.578  1.00 93.99           C  
ATOM   1943  CG  HIS C  23     -21.070 -24.532  12.434  1.00 93.99           C  
ATOM   1944  CD2 HIS C  23     -22.260 -23.934  12.193  1.00 93.99           C  
ATOM   1945  ND1 HIS C  23     -20.705 -24.167  13.713  1.00 93.99           N  
ATOM   1946  CE1 HIS C  23     -21.639 -23.381  14.222  1.00 93.99           C  
ATOM   1947  NE2 HIS C  23     -22.593 -23.224  13.320  1.00 93.99           N  
ATOM   1948  N   LEU C  24     -18.507 -28.476  11.366  1.00 89.78           N  
ATOM   1949  CA  LEU C  24     -17.737 -29.370  10.509  1.00 89.78           C  
ATOM   1950  C   LEU C  24     -17.214 -30.566  11.300  1.00 89.78           C  
ATOM   1951  O   LEU C  24     -17.008 -30.471  12.512  1.00 89.78           O  
ATOM   1952  CB  LEU C  24     -16.570 -28.622   9.862  1.00 89.78           C  
ATOM   1953  CG  LEU C  24     -15.870 -29.329   8.700  1.00 89.78           C  
ATOM   1954  CD1 LEU C  24     -16.813 -29.447   7.507  1.00 89.78           C  
ATOM   1955  CD2 LEU C  24     -14.596 -28.588   8.310  1.00 89.78           C  
ATOM   1956  N   ASP C  25     -17.080 -31.732  10.646  1.00 88.41           N  
ATOM   1957  CA  ASP C  25     -16.546 -32.940  11.269  1.00 88.41           C  
ATOM   1958  C   ASP C  25     -15.108 -32.726  11.736  1.00 88.41           C  
ATOM   1959  O   ASP C  25     -14.314 -32.084  11.046  1.00 88.41           O  
ATOM   1960  CB  ASP C  25     -16.613 -34.119  10.297  1.00 88.41           C  
ATOM   1961  CG  ASP C  25     -18.028 -34.625  10.075  1.00 88.41           C  
ATOM   1962  OD1 ASP C  25     -18.879 -34.472  10.978  1.00 88.41           O  
ATOM   1963  OD2 ASP C  25     -18.294 -35.183   8.989  1.00 88.41           O  
ATOM   1964  N   ALA C  26     -14.730 -33.240  12.827  1.00 88.32           N  
ATOM   1965  CA  ALA C  26     -13.439 -33.041  13.481  1.00 88.32           C  
ATOM   1966  C   ALA C  26     -12.298 -33.570  12.618  1.00 88.32           C  
ATOM   1967  O   ALA C  26     -11.187 -33.037  12.651  1.00 88.32           O  
ATOM   1968  CB  ALA C  26     -13.426 -33.719  14.849  1.00 88.32           C  
ATOM   1969  N   LYS C  27     -12.649 -34.496  11.794  1.00 85.41           N  
ATOM   1970  CA  LYS C  27     -11.610 -35.112  10.974  1.00 85.41           C  
ATOM   1971  C   LYS C  27     -11.087 -34.134   9.924  1.00 85.41           C  
ATOM   1972  O   LYS C  27      -9.961 -34.277   9.443  1.00 85.41           O  
ATOM   1973  CB  LYS C  27     -12.141 -36.376  10.295  1.00 85.41           C  
ATOM   1974  CG  LYS C  27     -13.321 -36.131   9.367  1.00 85.41           C  
ATOM   1975  CD  LYS C  27     -13.827 -37.429   8.753  1.00 85.41           C  
ATOM   1976  CE  LYS C  27     -15.001 -37.185   7.815  1.00 85.41           C  
ATOM   1977  NZ  LYS C  27     -15.451 -38.444   7.150  1.00 85.41           N  
ATOM   1978  N   HIS C  28     -11.899 -33.085   9.627  1.00 83.52           N  
ATOM   1979  CA  HIS C  28     -11.545 -32.174   8.545  1.00 83.52           C  
ATOM   1980  C   HIS C  28     -11.057 -30.835   9.088  1.00 83.52           C  
ATOM   1981  O   HIS C  28     -10.663 -29.955   8.320  1.00 83.52           O  
ATOM   1982  CB  HIS C  28     -12.740 -31.958   7.615  1.00 83.52           C  
ATOM   1983  CG  HIS C  28     -13.208 -33.209   6.939  1.00 83.52           C  
ATOM   1984  CD2 HIS C  28     -14.423 -33.806   6.917  1.00 83.52           C  
ATOM   1985  ND1 HIS C  28     -12.376 -33.998   6.174  1.00 83.52           N  
ATOM   1986  CE1 HIS C  28     -13.062 -35.028   5.710  1.00 83.52           C  
ATOM   1987  NE2 HIS C  28     -14.306 -34.936   6.146  1.00 83.52           N  
ATOM   1988  N   HIS C  29     -11.035 -30.688  10.418  1.00 88.21           N  
ATOM   1989  CA  HIS C  29     -10.716 -29.398  11.021  1.00 88.21           C  
ATOM   1990  C   HIS C  29      -9.306 -28.950  10.646  1.00 88.21           C  
ATOM   1991  O   HIS C  29      -9.116 -27.838  10.149  1.00 88.21           O  
ATOM   1992  CB  HIS C  29     -10.859 -29.467  12.542  1.00 88.21           C  
ATOM   1993  CG  HIS C  29     -12.278 -29.531  13.009  1.00 88.21           C  
ATOM   1994  CD2 HIS C  29     -13.428 -29.764  12.332  1.00 88.21           C  
ATOM   1995  ND1 HIS C  29     -12.638 -29.338  14.325  1.00 88.21           N  
ATOM   1996  CE1 HIS C  29     -13.951 -29.450  14.437  1.00 88.21           C  
ATOM   1997  NE2 HIS C  29     -14.454 -29.709  13.242  1.00 88.21           N  
ATOM   1998  N   LYS C  30      -8.324 -29.811  10.816  1.00 87.82           N  
ATOM   1999  CA  LYS C  30      -6.926 -29.463  10.580  1.00 87.82           C  
ATOM   2000  C   LYS C  30      -6.677 -29.154   9.107  1.00 87.82           C  
ATOM   2001  O   LYS C  30      -6.075 -28.131   8.774  1.00 87.82           O  
ATOM   2002  CB  LYS C  30      -6.005 -30.594  11.041  1.00 87.82           C  
ATOM   2003  CG  LYS C  30      -4.527 -30.231  11.037  1.00 87.82           C  
ATOM   2004  CD  LYS C  30      -3.668 -31.378  11.551  1.00 87.82           C  
ATOM   2005  CE  LYS C  30      -2.184 -31.040  11.483  1.00 87.82           C  
ATOM   2006  NZ  LYS C  30      -1.337 -32.172  11.963  1.00 87.82           N  
ATOM   2007  N   ALA C  31      -7.212 -29.969   8.280  1.00 83.48           N  
ATOM   2008  CA  ALA C  31      -7.015 -29.778   6.846  1.00 83.48           C  
ATOM   2009  C   ALA C  31      -7.708 -28.508   6.361  1.00 83.48           C  
ATOM   2010  O   ALA C  31      -7.157 -27.765   5.545  1.00 83.48           O  
ATOM   2011  CB  ALA C  31      -7.530 -30.990   6.072  1.00 83.48           C  
ATOM   2012  N   MET C  32      -8.864 -28.243   6.891  1.00 86.29           N  
ATOM   2013  CA  MET C  32      -9.629 -27.061   6.505  1.00 86.29           C  
ATOM   2014  C   MET C  32      -8.902 -25.784   6.911  1.00 86.29           C  
ATOM   2015  O   MET C  32      -8.753 -24.865   6.103  1.00 86.29           O  
ATOM   2016  CB  MET C  32     -11.023 -27.093   7.136  1.00 86.29           C  
ATOM   2017  CG  MET C  32     -11.885 -25.893   6.778  1.00 86.29           C  
ATOM   2018  SD  MET C  32     -13.564 -25.991   7.510  1.00 86.29           S  
ATOM   2019  CE  MET C  32     -14.260 -24.420   6.927  1.00 86.29           C  
ATOM   2020  N   MET C  33      -8.432 -25.779   8.116  1.00 91.06           N  
ATOM   2021  CA  MET C  33      -7.780 -24.572   8.618  1.00 91.06           C  
ATOM   2022  C   MET C  33      -6.468 -24.317   7.883  1.00 91.06           C  
ATOM   2023  O   MET C  33      -6.106 -23.166   7.633  1.00 91.06           O  
ATOM   2024  CB  MET C  33      -7.524 -24.685  10.122  1.00 91.06           C  
ATOM   2025  CG  MET C  33      -8.774 -24.518  10.970  1.00 91.06           C  
ATOM   2026  SD  MET C  33      -9.708 -22.994  10.554  1.00 91.06           S  
ATOM   2027  CE  MET C  33      -8.439 -21.740  10.888  1.00 91.06           C  
ATOM   2028  N   GLU C  34      -5.766 -25.366   7.546  1.00 87.17           N  
ATOM   2029  CA  GLU C  34      -4.544 -25.210   6.761  1.00 87.17           C  
ATOM   2030  C   GLU C  34      -4.836 -24.567   5.409  1.00 87.17           C  
ATOM   2031  O   GLU C  34      -4.107 -23.675   4.970  1.00 87.17           O  
ATOM   2032  CB  GLU C  34      -3.857 -26.564   6.563  1.00 87.17           C  
ATOM   2033  CG  GLU C  34      -3.083 -27.045   7.782  1.00 87.17           C  
ATOM   2034  CD  GLU C  34      -2.426 -28.400   7.578  1.00 87.17           C  
ATOM   2035  OE1 GLU C  34      -1.783 -28.912   8.523  1.00 87.17           O  
ATOM   2036  OE2 GLU C  34      -2.555 -28.956   6.465  1.00 87.17           O  
ATOM   2037  N   ARG C  35      -5.914 -24.961   4.819  1.00 85.55           N  
ATOM   2038  CA  ARG C  35      -6.291 -24.420   3.517  1.00 85.55           C  
ATOM   2039  C   ARG C  35      -6.788 -22.984   3.645  1.00 85.55           C  
ATOM   2040  O   ARG C  35      -6.519 -22.149   2.779  1.00 85.55           O  
ATOM   2041  CB  ARG C  35      -7.365 -25.291   2.862  1.00 85.55           C  
ATOM   2042  CG  ARG C  35      -6.854 -26.638   2.377  1.00 85.55           C  
ATOM   2043  CD  ARG C  35      -6.064 -26.509   1.081  1.00 85.55           C  
ATOM   2044  NE  ARG C  35      -5.628 -27.811   0.585  1.00 85.55           N  
ATOM   2045  CZ  ARG C  35      -4.952 -28.003  -0.544  1.00 85.55           C  
ATOM   2046  NH1 ARG C  35      -4.618 -26.977  -1.318  1.00 85.55           N  
ATOM   2047  NH2 ARG C  35      -4.605 -29.231  -0.902  1.00 85.55           N  
ATOM   2048  N   VAL C  36      -7.508 -22.755   4.699  1.00 90.83           N  
ATOM   2049  CA  VAL C  36      -8.015 -21.407   4.930  1.00 90.83           C  
ATOM   2050  C   VAL C  36      -6.851 -20.450   5.174  1.00 90.83           C  
ATOM   2051  O   VAL C  36      -6.794 -19.368   4.586  1.00 90.83           O  
ATOM   2052  CB  VAL C  36      -8.998 -21.366   6.122  1.00 90.83           C  
ATOM   2053  CG1 VAL C  36      -9.276 -19.925   6.543  1.00 90.83           C  
ATOM   2054  CG2 VAL C  36     -10.300 -22.082   5.764  1.00 90.83           C  
ATOM   2055  N   GLU C  37      -5.928 -20.844   5.999  1.00 91.88           N  
ATOM   2056  CA  GLU C  37      -4.768 -20.006   6.289  1.00 91.88           C  
ATOM   2057  C   GLU C  37      -3.936 -19.761   5.033  1.00 91.88           C  
ATOM   2058  O   GLU C  37      -3.473 -18.644   4.798  1.00 91.88           O  
ATOM   2059  CB  GLU C  37      -3.902 -20.647   7.377  1.00 91.88           C  
ATOM   2060  CG  GLU C  37      -4.492 -20.538   8.776  1.00 91.88           C  
ATOM   2061  CD  GLU C  37      -3.583 -21.102   9.856  1.00 91.88           C  
ATOM   2062  OE1 GLU C  37      -3.972 -21.085  11.046  1.00 91.88           O  
ATOM   2063  OE2 GLU C  37      -2.473 -21.564   9.509  1.00 91.88           O  
ATOM   2064  N   ASN C  38      -3.795 -20.759   4.254  1.00 86.55           N  
ATOM   2065  CA  ASN C  38      -3.051 -20.605   3.009  1.00 86.55           C  
ATOM   2066  C   ASN C  38      -3.775 -19.682   2.033  1.00 86.55           C  
ATOM   2067  O   ASN C  38      -3.140 -18.889   1.335  1.00 86.55           O  
ATOM   2068  CB  ASN C  38      -2.799 -21.970   2.363  1.00 86.55           C  
ATOM   2069  CG  ASN C  38      -1.741 -22.775   3.092  1.00 86.55           C  
ATOM   2070  ND2 ASN C  38      -1.692 -24.073   2.820  1.00 86.55           N  
ATOM   2071  OD1 ASN C  38      -0.975 -22.234   3.894  1.00 86.55           O  
ATOM   2072  N   ALA C  39      -5.065 -19.816   1.996  1.00 88.49           N  
ATOM   2073  CA  ALA C  39      -5.856 -18.964   1.114  1.00 88.49           C  
ATOM   2074  C   ALA C  39      -5.747 -17.498   1.523  1.00 88.49           C  
ATOM   2075  O   ALA C  39      -5.653 -16.613   0.669  1.00 88.49           O  
ATOM   2076  CB  ALA C  39      -7.318 -19.406   1.116  1.00 88.49           C  
ATOM   2077  N   VAL C  40      -5.752 -17.286   2.819  1.00 93.24           N  
ATOM   2078  CA  VAL C  40      -5.650 -15.919   3.323  1.00 93.24           C  
ATOM   2079  C   VAL C  40      -4.239 -15.385   3.087  1.00 93.24           C  
ATOM   2080  O   VAL C  40      -4.062 -14.221   2.722  1.00 93.24           O  
ATOM   2081  CB  VAL C  40      -6.007 -15.838   4.823  1.00 93.24           C  
ATOM   2082  CG1 VAL C  40      -5.743 -14.435   5.366  1.00 93.24           C  
ATOM   2083  CG2 VAL C  40      -7.465 -16.236   5.047  1.00 93.24           C  
ATOM   2084  N   LYS C  41      -3.254 -16.223   3.296  1.00 90.01           N  
ATOM   2085  CA  LYS C  41      -1.875 -15.823   3.030  1.00 90.01           C  
ATOM   2086  C   LYS C  41      -1.667 -15.526   1.548  1.00 90.01           C  
ATOM   2087  O   LYS C  41      -0.861 -14.665   1.190  1.00 90.01           O  
ATOM   2088  CB  LYS C  41      -0.902 -16.911   3.488  1.00 90.01           C  
ATOM   2089  CG  LYS C  41      -0.657 -16.929   4.989  1.00 90.01           C  
ATOM   2090  CD  LYS C  41       0.292 -18.052   5.387  1.00 90.01           C  
ATOM   2091  CE  LYS C  41       0.445 -18.147   6.898  1.00 90.01           C  
ATOM   2092  NZ  LYS C  41       1.268 -19.328   7.299  1.00 90.01           N  
ATOM   2093  N   ASP C  42      -2.485 -16.194   0.735  1.00 88.37           N  
ATOM   2094  CA  ASP C  42      -2.372 -16.039  -0.713  1.00 88.37           C  
ATOM   2095  C   ASP C  42      -2.850 -14.658  -1.156  1.00 88.37           C  
ATOM   2096  O   ASP C  42      -2.696 -14.287  -2.321  1.00 88.37           O  
ATOM   2097  CB  ASP C  42      -3.169 -17.128  -1.433  1.00 88.37           C  
ATOM   2098  CG  ASP C  42      -2.767 -17.292  -2.888  1.00 88.37           C  
ATOM   2099  OD1 ASP C  42      -1.556 -17.265  -3.193  1.00 88.37           O  
ATOM   2100  OD2 ASP C  42      -3.671 -17.450  -3.738  1.00 88.37           O  
ATOM   2101  N   PHE C  43      -3.385 -13.891  -0.263  1.00 91.12           N  
ATOM   2102  CA  PHE C  43      -3.802 -12.528  -0.570  1.00 91.12           C  
ATOM   2103  C   PHE C  43      -2.602 -11.668  -0.950  1.00 91.12           C  
ATOM   2104  O   PHE C  43      -2.763 -10.593  -1.533  1.00 91.12           O  
ATOM   2105  CB  PHE C  43      -4.535 -11.908   0.623  1.00 91.12           C  
ATOM   2106  CG  PHE C  43      -6.010 -12.208   0.653  1.00 91.12           C  
ATOM   2107  CD1 PHE C  43      -6.940 -11.183   0.775  1.00 91.12           C  
ATOM   2108  CD2 PHE C  43      -6.466 -13.516   0.556  1.00 91.12           C  
ATOM   2109  CE1 PHE C  43      -8.305 -11.458   0.802  1.00 91.12           C  
ATOM   2110  CE2 PHE C  43      -7.829 -13.798   0.583  1.00 91.12           C  
ATOM   2111  CZ  PHE C  43      -8.747 -12.769   0.707  1.00 91.12           C  
ATOM   2112  N   GLN C  44      -1.458 -12.134  -0.569  1.00 87.23           N  
ATOM   2113  CA  GLN C  44      -0.241 -11.393  -0.882  1.00 87.23           C  
ATOM   2114  C   GLN C  44       0.211 -11.656  -2.315  1.00 87.23           C  
ATOM   2115  O   GLN C  44       0.975 -10.875  -2.885  1.00 87.23           O  
ATOM   2116  CB  GLN C  44       0.878 -11.757   0.097  1.00 87.23           C  
ATOM   2117  CG  GLN C  44       1.323 -13.210   0.007  1.00 87.23           C  
ATOM   2118  CD  GLN C  44       2.471 -13.529   0.948  1.00 87.23           C  
ATOM   2119  NE2 GLN C  44       2.560 -14.788   1.366  1.00 87.23           N  
ATOM   2120  OE1 GLN C  44       3.270 -12.654   1.294  1.00 87.23           O  
ATOM   2121  N   GLU C  45      -0.236 -12.763  -2.876  1.00 82.91           N  
ATOM   2122  CA  GLU C  45       0.147 -13.106  -4.243  1.00 82.91           C  
ATOM   2123  C   GLU C  45      -0.861 -12.564  -5.252  1.00 82.91           C  
ATOM   2124  O   GLU C  45      -1.705 -13.307  -5.755  1.00 82.91           O  
ATOM   2125  CB  GLU C  45       0.282 -14.623  -4.399  1.00 82.91           C  
ATOM   2126  CG  GLU C  45       1.328 -15.245  -3.484  1.00 82.91           C  
ATOM   2127  CD  GLU C  45       2.754 -14.880  -3.868  1.00 82.91           C  
ATOM   2128  OE1 GLU C  45       3.677 -15.103  -3.052  1.00 82.91           O  
ATOM   2129  OE2 GLU C  45       2.948 -14.368  -4.993  1.00 82.91           O  
ATOM   2130  N   LEU C  46      -0.766 -11.342  -5.506  1.00 81.89           N  
ATOM   2131  CA  LEU C  46      -1.700 -10.658  -6.394  1.00 81.89           C  
ATOM   2132  C   LEU C  46      -1.071 -10.417  -7.763  1.00 81.89           C  
ATOM   2133  O   LEU C  46       0.144 -10.243  -7.870  1.00 81.89           O  
ATOM   2134  CB  LEU C  46      -2.144  -9.327  -5.782  1.00 81.89           C  
ATOM   2135  CG  LEU C  46      -2.853  -9.406  -4.429  1.00 81.89           C  
ATOM   2136  CD1 LEU C  46      -3.006  -8.013  -3.829  1.00 81.89           C  
ATOM   2137  CD2 LEU C  46      -4.210 -10.083  -4.574  1.00 81.89           C  
ATOM   2138  N   SER C  47      -1.763 -10.694  -8.823  1.00 74.88           N  
ATOM   2139  CA  SER C  47      -1.379 -10.286 -10.170  1.00 74.88           C  
ATOM   2140  C   SER C  47      -2.251  -9.140 -10.671  1.00 74.88           C  
ATOM   2141  O   SER C  47      -3.454  -9.315 -10.881  1.00 74.88           O  
ATOM   2142  CB  SER C  47      -1.471 -11.468 -11.135  1.00 74.88           C  
ATOM   2143  OG  SER C  47      -2.785 -11.999 -11.156  1.00 74.88           O  
ATOM   2144  N   LEU C  48      -1.599  -8.041 -10.673  1.00 72.84           N  
ATOM   2145  CA  LEU C  48      -2.352  -6.868 -11.103  1.00 72.84           C  
ATOM   2146  C   LEU C  48      -2.249  -6.681 -12.614  1.00 72.84           C  
ATOM   2147  O   LEU C  48      -1.252  -7.069 -13.225  1.00 72.84           O  
ATOM   2148  CB  LEU C  48      -1.845  -5.614 -10.388  1.00 72.84           C  
ATOM   2149  CG  LEU C  48      -1.881  -5.644  -8.859  1.00 72.84           C  
ATOM   2150  CD1 LEU C  48      -1.044  -4.505  -8.286  1.00 72.84           C  
ATOM   2151  CD2 LEU C  48      -3.319  -5.564  -8.355  1.00 72.84           C  
ATOM   2152  N   ASN C  49      -3.292  -6.756 -13.399  1.00 62.50           N  
ATOM   2153  CA  ASN C  49      -3.401  -6.678 -14.853  1.00 62.50           C  
ATOM   2154  C   ASN C  49      -2.470  -5.613 -15.427  1.00 62.50           C  
ATOM   2155  O   ASN C  49      -1.756  -5.867 -16.399  1.00 62.50           O  
ATOM   2156  CB  ASN C  49      -4.846  -6.400 -15.269  1.00 62.50           C  
ATOM   2157  CG  ASN C  49      -5.762  -7.583 -15.023  1.00 62.50           C  
ATOM   2158  ND2 ASN C  49      -7.067  -7.347 -15.093  1.00 62.50           N  
ATOM   2159  OD1 ASN C  49      -5.301  -8.698 -14.771  1.00 62.50           O  
ATOM   2160  N   GLU C  50      -2.422  -4.358 -14.929  1.00 60.86           N  
ATOM   2161  CA  GLU C  50      -1.767  -3.240 -15.599  1.00 60.86           C  
ATOM   2162  C   GLU C  50      -0.393  -2.961 -14.996  1.00 60.86           C  
ATOM   2163  O   GLU C  50       0.566  -2.688 -15.720  1.00 60.86           O  
ATOM   2164  CB  GLU C  50      -2.638  -1.983 -15.527  1.00 60.86           C  
ATOM   2165  CG  GLU C  50      -3.885  -2.047 -16.396  1.00 60.86           C  
ATOM   2166  CD  GLU C  50      -4.708  -0.769 -16.361  1.00 60.86           C  
ATOM   2167  OE1 GLU C  50      -5.718  -0.677 -17.095  1.00 60.86           O  
ATOM   2168  OE2 GLU C  50      -4.338   0.148 -15.594  1.00 60.86           O  
ATOM   2169  N   ASP C  51      -0.311  -2.966 -13.635  1.00 65.40           N  
ATOM   2170  CA  ASP C  51       0.924  -2.565 -12.968  1.00 65.40           C  
ATOM   2171  C   ASP C  51       1.537  -3.733 -12.200  1.00 65.40           C  
ATOM   2172  O   ASP C  51       0.835  -4.675 -11.827  1.00 65.40           O  
ATOM   2173  CB  ASP C  51       0.666  -1.390 -12.022  1.00 65.40           C  
ATOM   2174  CG  ASP C  51       0.373  -0.092 -12.754  1.00 65.40           C  
ATOM   2175  OD1 ASP C  51       0.734   0.031 -13.944  1.00 65.40           O  
ATOM   2176  OD2 ASP C  51      -0.222   0.816 -12.134  1.00 65.40           O  
ATOM   2177  N   ALA C  52       2.817  -3.776 -12.252  1.00 75.73           N  
ATOM   2178  CA  ALA C  52       3.530  -4.762 -11.445  1.00 75.73           C  
ATOM   2179  C   ALA C  52       3.178  -4.620  -9.966  1.00 75.73           C  
ATOM   2180  O   ALA C  52       3.068  -3.504  -9.453  1.00 75.73           O  
ATOM   2181  CB  ALA C  52       5.038  -4.625 -11.646  1.00 75.73           C  
ATOM   2182  N   TYR C  53       2.735  -5.592  -9.346  1.00 83.62           N  
ATOM   2183  CA  TYR C  53       2.431  -5.615  -7.920  1.00 83.62           C  
ATOM   2184  C   TYR C  53       3.687  -5.387  -7.089  1.00 83.62           C  
ATOM   2185  O   TYR C  53       4.673  -6.114  -7.231  1.00 83.62           O  
ATOM   2186  CB  TYR C  53       1.782  -6.946  -7.529  1.00 83.62           C  
ATOM   2187  CG  TYR C  53       1.561  -7.101  -6.045  1.00 83.62           C  
ATOM   2188  CD1 TYR C  53       2.119  -8.170  -5.345  1.00 83.62           C  
ATOM   2189  CD2 TYR C  53       0.792  -6.182  -5.338  1.00 83.62           C  
ATOM   2190  CE1 TYR C  53       1.916  -8.318  -3.977  1.00 83.62           C  
ATOM   2191  CE2 TYR C  53       0.583  -6.321  -3.970  1.00 83.62           C  
ATOM   2192  CZ  TYR C  53       1.149  -7.390  -3.299  1.00 83.62           C  
ATOM   2193  OH  TYR C  53       0.944  -7.532  -1.945  1.00 83.62           O  
ATOM   2194  N   MET C  54       3.740  -4.358  -6.232  1.00 85.48           N  
ATOM   2195  CA  MET C  54       4.920  -3.965  -5.467  1.00 85.48           C  
ATOM   2196  C   MET C  54       5.000  -4.739  -4.155  1.00 85.48           C  
ATOM   2197  O   MET C  54       6.067  -4.823  -3.543  1.00 85.48           O  
ATOM   2198  CB  MET C  54       4.904  -2.462  -5.186  1.00 85.48           C  
ATOM   2199  CG  MET C  54       5.065  -1.605  -6.432  1.00 85.48           C  
ATOM   2200  SD  MET C  54       5.136   0.188  -6.047  1.00 85.48           S  
ATOM   2201  CE  MET C  54       3.647   0.761  -6.913  1.00 85.48           C  
ATOM   2202  N   GLY C  55       3.872  -5.299  -3.694  1.00 89.92           N  
ATOM   2203  CA  GLY C  55       3.870  -6.071  -2.462  1.00 89.92           C  
ATOM   2204  C   GLY C  55       3.790  -5.207  -1.217  1.00 89.92           C  
ATOM   2205  O   GLY C  55       4.297  -5.585  -0.159  1.00 89.92           O  
ATOM   2206  N   VAL C  56       3.366  -3.975  -1.387  1.00 93.66           N  
ATOM   2207  CA  VAL C  56       3.235  -3.074  -0.246  1.00 93.66           C  
ATOM   2208  C   VAL C  56       1.839  -2.457  -0.230  1.00 93.66           C  
ATOM   2209  O   VAL C  56       1.177  -2.378  -1.268  1.00 93.66           O  
ATOM   2210  CB  VAL C  56       4.309  -1.965  -0.274  1.00 93.66           C  
ATOM   2211  CG1 VAL C  56       5.708  -2.561  -0.134  1.00 93.66           C  
ATOM   2212  CG2 VAL C  56       4.199  -1.148  -1.561  1.00 93.66           C  
ATOM   2213  N   VAL C  57       1.345  -2.129   0.913  1.00 95.56           N  
ATOM   2214  CA  VAL C  57       0.067  -1.448   1.089  1.00 95.56           C  
ATOM   2215  C   VAL C  57       0.169  -0.449   2.241  1.00 95.56           C  
ATOM   2216  O   VAL C  57       1.127  -0.481   3.016  1.00 95.56           O  
ATOM   2217  CB  VAL C  57      -1.079  -2.450   1.353  1.00 95.56           C  
ATOM   2218  CG1 VAL C  57      -1.332  -3.317   0.122  1.00 95.56           C  
ATOM   2219  CG2 VAL C  57      -0.757  -3.320   2.567  1.00 95.56           C  
ATOM   2220  N   ASP C  58      -0.681   0.508   2.261  1.00 94.93           N  
ATOM   2221  CA  ASP C  58      -0.775   1.401   3.412  1.00 94.93           C  
ATOM   2222  C   ASP C  58      -1.759   0.861   4.447  1.00 94.93           C  
ATOM   2223  O   ASP C  58      -2.428  -0.147   4.208  1.00 94.93           O  
ATOM   2224  CB  ASP C  58      -1.193   2.804   2.969  1.00 94.93           C  
ATOM   2225  CG  ASP C  58      -2.514   2.822   2.222  1.00 94.93           C  
ATOM   2226  OD1 ASP C  58      -3.145   1.752   2.074  1.00 94.93           O  
ATOM   2227  OD2 ASP C  58      -2.928   3.913   1.775  1.00 94.93           O  
ATOM   2228  N   GLU C  59      -1.783   1.482   5.603  1.00 94.82           N  
ATOM   2229  CA  GLU C  59      -2.642   1.035   6.694  1.00 94.82           C  
ATOM   2230  C   GLU C  59      -4.117   1.133   6.312  1.00 94.82           C  
ATOM   2231  O   GLU C  59      -4.902   0.230   6.611  1.00 94.82           O  
ATOM   2232  CB  GLU C  59      -2.374   1.851   7.961  1.00 94.82           C  
ATOM   2233  CG  GLU C  59      -3.097   1.331   9.195  1.00 94.82           C  
ATOM   2234  CD  GLU C  59      -2.521   0.026   9.722  1.00 94.82           C  
ATOM   2235  OE1 GLU C  59      -3.251  -0.726  10.408  1.00 94.82           O  
ATOM   2236  OE2 GLU C  59      -1.332  -0.246   9.448  1.00 94.82           O  
ATOM   2237  N   ALA C  60      -4.477   2.187   5.623  1.00 95.35           N  
ATOM   2238  CA  ALA C  60      -5.870   2.394   5.236  1.00 95.35           C  
ATOM   2239  C   ALA C  60      -6.358   1.270   4.327  1.00 95.35           C  
ATOM   2240  O   ALA C  60      -7.445   0.724   4.533  1.00 95.35           O  
ATOM   2241  CB  ALA C  60      -6.035   3.744   4.543  1.00 95.35           C  
ATOM   2242  N   THR C  61      -5.613   0.961   3.362  1.00 96.45           N  
ATOM   2243  CA  THR C  61      -5.973  -0.105   2.432  1.00 96.45           C  
ATOM   2244  C   THR C  61      -6.048  -1.449   3.152  1.00 96.45           C  
ATOM   2245  O   THR C  61      -6.967  -2.234   2.916  1.00 96.45           O  
ATOM   2246  CB  THR C  61      -4.966  -0.196   1.271  1.00 96.45           C  
ATOM   2247  CG2 THR C  61      -5.376  -1.272   0.271  1.00 96.45           C  
ATOM   2248  OG1 THR C  61      -4.905   1.068   0.599  1.00 96.45           O  
ATOM   2249  N   LEU C  62      -5.074  -1.735   4.000  1.00 97.16           N  
ATOM   2250  CA  LEU C  62      -5.089  -2.965   4.784  1.00 97.16           C  
ATOM   2251  C   LEU C  62      -6.357  -3.058   5.628  1.00 97.16           C  
ATOM   2252  O   LEU C  62      -7.015  -4.100   5.656  1.00 97.16           O  
ATOM   2253  CB  LEU C  62      -3.855  -3.044   5.686  1.00 97.16           C  
ATOM   2254  CG  LEU C  62      -3.762  -4.263   6.604  1.00 97.16           C  
ATOM   2255  CD1 LEU C  62      -3.685  -5.543   5.780  1.00 97.16           C  
ATOM   2256  CD2 LEU C  62      -2.556  -4.143   7.531  1.00 97.16           C  
ATOM   2257  N   GLN C  63      -6.696  -1.992   6.279  1.00 97.08           N  
ATOM   2258  CA  GLN C  63      -7.882  -1.970   7.128  1.00 97.08           C  
ATOM   2259  C   GLN C  63      -9.151  -2.175   6.306  1.00 97.08           C  
ATOM   2260  O   GLN C  63     -10.045  -2.922   6.710  1.00 97.08           O  
ATOM   2261  CB  GLN C  63      -7.965  -0.653   7.901  1.00 97.08           C  
ATOM   2262  CG  GLN C  63      -6.945  -0.535   9.026  1.00 97.08           C  
ATOM   2263  CD  GLN C  63      -7.164  -1.556  10.125  1.00 97.08           C  
ATOM   2264  NE2 GLN C  63      -6.131  -1.794  10.928  1.00 97.08           N  
ATOM   2265  OE1 GLN C  63      -8.251  -2.127  10.253  1.00 97.08           O  
ATOM   2266  N   LYS C  64      -9.207  -1.514   5.227  1.00 96.98           N  
ATOM   2267  CA  LYS C  64     -10.359  -1.677   4.345  1.00 96.98           C  
ATOM   2268  C   LYS C  64     -10.522  -3.131   3.913  1.00 96.98           C  
ATOM   2269  O   LYS C  64     -11.625  -3.677   3.954  1.00 96.98           O  
ATOM   2270  CB  LYS C  64     -10.225  -0.777   3.116  1.00 96.98           C  
ATOM   2271  CG  LYS C  64     -11.513  -0.616   2.322  1.00 96.98           C  
ATOM   2272  CD  LYS C  64     -11.333   0.342   1.151  1.00 96.98           C  
ATOM   2273  CE  LYS C  64     -12.625   0.515   0.365  1.00 96.98           C  
ATOM   2274  NZ  LYS C  64     -12.443   1.418  -0.810  1.00 96.98           N  
ATOM   2275  N   GLY C  65      -9.432  -3.679   3.487  1.00 97.30           N  
ATOM   2276  CA  GLY C  65      -9.464  -5.080   3.098  1.00 97.30           C  
ATOM   2277  C   GLY C  65      -9.820  -6.009   4.244  1.00 97.30           C  
ATOM   2278  O   GLY C  65     -10.635  -6.918   4.082  1.00 97.30           O  
ATOM   2279  N   SER C  66      -9.216  -5.815   5.417  1.00 97.55           N  
ATOM   2280  CA  SER C  66      -9.485  -6.634   6.594  1.00 97.55           C  
ATOM   2281  C   SER C  66     -10.942  -6.515   7.029  1.00 97.55           C  
ATOM   2282  O   SER C  66     -11.583  -7.518   7.352  1.00 97.55           O  
ATOM   2283  CB  SER C  66      -8.567  -6.232   7.750  1.00 97.55           C  
ATOM   2284  OG  SER C  66      -7.206  -6.372   7.382  1.00 97.55           O  
ATOM   2285  N   TRP C  67     -11.361  -5.309   6.980  1.00 97.32           N  
ATOM   2286  CA  TRP C  67     -12.750  -5.079   7.362  1.00 97.32           C  
ATOM   2287  C   TRP C  67     -13.701  -5.816   6.425  1.00 97.32           C  
ATOM   2288  O   TRP C  67     -14.641  -6.474   6.876  1.00 97.32           O  
ATOM   2289  CB  TRP C  67     -13.070  -3.582   7.360  1.00 97.32           C  
ATOM   2290  CG  TRP C  67     -14.471  -3.257   7.784  1.00 97.32           C  
ATOM   2291  CD1 TRP C  67     -14.917  -3.048   9.058  1.00 97.32           C  
ATOM   2292  CD2 TRP C  67     -15.608  -3.110   6.929  1.00 97.32           C  
ATOM   2293  CE2 TRP C  67     -16.715  -2.809   7.754  1.00 97.32           C  
ATOM   2294  CE3 TRP C  67     -15.800  -3.201   5.544  1.00 97.32           C  
ATOM   2295  NE1 TRP C  67     -16.267  -2.777   9.048  1.00 97.32           N  
ATOM   2296  CZ2 TRP C  67     -17.996  -2.601   7.239  1.00 97.32           C  
ATOM   2297  CZ3 TRP C  67     -17.076  -2.993   5.033  1.00 97.32           C  
ATOM   2298  CH2 TRP C  67     -18.156  -2.695   5.882  1.00 97.32           C  
ATOM   2299  N   SER C  68     -13.548  -5.648   5.137  1.00 97.63           N  
ATOM   2300  CA  SER C  68     -14.380  -6.328   4.150  1.00 97.63           C  
ATOM   2301  C   SER C  68     -14.355  -7.840   4.353  1.00 97.63           C  
ATOM   2302  O   SER C  68     -15.402  -8.491   4.332  1.00 97.63           O  
ATOM   2303  CB  SER C  68     -13.916  -5.989   2.733  1.00 97.63           C  
ATOM   2304  OG  SER C  68     -14.688  -6.686   1.771  1.00 97.63           O  
ATOM   2305  N   LEU C  69     -13.219  -8.432   4.543  1.00 97.88           N  
ATOM   2306  CA  LEU C  69     -13.068  -9.866   4.763  1.00 97.88           C  
ATOM   2307  C   LEU C  69     -13.793 -10.302   6.031  1.00 97.88           C  
ATOM   2308  O   LEU C  69     -14.533 -11.287   6.021  1.00 97.88           O  
ATOM   2309  CB  LEU C  69     -11.587 -10.242   4.852  1.00 97.88           C  
ATOM   2310  CG  LEU C  69     -11.276 -11.698   5.200  1.00 97.88           C  
ATOM   2311  CD1 LEU C  69     -11.832 -12.630   4.129  1.00 97.88           C  
ATOM   2312  CD2 LEU C  69      -9.774 -11.900   5.366  1.00 97.88           C  
ATOM   2313  N   LEU C  70     -13.580  -9.577   7.155  1.00 97.85           N  
ATOM   2314  CA  LEU C  70     -14.180  -9.934   8.436  1.00 97.85           C  
ATOM   2315  C   LEU C  70     -15.699  -9.820   8.376  1.00 97.85           C  
ATOM   2316  O   LEU C  70     -16.411 -10.637   8.964  1.00 97.85           O  
ATOM   2317  CB  LEU C  70     -13.632  -9.041   9.552  1.00 97.85           C  
ATOM   2318  CG  LEU C  70     -12.181  -9.288   9.967  1.00 97.85           C  
ATOM   2319  CD1 LEU C  70     -11.724  -8.219  10.955  1.00 97.85           C  
ATOM   2320  CD2 LEU C  70     -12.026 -10.680  10.568  1.00 97.85           C  
ATOM   2321  N   LYS C  71     -16.172  -8.791   7.718  1.00 97.54           N  
ATOM   2322  CA  LYS C  71     -17.614  -8.624   7.557  1.00 97.54           C  
ATOM   2323  C   LYS C  71     -18.228  -9.822   6.836  1.00 97.54           C  
ATOM   2324  O   LYS C  71     -19.243 -10.363   7.276  1.00 97.54           O  
ATOM   2325  CB  LYS C  71     -17.924  -7.337   6.791  1.00 97.54           C  
ATOM   2326  CG  LYS C  71     -19.411  -7.046   6.646  1.00 97.54           C  
ATOM   2327  CD  LYS C  71     -19.656  -5.785   5.828  1.00 97.54           C  
ATOM   2328  CE  LYS C  71     -21.128  -5.627   5.471  1.00 97.54           C  
ATOM   2329  NZ  LYS C  71     -21.370  -4.405   4.646  1.00 97.54           N  
ATOM   2330  N   ASP C  72     -17.691 -10.215   5.783  1.00 97.38           N  
ATOM   2331  CA  ASP C  72     -18.200 -11.342   5.008  1.00 97.38           C  
ATOM   2332  C   ASP C  72     -18.042 -12.652   5.776  1.00 97.38           C  
ATOM   2333  O   ASP C  72     -18.908 -13.526   5.708  1.00 97.38           O  
ATOM   2334  CB  ASP C  72     -17.485 -11.434   3.658  1.00 97.38           C  
ATOM   2335  CG  ASP C  72     -18.145 -10.595   2.579  1.00 97.38           C  
ATOM   2336  OD1 ASP C  72     -19.178  -9.948   2.855  1.00 97.38           O  
ATOM   2337  OD2 ASP C  72     -17.628 -10.581   1.441  1.00 97.38           O  
ATOM   2338  N   LEU C  73     -16.867 -12.808   6.450  1.00 97.38           N  
ATOM   2339  CA  LEU C  73     -16.683 -13.996   7.276  1.00 97.38           C  
ATOM   2340  C   LEU C  73     -17.759 -14.082   8.352  1.00 97.38           C  
ATOM   2341  O   LEU C  73     -18.315 -15.155   8.596  1.00 97.38           O  
ATOM   2342  CB  LEU C  73     -15.296 -13.988   7.924  1.00 97.38           C  
ATOM   2343  CG  LEU C  73     -14.935 -15.211   8.768  1.00 97.38           C  
ATOM   2344  CD1 LEU C  73     -14.992 -16.476   7.917  1.00 97.38           C  
ATOM   2345  CD2 LEU C  73     -13.554 -15.043   9.392  1.00 97.38           C  
ATOM   2346  N   LYS C  74     -18.025 -12.973   8.951  1.00 96.78           N  
ATOM   2347  CA  LYS C  74     -19.070 -12.926   9.968  1.00 96.78           C  
ATOM   2348  C   LYS C  74     -20.430 -13.288   9.376  1.00 96.78           C  
ATOM   2349  O   LYS C  74     -21.231 -13.970  10.020  1.00 96.78           O  
ATOM   2350  CB  LYS C  74     -19.132 -11.539  10.610  1.00 96.78           C  
ATOM   2351  CG  LYS C  74     -20.026 -11.466  11.839  1.00 96.78           C  
ATOM   2352  CD  LYS C  74     -20.001 -10.078  12.466  1.00 96.78           C  
ATOM   2353  CE  LYS C  74     -20.855 -10.016  13.725  1.00 96.78           C  
ATOM   2354  NZ  LYS C  74     -22.312 -10.124  13.413  1.00 96.78           N  
ATOM   2355  N   ARG C  75     -20.715 -12.788   8.240  1.00 96.99           N  
ATOM   2356  CA  ARG C  75     -21.962 -13.126   7.561  1.00 96.99           C  
ATOM   2357  C   ARG C  75     -22.121 -14.637   7.431  1.00 96.99           C  
ATOM   2358  O   ARG C  75     -23.202 -15.177   7.681  1.00 96.99           O  
ATOM   2359  CB  ARG C  75     -22.017 -12.472   6.179  1.00 96.99           C  
ATOM   2360  CG  ARG C  75     -23.332 -12.689   5.446  1.00 96.99           C  
ATOM   2361  CD  ARG C  75     -23.285 -12.137   4.029  1.00 96.99           C  
ATOM   2362  NE  ARG C  75     -22.385 -12.910   3.178  1.00 96.99           N  
ATOM   2363  CZ  ARG C  75     -22.026 -12.566   1.944  1.00 96.99           C  
ATOM   2364  NH1 ARG C  75     -22.488 -11.451   1.390  1.00 96.99           N  
ATOM   2365  NH2 ARG C  75     -21.202 -13.343   1.258  1.00 96.99           N  
ATOM   2366  N   ILE C  76     -21.041 -15.317   7.114  1.00 95.82           N  
ATOM   2367  CA  ILE C  76     -21.074 -16.767   6.955  1.00 95.82           C  
ATOM   2368  C   ILE C  76     -21.277 -17.430   8.315  1.00 95.82           C  
ATOM   2369  O   ILE C  76     -22.109 -18.330   8.457  1.00 95.82           O  
ATOM   2370  CB  ILE C  76     -19.781 -17.293   6.291  1.00 95.82           C  
ATOM   2371  CG1 ILE C  76     -19.693 -16.808   4.839  1.00 95.82           C  
ATOM   2372  CG2 ILE C  76     -19.720 -18.821   6.364  1.00 95.82           C  
ATOM   2373  CD1 ILE C  76     -18.421 -17.237   4.121  1.00 95.82           C  
ATOM   2374  N   THR C  77     -20.519 -17.011   9.333  1.00 95.37           N  
ATOM   2375  CA  THR C  77     -20.631 -17.620  10.652  1.00 95.37           C  
ATOM   2376  C   THR C  77     -21.992 -17.318  11.273  1.00 95.37           C  
ATOM   2377  O   THR C  77     -22.545 -18.144  12.003  1.00 95.37           O  
ATOM   2378  CB  THR C  77     -19.515 -17.129  11.592  1.00 95.37           C  
ATOM   2379  CG2 THR C  77     -18.144 -17.585  11.103  1.00 95.37           C  
ATOM   2380  OG1 THR C  77     -19.539 -15.696  11.645  1.00 95.37           O  
ATOM   2381  N   ASP C  78     -22.575 -16.196  10.970  1.00 95.57           N  
ATOM   2382  CA  ASP C  78     -23.894 -15.844  11.487  1.00 95.57           C  
ATOM   2383  C   ASP C  78     -24.988 -16.666  10.809  1.00 95.57           C  
ATOM   2384  O   ASP C  78     -26.050 -16.896  11.390  1.00 95.57           O  
ATOM   2385  CB  ASP C  78     -24.163 -14.351  11.296  1.00 95.57           C  
ATOM   2386  CG  ASP C  78     -23.434 -13.482  12.306  1.00 95.57           C  
ATOM   2387  OD1 ASP C  78     -22.854 -14.025  13.270  1.00 95.57           O  
ATOM   2388  OD2 ASP C  78     -23.444 -12.243  12.138  1.00 95.57           O  
ATOM   2389  N   SER C  79     -24.827 -17.091   9.621  1.00 94.86           N  
ATOM   2390  CA  SER C  79     -25.811 -17.870   8.877  1.00 94.86           C  
ATOM   2391  C   SER C  79     -25.909 -19.294   9.412  1.00 94.86           C  
ATOM   2392  O   SER C  79     -26.869 -20.010   9.117  1.00 94.86           O  
ATOM   2393  CB  SER C  79     -25.458 -17.899   7.390  1.00 94.86           C  
ATOM   2394  OG  SER C  79     -24.367 -18.771   7.149  1.00 94.86           O  
ATOM   2395  N   ASP C  80     -25.022 -19.717  10.232  1.00 93.53           N  
ATOM   2396  CA  ASP C  80     -25.004 -21.034  10.863  1.00 93.53           C  
ATOM   2397  C   ASP C  80     -24.971 -22.144   9.815  1.00 93.53           C  
ATOM   2398  O   ASP C  80     -25.616 -23.182   9.981  1.00 93.53           O  
ATOM   2399  CB  ASP C  80     -26.219 -21.209  11.776  1.00 93.53           C  
ATOM   2400  CG  ASP C  80     -25.929 -22.076  12.988  1.00 93.53           C  
ATOM   2401  OD1 ASP C  80     -24.744 -22.248  13.347  1.00 93.53           O  
ATOM   2402  OD2 ASP C  80     -26.895 -22.594  13.590  1.00 93.53           O  
ATOM   2403  N   VAL C  81     -24.322 -21.868   8.678  1.00 92.44           N  
ATOM   2404  CA  VAL C  81     -24.181 -22.868   7.624  1.00 92.44           C  
ATOM   2405  C   VAL C  81     -23.202 -23.952   8.069  1.00 92.44           C  
ATOM   2406  O   VAL C  81     -22.226 -23.667   8.767  1.00 92.44           O  
ATOM   2407  CB  VAL C  81     -23.708 -22.233   6.298  1.00 92.44           C  
ATOM   2408  CG1 VAL C  81     -22.289 -21.684   6.438  1.00 92.44           C  
ATOM   2409  CG2 VAL C  81     -23.779 -23.253   5.163  1.00 92.44           C  
ATOM   2410  N   LYS C  82     -23.476 -25.241   7.711  1.00 91.49           N  
ATOM   2411  CA  LYS C  82     -22.672 -26.362   8.187  1.00 91.49           C  
ATOM   2412  C   LYS C  82     -22.232 -27.253   7.029  1.00 91.49           C  
ATOM   2413  O   LYS C  82     -22.722 -27.110   5.906  1.00 91.49           O  
ATOM   2414  CB  LYS C  82     -23.451 -27.185   9.214  1.00 91.49           C  
ATOM   2415  CG  LYS C  82     -23.930 -26.381  10.415  1.00 91.49           C  
ATOM   2416  CD  LYS C  82     -24.704 -27.252  11.396  1.00 91.49           C  
ATOM   2417  CE  LYS C  82     -25.198 -26.445  12.590  1.00 91.49           C  
ATOM   2418  NZ  LYS C  82     -25.831 -27.318  13.625  1.00 91.49           N  
ATOM   2419  N   GLY C  83     -21.216 -28.092   7.285  1.00 86.55           N  
ATOM   2420  CA  GLY C  83     -20.812 -29.184   6.413  1.00 86.55           C  
ATOM   2421  C   GLY C  83     -20.201 -28.710   5.107  1.00 86.55           C  
ATOM   2422  O   GLY C  83     -19.372 -27.798   5.098  1.00 86.55           O  
ATOM   2423  N   ASP C  84     -20.639 -29.330   4.000  1.00 80.74           N  
ATOM   2424  CA  ASP C  84     -20.081 -29.088   2.674  1.00 80.74           C  
ATOM   2425  C   ASP C  84     -20.449 -27.694   2.169  1.00 80.74           C  
ATOM   2426  O   ASP C  84     -19.646 -27.036   1.506  1.00 80.74           O  
ATOM   2427  CB  ASP C  84     -20.565 -30.149   1.685  1.00 80.74           C  
ATOM   2428  CG  ASP C  84     -19.888 -31.495   1.881  1.00 80.74           C  
ATOM   2429  OD1 ASP C  84     -18.969 -31.598   2.723  1.00 80.74           O  
ATOM   2430  OD2 ASP C  84     -20.272 -32.459   1.185  1.00 80.74           O  
ATOM   2431  N   LEU C  85     -21.619 -27.340   2.442  1.00 87.09           N  
ATOM   2432  CA  LEU C  85     -22.052 -26.017   2.005  1.00 87.09           C  
ATOM   2433  C   LEU C  85     -21.224 -24.925   2.674  1.00 87.09           C  
ATOM   2434  O   LEU C  85     -20.894 -23.917   2.045  1.00 87.09           O  
ATOM   2435  CB  LEU C  85     -23.537 -25.809   2.315  1.00 87.09           C  
ATOM   2436  CG  LEU C  85     -24.172 -24.532   1.765  1.00 87.09           C  
ATOM   2437  CD1 LEU C  85     -24.141 -24.538   0.241  1.00 87.09           C  
ATOM   2438  CD2 LEU C  85     -25.602 -24.382   2.274  1.00 87.09           C  
ATOM   2439  N   PHE C  86     -20.868 -25.115   3.979  1.00 91.29           N  
ATOM   2440  CA  PHE C  86     -20.014 -24.186   4.709  1.00 91.29           C  
ATOM   2441  C   PHE C  86     -18.660 -24.042   4.022  1.00 91.29           C  
ATOM   2442  O   PHE C  86     -18.195 -22.926   3.783  1.00 91.29           O  
ATOM   2443  CB  PHE C  86     -19.822 -24.651   6.155  1.00 91.29           C  
ATOM   2444  CG  PHE C  86     -18.681 -23.974   6.864  1.00 91.29           C  
ATOM   2445  CD1 PHE C  86     -17.581 -24.706   7.297  1.00 91.29           C  
ATOM   2446  CD2 PHE C  86     -18.708 -22.606   7.101  1.00 91.29           C  
ATOM   2447  CE1 PHE C  86     -16.523 -24.082   7.955  1.00 91.29           C  
ATOM   2448  CE2 PHE C  86     -17.655 -21.976   7.757  1.00 91.29           C  
ATOM   2449  CZ  PHE C  86     -16.564 -22.715   8.184  1.00 91.29           C  
ATOM   2450  N   VAL C  87     -18.108 -25.157   3.686  1.00 87.06           N  
ATOM   2451  CA  VAL C  87     -16.789 -25.169   3.063  1.00 87.06           C  
ATOM   2452  C   VAL C  87     -16.851 -24.464   1.709  1.00 87.06           C  
ATOM   2453  O   VAL C  87     -15.988 -23.642   1.391  1.00 87.06           O  
ATOM   2454  CB  VAL C  87     -16.256 -26.609   2.890  1.00 87.06           C  
ATOM   2455  CG1 VAL C  87     -14.937 -26.607   2.118  1.00 87.06           C  
ATOM   2456  CG2 VAL C  87     -16.081 -27.278   4.252  1.00 87.06           C  
ATOM   2457  N   LYS C  88     -17.872 -24.715   0.956  1.00 85.20           N  
ATOM   2458  CA  LYS C  88     -18.037 -24.102  -0.359  1.00 85.20           C  
ATOM   2459  C   LYS C  88     -18.207 -22.590  -0.241  1.00 85.20           C  
ATOM   2460  O   LYS C  88     -17.550 -21.830  -0.956  1.00 85.20           O  
ATOM   2461  CB  LYS C  88     -19.235 -24.710  -1.088  1.00 85.20           C  
ATOM   2462  CG  LYS C  88     -19.384 -24.246  -2.529  1.00 85.20           C  
ATOM   2463  CD  LYS C  88     -20.576 -24.906  -3.210  1.00 85.20           C  
ATOM   2464  CE  LYS C  88     -20.797 -24.354  -4.611  1.00 85.20           C  
ATOM   2465  NZ  LYS C  88     -21.976 -24.987  -5.276  1.00 85.20           N  
ATOM   2466  N   GLU C  89     -19.025 -22.187   0.648  1.00 90.49           N  
ATOM   2467  CA  GLU C  89     -19.285 -20.760   0.813  1.00 90.49           C  
ATOM   2468  C   GLU C  89     -18.050 -20.031   1.336  1.00 90.49           C  
ATOM   2469  O   GLU C  89     -17.764 -18.906   0.922  1.00 90.49           O  
ATOM   2470  CB  GLU C  89     -20.468 -20.534   1.757  1.00 90.49           C  
ATOM   2471  CG  GLU C  89     -21.819 -20.866   1.139  1.00 90.49           C  
ATOM   2472  CD  GLU C  89     -22.995 -20.401   1.982  1.00 90.49           C  
ATOM   2473  OE1 GLU C  89     -24.155 -20.534   1.532  1.00 90.49           O  
ATOM   2474  OE2 GLU C  89     -22.754 -19.900   3.104  1.00 90.49           O  
ATOM   2475  N   LEU C  90     -17.363 -20.660   2.232  1.00 91.89           N  
ATOM   2476  CA  LEU C  90     -16.180 -20.043   2.819  1.00 91.89           C  
ATOM   2477  C   LEU C  90     -15.115 -19.788   1.758  1.00 91.89           C  
ATOM   2478  O   LEU C  90     -14.599 -18.674   1.646  1.00 91.89           O  
ATOM   2479  CB  LEU C  90     -15.608 -20.929   3.930  1.00 91.89           C  
ATOM   2480  CG  LEU C  90     -14.374 -20.393   4.657  1.00 91.89           C  
ATOM   2481  CD1 LEU C  90     -14.701 -19.081   5.362  1.00 91.89           C  
ATOM   2482  CD2 LEU C  90     -13.850 -21.423   5.651  1.00 91.89           C  
ATOM   2483  N   PHE C  91     -14.846 -20.763   0.966  1.00 88.95           N  
ATOM   2484  CA  PHE C  91     -13.784 -20.621  -0.022  1.00 88.95           C  
ATOM   2485  C   PHE C  91     -14.235 -19.736  -1.178  1.00 88.95           C  
ATOM   2486  O   PHE C  91     -13.426 -19.022  -1.773  1.00 88.95           O  
ATOM   2487  CB  PHE C  91     -13.351 -21.993  -0.549  1.00 88.95           C  
ATOM   2488  CG  PHE C  91     -12.419 -22.731   0.373  1.00 88.95           C  
ATOM   2489  CD1 PHE C  91     -11.086 -22.353   0.485  1.00 88.95           C  
ATOM   2490  CD2 PHE C  91     -12.875 -23.803   1.129  1.00 88.95           C  
ATOM   2491  CE1 PHE C  91     -10.221 -23.033   1.339  1.00 88.95           C  
ATOM   2492  CE2 PHE C  91     -12.016 -24.488   1.984  1.00 88.95           C  
ATOM   2493  CZ  PHE C  91     -10.689 -24.103   2.086  1.00 88.95           C  
ATOM   2494  N   TRP C  92     -15.501 -19.767  -1.447  1.00 88.42           N  
ATOM   2495  CA  TRP C  92     -16.021 -18.825  -2.432  1.00 88.42           C  
ATOM   2496  C   TRP C  92     -15.856 -17.388  -1.952  1.00 88.42           C  
ATOM   2497  O   TRP C  92     -15.445 -16.513  -2.718  1.00 88.42           O  
ATOM   2498  CB  TRP C  92     -17.495 -19.113  -2.726  1.00 88.42           C  
ATOM   2499  CG  TRP C  92     -18.065 -18.289  -3.842  1.00 88.42           C  
ATOM   2500  CD1 TRP C  92     -18.928 -17.234  -3.731  1.00 88.42           C  
ATOM   2501  CD2 TRP C  92     -17.816 -18.459  -5.241  1.00 88.42           C  
ATOM   2502  CE2 TRP C  92     -18.561 -17.469  -5.921  1.00 88.42           C  
ATOM   2503  CE3 TRP C  92     -17.034 -19.351  -5.986  1.00 88.42           C  
ATOM   2504  NE1 TRP C  92     -19.229 -16.737  -4.978  1.00 88.42           N  
ATOM   2505  CZ2 TRP C  92     -18.545 -17.348  -7.313  1.00 88.42           C  
ATOM   2506  CZ3 TRP C  92     -17.021 -19.229  -7.371  1.00 88.42           C  
ATOM   2507  CH2 TRP C  92     -17.773 -18.234  -8.018  1.00 88.42           C  
ATOM   2508  N   MET C  93     -16.165 -17.185  -0.698  1.00 94.58           N  
ATOM   2509  CA  MET C  93     -16.008 -15.861  -0.102  1.00 94.58           C  
ATOM   2510  C   MET C  93     -14.546 -15.426  -0.123  1.00 94.58           C  
ATOM   2511  O   MET C  93     -14.240 -14.283  -0.469  1.00 94.58           O  
ATOM   2512  CB  MET C  93     -16.536 -15.850   1.333  1.00 94.58           C  
ATOM   2513  CG  MET C  93     -16.420 -14.499   2.019  1.00 94.58           C  
ATOM   2514  SD  MET C  93     -14.778 -14.244   2.798  1.00 94.58           S  
ATOM   2515  CE  MET C  93     -14.888 -15.429   4.170  1.00 94.58           C  
ATOM   2516  N   LEU C  94     -13.641 -16.374   0.170  1.00 92.88           N  
ATOM   2517  CA  LEU C  94     -12.219 -16.049   0.162  1.00 92.88           C  
ATOM   2518  C   LEU C  94     -11.752 -15.684  -1.243  1.00 92.88           C  
ATOM   2519  O   LEU C  94     -10.950 -14.764  -1.417  1.00 92.88           O  
ATOM   2520  CB  LEU C  94     -11.397 -17.225   0.696  1.00 92.88           C  
ATOM   2521  CG  LEU C  94     -11.458 -17.465   2.205  1.00 92.88           C  
ATOM   2522  CD1 LEU C  94     -10.693 -18.733   2.571  1.00 92.88           C  
ATOM   2523  CD2 LEU C  94     -10.903 -16.262   2.961  1.00 92.88           C  
ATOM   2524  N   HIS C  95     -12.319 -16.321  -2.202  1.00 88.41           N  
ATOM   2525  CA  HIS C  95     -11.976 -16.027  -3.589  1.00 88.41           C  
ATOM   2526  C   HIS C  95     -12.454 -14.637  -3.993  1.00 88.41           C  
ATOM   2527  O   HIS C  95     -11.698 -13.863  -4.584  1.00 88.41           O  
ATOM   2528  CB  HIS C  95     -12.573 -17.080  -4.524  1.00 88.41           C  
ATOM   2529  CG  HIS C  95     -12.297 -16.824  -5.971  1.00 88.41           C  
ATOM   2530  CD2 HIS C  95     -13.127 -16.507  -6.992  1.00 88.41           C  
ATOM   2531  ND1 HIS C  95     -11.029 -16.888  -6.509  1.00 88.41           N  
ATOM   2532  CE1 HIS C  95     -11.093 -16.618  -7.803  1.00 88.41           C  
ATOM   2533  NE2 HIS C  95     -12.355 -16.383  -8.121  1.00 88.41           N  
ATOM   2534  N   LEU C  96     -13.637 -14.358  -3.640  1.00 91.77           N  
ATOM   2535  CA  LEU C  96     -14.206 -13.057  -3.977  1.00 91.77           C  
ATOM   2536  C   LEU C  96     -13.477 -11.938  -3.240  1.00 91.77           C  
ATOM   2537  O   LEU C  96     -13.205 -10.883  -3.818  1.00 91.77           O  
ATOM   2538  CB  LEU C  96     -15.698 -13.020  -3.636  1.00 91.77           C  
ATOM   2539  CG  LEU C  96     -16.452 -11.748  -4.028  1.00 91.77           C  
ATOM   2540  CD1 LEU C  96     -16.441 -11.572  -5.543  1.00 91.77           C  
ATOM   2541  CD2 LEU C  96     -17.881 -11.788  -3.499  1.00 91.77           C  
ATOM   2542  N   GLN C  97     -13.184 -12.178  -2.005  1.00 95.70           N  
ATOM   2543  CA  GLN C  97     -12.512 -11.162  -1.202  1.00 95.70           C  
ATOM   2544  C   GLN C  97     -11.093 -10.914  -1.704  1.00 95.70           C  
ATOM   2545  O   GLN C  97     -10.589  -9.792  -1.628  1.00 95.70           O  
ATOM   2546  CB  GLN C  97     -12.484 -11.573   0.271  1.00 95.70           C  
ATOM   2547  CG  GLN C  97     -13.814 -11.386   0.987  1.00 95.70           C  
ATOM   2548  CD  GLN C  97     -14.252  -9.934   1.043  1.00 95.70           C  
ATOM   2549  NE2 GLN C  97     -15.560  -9.711   1.111  1.00 95.70           N  
ATOM   2550  OE1 GLN C  97     -13.421  -9.020   1.026  1.00 95.70           O  
ATOM   2551  N   LYS C  98     -10.494 -11.937  -2.183  1.00 92.67           N  
ATOM   2552  CA  LYS C  98      -9.175 -11.748  -2.781  1.00 92.67           C  
ATOM   2553  C   LYS C  98      -9.247 -10.810  -3.983  1.00 92.67           C  
ATOM   2554  O   LYS C  98      -8.400  -9.928  -4.140  1.00 92.67           O  
ATOM   2555  CB  LYS C  98      -8.577 -13.092  -3.199  1.00 92.67           C  
ATOM   2556  CG  LYS C  98      -7.155 -12.998  -3.730  1.00 92.67           C  
ATOM   2557  CD  LYS C  98      -6.597 -14.372  -4.082  1.00 92.67           C  
ATOM   2558  CE  LYS C  98      -5.188 -14.275  -4.653  1.00 92.67           C  
ATOM   2559  NZ  LYS C  98      -4.628 -15.621  -4.974  1.00 92.67           N  
ATOM   2560  N   GLU C  99     -10.253 -10.940  -4.754  1.00 90.06           N  
ATOM   2561  CA  GLU C  99     -10.441 -10.070  -5.911  1.00 90.06           C  
ATOM   2562  C   GLU C  99     -10.752  -8.639  -5.481  1.00 90.06           C  
ATOM   2563  O   GLU C  99     -10.246  -7.684  -6.073  1.00 90.06           O  
ATOM   2564  CB  GLU C  99     -11.561 -10.603  -6.809  1.00 90.06           C  
ATOM   2565  CG  GLU C  99     -11.194 -11.875  -7.560  1.00 90.06           C  
ATOM   2566  CD  GLU C  99     -12.263 -12.322  -8.543  1.00 90.06           C  
ATOM   2567  OE1 GLU C  99     -12.005 -13.251  -9.341  1.00 90.06           O  
ATOM   2568  OE2 GLU C  99     -13.370 -11.737  -8.515  1.00 90.06           O  
ATOM   2569  N   THR C 100     -11.555  -8.583  -4.487  1.00 95.14           N  
ATOM   2570  CA  THR C 100     -11.885  -7.268  -3.950  1.00 95.14           C  
ATOM   2571  C   THR C 100     -10.638  -6.578  -3.404  1.00 95.14           C  
ATOM   2572  O   THR C 100     -10.412  -5.395  -3.666  1.00 95.14           O  
ATOM   2573  CB  THR C 100     -12.946  -7.369  -2.838  1.00 95.14           C  
ATOM   2574  CG2 THR C 100     -13.323  -5.988  -2.311  1.00 95.14           C  
ATOM   2575  OG1 THR C 100     -14.119  -8.005  -3.362  1.00 95.14           O  
ATOM   2576  N   PHE C 101      -9.883  -7.365  -2.691  1.00 95.95           N  
ATOM   2577  CA  PHE C 101      -8.652  -6.810  -2.140  1.00 95.95           C  
ATOM   2578  C   PHE C 101      -7.701  -6.390  -3.254  1.00 95.95           C  
ATOM   2579  O   PHE C 101      -7.017  -5.370  -3.142  1.00 95.95           O  
ATOM   2580  CB  PHE C 101      -7.968  -7.829  -1.222  1.00 95.95           C  
ATOM   2581  CG  PHE C 101      -6.794  -7.268  -0.464  1.00 95.95           C  
ATOM   2582  CD1 PHE C 101      -5.505  -7.717  -0.722  1.00 95.95           C  
ATOM   2583  CD2 PHE C 101      -6.982  -6.293   0.507  1.00 95.95           C  
ATOM   2584  CE1 PHE C 101      -4.417  -7.201  -0.021  1.00 95.95           C  
ATOM   2585  CE2 PHE C 101      -5.899  -5.774   1.211  1.00 95.95           C  
ATOM   2586  CZ  PHE C 101      -4.618  -6.229   0.946  1.00 95.95           C  
ATOM   2587  N   ALA C 102      -7.656  -7.136  -4.289  1.00 93.17           N  
ATOM   2588  CA  ALA C 102      -6.819  -6.789  -5.436  1.00 93.17           C  
ATOM   2589  C   ALA C 102      -7.222  -5.439  -6.020  1.00 93.17           C  
ATOM   2590  O   ALA C 102      -6.367  -4.654  -6.434  1.00 93.17           O  
ATOM   2591  CB  ALA C 102      -6.905  -7.875  -6.504  1.00 93.17           C  
ATOM   2592  N   THR C 103      -8.442  -5.156  -6.007  1.00 94.01           N  
ATOM   2593  CA  THR C 103      -8.934  -3.873  -6.498  1.00 94.01           C  
ATOM   2594  C   THR C 103      -8.497  -2.738  -5.577  1.00 94.01           C  
ATOM   2595  O   THR C 103      -8.094  -1.671  -6.047  1.00 94.01           O  
ATOM   2596  CB  THR C 103     -10.470  -3.875  -6.621  1.00 94.01           C  
ATOM   2597  CG2 THR C 103     -10.973  -2.576  -7.241  1.00 94.01           C  
ATOM   2598  OG1 THR C 103     -10.876  -4.974  -7.445  1.00 94.01           O  
ATOM   2599  N   TYR C 104      -8.597  -3.048  -4.310  1.00 95.37           N  
ATOM   2600  CA  TYR C 104      -8.153  -2.038  -3.356  1.00 95.37           C  
ATOM   2601  C   TYR C 104      -6.673  -1.728  -3.539  1.00 95.37           C  
ATOM   2602  O   TYR C 104      -6.270  -0.562  -3.527  1.00 95.37           O  
ATOM   2603  CB  TYR C 104      -8.416  -2.501  -1.920  1.00 95.37           C  
ATOM   2604  CG  TYR C 104      -9.881  -2.670  -1.595  1.00 95.37           C  
ATOM   2605  CD1 TYR C 104     -10.852  -1.920  -2.254  1.00 95.37           C  
ATOM   2606  CD2 TYR C 104     -10.296  -3.581  -0.629  1.00 95.37           C  
ATOM   2607  CE1 TYR C 104     -12.202  -2.072  -1.957  1.00 95.37           C  
ATOM   2608  CE2 TYR C 104     -11.643  -3.741  -0.324  1.00 95.37           C  
ATOM   2609  CZ  TYR C 104     -12.588  -2.983  -0.993  1.00 95.37           C  
ATOM   2610  OH  TYR C 104     -13.924  -3.137  -0.694  1.00 95.37           O  
ATOM   2611  N   VAL C 105      -5.933  -2.753  -3.690  1.00 94.91           N  
ATOM   2612  CA  VAL C 105      -4.489  -2.589  -3.825  1.00 94.91           C  
ATOM   2613  C   VAL C 105      -4.170  -1.878  -5.138  1.00 94.91           C  
ATOM   2614  O   VAL C 105      -3.290  -1.015  -5.187  1.00 94.91           O  
ATOM   2615  CB  VAL C 105      -3.754  -3.946  -3.762  1.00 94.91           C  
ATOM   2616  CG1 VAL C 105      -2.276  -3.776  -4.107  1.00 94.91           C  
ATOM   2617  CG2 VAL C 105      -3.914  -4.574  -2.379  1.00 94.91           C  
ATOM   2618  N   ALA C 106      -4.811  -2.211  -6.210  1.00 93.39           N  
ATOM   2619  CA  ALA C 106      -4.610  -1.543  -7.493  1.00 93.39           C  
ATOM   2620  C   ALA C 106      -4.917  -0.052  -7.389  1.00 93.39           C  
ATOM   2621  O   ALA C 106      -4.176   0.779  -7.918  1.00 93.39           O  
ATOM   2622  CB  ALA C 106      -5.480  -2.188  -8.570  1.00 93.39           C  
ATOM   2623  N   ARG C 107      -5.967   0.272  -6.730  1.00 93.67           N  
ATOM   2624  CA  ARG C 107      -6.332   1.671  -6.529  1.00 93.67           C  
ATOM   2625  C   ARG C 107      -5.286   2.395  -5.687  1.00 93.67           C  
ATOM   2626  O   ARG C 107      -4.912   3.528  -5.993  1.00 93.67           O  
ATOM   2627  CB  ARG C 107      -7.706   1.778  -5.866  1.00 93.67           C  
ATOM   2628  CG  ARG C 107      -8.255   3.194  -5.811  1.00 93.67           C  
ATOM   2629  CD  ARG C 107      -9.681   3.227  -5.278  1.00 93.67           C  
ATOM   2630  NE  ARG C 107     -10.204   4.589  -5.220  1.00 93.67           N  
ATOM   2631  CZ  ARG C 107     -11.441   4.910  -4.853  1.00 93.67           C  
ATOM   2632  NH1 ARG C 107     -12.311   3.970  -4.504  1.00 93.67           N  
ATOM   2633  NH2 ARG C 107     -11.812   6.183  -4.835  1.00 93.67           N  
ATOM   2634  N   PHE C 108      -4.884   1.761  -4.653  1.00 94.57           N  
ATOM   2635  CA  PHE C 108      -3.836   2.326  -3.810  1.00 94.57           C  
ATOM   2636  C   PHE C 108      -2.587   2.630  -4.629  1.00 94.57           C  
ATOM   2637  O   PHE C 108      -2.029   3.725  -4.534  1.00 94.57           O  
ATOM   2638  CB  PHE C 108      -3.493   1.368  -2.664  1.00 94.57           C  
ATOM   2639  CG  PHE C 108      -2.145   1.622  -2.045  1.00 94.57           C  
ATOM   2640  CD1 PHE C 108      -1.082   0.758  -2.281  1.00 94.57           C  
ATOM   2641  CD2 PHE C 108      -1.940   2.725  -1.226  1.00 94.57           C  
ATOM   2642  CE1 PHE C 108       0.167   0.990  -1.710  1.00 94.57           C  
ATOM   2643  CE2 PHE C 108      -0.695   2.963  -0.651  1.00 94.57           C  
ATOM   2644  CZ  PHE C 108       0.357   2.093  -0.894  1.00 94.57           C  
ATOM   2645  N   GLN C 109      -2.110   1.714  -5.453  1.00 92.80           N  
ATOM   2646  CA  GLN C 109      -0.894   1.887  -6.242  1.00 92.80           C  
ATOM   2647  C   GLN C 109      -1.063   2.995  -7.276  1.00 92.80           C  
ATOM   2648  O   GLN C 109      -0.108   3.708  -7.592  1.00 92.80           O  
ATOM   2649  CB  GLN C 109      -0.511   0.577  -6.933  1.00 92.80           C  
ATOM   2650  CG  GLN C 109       0.034  -0.482  -5.985  1.00 92.80           C  
ATOM   2651  CD  GLN C 109       0.623  -1.675  -6.714  1.00 92.80           C  
ATOM   2652  NE2 GLN C 109       0.821  -1.533  -8.020  1.00 92.80           N  
ATOM   2653  OE1 GLN C 109       0.900  -2.715  -6.107  1.00 92.80           O  
ATOM   2654  N   LYS C 110      -2.207   3.156  -7.761  1.00 91.72           N  
ATOM   2655  CA  LYS C 110      -2.452   4.152  -8.801  1.00 91.72           C  
ATOM   2656  C   LYS C 110      -2.624   5.544  -8.199  1.00 91.72           C  
ATOM   2657  O   LYS C 110      -2.128   6.530  -8.748  1.00 91.72           O  
ATOM   2658  CB  LYS C 110      -3.686   3.778  -9.623  1.00 91.72           C  
ATOM   2659  CG  LYS C 110      -3.910   4.664 -10.839  1.00 91.72           C  
ATOM   2660  CD  LYS C 110      -5.130   4.220 -11.636  1.00 91.72           C  
ATOM   2661  CE  LYS C 110      -5.391   5.141 -12.821  1.00 91.72           C  
ATOM   2662  NZ  LYS C 110      -6.573   4.697 -13.618  1.00 91.72           N  
ATOM   2663  N   GLU C 111      -3.221   5.570  -7.015  1.00 92.33           N  
ATOM   2664  CA  GLU C 111      -3.646   6.879  -6.527  1.00 92.33           C  
ATOM   2665  C   GLU C 111      -2.909   7.257  -5.246  1.00 92.33           C  
ATOM   2666  O   GLU C 111      -2.578   8.426  -5.035  1.00 92.33           O  
ATOM   2667  CB  GLU C 111      -5.158   6.898  -6.288  1.00 92.33           C  
ATOM   2668  CG  GLU C 111      -5.983   6.707  -7.552  1.00 92.33           C  
ATOM   2669  CD  GLU C 111      -7.478   6.632  -7.288  1.00 92.33           C  
ATOM   2670  OE1 GLU C 111      -8.250   6.360  -8.236  1.00 92.33           O  
ATOM   2671  OE2 GLU C 111      -7.882   6.847  -6.123  1.00 92.33           O  
ATOM   2672  N   ALA C 112      -2.626   6.351  -4.357  1.00 93.30           N  
ATOM   2673  CA  ALA C 112      -2.202   6.689  -3.001  1.00 93.30           C  
ATOM   2674  C   ALA C 112      -0.722   6.379  -2.796  1.00 93.30           C  
ATOM   2675  O   ALA C 112      -0.100   6.884  -1.858  1.00 93.30           O  
ATOM   2676  CB  ALA C 112      -3.047   5.936  -1.976  1.00 93.30           C  
ATOM   2677  N   TYR C 113      -0.198   5.558  -3.651  1.00 93.90           N  
ATOM   2678  CA  TYR C 113       1.225   5.267  -3.526  1.00 93.90           C  
ATOM   2679  C   TYR C 113       2.066   6.421  -4.060  1.00 93.90           C  
ATOM   2680  O   TYR C 113       2.026   6.726  -5.254  1.00 93.90           O  
ATOM   2681  CB  TYR C 113       1.578   3.976  -4.271  1.00 93.90           C  
ATOM   2682  CG  TYR C 113       3.047   3.634  -4.232  1.00 93.90           C  
ATOM   2683  CD1 TYR C 113       3.865   3.861  -5.337  1.00 93.90           C  
ATOM   2684  CD2 TYR C 113       3.621   3.085  -3.091  1.00 93.90           C  
ATOM   2685  CE1 TYR C 113       5.219   3.546  -5.306  1.00 93.90           C  
ATOM   2686  CE2 TYR C 113       4.975   2.766  -3.049  1.00 93.90           C  
ATOM   2687  CZ  TYR C 113       5.764   3.001  -4.160  1.00 93.90           C  
ATOM   2688  OH  TYR C 113       7.105   2.687  -4.123  1.00 93.90           O  
ATOM   2689  N   CYS C 114       2.868   7.017  -3.180  1.00 94.50           N  
ATOM   2690  CA  CYS C 114       3.709   8.153  -3.539  1.00 94.50           C  
ATOM   2691  C   CYS C 114       2.977   9.094  -4.489  1.00 94.50           C  
ATOM   2692  O   CYS C 114       3.401   9.285  -5.630  1.00 94.50           O  
ATOM   2693  CB  CYS C 114       5.009   7.675  -4.184  1.00 94.50           C  
ATOM   2694  SG  CYS C 114       6.141   6.870  -3.028  1.00 94.50           S  
ATOM   2695  N   PRO C 115       1.988   9.768  -3.937  1.00 94.68           N  
ATOM   2696  CA  PRO C 115       1.185  10.651  -4.785  1.00 94.68           C  
ATOM   2697  C   PRO C 115       1.877  11.981  -5.074  1.00 94.68           C  
ATOM   2698  O   PRO C 115       1.365  12.792  -5.849  1.00 94.68           O  
ATOM   2699  CB  PRO C 115      -0.090  10.866  -3.964  1.00 94.68           C  
ATOM   2700  CG  PRO C 115       0.345  10.727  -2.541  1.00 94.68           C  
ATOM   2701  CD  PRO C 115       1.441   9.701  -2.475  1.00 94.68           C  
ATOM   2702  N   ASN C 116       2.943  12.219  -4.447  1.00 94.24           N  
ATOM   2703  CA  ASN C 116       3.643  13.485  -4.636  1.00 94.24           C  
ATOM   2704  C   ASN C 116       4.197  13.613  -6.052  1.00 94.24           C  
ATOM   2705  O   ASN C 116       4.665  12.630  -6.631  1.00 94.24           O  
ATOM   2706  CB  ASN C 116       4.768  13.636  -3.610  1.00 94.24           C  
ATOM   2707  CG  ASN C 116       5.737  12.470  -3.631  1.00 94.24           C  
ATOM   2708  ND2 ASN C 116       7.029  12.771  -3.576  1.00 94.24           N  
ATOM   2709  OD1 ASN C 116       5.327  11.307  -3.696  1.00 94.24           O  
ATOM   2710  N   LYS C 117       4.108  14.728  -6.635  1.00 93.36           N  
ATOM   2711  CA  LYS C 117       4.676  15.010  -7.950  1.00 93.36           C  
ATOM   2712  C   LYS C 117       6.030  15.702  -7.828  1.00 93.36           C  
ATOM   2713  O   LYS C 117       6.811  15.723  -8.781  1.00 93.36           O  
ATOM   2714  CB  LYS C 117       3.719  15.872  -8.775  1.00 93.36           C  
ATOM   2715  CG  LYS C 117       2.392  15.197  -9.089  1.00 93.36           C  
ATOM   2716  CD  LYS C 117       1.493  16.095  -9.929  1.00 93.36           C  
ATOM   2717  CE  LYS C 117       0.153  15.431 -10.219  1.00 93.36           C  
ATOM   2718  NZ  LYS C 117      -0.764  16.340 -10.971  1.00 93.36           N  
ATOM   2719  N   CYS C 118       6.246  16.244  -6.707  1.00 93.32           N  
ATOM   2720  CA  CYS C 118       7.505  16.911  -6.398  1.00 93.32           C  
ATOM   2721  C   CYS C 118       7.847  16.771  -4.919  1.00 93.32           C  
ATOM   2722  O   CYS C 118       7.020  16.317  -4.127  1.00 93.32           O  
ATOM   2723  CB  CYS C 118       7.436  18.389  -6.777  1.00 93.32           C  
ATOM   2724  SG  CYS C 118       6.275  19.344  -5.774  1.00 93.32           S  
ATOM   2725  N   GLY C 119       9.135  16.986  -4.631  1.00 92.78           N  
ATOM   2726  CA  GLY C 119       9.569  16.958  -3.244  1.00 92.78           C  
ATOM   2727  C   GLY C 119       9.771  15.554  -2.708  1.00 92.78           C  
ATOM   2728  O   GLY C 119       9.914  14.604  -3.482  1.00 92.78           O  
ATOM   2729  N   VAL C 120       9.824  15.490  -1.325  1.00 93.99           N  
ATOM   2730  CA  VAL C 120      10.053  14.214  -0.655  1.00 93.99           C  
ATOM   2731  C   VAL C 120       8.919  13.936   0.330  1.00 93.99           C  
ATOM   2732  O   VAL C 120       8.775  14.637   1.335  1.00 93.99           O  
ATOM   2733  CB  VAL C 120      11.411  14.194   0.081  1.00 93.99           C  
ATOM   2734  CG1 VAL C 120      11.663  12.828   0.715  1.00 93.99           C  
ATOM   2735  CG2 VAL C 120      12.542  14.556  -0.880  1.00 93.99           C  
ATOM   2736  N   MET C 121       8.131  12.926  -0.017  1.00 94.38           N  
ATOM   2737  CA  MET C 121       7.044  12.503   0.862  1.00 94.38           C  
ATOM   2738  C   MET C 121       7.444  11.275   1.671  1.00 94.38           C  
ATOM   2739  O   MET C 121       8.021  10.330   1.129  1.00 94.38           O  
ATOM   2740  CB  MET C 121       5.781  12.208   0.051  1.00 94.38           C  
ATOM   2741  CG  MET C 121       4.616  11.711   0.891  1.00 94.38           C  
ATOM   2742  SD  MET C 121       3.143  11.300  -0.123  1.00 94.38           S  
ATOM   2743  CE  MET C 121       2.039  10.651   1.163  1.00 94.38           C  
ATOM   2744  N   LEU C 122       7.240  11.339   2.946  1.00 94.16           N  
ATOM   2745  CA  LEU C 122       7.442  10.180   3.809  1.00 94.16           C  
ATOM   2746  C   LEU C 122       6.124   9.454   4.059  1.00 94.16           C  
ATOM   2747  O   LEU C 122       5.202  10.020   4.651  1.00 94.16           O  
ATOM   2748  CB  LEU C 122       8.065  10.606   5.141  1.00 94.16           C  
ATOM   2749  CG  LEU C 122       9.444  11.263   5.065  1.00 94.16           C  
ATOM   2750  CD1 LEU C 122       9.934  11.631   6.462  1.00 94.16           C  
ATOM   2751  CD2 LEU C 122      10.439  10.340   4.370  1.00 94.16           C  
ATOM   2752  N   GLN C 123       6.067   8.247   3.605  1.00 94.64           N  
ATOM   2753  CA  GLN C 123       4.841   7.464   3.713  1.00 94.64           C  
ATOM   2754  C   GLN C 123       5.097   6.133   4.414  1.00 94.64           C  
ATOM   2755  O   GLN C 123       6.073   5.443   4.110  1.00 94.64           O  
ATOM   2756  CB  GLN C 123       4.236   7.220   2.329  1.00 94.64           C  
ATOM   2757  CG  GLN C 123       2.892   6.505   2.363  1.00 94.64           C  
ATOM   2758  CD  GLN C 123       2.317   6.271   0.979  1.00 94.64           C  
ATOM   2759  NE2 GLN C 123       1.002   6.096   0.905  1.00 94.64           N  
ATOM   2760  OE1 GLN C 123       3.048   6.248  -0.016  1.00 94.64           O  
ATOM   2761  N   THR C 124       4.209   5.824   5.345  1.00 94.71           N  
ATOM   2762  CA  THR C 124       4.303   4.543   6.037  1.00 94.71           C  
ATOM   2763  C   THR C 124       3.655   3.435   5.212  1.00 94.71           C  
ATOM   2764  O   THR C 124       2.479   3.528   4.855  1.00 94.71           O  
ATOM   2765  CB  THR C 124       3.641   4.608   7.426  1.00 94.71           C  
ATOM   2766  CG2 THR C 124       3.694   3.253   8.124  1.00 94.71           C  
ATOM   2767  OG1 THR C 124       4.326   5.575   8.230  1.00 94.71           O  
ATOM   2768  N   LEU C 125       4.434   2.468   4.941  1.00 95.77           N  
ATOM   2769  CA  LEU C 125       3.963   1.341   4.143  1.00 95.77           C  
ATOM   2770  C   LEU C 125       4.135   0.028   4.900  1.00 95.77           C  
ATOM   2771  O   LEU C 125       4.958  -0.062   5.814  1.00 95.77           O  
ATOM   2772  CB  LEU C 125       4.714   1.277   2.811  1.00 95.77           C  
ATOM   2773  CG  LEU C 125       4.586   2.500   1.901  1.00 95.77           C  
ATOM   2774  CD1 LEU C 125       5.549   2.388   0.724  1.00 95.77           C  
ATOM   2775  CD2 LEU C 125       3.150   2.656   1.411  1.00 95.77           C  
ATOM   2776  N   ILE C 126       3.331  -0.875   4.631  1.00 95.90           N  
ATOM   2777  CA  ILE C 126       3.402  -2.220   5.191  1.00 95.90           C  
ATOM   2778  C   ILE C 126       3.806  -3.211   4.101  1.00 95.90           C  
ATOM   2779  O   ILE C 126       3.146  -3.307   3.065  1.00 95.90           O  
ATOM   2780  CB  ILE C 126       2.056  -2.640   5.824  1.00 95.90           C  
ATOM   2781  CG1 ILE C 126       1.651  -1.649   6.923  1.00 95.90           C  
ATOM   2782  CG2 ILE C 126       2.141  -4.066   6.377  1.00 95.90           C  
ATOM   2783  CD1 ILE C 126       0.197  -1.768   7.357  1.00 95.90           C  
ATOM   2784  N   TRP C 127       4.901  -3.906   4.381  1.00 94.52           N  
ATOM   2785  CA  TRP C 127       5.351  -4.942   3.457  1.00 94.52           C  
ATOM   2786  C   TRP C 127       4.564  -6.232   3.660  1.00 94.52           C  
ATOM   2787  O   TRP C 127       4.608  -6.831   4.737  1.00 94.52           O  
ATOM   2788  CB  TRP C 127       6.848  -5.209   3.636  1.00 94.52           C  
ATOM   2789  CG  TRP C 127       7.727  -4.085   3.179  1.00 94.52           C  
ATOM   2790  CD1 TRP C 127       8.075  -2.969   3.890  1.00 94.52           C  
ATOM   2791  CD2 TRP C 127       8.366  -3.963   1.905  1.00 94.52           C  
ATOM   2792  CE2 TRP C 127       9.086  -2.748   1.912  1.00 94.52           C  
ATOM   2793  CE3 TRP C 127       8.399  -4.765   0.756  1.00 94.52           C  
ATOM   2794  NE1 TRP C 127       8.892  -2.162   3.134  1.00 94.52           N  
ATOM   2795  CZ2 TRP C 127       9.834  -2.316   0.814  1.00 94.52           C  
ATOM   2796  CZ3 TRP C 127       9.144  -4.333  -0.336  1.00 94.52           C  
ATOM   2797  CH2 TRP C 127       9.850  -3.119  -0.298  1.00 94.52           C  
ATOM   2798  N   CYS C 128       3.922  -6.745   2.599  1.00 93.96           N  
ATOM   2799  CA  CYS C 128       2.974  -7.850   2.693  1.00 93.96           C  
ATOM   2800  C   CYS C 128       3.692  -9.159   3.000  1.00 93.96           C  
ATOM   2801  O   CYS C 128       3.174  -9.998   3.740  1.00 93.96           O  
ATOM   2802  CB  CYS C 128       2.178  -7.986   1.397  1.00 93.96           C  
ATOM   2803  SG  CYS C 128       1.213  -6.518   0.977  1.00 93.96           S  
ATOM   2804  N   LYS C 129       4.844  -9.368   2.572  1.00 90.25           N  
ATOM   2805  CA  LYS C 129       5.568 -10.628   2.706  1.00 90.25           C  
ATOM   2806  C   LYS C 129       5.944 -10.895   4.162  1.00 90.25           C  
ATOM   2807  O   LYS C 129       5.822 -12.024   4.642  1.00 90.25           O  
ATOM   2808  CB  LYS C 129       6.824 -10.621   1.834  1.00 90.25           C  
ATOM   2809  CG  LYS C 129       7.469 -11.989   1.666  1.00 90.25           C  
ATOM   2810  CD  LYS C 129       8.636 -11.942   0.689  1.00 90.25           C  
ATOM   2811  CE  LYS C 129       9.324 -13.294   0.572  1.00 90.25           C  
ATOM   2812  NZ  LYS C 129      10.428 -13.270  -0.436  1.00 90.25           N  
ATOM   2813  N   ASN C 130       6.311  -9.862   4.883  1.00 92.46           N  
ATOM   2814  CA  ASN C 130       6.766 -10.064   6.255  1.00 92.46           C  
ATOM   2815  C   ASN C 130       5.967  -9.219   7.242  1.00 92.46           C  
ATOM   2816  O   ASN C 130       6.220  -9.257   8.447  1.00 92.46           O  
ATOM   2817  CB  ASN C 130       8.260  -9.750   6.377  1.00 92.46           C  
ATOM   2818  CG  ASN C 130       8.612  -8.374   5.846  1.00 92.46           C  
ATOM   2819  ND2 ASN C 130       9.898  -8.139   5.612  1.00 92.46           N  
ATOM   2820  OD1 ASN C 130       7.736  -7.528   5.649  1.00 92.46           O  
ATOM   2821  N   CYS C 131       5.053  -8.557   6.827  1.00 94.94           N  
ATOM   2822  CA  CYS C 131       4.172  -7.736   7.648  1.00 94.94           C  
ATOM   2823  C   CYS C 131       4.958  -6.651   8.375  1.00 94.94           C  
ATOM   2824  O   CYS C 131       4.579  -6.232   9.470  1.00 94.94           O  
ATOM   2825  CB  CYS C 131       3.424  -8.601   8.662  1.00 94.94           C  
ATOM   2826  SG  CYS C 131       2.269  -9.769   7.910  1.00 94.94           S  
ATOM   2827  N   LYS C 132       6.036  -6.165   7.781  1.00 94.90           N  
ATOM   2828  CA  LYS C 132       6.851  -5.114   8.383  1.00 94.90           C  
ATOM   2829  C   LYS C 132       6.356  -3.731   7.972  1.00 94.90           C  
ATOM   2830  O   LYS C 132       6.081  -3.488   6.794  1.00 94.90           O  
ATOM   2831  CB  LYS C 132       8.320  -5.282   7.991  1.00 94.90           C  
ATOM   2832  CG  LYS C 132       9.039  -6.392   8.745  1.00 94.90           C  
ATOM   2833  CD  LYS C 132      10.523  -6.425   8.408  1.00 94.90           C  
ATOM   2834  CE  LYS C 132      11.243  -7.539   9.157  1.00 94.90           C  
ATOM   2835  NZ  LYS C 132      12.701  -7.569   8.837  1.00 94.90           N  
ATOM   2836  N   LYS C 133       6.234  -2.920   8.937  1.00 94.25           N  
ATOM   2837  CA  LYS C 133       5.846  -1.531   8.713  1.00 94.25           C  
ATOM   2838  C   LYS C 133       7.070  -0.623   8.634  1.00 94.25           C  
ATOM   2839  O   LYS C 133       7.852  -0.544   9.585  1.00 94.25           O  
ATOM   2840  CB  LYS C 133       4.908  -1.050   9.821  1.00 94.25           C  
ATOM   2841  CG  LYS C 133       4.239   0.286   9.531  1.00 94.25           C  
ATOM   2842  CD  LYS C 133       3.236   0.657  10.616  1.00 94.25           C  
ATOM   2843  CE  LYS C 133       2.549   1.981  10.313  1.00 94.25           C  
ATOM   2844  NZ  LYS C 133       1.572   2.354  11.379  1.00 94.25           N  
ATOM   2845  N   GLU C 134       7.285  -0.008   7.555  1.00 93.09           N  
ATOM   2846  CA  GLU C 134       8.446   0.852   7.348  1.00 93.09           C  
ATOM   2847  C   GLU C 134       8.052   2.157   6.661  1.00 93.09           C  
ATOM   2848  O   GLU C 134       7.070   2.201   5.918  1.00 93.09           O  
ATOM   2849  CB  GLU C 134       9.513   0.126   6.525  1.00 93.09           C  
ATOM   2850  CG  GLU C 134      10.172  -1.034   7.258  1.00 93.09           C  
ATOM   2851  CD  GLU C 134      11.247  -1.728   6.438  1.00 93.09           C  
ATOM   2852  OE1 GLU C 134      11.884  -2.676   6.951  1.00 93.09           O  
ATOM   2853  OE2 GLU C 134      11.456  -1.320   5.273  1.00 93.09           O  
ATOM   2854  N   VAL C 135       8.833   3.185   7.007  1.00 92.43           N  
ATOM   2855  CA  VAL C 135       8.629   4.478   6.361  1.00 92.43           C  
ATOM   2856  C   VAL C 135       9.402   4.527   5.045  1.00 92.43           C  
ATOM   2857  O   VAL C 135      10.615   4.303   5.022  1.00 92.43           O  
ATOM   2858  CB  VAL C 135       9.060   5.644   7.277  1.00 92.43           C  
ATOM   2859  CG1 VAL C 135       8.850   6.987   6.577  1.00 92.43           C  
ATOM   2860  CG2 VAL C 135       8.291   5.600   8.596  1.00 92.43           C  
ATOM   2861  N   HIS C 136       8.670   4.725   3.997  1.00 92.11           N  
ATOM   2862  CA  HIS C 136       9.247   4.813   2.661  1.00 92.11           C  
ATOM   2863  C   HIS C 136       9.338   6.263   2.195  1.00 92.11           C  
ATOM   2864  O   HIS C 136       8.378   7.025   2.332  1.00 92.11           O  
ATOM   2865  CB  HIS C 136       8.423   3.994   1.666  1.00 92.11           C  
ATOM   2866  CG  HIS C 136       8.948   4.046   0.266  1.00 92.11           C  
ATOM   2867  CD2 HIS C 136       8.472   4.666  -0.839  1.00 92.11           C  
ATOM   2868  ND1 HIS C 136      10.102   3.399  -0.120  1.00 92.11           N  
ATOM   2869  CE1 HIS C 136      10.313   3.622  -1.406  1.00 92.11           C  
ATOM   2870  NE2 HIS C 136       9.340   4.388  -1.866  1.00 92.11           N  
ATOM   2871  N   ALA C 137      10.497   6.661   1.679  1.00 92.16           N  
ATOM   2872  CA  ALA C 137      10.705   8.012   1.163  1.00 92.16           C  
ATOM   2873  C   ALA C 137      10.425   8.076  -0.336  1.00 92.16           C  
ATOM   2874  O   ALA C 137      11.115   7.434  -1.130  1.00 92.16           O  
ATOM   2875  CB  ALA C 137      12.129   8.479   1.456  1.00 92.16           C  
ATOM   2876  N   CYS C 138       9.353   8.704  -0.628  1.00 93.38           N  
ATOM   2877  CA  CYS C 138       9.005   8.945  -2.024  1.00 93.38           C  
ATOM   2878  C   CYS C 138       9.720  10.180  -2.558  1.00 93.38           C  
ATOM   2879  O   CYS C 138       9.229  11.300  -2.413  1.00 93.38           O  
ATOM   2880  CB  CYS C 138       7.493   9.115  -2.177  1.00 93.38           C  
ATOM   2881  SG  CYS C 138       6.534   7.754  -1.476  1.00 93.38           S  
ATOM   2882  N   ARG C 139      10.852  10.009  -3.213  1.00 92.59           N  
ATOM   2883  CA  ARG C 139      11.675  11.111  -3.700  1.00 92.59           C  
ATOM   2884  C   ARG C 139      11.371  11.417  -5.162  1.00 92.59           C  
ATOM   2885  O   ARG C 139      11.403  10.522  -6.009  1.00 92.59           O  
ATOM   2886  CB  ARG C 139      13.161  10.787  -3.531  1.00 92.59           C  
ATOM   2887  CG  ARG C 139      13.577  10.534  -2.090  1.00 92.59           C  
ATOM   2888  CD  ARG C 139      15.074  10.288  -1.969  1.00 92.59           C  
ATOM   2889  NE  ARG C 139      15.470  10.042  -0.586  1.00 92.59           N  
ATOM   2890  CZ  ARG C 139      15.890   8.872  -0.114  1.00 92.59           C  
ATOM   2891  NH1 ARG C 139      15.978   7.812  -0.909  1.00 92.59           N  
ATOM   2892  NH2 ARG C 139      16.227   8.761   1.164  1.00 92.59           N  
ATOM   2893  N   LYS C 140      11.023  12.646  -5.425  1.00 92.83           N  
ATOM   2894  CA  LYS C 140      10.803  13.171  -6.770  1.00 92.83           C  
ATOM   2895  C   LYS C 140      11.651  14.416  -7.019  1.00 92.83           C  
ATOM   2896  O   LYS C 140      12.729  14.563  -6.442  1.00 92.83           O  
ATOM   2897  CB  LYS C 140       9.323  13.494  -6.984  1.00 92.83           C  
ATOM   2898  CG  LYS C 140       8.394  12.307  -6.777  1.00 92.83           C  
ATOM   2899  CD  LYS C 140       8.529  11.289  -7.902  1.00 92.83           C  
ATOM   2900  CE  LYS C 140       7.544  10.140  -7.739  1.00 92.83           C  
ATOM   2901  NZ  LYS C 140       8.167   8.823  -8.067  1.00 92.83           N  
ATOM   2902  N   SER C 141      11.216  15.254  -7.940  1.00 90.18           N  
ATOM   2903  CA  SER C 141      11.963  16.475  -8.222  1.00 90.18           C  
ATOM   2904  C   SER C 141      11.916  17.438  -7.041  1.00 90.18           C  
ATOM   2905  O   SER C 141      10.889  17.557  -6.370  1.00 90.18           O  
ATOM   2906  CB  SER C 141      11.413  17.163  -9.473  1.00 90.18           C  
ATOM   2907  OG  SER C 141      10.241  17.898  -9.167  1.00 90.18           O  
ATOM   2908  N   TYR C 142      13.011  18.051  -6.720  1.00 81.74           N  
ATOM   2909  CA  TYR C 142      13.146  18.930  -5.563  1.00 81.74           C  
ATOM   2910  C   TYR C 142      12.332  20.205  -5.750  1.00 81.74           C  
ATOM   2911  O   TYR C 142      11.749  20.723  -4.794  1.00 81.74           O  
ATOM   2912  CB  TYR C 142      14.617  19.281  -5.323  1.00 81.74           C  
ATOM   2913  CG  TYR C 142      15.381  18.215  -4.575  1.00 81.74           C  
ATOM   2914  CD1 TYR C 142      15.260  18.085  -3.193  1.00 81.74           C  
ATOM   2915  CD2 TYR C 142      16.225  17.338  -5.246  1.00 81.74           C  
ATOM   2916  CE1 TYR C 142      15.963  17.106  -2.499  1.00 81.74           C  
ATOM   2917  CE2 TYR C 142      16.933  16.355  -4.563  1.00 81.74           C  
ATOM   2918  CZ  TYR C 142      16.795  16.247  -3.191  1.00 81.74           C  
ATOM   2919  OH  TYR C 142      17.494  15.276  -2.509  1.00 81.74           O  
ATOM   2920  N   ASP C 143      12.340  20.686  -6.939  1.00 79.17           N  
ATOM   2921  CA  ASP C 143      11.661  21.951  -7.199  1.00 79.17           C  
ATOM   2922  C   ASP C 143      10.235  21.717  -7.694  1.00 79.17           C  
ATOM   2923  O   ASP C 143      10.028  21.074  -8.725  1.00 79.17           O  
ATOM   2924  CB  ASP C 143      12.442  22.781  -8.218  1.00 79.17           C  
ATOM   2925  CG  ASP C 143      11.949  24.214  -8.320  1.00 79.17           C  
ATOM   2926  OD1 ASP C 143      11.010  24.590  -7.584  1.00 79.17           O  
ATOM   2927  OD2 ASP C 143      12.501  24.973  -9.145  1.00 79.17           O  
ATOM   2928  N   CYS C 144       9.287  22.143  -6.830  1.00 89.22           N  
ATOM   2929  CA  CYS C 144       7.877  21.983  -7.163  1.00 89.22           C  
ATOM   2930  C   CYS C 144       7.399  23.110  -8.072  1.00 89.22           C  
ATOM   2931  O   CYS C 144       6.195  23.314  -8.235  1.00 89.22           O  
ATOM   2932  CB  CYS C 144       7.026  21.945  -5.894  1.00 89.22           C  
ATOM   2933  SG  CYS C 144       7.278  20.462  -4.893  1.00 89.22           S  
ATOM   2934  N   GLY C 145       8.255  23.815  -8.689  1.00 87.27           N  
ATOM   2935  CA  GLY C 145       7.922  24.843  -9.664  1.00 87.27           C  
ATOM   2936  C   GLY C 145       7.846  26.233  -9.061  1.00 87.27           C  
ATOM   2937  O   GLY C 145       8.055  26.407  -7.859  1.00 87.27           O  
ATOM   2938  N   GLU C 146       7.661  27.243  -9.995  1.00 90.57           N  
ATOM   2939  CA  GLU C 146       7.575  28.647  -9.604  1.00 90.57           C  
ATOM   2940  C   GLU C 146       6.147  29.171  -9.739  1.00 90.57           C  
ATOM   2941  O   GLU C 146       5.439  28.820 -10.684  1.00 90.57           O  
ATOM   2942  CB  GLU C 146       8.529  29.500 -10.443  1.00 90.57           C  
ATOM   2943  CG  GLU C 146       8.825  30.866  -9.841  1.00 90.57           C  
ATOM   2944  CD  GLU C 146       9.825  31.675 -10.652  1.00 90.57           C  
ATOM   2945  OE1 GLU C 146      10.076  32.851 -10.306  1.00 90.57           O  
ATOM   2946  OE2 GLU C 146      10.361  31.127 -11.641  1.00 90.57           O  
ATOM   2947  N   ARG C 147       5.685  29.865  -8.666  1.00 93.67           N  
ATOM   2948  CA  ARG C 147       4.351  30.454  -8.674  1.00 93.67           C  
ATOM   2949  C   ARG C 147       4.420  31.962  -8.888  1.00 93.67           C  
ATOM   2950  O   ARG C 147       5.171  32.659  -8.203  1.00 93.67           O  
ATOM   2951  CB  ARG C 147       3.619  30.143  -7.366  1.00 93.67           C  
ATOM   2952  CG  ARG C 147       3.595  28.666  -7.010  1.00 93.67           C  
ATOM   2953  CD  ARG C 147       2.536  27.913  -7.803  1.00 93.67           C  
ATOM   2954  NE  ARG C 147       2.444  26.515  -7.390  1.00 93.67           N  
ATOM   2955  CZ  ARG C 147       1.777  25.572  -8.048  1.00 93.67           C  
ATOM   2956  NH1 ARG C 147       1.126  25.859  -9.170  1.00 93.67           N  
ATOM   2957  NH2 ARG C 147       1.760  24.332  -7.582  1.00 93.67           N  
ATOM   2958  N   ASN C 148       3.788  32.456  -9.898  1.00 94.64           N  
ATOM   2959  CA  ASN C 148       3.672  33.891 -10.130  1.00 94.64           C  
ATOM   2960  C   ASN C 148       2.406  34.461  -9.496  1.00 94.64           C  
ATOM   2961  O   ASN C 148       1.295  34.063  -9.852  1.00 94.64           O  
ATOM   2962  CB  ASN C 148       3.698  34.197 -11.629  1.00 94.64           C  
ATOM   2963  CG  ASN C 148       5.032  33.863 -12.270  1.00 94.64           C  
ATOM   2964  ND2 ASN C 148       4.990  33.389 -13.510  1.00 94.64           N  
ATOM   2965  OD1 ASN C 148       6.089  34.028 -11.655  1.00 94.64           O  
ATOM   2966  N   VAL C 149       2.637  35.367  -8.549  1.00 94.33           N  
ATOM   2967  CA  VAL C 149       1.517  35.930  -7.803  1.00 94.33           C  
ATOM   2968  C   VAL C 149       1.406  37.426  -8.091  1.00 94.33           C  
ATOM   2969  O   VAL C 149       2.339  38.187  -7.824  1.00 94.33           O  
ATOM   2970  CB  VAL C 149       1.667  35.689  -6.285  1.00 94.33           C  
ATOM   2971  CG1 VAL C 149       0.464  36.248  -5.527  1.00 94.33           C  
ATOM   2972  CG2 VAL C 149       1.838  34.198  -5.996  1.00 94.33           C  
ATOM   2973  N   GLU C 150       0.317  37.867  -8.678  1.00 94.53           N  
ATOM   2974  CA  GLU C 150       0.031  39.281  -8.899  1.00 94.53           C  
ATOM   2975  C   GLU C 150      -0.967  39.809  -7.872  1.00 94.53           C  
ATOM   2976  O   GLU C 150      -2.086  39.303  -7.770  1.00 94.53           O  
ATOM   2977  CB  GLU C 150      -0.501  39.507 -10.316  1.00 94.53           C  
ATOM   2978  CG  GLU C 150       0.474  39.104 -11.411  1.00 94.53           C  
ATOM   2979  CD  GLU C 150      -0.058  39.358 -12.813  1.00 94.53           C  
ATOM   2980  OE1 GLU C 150       0.671  39.095 -13.797  1.00 94.53           O  
ATOM   2981  OE2 GLU C 150      -1.213  39.824 -12.929  1.00 94.53           O  
ATOM   2982  N   VAL C 151      -0.496  40.784  -7.154  1.00 93.24           N  
ATOM   2983  CA  VAL C 151      -1.342  41.323  -6.095  1.00 93.24           C  
ATOM   2984  C   VAL C 151      -1.472  42.836  -6.255  1.00 93.24           C  
ATOM   2985  O   VAL C 151      -0.468  43.545  -6.354  1.00 93.24           O  
ATOM   2986  CB  VAL C 151      -0.784  40.982  -4.695  1.00 93.24           C  
ATOM   2987  CG1 VAL C 151      -1.759  41.418  -3.603  1.00 93.24           C  
ATOM   2988  CG2 VAL C 151      -0.491  39.486  -4.588  1.00 93.24           C  
ATOM   2989  N   PRO C 152      -2.708  43.342  -6.318  1.00 92.49           N  
ATOM   2990  CA  PRO C 152      -2.887  44.796  -6.333  1.00 92.49           C  
ATOM   2991  C   PRO C 152      -2.444  45.459  -5.031  1.00 92.49           C  
ATOM   2992  O   PRO C 152      -2.478  44.830  -3.970  1.00 92.49           O  
ATOM   2993  CB  PRO C 152      -4.394  44.964  -6.545  1.00 92.49           C  
ATOM   2994  CG  PRO C 152      -4.886  43.594  -6.888  1.00 92.49           C  
ATOM   2995  CD  PRO C 152      -3.866  42.593  -6.428  1.00 92.49           C  
ATOM   2996  N   GLN C 153      -2.055  46.667  -5.214  1.00 91.45           N  
ATOM   2997  CA  GLN C 153      -1.612  47.432  -4.052  1.00 91.45           C  
ATOM   2998  C   GLN C 153      -2.722  47.543  -3.012  1.00 91.45           C  
ATOM   2999  O   GLN C 153      -3.895  47.688  -3.360  1.00 91.45           O  
ATOM   3000  CB  GLN C 153      -1.145  48.826  -4.473  1.00 91.45           C  
ATOM   3001  CG  GLN C 153      -0.171  49.469  -3.496  1.00 91.45           C  
ATOM   3002  CD  GLN C 153       0.423  50.761  -4.024  1.00 91.45           C  
ATOM   3003  NE2 GLN C 153       1.293  51.381  -3.233  1.00 91.45           N  
ATOM   3004  OE1 GLN C 153       0.104  51.199  -5.134  1.00 91.45           O  
ATOM   3005  N   MET C 154      -2.460  47.447  -1.699  1.00 90.82           N  
ATOM   3006  CA  MET C 154      -3.354  47.584  -0.553  1.00 90.82           C  
ATOM   3007  C   MET C 154      -4.211  46.333  -0.380  1.00 90.82           C  
ATOM   3008  O   MET C 154      -5.174  46.338   0.388  1.00 90.82           O  
ATOM   3009  CB  MET C 154      -4.251  48.813  -0.714  1.00 90.82           C  
ATOM   3010  CG  MET C 154      -3.515  50.133  -0.551  1.00 90.82           C  
ATOM   3011  SD  MET C 154      -3.819  50.911   1.084  1.00 90.82           S  
ATOM   3012  CE  MET C 154      -4.596  52.464   0.560  1.00 90.82           C  
ATOM   3013  N   GLU C 155      -3.963  45.431  -1.196  1.00 92.12           N  
ATOM   3014  CA  GLU C 155      -4.618  44.140  -1.005  1.00 92.12           C  
ATOM   3015  C   GLU C 155      -3.724  43.177  -0.229  1.00 92.12           C  
ATOM   3016  O   GLU C 155      -2.566  43.490   0.056  1.00 92.12           O  
ATOM   3017  CB  GLU C 155      -5.003  43.528  -2.355  1.00 92.12           C  
ATOM   3018  CG  GLU C 155      -6.185  44.214  -3.026  1.00 92.12           C  
ATOM   3019  CD  GLU C 155      -6.958  43.298  -3.962  1.00 92.12           C  
ATOM   3020  OE1 GLU C 155      -7.941  43.757  -4.586  1.00 92.12           O  
ATOM   3021  OE2 GLU C 155      -6.577  42.111  -4.071  1.00 92.12           O  
ATOM   3022  N   ASP C 156      -4.284  42.048   0.169  1.00 93.95           N  
ATOM   3023  CA  ASP C 156      -3.544  41.074   0.967  1.00 93.95           C  
ATOM   3024  C   ASP C 156      -2.789  40.092   0.075  1.00 93.95           C  
ATOM   3025  O   ASP C 156      -3.352  39.555  -0.881  1.00 93.95           O  
ATOM   3026  CB  ASP C 156      -4.490  40.318   1.901  1.00 93.95           C  
ATOM   3027  CG  ASP C 156      -5.206  41.226   2.884  1.00 93.95           C  
ATOM   3028  OD1 ASP C 156      -4.822  42.409   3.013  1.00 93.95           O  
ATOM   3029  OD2 ASP C 156      -6.161  40.755   3.538  1.00 93.95           O  
ATOM   3030  N   MET C 157      -1.544  39.917   0.351  1.00 94.10           N  
ATOM   3031  CA  MET C 157      -0.732  38.924  -0.345  1.00 94.10           C  
ATOM   3032  C   MET C 157      -0.782  37.580   0.376  1.00 94.10           C  
ATOM   3033  O   MET C 157      -0.499  37.501   1.572  1.00 94.10           O  
ATOM   3034  CB  MET C 157       0.717  39.400  -0.462  1.00 94.10           C  
ATOM   3035  CG  MET C 157       1.634  38.408  -1.160  1.00 94.10           C  
ATOM   3036  SD  MET C 157       3.396  38.917  -1.100  1.00 94.10           S  
ATOM   3037  CE  MET C 157       3.755  38.622   0.653  1.00 94.10           C  
ATOM   3038  N   ILE C 158      -1.195  36.555  -0.274  1.00 95.98           N  
ATOM   3039  CA  ILE C 158      -1.275  35.212   0.290  1.00 95.98           C  
ATOM   3040  C   ILE C 158      -0.404  34.258  -0.523  1.00 95.98           C  
ATOM   3041  O   ILE C 158      -0.652  34.040  -1.710  1.00 95.98           O  
ATOM   3042  CB  ILE C 158      -2.734  34.702   0.331  1.00 95.98           C  
ATOM   3043  CG1 ILE C 158      -3.622  35.685   1.102  1.00 95.98           C  
ATOM   3044  CG2 ILE C 158      -2.799  33.303   0.950  1.00 95.98           C  
ATOM   3045  CD1 ILE C 158      -5.102  35.329   1.083  1.00 95.98           C  
ATOM   3046  N   LEU C 159       0.600  33.787   0.054  1.00 95.82           N  
ATOM   3047  CA  LEU C 159       1.461  32.780  -0.557  1.00 95.82           C  
ATOM   3048  C   LEU C 159       1.179  31.399   0.025  1.00 95.82           C  
ATOM   3049  O   LEU C 159       1.452  31.149   1.201  1.00 95.82           O  
ATOM   3050  CB  LEU C 159       2.935  33.141  -0.356  1.00 95.82           C  
ATOM   3051  CG  LEU C 159       3.354  34.547  -0.792  1.00 95.82           C  
ATOM   3052  CD1 LEU C 159       4.844  34.755  -0.543  1.00 95.82           C  
ATOM   3053  CD2 LEU C 159       3.015  34.775  -2.261  1.00 95.82           C  
ATOM   3054  N   ASP C 160       0.652  30.512  -0.723  1.00 96.27           N  
ATOM   3055  CA  ASP C 160       0.251  29.177  -0.288  1.00 96.27           C  
ATOM   3056  C   ASP C 160       1.310  28.139  -0.655  1.00 96.27           C  
ATOM   3057  O   ASP C 160       1.556  27.886  -1.836  1.00 96.27           O  
ATOM   3058  CB  ASP C 160      -1.096  28.794  -0.905  1.00 96.27           C  
ATOM   3059  CG  ASP C 160      -1.679  27.523  -0.313  1.00 96.27           C  
ATOM   3060  OD1 ASP C 160      -1.085  26.962   0.633  1.00 96.27           O  
ATOM   3061  OD2 ASP C 160      -2.741  27.076  -0.800  1.00 96.27           O  
ATOM   3062  N   CYS C 161       1.878  27.510   0.345  1.00 95.74           N  
ATOM   3063  CA  CYS C 161       2.904  26.492   0.154  1.00 95.74           C  
ATOM   3064  C   CYS C 161       2.333  25.095   0.366  1.00 95.74           C  
ATOM   3065  O   CYS C 161       3.073  24.110   0.364  1.00 95.74           O  
ATOM   3066  CB  CYS C 161       4.075  26.724   1.108  1.00 95.74           C  
ATOM   3067  SG  CYS C 161       5.569  25.811   0.664  1.00 95.74           S  
ATOM   3068  N   GLU C 162       1.127  24.926   0.611  1.00 95.12           N  
ATOM   3069  CA  GLU C 162       0.494  23.648   0.920  1.00 95.12           C  
ATOM   3070  C   GLU C 162       0.244  22.836  -0.348  1.00 95.12           C  
ATOM   3071  O   GLU C 162      -0.237  23.370  -1.350  1.00 95.12           O  
ATOM   3072  CB  GLU C 162      -0.820  23.866   1.673  1.00 95.12           C  
ATOM   3073  CG  GLU C 162      -1.462  22.581   2.174  1.00 95.12           C  
ATOM   3074  CD  GLU C 162      -2.702  22.819   3.020  1.00 95.12           C  
ATOM   3075  OE1 GLU C 162      -3.248  21.845   3.586  1.00 95.12           O  
ATOM   3076  OE2 GLU C 162      -3.133  23.990   3.117  1.00 95.12           O  
ATOM   3077  N   LEU C 163       0.647  21.668  -0.342  1.00 94.08           N  
ATOM   3078  CA  LEU C 163       0.322  20.702  -1.387  1.00 94.08           C  
ATOM   3079  C   LEU C 163      -0.594  19.608  -0.849  1.00 94.08           C  
ATOM   3080  O   LEU C 163      -0.662  19.390   0.363  1.00 94.08           O  
ATOM   3081  CB  LEU C 163       1.599  20.082  -1.959  1.00 94.08           C  
ATOM   3082  CG  LEU C 163       2.593  21.049  -2.602  1.00 94.08           C  
ATOM   3083  CD1 LEU C 163       3.863  20.309  -3.011  1.00 94.08           C  
ATOM   3084  CD2 LEU C 163       1.963  21.745  -3.803  1.00 94.08           C  
ATOM   3085  N   ASN C 164      -1.359  18.900  -1.673  1.00 93.15           N  
ATOM   3086  CA  ASN C 164      -2.383  17.931  -1.296  1.00 93.15           C  
ATOM   3087  C   ASN C 164      -1.796  16.783  -0.481  1.00 93.15           C  
ATOM   3088  O   ASN C 164      -2.437  16.280   0.444  1.00 93.15           O  
ATOM   3089  CB  ASN C 164      -3.094  17.390  -2.538  1.00 93.15           C  
ATOM   3090  CG  ASN C 164      -3.931  18.443  -3.237  1.00 93.15           C  
ATOM   3091  ND2 ASN C 164      -4.314  18.168  -4.479  1.00 93.15           N  
ATOM   3092  OD1 ASN C 164      -4.230  19.495  -2.667  1.00 93.15           O  
ATOM   3093  N   TRP C 165      -0.571  16.401  -0.771  1.00 94.52           N  
ATOM   3094  CA  TRP C 165       0.008  15.214  -0.149  1.00 94.52           C  
ATOM   3095  C   TRP C 165       0.665  15.563   1.182  1.00 94.52           C  
ATOM   3096  O   TRP C 165       1.069  14.673   1.935  1.00 94.52           O  
ATOM   3097  CB  TRP C 165       1.032  14.563  -1.082  1.00 94.52           C  
ATOM   3098  CG  TRP C 165       2.123  15.489  -1.531  1.00 94.52           C  
ATOM   3099  CD1 TRP C 165       2.136  16.261  -2.660  1.00 94.52           C  
ATOM   3100  CD2 TRP C 165       3.363  15.735  -0.861  1.00 94.52           C  
ATOM   3101  CE2 TRP C 165       4.080  16.670  -1.641  1.00 94.52           C  
ATOM   3102  CE3 TRP C 165       3.937  15.258   0.324  1.00 94.52           C  
ATOM   3103  NE1 TRP C 165       3.310  16.974  -2.731  1.00 94.52           N  
ATOM   3104  CZ2 TRP C 165       5.344  17.137  -1.272  1.00 94.52           C  
ATOM   3105  CZ3 TRP C 165       5.195  15.723   0.689  1.00 94.52           C  
ATOM   3106  CH2 TRP C 165       5.883  16.652  -0.107  1.00 94.52           C  
ATOM   3107  N   HIS C 166       0.826  16.862   1.538  1.00 94.26           N  
ATOM   3108  CA  HIS C 166       1.476  17.266   2.780  1.00 94.26           C  
ATOM   3109  C   HIS C 166       0.761  16.677   3.992  1.00 94.26           C  
ATOM   3110  O   HIS C 166       1.408  16.241   4.948  1.00 94.26           O  
ATOM   3111  CB  HIS C 166       1.524  18.791   2.888  1.00 94.26           C  
ATOM   3112  CG  HIS C 166       2.580  19.419   2.036  1.00 94.26           C  
ATOM   3113  CD2 HIS C 166       3.508  18.868   1.218  1.00 94.26           C  
ATOM   3114  ND1 HIS C 166       2.768  20.783   1.968  1.00 94.26           N  
ATOM   3115  CE1 HIS C 166       3.767  21.043   1.142  1.00 94.26           C  
ATOM   3116  NE2 HIS C 166       4.234  19.898   0.674  1.00 94.26           N  
ATOM   3117  N   GLN C 167      -0.578  16.677   3.926  1.00 91.93           N  
ATOM   3118  CA  GLN C 167      -1.372  16.196   5.051  1.00 91.93           C  
ATOM   3119  C   GLN C 167      -1.147  14.705   5.287  1.00 91.93           C  
ATOM   3120  O   GLN C 167      -1.282  14.222   6.414  1.00 91.93           O  
ATOM   3121  CB  GLN C 167      -2.858  16.472   4.818  1.00 91.93           C  
ATOM   3122  CG  GLN C 167      -3.213  17.953   4.799  1.00 91.93           C  
ATOM   3123  CD  GLN C 167      -4.661  18.204   4.422  1.00 91.93           C  
ATOM   3124  NE2 GLN C 167      -5.054  19.473   4.395  1.00 91.93           N  
ATOM   3125  OE1 GLN C 167      -5.419  17.267   4.157  1.00 91.93           O  
ATOM   3126  N   ALA C 168      -0.833  14.033   4.280  1.00 92.36           N  
ATOM   3127  CA  ALA C 168      -0.669  12.586   4.384  1.00 92.36           C  
ATOM   3128  C   ALA C 168       0.783  12.219   4.676  1.00 92.36           C  
ATOM   3129  O   ALA C 168       1.077  11.087   5.068  1.00 92.36           O  
ATOM   3130  CB  ALA C 168      -1.139  11.903   3.102  1.00 92.36           C  
ATOM   3131  N   SER C 169       1.757  13.188   4.536  1.00 94.07           N  
ATOM   3132  CA  SER C 169       3.178  12.920   4.736  1.00 94.07           C  
ATOM   3133  C   SER C 169       3.528  12.875   6.220  1.00 94.07           C  
ATOM   3134  O   SER C 169       2.946  13.607   7.024  1.00 94.07           O  
ATOM   3135  CB  SER C 169       4.029  13.981   4.036  1.00 94.07           C  
ATOM   3136  OG  SER C 169       5.409  13.722   4.222  1.00 94.07           O  
ATOM   3137  N   GLU C 170       4.414  11.997   6.502  1.00 93.08           N  
ATOM   3138  CA  GLU C 170       4.900  11.910   7.876  1.00 93.08           C  
ATOM   3139  C   GLU C 170       6.222  12.654   8.042  1.00 93.08           C  
ATOM   3140  O   GLU C 170       6.878  12.992   7.055  1.00 93.08           O  
ATOM   3141  CB  GLU C 170       5.063  10.447   8.298  1.00 93.08           C  
ATOM   3142  CG  GLU C 170       3.763   9.655   8.285  1.00 93.08           C  
ATOM   3143  CD  GLU C 170       3.943   8.201   8.691  1.00 93.08           C  
ATOM   3144  OE1 GLU C 170       2.972   7.418   8.587  1.00 93.08           O  
ATOM   3145  OE2 GLU C 170       5.063   7.843   9.119  1.00 93.08           O  
ATOM   3146  N   GLY C 171       6.496  13.014   9.303  1.00 92.32           N  
ATOM   3147  CA  GLY C 171       7.784  13.589   9.659  1.00 92.32           C  
ATOM   3148  C   GLY C 171       7.932  15.034   9.222  1.00 92.32           C  
ATOM   3149  O   GLY C 171       9.040  15.489   8.927  1.00 92.32           O  
ATOM   3150  N   LEU C 172       6.876  15.654   9.012  1.00 94.26           N  
ATOM   3151  CA  LEU C 172       6.941  17.055   8.611  1.00 94.26           C  
ATOM   3152  C   LEU C 172       7.186  17.955   9.817  1.00 94.26           C  
ATOM   3153  O   LEU C 172       6.765  17.634  10.931  1.00 94.26           O  
ATOM   3154  CB  LEU C 172       5.649  17.470   7.903  1.00 94.26           C  
ATOM   3155  CG  LEU C 172       5.303  16.709   6.622  1.00 94.26           C  
ATOM   3156  CD1 LEU C 172       3.951  17.165   6.084  1.00 94.26           C  
ATOM   3157  CD2 LEU C 172       6.394  16.900   5.575  1.00 94.26           C  
ATOM   3158  N   THR C 173       7.923  19.016   9.637  1.00 94.34           N  
ATOM   3159  CA  THR C 173       8.197  19.976  10.701  1.00 94.34           C  
ATOM   3160  C   THR C 173       7.460  21.288  10.450  1.00 94.34           C  
ATOM   3161  O   THR C 173       6.237  21.354  10.580  1.00 94.34           O  
ATOM   3162  CB  THR C 173       9.707  20.248  10.832  1.00 94.34           C  
ATOM   3163  CG2 THR C 173      10.457  18.992  11.259  1.00 94.34           C  
ATOM   3164  OG1 THR C 173      10.218  20.690   9.567  1.00 94.34           O  
ATOM   3165  N   ASP C 174       8.258  22.343  10.029  1.00 95.67           N  
ATOM   3166  CA  ASP C 174       7.624  23.650   9.889  1.00 95.67           C  
ATOM   3167  C   ASP C 174       7.792  24.193   8.471  1.00 95.67           C  
ATOM   3168  O   ASP C 174       8.704  23.786   7.749  1.00 95.67           O  
ATOM   3169  CB  ASP C 174       8.204  24.639  10.902  1.00 95.67           C  
ATOM   3170  CG  ASP C 174       7.918  24.249  12.342  1.00 95.67           C  
ATOM   3171  OD1 ASP C 174       6.860  23.640  12.610  1.00 95.67           O  
ATOM   3172  OD2 ASP C 174       8.757  24.556  13.216  1.00 95.67           O  
ATOM   3173  N   TYR C 175       6.771  25.044   8.184  1.00 96.79           N  
ATOM   3174  CA  TYR C 175       6.913  25.836   6.967  1.00 96.79           C  
ATOM   3175  C   TYR C 175       7.769  27.072   7.217  1.00 96.79           C  
ATOM   3176  O   TYR C 175       7.576  27.779   8.210  1.00 96.79           O  
ATOM   3177  CB  TYR C 175       5.540  26.251   6.433  1.00 96.79           C  
ATOM   3178  CG  TYR C 175       4.708  25.095   5.931  1.00 96.79           C  
ATOM   3179  CD1 TYR C 175       4.791  24.676   4.605  1.00 96.79           C  
ATOM   3180  CD2 TYR C 175       3.838  24.421   6.781  1.00 96.79           C  
ATOM   3181  CE1 TYR C 175       4.026  23.613   4.138  1.00 96.79           C  
ATOM   3182  CE2 TYR C 175       3.069  23.356   6.325  1.00 96.79           C  
ATOM   3183  CZ  TYR C 175       3.170  22.960   5.004  1.00 96.79           C  
ATOM   3184  OH  TYR C 175       2.410  21.906   4.546  1.00 96.79           O  
ATOM   3185  N   SER C 176       8.778  27.266   6.384  1.00 97.04           N  
ATOM   3186  CA  SER C 176       9.634  28.446   6.457  1.00 97.04           C  
ATOM   3187  C   SER C 176       9.543  29.275   5.179  1.00 97.04           C  
ATOM   3188  O   SER C 176       9.767  28.760   4.082  1.00 97.04           O  
ATOM   3189  CB  SER C 176      11.087  28.042   6.710  1.00 97.04           C  
ATOM   3190  OG  SER C 176      11.185  27.212   7.854  1.00 97.04           O  
ATOM   3191  N   PHE C 177       9.168  30.525   5.358  1.00 97.32           N  
ATOM   3192  CA  PHE C 177       9.104  31.436   4.222  1.00 97.32           C  
ATOM   3193  C   PHE C 177      10.290  32.392   4.228  1.00 97.32           C  
ATOM   3194  O   PHE C 177      10.581  33.024   5.245  1.00 97.32           O  
ATOM   3195  CB  PHE C 177       7.792  32.227   4.240  1.00 97.32           C  
ATOM   3196  CG  PHE C 177       6.583  31.406   3.881  1.00 97.32           C  
ATOM   3197  CD1 PHE C 177       6.116  31.367   2.573  1.00 97.32           C  
ATOM   3198  CD2 PHE C 177       5.913  30.673   4.851  1.00 97.32           C  
ATOM   3199  CE1 PHE C 177       4.997  30.609   2.237  1.00 97.32           C  
ATOM   3200  CE2 PHE C 177       4.794  29.912   4.523  1.00 97.32           C  
ATOM   3201  CZ  PHE C 177       4.337  29.882   3.216  1.00 97.32           C  
ATOM   3202  N   TYR C 178      10.936  32.423   3.122  1.00 96.54           N  
ATOM   3203  CA  TYR C 178      12.093  33.297   2.966  1.00 96.54           C  
ATOM   3204  C   TYR C 178      11.840  34.352   1.896  1.00 96.54           C  
ATOM   3205  O   TYR C 178      11.186  34.078   0.886  1.00 96.54           O  
ATOM   3206  CB  TYR C 178      13.339  32.481   2.609  1.00 96.54           C  
ATOM   3207  CG  TYR C 178      13.741  31.489   3.673  1.00 96.54           C  
ATOM   3208  CD1 TYR C 178      14.612  31.850   4.697  1.00 96.54           C  
ATOM   3209  CD2 TYR C 178      13.250  30.187   3.654  1.00 96.54           C  
ATOM   3210  CE1 TYR C 178      14.987  30.938   5.679  1.00 96.54           C  
ATOM   3211  CE2 TYR C 178      13.618  29.267   4.631  1.00 96.54           C  
ATOM   3212  CZ  TYR C 178      14.484  29.652   5.637  1.00 96.54           C  
ATOM   3213  OH  TYR C 178      14.852  28.745   6.607  1.00 96.54           O  
ATOM   3214  N   ARG C 179      12.260  35.519   2.144  1.00 95.51           N  
ATOM   3215  CA  ARG C 179      12.346  36.545   1.109  1.00 95.51           C  
ATOM   3216  C   ARG C 179      13.714  36.529   0.435  1.00 95.51           C  
ATOM   3217  O   ARG C 179      14.745  36.610   1.108  1.00 95.51           O  
ATOM   3218  CB  ARG C 179      12.070  37.929   1.701  1.00 95.51           C  
ATOM   3219  CG  ARG C 179      12.076  39.050   0.673  1.00 95.51           C  
ATOM   3220  CD  ARG C 179      11.135  40.181   1.066  1.00 95.51           C  
ATOM   3221  NE  ARG C 179      11.178  41.277   0.103  1.00 95.51           N  
ATOM   3222  CZ  ARG C 179      10.398  42.353   0.145  1.00 95.51           C  
ATOM   3223  NH1 ARG C 179       9.494  42.499   1.107  1.00 95.51           N  
ATOM   3224  NH2 ARG C 179      10.520  43.291  -0.783  1.00 95.51           N  
ATOM   3225  N   VAL C 180      13.712  36.300  -0.778  1.00 94.24           N  
ATOM   3226  CA  VAL C 180      14.957  36.218  -1.535  1.00 94.24           C  
ATOM   3227  C   VAL C 180      15.298  37.587  -2.118  1.00 94.24           C  
ATOM   3228  O   VAL C 180      14.520  38.153  -2.888  1.00 94.24           O  
ATOM   3229  CB  VAL C 180      14.866  35.166  -2.663  1.00 94.24           C  
ATOM   3230  CG1 VAL C 180      16.217  35.000  -3.357  1.00 94.24           C  
ATOM   3231  CG2 VAL C 180      14.379  33.829  -2.107  1.00 94.24           C  
ATOM   3232  N   TRP C 181      16.506  38.038  -1.727  1.00 91.39           N  
ATOM   3233  CA  TRP C 181      16.938  39.350  -2.199  1.00 91.39           C  
ATOM   3234  C   TRP C 181      17.857  39.218  -3.409  1.00 91.39           C  
ATOM   3235  O   TRP C 181      18.359  38.130  -3.700  1.00 91.39           O  
ATOM   3236  CB  TRP C 181      17.652  40.116  -1.082  1.00 91.39           C  
ATOM   3237  CG  TRP C 181      16.839  40.270   0.168  1.00 91.39           C  
ATOM   3238  CD1 TRP C 181      17.012  39.607   1.351  1.00 91.39           C  
ATOM   3239  CD2 TRP C 181      15.719  41.140   0.356  1.00 91.39           C  
ATOM   3240  CE2 TRP C 181      15.262  40.953   1.680  1.00 91.39           C  
ATOM   3241  CE3 TRP C 181      15.057  42.062  -0.466  1.00 91.39           C  
ATOM   3242  NE1 TRP C 181      16.067  40.013   2.264  1.00 91.39           N  
ATOM   3243  CZ2 TRP C 181      14.171  41.656   2.200  1.00 91.39           C  
ATOM   3244  CZ3 TRP C 181      13.972  42.760   0.054  1.00 91.39           C  
ATOM   3245  CH2 TRP C 181      13.543  42.551   1.374  1.00 91.39           C  
ATOM   3246  N   GLY C 182      17.970  40.227  -4.285  1.00 84.65           N  
ATOM   3247  CA  GLY C 182      18.774  40.236  -5.496  1.00 84.65           C  
ATOM   3248  C   GLY C 182      20.237  39.926  -5.243  1.00 84.65           C  
ATOM   3249  O   GLY C 182      20.942  39.457  -6.140  1.00 84.65           O  
ATOM   3250  N   ASN C 183      20.715  40.160  -3.939  1.00 85.08           N  
ATOM   3251  CA  ASN C 183      22.113  39.904  -3.606  1.00 85.08           C  
ATOM   3252  C   ASN C 183      22.330  38.458  -3.170  1.00 85.08           C  
ATOM   3253  O   ASN C 183      23.273  38.162  -2.434  1.00 85.08           O  
ATOM   3254  CB  ASN C 183      22.588  40.865  -2.514  1.00 85.08           C  
ATOM   3255  CG  ASN C 183      21.671  40.878  -1.307  1.00 85.08           C  
ATOM   3256  ND2 ASN C 183      22.016  41.682  -0.308  1.00 85.08           N  
ATOM   3257  OD1 ASN C 183      20.660  40.172  -1.273  1.00 85.08           O  
ATOM   3258  N   ASN C 184      21.510  37.570  -3.559  1.00 83.05           N  
ATOM   3259  CA  ASN C 184      21.592  36.151  -3.230  1.00 83.05           C  
ATOM   3260  C   ASN C 184      21.501  35.918  -1.724  1.00 83.05           C  
ATOM   3261  O   ASN C 184      22.124  34.995  -1.196  1.00 83.05           O  
ATOM   3262  CB  ASN C 184      22.884  35.545  -3.784  1.00 83.05           C  
ATOM   3263  CG  ASN C 184      22.714  34.986  -5.182  1.00 83.05           C  
ATOM   3264  ND2 ASN C 184      23.819  34.592  -5.802  1.00 83.05           N  
ATOM   3265  OD1 ASN C 184      21.596  34.909  -5.702  1.00 83.05           O  
ATOM   3266  N   THR C 185      21.021  36.901  -1.040  1.00 89.66           N  
ATOM   3267  CA  THR C 185      20.758  36.731   0.385  1.00 89.66           C  
ATOM   3268  C   THR C 185      19.273  36.490   0.636  1.00 89.66           C  
ATOM   3269  O   THR C 185      18.435  36.806  -0.211  1.00 89.66           O  
ATOM   3270  CB  THR C 185      21.227  37.958   1.190  1.00 89.66           C  
ATOM   3271  CG2 THR C 185      22.715  38.213   0.986  1.00 89.66           C  
ATOM   3272  OG1 THR C 185      20.492  39.111   0.761  1.00 89.66           O  
ATOM   3273  N   GLU C 186      19.035  35.752   1.681  1.00 92.69           N  
ATOM   3274  CA  GLU C 186      17.650  35.444   2.024  1.00 92.69           C  
ATOM   3275  C   GLU C 186      17.342  35.824   3.470  1.00 92.69           C  
ATOM   3276  O   GLU C 186      18.226  35.786   4.329  1.00 92.69           O  
ATOM   3277  CB  GLU C 186      17.359  33.959   1.797  1.00 92.69           C  
ATOM   3278  CG  GLU C 186      17.574  33.502   0.362  1.00 92.69           C  
ATOM   3279  CD  GLU C 186      17.295  32.021   0.155  1.00 92.69           C  
ATOM   3280  OE1 GLU C 186      17.397  31.540  -0.996  1.00 92.69           O  
ATOM   3281  OE2 GLU C 186      16.973  31.337   1.152  1.00 92.69           O  
ATOM   3282  N   THR C 187      16.155  36.367   3.739  1.00 94.54           N  
ATOM   3283  CA  THR C 187      15.676  36.705   5.074  1.00 94.54           C  
ATOM   3284  C   THR C 187      14.458  35.862   5.441  1.00 94.54           C  
ATOM   3285  O   THR C 187      13.534  35.716   4.640  1.00 94.54           O  
ATOM   3286  CB  THR C 187      15.320  38.200   5.178  1.00 94.54           C  
ATOM   3287  CG2 THR C 187      15.120  38.617   6.632  1.00 94.54           C  
ATOM   3288  OG1 THR C 187      16.381  38.978   4.611  1.00 94.54           O  
ATOM   3289  N   LEU C 188      14.508  35.296   6.659  1.00 95.66           N  
ATOM   3290  CA  LEU C 188      13.384  34.502   7.143  1.00 95.66           C  
ATOM   3291  C   LEU C 188      12.211  35.398   7.525  1.00 95.66           C  
ATOM   3292  O   LEU C 188      12.348  36.277   8.379  1.00 95.66           O  
ATOM   3293  CB  LEU C 188      13.806  33.653   8.346  1.00 95.66           C  
ATOM   3294  CG  LEU C 188      12.728  32.749   8.948  1.00 95.66           C  
ATOM   3295  CD1 LEU C 188      12.376  31.626   7.979  1.00 95.66           C  
ATOM   3296  CD2 LEU C 188      13.193  32.182  10.286  1.00 95.66           C  
ATOM   3297  N   VAL C 189      11.164  35.215   6.898  1.00 94.62           N  
ATOM   3298  CA  VAL C 189       9.992  36.059   7.106  1.00 94.62           C  
ATOM   3299  C   VAL C 189       9.058  35.404   8.123  1.00 94.62           C  
ATOM   3300  O   VAL C 189       8.565  36.067   9.038  1.00 94.62           O  
ATOM   3301  CB  VAL C 189       9.240  36.323   5.783  1.00 94.62           C  
ATOM   3302  CG1 VAL C 189       8.057  37.263   6.013  1.00 94.62           C  
ATOM   3303  CG2 VAL C 189      10.189  36.901   4.736  1.00 94.62           C  
ATOM   3304  N   SER C 190       8.732  34.174   7.936  1.00 94.71           N  
ATOM   3305  CA  SER C 190       7.832  33.452   8.829  1.00 94.71           C  
ATOM   3306  C   SER C 190       8.220  31.981   8.933  1.00 94.71           C  
ATOM   3307  O   SER C 190       8.776  31.413   7.991  1.00 94.71           O  
ATOM   3308  CB  SER C 190       6.386  33.575   8.347  1.00 94.71           C  
ATOM   3309  OG  SER C 190       5.762  32.303   8.301  1.00 94.71           O  
ATOM   3310  N   LYS C 191       8.061  31.413  10.159  1.00 95.66           N  
ATOM   3311  CA  LYS C 191       8.281  29.996  10.432  1.00 95.66           C  
ATOM   3312  C   LYS C 191       7.198  29.439  11.353  1.00 95.66           C  
ATOM   3313  O   LYS C 191       6.906  30.022  12.400  1.00 95.66           O  
ATOM   3314  CB  LYS C 191       9.660  29.776  11.053  1.00 95.66           C  
ATOM   3315  CG  LYS C 191       9.995  28.315  11.317  1.00 95.66           C  
ATOM   3316  CD  LYS C 191      11.412  28.153  11.851  1.00 95.66           C  
ATOM   3317  CE  LYS C 191      11.766  26.688  12.067  1.00 95.66           C  
ATOM   3318  NZ  LYS C 191      13.205  26.513  12.425  1.00 95.66           N  
ATOM   3319  N   GLY C 192       6.516  28.409  10.957  1.00 94.70           N  
ATOM   3320  CA  GLY C 192       5.474  27.802  11.769  1.00 94.70           C  
ATOM   3321  C   GLY C 192       4.771  26.651  11.073  1.00 94.70           C  
ATOM   3322  O   GLY C 192       5.261  26.133  10.069  1.00 94.70           O  
ATOM   3323  N   LYS C 193       3.660  26.268  11.640  1.00 94.54           N  
ATOM   3324  CA  LYS C 193       2.889  25.147  11.113  1.00 94.54           C  
ATOM   3325  C   LYS C 193       1.906  25.612  10.041  1.00 94.54           C  
ATOM   3326  O   LYS C 193       1.308  24.791   9.342  1.00 94.54           O  
ATOM   3327  CB  LYS C 193       2.138  24.435  12.238  1.00 94.54           C  
ATOM   3328  CG  LYS C 193       3.045  23.816  13.292  1.00 94.54           C  
ATOM   3329  CD  LYS C 193       3.828  22.636  12.732  1.00 94.54           C  
ATOM   3330  CE  LYS C 193       4.628  21.928  13.818  1.00 94.54           C  
ATOM   3331  NZ  LYS C 193       5.785  21.172  13.251  1.00 94.54           N  
ATOM   3332  N   GLU C 194       1.865  26.960   9.902  1.00 94.86           N  
ATOM   3333  CA  GLU C 194       0.975  27.524   8.891  1.00 94.86           C  
ATOM   3334  C   GLU C 194       1.576  27.397   7.494  1.00 94.86           C  
ATOM   3335  O   GLU C 194       2.708  27.824   7.258  1.00 94.86           O  
ATOM   3336  CB  GLU C 194       0.669  28.991   9.202  1.00 94.86           C  
ATOM   3337  CG  GLU C 194      -0.087  29.199  10.505  1.00 94.86           C  
ATOM   3338  CD  GLU C 194      -1.576  28.912  10.387  1.00 94.86           C  
ATOM   3339  OE1 GLU C 194      -2.272  28.879  11.427  1.00 94.86           O  
ATOM   3340  OE2 GLU C 194      -2.049  28.717   9.245  1.00 94.86           O  
ATOM   3341  N   ALA C 195       0.843  26.908   6.606  1.00 95.91           N  
ATOM   3342  CA  ALA C 195       1.323  26.643   5.253  1.00 95.91           C  
ATOM   3343  C   ALA C 195       1.233  27.892   4.383  1.00 95.91           C  
ATOM   3344  O   ALA C 195       1.678  27.890   3.233  1.00 95.91           O  
ATOM   3345  CB  ALA C 195       0.529  25.500   4.622  1.00 95.91           C  
ATOM   3346  N   THR C 196       0.659  28.927   4.911  1.00 96.57           N  
ATOM   3347  CA  THR C 196       0.460  30.138   4.121  1.00 96.57           C  
ATOM   3348  C   THR C 196       1.146  31.332   4.779  1.00 96.57           C  
ATOM   3349  O   THR C 196       1.263  31.389   6.005  1.00 96.57           O  
ATOM   3350  CB  THR C 196      -1.038  30.443   3.933  1.00 96.57           C  
ATOM   3351  CG2 THR C 196      -1.743  29.304   3.205  1.00 96.57           C  
ATOM   3352  OG1 THR C 196      -1.647  30.623   5.218  1.00 96.57           O  
ATOM   3353  N   LEU C 197       1.692  32.158   3.987  1.00 95.96           N  
ATOM   3354  CA  LEU C 197       2.199  33.459   4.410  1.00 95.96           C  
ATOM   3355  C   LEU C 197       1.268  34.579   3.958  1.00 95.96           C  
ATOM   3356  O   LEU C 197       1.009  34.733   2.762  1.00 95.96           O  
ATOM   3357  CB  LEU C 197       3.606  33.693   3.854  1.00 95.96           C  
ATOM   3358  CG  LEU C 197       4.229  35.060   4.141  1.00 95.96           C  
ATOM   3359  CD1 LEU C 197       4.550  35.195   5.627  1.00 95.96           C  
ATOM   3360  CD2 LEU C 197       5.484  35.264   3.298  1.00 95.96           C  
ATOM   3361  N   THR C 198       0.711  35.259   4.862  1.00 95.95           N  
ATOM   3362  CA  THR C 198      -0.212  36.344   4.544  1.00 95.95           C  
ATOM   3363  C   THR C 198       0.376  37.691   4.956  1.00 95.95           C  
ATOM   3364  O   THR C 198       0.835  37.855   6.087  1.00 95.95           O  
ATOM   3365  CB  THR C 198      -1.571  36.141   5.238  1.00 95.95           C  
ATOM   3366  CG2 THR C 198      -2.578  37.199   4.796  1.00 95.95           C  
ATOM   3367  OG1 THR C 198      -2.081  34.844   4.905  1.00 95.95           O  
ATOM   3368  N   LYS C 199       0.504  38.650   4.102  1.00 94.19           N  
ATOM   3369  CA  LYS C 199       0.888  40.037   4.352  1.00 94.19           C  
ATOM   3370  C   LYS C 199      -0.235  40.996   3.969  1.00 94.19           C  
ATOM   3371  O   LYS C 199      -0.573  41.125   2.790  1.00 94.19           O  
ATOM   3372  CB  LYS C 199       2.163  40.387   3.582  1.00 94.19           C  
ATOM   3373  CG  LYS C 199       2.715  41.770   3.898  1.00 94.19           C  
ATOM   3374  CD  LYS C 199       4.235  41.799   3.808  1.00 94.19           C  
ATOM   3375  CE  LYS C 199       4.789  43.181   4.130  1.00 94.19           C  
ATOM   3376  NZ  LYS C 199       6.281  43.201   4.092  1.00 94.19           N  
ATOM   3377  N   PRO C 200      -0.807  41.578   4.908  1.00 93.76           N  
ATOM   3378  CA  PRO C 200      -1.900  42.501   4.593  1.00 93.76           C  
ATOM   3379  C   PRO C 200      -1.405  43.818   3.996  1.00 93.76           C  
ATOM   3380  O   PRO C 200      -0.271  44.228   4.252  1.00 93.76           O  
ATOM   3381  CB  PRO C 200      -2.567  42.734   5.950  1.00 93.76           C  
ATOM   3382  CG  PRO C 200      -1.483  42.509   6.953  1.00 93.76           C  
ATOM   3383  CD  PRO C 200      -0.485  41.550   6.370  1.00 93.76           C  
ATOM   3384  N   MET C 201      -2.172  44.458   3.202  1.00 91.43           N  
ATOM   3385  CA  MET C 201      -1.936  45.784   2.640  1.00 91.43           C  
ATOM   3386  C   MET C 201      -0.547  45.869   2.012  1.00 91.43           C  
ATOM   3387  O   MET C 201       0.285  46.670   2.443  1.00 91.43           O  
ATOM   3388  CB  MET C 201      -2.090  46.860   3.716  1.00 91.43           C  
ATOM   3389  CG  MET C 201      -3.491  46.950   4.296  1.00 91.43           C  
ATOM   3390  SD  MET C 201      -3.703  48.399   5.403  1.00 91.43           S  
ATOM   3391  CE  MET C 201      -4.953  47.748   6.546  1.00 91.43           C  
ATOM   3392  N   VAL C 202      -0.428  45.148   1.004  1.00 91.09           N  
ATOM   3393  CA  VAL C 202       0.891  45.024   0.396  1.00 91.09           C  
ATOM   3394  C   VAL C 202       1.240  46.310  -0.350  1.00 91.09           C  
ATOM   3395  O   VAL C 202       0.353  46.995  -0.867  1.00 91.09           O  
ATOM   3396  CB  VAL C 202       0.964  43.815  -0.563  1.00 91.09           C  
ATOM   3397  CG1 VAL C 202       0.180  44.095  -1.845  1.00 91.09           C  
ATOM   3398  CG2 VAL C 202       2.418  43.477  -0.887  1.00 91.09           C  
ATOM   3399  N   GLY C 203       2.538  46.697  -0.445  1.00 91.67           N  
ATOM   3400  CA  GLY C 203       3.096  47.815  -1.189  1.00 91.67           C  
ATOM   3401  C   GLY C 203       4.144  47.394  -2.201  1.00 91.67           C  
ATOM   3402  O   GLY C 203       4.457  46.208  -2.322  1.00 91.67           O  
ATOM   3403  N   PRO C 204       4.643  48.335  -3.030  1.00 91.46           N  
ATOM   3404  CA  PRO C 204       5.674  48.038  -4.027  1.00 91.46           C  
ATOM   3405  C   PRO C 204       6.931  47.427  -3.412  1.00 91.46           C  
ATOM   3406  O   PRO C 204       7.658  46.691  -4.086  1.00 91.46           O  
ATOM   3407  CB  PRO C 204       5.976  49.408  -4.639  1.00 91.46           C  
ATOM   3408  CG  PRO C 204       4.823  50.270  -4.238  1.00 91.46           C  
ATOM   3409  CD  PRO C 204       4.177  49.666  -3.023  1.00 91.46           C  
ATOM   3410  N   GLU C 205       7.150  47.653  -2.101  1.00 90.96           N  
ATOM   3411  CA  GLU C 205       8.339  47.124  -1.438  1.00 90.96           C  
ATOM   3412  C   GLU C 205       8.199  45.629  -1.163  1.00 90.96           C  
ATOM   3413  O   GLU C 205       9.195  44.938  -0.939  1.00 90.96           O  
ATOM   3414  CB  GLU C 205       8.607  47.877  -0.133  1.00 90.96           C  
ATOM   3415  CG  GLU C 205       7.505  47.721   0.904  1.00 90.96           C  
ATOM   3416  CD  GLU C 205       6.367  48.714   0.724  1.00 90.96           C  
ATOM   3417  OE1 GLU C 205       5.505  48.819   1.625  1.00 90.96           O  
ATOM   3418  OE2 GLU C 205       6.338  49.391  -0.327  1.00 90.96           O  
ATOM   3419  N   ASP C 206       6.961  45.244  -1.114  1.00 93.31           N  
ATOM   3420  CA  ASP C 206       6.688  43.841  -0.820  1.00 93.31           C  
ATOM   3421  C   ASP C 206       6.848  42.977  -2.069  1.00 93.31           C  
ATOM   3422  O   ASP C 206       6.796  41.749  -1.990  1.00 93.31           O  
ATOM   3423  CB  ASP C 206       5.281  43.677  -0.242  1.00 93.31           C  
ATOM   3424  CG  ASP C 206       5.112  44.348   1.109  1.00 93.31           C  
ATOM   3425  OD1 ASP C 206       5.989  44.185   1.986  1.00 93.31           O  
ATOM   3426  OD2 ASP C 206       4.093  45.045   1.301  1.00 93.31           O  
ATOM   3427  N   ALA C 207       7.033  43.593  -3.268  1.00 93.81           N  
ATOM   3428  CA  ALA C 207       7.260  42.843  -4.501  1.00 93.81           C  
ATOM   3429  C   ALA C 207       8.641  42.194  -4.502  1.00 93.81           C  
ATOM   3430  O   ALA C 207       9.550  42.654  -3.807  1.00 93.81           O  
ATOM   3431  CB  ALA C 207       7.103  43.756  -5.715  1.00 93.81           C  
ATOM   3432  N   GLY C 208       8.667  41.057  -5.201  1.00 93.39           N  
ATOM   3433  CA  GLY C 208       9.935  40.349  -5.281  1.00 93.39           C  
ATOM   3434  C   GLY C 208       9.777  38.840  -5.267  1.00 93.39           C  
ATOM   3435  O   GLY C 208       8.728  38.317  -5.646  1.00 93.39           O  
ATOM   3436  N   SER C 209      10.959  38.210  -4.819  1.00 95.09           N  
ATOM   3437  CA  SER C 209      11.006  36.752  -4.829  1.00 95.09           C  
ATOM   3438  C   SER C 209      10.934  36.188  -3.413  1.00 95.09           C  
ATOM   3439  O   SER C 209      11.557  36.720  -2.494  1.00 95.09           O  
ATOM   3440  CB  SER C 209      12.281  36.261  -5.517  1.00 95.09           C  
ATOM   3441  OG  SER C 209      12.321  36.692  -6.866  1.00 95.09           O  
ATOM   3442  N   TYR C 210      10.014  35.230  -3.258  1.00 96.15           N  
ATOM   3443  CA  TYR C 210       9.871  34.522  -1.992  1.00 96.15           C  
ATOM   3444  C   TYR C 210      10.103  33.027  -2.174  1.00 96.15           C  
ATOM   3445  O   TYR C 210       9.998  32.507  -3.287  1.00 96.15           O  
ATOM   3446  CB  TYR C 210       8.483  34.765  -1.393  1.00 96.15           C  
ATOM   3447  CG  TYR C 210       8.244  36.196  -0.977  1.00 96.15           C  
ATOM   3448  CD1 TYR C 210       8.338  36.579   0.360  1.00 96.15           C  
ATOM   3449  CD2 TYR C 210       7.922  37.169  -1.918  1.00 96.15           C  
ATOM   3450  CE1 TYR C 210       8.117  37.896   0.748  1.00 96.15           C  
ATOM   3451  CE2 TYR C 210       7.699  38.488  -1.541  1.00 96.15           C  
ATOM   3452  CZ  TYR C 210       7.799  38.842  -0.208  1.00 96.15           C  
ATOM   3453  OH  TYR C 210       7.578  40.148   0.171  1.00 96.15           O  
ATOM   3454  N   ARG C 211      10.494  32.371  -1.119  1.00 95.44           N  
ATOM   3455  CA  ARG C 211      10.725  30.929  -1.135  1.00 95.44           C  
ATOM   3456  C   ARG C 211      10.112  30.263   0.092  1.00 95.44           C  
ATOM   3457  O   ARG C 211      10.255  30.762   1.211  1.00 95.44           O  
ATOM   3458  CB  ARG C 211      12.223  30.625  -1.205  1.00 95.44           C  
ATOM   3459  CG  ARG C 211      12.544  29.150  -1.381  1.00 95.44           C  
ATOM   3460  CD  ARG C 211      14.045  28.901  -1.434  1.00 95.44           C  
ATOM   3461  NE  ARG C 211      14.682  29.181  -0.150  1.00 95.44           N  
ATOM   3462  CZ  ARG C 211      15.945  29.570   0.000  1.00 95.44           C  
ATOM   3463  NH1 ARG C 211      16.734  29.734  -1.055  1.00 95.44           N  
ATOM   3464  NH2 ARG C 211      16.423  29.797   1.215  1.00 95.44           N  
ATOM   3465  N   CYS C 212       9.362  29.268  -0.175  1.00 96.21           N  
ATOM   3466  CA  CYS C 212       8.811  28.471   0.915  1.00 96.21           C  
ATOM   3467  C   CYS C 212       9.544  27.141   1.043  1.00 96.21           C  
ATOM   3468  O   CYS C 212       9.837  26.490   0.038  1.00 96.21           O  
ATOM   3469  CB  CYS C 212       7.319  28.221   0.694  1.00 96.21           C  
ATOM   3470  SG  CYS C 212       6.609  27.007   1.828  1.00 96.21           S  
ATOM   3471  N   GLU C 213       9.883  26.694   2.211  1.00 94.55           N  
ATOM   3472  CA  GLU C 213      10.525  25.416   2.505  1.00 94.55           C  
ATOM   3473  C   GLU C 213       9.781  24.664   3.604  1.00 94.55           C  
ATOM   3474  O   GLU C 213       9.619  25.175   4.714  1.00 94.55           O  
ATOM   3475  CB  GLU C 213      11.986  25.630   2.910  1.00 94.55           C  
ATOM   3476  CG  GLU C 213      12.789  24.342   3.018  1.00 94.55           C  
ATOM   3477  CD  GLU C 213      14.262  24.577   3.314  1.00 94.55           C  
ATOM   3478  OE1 GLU C 213      14.898  23.710   3.955  1.00 94.55           O  
ATOM   3479  OE2 GLU C 213      14.784  25.636   2.899  1.00 94.55           O  
ATOM   3480  N   LEU C 214       9.262  23.571   3.250  1.00 95.29           N  
ATOM   3481  CA  LEU C 214       8.664  22.693   4.249  1.00 95.29           C  
ATOM   3482  C   LEU C 214       9.695  21.712   4.798  1.00 95.29           C  
ATOM   3483  O   LEU C 214      10.215  20.874   4.058  1.00 95.29           O  
ATOM   3484  CB  LEU C 214       7.481  21.926   3.652  1.00 95.29           C  
ATOM   3485  CG  LEU C 214       6.786  20.924   4.575  1.00 95.29           C  
ATOM   3486  CD1 LEU C 214       6.220  21.636   5.799  1.00 95.29           C  
ATOM   3487  CD2 LEU C 214       5.686  20.180   3.826  1.00 95.29           C  
ATOM   3488  N   GLY C 215       9.919  21.783   6.018  1.00 93.62           N  
ATOM   3489  CA  GLY C 215      10.936  20.953   6.645  1.00 93.62           C  
ATOM   3490  C   GLY C 215      10.467  19.536   6.915  1.00 93.62           C  
ATOM   3491  O   GLY C 215       9.266  19.259   6.889  1.00 93.62           O  
ATOM   3492  N   SER C 216      11.460  18.605   7.116  1.00 92.50           N  
ATOM   3493  CA  SER C 216      11.230  17.207   7.462  1.00 92.50           C  
ATOM   3494  C   SER C 216      12.223  16.727   8.515  1.00 92.50           C  
ATOM   3495  O   SER C 216      13.240  17.380   8.759  1.00 92.50           O  
ATOM   3496  CB  SER C 216      11.328  16.323   6.217  1.00 92.50           C  
ATOM   3497  OG  SER C 216      11.901  15.067   6.536  1.00 92.50           O  
ATOM   3498  N   VAL C 217      11.774  15.731   9.226  1.00 90.01           N  
ATOM   3499  CA  VAL C 217      12.663  15.152  10.228  1.00 90.01           C  
ATOM   3500  C   VAL C 217      13.921  14.611   9.551  1.00 90.01           C  
ATOM   3501  O   VAL C 217      14.963  14.461  10.194  1.00 90.01           O  
ATOM   3502  CB  VAL C 217      11.963  14.031  11.028  1.00 90.01           C  
ATOM   3503  CG1 VAL C 217      10.893  14.612  11.949  1.00 90.01           C  
ATOM   3504  CG2 VAL C 217      11.353  13.001  10.078  1.00 90.01           C  
ATOM   3505  N   ASN C 218      13.750  14.460   8.295  1.00 83.03           N  
ATOM   3506  CA  ASN C 218      14.938  14.091   7.533  1.00 83.03           C  
ATOM   3507  C   ASN C 218      15.814  15.305   7.236  1.00 83.03           C  
ATOM   3508  O   ASN C 218      15.447  16.435   7.566  1.00 83.03           O  
ATOM   3509  CB  ASN C 218      14.544  13.390   6.230  1.00 83.03           C  
ATOM   3510  CG  ASN C 218      13.910  12.034   6.465  1.00 83.03           C  
ATOM   3511  ND2 ASN C 218      13.331  11.460   5.417  1.00 83.03           N  
ATOM   3512  OD1 ASN C 218      13.941  11.505   7.580  1.00 83.03           O  
ATOM   3513  N   SER C 219      17.047  15.231   6.911  1.00 78.45           N  
ATOM   3514  CA  SER C 219      17.990  16.317   6.663  1.00 78.45           C  
ATOM   3515  C   SER C 219      17.584  17.134   5.441  1.00 78.45           C  
ATOM   3516  O   SER C 219      17.893  18.323   5.352  1.00 78.45           O  
ATOM   3517  CB  SER C 219      19.404  15.765   6.471  1.00 78.45           C  
ATOM   3518  OG  SER C 219      19.364  14.419   6.030  1.00 78.45           O  
ATOM   3519  N   SER C 220      16.656  16.631   4.604  1.00 86.38           N  
ATOM   3520  CA  SER C 220      16.260  17.333   3.387  1.00 86.38           C  
ATOM   3521  C   SER C 220      14.823  17.836   3.483  1.00 86.38           C  
ATOM   3522  O   SER C 220      13.978  17.199   4.114  1.00 86.38           O  
ATOM   3523  CB  SER C 220      16.409  16.421   2.169  1.00 86.38           C  
ATOM   3524  OG  SER C 220      15.609  15.258   2.309  1.00 86.38           O  
ATOM   3525  N   PRO C 221      14.634  19.061   2.963  1.00 91.91           N  
ATOM   3526  CA  PRO C 221      13.263  19.577   2.981  1.00 91.91           C  
ATOM   3527  C   PRO C 221      12.294  18.705   2.187  1.00 91.91           C  
ATOM   3528  O   PRO C 221      12.701  18.026   1.240  1.00 91.91           O  
ATOM   3529  CB  PRO C 221      13.400  20.962   2.340  1.00 91.91           C  
ATOM   3530  CG  PRO C 221      14.840  21.062   1.952  1.00 91.91           C  
ATOM   3531  CD  PRO C 221      15.533  19.792   2.355  1.00 91.91           C  
ATOM   3532  N   ALA C 222      11.070  18.699   2.617  1.00 94.52           N  
ATOM   3533  CA  ALA C 222      10.025  17.927   1.949  1.00 94.52           C  
ATOM   3534  C   ALA C 222       9.558  18.624   0.675  1.00 94.52           C  
ATOM   3535  O   ALA C 222       9.345  17.977  -0.353  1.00 94.52           O  
ATOM   3536  CB  ALA C 222       8.846  17.699   2.892  1.00 94.52           C  
ATOM   3537  N   THR C 223       9.430  19.941   0.798  1.00 95.23           N  
ATOM   3538  CA  THR C 223       8.939  20.722  -0.332  1.00 95.23           C  
ATOM   3539  C   THR C 223       9.640  22.075  -0.400  1.00 95.23           C  
ATOM   3540  O   THR C 223       9.936  22.680   0.632  1.00 95.23           O  
ATOM   3541  CB  THR C 223       7.416  20.932  -0.246  1.00 95.23           C  
ATOM   3542  CG2 THR C 223       6.926  21.856  -1.356  1.00 95.23           C  
ATOM   3543  OG1 THR C 223       6.756  19.666  -0.368  1.00 95.23           O  
ATOM   3544  N   ILE C 224       9.958  22.463  -1.655  1.00 95.27           N  
ATOM   3545  CA  ILE C 224      10.469  23.803  -1.920  1.00 95.27           C  
ATOM   3546  C   ILE C 224       9.651  24.458  -3.030  1.00 95.27           C  
ATOM   3547  O   ILE C 224       9.537  23.912  -4.130  1.00 95.27           O  
ATOM   3548  CB  ILE C 224      11.966  23.772  -2.303  1.00 95.27           C  
ATOM   3549  CG1 ILE C 224      12.793  23.148  -1.174  1.00 95.27           C  
ATOM   3550  CG2 ILE C 224      12.467  25.181  -2.636  1.00 95.27           C  
ATOM   3551  CD1 ILE C 224      14.258  22.932  -1.527  1.00 95.27           C  
ATOM   3552  N   ILE C 225       9.092  25.570  -2.749  1.00 95.81           N  
ATOM   3553  CA  ILE C 225       8.320  26.315  -3.738  1.00 95.81           C  
ATOM   3554  C   ILE C 225       8.832  27.751  -3.819  1.00 95.81           C  
ATOM   3555  O   ILE C 225       9.059  28.394  -2.791  1.00 95.81           O  
ATOM   3556  CB  ILE C 225       6.811  26.303  -3.403  1.00 95.81           C  
ATOM   3557  CG1 ILE C 225       6.271  24.868  -3.421  1.00 95.81           C  
ATOM   3558  CG2 ILE C 225       6.033  27.192  -4.378  1.00 95.81           C  
ATOM   3559  CD1 ILE C 225       4.802  24.753  -3.040  1.00 95.81           C  
ATOM   3560  N   ASN C 226       8.986  28.242  -5.013  1.00 95.00           N  
ATOM   3561  CA  ASN C 226       9.401  29.621  -5.239  1.00 95.00           C  
ATOM   3562  C   ASN C 226       8.237  30.487  -5.713  1.00 95.00           C  
ATOM   3563  O   ASN C 226       7.414  30.042  -6.514  1.00 95.00           O  
ATOM   3564  CB  ASN C 226      10.551  29.678  -6.246  1.00 95.00           C  
ATOM   3565  CG  ASN C 226      11.796  28.969  -5.753  1.00 95.00           C  
ATOM   3566  ND2 ASN C 226      12.275  28.003  -6.527  1.00 95.00           N  
ATOM   3567  OD1 ASN C 226      12.323  29.287  -4.684  1.00 95.00           O  
ATOM   3568  N   PHE C 227       8.169  31.680  -5.114  1.00 95.91           N  
ATOM   3569  CA  PHE C 227       7.111  32.615  -5.479  1.00 95.91           C  
ATOM   3570  C   PHE C 227       7.697  33.889  -6.075  1.00 95.91           C  
ATOM   3571  O   PHE C 227       8.725  34.384  -5.608  1.00 95.91           O  
ATOM   3572  CB  PHE C 227       6.248  32.954  -4.259  1.00 95.91           C  
ATOM   3573  CG  PHE C 227       5.594  31.755  -3.625  1.00 95.91           C  
ATOM   3574  CD1 PHE C 227       4.327  31.346  -4.021  1.00 95.91           C  
ATOM   3575  CD2 PHE C 227       6.250  31.037  -2.634  1.00 95.91           C  
ATOM   3576  CE1 PHE C 227       3.721  30.236  -3.436  1.00 95.91           C  
ATOM   3577  CE2 PHE C 227       5.650  29.927  -2.044  1.00 95.91           C  
ATOM   3578  CZ  PHE C 227       4.386  29.529  -2.446  1.00 95.91           C  
ATOM   3579  N   HIS C 228       7.138  34.313  -7.162  1.00 95.96           N  
ATOM   3580  CA  HIS C 228       7.433  35.624  -7.728  1.00 95.96           C  
ATOM   3581  C   HIS C 228       6.238  36.561  -7.596  1.00 95.96           C  
ATOM   3582  O   HIS C 228       5.226  36.384  -8.278  1.00 95.96           O  
ATOM   3583  CB  HIS C 228       7.840  35.495  -9.196  1.00 95.96           C  
ATOM   3584  CG  HIS C 228       8.353  36.768  -9.790  1.00 95.96           C  
ATOM   3585  CD2 HIS C 228       7.897  37.514 -10.824  1.00 95.96           C  
ATOM   3586  ND1 HIS C 228       9.476  37.411  -9.316  1.00 95.96           N  
ATOM   3587  CE1 HIS C 228       9.687  38.502 -10.034  1.00 95.96           C  
ATOM   3588  NE2 HIS C 228       8.743  38.588 -10.955  1.00 95.96           N  
ATOM   3589  N   VAL C 229       6.394  37.566  -6.752  1.00 95.60           N  
ATOM   3590  CA  VAL C 229       5.281  38.449  -6.418  1.00 95.60           C  
ATOM   3591  C   VAL C 229       5.425  39.769  -7.173  1.00 95.60           C  
ATOM   3592  O   VAL C 229       6.482  40.402  -7.133  1.00 95.60           O  
ATOM   3593  CB  VAL C 229       5.201  38.710  -4.897  1.00 95.60           C  
ATOM   3594  CG1 VAL C 229       4.055  39.667  -4.574  1.00 95.60           C  
ATOM   3595  CG2 VAL C 229       5.035  37.396  -4.139  1.00 95.60           C  
ATOM   3596  N   THR C 230       4.372  40.145  -7.881  1.00 94.90           N  
ATOM   3597  CA  THR C 230       4.291  41.434  -8.561  1.00 94.90           C  
ATOM   3598  C   THR C 230       3.127  42.259  -8.017  1.00 94.90           C  
ATOM   3599  O   THR C 230       1.998  41.769  -7.935  1.00 94.90           O  
ATOM   3600  CB  THR C 230       4.132  41.255 -10.082  1.00 94.90           C  
ATOM   3601  CG2 THR C 230       5.475  41.378 -10.793  1.00 94.90           C  
ATOM   3602  OG1 THR C 230       3.577  39.961 -10.350  1.00 94.90           O  
ATOM   3603  N   VAL C 231       3.455  43.465  -7.563  1.00 93.06           N  
ATOM   3604  CA  VAL C 231       2.424  44.350  -7.030  1.00 93.06           C  
ATOM   3605  C   VAL C 231       1.954  45.312  -8.120  1.00 93.06           C  
ATOM   3606  O   VAL C 231       2.757  46.052  -8.691  1.00 93.06           O  
ATOM   3607  CB  VAL C 231       2.934  45.141  -5.804  1.00 93.06           C  
ATOM   3608  CG1 VAL C 231       1.845  46.070  -5.270  1.00 93.06           C  
ATOM   3609  CG2 VAL C 231       3.408  44.185  -4.712  1.00 93.06           C  
ATOM   3610  N   LEU C 232       0.666  45.277  -8.424  1.00 92.04           N  
ATOM   3611  CA  LEU C 232       0.072  46.129  -9.449  1.00 92.04           C  
ATOM   3612  C   LEU C 232      -0.449  47.428  -8.841  1.00 92.04           C  
ATOM   3613  O   LEU C 232      -1.037  47.419  -7.757  1.00 92.04           O  
ATOM   3614  CB  LEU C 232      -1.065  45.396 -10.164  1.00 92.04           C  
ATOM   3615  CG  LEU C 232      -0.716  44.039 -10.779  1.00 92.04           C  
ATOM   3616  CD1 LEU C 232      -1.985  43.303 -11.195  1.00 92.04           C  
ATOM   3617  CD2 LEU C 232       0.221  44.216 -11.968  1.00 92.04           C  
ATOM   3618  N   PRO C 233      -0.037  48.524  -9.361  1.00 84.62           N  
ATOM   3619  CA  PRO C 233      -0.489  49.811  -8.830  1.00 84.62           C  
ATOM   3620  C   PRO C 233      -2.007  49.967  -8.870  1.00 84.62           C  
ATOM   3621  O   PRO C 233      -2.681  49.284  -9.644  1.00 84.62           O  
ATOM   3622  CB  PRO C 233       0.189  50.830  -9.752  1.00 84.62           C  
ATOM   3623  CG  PRO C 233       0.649  50.032 -10.929  1.00 84.62           C  
ATOM   3624  CD  PRO C 233       0.544  48.573 -10.587  1.00 84.62           C  
ATOM   3625  N   LYS C 234      -2.601  50.513  -7.895  1.00 70.91           N  
ATOM   3626  CA  LYS C 234      -4.038  50.765  -7.833  1.00 70.91           C  
ATOM   3627  C   LYS C 234      -4.538  51.413  -9.120  1.00 70.91           C  
ATOM   3628  O   LYS C 234      -3.879  52.294  -9.675  1.00 70.91           O  
ATOM   3629  CB  LYS C 234      -4.375  51.653  -6.634  1.00 70.91           C  
ATOM   3630  CG  LYS C 234      -5.301  50.999  -5.619  1.00 70.91           C  
ATOM   3631  CD  LYS C 234      -5.613  51.935  -4.460  1.00 70.91           C  
ATOM   3632  CE  LYS C 234      -6.533  51.278  -3.441  1.00 70.91           C  
ATOM   3633  NZ  LYS C 234      -6.814  52.181  -2.285  1.00 70.91           N  
ATOM   3634  N   MET C 235      -5.049  50.714 -10.022  1.00 61.00           N  
ATOM   3635  CA  MET C 235      -5.644  51.404 -11.163  1.00 61.00           C  
ATOM   3636  C   MET C 235      -6.552  52.538 -10.700  1.00 61.00           C  
ATOM   3637  O   MET C 235      -7.353  52.363  -9.781  1.00 61.00           O  
ATOM   3638  CB  MET C 235      -6.434  50.423 -12.032  1.00 61.00           C  
ATOM   3639  CG  MET C 235      -5.564  49.565 -12.935  1.00 61.00           C  
ATOM   3640  SD  MET C 235      -6.357  49.219 -14.553  1.00 61.00           S  
ATOM   3641  CE  MET C 235      -4.967  48.454 -15.433  1.00 61.00           C  
ATOM   3642  N   ILE C 236      -6.047  53.790 -10.552  1.00 50.70           N  
ATOM   3643  CA  ILE C 236      -7.008  54.881 -10.434  1.00 50.70           C  
ATOM   3644  C   ILE C 236      -8.185  54.636 -11.376  1.00 50.70           C  
ATOM   3645  O   ILE C 236      -8.004  54.539 -12.592  1.00 50.70           O  
ATOM   3646  CB  ILE C 236      -6.354  56.247 -10.737  1.00 50.70           C  
ATOM   3647  CG1 ILE C 236      -5.098  56.440  -9.880  1.00 50.70           C  
ATOM   3648  CG2 ILE C 236      -7.352  57.386 -10.510  1.00 50.70           C  
ATOM   3649  CD1 ILE C 236      -4.208  57.589 -10.334  1.00 50.70           C  
ATOM   3650  N   LYS C 237      -9.120  53.663 -11.039  1.00 48.45           N  
ATOM   3651  CA  LYS C 237     -10.324  53.699 -11.863  1.00 48.45           C  
ATOM   3652  C   LYS C 237     -10.665  55.128 -12.275  1.00 48.45           C  
ATOM   3653  O   LYS C 237     -10.876  55.993 -11.423  1.00 48.45           O  
ATOM   3654  CB  LYS C 237     -11.504  53.075 -11.116  1.00 48.45           C  
ATOM   3655  CG  LYS C 237     -11.662  51.579 -11.349  1.00 48.45           C  
ATOM   3656  CD  LYS C 237     -12.897  51.031 -10.647  1.00 48.45           C  
ATOM   3657  CE  LYS C 237     -13.020  49.524 -10.826  1.00 48.45           C  
ATOM   3658  NZ  LYS C 237     -14.222  48.979 -10.125  1.00 48.45           N  
ATOM   3659  N   GLU C 238      -9.936  55.821 -13.176  1.00 44.39           N  
ATOM   3660  CA  GLU C 238     -10.535  57.046 -13.697  1.00 44.39           C  
ATOM   3661  C   GLU C 238     -12.048  56.903 -13.839  1.00 44.39           C  
ATOM   3662  O   GLU C 238     -12.529  55.987 -14.509  1.00 44.39           O  
ATOM   3663  CB  GLU C 238      -9.912  57.418 -15.045  1.00 44.39           C  
ATOM   3664  CG  GLU C 238      -9.110  58.711 -15.016  1.00 44.39           C  
ATOM   3665  CD  GLU C 238      -8.467  59.048 -16.351  1.00 44.39           C  
ATOM   3666  OE1 GLU C 238      -7.919  60.165 -16.497  1.00 44.39           O  
ATOM   3667  OE2 GLU C 238      -8.511  58.188 -17.261  1.00 44.39           O  
ATOM   3668  N   GLU C 239     -12.801  57.028 -12.700  1.00 43.74           N  
ATOM   3669  CA  GLU C 239     -14.256  57.106 -12.784  1.00 43.74           C  
ATOM   3670  C   GLU C 239     -14.699  57.812 -14.062  1.00 43.74           C  
ATOM   3671  O   GLU C 239     -14.351  58.974 -14.289  1.00 43.74           O  
ATOM   3672  CB  GLU C 239     -14.828  57.827 -11.560  1.00 43.74           C  
ATOM   3673  CG  GLU C 239     -15.780  56.975 -10.734  1.00 43.74           C  
ATOM   3674  CD  GLU C 239     -16.313  57.692  -9.504  1.00 43.74           C  
ATOM   3675  OE1 GLU C 239     -17.250  57.172  -8.856  1.00 43.74           O  
ATOM   3676  OE2 GLU C 239     -15.791  58.784  -9.186  1.00 43.74           O  
ATOM   3677  N   LYS C 240     -14.646  57.242 -15.211  1.00 44.02           N  
ATOM   3678  CA  LYS C 240     -15.276  57.905 -16.349  1.00 44.02           C  
ATOM   3679  C   LYS C 240     -16.558  58.618 -15.931  1.00 44.02           C  
ATOM   3680  O   LYS C 240     -17.398  58.041 -15.237  1.00 44.02           O  
ATOM   3681  CB  LYS C 240     -15.576  56.896 -17.459  1.00 44.02           C  
ATOM   3682  CG  LYS C 240     -14.499  56.815 -18.530  1.00 44.02           C  
ATOM   3683  CD  LYS C 240     -14.879  55.835 -19.632  1.00 44.02           C  
ATOM   3684  CE  LYS C 240     -13.758  55.673 -20.650  1.00 44.02           C  
ATOM   3685  NZ  LYS C 240     -14.101  54.667 -21.698  1.00 44.02           N  
ATOM   3686  N   PRO C 241     -16.555  60.003 -15.791  1.00 43.28           N  
ATOM   3687  CA  PRO C 241     -17.760  60.720 -15.365  1.00 43.28           C  
ATOM   3688  C   PRO C 241     -19.034  60.158 -15.991  1.00 43.28           C  
ATOM   3689  O   PRO C 241     -19.003  59.656 -17.118  1.00 43.28           O  
ATOM   3690  CB  PRO C 241     -17.504  62.153 -15.839  1.00 43.28           C  
ATOM   3691  CG  PRO C 241     -16.270  62.063 -16.678  1.00 43.28           C  
ATOM   3692  CD  PRO C 241     -15.769  60.648 -16.638  1.00 43.28           C  
ATOM   3693  N   SER C 242     -19.905  59.520 -15.193  1.00 41.33           N  
ATOM   3694  CA  SER C 242     -21.175  59.013 -15.700  1.00 41.33           C  
ATOM   3695  C   SER C 242     -21.764  59.947 -16.751  1.00 41.33           C  
ATOM   3696  O   SER C 242     -21.822  61.162 -16.548  1.00 41.33           O  
ATOM   3697  CB  SER C 242     -22.173  58.826 -14.556  1.00 41.33           C  
ATOM   3698  OG  SER C 242     -21.641  57.969 -13.560  1.00 41.33           O  
ATOM   3699  N   PRO C 243     -21.612  59.667 -18.090  1.00 37.85           N  
ATOM   3700  CA  PRO C 243     -22.171  60.603 -19.069  1.00 37.85           C  
ATOM   3701  C   PRO C 243     -23.515  61.182 -18.630  1.00 37.85           C  
ATOM   3702  O   PRO C 243     -24.295  60.501 -17.959  1.00 37.85           O  
ATOM   3703  CB  PRO C 243     -22.332  59.744 -20.325  1.00 37.85           C  
ATOM   3704  CG  PRO C 243     -22.196  58.336 -19.846  1.00 37.85           C  
ATOM   3705  CD  PRO C 243     -21.711  58.359 -18.425  1.00 37.85           C  
ATOM   3706  N   ASN C 244     -23.606  62.474 -18.205  1.00 33.77           N  
ATOM   3707  CA  ASN C 244     -24.851  63.171 -17.899  1.00 33.77           C  
ATOM   3708  C   ASN C 244     -25.980  62.732 -18.826  1.00 33.77           C  
ATOM   3709  O   ASN C 244     -25.872  62.857 -20.047  1.00 33.77           O  
ATOM   3710  CB  ASN C 244     -24.653  64.686 -17.985  1.00 33.77           C  
ATOM   3711  CG  ASN C 244     -24.208  65.291 -16.668  1.00 33.77           C  
ATOM   3712  ND2 ASN C 244     -23.680  66.508 -16.723  1.00 33.77           N  
ATOM   3713  OD1 ASN C 244     -24.337  64.670 -15.610  1.00 33.77           O  
ATOM   3714  N   ILE C 245     -26.658  61.554 -18.601  1.00 33.37           N  
ATOM   3715  CA  ILE C 245     -27.852  61.161 -19.340  1.00 33.37           C  
ATOM   3716  C   ILE C 245     -28.754  62.375 -19.549  1.00 33.37           C  
ATOM   3717  O   ILE C 245     -29.222  62.983 -18.584  1.00 33.37           O  
ATOM   3718  CB  ILE C 245     -28.625  60.039 -18.610  1.00 33.37           C  
ATOM   3719  CG1 ILE C 245     -27.748  58.790 -18.469  1.00 33.37           C  
ATOM   3720  CG2 ILE C 245     -29.928  59.714 -19.345  1.00 33.37           C  
ATOM   3721  CD1 ILE C 245     -28.270  57.777 -17.460  1.00 33.37           C  
ATOM   3722  N   VAL C 246     -28.453  63.295 -20.472  1.00 34.59           N  
ATOM   3723  CA  VAL C 246     -29.376  64.360 -20.853  1.00 34.59           C  
ATOM   3724  C   VAL C 246     -30.783  63.789 -21.021  1.00 34.59           C  
ATOM   3725  O   VAL C 246     -30.978  62.806 -21.738  1.00 34.59           O  
ATOM   3726  CB  VAL C 246     -28.926  65.062 -22.155  1.00 34.59           C  
ATOM   3727  CG1 VAL C 246     -29.658  66.390 -22.333  1.00 34.59           C  
ATOM   3728  CG2 VAL C 246     -27.414  65.278 -22.148  1.00 34.59           C  
ATOM   3729  N   THR C 247     -31.681  63.847 -20.049  1.00 31.98           N  
ATOM   3730  CA  THR C 247     -33.092  63.479 -20.061  1.00 31.98           C  
ATOM   3731  C   THR C 247     -33.779  64.010 -21.317  1.00 31.98           C  
ATOM   3732  O   THR C 247     -33.716  65.206 -21.607  1.00 31.98           O  
ATOM   3733  CB  THR C 247     -33.819  64.009 -18.812  1.00 31.98           C  
ATOM   3734  CG2 THR C 247     -33.838  62.965 -17.701  1.00 31.98           C  
ATOM   3735  OG1 THR C 247     -33.147  65.183 -18.337  1.00 31.98           O  
ATOM   3736  N   PRO C 248     -33.873  63.185 -22.403  1.00 30.01           N  
ATOM   3737  CA  PRO C 248     -34.542  63.656 -23.617  1.00 30.01           C  
ATOM   3738  C   PRO C 248     -35.850  64.388 -23.324  1.00 30.01           C  
ATOM   3739  O   PRO C 248     -36.682  63.893 -22.559  1.00 30.01           O  
ATOM   3740  CB  PRO C 248     -34.803  62.366 -24.398  1.00 30.01           C  
ATOM   3741  CG  PRO C 248     -34.357  61.270 -23.486  1.00 30.01           C  
ATOM   3742  CD  PRO C 248     -33.918  61.881 -22.187  1.00 30.01           C  
ATOM   3743  N   GLY C 249     -35.940  65.725 -23.119  1.00 28.05           N  
ATOM   3744  CA  GLY C 249     -37.191  66.446 -22.951  1.00 28.05           C  
ATOM   3745  C   GLY C 249     -38.268  66.006 -23.925  1.00 28.05           C  
ATOM   3746  O   GLY C 249     -37.975  65.367 -24.936  1.00 28.05           O  
ATOM   3747  N   GLU C 250     -39.586  66.094 -23.591  1.00 30.85           N  
ATOM   3748  CA  GLU C 250     -40.903  65.744 -24.117  1.00 30.85           C  
ATOM   3749  C   GLU C 250     -41.118  66.337 -25.507  1.00 30.85           C  
ATOM   3750  O   GLU C 250     -41.587  67.469 -25.639  1.00 30.85           O  
ATOM   3751  CB  GLU C 250     -42.005  66.220 -23.167  1.00 30.85           C  
ATOM   3752  CG  GLU C 250     -42.902  65.101 -22.656  1.00 30.85           C  
ATOM   3753  CD  GLU C 250     -43.852  65.548 -21.556  1.00 30.85           C  
ATOM   3754  OE1 GLU C 250     -44.815  64.809 -21.249  1.00 30.85           O  
ATOM   3755  OE2 GLU C 250     -43.632  66.647 -20.999  1.00 30.85           O  
ATOM   3756  N   ALA C 251     -40.124  66.339 -26.423  1.00 26.01           N  
ATOM   3757  CA  ALA C 251     -40.447  67.071 -27.645  1.00 26.01           C  
ATOM   3758  C   ALA C 251     -41.781  66.609 -28.225  1.00 26.01           C  
ATOM   3759  O   ALA C 251     -42.057  65.409 -28.283  1.00 26.01           O  
ATOM   3760  CB  ALA C 251     -39.335  66.902 -28.677  1.00 26.01           C  
ATOM   3761  N   THR C 252     -42.731  67.532 -28.543  1.00 28.03           N  
ATOM   3762  CA  THR C 252     -44.127  67.875 -28.793  1.00 28.03           C  
ATOM   3763  C   THR C 252     -44.566  67.389 -30.171  1.00 28.03           C  
ATOM   3764  O   THR C 252     -45.752  67.437 -30.504  1.00 28.03           O  
ATOM   3765  CB  THR C 252     -44.357  69.393 -28.684  1.00 28.03           C  
ATOM   3766  CG2 THR C 252     -45.845  69.728 -28.710  1.00 28.03           C  
ATOM   3767  OG1 THR C 252     -43.794  69.870 -27.455  1.00 28.03           O  
ATOM   3768  N   THR C 253     -43.849  66.591 -30.937  1.00 23.78           N  
ATOM   3769  CA  THR C 253     -44.342  66.743 -32.301  1.00 23.78           C  
ATOM   3770  C   THR C 253     -45.803  66.312 -32.400  1.00 23.78           C  
ATOM   3771  O   THR C 253     -46.132  65.152 -32.142  1.00 23.78           O  
ATOM   3772  CB  THR C 253     -43.495  65.927 -33.295  1.00 23.78           C  
ATOM   3773  CG2 THR C 253     -42.713  66.842 -34.232  1.00 23.78           C  
ATOM   3774  OG1 THR C 253     -42.574  65.106 -32.568  1.00 23.78           O  
ATOM   3775  N   GLU C 254     -46.824  67.214 -32.203  1.00 28.01           N  
ATOM   3776  CA  GLU C 254     -48.242  67.107 -32.534  1.00 28.01           C  
ATOM   3777  C   GLU C 254     -48.442  66.802 -34.016  1.00 28.01           C  
ATOM   3778  O   GLU C 254     -49.576  66.666 -34.480  1.00 28.01           O  
ATOM   3779  CB  GLU C 254     -48.982  68.394 -32.158  1.00 28.01           C  
ATOM   3780  CG  GLU C 254     -49.565  68.380 -30.753  1.00 28.01           C  
ATOM   3781  CD  GLU C 254     -50.393  69.615 -30.434  1.00 28.01           C  
ATOM   3782  OE1 GLU C 254     -51.150  69.596 -29.437  1.00 28.01           O  
ATOM   3783  OE2 GLU C 254     -50.283  70.607 -31.188  1.00 28.01           O  
ATOM   3784  N   SER C 255     -47.407  66.590 -34.857  1.00 24.16           N  
ATOM   3785  CA  SER C 255     -47.681  66.974 -36.237  1.00 24.16           C  
ATOM   3786  C   SER C 255     -48.889  66.226 -36.790  1.00 24.16           C  
ATOM   3787  O   SER C 255     -49.014  65.014 -36.602  1.00 24.16           O  
ATOM   3788  CB  SER C 255     -46.459  66.711 -37.119  1.00 24.16           C  
ATOM   3789  OG  SER C 255     -45.827  65.497 -36.752  1.00 24.16           O  
ATOM   3790  N   SER C 256     -49.990  66.921 -37.246  1.00 28.19           N  
ATOM   3791  CA  SER C 256     -51.350  66.903 -37.775  1.00 28.19           C  
ATOM   3792  C   SER C 256     -51.410  66.183 -39.118  1.00 28.19           C  
ATOM   3793  O   SER C 256     -52.483  66.059 -39.713  1.00 28.19           O  
ATOM   3794  CB  SER C 256     -51.884  68.328 -37.926  1.00 28.19           C  
ATOM   3795  OG  SER C 256     -50.934  69.155 -38.574  1.00 28.19           O  
ATOM   3796  N   ILE C 257     -50.335  65.866 -39.804  1.00 23.84           N  
ATOM   3797  CA  ILE C 257     -50.485  65.986 -41.249  1.00 23.84           C  
ATOM   3798  C   ILE C 257     -51.637  65.103 -41.723  1.00 23.84           C  
ATOM   3799  O   ILE C 257     -51.817  63.987 -41.229  1.00 23.84           O  
ATOM   3800  CB  ILE C 257     -49.181  65.607 -41.987  1.00 23.84           C  
ATOM   3801  CG1 ILE C 257     -48.046  66.557 -41.585  1.00 23.84           C  
ATOM   3802  CG2 ILE C 257     -49.395  65.619 -43.503  1.00 23.84           C  
ATOM   3803  CD1 ILE C 257     -46.673  66.125 -42.082  1.00 23.84           C  
ATOM   3804  N   SER C 258     -52.394  65.469 -42.891  1.00 26.41           N  
ATOM   3805  CA  SER C 258     -53.459  65.561 -43.883  1.00 26.41           C  
ATOM   3806  C   SER C 258     -53.573  64.273 -44.694  1.00 26.41           C  
ATOM   3807  O   SER C 258     -54.678  63.817 -44.992  1.00 26.41           O  
ATOM   3808  CB  SER C 258     -53.218  66.744 -44.821  1.00 26.41           C  
ATOM   3809  OG  SER C 258     -54.247  66.834 -45.792  1.00 26.41           O  
ATOM   3810  N   LEU C 259     -52.553  63.439 -45.365  1.00 21.67           N  
ATOM   3811  CA  LEU C 259     -52.595  63.199 -46.803  1.00 21.67           C  
ATOM   3812  C   LEU C 259     -53.610  62.114 -47.144  1.00 21.67           C  
ATOM   3813  O   LEU C 259     -53.276  60.926 -47.154  1.00 21.67           O  
ATOM   3814  CB  LEU C 259     -51.211  62.802 -47.322  1.00 21.67           C  
ATOM   3815  CG  LEU C 259     -50.346  63.932 -47.880  1.00 21.67           C  
ATOM   3816  CD1 LEU C 259     -48.866  63.595 -47.721  1.00 21.67           C  
ATOM   3817  CD2 LEU C 259     -50.684  64.192 -49.345  1.00 21.67           C  
ATOM   3818  N   GLN C 260     -55.061  62.033 -46.802  1.00 25.00           N  
ATOM   3819  CA  GLN C 260     -56.405  62.206 -47.343  1.00 25.00           C  
ATOM   3820  C   GLN C 260     -56.503  63.480 -48.177  1.00 25.00           C  
ATOM   3821  O   GLN C 260     -57.585  63.843 -48.642  1.00 25.00           O  
ATOM   3822  CB  GLN C 260     -57.438  62.237 -46.215  1.00 25.00           C  
ATOM   3823  CG  GLN C 260     -57.935  60.860 -45.799  1.00 25.00           C  
ATOM   3824  CD  GLN C 260     -59.139  60.924 -44.877  1.00 25.00           C  
ATOM   3825  NE2 GLN C 260     -59.820  59.795 -44.711  1.00 25.00           N  
ATOM   3826  OE1 GLN C 260     -59.452  61.979 -44.318  1.00 25.00           O  
ATOM   3827  N   PRO C 261     -56.013  64.633 -48.819  1.00 23.73           N  
ATOM   3828  CA  PRO C 261     -56.255  64.895 -50.240  1.00 23.73           C  
ATOM   3829  C   PRO C 261     -55.690  63.802 -51.145  1.00 23.73           C  
ATOM   3830  O   PRO C 261     -56.159  63.626 -52.272  1.00 23.73           O  
ATOM   3831  CB  PRO C 261     -55.538  66.226 -50.480  1.00 23.73           C  
ATOM   3832  CG  PRO C 261     -54.739  66.458 -49.239  1.00 23.73           C  
ATOM   3833  CD  PRO C 261     -55.047  65.361 -48.259  1.00 23.73           C  
ATOM   3834  N   LEU C 262     -54.499  63.288 -51.309  1.00 24.92           N  
ATOM   3835  CA  LEU C 262     -53.906  63.234 -52.641  1.00 24.92           C  
ATOM   3836  C   LEU C 262     -54.583  62.167 -53.495  1.00 24.92           C  
ATOM   3837  O   LEU C 262     -55.104  61.182 -52.968  1.00 24.92           O  
ATOM   3838  CB  LEU C 262     -52.404  62.950 -52.547  1.00 24.92           C  
ATOM   3839  CG  LEU C 262     -51.484  64.172 -52.522  1.00 24.92           C  
ATOM   3840  CD1 LEU C 262     -50.166  63.829 -51.836  1.00 24.92           C  
ATOM   3841  CD2 LEU C 262     -51.239  64.686 -53.936  1.00 24.92           C  
ATOM   3842  N   GLN C 263     -54.202  61.956 -55.074  1.00 26.47           N  
ATOM   3843  CA  GLN C 263     -54.452  61.211 -56.305  1.00 26.47           C  
ATOM   3844  C   GLN C 263     -54.302  59.710 -56.079  1.00 26.47           C  
ATOM   3845  O   GLN C 263     -53.374  59.269 -55.398  1.00 26.47           O  
ATOM   3846  CB  GLN C 263     -53.505  61.673 -57.414  1.00 26.47           C  
ATOM   3847  CG  GLN C 263     -54.119  62.695 -58.360  1.00 26.47           C  
ATOM   3848  CD  GLN C 263     -53.192  63.067 -59.503  1.00 26.47           C  
ATOM   3849  NE2 GLN C 263     -53.735  63.748 -60.507  1.00 26.47           N  
ATOM   3850  OE1 GLN C 263     -52.000  62.747 -59.482  1.00 26.47           O  
TER   
END
