# Supplementary material for: Deep learning insights into the architecture of the mammalian egg-sperm fusion synapse
Source: eLife. 2024 Apr 26;13:RP93131. doi: 10.7554/eLife.93131 (PMC11052572; doi:10.7554/eLife.93131)
Supplement: Figure 5—figure supplement 1—source data 1. [file elife-93131-fig5-figsupp1-data1.zip › eLife-VOR-RA-2023-93131R1_figure_5-figure_supplement_1-source_data/figure_5-figure_supplement_1b/CD9_IZUMO1_ranked_4.pdb]

ATOM      1  N   PRO B   1      16.306 -57.664 -52.985  1.00 61.20           N  
ATOM      2  CA  PRO B   1      15.782 -57.718 -51.619  1.00 61.20           C  
ATOM      3  C   PRO B   1      16.750 -58.381 -50.642  1.00 61.20           C  
ATOM      4  O   PRO B   1      17.487 -59.296 -51.021  1.00 61.20           O  
ATOM      5  CB  PRO B   1      14.503 -58.546 -51.766  1.00 61.20           C  
ATOM      6  CG  PRO B   1      14.511 -59.016 -53.184  1.00 61.20           C  
ATOM      7  CD  PRO B   1      15.720 -58.444 -53.868  1.00 61.20           C  
ATOM      8  N   VAL B   2      17.074 -57.599 -49.504  1.00 64.86           N  
ATOM      9  CA  VAL B   2      18.079 -58.009 -48.528  1.00 64.86           C  
ATOM     10  C   VAL B   2      17.758 -59.410 -48.013  1.00 64.86           C  
ATOM     11  O   VAL B   2      16.646 -59.910 -48.205  1.00 64.86           O  
ATOM     12  CB  VAL B   2      18.164 -57.015 -47.350  1.00 64.86           C  
ATOM     13  CG1 VAL B   2      19.277 -55.995 -47.584  1.00 64.86           C  
ATOM     14  CG2 VAL B   2      16.824 -56.310 -47.148  1.00 64.86           C  
ATOM     15  N   LYS B   3      18.793 -60.241 -47.420  1.00 69.28           N  
ATOM     16  CA  LYS B   3      18.662 -61.593 -46.883  1.00 69.28           C  
ATOM     17  C   LYS B   3      17.646 -61.636 -45.745  1.00 69.28           C  
ATOM     18  O   LYS B   3      17.187 -60.593 -45.276  1.00 69.28           O  
ATOM     19  CB  LYS B   3      20.017 -62.110 -46.396  1.00 69.28           C  
ATOM     20  CG  LYS B   3      20.980 -62.473 -47.517  1.00 69.28           C  
ATOM     21  CD  LYS B   3      22.210 -63.196 -46.984  1.00 69.28           C  
ATOM     22  CE  LYS B   3      23.173 -63.562 -48.105  1.00 69.28           C  
ATOM     23  NZ  LYS B   3      24.405 -64.227 -47.582  1.00 69.28           N  
ATOM     24  N   GLY B   4      17.071 -62.863 -45.325  1.00 70.52           N  
ATOM     25  CA  GLY B   4      15.997 -63.092 -44.373  1.00 70.52           C  
ATOM     26  C   GLY B   4      16.168 -62.313 -43.082  1.00 70.52           C  
ATOM     27  O   GLY B   4      15.224 -61.681 -42.604  1.00 70.52           O  
ATOM     28  N   GLY B   5      17.301 -62.342 -42.439  1.00 73.47           N  
ATOM     29  CA  GLY B   5      17.519 -61.623 -41.195  1.00 73.47           C  
ATOM     30  C   GLY B   5      17.457 -60.115 -41.359  1.00 73.47           C  
ATOM     31  O   GLY B   5      16.881 -59.418 -40.521  1.00 73.47           O  
ATOM     32  N   THR B   6      18.023 -59.594 -42.404  1.00 79.61           N  
ATOM     33  CA  THR B   6      18.043 -58.163 -42.689  1.00 79.61           C  
ATOM     34  C   THR B   6      16.656 -57.675 -43.101  1.00 79.61           C  
ATOM     35  O   THR B   6      16.313 -56.511 -42.887  1.00 79.61           O  
ATOM     36  CB  THR B   6      19.059 -57.828 -43.796  1.00 79.61           C  
ATOM     37  CG2 THR B   6      20.240 -57.041 -43.237  1.00 79.61           C  
ATOM     38  OG1 THR B   6      19.541 -59.044 -44.379  1.00 79.61           O  
ATOM     39  N   LYS B   7      15.867 -58.641 -43.614  1.00 81.04           N  
ATOM     40  CA  LYS B   7      14.496 -58.283 -43.967  1.00 81.04           C  
ATOM     41  C   LYS B   7      13.663 -58.003 -42.719  1.00 81.04           C  
ATOM     42  O   LYS B   7      12.834 -57.090 -42.712  1.00 81.04           O  
ATOM     43  CB  LYS B   7      13.846 -59.394 -44.792  1.00 81.04           C  
ATOM     44  CG  LYS B   7      12.624 -58.945 -45.580  1.00 81.04           C  
ATOM     45  CD  LYS B   7      12.065 -60.075 -46.437  1.00 81.04           C  
ATOM     46  CE  LYS B   7      10.802 -59.649 -47.170  1.00 81.04           C  
ATOM     47  NZ  LYS B   7      10.255 -60.750 -48.019  1.00 81.04           N  
ATOM     48  N   CYS B   8      13.918 -58.774 -41.663  1.00 79.94           N  
ATOM     49  CA  CYS B   8      13.229 -58.546 -40.397  1.00 79.94           C  
ATOM     50  C   CYS B   8      13.601 -57.191 -39.810  1.00 79.94           C  
ATOM     51  O   CYS B   8      12.735 -56.463 -39.320  1.00 79.94           O  
ATOM     52  CB  CYS B   8      13.561 -59.655 -39.399  1.00 79.94           C  
ATOM     53  SG  CYS B   8      12.651 -59.530 -37.844  1.00 79.94           S  
ATOM     54  N   ILE B   9      14.842 -56.861 -39.903  1.00 80.76           N  
ATOM     55  CA  ILE B   9      15.322 -55.580 -39.396  1.00 80.76           C  
ATOM     56  C   ILE B   9      14.719 -54.442 -40.217  1.00 80.76           C  
ATOM     57  O   ILE B   9      14.348 -53.401 -39.668  1.00 80.76           O  
ATOM     58  CB  ILE B   9      16.865 -55.503 -39.425  1.00 80.76           C  
ATOM     59  CG1 ILE B   9      17.467 -56.490 -38.418  1.00 80.76           C  
ATOM     60  CG2 ILE B   9      17.338 -54.074 -39.143  1.00 80.76           C  
ATOM     61  CD1 ILE B   9      18.987 -56.567 -38.461  1.00 80.76           C  
ATOM     62  N   LYS B  10      14.544 -54.725 -41.453  1.00 81.22           N  
ATOM     63  CA  LYS B  10      13.963 -53.723 -42.342  1.00 81.22           C  
ATOM     64  C   LYS B  10      12.511 -53.436 -41.972  1.00 81.22           C  
ATOM     65  O   LYS B  10      12.116 -52.275 -41.843  1.00 81.22           O  
ATOM     66  CB  LYS B  10      14.051 -54.183 -43.799  1.00 81.22           C  
ATOM     67  CG  LYS B  10      13.394 -53.232 -44.788  1.00 81.22           C  
ATOM     68  CD  LYS B  10      13.441 -53.782 -46.208  1.00 81.22           C  
ATOM     69  CE  LYS B  10      12.649 -52.911 -47.173  1.00 81.22           C  
ATOM     70  NZ  LYS B  10      12.752 -53.405 -48.578  1.00 81.22           N  
ATOM     71  N   TYR B  11      11.803 -54.470 -41.672  1.00 81.89           N  
ATOM     72  CA  TYR B  11      10.389 -54.293 -41.359  1.00 81.89           C  
ATOM     73  C   TYR B  11      10.208 -53.732 -39.954  1.00 81.89           C  
ATOM     74  O   TYR B  11       9.281 -52.958 -39.703  1.00 81.89           O  
ATOM     75  CB  TYR B  11       9.639 -55.622 -41.491  1.00 81.89           C  
ATOM     76  CG  TYR B  11       9.365 -56.025 -42.920  1.00 81.89           C  
ATOM     77  CD1 TYR B  11       8.833 -55.115 -43.831  1.00 81.89           C  
ATOM     78  CD2 TYR B  11       9.636 -57.315 -43.362  1.00 81.89           C  
ATOM     79  CE1 TYR B  11       8.577 -55.483 -45.149  1.00 81.89           C  
ATOM     80  CE2 TYR B  11       9.385 -57.694 -44.676  1.00 81.89           C  
ATOM     81  CZ  TYR B  11       8.857 -56.772 -45.561  1.00 81.89           C  
ATOM     82  OH  TYR B  11       8.605 -57.141 -46.863  1.00 81.89           O  
ATOM     83  N   LEU B  12      11.077 -54.045 -39.062  1.00 83.56           N  
ATOM     84  CA  LEU B  12      11.021 -53.486 -37.716  1.00 83.56           C  
ATOM     85  C   LEU B  12      11.319 -51.991 -37.736  1.00 83.56           C  
ATOM     86  O   LEU B  12      10.637 -51.209 -37.068  1.00 83.56           O  
ATOM     87  CB  LEU B  12      12.013 -54.203 -36.796  1.00 83.56           C  
ATOM     88  CG  LEU B  12      11.507 -55.475 -36.115  1.00 83.56           C  
ATOM     89  CD1 LEU B  12      12.680 -56.300 -35.595  1.00 83.56           C  
ATOM     90  CD2 LEU B  12      10.546 -55.130 -34.982  1.00 83.56           C  
ATOM     91  N   LEU B  13      12.290 -51.622 -38.473  1.00 85.30           N  
ATOM     92  CA  LEU B  13      12.632 -50.209 -38.590  1.00 85.30           C  
ATOM     93  C   LEU B  13      11.509 -49.432 -39.269  1.00 85.30           C  
ATOM     94  O   LEU B  13      11.206 -48.302 -38.878  1.00 85.30           O  
ATOM     95  CB  LEU B  13      13.936 -50.036 -39.374  1.00 85.30           C  
ATOM     96  CG  LEU B  13      15.218 -49.944 -38.546  1.00 85.30           C  
ATOM     97  CD1 LEU B  13      16.438 -50.173 -39.430  1.00 85.30           C  
ATOM     98  CD2 LEU B  13      15.306 -48.592 -37.844  1.00 85.30           C  
ATOM     99  N   PHE B  14      10.959 -50.046 -40.219  1.00 84.69           N  
ATOM    100  CA  PHE B  14       9.853 -49.401 -40.916  1.00 84.69           C  
ATOM    101  C   PHE B  14       8.648 -49.247 -39.994  1.00 84.69           C  
ATOM    102  O   PHE B  14       8.061 -48.166 -39.905  1.00 84.69           O  
ATOM    103  CB  PHE B  14       9.461 -50.200 -42.162  1.00 84.69           C  
ATOM    104  CG  PHE B  14       8.219 -49.692 -42.843  1.00 84.69           C  
ATOM    105  CD1 PHE B  14       6.998 -50.329 -42.657  1.00 84.69           C  
ATOM    106  CD2 PHE B  14       8.272 -48.578 -43.671  1.00 84.69           C  
ATOM    107  CE1 PHE B  14       5.846 -49.861 -43.286  1.00 84.69           C  
ATOM    108  CE2 PHE B  14       7.126 -48.104 -44.303  1.00 84.69           C  
ATOM    109  CZ  PHE B  14       5.914 -48.748 -44.110  1.00 84.69           C  
ATOM    110  N   GLY B  15       8.259 -50.325 -39.222  1.00 87.31           N  
ATOM    111  CA  GLY B  15       7.114 -50.273 -38.327  1.00 87.31           C  
ATOM    112  C   GLY B  15       7.291 -49.286 -37.189  1.00 87.31           C  
ATOM    113  O   GLY B  15       6.403 -48.472 -36.921  1.00 87.31           O  
ATOM    114  N   PHE B  16       8.418 -49.287 -36.580  1.00 86.83           N  
ATOM    115  CA  PHE B  16       8.683 -48.416 -35.442  1.00 86.83           C  
ATOM    116  C   PHE B  16       8.754 -46.958 -35.881  1.00 86.83           C  
ATOM    117  O   PHE B  16       8.172 -46.081 -35.236  1.00 86.83           O  
ATOM    118  CB  PHE B  16       9.988 -48.818 -34.748  1.00 86.83           C  
ATOM    119  CG  PHE B  16       9.806 -49.838 -33.656  1.00 86.83           C  
ATOM    120  CD1 PHE B  16       9.087 -49.528 -32.508  1.00 86.83           C  
ATOM    121  CD2 PHE B  16      10.354 -51.108 -33.778  1.00 86.83           C  
ATOM    122  CE1 PHE B  16       8.916 -50.470 -31.497  1.00 86.83           C  
ATOM    123  CE2 PHE B  16      10.187 -52.055 -32.771  1.00 86.83           C  
ATOM    124  CZ  PHE B  16       9.469 -51.734 -31.631  1.00 86.83           C  
ATOM    125  N   ASN B  17       9.452 -46.682 -36.938  1.00 86.81           N  
ATOM    126  CA  ASN B  17       9.582 -45.306 -37.407  1.00 86.81           C  
ATOM    127  C   ASN B  17       8.266 -44.780 -37.975  1.00 86.81           C  
ATOM    128  O   ASN B  17       7.995 -43.580 -37.914  1.00 86.81           O  
ATOM    129  CB  ASN B  17      10.693 -45.198 -38.453  1.00 86.81           C  
ATOM    130  CG  ASN B  17      12.078 -45.195 -37.837  1.00 86.81           C  
ATOM    131  ND2 ASN B  17      12.810 -46.288 -38.017  1.00 86.81           N  
ATOM    132  OD1 ASN B  17      12.487 -44.219 -37.203  1.00 86.81           O  
ATOM    133  N   PHE B  18       7.434 -45.757 -38.464  1.00 88.09           N  
ATOM    134  CA  PHE B  18       6.119 -45.349 -38.942  1.00 88.09           C  
ATOM    135  C   PHE B  18       5.251 -44.861 -37.789  1.00 88.09           C  
ATOM    136  O   PHE B  18       4.570 -43.841 -37.907  1.00 88.09           O  
ATOM    137  CB  PHE B  18       5.427 -46.508 -39.667  1.00 88.09           C  
ATOM    138  CG  PHE B  18       4.117 -46.128 -40.305  1.00 88.09           C  
ATOM    139  CD1 PHE B  18       2.912 -46.486 -39.716  1.00 88.09           C  
ATOM    140  CD2 PHE B  18       4.094 -45.414 -41.496  1.00 88.09           C  
ATOM    141  CE1 PHE B  18       1.698 -46.136 -40.304  1.00 88.09           C  
ATOM    142  CE2 PHE B  18       2.885 -45.061 -42.090  1.00 88.09           C  
ATOM    143  CZ  PHE B  18       1.689 -45.424 -41.493  1.00 88.09           C  
ATOM    144  N   ILE B  19       5.306 -45.541 -36.693  1.00 89.39           N  
ATOM    145  CA  ILE B  19       4.565 -45.129 -35.506  1.00 89.39           C  
ATOM    146  C   ILE B  19       5.130 -43.812 -34.978  1.00 89.39           C  
ATOM    147  O   ILE B  19       4.377 -42.922 -34.576  1.00 89.39           O  
ATOM    148  CB  ILE B  19       4.613 -46.211 -34.405  1.00 89.39           C  
ATOM    149  CG1 ILE B  19       3.930 -47.496 -34.890  1.00 89.39           C  
ATOM    150  CG2 ILE B  19       3.963 -45.699 -33.116  1.00 89.39           C  
ATOM    151  CD1 ILE B  19       4.093 -48.677 -33.944  1.00 89.39           C  
ATOM    152  N   PHE B  20       6.365 -43.698 -34.985  1.00 87.98           N  
ATOM    153  CA  PHE B  20       7.013 -42.472 -34.536  1.00 87.98           C  
ATOM    154  C   PHE B  20       6.651 -41.303 -35.445  1.00 87.98           C  
ATOM    155  O   PHE B  20       6.515 -40.168 -34.982  1.00 87.98           O  
ATOM    156  CB  PHE B  20       8.534 -42.651 -34.492  1.00 87.98           C  
ATOM    157  CG  PHE B  20       9.154 -42.258 -33.178  1.00 87.98           C  
ATOM    158  CD1 PHE B  20       9.617 -40.965 -32.971  1.00 87.98           C  
ATOM    159  CD2 PHE B  20       9.273 -43.184 -32.150  1.00 87.98           C  
ATOM    160  CE1 PHE B  20      10.192 -40.599 -31.756  1.00 87.98           C  
ATOM    161  CE2 PHE B  20       9.847 -42.826 -30.933  1.00 87.98           C  
ATOM    162  CZ  PHE B  20      10.306 -41.533 -30.738  1.00 87.98           C  
ATOM    163  N   TRP B  21       6.546 -41.610 -36.695  1.00 88.86           N  
ATOM    164  CA  TRP B  21       6.131 -40.598 -37.662  1.00 88.86           C  
ATOM    165  C   TRP B  21       4.712 -40.120 -37.373  1.00 88.86           C  
ATOM    166  O   TRP B  21       4.450 -38.915 -37.346  1.00 88.86           O  
ATOM    167  CB  TRP B  21       6.218 -41.148 -39.088  1.00 88.86           C  
ATOM    168  CG  TRP B  21       5.745 -40.190 -40.140  1.00 88.86           C  
ATOM    169  CD1 TRP B  21       6.360 -39.036 -40.540  1.00 88.86           C  
ATOM    170  CD2 TRP B  21       4.552 -40.302 -40.923  1.00 88.86           C  
ATOM    171  CE2 TRP B  21       4.507 -39.180 -41.779  1.00 88.86           C  
ATOM    172  CE3 TRP B  21       3.516 -41.244 -40.983  1.00 88.86           C  
ATOM    173  NE1 TRP B  21       5.621 -38.424 -41.526  1.00 88.86           N  
ATOM    174  CZ2 TRP B  21       3.466 -38.974 -42.687  1.00 88.86           C  
ATOM    175  CZ3 TRP B  21       2.480 -41.037 -41.888  1.00 88.86           C  
ATOM    176  CH2 TRP B  21       2.466 -39.911 -42.727  1.00 88.86           C  
ATOM    177  N   LEU B  22       3.820 -40.966 -36.991  1.00 90.79           N  
ATOM    178  CA  LEU B  22       2.451 -40.606 -36.641  1.00 90.79           C  
ATOM    179  C   LEU B  22       2.413 -39.815 -35.337  1.00 90.79           C  
ATOM    180  O   LEU B  22       1.639 -38.864 -35.206  1.00 90.79           O  
ATOM    181  CB  LEU B  22       1.582 -41.861 -36.514  1.00 90.79           C  
ATOM    182  CG  LEU B  22       1.263 -42.598 -37.816  1.00 90.79           C  
ATOM    183  CD1 LEU B  22       0.508 -43.890 -37.522  1.00 90.79           C  
ATOM    184  CD2 LEU B  22       0.458 -41.704 -38.754  1.00 90.79           C  
ATOM    185  N   ALA B  23       3.229 -40.270 -34.464  1.00 91.15           N  
ATOM    186  CA  ALA B  23       3.305 -39.547 -33.197  1.00 91.15           C  
ATOM    187  C   ALA B  23       3.806 -38.121 -33.408  1.00 91.15           C  
ATOM    188  O   ALA B  23       3.319 -37.185 -32.769  1.00 91.15           O  
ATOM    189  CB  ALA B  23       4.213 -40.287 -32.217  1.00 91.15           C  
ATOM    190  N   GLY B  24       4.744 -37.933 -34.285  1.00 89.24           N  
ATOM    191  CA  GLY B  24       5.219 -36.596 -34.606  1.00 89.24           C  
ATOM    192  C   GLY B  24       4.145 -35.709 -35.206  1.00 89.24           C  
ATOM    193  O   GLY B  24       4.043 -34.530 -34.860  1.00 89.24           O  
ATOM    194  N   ILE B  25       3.254 -36.284 -36.010  1.00 90.71           N  
ATOM    195  CA  ILE B  25       2.151 -35.538 -36.606  1.00 90.71           C  
ATOM    196  C   ILE B  25       1.163 -35.120 -35.519  1.00 90.71           C  
ATOM    197  O   ILE B  25       0.672 -33.989 -35.519  1.00 90.71           O  
ATOM    198  CB  ILE B  25       1.433 -36.366 -37.695  1.00 90.71           C  
ATOM    199  CG1 ILE B  25       2.381 -36.645 -38.866  1.00 90.71           C  
ATOM    200  CG2 ILE B  25       0.168 -35.646 -38.173  1.00 90.71           C  
ATOM    201  CD1 ILE B  25       1.797 -37.566 -39.929  1.00 90.71           C  
ATOM    202  N   ALA B  26       0.994 -35.998 -34.630  1.00 91.66           N  
ATOM    203  CA  ALA B  26       0.055 -35.706 -33.551  1.00 91.66           C  
ATOM    204  C   ALA B  26       0.565 -34.567 -32.673  1.00 91.66           C  
ATOM    205  O   ALA B  26      -0.176 -33.629 -32.371  1.00 91.66           O  
ATOM    206  CB  ALA B  26      -0.191 -36.955 -32.708  1.00 91.66           C  
ATOM    207  N   VAL B  27       1.747 -34.631 -32.329  1.00 90.64           N  
ATOM    208  CA  VAL B  27       2.330 -33.603 -31.474  1.00 90.64           C  
ATOM    209  C   VAL B  27       2.370 -32.271 -32.221  1.00 90.64           C  
ATOM    210  O   VAL B  27       2.080 -31.220 -31.645  1.00 90.64           O  
ATOM    211  CB  VAL B  27       3.749 -33.992 -31.004  1.00 90.64           C  
ATOM    212  CG1 VAL B  27       4.415 -32.828 -30.272  1.00 90.64           C  
ATOM    213  CG2 VAL B  27       3.692 -35.228 -30.107  1.00 90.64           C  
ATOM    214  N   LEU B  28       2.708 -32.270 -33.438  1.00 89.63           N  
ATOM    215  CA  LEU B  28       2.729 -31.066 -34.261  1.00 89.63           C  
ATOM    216  C   LEU B  28       1.331 -30.472 -34.392  1.00 89.63           C  
ATOM    217  O   LEU B  28       1.161 -29.252 -34.319  1.00 89.63           O  
ATOM    218  CB  LEU B  28       3.297 -31.376 -35.648  1.00 89.63           C  
ATOM    219  CG  LEU B  28       3.419 -30.192 -36.611  1.00 89.63           C  
ATOM    220  CD1 LEU B  28       4.442 -29.189 -36.090  1.00 89.63           C  
ATOM    221  CD2 LEU B  28       3.798 -30.675 -38.007  1.00 89.63           C  
ATOM    222  N   ALA B  29       0.376 -31.312 -34.485  1.00 90.47           N  
ATOM    223  CA  ALA B  29      -1.006 -30.852 -34.603  1.00 90.47           C  
ATOM    224  C   ALA B  29      -1.469 -30.168 -33.320  1.00 90.47           C  
ATOM    225  O   ALA B  29      -2.103 -29.112 -33.366  1.00 90.47           O  
ATOM    226  CB  ALA B  29      -1.928 -32.021 -34.942  1.00 90.47           C  
ATOM    227  N   ILE B  30      -1.109 -30.746 -32.275  1.00 84.61           N  
ATOM    228  CA  ILE B  30      -1.482 -30.160 -30.993  1.00 84.61           C  
ATOM    229  C   ILE B  30      -0.782 -28.814 -30.818  1.00 84.61           C  
ATOM    230  O   ILE B  30      -1.397 -27.841 -30.377  1.00 84.61           O  
ATOM    231  CB  ILE B  30      -1.135 -31.103 -29.818  1.00 84.61           C  
ATOM    232  CG1 ILE B  30      -2.001 -32.366 -29.873  1.00 84.61           C  
ATOM    233  CG2 ILE B  30      -1.302 -30.381 -28.478  1.00 84.61           C  
ATOM    234  CD1 ILE B  30      -1.590 -33.443 -28.878  1.00 84.61           C  
ATOM    235  N   GLY B  31       0.461 -28.787 -31.188  1.00 85.17           N  
ATOM    236  CA  GLY B  31       1.186 -27.530 -31.101  1.00 85.17           C  
ATOM    237  C   GLY B  31       0.611 -26.445 -31.992  1.00 85.17           C  
ATOM    238  O   GLY B  31       0.437 -25.305 -31.556  1.00 85.17           O  
ATOM    239  N   LEU B  32       0.288 -26.842 -33.161  1.00 86.88           N  
ATOM    240  CA  LEU B  32      -0.274 -25.878 -34.101  1.00 86.88           C  
ATOM    241  C   LEU B  32      -1.676 -25.456 -33.673  1.00 86.88           C  
ATOM    242  O   LEU B  32      -2.068 -24.304 -33.868  1.00 86.88           O  
ATOM    243  CB  LEU B  32      -0.315 -26.466 -35.513  1.00 86.88           C  
ATOM    244  CG  LEU B  32       1.028 -26.591 -36.235  1.00 86.88           C  
ATOM    245  CD1 LEU B  32       0.850 -27.315 -37.565  1.00 86.88           C  
ATOM    246  CD2 LEU B  32       1.650 -25.215 -36.448  1.00 86.88           C  
ATOM    247  N   TRP B  33      -2.398 -26.309 -33.137  1.00 84.37           N  
ATOM    248  CA  TRP B  33      -3.730 -25.970 -32.646  1.00 84.37           C  
ATOM    249  C   TRP B  33      -3.650 -24.959 -31.507  1.00 84.37           C  
ATOM    250  O   TRP B  33      -4.412 -23.990 -31.474  1.00 84.37           O  
ATOM    251  CB  TRP B  33      -4.467 -27.228 -32.178  1.00 84.37           C  
ATOM    252  CG  TRP B  33      -5.812 -26.956 -31.574  1.00 84.37           C  
ATOM    253  CD1 TRP B  33      -6.952 -26.587 -32.234  1.00 84.37           C  
ATOM    254  CD2 TRP B  33      -6.155 -27.027 -30.187  1.00 84.37           C  
ATOM    255  CE2 TRP B  33      -7.523 -26.690 -30.078  1.00 84.37           C  
ATOM    256  CE3 TRP B  33      -5.440 -27.346 -29.025  1.00 84.37           C  
ATOM    257  NE1 TRP B  33      -7.984 -26.426 -31.339  1.00 84.37           N  
ATOM    258  CZ2 TRP B  33      -8.189 -26.661 -28.850  1.00 84.37           C  
ATOM    259  CZ3 TRP B  33      -6.104 -27.317 -27.805  1.00 84.37           C  
ATOM    260  CH2 TRP B  33      -7.466 -26.976 -27.729  1.00 84.37           C  
ATOM    261  N   LEU B  34      -2.744 -25.194 -30.610  1.00 76.28           N  
ATOM    262  CA  LEU B  34      -2.575 -24.260 -29.502  1.00 76.28           C  
ATOM    263  C   LEU B  34      -2.108 -22.898 -30.004  1.00 76.28           C  
ATOM    264  O   LEU B  34      -2.486 -21.864 -29.448  1.00 76.28           O  
ATOM    265  CB  LEU B  34      -1.573 -24.812 -28.484  1.00 76.28           C  
ATOM    266  CG  LEU B  34      -2.064 -25.964 -27.606  1.00 76.28           C  
ATOM    267  CD1 LEU B  34      -0.901 -26.571 -26.829  1.00 76.28           C  
ATOM    268  CD2 LEU B  34      -3.157 -25.487 -26.657  1.00 76.28           C  
ATOM    269  N   ARG B  35      -1.320 -22.907 -31.013  1.00 80.80           N  
ATOM    270  CA  ARG B  35      -0.782 -21.658 -31.542  1.00 80.80           C  
ATOM    271  C   ARG B  35      -1.840 -20.898 -32.334  1.00 80.80           C  
ATOM    272  O   ARG B  35      -1.901 -19.668 -32.277  1.00 80.80           O  
ATOM    273  CB  ARG B  35       0.438 -21.930 -32.426  1.00 80.80           C  
ATOM    274  CG  ARG B  35       0.978 -20.694 -33.126  1.00 80.80           C  
ATOM    275  CD  ARG B  35       1.501 -19.666 -32.133  1.00 80.80           C  
ATOM    276  NE  ARG B  35       2.061 -18.500 -32.809  1.00 80.80           N  
ATOM    277  CZ  ARG B  35       1.461 -17.316 -32.903  1.00 80.80           C  
ATOM    278  NH1 ARG B  35       0.263 -17.120 -32.363  1.00 80.80           N  
ATOM    279  NH2 ARG B  35       2.060 -16.323 -33.541  1.00 80.80           N  
ATOM    280  N   PHE B  36      -2.629 -21.548 -33.047  1.00 78.25           N  
ATOM    281  CA  PHE B  36      -3.503 -20.863 -33.992  1.00 78.25           C  
ATOM    282  C   PHE B  36      -4.943 -20.859 -33.495  1.00 78.25           C  
ATOM    283  O   PHE B  36      -5.825 -20.282 -34.134  1.00 78.25           O  
ATOM    284  CB  PHE B  36      -3.425 -21.525 -35.372  1.00 78.25           C  
ATOM    285  CG  PHE B  36      -2.117 -21.300 -36.080  1.00 78.25           C  
ATOM    286  CD1 PHE B  36      -1.776 -20.042 -36.558  1.00 78.25           C  
ATOM    287  CD2 PHE B  36      -1.227 -22.350 -36.268  1.00 78.25           C  
ATOM    288  CE1 PHE B  36      -0.565 -19.831 -37.214  1.00 78.25           C  
ATOM    289  CE2 PHE B  36      -0.016 -22.148 -36.923  1.00 78.25           C  
ATOM    290  CZ  PHE B  36       0.314 -20.888 -37.396  1.00 78.25           C  
ATOM    291  N   ASP B  37      -5.117 -21.415 -32.444  1.00 73.18           N  
ATOM    292  CA  ASP B  37      -6.480 -21.353 -31.926  1.00 73.18           C  
ATOM    293  C   ASP B  37      -6.901 -19.910 -31.660  1.00 73.18           C  
ATOM    294  O   ASP B  37      -6.067 -19.066 -31.327  1.00 73.18           O  
ATOM    295  CB  ASP B  37      -6.608 -22.183 -30.647  1.00 73.18           C  
ATOM    296  CG  ASP B  37      -8.048 -22.503 -30.288  1.00 73.18           C  
ATOM    297  OD1 ASP B  37      -8.834 -21.566 -30.026  1.00 73.18           O  
ATOM    298  OD2 ASP B  37      -8.401 -23.702 -30.265  1.00 73.18           O  
ATOM    299  N   SER B  38      -8.117 -19.482 -31.981  1.00 65.53           N  
ATOM    300  CA  SER B  38      -8.666 -18.133 -31.875  1.00 65.53           C  
ATOM    301  C   SER B  38      -8.573 -17.610 -30.447  1.00 65.53           C  
ATOM    302  O   SER B  38      -8.318 -16.423 -30.230  1.00 65.53           O  
ATOM    303  CB  SER B  38     -10.122 -18.109 -32.342  1.00 65.53           C  
ATOM    304  OG  SER B  38     -10.969 -18.715 -31.381  1.00 65.53           O  
ATOM    305  N   GLN B  39      -8.771 -18.548 -29.519  1.00 65.05           N  
ATOM    306  CA  GLN B  39      -8.802 -18.093 -28.133  1.00 65.05           C  
ATOM    307  C   GLN B  39      -7.394 -17.829 -27.608  1.00 65.05           C  
ATOM    308  O   GLN B  39      -7.197 -16.971 -26.746  1.00 65.05           O  
ATOM    309  CB  GLN B  39      -9.510 -19.117 -27.245  1.00 65.05           C  
ATOM    310  CG  GLN B  39     -11.005 -19.233 -27.511  1.00 65.05           C  
ATOM    311  CD  GLN B  39     -11.804 -18.125 -26.854  1.00 65.05           C  
ATOM    312  NE2 GLN B  39     -13.081 -18.023 -27.211  1.00 65.05           N  
ATOM    313  OE1 GLN B  39     -11.281 -17.365 -26.032  1.00 65.05           O  
ATOM    314  N   THR B  40      -6.427 -18.533 -28.164  1.00 62.63           N  
ATOM    315  CA  THR B  40      -5.058 -18.376 -27.684  1.00 62.63           C  
ATOM    316  C   THR B  40      -4.261 -17.465 -28.615  1.00 62.63           C  
ATOM    317  O   THR B  40      -3.208 -16.948 -28.235  1.00 62.63           O  
ATOM    318  CB  THR B  40      -4.348 -19.736 -27.562  1.00 62.63           C  
ATOM    319  CG2 THR B  40      -4.179 -20.138 -26.100  1.00 62.63           C  
ATOM    320  OG1 THR B  40      -5.125 -20.736 -28.234  1.00 62.63           O  
ATOM    321  N   LYS B  41      -4.858 -17.263 -29.777  1.00 62.95           N  
ATOM    322  CA  LYS B  41      -4.198 -16.406 -30.758  1.00 62.95           C  
ATOM    323  C   LYS B  41      -3.970 -15.005 -30.198  1.00 62.95           C  
ATOM    324  O   LYS B  41      -2.924 -14.399 -30.435  1.00 62.95           O  
ATOM    325  CB  LYS B  41      -5.022 -16.329 -32.044  1.00 62.95           C  
ATOM    326  CG  LYS B  41      -4.257 -15.777 -33.237  1.00 62.95           C  
ATOM    327  CD  LYS B  41      -5.119 -15.754 -34.492  1.00 62.95           C  
ATOM    328  CE  LYS B  41      -4.377 -15.138 -35.671  1.00 62.95           C  
ATOM    329  NZ  LYS B  41      -5.186 -15.195 -36.926  1.00 62.95           N  
ATOM    330  N   SER B  42      -5.021 -14.591 -29.506  1.00 62.65           N  
ATOM    331  CA  SER B  42      -4.928 -13.233 -28.979  1.00 62.65           C  
ATOM    332  C   SER B  42      -3.769 -13.100 -27.996  1.00 62.65           C  
ATOM    333  O   SER B  42      -3.152 -12.037 -27.896  1.00 62.65           O  
ATOM    334  CB  SER B  42      -6.235 -12.831 -28.296  1.00 62.65           C  
ATOM    335  OG  SER B  42      -6.447 -13.601 -27.124  1.00 62.65           O  
ATOM    336  N   ILE B  43      -3.457 -14.185 -27.365  1.00 59.98           N  
ATOM    337  CA  ILE B  43      -2.343 -14.179 -26.423  1.00 59.98           C  
ATOM    338  C   ILE B  43      -1.029 -14.005 -27.180  1.00 59.98           C  
ATOM    339  O   ILE B  43      -0.133 -13.291 -26.725  1.00 59.98           O  
ATOM    340  CB  ILE B  43      -2.310 -15.473 -25.580  1.00 59.98           C  
ATOM    341  CG1 ILE B  43      -3.606 -15.620 -24.775  1.00 59.98           C  
ATOM    342  CG2 ILE B  43      -1.087 -15.484 -24.657  1.00 59.98           C  
ATOM    343  CD1 ILE B  43      -3.732 -16.948 -24.041  1.00 59.98           C  
ATOM    344  N   PHE B  44      -0.932 -14.621 -28.314  1.00 61.10           N  
ATOM    345  CA  PHE B  44       0.286 -14.613 -29.115  1.00 61.10           C  
ATOM    346  C   PHE B  44       0.454 -13.278 -29.831  1.00 61.10           C  
ATOM    347  O   PHE B  44       1.575 -12.792 -29.997  1.00 61.10           O  
ATOM    348  CB  PHE B  44       0.270 -15.756 -30.133  1.00 61.10           C  
ATOM    349  CG  PHE B  44       0.595 -17.101 -29.541  1.00 61.10           C  
ATOM    350  CD1 PHE B  44       1.914 -17.505 -29.380  1.00 61.10           C  
ATOM    351  CD2 PHE B  44      -0.421 -17.962 -29.147  1.00 61.10           C  
ATOM    352  CE1 PHE B  44       2.217 -18.750 -28.832  1.00 61.10           C  
ATOM    353  CE2 PHE B  44      -0.126 -19.207 -28.599  1.00 61.10           C  
ATOM    354  CZ  PHE B  44       1.194 -19.600 -28.443  1.00 61.10           C  
ATOM    355  N   GLU B  45      -0.662 -12.661 -30.237  1.00 57.59           N  
ATOM    356  CA  GLU B  45      -0.598 -11.396 -30.963  1.00 57.59           C  
ATOM    357  C   GLU B  45      -0.357 -10.226 -30.012  1.00 57.59           C  
ATOM    358  O   GLU B  45       0.385  -9.298 -30.339  1.00 57.59           O  
ATOM    359  CB  GLU B  45      -1.884 -11.169 -31.762  1.00 57.59           C  
ATOM    360  CG  GLU B  45      -1.983 -12.017 -33.022  1.00 57.59           C  
ATOM    361  CD  GLU B  45      -3.276 -11.797 -33.792  1.00 57.59           C  
ATOM    362  OE1 GLU B  45      -3.417 -12.344 -34.909  1.00 57.59           O  
ATOM    363  OE2 GLU B  45      -4.154 -11.069 -33.275  1.00 57.59           O  
ATOM    364  N   GLN B  46      -1.117 -10.225 -28.944  1.00 52.85           N  
ATOM    365  CA  GLN B  46      -0.979  -9.095 -28.029  1.00 52.85           C  
ATOM    366  C   GLN B  46       0.369  -9.128 -27.314  1.00 52.85           C  
ATOM    367  O   GLN B  46       0.954  -8.079 -27.035  1.00 52.85           O  
ATOM    368  CB  GLN B  46      -2.116  -9.090 -27.006  1.00 52.85           C  
ATOM    369  CG  GLN B  46      -3.159  -8.008 -27.252  1.00 52.85           C  
ATOM    370  CD  GLN B  46      -4.300  -8.056 -26.253  1.00 52.85           C  
ATOM    371  NE2 GLN B  46      -5.131  -7.019 -26.252  1.00 52.85           N  
ATOM    372  OE1 GLN B  46      -4.433  -9.017 -25.489  1.00 52.85           O  
ATOM    373  N   GLU B  47       0.779 -10.293 -26.790  1.00 52.81           N  
ATOM    374  CA  GLU B  47       1.982 -10.365 -25.966  1.00 52.81           C  
ATOM    375  C   GLU B  47       3.231 -10.534 -26.827  1.00 52.81           C  
ATOM    376  O   GLU B  47       4.313 -10.819 -26.311  1.00 52.81           O  
ATOM    377  CB  GLU B  47       1.878 -11.515 -24.961  1.00 52.81           C  
ATOM    378  CG  GLU B  47       1.221 -11.124 -23.645  1.00 52.81           C  
ATOM    379  CD  GLU B  47       1.463 -12.130 -22.531  1.00 52.81           C  
ATOM    380  OE1 GLU B  47       1.124 -11.835 -21.362  1.00 52.81           O  
ATOM    381  OE2 GLU B  47       1.997 -13.222 -22.829  1.00 52.81           O  
ATOM    382  N   THR B  48       3.102 -10.590 -28.153  1.00 47.63           N  
ATOM    383  CA  THR B  48       4.359 -10.642 -28.891  1.00 47.63           C  
ATOM    384  C   THR B  48       5.419  -9.777 -28.217  1.00 47.63           C  
ATOM    385  O   THR B  48       6.600 -10.133 -28.198  1.00 47.63           O  
ATOM    386  CB  THR B  48       4.171 -10.185 -30.350  1.00 47.63           C  
ATOM    387  CG2 THR B  48       5.293 -10.709 -31.240  1.00 47.63           C  
ATOM    388  OG1 THR B  48       2.918 -10.677 -30.840  1.00 47.63           O  
ATOM    389  N   ASN B  49       5.087  -8.571 -27.819  1.00 44.55           N  
ATOM    390  CA  ASN B  49       6.119  -7.686 -27.290  1.00 44.55           C  
ATOM    391  C   ASN B  49       6.536  -8.092 -25.880  1.00 44.55           C  
ATOM    392  O   ASN B  49       7.468  -7.518 -25.315  1.00 44.55           O  
ATOM    393  CB  ASN B  49       5.641  -6.233 -27.306  1.00 44.55           C  
ATOM    394  CG  ASN B  49       6.309  -5.409 -28.389  1.00 44.55           C  
ATOM    395  ND2 ASN B  49       5.752  -4.238 -28.671  1.00 44.55           N  
ATOM    396  OD1 ASN B  49       7.316  -5.823 -28.969  1.00 44.55           O  
ATOM    397  N   ASN B  50       5.600  -8.495 -25.002  1.00 47.20           N  
ATOM    398  CA  ASN B  50       6.112  -8.712 -23.654  1.00 47.20           C  
ATOM    399  C   ASN B  50       6.885 -10.023 -23.551  1.00 47.20           C  
ATOM    400  O   ASN B  50       6.441 -11.053 -24.061  1.00 47.20           O  
ATOM    401  CB  ASN B  50       4.968  -8.689 -22.636  1.00 47.20           C  
ATOM    402  CG  ASN B  50       4.739  -7.311 -22.045  1.00 47.20           C  
ATOM    403  ND2 ASN B  50       3.574  -7.111 -21.442  1.00 47.20           N  
ATOM    404  OD1 ASN B  50       5.602  -6.435 -22.133  1.00 47.20           O  
ATOM    405  N   ASN B  51       8.242 -10.165 -23.586  1.00 48.37           N  
ATOM    406  CA  ASN B  51       9.370 -11.090 -23.643  1.00 48.37           C  
ATOM    407  C   ASN B  51       8.956 -12.504 -23.247  1.00 48.37           C  
ATOM    408  O   ASN B  51       8.836 -13.382 -24.102  1.00 48.37           O  
ATOM    409  CB  ASN B  51      10.511 -10.600 -22.750  1.00 48.37           C  
ATOM    410  CG  ASN B  51      11.487  -9.704 -23.487  1.00 48.37           C  
ATOM    411  ND2 ASN B  51      12.284  -8.953 -22.737  1.00 48.37           N  
ATOM    412  OD1 ASN B  51      11.522  -9.686 -24.720  1.00 48.37           O  
ATOM    413  N   ASN B  52       9.134 -12.995 -21.784  1.00 52.84           N  
ATOM    414  CA  ASN B  52       9.446 -14.269 -21.142  1.00 52.84           C  
ATOM    415  C   ASN B  52       8.181 -15.058 -20.818  1.00 52.84           C  
ATOM    416  O   ASN B  52       8.036 -15.579 -19.711  1.00 52.84           O  
ATOM    417  CB  ASN B  52      10.270 -14.042 -19.874  1.00 52.84           C  
ATOM    418  CG  ASN B  52      11.491 -14.939 -19.802  1.00 52.84           C  
ATOM    419  ND2 ASN B  52      12.223 -14.858 -18.698  1.00 52.84           N  
ATOM    420  OD1 ASN B  52      11.773 -15.697 -20.733  1.00 52.84           O  
ATOM    421  N   SER B  53       7.213 -15.131 -21.637  1.00 65.47           N  
ATOM    422  CA  SER B  53       6.135 -16.006 -21.189  1.00 65.47           C  
ATOM    423  C   SER B  53       6.473 -17.472 -21.441  1.00 65.47           C  
ATOM    424  O   SER B  53       6.830 -17.848 -22.559  1.00 65.47           O  
ATOM    425  CB  SER B  53       4.826 -15.648 -21.893  1.00 65.47           C  
ATOM    426  OG  SER B  53       4.676 -16.394 -23.088  1.00 65.47           O  
ATOM    427  N   SER B  54       6.682 -18.263 -20.450  1.00 74.52           N  
ATOM    428  CA  SER B  54       6.990 -19.689 -20.436  1.00 74.52           C  
ATOM    429  C   SER B  54       5.985 -20.481 -21.265  1.00 74.52           C  
ATOM    430  O   SER B  54       6.346 -21.468 -21.910  1.00 74.52           O  
ATOM    431  CB  SER B  54       7.010 -20.218 -19.001  1.00 74.52           C  
ATOM    432  OG  SER B  54       5.769 -19.976 -18.359  1.00 74.52           O  
ATOM    433  N   PHE B  55       4.799 -19.982 -21.393  1.00 72.07           N  
ATOM    434  CA  PHE B  55       3.792 -20.683 -22.181  1.00 72.07           C  
ATOM    435  C   PHE B  55       4.110 -20.595 -23.669  1.00 72.07           C  
ATOM    436  O   PHE B  55       4.001 -21.587 -24.392  1.00 72.07           O  
ATOM    437  CB  PHE B  55       2.398 -20.108 -21.908  1.00 72.07           C  
ATOM    438  CG  PHE B  55       1.304 -20.763 -22.707  1.00 72.07           C  
ATOM    439  CD1 PHE B  55       0.752 -20.124 -23.809  1.00 72.07           C  
ATOM    440  CD2 PHE B  55       0.828 -22.019 -22.356  1.00 72.07           C  
ATOM    441  CE1 PHE B  55      -0.262 -20.727 -24.551  1.00 72.07           C  
ATOM    442  CE2 PHE B  55      -0.184 -22.629 -23.091  1.00 72.07           C  
ATOM    443  CZ  PHE B  55      -0.728 -21.980 -24.189  1.00 72.07           C  
ATOM    444  N   TYR B  56       4.583 -19.515 -24.106  1.00 72.79           N  
ATOM    445  CA  TYR B  56       4.929 -19.289 -25.505  1.00 72.79           C  
ATOM    446  C   TYR B  56       6.100 -20.168 -25.927  1.00 72.79           C  
ATOM    447  O   TYR B  56       6.050 -20.820 -26.973  1.00 72.79           O  
ATOM    448  CB  TYR B  56       5.270 -17.815 -25.743  1.00 72.79           C  
ATOM    449  CG  TYR B  56       5.495 -17.470 -27.195  1.00 72.79           C  
ATOM    450  CD1 TYR B  56       6.783 -17.357 -27.714  1.00 72.79           C  
ATOM    451  CD2 TYR B  56       4.420 -17.256 -28.051  1.00 72.79           C  
ATOM    452  CE1 TYR B  56       6.994 -17.038 -29.051  1.00 72.79           C  
ATOM    453  CE2 TYR B  56       4.620 -16.936 -29.390  1.00 72.79           C  
ATOM    454  CZ  TYR B  56       5.909 -16.831 -29.880  1.00 72.79           C  
ATOM    455  OH  TYR B  56       6.112 -16.514 -31.205  1.00 72.79           O  
ATOM    456  N   THR B  57       7.003 -20.121 -25.124  1.00 78.86           N  
ATOM    457  CA  THR B  57       8.176 -20.937 -25.415  1.00 78.86           C  
ATOM    458  C   THR B  57       7.819 -22.420 -25.408  1.00 78.86           C  
ATOM    459  O   THR B  57       8.319 -23.188 -26.235  1.00 78.86           O  
ATOM    460  CB  THR B  57       9.305 -20.674 -24.401  1.00 78.86           C  
ATOM    461  CG2 THR B  57      10.597 -21.366 -24.825  1.00 78.86           C  
ATOM    462  OG1 THR B  57       9.539 -19.263 -24.310  1.00 78.86           O  
ATOM    463  N   GLY B  58       6.958 -22.747 -24.627  1.00 79.91           N  
ATOM    464  CA  GLY B  58       6.531 -24.136 -24.562  1.00 79.91           C  
ATOM    465  C   GLY B  58       5.828 -24.603 -25.823  1.00 79.91           C  
ATOM    466  O   GLY B  58       6.098 -25.699 -26.321  1.00 79.91           O  
ATOM    467  N   VAL B  59       5.020 -23.780 -26.350  1.00 83.10           N  
ATOM    468  CA  VAL B  59       4.276 -24.149 -27.550  1.00 83.10           C  
ATOM    469  C   VAL B  59       5.231 -24.260 -28.737  1.00 83.10           C  
ATOM    470  O   VAL B  59       5.133 -25.196 -29.534  1.00 83.10           O  
ATOM    471  CB  VAL B  59       3.157 -23.130 -27.860  1.00 83.10           C  
ATOM    472  CG1 VAL B  59       2.546 -23.401 -29.233  1.00 83.10           C  
ATOM    473  CG2 VAL B  59       2.083 -23.173 -26.775  1.00 83.10           C  
ATOM    474  N   TYR B  60       6.185 -23.437 -28.820  1.00 83.63           N  
ATOM    475  CA  TYR B  60       7.154 -23.498 -29.908  1.00 83.63           C  
ATOM    476  C   TYR B  60       8.048 -24.726 -29.774  1.00 83.63           C  
ATOM    477  O   TYR B  60       8.434 -25.333 -30.776  1.00 83.63           O  
ATOM    478  CB  TYR B  60       8.012 -22.230 -29.938  1.00 83.63           C  
ATOM    479  CG  TYR B  60       7.335 -21.055 -30.600  1.00 83.63           C  
ATOM    480  CD1 TYR B  60       6.785 -21.171 -31.875  1.00 83.63           C  
ATOM    481  CD2 TYR B  60       7.244 -19.827 -29.955  1.00 83.63           C  
ATOM    482  CE1 TYR B  60       6.161 -20.091 -32.490  1.00 83.63           C  
ATOM    483  CE2 TYR B  60       6.624 -18.739 -30.561  1.00 83.63           C  
ATOM    484  CZ  TYR B  60       6.086 -18.881 -31.827  1.00 83.63           C  
ATOM    485  OH  TYR B  60       5.470 -17.808 -32.432  1.00 83.63           O  
ATOM    486  N   ILE B  61       8.313 -25.000 -28.590  1.00 86.15           N  
ATOM    487  CA  ILE B  61       9.098 -26.208 -28.357  1.00 86.15           C  
ATOM    488  C   ILE B  61       8.303 -27.434 -28.801  1.00 86.15           C  
ATOM    489  O   ILE B  61       8.856 -28.349 -29.416  1.00 86.15           O  
ATOM    490  CB  ILE B  61       9.502 -26.340 -26.872  1.00 86.15           C  
ATOM    491  CG1 ILE B  61      10.554 -25.285 -26.508  1.00 86.15           C  
ATOM    492  CG2 ILE B  61      10.018 -27.752 -26.576  1.00 86.15           C  
ATOM    493  CD1 ILE B  61      10.888 -25.230 -25.024  1.00 86.15           C  
ATOM    494  N   LEU B  62       7.069 -27.384 -28.595  1.00 86.68           N  
ATOM    495  CA  LEU B  62       6.218 -28.499 -28.994  1.00 86.68           C  
ATOM    496  C   LEU B  62       6.155 -28.620 -30.513  1.00 86.68           C  
ATOM    497  O   LEU B  62       6.250 -29.721 -31.057  1.00 86.68           O  
ATOM    498  CB  LEU B  62       4.806 -28.326 -28.426  1.00 86.68           C  
ATOM    499  CG  LEU B  62       4.097 -29.602 -27.972  1.00 86.68           C  
ATOM    500  CD1 LEU B  62       4.265 -29.797 -26.469  1.00 86.68           C  
ATOM    501  CD2 LEU B  62       2.619 -29.556 -28.348  1.00 86.68           C  
ATOM    502  N   ILE B  63       6.058 -27.542 -31.151  1.00 88.13           N  
ATOM    503  CA  ILE B  63       6.010 -27.528 -32.609  1.00 88.13           C  
ATOM    504  C   ILE B  63       7.342 -28.017 -33.173  1.00 88.13           C  
ATOM    505  O   ILE B  63       7.370 -28.868 -34.066  1.00 88.13           O  
ATOM    506  CB  ILE B  63       5.685 -26.117 -33.151  1.00 88.13           C  
ATOM    507  CG1 ILE B  63       4.250 -25.722 -32.783  1.00 88.13           C  
ATOM    508  CG2 ILE B  63       5.897 -26.059 -34.666  1.00 88.13           C  
ATOM    509  CD1 ILE B  63       3.889 -24.290 -33.150  1.00 88.13           C  
ATOM    510  N   GLY B  64       8.456 -27.519 -32.640  1.00 91.12           N  
ATOM    511  CA  GLY B  64       9.766 -27.963 -33.086  1.00 91.12           C  
ATOM    512  C   GLY B  64      10.009 -29.442 -32.846  1.00 91.12           C  
ATOM    513  O   GLY B  64      10.516 -30.143 -33.723  1.00 91.12           O  
ATOM    514  N   ALA B  65       9.608 -29.922 -31.719  1.00 91.51           N  
ATOM    515  CA  ALA B  65       9.773 -31.332 -31.374  1.00 91.51           C  
ATOM    516  C   ALA B  65       8.918 -32.220 -32.273  1.00 91.51           C  
ATOM    517  O   ALA B  65       9.381 -33.258 -32.752  1.00 91.51           O  
ATOM    518  CB  ALA B  65       9.420 -31.566 -29.907  1.00 91.51           C  
ATOM    519  N   GLY B  66       7.705 -31.716 -32.523  1.00 90.03           N  
ATOM    520  CA  GLY B  66       6.846 -32.489 -33.406  1.00 90.03           C  
ATOM    521  C   GLY B  66       7.376 -32.580 -34.825  1.00 90.03           C  
ATOM    522  O   GLY B  66       7.356 -33.653 -35.432  1.00 90.03           O  
ATOM    523  N   ALA B  67       7.873 -31.510 -35.309  1.00 92.28           N  
ATOM    524  CA  ALA B  67       8.435 -31.488 -36.658  1.00 92.28           C  
ATOM    525  C   ALA B  67       9.675 -32.373 -36.751  1.00 92.28           C  
ATOM    526  O   ALA B  67       9.848 -33.109 -37.725  1.00 92.28           O  
ATOM    527  CB  ALA B  67       8.772 -30.059 -37.071  1.00 92.28           C  
ATOM    528  N   LEU B  68      10.485 -32.242 -35.770  1.00 92.11           N  
ATOM    529  CA  LEU B  68      11.695 -33.055 -35.757  1.00 92.11           C  
ATOM    530  C   LEU B  68      11.352 -34.540 -35.693  1.00 92.11           C  
ATOM    531  O   LEU B  68      11.943 -35.349 -36.411  1.00 92.11           O  
ATOM    532  CB  LEU B  68      12.585 -32.673 -34.570  1.00 92.11           C  
ATOM    533  CG  LEU B  68      13.966 -33.329 -34.520  1.00 92.11           C  
ATOM    534  CD1 LEU B  68      14.824 -32.849 -35.685  1.00 92.11           C  
ATOM    535  CD2 LEU B  68      14.649 -33.035 -33.189  1.00 92.11           C  
ATOM    536  N   MET B  69      10.420 -34.946 -34.890  1.00 91.12           N  
ATOM    537  CA  MET B  69       9.989 -36.337 -34.780  1.00 91.12           C  
ATOM    538  C   MET B  69       9.403 -36.831 -36.098  1.00 91.12           C  
ATOM    539  O   MET B  69       9.642 -37.972 -36.500  1.00 91.12           O  
ATOM    540  CB  MET B  69       8.959 -36.495 -33.659  1.00 91.12           C  
ATOM    541  CG  MET B  69       9.566 -36.497 -32.265  1.00 91.12           C  
ATOM    542  SD  MET B  69       8.312 -36.764 -30.953  1.00 91.12           S  
ATOM    543  CE  MET B  69       9.337 -37.570 -29.691  1.00 91.12           C  
ATOM    544  N   MET B  70       8.712 -35.962 -36.767  1.00 90.54           N  
ATOM    545  CA  MET B  70       8.129 -36.317 -38.058  1.00 90.54           C  
ATOM    546  C   MET B  70       9.216 -36.543 -39.103  1.00 90.54           C  
ATOM    547  O   MET B  70       9.166 -37.517 -39.856  1.00 90.54           O  
ATOM    548  CB  MET B  70       7.167 -35.225 -38.531  1.00 90.54           C  
ATOM    549  CG  MET B  70       6.450 -35.562 -39.829  1.00 90.54           C  
ATOM    550  SD  MET B  70       5.368 -34.198 -40.409  1.00 90.54           S  
ATOM    551  CE  MET B  70       5.025 -34.757 -42.100  1.00 90.54           C  
ATOM    552  N   LEU B  71      10.166 -35.732 -39.090  1.00 91.74           N  
ATOM    553  CA  LEU B  71      11.255 -35.828 -40.054  1.00 91.74           C  
ATOM    554  C   LEU B  71      12.080 -37.089 -39.818  1.00 91.74           C  
ATOM    555  O   LEU B  71      12.328 -37.858 -40.750  1.00 91.74           O  
ATOM    556  CB  LEU B  71      12.155 -34.593 -39.972  1.00 91.74           C  
ATOM    557  CG  LEU B  71      13.372 -34.577 -40.897  1.00 91.74           C  
ATOM    558  CD1 LEU B  71      12.929 -34.486 -42.354  1.00 91.74           C  
ATOM    559  CD2 LEU B  71      14.300 -33.420 -40.543  1.00 91.74           C  
ATOM    560  N   VAL B  72      12.487 -37.271 -38.576  1.00 90.38           N  
ATOM    561  CA  VAL B  72      13.318 -38.423 -38.245  1.00 90.38           C  
ATOM    562  C   VAL B  72      12.542 -39.712 -38.505  1.00 90.38           C  
ATOM    563  O   VAL B  72      13.091 -40.678 -39.040  1.00 90.38           O  
ATOM    564  CB  VAL B  72      13.796 -38.377 -36.776  1.00 90.38           C  
ATOM    565  CG1 VAL B  72      14.473 -39.689 -36.386  1.00 90.38           C  
ATOM    566  CG2 VAL B  72      14.745 -37.198 -36.563  1.00 90.38           C  
ATOM    567  N   GLY B  73      11.231 -39.712 -38.171  1.00 88.50           N  
ATOM    568  CA  GLY B  73      10.409 -40.879 -38.451  1.00 88.50           C  
ATOM    569  C   GLY B  73      10.248 -41.155 -39.934  1.00 88.50           C  
ATOM    570  O   GLY B  73      10.291 -42.309 -40.364  1.00 88.50           O  
ATOM    571  N   PHE B  74      10.147 -40.123 -40.729  1.00 87.46           N  
ATOM    572  CA  PHE B  74      10.001 -40.253 -42.174  1.00 87.46           C  
ATOM    573  C   PHE B  74      11.275 -40.807 -42.799  1.00 87.46           C  
ATOM    574  O   PHE B  74      11.219 -41.703 -43.644  1.00 87.46           O  
ATOM    575  CB  PHE B  74       9.651 -38.901 -42.803  1.00 87.46           C  
ATOM    576  CG  PHE B  74       9.557 -38.936 -44.305  1.00 87.46           C  
ATOM    577  CD1 PHE B  74      10.604 -38.473 -45.093  1.00 87.46           C  
ATOM    578  CD2 PHE B  74       8.421 -39.435 -44.930  1.00 87.46           C  
ATOM    579  CE1 PHE B  74      10.520 -38.504 -46.482  1.00 87.46           C  
ATOM    580  CE2 PHE B  74       8.330 -39.470 -46.318  1.00 87.46           C  
ATOM    581  CZ  PHE B  74       9.380 -39.004 -47.092  1.00 87.46           C  
ATOM    582  N   LEU B  75      12.407 -40.267 -42.402  1.00 88.07           N  
ATOM    583  CA  LEU B  75      13.683 -40.742 -42.927  1.00 88.07           C  
ATOM    584  C   LEU B  75      13.899 -42.211 -42.580  1.00 88.07           C  
ATOM    585  O   LEU B  75      14.433 -42.972 -43.390  1.00 88.07           O  
ATOM    586  CB  LEU B  75      14.835 -39.900 -42.375  1.00 88.07           C  
ATOM    587  CG  LEU B  75      14.958 -38.477 -42.922  1.00 88.07           C  
ATOM    588  CD1 LEU B  75      15.874 -37.643 -42.033  1.00 88.07           C  
ATOM    589  CD2 LEU B  75      15.473 -38.498 -44.358  1.00 88.07           C  
ATOM    590  N   GLY B  76      13.460 -42.584 -41.436  1.00 84.62           N  
ATOM    591  CA  GLY B  76      13.606 -43.972 -41.027  1.00 84.62           C  
ATOM    592  C   GLY B  76      12.688 -44.916 -41.780  1.00 84.62           C  
ATOM    593  O   GLY B  76      13.122 -45.967 -42.254  1.00 84.62           O  
ATOM    594  N   CYS B  77      11.473 -44.613 -41.981  1.00 83.50           N  
ATOM    595  CA  CYS B  77      10.511 -45.490 -42.638  1.00 83.50           C  
ATOM    596  C   CYS B  77      10.753 -45.533 -44.142  1.00 83.50           C  
ATOM    597  O   CYS B  77      10.852 -46.613 -44.729  1.00 83.50           O  
ATOM    598  CB  CYS B  77       9.083 -45.027 -42.354  1.00 83.50           C  
ATOM    599  SG  CYS B  77       8.689 -43.408 -43.055  1.00 83.50           S  
ATOM    600  N   CYS B  78      10.919 -44.472 -44.786  1.00 84.45           N  
ATOM    601  CA  CYS B  78      11.148 -44.414 -46.225  1.00 84.45           C  
ATOM    602  C   CYS B  78      12.549 -44.902 -46.575  1.00 84.45           C  
ATOM    603  O   CYS B  78      12.759 -45.494 -47.635  1.00 84.45           O  
ATOM    604  CB  CYS B  78      10.953 -42.988 -46.743  1.00 84.45           C  
ATOM    605  SG  CYS B  78       9.220 -42.497 -46.880  1.00 84.45           S  
ATOM    606  N   GLY B  79      13.436 -44.569 -45.632  1.00 83.31           N  
ATOM    607  CA  GLY B  79      14.780 -45.076 -45.856  1.00 83.31           C  
ATOM    608  C   GLY B  79      14.855 -46.592 -45.844  1.00 83.31           C  
ATOM    609  O   GLY B  79      15.594 -47.188 -46.631  1.00 83.31           O  
ATOM    610  N   ALA B  80      14.036 -47.211 -44.996  1.00 80.11           N  
ATOM    611  CA  ALA B  80      14.035 -48.667 -44.882  1.00 80.11           C  
ATOM    612  C   ALA B  80      13.313 -49.310 -46.063  1.00 80.11           C  
ATOM    613  O   ALA B  80      13.831 -50.239 -46.685  1.00 80.11           O  
ATOM    614  CB  ALA B  80      13.387 -49.098 -43.569  1.00 80.11           C  
ATOM    615  N   VAL B  81      12.231 -48.752 -46.454  1.00 81.75           N  
ATOM    616  CA  VAL B  81      11.415 -49.350 -47.507  1.00 81.75           C  
ATOM    617  C   VAL B  81      12.104 -49.173 -48.858  1.00 81.75           C  
ATOM    618  O   VAL B  81      12.122 -50.094 -49.677  1.00 81.75           O  
ATOM    619  CB  VAL B  81       9.999 -48.733 -47.546  1.00 81.75           C  
ATOM    620  CG1 VAL B  81       9.940 -47.581 -48.548  1.00 81.75           C  
ATOM    621  CG2 VAL B  81       8.962 -49.799 -47.892  1.00 81.75           C  
ATOM    622  N   GLN B  82      12.722 -48.004 -49.103  1.00 80.89           N  
ATOM    623  CA  GLN B  82      13.356 -47.744 -50.391  1.00 80.89           C  
ATOM    624  C   GLN B  82      14.805 -48.222 -50.400  1.00 80.89           C  
ATOM    625  O   GLN B  82      15.462 -48.212 -51.442  1.00 80.89           O  
ATOM    626  CB  GLN B  82      13.292 -46.253 -50.730  1.00 80.89           C  
ATOM    627  CG  GLN B  82      11.895 -45.763 -51.085  1.00 80.89           C  
ATOM    628  CD  GLN B  82      11.879 -44.314 -51.535  1.00 80.89           C  
ATOM    629  NE2 GLN B  82      10.720 -43.846 -51.985  1.00 80.89           N  
ATOM    630  OE1 GLN B  82      12.900 -43.621 -51.478  1.00 80.89           O  
ATOM    631  N   GLU B  83      15.257 -48.704 -49.369  1.00 79.78           N  
ATOM    632  CA  GLU B  83      16.636 -49.159 -49.229  1.00 79.78           C  
ATOM    633  C   GLU B  83      17.619 -48.104 -49.728  1.00 79.78           C  
ATOM    634  O   GLU B  83      18.530 -48.413 -50.500  1.00 79.78           O  
ATOM    635  CB  GLU B  83      16.848 -50.474 -49.984  1.00 79.78           C  
ATOM    636  CG  GLU B  83      16.018 -51.632 -49.447  1.00 79.78           C  
ATOM    637  CD  GLU B  83      16.342 -52.961 -50.112  1.00 79.78           C  
ATOM    638  OE1 GLU B  83      15.757 -53.995 -49.718  1.00 79.78           O  
ATOM    639  OE2 GLU B  83      17.187 -52.967 -51.035  1.00 79.78           O  
ATOM    640  N   SER B  84      17.277 -46.901 -49.365  1.00 81.89           N  
ATOM    641  CA  SER B  84      18.162 -45.803 -49.741  1.00 81.89           C  
ATOM    642  C   SER B  84      19.261 -45.599 -48.703  1.00 81.89           C  
ATOM    643  O   SER B  84      18.976 -45.332 -47.534  1.00 81.89           O  
ATOM    644  CB  SER B  84      17.367 -44.508 -49.914  1.00 81.89           C  
ATOM    645  OG  SER B  84      18.229 -43.384 -49.904  1.00 81.89           O  
ATOM    646  N   GLN B  85      20.509 -45.678 -49.081  1.00 79.14           N  
ATOM    647  CA  GLN B  85      21.650 -45.485 -48.192  1.00 79.14           C  
ATOM    648  C   GLN B  85      21.723 -44.044 -47.695  1.00 79.14           C  
ATOM    649  O   GLN B  85      22.078 -43.798 -46.541  1.00 79.14           O  
ATOM    650  CB  GLN B  85      22.952 -45.863 -48.899  1.00 79.14           C  
ATOM    651  CG  GLN B  85      23.142 -47.363 -49.078  1.00 79.14           C  
ATOM    652  CD  GLN B  85      24.456 -47.713 -49.750  1.00 79.14           C  
ATOM    653  NE2 GLN B  85      24.883 -48.963 -49.605  1.00 79.14           N  
ATOM    654  OE1 GLN B  85      25.082 -46.867 -50.398  1.00 79.14           O  
ATOM    655  N   CYS B  86      21.310 -43.156 -48.506  1.00 80.46           N  
ATOM    656  CA  CYS B  86      21.373 -41.745 -48.142  1.00 80.46           C  
ATOM    657  C   CYS B  86      20.368 -41.421 -47.043  1.00 80.46           C  
ATOM    658  O   CYS B  86      20.709 -40.760 -46.059  1.00 80.46           O  
ATOM    659  CB  CYS B  86      21.108 -40.864 -49.363  1.00 80.46           C  
ATOM    660  SG  CYS B  86      21.310 -39.098 -49.044  1.00 80.46           S  
ATOM    661  N   MET B  87      19.210 -41.915 -47.119  1.00 84.02           N  
ATOM    662  CA  MET B  87      18.176 -41.646 -46.124  1.00 84.02           C  
ATOM    663  C   MET B  87      18.506 -42.325 -44.799  1.00 84.02           C  
ATOM    664  O   MET B  87      18.290 -41.750 -43.731  1.00 84.02           O  
ATOM    665  CB  MET B  87      16.809 -42.116 -46.627  1.00 84.02           C  
ATOM    666  CG  MET B  87      16.234 -41.251 -47.737  1.00 84.02           C  
ATOM    667  SD  MET B  87      14.505 -41.700 -48.153  1.00 84.02           S  
ATOM    668  CE  MET B  87      13.607 -40.554 -47.071  1.00 84.02           C  
ATOM    669  N   LEU B  88      19.077 -43.482 -44.840  1.00 83.50           N  
ATOM    670  CA  LEU B  88      19.452 -44.203 -43.629  1.00 83.50           C  
ATOM    671  C   LEU B  88      20.656 -43.549 -42.958  1.00 83.50           C  
ATOM    672  O   LEU B  88      20.742 -43.511 -41.728  1.00 83.50           O  
ATOM    673  CB  LEU B  88      19.766 -45.666 -43.952  1.00 83.50           C  
ATOM    674  CG  LEU B  88      18.568 -46.565 -44.262  1.00 83.50           C  
ATOM    675  CD1 LEU B  88      19.040 -47.913 -44.794  1.00 83.50           C  
ATOM    676  CD2 LEU B  88      17.701 -46.746 -43.021  1.00 83.50           C  
ATOM    677  N   GLY B  89      21.566 -43.099 -43.868  1.00 85.67           N  
ATOM    678  CA  GLY B  89      22.688 -42.360 -43.312  1.00 85.67           C  
ATOM    679  C   GLY B  89      22.270 -41.085 -42.602  1.00 85.67           C  
ATOM    680  O   GLY B  89      22.786 -40.768 -41.529  1.00 85.67           O  
ATOM    681  N   LEU B  90      21.315 -40.357 -43.186  1.00 87.50           N  
ATOM    682  CA  LEU B  90      20.795 -39.145 -42.562  1.00 87.50           C  
ATOM    683  C   LEU B  90      20.034 -39.476 -41.283  1.00 87.50           C  
ATOM    684  O   LEU B  90      20.095 -38.726 -40.307  1.00 87.50           O  
ATOM    685  CB  LEU B  90      19.882 -38.391 -43.533  1.00 87.50           C  
ATOM    686  CG  LEU B  90      20.331 -36.985 -43.933  1.00 87.50           C  
ATOM    687  CD1 LEU B  90      20.792 -36.970 -45.386  1.00 87.50           C  
ATOM    688  CD2 LEU B  90      19.206 -35.981 -43.712  1.00 87.50           C  
ATOM    689  N   PHE B  91      19.311 -40.539 -41.310  1.00 87.38           N  
ATOM    690  CA  PHE B  91      18.600 -40.998 -40.122  1.00 87.38           C  
ATOM    691  C   PHE B  91      19.573 -41.290 -38.987  1.00 87.38           C  
ATOM    692  O   PHE B  91      19.380 -40.827 -37.861  1.00 87.38           O  
ATOM    693  CB  PHE B  91      17.775 -42.249 -40.440  1.00 87.38           C  
ATOM    694  CG  PHE B  91      17.124 -42.870 -39.233  1.00 87.38           C  
ATOM    695  CD1 PHE B  91      17.603 -44.062 -38.704  1.00 87.38           C  
ATOM    696  CD2 PHE B  91      16.032 -42.260 -38.628  1.00 87.38           C  
ATOM    697  CE1 PHE B  91      17.002 -44.638 -37.587  1.00 87.38           C  
ATOM    698  CE2 PHE B  91      15.427 -42.830 -37.512  1.00 87.38           C  
ATOM    699  CZ  PHE B  91      15.912 -44.020 -36.993  1.00 87.38           C  
ATOM    700  N   PHE B  92      20.645 -41.986 -39.317  1.00 86.30           N  
ATOM    701  CA  PHE B  92      21.665 -42.299 -38.324  1.00 86.30           C  
ATOM    702  C   PHE B  92      22.323 -41.026 -37.804  1.00 86.30           C  
ATOM    703  O   PHE B  92      22.532 -40.878 -36.597  1.00 86.30           O  
ATOM    704  CB  PHE B  92      22.725 -43.233 -38.917  1.00 86.30           C  
ATOM    705  CG  PHE B  92      23.822 -43.595 -37.953  1.00 86.30           C  
ATOM    706  CD1 PHE B  92      25.002 -42.862 -37.915  1.00 86.30           C  
ATOM    707  CD2 PHE B  92      23.673 -44.668 -37.083  1.00 86.30           C  
ATOM    708  CE1 PHE B  92      26.020 -43.194 -37.023  1.00 86.30           C  
ATOM    709  CE2 PHE B  92      24.686 -45.006 -36.190  1.00 86.30           C  
ATOM    710  CZ  PHE B  92      25.859 -44.269 -36.162  1.00 86.30           C  
ATOM    711  N   GLY B  93      22.606 -40.120 -38.727  1.00 89.39           N  
ATOM    712  CA  GLY B  93      23.207 -38.863 -38.310  1.00 89.39           C  
ATOM    713  C   GLY B  93      22.308 -38.041 -37.407  1.00 89.39           C  
ATOM    714  O   GLY B  93      22.759 -37.510 -36.390  1.00 89.39           O  
ATOM    715  N   PHE B  94      21.049 -37.982 -37.676  1.00 89.49           N  
ATOM    716  CA  PHE B  94      20.091 -37.239 -36.866  1.00 89.49           C  
ATOM    717  C   PHE B  94      19.943 -37.872 -35.487  1.00 89.49           C  
ATOM    718  O   PHE B  94      19.901 -37.168 -34.477  1.00 89.49           O  
ATOM    719  CB  PHE B  94      18.729 -37.177 -37.563  1.00 89.49           C  
ATOM    720  CG  PHE B  94      18.554 -35.970 -38.445  1.00 89.49           C  
ATOM    721  CD1 PHE B  94      18.310 -34.718 -37.895  1.00 89.49           C  
ATOM    722  CD2 PHE B  94      18.635 -36.088 -39.827  1.00 89.49           C  
ATOM    723  CE1 PHE B  94      18.147 -33.599 -38.709  1.00 89.49           C  
ATOM    724  CE2 PHE B  94      18.474 -34.975 -40.647  1.00 89.49           C  
ATOM    725  CZ  PHE B  94      18.229 -33.732 -40.086  1.00 89.49           C  
ATOM    726  N   LEU B  95      19.842 -39.148 -35.403  1.00 88.95           N  
ATOM    727  CA  LEU B  95      19.709 -39.835 -34.123  1.00 88.95           C  
ATOM    728  C   LEU B  95      20.949 -39.623 -33.260  1.00 88.95           C  
ATOM    729  O   LEU B  95      20.844 -39.474 -32.041  1.00 88.95           O  
ATOM    730  CB  LEU B  95      19.475 -41.333 -34.340  1.00 88.95           C  
ATOM    731  CG  LEU B  95      18.022 -41.773 -34.519  1.00 88.95           C  
ATOM    732  CD1 LEU B  95      17.957 -43.253 -34.880  1.00 88.95           C  
ATOM    733  CD2 LEU B  95      17.217 -41.491 -33.255  1.00 88.95           C  
ATOM    734  N   LEU B  96      22.120 -39.613 -33.932  1.00 90.13           N  
ATOM    735  CA  LEU B  96      23.361 -39.391 -33.198  1.00 90.13           C  
ATOM    736  C   LEU B  96      23.395 -37.990 -32.598  1.00 90.13           C  
ATOM    737  O   LEU B  96      23.752 -37.818 -31.429  1.00 90.13           O  
ATOM    738  CB  LEU B  96      24.569 -39.595 -34.117  1.00 90.13           C  
ATOM    739  CG  LEU B  96      25.937 -39.655 -33.434  1.00 90.13           C  
ATOM    740  CD1 LEU B  96      26.865 -40.599 -34.191  1.00 90.13           C  
ATOM    741  CD2 LEU B  96      26.548 -38.262 -33.335  1.00 90.13           C  
ATOM    742  N   VAL B  97      22.965 -37.082 -33.388  1.00 92.52           N  
ATOM    743  CA  VAL B  97      22.958 -35.701 -32.916  1.00 92.52           C  
ATOM    744  C   VAL B  97      21.919 -35.539 -31.809  1.00 92.52           C  
ATOM    745  O   VAL B  97      22.194 -34.923 -30.775  1.00 92.52           O  
ATOM    746  CB  VAL B  97      22.671 -34.709 -34.064  1.00 92.52           C  
ATOM    747  CG1 VAL B  97      22.435 -33.302 -33.517  1.00 92.52           C  
ATOM    748  CG2 VAL B  97      23.823 -34.708 -35.068  1.00 92.52           C  
ATOM    749  N   ILE B  98      20.787 -36.091 -31.978  1.00 90.61           N  
ATOM    750  CA  ILE B  98      19.724 -36.006 -30.983  1.00 90.61           C  
ATOM    751  C   ILE B  98      20.163 -36.705 -29.698  1.00 90.61           C  
ATOM    752  O   ILE B  98      19.926 -36.200 -28.599  1.00 90.61           O  
ATOM    753  CB  ILE B  98      18.408 -36.622 -31.507  1.00 90.61           C  
ATOM    754  CG1 ILE B  98      17.814 -35.749 -32.618  1.00 90.61           C  
ATOM    755  CG2 ILE B  98      17.406 -36.810 -30.363  1.00 90.61           C  
ATOM    756  CD1 ILE B  98      16.628 -36.381 -33.334  1.00 90.61           C  
ATOM    757  N   PHE B  99      20.842 -37.774 -29.829  1.00 90.24           N  
ATOM    758  CA  PHE B  99      21.333 -38.524 -28.680  1.00 90.24           C  
ATOM    759  C   PHE B  99      22.355 -37.709 -27.898  1.00 90.24           C  
ATOM    760  O   PHE B  99      22.297 -37.647 -26.668  1.00 90.24           O  
ATOM    761  CB  PHE B  99      21.952 -39.852 -29.128  1.00 90.24           C  
ATOM    762  CG  PHE B  99      22.279 -40.783 -27.991  1.00 90.24           C  
ATOM    763  CD1 PHE B  99      23.587 -41.198 -27.770  1.00 90.24           C  
ATOM    764  CD2 PHE B  99      21.279 -41.242 -27.144  1.00 90.24           C  
ATOM    765  CE1 PHE B  99      23.893 -42.059 -26.719  1.00 90.24           C  
ATOM    766  CE2 PHE B  99      21.578 -42.103 -26.092  1.00 90.24           C  
ATOM    767  CZ  PHE B  99      22.885 -42.512 -25.882  1.00 90.24           C  
ATOM    768  N   ALA B 100      23.217 -37.083 -28.611  1.00 92.59           N  
ATOM    769  CA  ALA B 100      24.231 -36.258 -27.960  1.00 92.59           C  
ATOM    770  C   ALA B 100      23.593 -35.082 -27.227  1.00 92.59           C  
ATOM    771  O   ALA B 100      23.964 -34.774 -26.092  1.00 92.59           O  
ATOM    772  CB  ALA B 100      25.246 -35.755 -28.983  1.00 92.59           C  
ATOM    773  N   ILE B 101      22.614 -34.514 -27.817  1.00 91.76           N  
ATOM    774  CA  ILE B 101      21.930 -33.379 -27.205  1.00 91.76           C  
ATOM    775  C   ILE B 101      21.139 -33.849 -25.987  1.00 91.76           C  
ATOM    776  O   ILE B 101      21.094 -33.161 -24.965  1.00 91.76           O  
ATOM    777  CB  ILE B 101      20.995 -32.673 -28.213  1.00 91.76           C  
ATOM    778  CG1 ILE B 101      21.809 -32.058 -29.357  1.00 91.76           C  
ATOM    779  CG2 ILE B 101      20.147 -31.609 -27.510  1.00 91.76           C  
ATOM    780  CD1 ILE B 101      20.959 -31.502 -30.491  1.00 91.76           C  
ATOM    781  N   GLU B 102      20.578 -34.940 -26.037  1.00 89.25           N  
ATOM    782  CA  GLU B 102      19.804 -35.466 -24.917  1.00 89.25           C  
ATOM    783  C   GLU B 102      20.699 -35.762 -23.717  1.00 89.25           C  
ATOM    784  O   GLU B 102      20.327 -35.487 -22.575  1.00 89.25           O  
ATOM    785  CB  GLU B 102      19.047 -36.730 -25.333  1.00 89.25           C  
ATOM    786  CG  GLU B 102      17.819 -36.458 -26.189  1.00 89.25           C  
ATOM    787  CD  GLU B 102      17.086 -37.722 -26.606  1.00 89.25           C  
ATOM    788  OE1 GLU B 102      15.977 -37.622 -27.178  1.00 89.25           O  
ATOM    789  OE2 GLU B 102      17.624 -38.825 -26.359  1.00 89.25           O  
ATOM    790  N   ILE B 103      21.879 -36.326 -24.016  1.00 90.00           N  
ATOM    791  CA  ILE B 103      22.811 -36.626 -22.933  1.00 90.00           C  
ATOM    792  C   ILE B 103      23.286 -35.327 -22.288  1.00 90.00           C  
ATOM    793  O   ILE B 103      23.343 -35.220 -21.060  1.00 90.00           O  
ATOM    794  CB  ILE B 103      24.018 -37.447 -23.438  1.00 90.00           C  
ATOM    795  CG1 ILE B 103      23.568 -38.849 -23.868  1.00 90.00           C  
ATOM    796  CG2 ILE B 103      25.105 -37.527 -22.362  1.00 90.00           C  
ATOM    797  CD1 ILE B 103      24.684 -39.704 -24.453  1.00 90.00           C  
ATOM    798  N   ALA B 104      23.522 -34.397 -23.141  1.00 92.16           N  
ATOM    799  CA  ALA B 104      23.959 -33.106 -22.617  1.00 92.16           C  
ATOM    800  C   ALA B 104      22.861 -32.452 -21.784  1.00 92.16           C  
ATOM    801  O   ALA B 104      23.128 -31.914 -20.706  1.00 92.16           O  
ATOM    802  CB  ALA B 104      24.376 -32.182 -23.759  1.00 92.16           C  
ATOM    803  N   ALA B 105      21.645 -32.543 -22.192  1.00 90.49           N  
ATOM    804  CA  ALA B 105      20.511 -31.969 -21.473  1.00 90.49           C  
ATOM    805  C   ALA B 105      20.245 -32.724 -20.174  1.00 90.49           C  
ATOM    806  O   ALA B 105      19.899 -32.120 -19.156  1.00 90.49           O  
ATOM    807  CB  ALA B 105      19.264 -31.974 -22.354  1.00 90.49           C  
ATOM    808  N   ALA B 106      20.458 -33.997 -20.233  1.00 88.72           N  
ATOM    809  CA  ALA B 106      20.242 -34.805 -19.035  1.00 88.72           C  
ATOM    810  C   ALA B 106      21.280 -34.483 -17.963  1.00 88.72           C  
ATOM    811  O   ALA B 106      20.943 -34.352 -16.785  1.00 88.72           O  
ATOM    812  CB  ALA B 106      20.282 -36.291 -19.381  1.00 88.72           C  
ATOM    813  N   ILE B 107      22.524 -34.319 -18.434  1.00 90.15           N  
ATOM    814  CA  ILE B 107      23.585 -33.987 -17.489  1.00 90.15           C  
ATOM    815  C   ILE B 107      23.345 -32.594 -16.911  1.00 90.15           C  
ATOM    816  O   ILE B 107      23.444 -32.393 -15.699  1.00 90.15           O  
ATOM    817  CB  ILE B 107      24.977 -34.057 -18.157  1.00 90.15           C  
ATOM    818  CG1 ILE B 107      25.300 -35.499 -18.568  1.00 90.15           C  
ATOM    819  CG2 ILE B 107      26.054 -33.501 -17.221  1.00 90.15           C  
ATOM    820  CD1 ILE B 107      26.592 -35.642 -19.361  1.00 90.15           C  
ATOM    821  N   TRP B 108      22.957 -31.730 -17.712  1.00 90.39           N  
ATOM    822  CA  TRP B 108      22.670 -30.377 -17.251  1.00 90.39           C  
ATOM    823  C   TRP B 108      21.431 -30.356 -16.360  1.00 90.39           C  
ATOM    824  O   TRP B 108      21.414 -29.683 -15.327  1.00 90.39           O  
ATOM    825  CB  TRP B 108      22.473 -29.433 -18.440  1.00 90.39           C  
ATOM    826  CG  TRP B 108      22.223 -28.006 -18.051  1.00 90.39           C  
ATOM    827  CD1 TRP B 108      23.162 -27.045 -17.799  1.00 90.39           C  
ATOM    828  CD2 TRP B 108      20.949 -27.383 -17.865  1.00 90.39           C  
ATOM    829  CE2 TRP B 108      21.191 -26.040 -17.501  1.00 90.39           C  
ATOM    830  CE3 TRP B 108      19.625 -27.831 -17.972  1.00 90.39           C  
ATOM    831  NE1 TRP B 108      22.548 -25.859 -17.468  1.00 90.39           N  
ATOM    832  CZ2 TRP B 108      20.155 -25.138 -17.243  1.00 90.39           C  
ATOM    833  CZ3 TRP B 108      18.597 -26.931 -17.714  1.00 90.39           C  
ATOM    834  CH2 TRP B 108      18.870 -25.602 -17.354  1.00 90.39           C  
ATOM    835  N   GLY B 109      20.410 -31.016 -16.697  1.00 86.74           N  
ATOM    836  CA  GLY B 109      19.189 -31.077 -15.909  1.00 86.74           C  
ATOM    837  C   GLY B 109      19.400 -31.667 -14.528  1.00 86.74           C  
ATOM    838  O   GLY B 109      18.796 -31.211 -13.554  1.00 86.74           O  
ATOM    839  N   TYR B 110      20.336 -32.601 -14.520  1.00 85.52           N  
ATOM    840  CA  TYR B 110      20.612 -33.237 -13.237  1.00 85.52           C  
ATOM    841  C   TYR B 110      21.407 -32.308 -12.327  1.00 85.52           C  
ATOM    842  O   TYR B 110      21.186 -32.279 -11.114  1.00 85.52           O  
ATOM    843  CB  TYR B 110      21.377 -34.549 -13.440  1.00 85.52           C  
ATOM    844  CG  TYR B 110      21.418 -35.424 -12.211  1.00 85.52           C  
ATOM    845  CD1 TYR B 110      22.513 -35.401 -11.351  1.00 85.52           C  
ATOM    846  CD2 TYR B 110      20.363 -36.278 -11.909  1.00 85.52           C  
ATOM    847  CE1 TYR B 110      22.556 -36.208 -10.219  1.00 85.52           C  
ATOM    848  CE2 TYR B 110      20.394 -37.089 -10.779  1.00 85.52           C  
ATOM    849  CZ  TYR B 110      21.493 -37.047  -9.942  1.00 85.52           C  
ATOM    850  OH  TYR B 110      21.530 -37.848  -8.822  1.00 85.52           O  
ATOM    851  N   SER B 111      22.242 -31.534 -12.916  1.00 89.09           N  
ATOM    852  CA  SER B 111      23.073 -30.628 -12.130  1.00 89.09           C  
ATOM    853  C   SER B 111      22.293 -29.386 -11.712  1.00 89.09           C  
ATOM    854  O   SER B 111      22.644 -28.729 -10.729  1.00 89.09           O  
ATOM    855  CB  SER B 111      24.316 -30.217 -12.921  1.00 89.09           C  
ATOM    856  OG  SER B 111      25.176 -29.418 -12.127  1.00 89.09           O  
ATOM    857  N   HIS B 112      21.281 -29.105 -12.406  1.00 91.24           N  
ATOM    858  CA  HIS B 112      20.473 -27.929 -12.105  1.00 91.24           C  
ATOM    859  C   HIS B 112      19.017 -28.309 -11.857  1.00 91.24           C  
ATOM    860  O   HIS B 112      18.109 -27.735 -12.463  1.00 91.24           O  
ATOM    861  CB  HIS B 112      20.562 -26.913 -13.246  1.00 91.24           C  
ATOM    862  CG  HIS B 112      21.929 -26.333 -13.426  1.00 91.24           C  
ATOM    863  CD2 HIS B 112      22.445 -25.138 -13.052  1.00 91.24           C  
ATOM    864  ND1 HIS B 112      22.944 -27.008 -14.068  1.00 91.24           N  
ATOM    865  CE1 HIS B 112      24.030 -26.252 -14.078  1.00 91.24           C  
ATOM    866  NE2 HIS B 112      23.753 -25.113 -13.469  1.00 91.24           N  
ATOM    867  N   LYS B 113      18.791 -29.119 -10.928  1.00 88.04           N  
ATOM    868  CA  LYS B 113      17.462 -29.657 -10.652  1.00 88.04           C  
ATOM    869  C   LYS B 113      16.517 -28.565 -10.161  1.00 88.04           C  
ATOM    870  O   LYS B 113      15.377 -28.470 -10.620  1.00 88.04           O  
ATOM    871  CB  LYS B 113      17.543 -30.783  -9.620  1.00 88.04           C  
ATOM    872  CG  LYS B 113      16.222 -31.501  -9.382  1.00 88.04           C  
ATOM    873  CD  LYS B 113      16.358 -32.584  -8.321  1.00 88.04           C  
ATOM    874  CE  LYS B 113      15.007 -33.186  -7.959  1.00 88.04           C  
ATOM    875  NZ  LYS B 113      15.127 -34.201  -6.869  1.00 88.04           N  
ATOM    876  N   ASP B 114      17.041 -27.765  -9.349  1.00 89.77           N  
ATOM    877  CA  ASP B 114      16.188 -26.731  -8.770  1.00 89.77           C  
ATOM    878  C   ASP B 114      15.730 -25.738  -9.835  1.00 89.77           C  
ATOM    879  O   ASP B 114      14.582 -25.286  -9.817  1.00 89.77           O  
ATOM    880  CB  ASP B 114      16.924 -25.997  -7.646  1.00 89.77           C  
ATOM    881  CG  ASP B 114      17.219 -26.885  -6.450  1.00 89.77           C  
ATOM    882  OD1 ASP B 114      16.406 -27.785  -6.144  1.00 89.77           O  
ATOM    883  OD2 ASP B 114      18.270 -26.681  -5.806  1.00 89.77           O  
ATOM    884  N   GLU B 115      16.586 -25.427 -10.701  1.00 90.01           N  
ATOM    885  CA  GLU B 115      16.220 -24.507 -11.773  1.00 90.01           C  
ATOM    886  C   GLU B 115      15.189 -25.131 -12.710  1.00 90.01           C  
ATOM    887  O   GLU B 115      14.269 -24.453 -13.169  1.00 90.01           O  
ATOM    888  CB  GLU B 115      17.461 -24.084 -12.565  1.00 90.01           C  
ATOM    889  CG  GLU B 115      17.305 -22.753 -13.287  1.00 90.01           C  
ATOM    890  CD  GLU B 115      18.594 -22.265 -13.929  1.00 90.01           C  
ATOM    891  OE1 GLU B 115      18.585 -21.187 -14.564  1.00 90.01           O  
ATOM    892  OE2 GLU B 115      19.621 -22.967 -13.797  1.00 90.01           O  
ATOM    893  N   VAL B 116      15.341 -26.362 -12.916  1.00 88.56           N  
ATOM    894  CA  VAL B 116      14.393 -27.063 -13.774  1.00 88.56           C  
ATOM    895  C   VAL B 116      13.016 -27.082 -13.116  1.00 88.56           C  
ATOM    896  O   VAL B 116      12.005 -26.811 -13.769  1.00 88.56           O  
ATOM    897  CB  VAL B 116      14.859 -28.506 -14.076  1.00 88.56           C  
ATOM    898  CG1 VAL B 116      13.763 -29.287 -14.799  1.00 88.56           C  
ATOM    899  CG2 VAL B 116      16.144 -28.489 -14.903  1.00 88.56           C  
ATOM    900  N   ILE B 117      13.015 -27.348 -11.897  1.00 90.51           N  
ATOM    901  CA  ILE B 117      11.752 -27.381 -11.165  1.00 90.51           C  
ATOM    902  C   ILE B 117      11.091 -26.005 -11.216  1.00 90.51           C  
ATOM    903  O   ILE B 117       9.898 -25.895 -11.509  1.00 90.51           O  
ATOM    904  CB  ILE B 117      11.961 -27.821  -9.699  1.00 90.51           C  
ATOM    905  CG1 ILE B 117      12.405 -29.288  -9.640  1.00 90.51           C  
ATOM    906  CG2 ILE B 117      10.683 -27.603  -8.883  1.00 90.51           C  
ATOM    907  CD1 ILE B 117      12.851 -29.744  -8.258  1.00 90.51           C  
ATOM    908  N   LYS B 118      11.812 -25.027 -11.007  1.00 90.43           N  
ATOM    909  CA  LYS B 118      11.283 -23.666 -11.022  1.00 90.43           C  
ATOM    910  C   LYS B 118      10.714 -23.312 -12.393  1.00 90.43           C  
ATOM    911  O   LYS B 118       9.637 -22.718 -12.490  1.00 90.43           O  
ATOM    912  CB  LYS B 118      12.370 -22.663 -10.631  1.00 90.43           C  
ATOM    913  CG  LYS B 118      11.854 -21.251 -10.399  1.00 90.43           C  
ATOM    914  CD  LYS B 118      12.980 -20.301 -10.014  1.00 90.43           C  
ATOM    915  CE  LYS B 118      12.491 -18.861  -9.919  1.00 90.43           C  
ATOM    916  NZ  LYS B 118      13.599 -17.922  -9.567  1.00 90.43           N  
ATOM    917  N   GLU B 119      11.421 -23.691 -13.392  1.00 87.73           N  
ATOM    918  CA  GLU B 119      10.957 -23.390 -14.742  1.00 87.73           C  
ATOM    919  C   GLU B 119       9.665 -24.135 -15.061  1.00 87.73           C  
ATOM    920  O   GLU B 119       8.763 -23.583 -15.695  1.00 87.73           O  
ATOM    921  CB  GLU B 119      12.034 -23.742 -15.772  1.00 87.73           C  
ATOM    922  CG  GLU B 119      13.128 -22.691 -15.900  1.00 87.73           C  
ATOM    923  CD  GLU B 119      12.643 -21.391 -16.519  1.00 87.73           C  
ATOM    924  OE1 GLU B 119      13.365 -20.372 -16.434  1.00 87.73           O  
ATOM    925  OE2 GLU B 119      11.530 -21.391 -17.091  1.00 87.73           O  
ATOM    926  N   VAL B 120       9.543 -25.315 -14.629  1.00 88.90           N  
ATOM    927  CA  VAL B 120       8.334 -26.097 -14.872  1.00 88.90           C  
ATOM    928  C   VAL B 120       7.171 -25.510 -14.076  1.00 88.90           C  
ATOM    929  O   VAL B 120       6.048 -25.423 -14.579  1.00 88.90           O  
ATOM    930  CB  VAL B 120       8.537 -27.583 -14.502  1.00 88.90           C  
ATOM    931  CG1 VAL B 120       7.216 -28.346 -14.586  1.00 88.90           C  
ATOM    932  CG2 VAL B 120       9.584 -28.221 -15.413  1.00 88.90           C  
ATOM    933  N   GLN B 121       7.466 -25.187 -12.926  1.00 90.32           N  
ATOM    934  CA  GLN B 121       6.426 -24.563 -12.115  1.00 90.32           C  
ATOM    935  C   GLN B 121       5.951 -23.255 -12.740  1.00 90.32           C  
ATOM    936  O   GLN B 121       4.749 -22.984 -12.787  1.00 90.32           O  
ATOM    937  CB  GLN B 121       6.932 -24.314 -10.693  1.00 90.32           C  
ATOM    938  CG  GLN B 121       7.090 -25.581  -9.864  1.00 90.32           C  
ATOM    939  CD  GLN B 121       7.626 -25.309  -8.472  1.00 90.32           C  
ATOM    940  NE2 GLN B 121       7.332 -26.207  -7.537  1.00 90.32           N  
ATOM    941  OE1 GLN B 121       8.299 -24.300  -8.237  1.00 90.32           O  
ATOM    942  N   GLU B 122       6.889 -22.476 -13.188  1.00 86.47           N  
ATOM    943  CA  GLU B 122       6.535 -21.217 -13.837  1.00 86.47           C  
ATOM    944  C   GLU B 122       5.748 -21.460 -15.122  1.00 86.47           C  
ATOM    945  O   GLU B 122       4.816 -20.717 -15.435  1.00 86.47           O  
ATOM    946  CB  GLU B 122       7.791 -20.394 -14.136  1.00 86.47           C  
ATOM    947  CG  GLU B 122       7.517 -18.913 -14.357  1.00 86.47           C  
ATOM    948  CD  GLU B 122       8.698 -18.025 -14.000  1.00 86.47           C  
ATOM    949  OE1 GLU B 122       8.553 -16.782 -14.027  1.00 86.47           O  
ATOM    950  OE2 GLU B 122       9.778 -18.577 -13.691  1.00 86.47           O  
ATOM    951  N   PHE B 123       6.140 -22.411 -15.767  1.00 86.89           N  
ATOM    952  CA  PHE B 123       5.390 -22.790 -16.960  1.00 86.89           C  
ATOM    953  C   PHE B 123       3.946 -23.128 -16.607  1.00 86.89           C  
ATOM    954  O   PHE B 123       3.016 -22.658 -17.266  1.00 86.89           O  
ATOM    955  CB  PHE B 123       6.053 -23.983 -17.655  1.00 86.89           C  
ATOM    956  CG  PHE B 123       5.289 -24.492 -18.848  1.00 86.89           C  
ATOM    957  CD1 PHE B 123       4.547 -25.664 -18.766  1.00 86.89           C  
ATOM    958  CD2 PHE B 123       5.311 -23.798 -20.050  1.00 86.89           C  
ATOM    959  CE1 PHE B 123       3.838 -26.138 -19.868  1.00 86.89           C  
ATOM    960  CE2 PHE B 123       4.605 -24.264 -21.155  1.00 86.89           C  
ATOM    961  CZ  PHE B 123       3.870 -25.435 -21.062  1.00 86.89           C  
ATOM    962  N   TYR B 124       3.724 -23.865 -15.606  1.00 88.59           N  
ATOM    963  CA  TYR B 124       2.378 -24.224 -15.175  1.00 88.59           C  
ATOM    964  C   TYR B 124       1.599 -22.989 -14.736  1.00 88.59           C  
ATOM    965  O   TYR B 124       0.436 -22.817 -15.109  1.00 88.59           O  
ATOM    966  CB  TYR B 124       2.432 -25.241 -14.032  1.00 88.59           C  
ATOM    967  CG  TYR B 124       1.095 -25.489 -13.375  1.00 88.59           C  
ATOM    968  CD1 TYR B 124       0.778 -24.903 -12.152  1.00 88.59           C  
ATOM    969  CD2 TYR B 124       0.147 -26.310 -13.977  1.00 88.59           C  
ATOM    970  CE1 TYR B 124      -0.451 -25.130 -11.543  1.00 88.59           C  
ATOM    971  CE2 TYR B 124      -1.085 -26.543 -13.377  1.00 88.59           C  
ATOM    972  CZ  TYR B 124      -1.375 -25.950 -12.162  1.00 88.59           C  
ATOM    973  OH  TYR B 124      -2.595 -26.178 -11.564  1.00 88.59           O  
ATOM    974  N   LYS B 125       2.250 -22.272 -13.940  1.00 86.65           N  
ATOM    975  CA  LYS B 125       1.580 -21.072 -13.446  1.00 86.65           C  
ATOM    976  C   LYS B 125       1.099 -20.197 -14.601  1.00 86.65           C  
ATOM    977  O   LYS B 125      -0.034 -19.711 -14.588  1.00 86.65           O  
ATOM    978  CB  LYS B 125       2.514 -20.272 -12.536  1.00 86.65           C  
ATOM    979  CG  LYS B 125       1.830 -19.130 -11.798  1.00 86.65           C  
ATOM    980  CD  LYS B 125       2.791 -18.420 -10.854  1.00 86.65           C  
ATOM    981  CE  LYS B 125       2.137 -17.217 -10.188  1.00 86.65           C  
ATOM    982  NZ  LYS B 125       3.080 -16.510  -9.271  1.00 86.65           N  
ATOM    983  N   ASP B 126       1.951 -20.012 -15.586  1.00 83.18           N  
ATOM    984  CA  ASP B 126       1.591 -19.210 -16.752  1.00 83.18           C  
ATOM    985  C   ASP B 126       0.448 -19.855 -17.531  1.00 83.18           C  
ATOM    986  O   ASP B 126      -0.503 -19.176 -17.924  1.00 83.18           O  
ATOM    987  CB  ASP B 126       2.804 -19.016 -17.664  1.00 83.18           C  
ATOM    988  CG  ASP B 126       2.597 -17.928 -18.704  1.00 83.18           C  
ATOM    989  OD1 ASP B 126       1.800 -16.997 -18.461  1.00 83.18           O  
ATOM    990  OD2 ASP B 126       3.234 -18.006 -19.776  1.00 83.18           O  
ATOM    991  N   THR B 127       0.539 -21.083 -17.709  1.00 83.03           N  
ATOM    992  CA  THR B 127      -0.499 -21.820 -18.420  1.00 83.03           C  
ATOM    993  C   THR B 127      -1.818 -21.770 -17.655  1.00 83.03           C  
ATOM    994  O   THR B 127      -2.876 -21.539 -18.244  1.00 83.03           O  
ATOM    995  CB  THR B 127      -0.088 -23.287 -18.646  1.00 83.03           C  
ATOM    996  CG2 THR B 127      -1.141 -24.035 -19.458  1.00 83.03           C  
ATOM    997  OG1 THR B 127       1.159 -23.326 -19.349  1.00 83.03           O  
ATOM    998  N   TYR B 128      -1.744 -21.974 -16.376  1.00 86.15           N  
ATOM    999  CA  TYR B 128      -2.922 -21.944 -15.515  1.00 86.15           C  
ATOM   1000  C   TYR B 128      -3.615 -20.589 -15.586  1.00 86.15           C  
ATOM   1001  O   TYR B 128      -4.829 -20.515 -15.791  1.00 86.15           O  
ATOM   1002  CB  TYR B 128      -2.537 -22.259 -14.067  1.00 86.15           C  
ATOM   1003  CG  TYR B 128      -3.640 -21.984 -13.073  1.00 86.15           C  
ATOM   1004  CD1 TYR B 128      -3.640 -20.822 -12.306  1.00 86.15           C  
ATOM   1005  CD2 TYR B 128      -4.684 -22.887 -12.898  1.00 86.15           C  
ATOM   1006  CE1 TYR B 128      -4.652 -20.565 -11.387  1.00 86.15           C  
ATOM   1007  CE2 TYR B 128      -5.701 -22.641 -11.983  1.00 86.15           C  
ATOM   1008  CZ  TYR B 128      -5.678 -21.479 -11.233  1.00 86.15           C  
ATOM   1009  OH  TYR B 128      -6.682 -21.231 -10.326  1.00 86.15           O  
ATOM   1010  N   ASN B 129      -2.897 -19.521 -15.455  1.00 80.98           N  
ATOM   1011  CA  ASN B 129      -3.467 -18.177 -15.450  1.00 80.98           C  
ATOM   1012  C   ASN B 129      -4.089 -17.827 -16.799  1.00 80.98           C  
ATOM   1013  O   ASN B 129      -5.101 -17.128 -16.858  1.00 80.98           O  
ATOM   1014  CB  ASN B 129      -2.403 -17.145 -15.071  1.00 80.98           C  
ATOM   1015  CG  ASN B 129      -2.064 -17.171 -13.594  1.00 80.98           C  
ATOM   1016  ND2 ASN B 129      -0.835 -16.796 -13.261  1.00 80.98           N  
ATOM   1017  OD1 ASN B 129      -2.901 -17.526 -12.758  1.00 80.98           O  
ATOM   1018  N   LYS B 130      -3.552 -18.376 -17.862  1.00 78.46           N  
ATOM   1019  CA  LYS B 130      -4.043 -18.043 -19.196  1.00 78.46           C  
ATOM   1020  C   LYS B 130      -5.229 -18.923 -19.580  1.00 78.46           C  
ATOM   1021  O   LYS B 130      -6.158 -18.466 -20.250  1.00 78.46           O  
ATOM   1022  CB  LYS B 130      -2.927 -18.188 -20.232  1.00 78.46           C  
ATOM   1023  CG  LYS B 130      -1.880 -17.086 -20.171  1.00 78.46           C  
ATOM   1024  CD  LYS B 130      -0.769 -17.314 -21.187  1.00 78.46           C  
ATOM   1025  CE  LYS B 130       0.286 -16.217 -21.120  1.00 78.46           C  
ATOM   1026  NZ  LYS B 130       1.456 -16.517 -21.999  1.00 78.46           N  
ATOM   1027  N   LEU B 131      -5.232 -20.117 -19.096  1.00 79.04           N  
ATOM   1028  CA  LEU B 131      -6.259 -21.059 -19.524  1.00 79.04           C  
ATOM   1029  C   LEU B 131      -7.458 -21.023 -18.584  1.00 79.04           C  
ATOM   1030  O   LEU B 131      -8.577 -21.352 -18.983  1.00 79.04           O  
ATOM   1031  CB  LEU B 131      -5.689 -22.480 -19.589  1.00 79.04           C  
ATOM   1032  CG  LEU B 131      -5.050 -22.894 -20.916  1.00 79.04           C  
ATOM   1033  CD1 LEU B 131      -3.599 -22.430 -20.974  1.00 79.04           C  
ATOM   1034  CD2 LEU B 131      -5.142 -24.405 -21.105  1.00 79.04           C  
ATOM   1035  N   LYS B 132      -7.210 -20.618 -17.319  1.00 76.69           N  
ATOM   1036  CA  LYS B 132      -8.285 -20.640 -16.332  1.00 76.69           C  
ATOM   1037  C   LYS B 132      -9.412 -19.689 -16.726  1.00 76.69           C  
ATOM   1038  O   LYS B 132     -10.579 -19.938 -16.413  1.00 76.69           O  
ATOM   1039  CB  LYS B 132      -7.750 -20.271 -14.947  1.00 76.69           C  
ATOM   1040  CG  LYS B 132      -8.821 -20.199 -13.869  1.00 76.69           C  
ATOM   1041  CD  LYS B 132      -8.240 -19.746 -12.535  1.00 76.69           C  
ATOM   1042  CE  LYS B 132      -9.325 -19.581 -11.479  1.00 76.69           C  
ATOM   1043  NZ  LYS B 132      -8.765 -19.109 -10.178  1.00 76.69           N  
ATOM   1044  N   THR B 133      -9.124 -18.660 -17.370  1.00 73.30           N  
ATOM   1045  CA  THR B 133     -10.115 -17.634 -17.677  1.00 73.30           C  
ATOM   1046  C   THR B 133     -10.769 -17.902 -19.029  1.00 73.30           C  
ATOM   1047  O   THR B 133     -11.732 -17.227 -19.404  1.00 73.30           O  
ATOM   1048  CB  THR B 133      -9.482 -16.230 -17.679  1.00 73.30           C  
ATOM   1049  CG2 THR B 133      -8.923 -15.876 -16.305  1.00 73.30           C  
ATOM   1050  OG1 THR B 133      -8.419 -16.193 -18.639  1.00 73.30           O  
ATOM   1051  N   LYS B 134     -10.332 -18.836 -19.699  1.00 76.59           N  
ATOM   1052  CA  LYS B 134     -10.833 -19.063 -21.052  1.00 76.59           C  
ATOM   1053  C   LYS B 134     -11.989 -20.059 -21.050  1.00 76.59           C  
ATOM   1054  O   LYS B 134     -12.445 -20.487 -19.987  1.00 76.59           O  
ATOM   1055  CB  LYS B 134      -9.711 -19.564 -21.963  1.00 76.59           C  
ATOM   1056  CG  LYS B 134      -8.579 -18.567 -22.157  1.00 76.59           C  
ATOM   1057  CD  LYS B 134      -7.712 -18.930 -23.356  1.00 76.59           C  
ATOM   1058  CE  LYS B 134      -6.621 -17.896 -23.592  1.00 76.59           C  
ATOM   1059  NZ  LYS B 134      -5.734 -18.277 -24.732  1.00 76.59           N  
ATOM   1060  N   ASP B 135     -12.442 -20.370 -22.228  1.00 74.85           N  
ATOM   1061  CA  ASP B 135     -13.668 -21.142 -22.405  1.00 74.85           C  
ATOM   1062  C   ASP B 135     -13.410 -22.635 -22.207  1.00 74.85           C  
ATOM   1063  O   ASP B 135     -12.293 -23.039 -21.878  1.00 74.85           O  
ATOM   1064  CB  ASP B 135     -14.265 -20.892 -23.792  1.00 74.85           C  
ATOM   1065  CG  ASP B 135     -14.754 -19.467 -23.977  1.00 74.85           C  
ATOM   1066  OD1 ASP B 135     -15.089 -18.801 -22.974  1.00 74.85           O  
ATOM   1067  OD2 ASP B 135     -14.809 -19.007 -25.139  1.00 74.85           O  
ATOM   1068  N   GLU B 136     -14.385 -23.519 -22.441  1.00 76.60           N  
ATOM   1069  CA  GLU B 136     -14.523 -24.923 -22.068  1.00 76.60           C  
ATOM   1070  C   GLU B 136     -13.376 -25.759 -22.628  1.00 76.60           C  
ATOM   1071  O   GLU B 136     -12.725 -26.503 -21.891  1.00 76.60           O  
ATOM   1072  CB  GLU B 136     -15.865 -25.480 -22.552  1.00 76.60           C  
ATOM   1073  CG  GLU B 136     -16.549 -26.397 -21.548  1.00 76.60           C  
ATOM   1074  CD  GLU B 136     -17.907 -26.893 -22.018  1.00 76.60           C  
ATOM   1075  OE1 GLU B 136     -18.531 -27.715 -21.310  1.00 76.60           O  
ATOM   1076  OE2 GLU B 136     -18.351 -26.457 -23.104  1.00 76.60           O  
ATOM   1077  N   PRO B 137     -12.982 -25.626 -23.892  1.00 77.18           N  
ATOM   1078  CA  PRO B 137     -11.939 -26.544 -24.356  1.00 77.18           C  
ATOM   1079  C   PRO B 137     -10.593 -26.302 -23.676  1.00 77.18           C  
ATOM   1080  O   PRO B 137      -9.855 -27.253 -23.405  1.00 77.18           O  
ATOM   1081  CB  PRO B 137     -11.852 -26.250 -25.856  1.00 77.18           C  
ATOM   1082  CG  PRO B 137     -12.918 -25.233 -26.109  1.00 77.18           C  
ATOM   1083  CD  PRO B 137     -13.504 -24.819 -24.789  1.00 77.18           C  
ATOM   1084  N   GLN B 138     -10.309 -25.175 -23.442  1.00 76.87           N  
ATOM   1085  CA  GLN B 138      -9.062 -24.847 -22.759  1.00 76.87           C  
ATOM   1086  C   GLN B 138      -9.105 -25.283 -21.297  1.00 76.87           C  
ATOM   1087  O   GLN B 138      -8.108 -25.770 -20.759  1.00 76.87           O  
ATOM   1088  CB  GLN B 138      -8.776 -23.348 -22.852  1.00 76.87           C  
ATOM   1089  CG  GLN B 138      -8.463 -22.867 -24.263  1.00 76.87           C  
ATOM   1090  CD  GLN B 138      -9.712 -22.580 -25.075  1.00 76.87           C  
ATOM   1091  NE2 GLN B 138      -9.525 -22.135 -26.313  1.00 76.87           N  
ATOM   1092  OE1 GLN B 138     -10.836 -22.756 -24.593  1.00 76.87           O  
ATOM   1093  N   ARG B 139     -10.232 -25.236 -20.752  1.00 81.16           N  
ATOM   1094  CA  ARG B 139     -10.378 -25.697 -19.375  1.00 81.16           C  
ATOM   1095  C   ARG B 139     -10.258 -27.216 -19.291  1.00 81.16           C  
ATOM   1096  O   ARG B 139      -9.729 -27.748 -18.313  1.00 81.16           O  
ATOM   1097  CB  ARG B 139     -11.720 -25.245 -18.797  1.00 81.16           C  
ATOM   1098  CG  ARG B 139     -11.773 -23.766 -18.446  1.00 81.16           C  
ATOM   1099  CD  ARG B 139     -13.096 -23.389 -17.794  1.00 81.16           C  
ATOM   1100  NE  ARG B 139     -13.285 -21.941 -17.759  1.00 81.16           N  
ATOM   1101  CZ  ARG B 139     -14.351 -21.328 -17.252  1.00 81.16           C  
ATOM   1102  NH1 ARG B 139     -15.349 -22.029 -16.724  1.00 81.16           N  
ATOM   1103  NH2 ARG B 139     -14.421 -20.005 -17.272  1.00 81.16           N  
ATOM   1104  N   GLU B 140     -10.670 -27.813 -20.290  1.00 81.73           N  
ATOM   1105  CA  GLU B 140     -10.555 -29.268 -20.326  1.00 81.73           C  
ATOM   1106  C   GLU B 140      -9.097 -29.702 -20.442  1.00 81.73           C  
ATOM   1107  O   GLU B 140      -8.700 -30.722 -19.874  1.00 81.73           O  
ATOM   1108  CB  GLU B 140     -11.370 -29.844 -21.485  1.00 81.73           C  
ATOM   1109  CG  GLU B 140     -12.872 -29.852 -21.236  1.00 81.73           C  
ATOM   1110  CD  GLU B 140     -13.284 -30.745 -20.078  1.00 81.73           C  
ATOM   1111  OE1 GLU B 140     -14.343 -30.490 -19.461  1.00 81.73           O  
ATOM   1112  OE2 GLU B 140     -12.541 -31.709 -19.783  1.00 81.73           O  
ATOM   1113  N   THR B 141      -8.365 -28.911 -21.193  1.00 79.00           N  
ATOM   1114  CA  THR B 141      -6.938 -29.194 -21.287  1.00 79.00           C  
ATOM   1115  C   THR B 141      -6.265 -29.047 -19.924  1.00 79.00           C  
ATOM   1116  O   THR B 141      -5.454 -29.889 -19.533  1.00 79.00           O  
ATOM   1117  CB  THR B 141      -6.250 -28.264 -22.303  1.00 79.00           C  
ATOM   1118  CG2 THR B 141      -4.767 -28.596 -22.437  1.00 79.00           C  
ATOM   1119  OG1 THR B 141      -6.879 -28.416 -23.583  1.00 79.00           O  
ATOM   1120  N   LEU B 142      -6.730 -28.057 -19.248  1.00 85.44           N  
ATOM   1121  CA  LEU B 142      -6.196 -27.856 -17.905  1.00 85.44           C  
ATOM   1122  C   LEU B 142      -6.627 -28.985 -16.975  1.00 85.44           C  
ATOM   1123  O   LEU B 142      -5.833 -29.460 -16.159  1.00 85.44           O  
ATOM   1124  CB  LEU B 142      -6.658 -26.510 -17.340  1.00 85.44           C  
ATOM   1125  CG  LEU B 142      -5.916 -26.003 -16.103  1.00 85.44           C  
ATOM   1126  CD1 LEU B 142      -4.455 -25.723 -16.439  1.00 85.44           C  
ATOM   1127  CD2 LEU B 142      -6.592 -24.753 -15.549  1.00 85.44           C  
ATOM   1128  N   LYS B 143      -7.775 -29.482 -17.132  1.00 84.34           N  
ATOM   1129  CA  LYS B 143      -8.271 -30.595 -16.328  1.00 84.34           C  
ATOM   1130  C   LYS B 143      -7.479 -31.870 -16.606  1.00 84.34           C  
ATOM   1131  O   LYS B 143      -7.217 -32.655 -15.692  1.00 84.34           O  
ATOM   1132  CB  LYS B 143      -9.758 -30.832 -16.597  1.00 84.34           C  
ATOM   1133  CG  LYS B 143     -10.684 -29.922 -15.802  1.00 84.34           C  
ATOM   1134  CD  LYS B 143     -12.148 -30.246 -16.068  1.00 84.34           C  
ATOM   1135  CE  LYS B 143     -13.074 -29.229 -15.413  1.00 84.34           C  
ATOM   1136  NZ  LYS B 143     -14.509 -29.510 -15.717  1.00 84.34           N  
ATOM   1137  N   ALA B 144      -7.142 -31.935 -17.782  1.00 84.05           N  
ATOM   1138  CA  ALA B 144      -6.361 -33.114 -18.149  1.00 84.05           C  
ATOM   1139  C   ALA B 144      -4.988 -33.092 -17.485  1.00 84.05           C  
ATOM   1140  O   ALA B 144      -4.504 -34.122 -17.010  1.00 84.05           O  
ATOM   1141  CB  ALA B 144      -6.215 -33.202 -19.666  1.00 84.05           C  
ATOM   1142  N   ILE B 145      -4.422 -31.973 -17.417  1.00 83.87           N  
ATOM   1143  CA  ILE B 145      -3.128 -31.828 -16.758  1.00 83.87           C  
ATOM   1144  C   ILE B 145      -3.278 -32.088 -15.262  1.00 83.87           C  
ATOM   1145  O   ILE B 145      -2.450 -32.772 -14.658  1.00 83.87           O  
ATOM   1146  CB  ILE B 145      -2.523 -30.428 -17.003  1.00 83.87           C  
ATOM   1147  CG1 ILE B 145      -2.190 -30.240 -18.487  1.00 83.87           C  
ATOM   1148  CG2 ILE B 145      -1.282 -30.217 -16.132  1.00 83.87           C  
ATOM   1149  CD1 ILE B 145      -1.768 -28.824 -18.853  1.00 83.87           C  
ATOM   1150  N   HIS B 146      -4.297 -31.569 -14.747  1.00 87.31           N  
ATOM   1151  CA  HIS B 146      -4.546 -31.770 -13.325  1.00 87.31           C  
ATOM   1152  C   HIS B 146      -4.788 -33.243 -13.010  1.00 87.31           C  
ATOM   1153  O   HIS B 146      -4.329 -33.746 -11.982  1.00 87.31           O  
ATOM   1154  CB  HIS B 146      -5.741 -30.932 -12.866  1.00 87.31           C  
ATOM   1155  CG  HIS B 146      -5.476 -29.461 -12.867  1.00 87.31           C  
ATOM   1156  CD2 HIS B 146      -4.323 -28.764 -12.997  1.00 87.31           C  
ATOM   1157  ND1 HIS B 146      -6.477 -28.525 -12.716  1.00 87.31           N  
ATOM   1158  CE1 HIS B 146      -5.949 -27.313 -12.754  1.00 87.31           C  
ATOM   1159  NE2 HIS B 146      -4.642 -27.431 -12.924  1.00 87.31           N  
ATOM   1160  N   TYR B 147      -5.504 -33.911 -13.855  1.00 84.21           N  
ATOM   1161  CA  TYR B 147      -5.748 -35.338 -13.673  1.00 84.21           C  
ATOM   1162  C   TYR B 147      -4.446 -36.127 -13.746  1.00 84.21           C  
ATOM   1163  O   TYR B 147      -4.212 -37.029 -12.938  1.00 84.21           O  
ATOM   1164  CB  TYR B 147      -6.732 -35.854 -14.727  1.00 84.21           C  
ATOM   1165  CG  TYR B 147      -7.106 -37.306 -14.549  1.00 84.21           C  
ATOM   1166  CD1 TYR B 147      -6.486 -38.302 -15.301  1.00 84.21           C  
ATOM   1167  CD2 TYR B 147      -8.079 -37.684 -13.630  1.00 84.21           C  
ATOM   1168  CE1 TYR B 147      -6.830 -39.641 -15.142  1.00 84.21           C  
ATOM   1169  CE2 TYR B 147      -8.430 -39.020 -13.463  1.00 84.21           C  
ATOM   1170  CZ  TYR B 147      -7.800 -39.989 -14.221  1.00 84.21           C  
ATOM   1171  OH  TYR B 147      -8.144 -41.313 -14.059  1.00 84.21           O  
ATOM   1172  N   ALA B 148      -3.552 -35.721 -14.615  1.00 83.73           N  
ATOM   1173  CA  ALA B 148      -2.288 -36.427 -14.810  1.00 83.73           C  
ATOM   1174  C   ALA B 148      -1.347 -36.202 -13.631  1.00 83.73           C  
ATOM   1175  O   ALA B 148      -0.639 -37.120 -13.211  1.00 83.73           O  
ATOM   1176  CB  ALA B 148      -1.624 -35.980 -16.110  1.00 83.73           C  
ATOM   1177  N   LEU B 149      -1.347 -35.080 -13.052  1.00 86.46           N  
ATOM   1178  CA  LEU B 149      -0.442 -34.736 -11.962  1.00 86.46           C  
ATOM   1179  C   LEU B 149      -1.111 -34.953 -10.609  1.00 86.46           C  
ATOM   1180  O   LEU B 149      -0.477 -34.787  -9.564  1.00 86.46           O  
ATOM   1181  CB  LEU B 149       0.023 -33.282 -12.088  1.00 86.46           C  
ATOM   1182  CG  LEU B 149       1.001 -32.979 -13.224  1.00 86.46           C  
ATOM   1183  CD1 LEU B 149       1.196 -31.473 -13.368  1.00 86.46           C  
ATOM   1184  CD2 LEU B 149       2.336 -33.675 -12.980  1.00 86.46           C  
ATOM   1185  N   ASN B 150      -2.386 -35.340 -10.664  1.00 84.53           N  
ATOM   1186  CA  ASN B 150      -3.169 -35.506  -9.444  1.00 84.53           C  
ATOM   1187  C   ASN B 150      -3.119 -34.256  -8.569  1.00 84.53           C  
ATOM   1188  O   ASN B 150      -2.851 -34.344  -7.370  1.00 84.53           O  
ATOM   1189  CB  ASN B 150      -2.685 -36.725  -8.657  1.00 84.53           C  
ATOM   1190  CG  ASN B 150      -3.742 -37.272  -7.718  1.00 84.53           C  
ATOM   1191  ND2 ASN B 150      -3.336 -38.168  -6.826  1.00 84.53           N  
ATOM   1192  OD1 ASN B 150      -4.913 -36.892  -7.792  1.00 84.53           O  
ATOM   1193  N   CYS B 151      -3.223 -33.124  -9.162  1.00 88.84           N  
ATOM   1194  CA  CYS B 151      -3.234 -31.841  -8.469  1.00 88.84           C  
ATOM   1195  C   CYS B 151      -4.299 -30.917  -9.048  1.00 88.84           C  
ATOM   1196  O   CYS B 151      -5.014 -31.292  -9.979  1.00 88.84           O  
ATOM   1197  CB  CYS B 151      -1.863 -31.171  -8.558  1.00 88.84           C  
ATOM   1198  SG  CYS B 151      -1.462 -30.551 -10.206  1.00 88.84           S  
ATOM   1199  N   CYS B 152      -4.458 -29.760  -8.317  1.00 87.10           N  
ATOM   1200  CA  CYS B 152      -5.428 -28.804  -8.837  1.00 87.10           C  
ATOM   1201  C   CYS B 152      -5.019 -27.374  -8.503  1.00 87.10           C  
ATOM   1202  O   CYS B 152      -4.850 -27.030  -7.331  1.00 87.10           O  
ATOM   1203  CB  CYS B 152      -6.820 -29.091  -8.273  1.00 87.10           C  
ATOM   1204  SG  CYS B 152      -8.128 -28.097  -9.023  1.00 87.10           S  
ATOM   1205  N   GLY B 153      -4.762 -26.599  -9.496  1.00 84.44           N  
ATOM   1206  CA  GLY B 153      -4.538 -25.170  -9.356  1.00 84.44           C  
ATOM   1207  C   GLY B 153      -3.353 -24.833  -8.471  1.00 84.44           C  
ATOM   1208  O   GLY B 153      -2.492 -25.683  -8.229  1.00 84.44           O  
ATOM   1209  N   LEU B 154      -3.286 -23.577  -8.014  1.00 80.66           N  
ATOM   1210  CA  LEU B 154      -2.198 -23.081  -7.177  1.00 80.66           C  
ATOM   1211  C   LEU B 154      -2.531 -23.246  -5.698  1.00 80.66           C  
ATOM   1212  O   LEU B 154      -1.631 -23.377  -4.865  1.00 80.66           O  
ATOM   1213  CB  LEU B 154      -1.912 -21.609  -7.487  1.00 80.66           C  
ATOM   1214  CG  LEU B 154      -1.426 -21.296  -8.903  1.00 80.66           C  
ATOM   1215  CD1 LEU B 154      -1.492 -19.796  -9.166  1.00 80.66           C  
ATOM   1216  CD2 LEU B 154      -0.009 -21.820  -9.110  1.00 80.66           C  
ATOM   1217  N   ALA B 155      -3.806 -23.279  -5.451  1.00 74.13           N  
ATOM   1218  CA  ALA B 155      -4.232 -23.339  -4.055  1.00 74.13           C  
ATOM   1219  C   ALA B 155      -4.718 -24.739  -3.689  1.00 74.13           C  
ATOM   1220  O   ALA B 155      -5.253 -24.952  -2.599  1.00 74.13           O  
ATOM   1221  CB  ALA B 155      -5.331 -22.312  -3.790  1.00 74.13           C  
ATOM   1222  N   GLY B 156      -4.538 -25.712  -4.545  1.00 76.31           N  
ATOM   1223  CA  GLY B 156      -4.921 -27.085  -4.259  1.00 76.31           C  
ATOM   1224  C   GLY B 156      -6.389 -27.363  -4.519  1.00 76.31           C  
ATOM   1225  O   GLY B 156      -7.014 -26.698  -5.348  1.00 76.31           O  
ATOM   1226  N   GLY B 157      -6.935 -28.406  -3.904  1.00 73.86           N  
ATOM   1227  CA  GLY B 157      -8.280 -28.914  -4.124  1.00 73.86           C  
ATOM   1228  C   GLY B 157      -9.361 -27.907  -3.783  1.00 73.86           C  
ATOM   1229  O   GLY B 157     -10.515 -28.066  -4.187  1.00 73.86           O  
ATOM   1230  N   VAL B 158      -8.906 -26.834  -3.157  1.00 74.98           N  
ATOM   1231  CA  VAL B 158      -9.899 -25.857  -2.722  1.00 74.98           C  
ATOM   1232  C   VAL B 158     -10.399 -25.058  -3.924  1.00 74.98           C  
ATOM   1233  O   VAL B 158     -11.494 -24.495  -3.890  1.00 74.98           O  
ATOM   1234  CB  VAL B 158      -9.326 -24.904  -1.649  1.00 74.98           C  
ATOM   1235  CG1 VAL B 158     -10.435 -24.048  -1.039  1.00 74.98           C  
ATOM   1236  CG2 VAL B 158      -8.601 -25.697  -0.564  1.00 74.98           C  
ATOM   1237  N   GLU B 159      -9.635 -25.128  -4.982  1.00 78.25           N  
ATOM   1238  CA  GLU B 159     -10.010 -24.366  -6.170  1.00 78.25           C  
ATOM   1239  C   GLU B 159     -11.215 -24.991  -6.869  1.00 78.25           C  
ATOM   1240  O   GLU B 159     -11.864 -24.344  -7.693  1.00 78.25           O  
ATOM   1241  CB  GLU B 159      -8.830 -24.269  -7.141  1.00 78.25           C  
ATOM   1242  CG  GLU B 159      -7.870 -23.131  -6.829  1.00 78.25           C  
ATOM   1243  CD  GLU B 159      -6.896 -22.840  -7.960  1.00 78.25           C  
ATOM   1244  OE1 GLU B 159      -5.921 -22.085  -7.743  1.00 78.25           O  
ATOM   1245  OE2 GLU B 159      -7.109 -23.372  -9.072  1.00 78.25           O  
ATOM   1246  N   GLN B 160     -11.518 -26.214  -6.423  1.00 75.75           N  
ATOM   1247  CA  GLN B 160     -12.692 -26.860  -7.001  1.00 75.75           C  
ATOM   1248  C   GLN B 160     -13.970 -26.119  -6.621  1.00 75.75           C  
ATOM   1249  O   GLN B 160     -14.960 -26.161  -7.355  1.00 75.75           O  
ATOM   1250  CB  GLN B 160     -12.778 -28.319  -6.553  1.00 75.75           C  
ATOM   1251  CG  GLN B 160     -13.969 -29.072  -7.129  1.00 75.75           C  
ATOM   1252  CD  GLN B 160     -13.973 -30.541  -6.754  1.00 75.75           C  
ATOM   1253  NE2 GLN B 160     -15.134 -31.179  -6.870  1.00 75.75           N  
ATOM   1254  OE1 GLN B 160     -12.944 -31.099  -6.365  1.00 75.75           O  
ATOM   1255  N   PHE B 161     -13.850 -25.471  -5.511  1.00 74.03           N  
ATOM   1256  CA  PHE B 161     -15.023 -24.760  -5.019  1.00 74.03           C  
ATOM   1257  C   PHE B 161     -15.148 -23.395  -5.686  1.00 74.03           C  
ATOM   1258  O   PHE B 161     -16.194 -22.749  -5.599  1.00 74.03           O  
ATOM   1259  CB  PHE B 161     -14.956 -24.597  -3.497  1.00 74.03           C  
ATOM   1260  CG  PHE B 161     -14.842 -25.898  -2.752  1.00 74.03           C  
ATOM   1261  CD1 PHE B 161     -15.920 -26.773  -2.683  1.00 74.03           C  
ATOM   1262  CD2 PHE B 161     -13.656 -26.248  -2.119  1.00 74.03           C  
ATOM   1263  CE1 PHE B 161     -15.817 -27.980  -1.994  1.00 74.03           C  
ATOM   1264  CE2 PHE B 161     -13.546 -27.451  -1.428  1.00 74.03           C  
ATOM   1265  CZ  PHE B 161     -14.627 -28.315  -1.366  1.00 74.03           C  
ATOM   1266  N   ILE B 162     -14.114 -22.952  -6.402  1.00 73.03           N  
ATOM   1267  CA  ILE B 162     -14.087 -21.638  -7.035  1.00 73.03           C  
ATOM   1268  C   ILE B 162     -14.247 -21.790  -8.546  1.00 73.03           C  
ATOM   1269  O   ILE B 162     -15.036 -21.076  -9.169  1.00 73.03           O  
ATOM   1270  CB  ILE B 162     -12.781 -20.880  -6.708  1.00 73.03           C  
ATOM   1271  CG1 ILE B 162     -12.594 -20.770  -5.190  1.00 73.03           C  
ATOM   1272  CG2 ILE B 162     -12.783 -19.494  -7.360  1.00 73.03           C  
ATOM   1273  CD1 ILE B 162     -11.158 -20.498  -4.762  1.00 73.03           C  
ATOM   1274  N   SER B 163     -13.457 -22.747  -9.045  1.00 73.02           N  
ATOM   1275  CA  SER B 163     -13.466 -22.962 -10.488  1.00 73.02           C  
ATOM   1276  C   SER B 163     -13.647 -24.438 -10.825  1.00 73.02           C  
ATOM   1277  O   SER B 163     -13.282 -25.310 -10.034  1.00 73.02           O  
ATOM   1278  CB  SER B 163     -12.173 -22.441 -11.116  1.00 73.02           C  
ATOM   1279  OG  SER B 163     -12.445 -21.394 -12.033  1.00 73.02           O  
ATOM   1280  N   ASP B 164     -14.298 -24.688 -11.812  1.00 76.93           N  
ATOM   1281  CA  ASP B 164     -14.522 -26.055 -12.273  1.00 76.93           C  
ATOM   1282  C   ASP B 164     -13.317 -26.576 -13.052  1.00 76.93           C  
ATOM   1283  O   ASP B 164     -13.426 -26.890 -14.239  1.00 76.93           O  
ATOM   1284  CB  ASP B 164     -15.780 -26.130 -13.140  1.00 76.93           C  
ATOM   1285  CG  ASP B 164     -16.275 -27.551 -13.346  1.00 76.93           C  
ATOM   1286  OD1 ASP B 164     -15.839 -28.462 -12.609  1.00 76.93           O  
ATOM   1287  OD2 ASP B 164     -17.106 -27.762 -14.256  1.00 76.93           O  
ATOM   1288  N   ILE B 165     -12.189 -26.487 -12.547  1.00 79.42           N  
ATOM   1289  CA  ILE B 165     -10.980 -26.916 -13.241  1.00 79.42           C  
ATOM   1290  C   ILE B 165     -10.405 -28.154 -12.558  1.00 79.42           C  
ATOM   1291  O   ILE B 165      -9.459 -28.766 -13.060  1.00 79.42           O  
ATOM   1292  CB  ILE B 165      -9.924 -25.789 -13.285  1.00 79.42           C  
ATOM   1293  CG1 ILE B 165      -9.673 -25.237 -11.878  1.00 79.42           C  
ATOM   1294  CG2 ILE B 165     -10.363 -24.675 -14.241  1.00 79.42           C  
ATOM   1295  CD1 ILE B 165      -8.506 -24.262 -11.794  1.00 79.42           C  
ATOM   1296  N   CYS B 166     -10.883 -28.523 -11.435  1.00 84.52           N  
ATOM   1297  CA  CYS B 166     -10.334 -29.640 -10.674  1.00 84.52           C  
ATOM   1298  C   CYS B 166     -11.142 -30.911 -10.911  1.00 84.52           C  
ATOM   1299  O   CYS B 166     -12.328 -30.846 -11.239  1.00 84.52           O  
ATOM   1300  CB  CYS B 166     -10.310 -29.311  -9.182  1.00 84.52           C  
ATOM   1301  SG  CYS B 166      -9.327 -27.852  -8.774  1.00 84.52           S  
ATOM   1302  N   PRO B 167     -10.526 -31.998 -10.864  1.00 74.05           N  
ATOM   1303  CA  PRO B 167     -11.251 -33.265 -10.987  1.00 74.05           C  
ATOM   1304  C   PRO B 167     -12.254 -33.483  -9.857  1.00 74.05           C  
ATOM   1305  O   PRO B 167     -12.060 -32.978  -8.748  1.00 74.05           O  
ATOM   1306  CB  PRO B 167     -10.137 -34.314 -10.940  1.00 74.05           C  
ATOM   1307  CG  PRO B 167      -8.921 -33.562 -10.505  1.00 74.05           C  
ATOM   1308  CD  PRO B 167      -9.238 -32.094 -10.518  1.00 74.05           C  
ATOM   1309  N   LYS B 168     -13.384 -33.912 -10.248  1.00 69.97           N  
ATOM   1310  CA  LYS B 168     -14.478 -34.120  -9.303  1.00 69.97           C  
ATOM   1311  C   LYS B 168     -14.069 -35.086  -8.194  1.00 69.97           C  
ATOM   1312  O   LYS B 168     -13.849 -36.272  -8.446  1.00 69.97           O  
ATOM   1313  CB  LYS B 168     -15.718 -34.647 -10.026  1.00 69.97           C  
ATOM   1314  CG  LYS B 168     -16.457 -33.591 -10.835  1.00 69.97           C  
ATOM   1315  CD  LYS B 168     -17.729 -34.153 -11.457  1.00 69.97           C  
ATOM   1316  CE  LYS B 168     -18.439 -33.114 -12.314  1.00 69.97           C  
ATOM   1317  NZ  LYS B 168     -19.671 -33.670 -12.950  1.00 69.97           N  
ATOM   1318  N   LYS B 169     -13.539 -34.504  -7.183  1.00 68.98           N  
ATOM   1319  CA  LYS B 169     -13.257 -35.312  -6.001  1.00 68.98           C  
ATOM   1320  C   LYS B 169     -14.156 -34.912  -4.834  1.00 68.98           C  
ATOM   1321  O   LYS B 169     -14.757 -33.836  -4.848  1.00 68.98           O  
ATOM   1322  CB  LYS B 169     -11.787 -35.181  -5.598  1.00 68.98           C  
ATOM   1323  CG  LYS B 169     -10.818 -35.847  -6.564  1.00 68.98           C  
ATOM   1324  CD  LYS B 169      -9.416 -35.933  -5.978  1.00 68.98           C  
ATOM   1325  CE  LYS B 169      -8.457 -36.646  -6.923  1.00 68.98           C  
ATOM   1326  NZ  LYS B 169      -7.070 -36.696  -6.370  1.00 68.98           N  
ATOM   1327  N   ASP B 170     -14.473 -35.889  -4.026  1.00 63.78           N  
ATOM   1328  CA  ASP B 170     -15.264 -35.617  -2.830  1.00 63.78           C  
ATOM   1329  C   ASP B 170     -14.606 -34.538  -1.971  1.00 63.78           C  
ATOM   1330  O   ASP B 170     -13.412 -34.267  -2.113  1.00 63.78           O  
ATOM   1331  CB  ASP B 170     -15.458 -36.895  -2.011  1.00 63.78           C  
ATOM   1332  CG  ASP B 170     -16.492 -37.832  -2.610  1.00 63.78           C  
ATOM   1333  OD1 ASP B 170     -17.375 -37.364  -3.362  1.00 63.78           O  
ATOM   1334  OD2 ASP B 170     -16.426 -39.047  -2.326  1.00 63.78           O  
ATOM   1335  N   VAL B 171     -15.369 -33.819  -1.297  1.00 62.09           N  
ATOM   1336  CA  VAL B 171     -14.931 -32.709  -0.457  1.00 62.09           C  
ATOM   1337  C   VAL B 171     -13.751 -33.148   0.407  1.00 62.09           C  
ATOM   1338  O   VAL B 171     -12.779 -32.405   0.564  1.00 62.09           O  
ATOM   1339  CB  VAL B 171     -16.079 -32.187   0.436  1.00 62.09           C  
ATOM   1340  CG1 VAL B 171     -15.571 -31.109   1.392  1.00 62.09           C  
ATOM   1341  CG2 VAL B 171     -17.221 -31.646  -0.424  1.00 62.09           C  
ATOM   1342  N   LEU B 172     -13.860 -34.336   0.900  1.00 61.93           N  
ATOM   1343  CA  LEU B 172     -12.803 -34.849   1.766  1.00 61.93           C  
ATOM   1344  C   LEU B 172     -11.512 -35.059   0.981  1.00 61.93           C  
ATOM   1345  O   LEU B 172     -10.424 -34.760   1.478  1.00 61.93           O  
ATOM   1346  CB  LEU B 172     -13.236 -36.164   2.420  1.00 61.93           C  
ATOM   1347  CG  LEU B 172     -13.246 -36.190   3.949  1.00 61.93           C  
ATOM   1348  CD1 LEU B 172     -14.679 -36.241   4.469  1.00 61.93           C  
ATOM   1349  CD2 LEU B 172     -12.440 -37.375   4.469  1.00 61.93           C  
ATOM   1350  N   GLU B 173     -11.730 -35.570  -0.164  1.00 70.64           N  
ATOM   1351  CA  GLU B 173     -10.569 -35.840  -1.007  1.00 70.64           C  
ATOM   1352  C   GLU B 173      -9.987 -34.549  -1.576  1.00 70.64           C  
ATOM   1353  O   GLU B 173      -8.794 -34.482  -1.879  1.00 70.64           O  
ATOM   1354  CB  GLU B 173     -10.940 -36.796  -2.144  1.00 70.64           C  
ATOM   1355  CG  GLU B 173     -11.144 -38.236  -1.695  1.00 70.64           C  
ATOM   1356  CD  GLU B 173     -11.491 -39.177  -2.838  1.00 70.64           C  
ATOM   1357  OE1 GLU B 173     -11.634 -40.397  -2.596  1.00 70.64           O  
ATOM   1358  OE2 GLU B 173     -11.621 -38.690  -3.983  1.00 70.64           O  
ATOM   1359  N   THR B 174     -10.815 -33.593  -1.479  1.00 69.62           N  
ATOM   1360  CA  THR B 174     -10.384 -32.303  -2.008  1.00 69.62           C  
ATOM   1361  C   THR B 174      -9.302 -31.691  -1.123  1.00 69.62           C  
ATOM   1362  O   THR B 174      -8.370 -31.056  -1.622  1.00 69.62           O  
ATOM   1363  CB  THR B 174     -11.567 -31.325  -2.127  1.00 69.62           C  
ATOM   1364  CG2 THR B 174     -11.143 -30.031  -2.815  1.00 69.62           C  
ATOM   1365  OG1 THR B 174     -12.612 -31.939  -2.893  1.00 69.62           O  
ATOM   1366  N   PHE B 175      -9.447 -32.053   0.156  1.00 71.60           N  
ATOM   1367  CA  PHE B 175      -8.466 -31.492   1.077  1.00 71.60           C  
ATOM   1368  C   PHE B 175      -7.136 -32.229   0.968  1.00 71.60           C  
ATOM   1369  O   PHE B 175      -6.104 -31.727   1.416  1.00 71.60           O  
ATOM   1370  CB  PHE B 175      -8.984 -31.553   2.518  1.00 71.60           C  
ATOM   1371  CG  PHE B 175     -10.109 -30.594   2.800  1.00 71.60           C  
ATOM   1372  CD1 PHE B 175      -9.896 -29.221   2.765  1.00 71.60           C  
ATOM   1373  CD2 PHE B 175     -11.380 -31.065   3.100  1.00 71.60           C  
ATOM   1374  CE1 PHE B 175     -10.935 -28.332   3.026  1.00 71.60           C  
ATOM   1375  CE2 PHE B 175     -12.424 -30.182   3.362  1.00 71.60           C  
ATOM   1376  CZ  PHE B 175     -12.198 -28.815   3.325  1.00 71.60           C  
ATOM   1377  N   THR B 176      -7.281 -33.297   0.241  1.00 72.06           N  
ATOM   1378  CA  THR B 176      -6.060 -34.084   0.116  1.00 72.06           C  
ATOM   1379  C   THR B 176      -5.334 -33.754  -1.185  1.00 72.06           C  
ATOM   1380  O   THR B 176      -4.152 -34.068  -1.339  1.00 72.06           O  
ATOM   1381  CB  THR B 176      -6.362 -35.594   0.168  1.00 72.06           C  
ATOM   1382  CG2 THR B 176      -7.005 -35.981   1.496  1.00 72.06           C  
ATOM   1383  OG1 THR B 176      -7.255 -35.934  -0.899  1.00 72.06           O  
ATOM   1384  N   VAL B 177      -6.022 -33.096  -2.030  1.00 78.74           N  
ATOM   1385  CA  VAL B 177      -5.406 -32.757  -3.309  1.00 78.74           C  
ATOM   1386  C   VAL B 177      -4.428 -31.599  -3.120  1.00 78.74           C  
ATOM   1387  O   VAL B 177      -4.780 -30.569  -2.540  1.00 78.74           O  
ATOM   1388  CB  VAL B 177      -6.467 -32.389  -4.370  1.00 78.74           C  
ATOM   1389  CG1 VAL B 177      -5.800 -31.956  -5.674  1.00 78.74           C  
ATOM   1390  CG2 VAL B 177      -7.407 -33.570  -4.614  1.00 78.74           C  
ATOM   1391  N   LYS B 178      -3.275 -31.791  -3.467  1.00 80.50           N  
ATOM   1392  CA  LYS B 178      -2.211 -30.808  -3.290  1.00 80.50           C  
ATOM   1393  C   LYS B 178      -2.209 -29.788  -4.427  1.00 80.50           C  
ATOM   1394  O   LYS B 178      -2.902 -29.970  -5.431  1.00 80.50           O  
ATOM   1395  CB  LYS B 178      -0.849 -31.497  -3.204  1.00 80.50           C  
ATOM   1396  CG  LYS B 178      -0.717 -32.462  -2.033  1.00 80.50           C  
ATOM   1397  CD  LYS B 178       0.646 -33.140  -2.019  1.00 80.50           C  
ATOM   1398  CE  LYS B 178       0.778 -34.107  -0.849  1.00 80.50           C  
ATOM   1399  NZ  LYS B 178       2.101 -34.801  -0.851  1.00 80.50           N  
ATOM   1400  N   SER B 179      -1.485 -28.784  -4.168  1.00 86.60           N  
ATOM   1401  CA  SER B 179      -1.271 -27.778  -5.204  1.00 86.60           C  
ATOM   1402  C   SER B 179      -0.378 -28.314  -6.318  1.00 86.60           C  
ATOM   1403  O   SER B 179       0.494 -29.150  -6.073  1.00 86.60           O  
ATOM   1404  CB  SER B 179      -0.651 -26.514  -4.606  1.00 86.60           C  
ATOM   1405  OG  SER B 179       0.710 -26.730  -4.276  1.00 86.60           O  
ATOM   1406  N   CYS B 180      -0.558 -27.888  -7.441  1.00 89.57           N  
ATOM   1407  CA  CYS B 180       0.152 -28.400  -8.608  1.00 89.57           C  
ATOM   1408  C   CYS B 180       1.639 -28.076  -8.525  1.00 89.57           C  
ATOM   1409  O   CYS B 180       2.481 -28.920  -8.838  1.00 89.57           O  
ATOM   1410  CB  CYS B 180      -0.435 -27.816  -9.893  1.00 89.57           C  
ATOM   1411  SG  CYS B 180      -1.997 -28.576 -10.389  1.00 89.57           S  
ATOM   1412  N   PRO B 181       1.964 -26.836  -8.096  1.00 88.72           N  
ATOM   1413  CA  PRO B 181       3.399 -26.587  -7.946  1.00 88.72           C  
ATOM   1414  C   PRO B 181       4.061 -27.529  -6.944  1.00 88.72           C  
ATOM   1415  O   PRO B 181       5.198 -27.961  -7.153  1.00 88.72           O  
ATOM   1416  CB  PRO B 181       3.455 -25.139  -7.451  1.00 88.72           C  
ATOM   1417  CG  PRO B 181       2.154 -24.539  -7.877  1.00 88.72           C  
ATOM   1418  CD  PRO B 181       1.136 -25.638  -7.987  1.00 88.72           C  
ATOM   1419  N   ASP B 182       3.385 -27.902  -5.904  1.00 87.55           N  
ATOM   1420  CA  ASP B 182       3.921 -28.849  -4.933  1.00 87.55           C  
ATOM   1421  C   ASP B 182       3.986 -30.259  -5.518  1.00 87.55           C  
ATOM   1422  O   ASP B 182       4.931 -31.004  -5.254  1.00 87.55           O  
ATOM   1423  CB  ASP B 182       3.078 -28.847  -3.657  1.00 87.55           C  
ATOM   1424  CG  ASP B 182       3.229 -27.571  -2.848  1.00 87.55           C  
ATOM   1425  OD1 ASP B 182       4.276 -26.897  -2.962  1.00 87.55           O  
ATOM   1426  OD2 ASP B 182       2.293 -27.236  -2.088  1.00 87.55           O  
ATOM   1427  N   ALA B 183       2.961 -30.559  -6.223  1.00 89.66           N  
ATOM   1428  CA  ALA B 183       2.945 -31.866  -6.875  1.00 89.66           C  
ATOM   1429  C   ALA B 183       4.107 -32.004  -7.855  1.00 89.66           C  
ATOM   1430  O   ALA B 183       4.737 -33.061  -7.933  1.00 89.66           O  
ATOM   1431  CB  ALA B 183       1.617 -32.085  -7.594  1.00 89.66           C  
ATOM   1432  N   ILE B 184       4.395 -30.958  -8.562  1.00 89.80           N  
ATOM   1433  CA  ILE B 184       5.497 -30.954  -9.518  1.00 89.80           C  
ATOM   1434  C   ILE B 184       6.821 -31.135  -8.779  1.00 89.80           C  
ATOM   1435  O   ILE B 184       7.670 -31.926  -9.198  1.00 89.80           O  
ATOM   1436  CB  ILE B 184       5.520 -29.652 -10.349  1.00 89.80           C  
ATOM   1437  CG1 ILE B 184       4.317 -29.601 -11.297  1.00 89.80           C  
ATOM   1438  CG2 ILE B 184       6.834 -29.529 -11.125  1.00 89.80           C  
ATOM   1439  CD1 ILE B 184       4.109 -28.247 -11.961  1.00 89.80           C  
ATOM   1440  N   LYS B 185       6.960 -30.429  -7.740  1.00 90.35           N  
ATOM   1441  CA  LYS B 185       8.170 -30.567  -6.934  1.00 90.35           C  
ATOM   1442  C   LYS B 185       8.308 -31.987  -6.388  1.00 90.35           C  
ATOM   1443  O   LYS B 185       9.405 -32.547  -6.372  1.00 90.35           O  
ATOM   1444  CB  LYS B 185       8.164 -29.562  -5.781  1.00 90.35           C  
ATOM   1445  CG  LYS B 185       9.450 -29.547  -4.967  1.00 90.35           C  
ATOM   1446  CD  LYS B 185       9.395 -28.505  -3.857  1.00 90.35           C  
ATOM   1447  CE  LYS B 185      10.655 -28.534  -3.001  1.00 90.35           C  
ATOM   1448  NZ  LYS B 185      10.609 -27.510  -1.913  1.00 90.35           N  
ATOM   1449  N   GLU B 186       7.249 -32.580  -6.005  1.00 88.50           N  
ATOM   1450  CA  GLU B 186       7.268 -33.935  -5.463  1.00 88.50           C  
ATOM   1451  C   GLU B 186       7.660 -34.951  -6.532  1.00 88.50           C  
ATOM   1452  O   GLU B 186       8.344 -35.933  -6.241  1.00 88.50           O  
ATOM   1453  CB  GLU B 186       5.905 -34.296  -4.868  1.00 88.50           C  
ATOM   1454  CG  GLU B 186       5.912 -35.573  -4.040  1.00 88.50           C  
ATOM   1455  CD  GLU B 186       4.555 -35.910  -3.443  1.00 88.50           C  
ATOM   1456  OE1 GLU B 186       4.410 -36.999  -2.844  1.00 88.50           O  
ATOM   1457  OE2 GLU B 186       3.630 -35.077  -3.575  1.00 88.50           O  
ATOM   1458  N   VAL B 187       7.247 -34.693  -7.735  1.00 86.77           N  
ATOM   1459  CA  VAL B 187       7.592 -35.589  -8.833  1.00 86.77           C  
ATOM   1460  C   VAL B 187       9.107 -35.611  -9.026  1.00 86.77           C  
ATOM   1461  O   VAL B 187       9.702 -36.679  -9.192  1.00 86.77           O  
ATOM   1462  CB  VAL B 187       6.893 -35.173 -10.147  1.00 86.77           C  
ATOM   1463  CG1 VAL B 187       7.471 -35.944 -11.332  1.00 86.77           C  
ATOM   1464  CG2 VAL B 187       5.385 -35.397 -10.042  1.00 86.77           C  
ATOM   1465  N   PHE B 188       9.765 -34.555  -8.874  1.00 86.45           N  
ATOM   1466  CA  PHE B 188      11.204 -34.468  -9.089  1.00 86.45           C  
ATOM   1467  C   PHE B 188      11.964 -34.922  -7.848  1.00 86.45           C  
ATOM   1468  O   PHE B 188      13.051 -35.495  -7.954  1.00 86.45           O  
ATOM   1469  CB  PHE B 188      11.609 -33.038  -9.459  1.00 86.45           C  
ATOM   1470  CG  PHE B 188      11.293 -32.667 -10.883  1.00 86.45           C  
ATOM   1471  CD1 PHE B 188      12.176 -32.977 -11.909  1.00 86.45           C  
ATOM   1472  CD2 PHE B 188      10.111 -32.008 -11.195  1.00 86.45           C  
ATOM   1473  CE1 PHE B 188      11.886 -32.635 -13.228  1.00 86.45           C  
ATOM   1474  CE2 PHE B 188       9.814 -31.663 -12.511  1.00 86.45           C  
ATOM   1475  CZ  PHE B 188      10.704 -31.975 -13.526  1.00 86.45           C  
ATOM   1476  N   ASP B 189      11.370 -34.757  -6.718  1.00 86.13           N  
ATOM   1477  CA  ASP B 189      12.071 -35.103  -5.485  1.00 86.13           C  
ATOM   1478  C   ASP B 189      11.914 -36.588  -5.162  1.00 86.13           C  
ATOM   1479  O   ASP B 189      12.884 -37.254  -4.792  1.00 86.13           O  
ATOM   1480  CB  ASP B 189      11.558 -34.254  -4.320  1.00 86.13           C  
ATOM   1481  CG  ASP B 189      12.131 -32.848  -4.313  1.00 86.13           C  
ATOM   1482  OD1 ASP B 189      13.084 -32.575  -5.074  1.00 86.13           O  
ATOM   1483  OD2 ASP B 189      11.626 -32.006  -3.539  1.00 86.13           O  
ATOM   1484  N   ASN B 190      10.703 -37.071  -5.316  1.00 85.68           N  
ATOM   1485  CA  ASN B 190      10.448 -38.440  -4.879  1.00 85.68           C  
ATOM   1486  C   ASN B 190      10.410 -39.408  -6.057  1.00 85.68           C  
ATOM   1487  O   ASN B 190      10.654 -40.605  -5.891  1.00 85.68           O  
ATOM   1488  CB  ASN B 190       9.141 -38.516  -4.087  1.00 85.68           C  
ATOM   1489  CG  ASN B 190       9.240 -37.850  -2.730  1.00 85.68           C  
ATOM   1490  ND2 ASN B 190       8.093 -37.566  -2.122  1.00 85.68           N  
ATOM   1491  OD1 ASN B 190      10.338 -37.590  -2.231  1.00 85.68           O  
ATOM   1492  N   LYS B 191      10.068 -38.961  -7.185  1.00 85.81           N  
ATOM   1493  CA  LYS B 191       9.890 -39.849  -8.331  1.00 85.81           C  
ATOM   1494  C   LYS B 191      10.955 -39.593  -9.394  1.00 85.81           C  
ATOM   1495  O   LYS B 191      10.714 -39.809 -10.584  1.00 85.81           O  
ATOM   1496  CB  LYS B 191       8.495 -39.676  -8.933  1.00 85.81           C  
ATOM   1497  CG  LYS B 191       7.361 -40.025  -7.979  1.00 85.81           C  
ATOM   1498  CD  LYS B 191       6.008 -39.962  -8.673  1.00 85.81           C  
ATOM   1499  CE  LYS B 191       4.874 -40.333  -7.727  1.00 85.81           C  
ATOM   1500  NZ  LYS B 191       3.544 -40.261  -8.400  1.00 85.81           N  
ATOM   1501  N   PHE B 192      12.040 -39.159  -8.977  1.00 86.08           N  
ATOM   1502  CA  PHE B 192      13.128 -38.859  -9.902  1.00 86.08           C  
ATOM   1503  C   PHE B 192      13.623 -40.129 -10.584  1.00 86.08           C  
ATOM   1504  O   PHE B 192      14.048 -40.094 -11.740  1.00 86.08           O  
ATOM   1505  CB  PHE B 192      14.283 -38.170  -9.171  1.00 86.08           C  
ATOM   1506  CG  PHE B 192      15.372 -37.677 -10.085  1.00 86.08           C  
ATOM   1507  CD1 PHE B 192      16.598 -38.329 -10.144  1.00 86.08           C  
ATOM   1508  CD2 PHE B 192      15.170 -36.560 -10.886  1.00 86.08           C  
ATOM   1509  CE1 PHE B 192      17.608 -37.875 -10.989  1.00 86.08           C  
ATOM   1510  CE2 PHE B 192      16.175 -36.101 -11.733  1.00 86.08           C  
ATOM   1511  CZ  PHE B 192      17.393 -36.759 -11.783  1.00 86.08           C  
ATOM   1512  N   HIS B 193      13.498 -41.264  -9.920  1.00 86.02           N  
ATOM   1513  CA  HIS B 193      13.943 -42.533 -10.483  1.00 86.02           C  
ATOM   1514  C   HIS B 193      13.085 -42.936 -11.679  1.00 86.02           C  
ATOM   1515  O   HIS B 193      13.587 -43.526 -12.638  1.00 86.02           O  
ATOM   1516  CB  HIS B 193      13.911 -43.633  -9.420  1.00 86.02           C  
ATOM   1517  CG  HIS B 193      14.773 -43.343  -8.233  1.00 86.02           C  
ATOM   1518  CD2 HIS B 193      14.451 -43.047  -6.951  1.00 86.02           C  
ATOM   1519  ND1 HIS B 193      16.149 -43.336  -8.296  1.00 86.02           N  
ATOM   1520  CE1 HIS B 193      16.638 -43.049  -7.100  1.00 86.02           C  
ATOM   1521  NE2 HIS B 193      15.628 -42.868  -6.267  1.00 86.02           N  
ATOM   1522  N   ILE B 194      11.898 -42.595 -11.683  1.00 87.33           N  
ATOM   1523  CA  ILE B 194      11.015 -42.912 -12.800  1.00 87.33           C  
ATOM   1524  C   ILE B 194      11.411 -42.085 -14.021  1.00 87.33           C  
ATOM   1525  O   ILE B 194      11.437 -42.596 -15.143  1.00 87.33           O  
ATOM   1526  CB  ILE B 194       9.534 -42.659 -12.439  1.00 87.33           C  
ATOM   1527  CG1 ILE B 194       9.104 -43.566 -11.281  1.00 87.33           C  
ATOM   1528  CG2 ILE B 194       8.636 -42.869 -13.662  1.00 87.33           C  
ATOM   1529  CD1 ILE B 194       7.700 -43.286 -10.763  1.00 87.33           C  
ATOM   1530  N   ILE B 195      11.755 -40.860 -13.771  1.00 86.00           N  
ATOM   1531  CA  ILE B 195      12.195 -39.993 -14.858  1.00 86.00           C  
ATOM   1532  C   ILE B 195      13.490 -40.534 -15.459  1.00 86.00           C  
ATOM   1533  O   ILE B 195      13.661 -40.538 -16.680  1.00 86.00           O  
ATOM   1534  CB  ILE B 195      12.393 -38.539 -14.376  1.00 86.00           C  
ATOM   1535  CG1 ILE B 195      11.059 -37.940 -13.918  1.00 86.00           C  
ATOM   1536  CG2 ILE B 195      13.026 -37.685 -15.479  1.00 86.00           C  
ATOM   1537  CD1 ILE B 195      11.181 -36.555 -13.298  1.00 86.00           C  
ATOM   1538  N   GLY B 196      14.319 -41.028 -14.617  1.00 86.21           N  
ATOM   1539  CA  GLY B 196      15.538 -41.657 -15.099  1.00 86.21           C  
ATOM   1540  C   GLY B 196      15.282 -42.922 -15.897  1.00 86.21           C  
ATOM   1541  O   GLY B 196      15.911 -43.146 -16.933  1.00 86.21           O  
ATOM   1542  N   ALA B 197      14.349 -43.671 -15.429  1.00 90.07           N  
ATOM   1543  CA  ALA B 197      14.015 -44.910 -16.128  1.00 90.07           C  
ATOM   1544  C   ALA B 197      13.465 -44.620 -17.522  1.00 90.07           C  
ATOM   1545  O   ALA B 197      13.825 -45.293 -18.491  1.00 90.07           O  
ATOM   1546  CB  ALA B 197      13.009 -45.723 -15.320  1.00 90.07           C  
ATOM   1547  N   VAL B 198      12.657 -43.635 -17.580  1.00 89.88           N  
ATOM   1548  CA  VAL B 198      12.107 -43.242 -18.873  1.00 89.88           C  
ATOM   1549  C   VAL B 198      13.230 -42.757 -19.786  1.00 89.88           C  
ATOM   1550  O   VAL B 198      13.258 -43.086 -20.975  1.00 89.88           O  
ATOM   1551  CB  VAL B 198      11.031 -42.145 -18.721  1.00 89.88           C  
ATOM   1552  CG1 VAL B 198      10.635 -41.584 -20.086  1.00 89.88           C  
ATOM   1553  CG2 VAL B 198       9.808 -42.694 -17.991  1.00 89.88           C  
ATOM   1554  N   GLY B 199      14.188 -42.077 -19.208  1.00 88.71           N  
ATOM   1555  CA  GLY B 199      15.331 -41.634 -19.989  1.00 88.71           C  
ATOM   1556  C   GLY B 199      16.168 -42.779 -20.527  1.00 88.71           C  
ATOM   1557  O   GLY B 199      16.570 -42.769 -21.693  1.00 88.71           O  
ATOM   1558  N   ILE B 200      16.373 -43.691 -19.706  1.00 89.27           N  
ATOM   1559  CA  ILE B 200      17.144 -44.861 -20.114  1.00 89.27           C  
ATOM   1560  C   ILE B 200      16.386 -45.625 -21.198  1.00 89.27           C  
ATOM   1561  O   ILE B 200      16.985 -46.096 -22.167  1.00 89.27           O  
ATOM   1562  CB  ILE B 200      17.442 -45.786 -18.913  1.00 89.27           C  
ATOM   1563  CG1 ILE B 200      18.426 -45.112 -17.950  1.00 89.27           C  
ATOM   1564  CG2 ILE B 200      17.983 -47.136 -19.394  1.00 89.27           C  
ATOM   1565  CD1 ILE B 200      18.622 -45.864 -16.640  1.00 89.27           C  
ATOM   1566  N   GLY B 201      15.093 -45.761 -21.092  1.00 91.07           N  
ATOM   1567  CA  GLY B 201      14.292 -46.399 -22.124  1.00 91.07           C  
ATOM   1568  C   GLY B 201      14.407 -45.718 -23.475  1.00 91.07           C  
ATOM   1569  O   GLY B 201      14.596 -46.382 -24.497  1.00 91.07           O  
ATOM   1570  N   ILE B 202      14.338 -44.459 -23.434  1.00 89.78           N  
ATOM   1571  CA  ILE B 202      14.461 -43.683 -24.663  1.00 89.78           C  
ATOM   1572  C   ILE B 202      15.844 -43.896 -25.273  1.00 89.78           C  
ATOM   1573  O   ILE B 202      15.973 -44.068 -26.487  1.00 89.78           O  
ATOM   1574  CB  ILE B 202      14.212 -42.179 -24.409  1.00 89.78           C  
ATOM   1575  CG1 ILE B 202      12.742 -41.933 -24.051  1.00 89.78           C  
ATOM   1576  CG2 ILE B 202      14.624 -41.350 -25.629  1.00 89.78           C  
ATOM   1577  CD1 ILE B 202      12.440 -40.503 -23.625  1.00 89.78           C  
ATOM   1578  N   ALA B 203      16.852 -43.953 -24.429  1.00 89.72           N  
ATOM   1579  CA  ALA B 203      18.216 -44.166 -24.906  1.00 89.72           C  
ATOM   1580  C   ALA B 203      18.360 -45.537 -25.558  1.00 89.72           C  
ATOM   1581  O   ALA B 203      18.984 -45.666 -26.615  1.00 89.72           O  
ATOM   1582  CB  ALA B 203      19.211 -44.019 -23.757  1.00 89.72           C  
ATOM   1583  N   VAL B 204      17.767 -46.479 -24.974  1.00 91.12           N  
ATOM   1584  CA  VAL B 204      17.865 -47.841 -25.486  1.00 91.12           C  
ATOM   1585  C   VAL B 204      17.199 -47.927 -26.857  1.00 91.12           C  
ATOM   1586  O   VAL B 204      17.766 -48.493 -27.795  1.00 91.12           O  
ATOM   1587  CB  VAL B 204      17.225 -48.859 -24.517  1.00 91.12           C  
ATOM   1588  CG1 VAL B 204      17.073 -50.222 -25.189  1.00 91.12           C  
ATOM   1589  CG2 VAL B 204      18.059 -48.980 -23.242  1.00 91.12           C  
ATOM   1590  N   VAL B 205      16.042 -47.368 -26.986  1.00 88.69           N  
ATOM   1591  CA  VAL B 205      15.323 -47.394 -28.256  1.00 88.69           C  
ATOM   1592  C   VAL B 205      16.131 -46.660 -29.323  1.00 88.69           C  
ATOM   1593  O   VAL B 205      16.216 -47.112 -30.468  1.00 88.69           O  
ATOM   1594  CB  VAL B 205      13.917 -46.765 -28.125  1.00 88.69           C  
ATOM   1595  CG1 VAL B 205      13.288 -46.559 -29.502  1.00 88.69           C  
ATOM   1596  CG2 VAL B 205      13.022 -47.641 -27.250  1.00 88.69           C  
ATOM   1597  N   MET B 206      16.797 -45.647 -28.910  1.00 89.15           N  
ATOM   1598  CA  MET B 206      17.598 -44.877 -29.857  1.00 89.15           C  
ATOM   1599  C   MET B 206      18.824 -45.667 -30.301  1.00 89.15           C  
ATOM   1600  O   MET B 206      19.197 -45.636 -31.475  1.00 89.15           O  
ATOM   1601  CB  MET B 206      18.029 -43.546 -29.239  1.00 89.15           C  
ATOM   1602  CG  MET B 206      16.904 -42.530 -29.126  1.00 89.15           C  
ATOM   1603  SD  MET B 206      17.488 -40.898 -28.523  1.00 89.15           S  
ATOM   1604  CE  MET B 206      18.435 -40.344 -29.969  1.00 89.15           C  
ATOM   1605  N   ILE B 207      19.415 -46.314 -29.406  1.00 88.24           N  
ATOM   1606  CA  ILE B 207      20.593 -47.114 -29.722  1.00 88.24           C  
ATOM   1607  C   ILE B 207      20.207 -48.253 -30.663  1.00 88.24           C  
ATOM   1608  O   ILE B 207      20.909 -48.524 -31.641  1.00 88.24           O  
ATOM   1609  CB  ILE B 207      21.254 -47.677 -28.443  1.00 88.24           C  
ATOM   1610  CG1 ILE B 207      21.906 -46.547 -27.638  1.00 88.24           C  
ATOM   1611  CG2 ILE B 207      22.278 -48.759 -28.796  1.00 88.24           C  
ATOM   1612  CD1 ILE B 207      22.448 -46.984 -26.284  1.00 88.24           C  
ATOM   1613  N   PHE B 208      19.103 -48.839 -30.415  1.00 87.39           N  
ATOM   1614  CA  PHE B 208      18.626 -49.892 -31.304  1.00 87.39           C  
ATOM   1615  C   PHE B 208      18.325 -49.335 -32.690  1.00 87.39           C  
ATOM   1616  O   PHE B 208      18.616 -49.980 -33.699  1.00 87.39           O  
ATOM   1617  CB  PHE B 208      17.376 -50.562 -30.724  1.00 87.39           C  
ATOM   1618  CG  PHE B 208      17.677 -51.711 -29.800  1.00 87.39           C  
ATOM   1619  CD1 PHE B 208      18.069 -52.945 -30.306  1.00 87.39           C  
ATOM   1620  CD2 PHE B 208      17.568 -51.557 -28.424  1.00 87.39           C  
ATOM   1621  CE1 PHE B 208      18.347 -54.010 -29.453  1.00 87.39           C  
ATOM   1622  CE2 PHE B 208      17.846 -52.617 -27.565  1.00 87.39           C  
ATOM   1623  CZ  PHE B 208      18.233 -53.843 -28.082  1.00 87.39           C  
ATOM   1624  N   GLY B 209      17.732 -48.178 -32.694  1.00 86.19           N  
ATOM   1625  CA  GLY B 209      17.502 -47.543 -33.982  1.00 86.19           C  
ATOM   1626  C   GLY B 209      18.780 -47.277 -34.754  1.00 86.19           C  
ATOM   1627  O   GLY B 209      18.834 -47.488 -35.967  1.00 86.19           O  
ATOM   1628  N   MET B 210      19.833 -46.930 -34.101  1.00 87.01           N  
ATOM   1629  CA  MET B 210      21.121 -46.676 -34.741  1.00 87.01           C  
ATOM   1630  C   MET B 210      21.754 -47.976 -35.226  1.00 87.01           C  
ATOM   1631  O   MET B 210      22.278 -48.038 -36.339  1.00 87.01           O  
ATOM   1632  CB  MET B 210      22.069 -45.960 -33.776  1.00 87.01           C  
ATOM   1633  CG  MET B 210      21.688 -44.514 -33.505  1.00 87.01           C  
ATOM   1634  SD  MET B 210      22.915 -43.653 -32.445  1.00 87.01           S  
ATOM   1635  CE  MET B 210      22.350 -44.185 -30.805  1.00 87.01           C  
ATOM   1636  N   ILE B 211      21.638 -48.960 -34.444  1.00 85.62           N  
ATOM   1637  CA  ILE B 211      22.237 -50.246 -34.787  1.00 85.62           C  
ATOM   1638  C   ILE B 211      21.533 -50.834 -36.007  1.00 85.62           C  
ATOM   1639  O   ILE B 211      22.185 -51.246 -36.970  1.00 85.62           O  
ATOM   1640  CB  ILE B 211      22.172 -51.234 -33.601  1.00 85.62           C  
ATOM   1641  CG1 ILE B 211      23.097 -50.772 -32.470  1.00 85.62           C  
ATOM   1642  CG2 ILE B 211      22.532 -52.651 -34.059  1.00 85.62           C  
ATOM   1643  CD1 ILE B 211      23.005 -51.621 -31.210  1.00 85.62           C  
ATOM   1644  N   PHE B 212      20.239 -50.798 -35.946  1.00 85.13           N  
ATOM   1645  CA  PHE B 212      19.484 -51.362 -37.058  1.00 85.13           C  
ATOM   1646  C   PHE B 212      19.712 -50.556 -38.332  1.00 85.13           C  
ATOM   1647  O   PHE B 212      19.806 -51.123 -39.422  1.00 85.13           O  
ATOM   1648  CB  PHE B 212      17.990 -51.408 -36.726  1.00 85.13           C  
ATOM   1649  CG  PHE B 212      17.625 -52.453 -35.706  1.00 85.13           C  
ATOM   1650  CD1 PHE B 212      18.514 -53.473 -35.389  1.00 85.13           C  
ATOM   1651  CD2 PHE B 212      16.394 -52.415 -35.064  1.00 85.13           C  
ATOM   1652  CE1 PHE B 212      18.180 -54.441 -34.445  1.00 85.13           C  
ATOM   1653  CE2 PHE B 212      16.053 -53.379 -34.120  1.00 85.13           C  
ATOM   1654  CZ  PHE B 212      16.948 -54.392 -33.813  1.00 85.13           C  
ATOM   1655  N   SER B 213      19.777 -49.293 -38.141  1.00 83.69           N  
ATOM   1656  CA  SER B 213      20.025 -48.443 -39.300  1.00 83.69           C  
ATOM   1657  C   SER B 213      21.394 -48.726 -39.911  1.00 83.69           C  
ATOM   1658  O   SER B 213      21.527 -48.817 -41.133  1.00 83.69           O  
ATOM   1659  CB  SER B 213      19.927 -46.966 -38.913  1.00 83.69           C  
ATOM   1660  OG  SER B 213      20.215 -46.135 -40.024  1.00 83.69           O  
ATOM   1661  N   MET B 214      22.391 -48.990 -39.184  1.00 83.21           N  
ATOM   1662  CA  MET B 214      23.738 -49.263 -39.675  1.00 83.21           C  
ATOM   1663  C   MET B 214      23.818 -50.651 -40.301  1.00 83.21           C  
ATOM   1664  O   MET B 214      24.455 -50.832 -41.340  1.00 83.21           O  
ATOM   1665  CB  MET B 214      24.759 -49.140 -38.543  1.00 83.21           C  
ATOM   1666  CG  MET B 214      26.152 -48.751 -39.012  1.00 83.21           C  
ATOM   1667  SD  MET B 214      26.844 -47.339 -38.065  1.00 83.21           S  
ATOM   1668  CE  MET B 214      28.599 -47.490 -38.502  1.00 83.21           C  
ATOM   1669  N   ILE B 215      23.152 -51.595 -39.716  1.00 83.15           N  
ATOM   1670  CA  ILE B 215      23.160 -52.951 -40.255  1.00 83.15           C  
ATOM   1671  C   ILE B 215      22.499 -52.963 -41.632  1.00 83.15           C  
ATOM   1672  O   ILE B 215      23.011 -53.579 -42.568  1.00 83.15           O  
ATOM   1673  CB  ILE B 215      22.444 -53.940 -39.308  1.00 83.15           C  
ATOM   1674  CG1 ILE B 215      23.268 -54.151 -38.033  1.00 83.15           C  
ATOM   1675  CG2 ILE B 215      22.181 -55.272 -40.016  1.00 83.15           C  
ATOM   1676  CD1 ILE B 215      22.607 -55.065 -37.011  1.00 83.15           C  
ATOM   1677  N   LEU B 216      21.402 -52.256 -41.684  1.00 81.82           N  
ATOM   1678  CA  LEU B 216      20.694 -52.208 -42.958  1.00 81.82           C  
ATOM   1679  C   LEU B 216      21.499 -51.433 -43.997  1.00 81.82           C  
ATOM   1680  O   LEU B 216      21.570 -51.837 -45.160  1.00 81.82           O  
ATOM   1681  CB  LEU B 216      19.315 -51.568 -42.783  1.00 81.82           C  
ATOM   1682  CG  LEU B 216      18.343 -51.720 -43.954  1.00 81.82           C  
ATOM   1683  CD1 LEU B 216      17.981 -53.187 -44.157  1.00 81.82           C  
ATOM   1684  CD2 LEU B 216      17.090 -50.882 -43.721  1.00 81.82           C  
ATOM   1685  N   CYS B 217      22.123 -50.376 -43.591  1.00 80.69           N  
ATOM   1686  CA  CYS B 217      22.934 -49.572 -44.498  1.00 80.69           C  
ATOM   1687  C   CYS B 217      24.114 -50.376 -45.032  1.00 80.69           C  
ATOM   1688  O   CYS B 217      24.381 -50.369 -46.235  1.00 80.69           O  
ATOM   1689  CB  CYS B 217      23.440 -48.314 -43.792  1.00 80.69           C  
ATOM   1690  SG  CYS B 217      24.440 -47.241 -44.846  1.00 80.69           S  
ATOM   1691  N   CYS B 218      24.802 -51.128 -44.267  1.00 80.89           N  
ATOM   1692  CA  CYS B 218      25.958 -51.924 -44.667  1.00 80.89           C  
ATOM   1693  C   CYS B 218      25.533 -53.103 -45.534  1.00 80.89           C  
ATOM   1694  O   CYS B 218      26.238 -53.470 -46.477  1.00 80.89           O  
ATOM   1695  CB  CYS B 218      26.711 -52.428 -43.437  1.00 80.89           C  
ATOM   1696  SG  CYS B 218      27.655 -51.145 -42.584  1.00 80.89           S  
ATOM   1697  N   ALA B 219      24.396 -53.661 -45.193  1.00 81.20           N  
ATOM   1698  CA  ALA B 219      23.898 -54.779 -45.991  1.00 81.20           C  
ATOM   1699  C   ALA B 219      23.556 -54.332 -47.408  1.00 81.20           C  
ATOM   1700  O   ALA B 219      23.849 -55.037 -48.377  1.00 81.20           O  
ATOM   1701  CB  ALA B 219      22.675 -55.404 -45.323  1.00 81.20           C  
ATOM   1702  N   ILE B 220      22.999 -53.153 -47.512  1.00 80.11           N  
ATOM   1703  CA  ILE B 220      22.650 -52.621 -48.824  1.00 80.11           C  
ATOM   1704  C   ILE B 220      23.922 -52.290 -49.602  1.00 80.11           C  
ATOM   1705  O   ILE B 220      24.014 -52.565 -50.800  1.00 80.11           O  
ATOM   1706  CB  ILE B 220      21.753 -51.369 -48.705  1.00 80.11           C  
ATOM   1707  CG1 ILE B 220      20.401 -51.737 -48.085  1.00 80.11           C  
ATOM   1708  CG2 ILE B 220      21.565 -50.708 -50.075  1.00 80.11           C  
ATOM   1709  CD1 ILE B 220      19.558 -50.536 -47.678  1.00 80.11           C  
ATOM   1710  N   ARG B 221      24.926 -51.796 -48.951  1.00 78.62           N  
ATOM   1711  CA  ARG B 221      26.192 -51.467 -49.598  1.00 78.62           C  
ATOM   1712  C   ARG B 221      26.894 -52.725 -50.099  1.00 78.62           C  
ATOM   1713  O   ARG B 221      27.426 -52.746 -51.210  1.00 78.62           O  
ATOM   1714  CB  ARG B 221      27.106 -50.704 -48.638  1.00 78.62           C  
ATOM   1715  CG  ARG B 221      28.249 -49.973 -49.325  1.00 78.62           C  
ATOM   1716  CD  ARG B 221      29.051 -49.130 -48.342  1.00 78.62           C  
ATOM   1717  NE  ARG B 221      30.025 -48.286 -49.026  1.00 78.62           N  
ATOM   1718  CZ  ARG B 221      30.933 -47.530 -48.416  1.00 78.62           C  
ATOM   1719  NH1 ARG B 221      31.010 -47.498 -47.090  1.00 78.62           N  
ATOM   1720  NH2 ARG B 221      31.772 -46.800 -49.137  1.00 78.62           N  
ATOM   1721  N   ARG B 222      26.874 -53.749 -49.259  1.00 77.74           N  
ATOM   1722  CA  ARG B 222      27.514 -55.005 -49.635  1.00 77.74           C  
ATOM   1723  C   ARG B 222      26.810 -55.643 -50.827  1.00 77.74           C  
ATOM   1724  O   ARG B 222      27.457 -56.229 -51.698  1.00 77.74           O  
ATOM   1725  CB  ARG B 222      27.529 -55.977 -48.453  1.00 77.74           C  
ATOM   1726  CG  ARG B 222      28.822 -55.954 -47.652  1.00 77.74           C  
ATOM   1727  CD  ARG B 222      28.803 -56.972 -46.522  1.00 77.74           C  
ATOM   1728  NE  ARG B 222      29.986 -56.858 -45.673  1.00 77.74           N  
ATOM   1729  CZ  ARG B 222      30.185 -57.546 -44.552  1.00 77.74           C  
ATOM   1730  NH1 ARG B 222      29.279 -58.417 -44.122  1.00 77.74           N  
ATOM   1731  NH2 ARG B 222      31.297 -57.364 -43.857  1.00 77.74           N  
ATOM   1732  N   ASN B 223      25.515 -55.543 -50.860  1.00 73.15           N  
ATOM   1733  CA  ASN B 223      24.764 -56.109 -51.974  1.00 73.15           C  
ATOM   1734  C   ASN B 223      25.020 -55.345 -53.271  1.00 73.15           C  
ATOM   1735  O   ASN B 223      25.030 -55.936 -54.353  1.00 73.15           O  
ATOM   1736  CB  ASN B 223      23.267 -56.130 -51.658  1.00 73.15           C  
ATOM   1737  CG  ASN B 223      22.794 -57.482 -51.162  1.00 73.15           C  
ATOM   1738  ND2 ASN B 223      21.529 -57.557 -50.763  1.00 73.15           N  
ATOM   1739  OD1 ASN B 223      23.557 -58.450 -51.135  1.00 73.15           O  
ATOM   1740  N   ARG B 224      25.254 -54.086 -53.159  1.00 68.46           N  
ATOM   1741  CA  ARG B 224      25.539 -53.283 -54.344  1.00 68.46           C  
ATOM   1742  C   ARG B 224      26.937 -53.574 -54.879  1.00 68.46           C  
ATOM   1743  O   ARG B 224      27.160 -53.554 -56.091  1.00 68.46           O  
ATOM   1744  CB  ARG B 224      25.397 -51.792 -54.030  1.00 68.46           C  
ATOM   1745  CG  ARG B 224      24.862 -50.967 -55.189  1.00 68.46           C  
ATOM   1746  CD  ARG B 224      24.640 -49.514 -54.792  1.00 68.46           C  
ATOM   1747  NE  ARG B 224      24.157 -48.716 -55.915  1.00 68.46           N  
ATOM   1748  CZ  ARG B 224      23.871 -47.419 -55.856  1.00 68.46           C  
ATOM   1749  NH1 ARG B 224      24.015 -46.744 -54.720  1.00 68.46           N  
ATOM   1750  NH2 ARG B 224      23.438 -46.790 -56.939  1.00 68.46           N  
ATOM   1751  N   GLU B 225      27.859 -53.847 -53.932  1.00 66.03           N  
ATOM   1752  CA  GLU B 225      29.216 -54.165 -54.365  1.00 66.03           C  
ATOM   1753  C   GLU B 225      29.289 -55.564 -54.971  1.00 66.03           C  
ATOM   1754  O   GLU B 225      30.136 -55.833 -55.825  1.00 66.03           O  
ATOM   1755  CB  GLU B 225      30.195 -54.048 -53.194  1.00 66.03           C  
ATOM   1756  CG  GLU B 225      30.509 -52.612 -52.796  1.00 66.03           C  
ATOM   1757  CD  GLU B 225      31.469 -52.511 -51.622  1.00 66.03           C  
ATOM   1758  OE1 GLU B 225      31.857 -51.380 -51.250  1.00 66.03           O  
ATOM   1759  OE2 GLU B 225      31.838 -53.572 -51.071  1.00 66.03           O  
ATOM   1760  N   MET B 226      28.473 -56.444 -54.491  1.00 62.47           N  
ATOM   1761  CA  MET B 226      28.488 -57.798 -55.035  1.00 62.47           C  
ATOM   1762  C   MET B 226      27.810 -57.844 -56.400  1.00 62.47           C  
ATOM   1763  O   MET B 226      28.098 -58.726 -57.213  1.00 62.47           O  
ATOM   1764  CB  MET B 226      27.798 -58.771 -54.076  1.00 62.47           C  
ATOM   1765  CG  MET B 226      28.734 -59.389 -53.051  1.00 62.47           C  
ATOM   1766  SD  MET B 226      27.975 -60.807 -52.169  1.00 62.47           S  
ATOM   1767  CE  MET B 226      29.227 -61.095 -50.888  1.00 62.47           C  
ATOM   1768  N   VAL B 227      26.930 -56.924 -56.729  1.00 52.21           N  
ATOM   1769  CA  VAL B 227      26.390 -56.918 -58.085  1.00 52.21           C  
ATOM   1770  C   VAL B 227      27.288 -56.087 -58.997  1.00 52.21           C  
ATOM   1771  O   VAL B 227      27.826 -55.058 -58.579  1.00 52.21           O  
ATOM   1772  CB  VAL B 227      24.945 -56.371 -58.118  1.00 52.21           C  
ATOM   1773  CG1 VAL B 227      24.423 -56.310 -59.552  1.00 52.21           C  
ATOM   1774  CG2 VAL B 227      24.029 -57.232 -57.249  1.00 52.21           C  
TER   
ATOM   1775  N   CYS C   1      -1.846  -9.673   2.520  1.00 92.85           N  
ATOM   1776  CA  CYS C   1      -1.279  -8.843   3.576  1.00 92.85           C  
ATOM   1777  C   CYS C   1      -2.206  -8.792   4.785  1.00 92.85           C  
ATOM   1778  O   CYS C   1      -1.813  -8.320   5.854  1.00 92.85           O  
ATOM   1779  CB  CYS C   1      -1.016  -7.428   3.063  1.00 92.85           C  
ATOM   1780  SG  CYS C   1       0.704  -6.901   3.229  1.00 92.85           S  
ATOM   1781  N   VAL C   2      -3.387  -9.371   4.677  1.00 95.83           N  
ATOM   1782  CA  VAL C   2      -4.424  -9.193   5.689  1.00 95.83           C  
ATOM   1783  C   VAL C   2      -4.064  -9.985   6.944  1.00 95.83           C  
ATOM   1784  O   VAL C   2      -4.505  -9.651   8.045  1.00 95.83           O  
ATOM   1785  CB  VAL C   2      -5.810  -9.628   5.164  1.00 95.83           C  
ATOM   1786  CG1 VAL C   2      -6.333  -8.629   4.132  1.00 95.83           C  
ATOM   1787  CG2 VAL C   2      -5.737 -11.031   4.565  1.00 95.83           C  
ATOM   1788  N   ILE C   3      -3.224 -10.985   6.802  1.00 95.55           N  
ATOM   1789  CA  ILE C   3      -2.838 -11.823   7.934  1.00 95.55           C  
ATOM   1790  C   ILE C   3      -1.972 -11.018   8.900  1.00 95.55           C  
ATOM   1791  O   ILE C   3      -1.757 -11.431  10.042  1.00 95.55           O  
ATOM   1792  CB  ILE C   3      -2.087 -13.090   7.468  1.00 95.55           C  
ATOM   1793  CG1 ILE C   3      -2.208 -14.198   8.520  1.00 95.55           C  
ATOM   1794  CG2 ILE C   3      -0.618 -12.771   7.176  1.00 95.55           C  
ATOM   1795  CD1 ILE C   3      -2.242 -15.604   7.937  1.00 95.55           C  
ATOM   1796  N   CYS C   4      -1.421  -9.955   8.467  1.00 96.46           N  
ATOM   1797  CA  CYS C   4      -0.603  -9.090   9.310  1.00 96.46           C  
ATOM   1798  C   CYS C   4      -1.460  -8.357  10.335  1.00 96.46           C  
ATOM   1799  O   CYS C   4      -0.936  -7.770  11.284  1.00 96.46           O  
ATOM   1800  CB  CYS C   4       0.164  -8.080   8.457  1.00 96.46           C  
ATOM   1801  SG  CYS C   4       1.343  -8.837   7.317  1.00 96.46           S  
ATOM   1802  N   ASP C   5      -2.714  -8.276  10.180  1.00 96.68           N  
ATOM   1803  CA  ASP C   5      -3.642  -7.719  11.160  1.00 96.68           C  
ATOM   1804  C   ASP C   5      -3.935  -8.724  12.273  1.00 96.68           C  
ATOM   1805  O   ASP C   5      -4.444  -9.815  12.012  1.00 96.68           O  
ATOM   1806  CB  ASP C   5      -4.945  -7.291  10.482  1.00 96.68           C  
ATOM   1807  CG  ASP C   5      -5.854  -6.489  11.397  1.00 96.68           C  
ATOM   1808  OD1 ASP C   5      -5.733  -6.610  12.635  1.00 96.68           O  
ATOM   1809  OD2 ASP C   5      -6.701  -5.732  10.875  1.00 96.68           O  
ATOM   1810  N   PRO C   6      -3.713  -8.366  13.493  1.00 96.24           N  
ATOM   1811  CA  PRO C   6      -3.957  -9.279  14.611  1.00 96.24           C  
ATOM   1812  C   PRO C   6      -5.418  -9.713  14.711  1.00 96.24           C  
ATOM   1813  O   PRO C   6      -5.706 -10.825  15.160  1.00 96.24           O  
ATOM   1814  CB  PRO C   6      -3.546  -8.456  15.835  1.00 96.24           C  
ATOM   1815  CG  PRO C   6      -2.628  -7.406  15.298  1.00 96.24           C  
ATOM   1816  CD  PRO C   6      -3.015  -7.114  13.877  1.00 96.24           C  
ATOM   1817  N   SER C   7      -6.323  -8.889  14.365  1.00 97.19           N  
ATOM   1818  CA  SER C   7      -7.741  -9.230  14.428  1.00 97.19           C  
ATOM   1819  C   SER C   7      -8.067 -10.406  13.513  1.00 97.19           C  
ATOM   1820  O   SER C   7      -8.908 -11.244  13.845  1.00 97.19           O  
ATOM   1821  CB  SER C   7      -8.601  -8.025  14.048  1.00 97.19           C  
ATOM   1822  OG  SER C   7      -8.312  -6.918  14.883  1.00 97.19           O  
ATOM   1823  N   VAL C   8      -7.409 -10.471  12.406  1.00 97.65           N  
ATOM   1824  CA  VAL C   8      -7.630 -11.561  11.462  1.00 97.65           C  
ATOM   1825  C   VAL C   8      -7.097 -12.868  12.045  1.00 97.65           C  
ATOM   1826  O   VAL C   8      -7.761 -13.904  11.971  1.00 97.65           O  
ATOM   1827  CB  VAL C   8      -6.962 -11.275  10.098  1.00 97.65           C  
ATOM   1828  CG1 VAL C   8      -7.033 -12.503   9.193  1.00 97.65           C  
ATOM   1829  CG2 VAL C   8      -7.619 -10.072   9.424  1.00 97.65           C  
ATOM   1830  N   VAL C   9      -5.947 -12.821  12.635  1.00 96.74           N  
ATOM   1831  CA  VAL C   9      -5.349 -14.002  13.249  1.00 96.74           C  
ATOM   1832  C   VAL C   9      -6.253 -14.517  14.366  1.00 96.74           C  
ATOM   1833  O   VAL C   9      -6.481 -15.724  14.482  1.00 96.74           O  
ATOM   1834  CB  VAL C   9      -3.938 -13.702  13.801  1.00 96.74           C  
ATOM   1835  CG1 VAL C   9      -3.344 -14.941  14.469  1.00 96.74           C  
ATOM   1836  CG2 VAL C   9      -3.023 -13.204  12.682  1.00 96.74           C  
ATOM   1837  N   LEU C  10      -6.754 -13.585  15.108  1.00 96.72           N  
ATOM   1838  CA  LEU C  10      -7.655 -13.957  16.194  1.00 96.72           C  
ATOM   1839  C   LEU C  10      -8.936 -14.578  15.648  1.00 96.72           C  
ATOM   1840  O   LEU C  10      -9.447 -15.551  16.207  1.00 96.72           O  
ATOM   1841  CB  LEU C  10      -7.991 -12.736  17.053  1.00 96.72           C  
ATOM   1842  CG  LEU C  10      -6.892 -12.250  18.000  1.00 96.72           C  
ATOM   1843  CD1 LEU C  10      -7.240 -10.873  18.554  1.00 96.72           C  
ATOM   1844  CD2 LEU C  10      -6.681 -13.249  19.132  1.00 96.72           C  
ATOM   1845  N   ALA C  11      -9.477 -14.029  14.608  1.00 96.99           N  
ATOM   1846  CA  ALA C  11     -10.694 -14.561  14.001  1.00 96.99           C  
ATOM   1847  C   ALA C  11     -10.472 -15.976  13.476  1.00 96.99           C  
ATOM   1848  O   ALA C  11     -11.355 -16.831  13.583  1.00 96.99           O  
ATOM   1849  CB  ALA C  11     -11.171 -13.646  12.875  1.00 96.99           C  
ATOM   1850  N   LEU C  12      -9.311 -16.231  12.931  1.00 96.66           N  
ATOM   1851  CA  LEU C  12      -8.994 -17.566  12.434  1.00 96.66           C  
ATOM   1852  C   LEU C  12      -8.883 -18.561  13.585  1.00 96.66           C  
ATOM   1853  O   LEU C  12      -9.337 -19.701  13.470  1.00 96.66           O  
ATOM   1854  CB  LEU C  12      -7.688 -17.544  11.636  1.00 96.66           C  
ATOM   1855  CG  LEU C  12      -7.722 -16.797  10.302  1.00 96.66           C  
ATOM   1856  CD1 LEU C  12      -6.352 -16.843   9.634  1.00 96.66           C  
ATOM   1857  CD2 LEU C  12      -8.789 -17.385   9.385  1.00 96.66           C  
ATOM   1858  N   LYS C  13      -8.313 -18.136  14.668  1.00 96.30           N  
ATOM   1859  CA  LYS C  13      -8.234 -18.990  15.849  1.00 96.30           C  
ATOM   1860  C   LYS C  13      -9.623 -19.294  16.402  1.00 96.30           C  
ATOM   1861  O   LYS C  13      -9.907 -20.427  16.798  1.00 96.30           O  
ATOM   1862  CB  LYS C  13      -7.372 -18.336  16.929  1.00 96.30           C  
ATOM   1863  CG  LYS C  13      -5.881 -18.352  16.624  1.00 96.30           C  
ATOM   1864  CD  LYS C  13      -5.067 -17.806  17.790  1.00 96.30           C  
ATOM   1865  CE  LYS C  13      -3.578 -17.778  17.469  1.00 96.30           C  
ATOM   1866  NZ  LYS C  13      -2.781 -17.192  18.587  1.00 96.30           N  
ATOM   1867  N   SER C  14     -10.432 -18.302  16.460  1.00 96.32           N  
ATOM   1868  CA  SER C  14     -11.804 -18.495  16.915  1.00 96.32           C  
ATOM   1869  C   SER C  14     -12.569 -19.433  15.989  1.00 96.32           C  
ATOM   1870  O   SER C  14     -13.372 -20.249  16.446  1.00 96.32           O  
ATOM   1871  CB  SER C  14     -12.532 -17.152  17.008  1.00 96.32           C  
ATOM   1872  OG  SER C  14     -13.893 -17.341  17.356  1.00 96.32           O  
ATOM   1873  N   LEU C  15     -12.325 -19.284  14.717  1.00 96.28           N  
ATOM   1874  CA  LEU C  15     -12.941 -20.186  13.750  1.00 96.28           C  
ATOM   1875  C   LEU C  15     -12.562 -21.635  14.040  1.00 96.28           C  
ATOM   1876  O   LEU C  15     -13.422 -22.519  14.034  1.00 96.28           O  
ATOM   1877  CB  LEU C  15     -12.521 -19.813  12.325  1.00 96.28           C  
ATOM   1878  CG  LEU C  15     -13.141 -20.639  11.197  1.00 96.28           C  
ATOM   1879  CD1 LEU C  15     -14.637 -20.356  11.095  1.00 96.28           C  
ATOM   1880  CD2 LEU C  15     -12.446 -20.345   9.873  1.00 96.28           C  
ATOM   1881  N   GLU C  16     -11.365 -21.889  14.358  1.00 95.76           N  
ATOM   1882  CA  GLU C  16     -10.858 -23.233  14.620  1.00 95.76           C  
ATOM   1883  C   GLU C  16     -11.374 -23.769  15.952  1.00 95.76           C  
ATOM   1884  O   GLU C  16     -11.880 -24.890  16.021  1.00 95.76           O  
ATOM   1885  CB  GLU C  16      -9.327 -23.241  14.606  1.00 95.76           C  
ATOM   1886  CG  GLU C  16      -8.718 -24.611  14.868  1.00 95.76           C  
ATOM   1887  CD  GLU C  16      -7.201 -24.582  14.974  1.00 95.76           C  
ATOM   1888  OE1 GLU C  16      -6.578 -25.664  15.061  1.00 95.76           O  
ATOM   1889  OE2 GLU C  16      -6.631 -23.468  14.971  1.00 95.76           O  
ATOM   1890  N   LYS C  17     -11.351 -22.972  16.993  1.00 95.43           N  
ATOM   1891  CA  LYS C  17     -11.643 -23.427  18.350  1.00 95.43           C  
ATOM   1892  C   LYS C  17     -13.142 -23.391  18.630  1.00 95.43           C  
ATOM   1893  O   LYS C  17     -13.681 -24.296  19.271  1.00 95.43           O  
ATOM   1894  CB  LYS C  17     -10.897 -22.571  19.374  1.00 95.43           C  
ATOM   1895  CG  LYS C  17      -9.389 -22.775  19.371  1.00 95.43           C  
ATOM   1896  CD  LYS C  17      -8.736 -22.142  20.593  1.00 95.43           C  
ATOM   1897  CE  LYS C  17      -7.238 -22.414  20.632  1.00 95.43           C  
ATOM   1898  NZ  LYS C  17      -6.605 -21.851  21.862  1.00 95.43           N  
ATOM   1899  N   ASP C  18     -13.776 -22.410  18.086  1.00 95.47           N  
ATOM   1900  CA  ASP C  18     -15.157 -22.188  18.501  1.00 95.47           C  
ATOM   1901  C   ASP C  18     -16.136 -22.667  17.432  1.00 95.47           C  
ATOM   1902  O   ASP C  18     -17.151 -23.293  17.747  1.00 95.47           O  
ATOM   1903  CB  ASP C  18     -15.394 -20.707  18.805  1.00 95.47           C  
ATOM   1904  CG  ASP C  18     -14.510 -20.182  19.922  1.00 95.47           C  
ATOM   1905  OD1 ASP C  18     -14.172 -20.952  20.846  1.00 95.47           O  
ATOM   1906  OD2 ASP C  18     -14.151 -18.985  19.880  1.00 95.47           O  
ATOM   1907  N   TYR C  19     -15.871 -22.485  16.228  1.00 95.51           N  
ATOM   1908  CA  TYR C  19     -16.860 -22.730  15.185  1.00 95.51           C  
ATOM   1909  C   TYR C  19     -16.697 -24.127  14.597  1.00 95.51           C  
ATOM   1910  O   TYR C  19     -17.677 -24.858  14.435  1.00 95.51           O  
ATOM   1911  CB  TYR C  19     -16.744 -21.680  14.076  1.00 95.51           C  
ATOM   1912  CG  TYR C  19     -17.940 -21.635  13.155  1.00 95.51           C  
ATOM   1913  CD1 TYR C  19     -17.902 -22.244  11.903  1.00 95.51           C  
ATOM   1914  CD2 TYR C  19     -19.109 -20.985  13.536  1.00 95.51           C  
ATOM   1915  CE1 TYR C  19     -19.001 -22.204  11.051  1.00 95.51           C  
ATOM   1916  CE2 TYR C  19     -20.213 -20.938  12.692  1.00 95.51           C  
ATOM   1917  CZ  TYR C  19     -20.151 -21.550  11.454  1.00 95.51           C  
ATOM   1918  OH  TYR C  19     -21.240 -21.507  10.613  1.00 95.51           O  
ATOM   1919  N   LEU C  20     -15.530 -24.576  14.336  1.00 93.85           N  
ATOM   1920  CA  LEU C  20     -15.263 -25.815  13.614  1.00 93.85           C  
ATOM   1921  C   LEU C  20     -15.811 -27.016  14.378  1.00 93.85           C  
ATOM   1922  O   LEU C  20     -16.431 -27.903  13.787  1.00 93.85           O  
ATOM   1923  CB  LEU C  20     -13.760 -25.987  13.381  1.00 93.85           C  
ATOM   1924  CG  LEU C  20     -13.150 -25.155  12.252  1.00 93.85           C  
ATOM   1925  CD1 LEU C  20     -11.701 -25.566  12.013  1.00 93.85           C  
ATOM   1926  CD2 LEU C  20     -13.970 -25.303  10.975  1.00 93.85           C  
ATOM   1927  N   PRO C  21     -15.630 -27.180  15.725  1.00 94.16           N  
ATOM   1928  CA  PRO C  21     -16.088 -28.369  16.447  1.00 94.16           C  
ATOM   1929  C   PRO C  21     -17.586 -28.617  16.284  1.00 94.16           C  
ATOM   1930  O   PRO C  21     -18.019 -29.769  16.194  1.00 94.16           O  
ATOM   1931  CB  PRO C  21     -15.742 -28.052  17.904  1.00 94.16           C  
ATOM   1932  CG  PRO C  21     -14.564 -27.136  17.826  1.00 94.16           C  
ATOM   1933  CD  PRO C  21     -14.726 -26.251  16.623  1.00 94.16           C  
ATOM   1934  N   GLY C  22     -18.383 -27.714  15.986  1.00 93.63           N  
ATOM   1935  CA  GLY C  22     -19.823 -27.885  15.877  1.00 93.63           C  
ATOM   1936  C   GLY C  22     -20.319 -27.855  14.443  1.00 93.63           C  
ATOM   1937  O   GLY C  22     -21.500 -28.101  14.184  1.00 93.63           O  
ATOM   1938  N   HIS C  23     -19.466 -27.619  13.502  1.00 94.20           N  
ATOM   1939  CA  HIS C  23     -19.974 -27.365  12.159  1.00 94.20           C  
ATOM   1940  C   HIS C  23     -19.220 -28.186  11.119  1.00 94.20           C  
ATOM   1941  O   HIS C  23     -19.562 -28.161   9.934  1.00 94.20           O  
ATOM   1942  CB  HIS C  23     -19.877 -25.876  11.822  1.00 94.20           C  
ATOM   1943  CG  HIS C  23     -20.715 -25.006  12.705  1.00 94.20           C  
ATOM   1944  CD2 HIS C  23     -21.899 -24.389  12.480  1.00 94.20           C  
ATOM   1945  ND1 HIS C  23     -20.351 -24.683  13.995  1.00 94.20           N  
ATOM   1946  CE1 HIS C  23     -21.278 -23.905  14.526  1.00 94.20           C  
ATOM   1947  NE2 HIS C  23     -22.229 -23.710  13.627  1.00 94.20           N  
ATOM   1948  N   LEU C  24     -18.158 -28.919  11.517  1.00 90.09           N  
ATOM   1949  CA  LEU C  24     -17.395 -29.795  10.633  1.00 90.09           C  
ATOM   1950  C   LEU C  24     -16.868 -31.007  11.393  1.00 90.09           C  
ATOM   1951  O   LEU C  24     -16.656 -30.941  12.606  1.00 90.09           O  
ATOM   1952  CB  LEU C  24     -16.231 -29.031   9.996  1.00 90.09           C  
ATOM   1953  CG  LEU C  24     -15.536 -29.714   8.818  1.00 90.09           C  
ATOM   1954  CD1 LEU C  24     -16.483 -29.809   7.626  1.00 90.09           C  
ATOM   1955  CD2 LEU C  24     -14.264 -28.964   8.438  1.00 90.09           C  
ATOM   1956  N   ASP C  25     -16.735 -32.141  10.709  1.00 88.62           N  
ATOM   1957  CA  ASP C  25     -16.199 -33.362  11.301  1.00 88.62           C  
ATOM   1958  C   ASP C  25     -14.757 -33.161  11.761  1.00 88.62           C  
ATOM   1959  O   ASP C  25     -13.968 -32.502  11.080  1.00 88.62           O  
ATOM   1960  CB  ASP C  25     -16.276 -34.520  10.304  1.00 88.62           C  
ATOM   1961  CG  ASP C  25     -17.695 -35.011  10.073  1.00 88.62           C  
ATOM   1962  OD1 ASP C  25     -18.523 -34.942  11.007  1.00 88.62           O  
ATOM   1963  OD2 ASP C  25     -17.986 -35.471   8.948  1.00 88.62           O  
ATOM   1964  N   ALA C  26     -14.364 -33.717  12.839  1.00 88.46           N  
ATOM   1965  CA  ALA C  26     -13.069 -33.532  13.489  1.00 88.46           C  
ATOM   1966  C   ALA C  26     -11.933 -34.037  12.604  1.00 88.46           C  
ATOM   1967  O   ALA C  26     -10.822 -33.504  12.643  1.00 88.46           O  
ATOM   1968  CB  ALA C  26     -13.044 -34.245  14.839  1.00 88.46           C  
ATOM   1969  N   LYS C  27     -12.308 -34.944  11.761  1.00 85.52           N  
ATOM   1970  CA  LYS C  27     -11.276 -35.537  10.917  1.00 85.52           C  
ATOM   1971  C   LYS C  27     -10.757 -34.531   9.893  1.00 85.52           C  
ATOM   1972  O   LYS C  27      -9.634 -34.662   9.401  1.00 85.52           O  
ATOM   1973  CB  LYS C  27     -11.813 -36.780  10.205  1.00 85.52           C  
ATOM   1974  CG  LYS C  27     -12.996 -36.505   9.289  1.00 85.52           C  
ATOM   1975  CD  LYS C  27     -13.508 -37.783   8.637  1.00 85.52           C  
ATOM   1976  CE  LYS C  27     -14.684 -37.508   7.709  1.00 85.52           C  
ATOM   1977  NZ  LYS C  27     -15.141 -38.747   7.012  1.00 85.52           N  
ATOM   1978  N   HIS C  28     -11.559 -33.463   9.635  1.00 84.01           N  
ATOM   1979  CA  HIS C  28     -11.216 -32.522   8.575  1.00 84.01           C  
ATOM   1980  C   HIS C  28     -10.708 -31.205   9.152  1.00 84.01           C  
ATOM   1981  O   HIS C  28     -10.308 -30.308   8.405  1.00 84.01           O  
ATOM   1982  CB  HIS C  28     -12.423 -32.268   7.672  1.00 84.01           C  
ATOM   1983  CG  HIS C  28     -12.914 -33.494   6.968  1.00 84.01           C  
ATOM   1984  CD2 HIS C  28     -14.137 -34.074   6.941  1.00 84.01           C  
ATOM   1985  ND1 HIS C  28     -12.099 -34.273   6.175  1.00 84.01           N  
ATOM   1986  CE1 HIS C  28     -12.802 -35.282   5.689  1.00 84.01           C  
ATOM   1987  NE2 HIS C  28     -14.041 -35.186   6.139  1.00 84.01           N  
ATOM   1988  N   HIS C  29     -10.676 -31.097  10.483  1.00 88.38           N  
ATOM   1989  CA  HIS C  29     -10.353 -29.824  11.118  1.00 88.38           C  
ATOM   1990  C   HIS C  29      -8.947 -29.364  10.747  1.00 88.38           C  
ATOM   1991  O   HIS C  29      -8.762 -28.243  10.269  1.00 88.38           O  
ATOM   1992  CB  HIS C  29     -10.484 -29.936  12.638  1.00 88.38           C  
ATOM   1993  CG  HIS C  29     -11.900 -30.014  13.114  1.00 88.38           C  
ATOM   1994  CD2 HIS C  29     -13.054 -30.229  12.440  1.00 88.38           C  
ATOM   1995  ND1 HIS C  29     -12.249 -29.857  14.438  1.00 88.38           N  
ATOM   1996  CE1 HIS C  29     -13.561 -29.974  14.557  1.00 88.38           C  
ATOM   1997  NE2 HIS C  29     -14.074 -30.200  13.359  1.00 88.38           N  
ATOM   1998  N   LYS C  30      -7.968 -30.232  10.890  1.00 87.92           N  
ATOM   1999  CA  LYS C  30      -6.572 -29.874  10.655  1.00 87.92           C  
ATOM   2000  C   LYS C  30      -6.332 -29.528   9.188  1.00 87.92           C  
ATOM   2001  O   LYS C  30      -5.735 -28.495   8.879  1.00 87.92           O  
ATOM   2002  CB  LYS C  30      -5.646 -31.015  11.083  1.00 87.92           C  
ATOM   2003  CG  LYS C  30      -4.169 -30.650  11.072  1.00 87.92           C  
ATOM   2004  CD  LYS C  30      -3.304 -31.809  11.550  1.00 87.92           C  
ATOM   2005  CE  LYS C  30      -1.821 -31.468  11.478  1.00 87.92           C  
ATOM   2006  NZ  LYS C  30      -0.968 -32.609  11.927  1.00 87.92           N  
ATOM   2007  N   ALA C  31      -6.876 -30.319   8.346  1.00 83.68           N  
ATOM   2008  CA  ALA C  31      -6.683 -30.095   6.915  1.00 83.68           C  
ATOM   2009  C   ALA C  31      -7.378 -28.815   6.462  1.00 83.68           C  
ATOM   2010  O   ALA C  31      -6.830 -28.053   5.662  1.00 83.68           O  
ATOM   2011  CB  ALA C  31      -7.200 -31.289   6.115  1.00 83.68           C  
ATOM   2012  N   MET C  32      -8.535 -28.562   7.011  1.00 86.51           N  
ATOM   2013  CA  MET C  32      -9.302 -27.372   6.650  1.00 86.51           C  
ATOM   2014  C   MET C  32      -8.578 -26.103   7.087  1.00 86.51           C  
ATOM   2015  O   MET C  32      -8.435 -25.165   6.302  1.00 86.51           O  
ATOM   2016  CB  MET C  32     -10.697 -27.421   7.277  1.00 86.51           C  
ATOM   2017  CG  MET C  32     -11.559 -26.213   6.948  1.00 86.51           C  
ATOM   2018  SD  MET C  32     -13.235 -26.324   7.687  1.00 86.51           S  
ATOM   2019  CE  MET C  32     -13.931 -24.740   7.141  1.00 86.51           C  
ATOM   2020  N   MET C  33      -8.098 -26.125   8.281  1.00 91.12           N  
ATOM   2021  CA  MET C  33      -7.449 -24.930   8.811  1.00 91.12           C  
ATOM   2022  C   MET C  33      -6.137 -24.655   8.085  1.00 91.12           C  
ATOM   2023  O   MET C  33      -5.775 -23.499   7.862  1.00 91.12           O  
ATOM   2024  CB  MET C  33      -7.195 -25.077  10.313  1.00 91.12           C  
ATOM   2025  CG  MET C  33      -8.446 -24.930  11.163  1.00 91.12           C  
ATOM   2026  SD  MET C  33      -9.378 -23.395  10.783  1.00 91.12           S  
ATOM   2027  CE  MET C  33      -8.114 -22.151  11.161  1.00 91.12           C  
ATOM   2028  N   GLU C  34      -5.432 -25.687   7.726  1.00 87.22           N  
ATOM   2029  CA  GLU C  34      -4.210 -25.512   6.947  1.00 87.22           C  
ATOM   2030  C   GLU C  34      -4.500 -24.836   5.610  1.00 87.22           C  
ATOM   2031  O   GLU C  34      -3.773 -23.931   5.195  1.00 87.22           O  
ATOM   2032  CB  GLU C  34      -3.520 -26.860   6.716  1.00 87.22           C  
ATOM   2033  CG  GLU C  34      -2.761 -27.377   7.929  1.00 87.22           C  
ATOM   2034  CD  GLU C  34      -2.102 -28.726   7.694  1.00 87.22           C  
ATOM   2035  OE1 GLU C  34      -1.476 -29.269   8.633  1.00 87.22           O  
ATOM   2036  OE2 GLU C  34      -2.211 -29.245   6.560  1.00 87.22           O  
ATOM   2037  N   ARG C  35      -5.578 -25.214   5.012  1.00 85.67           N  
ATOM   2038  CA  ARG C  35      -5.952 -24.641   3.723  1.00 85.67           C  
ATOM   2039  C   ARG C  35      -6.456 -23.211   3.885  1.00 85.67           C  
ATOM   2040  O   ARG C  35      -6.194 -22.355   3.038  1.00 85.67           O  
ATOM   2041  CB  ARG C  35      -7.021 -25.499   3.043  1.00 85.67           C  
ATOM   2042  CG  ARG C  35      -6.506 -26.836   2.534  1.00 85.67           C  
ATOM   2043  CD  ARG C  35      -5.717 -26.682   1.241  1.00 85.67           C  
ATOM   2044  NE  ARG C  35      -5.293 -27.974   0.710  1.00 85.67           N  
ATOM   2045  CZ  ARG C  35      -4.634 -28.145  -0.432  1.00 85.67           C  
ATOM   2046  NH1 ARG C  35      -4.310 -27.104  -1.190  1.00 85.67           N  
ATOM   2047  NH2 ARG C  35      -4.298 -29.366  -0.821  1.00 85.67           N  
ATOM   2048  N   VAL C  36      -7.171 -23.017   4.943  1.00 90.91           N  
ATOM   2049  CA  VAL C  36      -7.683 -21.677   5.205  1.00 90.91           C  
ATOM   2050  C   VAL C  36      -6.521 -20.723   5.471  1.00 90.91           C  
ATOM   2051  O   VAL C  36      -6.469 -19.627   4.906  1.00 90.91           O  
ATOM   2052  CB  VAL C  36      -8.664 -21.668   6.400  1.00 90.91           C  
ATOM   2053  CG1 VAL C  36      -8.950 -20.238   6.852  1.00 90.91           C  
ATOM   2054  CG2 VAL C  36      -9.961 -22.385   6.030  1.00 90.91           C  
ATOM   2055  N   GLU C  37      -5.602 -21.130   6.290  1.00 91.93           N  
ATOM   2056  CA  GLU C  37      -4.443 -20.297   6.598  1.00 91.93           C  
ATOM   2057  C   GLU C  37      -3.613 -20.023   5.347  1.00 91.93           C  
ATOM   2058  O   GLU C  37      -3.154 -18.899   5.135  1.00 91.93           O  
ATOM   2059  CB  GLU C  37      -3.574 -20.960   7.670  1.00 91.93           C  
ATOM   2060  CG  GLU C  37      -4.162 -20.883   9.072  1.00 91.93           C  
ATOM   2061  CD  GLU C  37      -3.253 -21.476  10.137  1.00 91.93           C  
ATOM   2062  OE1 GLU C  37      -3.634 -21.474  11.329  1.00 91.93           O  
ATOM   2063  OE2 GLU C  37      -2.150 -21.944   9.776  1.00 91.93           O  
ATOM   2064  N   ASN C  38      -3.478 -21.008   4.554  1.00 86.59           N  
ATOM   2065  CA  ASN C  38      -2.737 -20.826   3.311  1.00 86.59           C  
ATOM   2066  C   ASN C  38      -3.464 -19.881   2.358  1.00 86.59           C  
ATOM   2067  O   ASN C  38      -2.832 -19.069   1.681  1.00 86.59           O  
ATOM   2068  CB  ASN C  38      -2.486 -22.174   2.633  1.00 86.59           C  
ATOM   2069  CG  ASN C  38      -1.430 -22.998   3.344  1.00 86.59           C  
ATOM   2070  ND2 ASN C  38      -1.375 -24.287   3.034  1.00 86.59           N  
ATOM   2071  OD1 ASN C  38      -0.669 -22.479   4.166  1.00 86.59           O  
ATOM   2072  N   ALA C  39      -4.745 -20.004   2.313  1.00 88.65           N  
ATOM   2073  CA  ALA C  39      -5.540 -19.134   1.450  1.00 88.65           C  
ATOM   2074  C   ALA C  39      -5.433 -17.677   1.894  1.00 88.65           C  
ATOM   2075  O   ALA C  39      -5.344 -16.772   1.060  1.00 88.65           O  
ATOM   2076  CB  ALA C  39      -7.001 -19.579   1.446  1.00 88.65           C  
ATOM   2077  N   VAL C  40      -5.444 -17.495   3.198  1.00 93.36           N  
ATOM   2078  CA  VAL C  40      -5.346 -16.141   3.732  1.00 93.36           C  
ATOM   2079  C   VAL C  40      -3.937 -15.596   3.507  1.00 93.36           C  
ATOM   2080  O   VAL C  40      -3.764 -14.423   3.169  1.00 93.36           O  
ATOM   2081  CB  VAL C  40      -5.701 -16.096   5.235  1.00 93.36           C  
ATOM   2082  CG1 VAL C  40      -5.437 -14.706   5.812  1.00 93.36           C  
ATOM   2083  CG2 VAL C  40      -7.159 -16.500   5.451  1.00 93.36           C  
ATOM   2084  N   LYS C  41      -2.945 -16.430   3.698  1.00 90.01           N  
ATOM   2085  CA  LYS C  41      -1.568 -16.020   3.439  1.00 90.01           C  
ATOM   2086  C   LYS C  41      -1.362 -15.686   1.964  1.00 90.01           C  
ATOM   2087  O   LYS C  41      -0.563 -14.810   1.626  1.00 90.01           O  
ATOM   2088  CB  LYS C  41      -0.591 -17.115   3.870  1.00 90.01           C  
ATOM   2089  CG  LYS C  41      -0.342 -17.167   5.370  1.00 90.01           C  
ATOM   2090  CD  LYS C  41       0.612 -18.295   5.739  1.00 90.01           C  
ATOM   2091  CE  LYS C  41       0.777 -18.418   7.248  1.00 90.01           C  
ATOM   2092  NZ  LYS C  41       1.615 -19.598   7.620  1.00 90.01           N  
ATOM   2093  N   ASP C  42      -2.178 -16.337   1.135  1.00 88.66           N  
ATOM   2094  CA  ASP C  42      -2.064 -16.150  -0.308  1.00 88.66           C  
ATOM   2095  C   ASP C  42      -2.552 -14.765  -0.723  1.00 88.66           C  
ATOM   2096  O   ASP C  42      -2.404 -14.370  -1.882  1.00 88.66           O  
ATOM   2097  CB  ASP C  42      -2.852 -17.230  -1.052  1.00 88.66           C  
ATOM   2098  CG  ASP C  42      -2.468 -17.341  -2.517  1.00 88.66           C  
ATOM   2099  OD1 ASP C  42      -1.258 -17.320  -2.835  1.00 88.66           O  
ATOM   2100  OD2 ASP C  42      -3.383 -17.447  -3.363  1.00 88.66           O  
ATOM   2101  N   PHE C  43      -3.083 -14.017   0.179  1.00 91.45           N  
ATOM   2102  CA  PHE C  43      -3.509 -12.651  -0.100  1.00 91.45           C  
ATOM   2103  C   PHE C  43      -2.317 -11.776  -0.466  1.00 91.45           C  
ATOM   2104  O   PHE C  43      -2.484 -10.689  -1.025  1.00 91.45           O  
ATOM   2105  CB  PHE C  43      -4.244 -12.058   1.107  1.00 91.45           C  
ATOM   2106  CG  PHE C  43      -5.715 -12.374   1.135  1.00 91.45           C  
ATOM   2107  CD1 PHE C  43      -6.656 -11.360   1.268  1.00 91.45           C  
ATOM   2108  CD2 PHE C  43      -6.158 -13.686   1.030  1.00 91.45           C  
ATOM   2109  CE1 PHE C  43      -8.018 -11.649   1.296  1.00 91.45           C  
ATOM   2110  CE2 PHE C  43      -7.518 -13.983   1.057  1.00 91.45           C  
ATOM   2111  CZ  PHE C  43      -8.445 -12.963   1.191  1.00 91.45           C  
ATOM   2112  N   GLN C  44      -1.168 -12.234  -0.100  1.00 87.25           N  
ATOM   2113  CA  GLN C  44       0.044 -11.479  -0.400  1.00 87.25           C  
ATOM   2114  C   GLN C  44       0.498 -11.713  -1.837  1.00 87.25           C  
ATOM   2115  O   GLN C  44       1.248 -10.911  -2.396  1.00 87.25           O  
ATOM   2116  CB  GLN C  44       1.165 -11.852   0.573  1.00 87.25           C  
ATOM   2117  CG  GLN C  44       1.626 -13.298   0.452  1.00 87.25           C  
ATOM   2118  CD  GLN C  44       2.777 -13.626   1.384  1.00 87.25           C  
ATOM   2119  NE2 GLN C  44       2.872 -14.888   1.788  1.00 87.25           N  
ATOM   2120  OE1 GLN C  44       3.576 -12.753   1.737  1.00 87.25           O  
ATOM   2121  N   GLU C  45       0.059 -12.818  -2.414  1.00 83.07           N  
ATOM   2122  CA  GLU C  45       0.442 -13.133  -3.787  1.00 83.07           C  
ATOM   2123  C   GLU C  45      -0.573 -12.582  -4.783  1.00 83.07           C  
ATOM   2124  O   GLU C  45      -1.429 -13.319  -5.278  1.00 83.07           O  
ATOM   2125  CB  GLU C  45       0.591 -14.646  -3.969  1.00 83.07           C  
ATOM   2126  CG  GLU C  45       1.630 -15.277  -3.053  1.00 83.07           C  
ATOM   2127  CD  GLU C  45       3.058 -14.905  -3.419  1.00 83.07           C  
ATOM   2128  OE1 GLU C  45       3.977 -15.149  -2.604  1.00 83.07           O  
ATOM   2129  OE2 GLU C  45       3.259 -14.363  -4.529  1.00 83.07           O  
ATOM   2130  N   LEU C  46      -0.459 -11.363  -5.031  1.00 81.93           N  
ATOM   2131  CA  LEU C  46      -1.400 -10.671  -5.905  1.00 81.93           C  
ATOM   2132  C   LEU C  46      -0.777 -10.404  -7.272  1.00 81.93           C  
ATOM   2133  O   LEU C  46       0.439 -10.224  -7.380  1.00 81.93           O  
ATOM   2134  CB  LEU C  46      -1.851  -9.353  -5.270  1.00 81.93           C  
ATOM   2135  CG  LEU C  46      -2.557  -9.459  -3.918  1.00 81.93           C  
ATOM   2136  CD1 LEU C  46      -2.712  -8.077  -3.292  1.00 81.93           C  
ATOM   2137  CD2 LEU C  46      -3.914 -10.137  -4.073  1.00 81.93           C  
ATOM   2138  N   SER C  47      -1.476 -10.658  -8.326  1.00 74.65           N  
ATOM   2139  CA  SER C  47      -1.098 -10.225  -9.667  1.00 74.65           C  
ATOM   2140  C   SER C  47      -1.976  -9.073 -10.144  1.00 74.65           C  
ATOM   2141  O   SER C  47      -3.177  -9.248 -10.362  1.00 74.65           O  
ATOM   2142  CB  SER C  47      -1.192 -11.391 -10.654  1.00 74.65           C  
ATOM   2143  OG  SER C  47      -2.496 -11.946 -10.653  1.00 74.65           O  
ATOM   2144  N   LEU C  48      -1.318  -7.980 -10.128  1.00 72.75           N  
ATOM   2145  CA  LEU C  48      -2.075  -6.802 -10.535  1.00 72.75           C  
ATOM   2146  C   LEU C  48      -1.974  -6.584 -12.041  1.00 72.75           C  
ATOM   2147  O   LEU C  48      -0.974  -6.956 -12.660  1.00 72.75           O  
ATOM   2148  CB  LEU C  48      -1.576  -5.561  -9.792  1.00 72.75           C  
ATOM   2149  CG  LEU C  48      -1.621  -5.620  -8.265  1.00 72.75           C  
ATOM   2150  CD1 LEU C  48      -0.785  -4.495  -7.665  1.00 72.75           C  
ATOM   2151  CD2 LEU C  48      -3.060  -5.546  -7.768  1.00 72.75           C  
ATOM   2152  N   ASN C  49      -3.014  -6.626 -12.833  1.00 62.53           N  
ATOM   2153  CA  ASN C  49      -3.122  -6.516 -14.284  1.00 62.53           C  
ATOM   2154  C   ASN C  49      -2.195  -5.436 -14.835  1.00 62.53           C  
ATOM   2155  O   ASN C  49      -1.487  -5.662 -15.818  1.00 62.53           O  
ATOM   2156  CB  ASN C  49      -4.569  -6.233 -14.694  1.00 62.53           C  
ATOM   2157  CG  ASN C  49      -5.480  -7.426 -14.483  1.00 62.53           C  
ATOM   2158  ND2 ASN C  49      -6.786  -7.193 -14.535  1.00 62.53           N  
ATOM   2159  OD1 ASN C  49      -5.013  -8.549 -14.273  1.00 62.53           O  
ATOM   2160  N   GLU C  50      -2.154  -4.191 -14.311  1.00 60.86           N  
ATOM   2161  CA  GLU C  50      -1.502  -3.056 -14.958  1.00 60.86           C  
ATOM   2162  C   GLU C  50      -0.128  -2.788 -14.350  1.00 60.86           C  
ATOM   2163  O   GLU C  50       0.831  -2.500 -15.070  1.00 60.86           O  
ATOM   2164  CB  GLU C  50      -2.376  -1.804 -14.854  1.00 60.86           C  
ATOM   2165  CG  GLU C  50      -3.628  -1.855 -15.719  1.00 60.86           C  
ATOM   2166  CD  GLU C  50      -4.454  -0.580 -15.654  1.00 60.86           C  
ATOM   2167  OE1 GLU C  50      -5.465  -0.474 -16.385  1.00 60.86           O  
ATOM   2168  OE2 GLU C  50      -4.086   0.321 -14.867  1.00 60.86           O  
ATOM   2169  N   ASP C  51      -0.049  -2.831 -12.992  1.00 65.59           N  
ATOM   2170  CA  ASP C  51       1.186  -2.445 -12.317  1.00 65.59           C  
ATOM   2171  C   ASP C  51       1.793  -3.627 -11.564  1.00 65.59           C  
ATOM   2172  O   ASP C  51       1.085  -4.569 -11.205  1.00 65.59           O  
ATOM   2173  CB  ASP C  51       0.932  -1.283 -11.355  1.00 65.59           C  
ATOM   2174  CG  ASP C  51       0.621   0.021 -12.070  1.00 65.59           C  
ATOM   2175  OD1 ASP C  51       0.972   0.162 -13.261  1.00 65.59           O  
ATOM   2176  OD2 ASP C  51       0.024   0.917 -11.435  1.00 65.59           O  
ATOM   2177  N   ALA C  52       3.068  -3.670 -11.614  1.00 75.74           N  
ATOM   2178  CA  ALA C  52       3.775  -4.675 -10.824  1.00 75.74           C  
ATOM   2179  C   ALA C  52       3.432  -4.548  -9.342  1.00 75.74           C  
ATOM   2180  O   ALA C  52       3.341  -3.438  -8.812  1.00 75.74           O  
ATOM   2181  CB  ALA C  52       5.282  -4.552 -11.030  1.00 75.74           C  
ATOM   2182  N   TYR C  53       2.983  -5.522  -8.736  1.00 84.25           N  
ATOM   2183  CA  TYR C  53       2.682  -5.561  -7.309  1.00 84.25           C  
ATOM   2184  C   TYR C  53       3.942  -5.342  -6.481  1.00 84.25           C  
ATOM   2185  O   TYR C  53       4.930  -6.064  -6.638  1.00 84.25           O  
ATOM   2186  CB  TYR C  53       2.035  -6.897  -6.932  1.00 84.25           C  
ATOM   2187  CG  TYR C  53       1.819  -7.069  -5.448  1.00 84.25           C  
ATOM   2188  CD1 TYR C  53       2.366  -8.153  -4.766  1.00 84.25           C  
ATOM   2189  CD2 TYR C  53       1.067  -6.149  -4.726  1.00 84.25           C  
ATOM   2190  CE1 TYR C  53       2.168  -8.318  -3.399  1.00 84.25           C  
ATOM   2191  CE2 TYR C  53       0.862  -6.303  -3.359  1.00 84.25           C  
ATOM   2192  CZ  TYR C  53       1.417  -7.388  -2.705  1.00 84.25           C  
ATOM   2193  OH  TYR C  53       1.218  -7.546  -1.351  1.00 84.25           O  
ATOM   2194  N   MET C  54       3.994  -4.333  -5.606  1.00 86.04           N  
ATOM   2195  CA  MET C  54       5.174  -3.950  -4.836  1.00 86.04           C  
ATOM   2196  C   MET C  54       5.266  -4.753  -3.544  1.00 86.04           C  
ATOM   2197  O   MET C  54       6.337  -4.848  -2.941  1.00 86.04           O  
ATOM   2198  CB  MET C  54       5.148  -2.453  -4.521  1.00 86.04           C  
ATOM   2199  CG  MET C  54       5.298  -1.566  -5.747  1.00 86.04           C  
ATOM   2200  SD  MET C  54       5.378   0.216  -5.319  1.00 86.04           S  
ATOM   2201  CE  MET C  54       3.649   0.690  -5.601  1.00 86.04           C  
ATOM   2202  N   GLY C  55       4.137  -5.318  -3.083  1.00 90.26           N  
ATOM   2203  CA  GLY C  55       4.144  -6.115  -1.868  1.00 90.26           C  
ATOM   2204  C   GLY C  55       4.057  -5.278  -0.605  1.00 90.26           C  
ATOM   2205  O   GLY C  55       4.561  -5.677   0.446  1.00 90.26           O  
ATOM   2206  N   VAL C  56       3.632  -4.056  -0.756  1.00 93.82           N  
ATOM   2207  CA  VAL C  56       3.496  -3.181   0.404  1.00 93.82           C  
ATOM   2208  C   VAL C  56       2.095  -2.572   0.430  1.00 93.82           C  
ATOM   2209  O   VAL C  56       1.432  -2.479  -0.606  1.00 93.82           O  
ATOM   2210  CB  VAL C  56       4.563  -2.062   0.399  1.00 93.82           C  
ATOM   2211  CG1 VAL C  56       5.964  -2.653   0.539  1.00 93.82           C  
ATOM   2212  CG2 VAL C  56       4.455  -1.228  -0.876  1.00 93.82           C  
ATOM   2213  N   VAL C  57       1.602  -2.267   1.579  1.00 95.76           N  
ATOM   2214  CA  VAL C  57       0.322  -1.592   1.768  1.00 95.76           C  
ATOM   2215  C   VAL C  57       0.420  -0.618   2.939  1.00 95.76           C  
ATOM   2216  O   VAL C  57       1.380  -0.661   3.713  1.00 95.76           O  
ATOM   2217  CB  VAL C  57      -0.822  -2.603   2.011  1.00 95.76           C  
ATOM   2218  CG1 VAL C  57      -1.065  -3.452   0.764  1.00 95.76           C  
ATOM   2219  CG2 VAL C  57      -0.503  -3.490   3.212  1.00 95.76           C  
ATOM   2220  N   ASP C  58      -0.438   0.337   2.988  1.00 94.92           N  
ATOM   2221  CA  ASP C  58      -0.531   1.207   4.157  1.00 94.92           C  
ATOM   2222  C   ASP C  58      -1.511   0.645   5.184  1.00 94.92           C  
ATOM   2223  O   ASP C  58      -2.178  -0.361   4.927  1.00 94.92           O  
ATOM   2224  CB  ASP C  58      -0.955   2.618   3.742  1.00 94.92           C  
ATOM   2225  CG  ASP C  58      -2.280   2.644   3.000  1.00 94.92           C  
ATOM   2226  OD1 ASP C  58      -2.909   1.577   2.836  1.00 94.92           O  
ATOM   2227  OD2 ASP C  58      -2.697   3.743   2.574  1.00 94.92           O  
ATOM   2228  N   GLU C  59      -1.532   1.234   6.350  1.00 94.85           N  
ATOM   2229  CA  GLU C  59      -2.387   0.761   7.435  1.00 94.85           C  
ATOM   2230  C   GLU C  59      -3.863   0.860   7.058  1.00 94.85           C  
ATOM   2231  O   GLU C  59      -4.644  -0.048   7.345  1.00 94.85           O  
ATOM   2232  CB  GLU C  59      -2.117   1.554   8.717  1.00 94.85           C  
ATOM   2233  CG  GLU C  59      -2.840   1.009   9.940  1.00 94.85           C  
ATOM   2234  CD  GLU C  59      -2.257  -0.302  10.445  1.00 94.85           C  
ATOM   2235  OE1 GLU C  59      -2.978  -1.059  11.135  1.00 94.85           O  
ATOM   2236  OE2 GLU C  59      -1.073  -0.574  10.150  1.00 94.85           O  
ATOM   2237  N   ALA C  60      -4.221   1.919   6.395  1.00 95.35           N  
ATOM   2238  CA  ALA C  60      -5.616   2.129   6.016  1.00 95.35           C  
ATOM   2239  C   ALA C  60      -6.104   1.022   5.086  1.00 95.35           C  
ATOM   2240  O   ALA C  60      -7.187   0.466   5.286  1.00 95.35           O  
ATOM   2241  CB  ALA C  60      -5.788   3.492   5.351  1.00 95.35           C  
ATOM   2242  N   THR C  61      -5.367   0.750   4.113  1.00 96.46           N  
ATOM   2243  CA  THR C  61      -5.725  -0.298   3.164  1.00 96.46           C  
ATOM   2244  C   THR C  61      -5.793  -1.656   3.858  1.00 96.46           C  
ATOM   2245  O   THR C  61      -6.708  -2.443   3.606  1.00 96.46           O  
ATOM   2246  CB  THR C  61      -4.721  -0.364   1.999  1.00 96.46           C  
ATOM   2247  CG2 THR C  61      -5.131  -1.418   0.977  1.00 96.46           C  
ATOM   2248  OG1 THR C  61      -4.663   0.914   1.353  1.00 96.46           O  
ATOM   2249  N   LEU C  62      -4.820  -1.963   4.703  1.00 97.22           N  
ATOM   2250  CA  LEU C  62      -4.829  -3.208   5.464  1.00 97.22           C  
ATOM   2251  C   LEU C  62      -6.094  -3.320   6.307  1.00 97.22           C  
ATOM   2252  O   LEU C  62      -6.748  -4.366   6.318  1.00 97.22           O  
ATOM   2253  CB  LEU C  62      -3.593  -3.295   6.363  1.00 97.22           C  
ATOM   2254  CG  LEU C  62      -3.491  -4.533   7.256  1.00 97.22           C  
ATOM   2255  CD1 LEU C  62      -3.410  -5.796   6.405  1.00 97.22           C  
ATOM   2256  CD2 LEU C  62      -2.283  -4.427   8.181  1.00 97.22           C  
ATOM   2257  N   GLN C  63      -6.429  -2.271   6.971  1.00 97.07           N  
ATOM   2258  CA  GLN C  63      -7.614  -2.270   7.823  1.00 97.07           C  
ATOM   2259  C   GLN C  63      -8.884  -2.468   7.000  1.00 97.07           C  
ATOM   2260  O   GLN C  63      -9.773  -3.227   7.394  1.00 97.07           O  
ATOM   2261  CB  GLN C  63      -7.702  -0.965   8.617  1.00 97.07           C  
ATOM   2262  CG  GLN C  63      -6.686  -0.864   9.747  1.00 97.07           C  
ATOM   2263  CD  GLN C  63      -6.914  -1.897  10.836  1.00 97.07           C  
ATOM   2264  NE2 GLN C  63      -5.892  -2.132  11.653  1.00 97.07           N  
ATOM   2265  OE1 GLN C  63      -7.999  -2.476  10.942  1.00 97.07           O  
ATOM   2266  N   LYS C  64      -8.955  -1.783   5.940  1.00 97.06           N  
ATOM   2267  CA  LYS C  64     -10.109  -1.935   5.057  1.00 97.06           C  
ATOM   2268  C   LYS C  64     -10.264  -3.382   4.598  1.00 97.06           C  
ATOM   2269  O   LYS C  64     -11.365  -3.935   4.632  1.00 97.06           O  
ATOM   2270  CB  LYS C  64      -9.984  -1.011   3.846  1.00 97.06           C  
ATOM   2271  CG  LYS C  64     -11.278  -0.833   3.066  1.00 97.06           C  
ATOM   2272  CD  LYS C  64     -11.108   0.155   1.918  1.00 97.06           C  
ATOM   2273  CE  LYS C  64     -12.411   0.356   1.155  1.00 97.06           C  
ATOM   2274  NZ  LYS C  64     -12.241   1.297   0.007  1.00 97.06           N  
ATOM   2275  N   GLY C  65      -9.177  -3.916   4.159  1.00 97.33           N  
ATOM   2276  CA  GLY C  65      -9.202  -5.310   3.744  1.00 97.33           C  
ATOM   2277  C   GLY C  65      -9.554  -6.262   4.870  1.00 97.33           C  
ATOM   2278  O   GLY C  65     -10.368  -7.170   4.692  1.00 97.33           O  
ATOM   2279  N   SER C  66      -8.941  -6.089   6.049  1.00 97.51           N  
ATOM   2280  CA  SER C  66      -9.206  -6.933   7.209  1.00 97.51           C  
ATOM   2281  C   SER C  66     -10.663  -6.828   7.648  1.00 97.51           C  
ATOM   2282  O   SER C  66     -11.299  -7.839   7.953  1.00 97.51           O  
ATOM   2283  CB  SER C  66      -8.287  -6.553   8.371  1.00 97.51           C  
ATOM   2284  OG  SER C  66      -6.925  -6.680   7.998  1.00 97.51           O  
ATOM   2285  N   TRP C  67     -11.083  -5.635   7.619  1.00 97.41           N  
ATOM   2286  CA  TRP C  67     -12.474  -5.420   8.010  1.00 97.41           C  
ATOM   2287  C   TRP C  67     -13.424  -6.143   7.061  1.00 97.41           C  
ATOM   2288  O   TRP C  67     -14.358  -6.817   7.503  1.00 97.41           O  
ATOM   2289  CB  TRP C  67     -12.799  -3.925   8.037  1.00 97.41           C  
ATOM   2290  CG  TRP C  67     -14.200  -3.615   8.473  1.00 97.41           C  
ATOM   2291  CD1 TRP C  67     -14.642  -3.427   9.753  1.00 97.41           C  
ATOM   2292  CD2 TRP C  67     -15.343  -3.461   7.626  1.00 97.41           C  
ATOM   2293  CE2 TRP C  67     -16.447  -3.180   8.461  1.00 97.41           C  
ATOM   2294  CE3 TRP C  67     -15.541  -3.533   6.240  1.00 97.41           C  
ATOM   2295  NE1 TRP C  67     -15.994  -3.165   9.752  1.00 97.41           N  
ATOM   2296  CZ2 TRP C  67     -17.732  -2.971   7.955  1.00 97.41           C  
ATOM   2297  CZ3 TRP C  67     -16.822  -3.325   5.739  1.00 97.41           C  
ATOM   2298  CH2 TRP C  67     -17.899  -3.047   6.596  1.00 97.41           C  
ATOM   2299  N   SER C  68     -13.270  -5.941   5.782  1.00 97.64           N  
ATOM   2300  CA  SER C  68     -14.102  -6.606   4.784  1.00 97.64           C  
ATOM   2301  C   SER C  68     -14.071  -8.120   4.958  1.00 97.64           C  
ATOM   2302  O   SER C  68     -15.114  -8.776   4.927  1.00 97.64           O  
ATOM   2303  CB  SER C  68     -13.644  -6.237   3.373  1.00 97.64           C  
ATOM   2304  OG  SER C  68     -14.417  -6.918   2.399  1.00 97.64           O  
ATOM   2305  N   LEU C  69     -12.933  -8.714   5.138  1.00 97.89           N  
ATOM   2306  CA  LEU C  69     -12.773 -10.152   5.325  1.00 97.89           C  
ATOM   2307  C   LEU C  69     -13.492 -10.619   6.587  1.00 97.89           C  
ATOM   2308  O   LEU C  69     -14.230 -11.607   6.556  1.00 97.89           O  
ATOM   2309  CB  LEU C  69     -11.290 -10.521   5.404  1.00 97.89           C  
ATOM   2310  CG  LEU C  69     -10.970 -11.983   5.723  1.00 97.89           C  
ATOM   2311  CD1 LEU C  69     -11.525 -12.897   4.635  1.00 97.89           C  
ATOM   2312  CD2 LEU C  69      -9.466 -12.180   5.879  1.00 97.89           C  
ATOM   2313  N   LEU C  70     -13.284  -9.912   7.715  1.00 97.88           N  
ATOM   2314  CA  LEU C  70     -13.877 -10.299   8.990  1.00 97.88           C  
ATOM   2315  C   LEU C  70     -15.397 -10.186   8.939  1.00 97.88           C  
ATOM   2316  O   LEU C  70     -16.105 -11.019   9.511  1.00 97.88           O  
ATOM   2317  CB  LEU C  70     -13.327  -9.428  10.123  1.00 97.88           C  
ATOM   2318  CG  LEU C  70     -11.874  -9.680  10.529  1.00 97.88           C  
ATOM   2319  CD1 LEU C  70     -11.415  -8.631  11.537  1.00 97.88           C  
ATOM   2320  CD2 LEU C  70     -11.715 -11.084  11.101  1.00 97.88           C  
ATOM   2321  N   LYS C  71     -15.870  -9.153   8.305  1.00 97.58           N  
ATOM   2322  CA  LYS C  71     -17.313  -8.988   8.151  1.00 97.58           C  
ATOM   2323  C   LYS C  71     -17.925 -10.174   7.410  1.00 97.58           C  
ATOM   2324  O   LYS C  71     -18.937 -10.728   7.845  1.00 97.58           O  
ATOM   2325  CB  LYS C  71     -17.630  -7.688   7.410  1.00 97.58           C  
ATOM   2326  CG  LYS C  71     -19.118  -7.398   7.277  1.00 97.58           C  
ATOM   2327  CD  LYS C  71     -19.370  -6.119   6.489  1.00 97.58           C  
ATOM   2328  CE  LYS C  71     -20.850  -5.931   6.186  1.00 97.58           C  
ATOM   2329  NZ  LYS C  71     -21.099  -4.695   5.384  1.00 97.58           N  
ATOM   2330  N   ASP C  72     -17.393 -10.543   6.349  1.00 97.42           N  
ATOM   2331  CA  ASP C  72     -17.904 -11.655   5.553  1.00 97.42           C  
ATOM   2332  C   ASP C  72     -17.735 -12.981   6.292  1.00 97.42           C  
ATOM   2333  O   ASP C  72     -18.597 -13.858   6.207  1.00 97.42           O  
ATOM   2334  CB  ASP C  72     -17.196 -11.716   4.198  1.00 97.42           C  
ATOM   2335  CG  ASP C  72     -17.860 -10.848   3.144  1.00 97.42           C  
ATOM   2336  OD1 ASP C  72     -18.893 -10.211   3.440  1.00 97.42           O  
ATOM   2337  OD2 ASP C  72     -17.347 -10.804   2.004  1.00 97.42           O  
ATOM   2338  N   LEU C  73     -16.571 -13.133   6.962  1.00 97.44           N  
ATOM   2339  CA  LEU C  73     -16.379 -14.337   7.763  1.00 97.44           C  
ATOM   2340  C   LEU C  73     -17.451 -14.451   8.840  1.00 97.44           C  
ATOM   2341  O   LEU C  73     -18.003 -15.531   9.061  1.00 97.44           O  
ATOM   2342  CB  LEU C  73     -14.990 -14.336   8.407  1.00 97.44           C  
ATOM   2343  CG  LEU C  73     -14.619 -15.577   9.221  1.00 97.44           C  
ATOM   2344  CD1 LEU C  73     -14.680 -16.824   8.345  1.00 97.44           C  
ATOM   2345  CD2 LEU C  73     -13.233 -15.418   9.837  1.00 97.44           C  
ATOM   2346  N   LYS C  74     -17.708 -13.359   9.460  1.00 96.80           N  
ATOM   2347  CA  LYS C  74     -18.751 -13.337  10.480  1.00 96.80           C  
ATOM   2348  C   LYS C  74     -20.112 -13.686   9.883  1.00 96.80           C  
ATOM   2349  O   LYS C  74     -20.911 -14.382  10.513  1.00 96.80           O  
ATOM   2350  CB  LYS C  74     -18.812 -11.967  11.157  1.00 96.80           C  
ATOM   2351  CG  LYS C  74     -19.703 -11.923  12.389  1.00 96.80           C  
ATOM   2352  CD  LYS C  74     -19.672 -10.553  13.053  1.00 96.80           C  
ATOM   2353  CE  LYS C  74     -20.511 -10.527  14.324  1.00 96.80           C  
ATOM   2354  NZ  LYS C  74     -21.972 -10.624  14.025  1.00 96.80           N  
ATOM   2355  N   ARG C  75     -20.390 -13.169   8.753  1.00 96.96           N  
ATOM   2356  CA  ARG C  75     -21.638 -13.494   8.070  1.00 96.96           C  
ATOM   2357  C   ARG C  75     -21.797 -15.001   7.908  1.00 96.96           C  
ATOM   2358  O   ARG C  75     -22.878 -15.545   8.145  1.00 96.96           O  
ATOM   2359  CB  ARG C  75     -21.696 -12.811   6.701  1.00 96.96           C  
ATOM   2360  CG  ARG C  75     -23.012 -13.010   5.968  1.00 96.96           C  
ATOM   2361  CD  ARG C  75     -22.970 -12.424   4.564  1.00 96.96           C  
ATOM   2362  NE  ARG C  75     -22.084 -13.185   3.689  1.00 96.96           N  
ATOM   2363  CZ  ARG C  75     -21.760 -12.834   2.447  1.00 96.96           C  
ATOM   2364  NH1 ARG C  75     -22.247 -11.722   1.908  1.00 96.96           N  
ATOM   2365  NH2 ARG C  75     -20.945 -13.601   1.738  1.00 96.96           N  
ATOM   2366  N   ILE C  76     -20.732 -15.672   7.574  1.00 95.87           N  
ATOM   2367  CA  ILE C  76     -20.765 -17.119   7.385  1.00 95.87           C  
ATOM   2368  C   ILE C  76     -20.969 -17.809   8.731  1.00 95.87           C  
ATOM   2369  O   ILE C  76     -21.805 -18.708   8.854  1.00 95.87           O  
ATOM   2370  CB  ILE C  76     -19.472 -17.630   6.709  1.00 95.87           C  
ATOM   2371  CG1 ILE C  76     -19.383 -17.114   5.269  1.00 95.87           C  
ATOM   2372  CG2 ILE C  76     -19.412 -19.160   6.749  1.00 95.87           C  
ATOM   2373  CD1 ILE C  76     -18.108 -17.521   4.543  1.00 95.87           C  
ATOM   2374  N   THR C  77     -20.208 -17.411   9.763  1.00 95.44           N  
ATOM   2375  CA  THR C  77     -20.320 -18.049  11.070  1.00 95.44           C  
ATOM   2376  C   THR C  77     -21.681 -17.760  11.698  1.00 95.44           C  
ATOM   2377  O   THR C  77     -22.239 -18.607  12.398  1.00 95.44           O  
ATOM   2378  CB  THR C  77     -19.204 -17.577  12.020  1.00 95.44           C  
ATOM   2379  CG2 THR C  77     -17.833 -18.024  11.522  1.00 95.44           C  
ATOM   2380  OG1 THR C  77     -19.226 -16.147  12.103  1.00 95.44           O  
ATOM   2381  N   ASP C  78     -22.245 -16.643  11.425  1.00 95.60           N  
ATOM   2382  CA  ASP C  78     -23.562 -16.300  11.951  1.00 95.60           C  
ATOM   2383  C   ASP C  78     -24.657 -17.108  11.259  1.00 95.60           C  
ATOM   2384  O   ASP C  78     -25.721 -17.343  11.837  1.00 95.60           O  
ATOM   2385  CB  ASP C  78     -23.830 -14.803  11.790  1.00 95.60           C  
ATOM   2386  CG  ASP C  78     -23.094 -13.953  12.811  1.00 95.60           C  
ATOM   2387  OD1 ASP C  78     -22.514 -14.515  13.766  1.00 95.60           O  
ATOM   2388  OD2 ASP C  78     -23.094 -12.713  12.661  1.00 95.60           O  
ATOM   2389  N   SER C  79     -24.493 -17.511  10.064  1.00 94.85           N  
ATOM   2390  CA  SER C  79     -25.480 -18.275   9.308  1.00 94.85           C  
ATOM   2391  C   SER C  79     -25.577 -19.710   9.815  1.00 94.85           C  
ATOM   2392  O   SER C  79     -26.534 -20.421   9.501  1.00 94.85           O  
ATOM   2393  CB  SER C  79     -25.133 -18.275   7.818  1.00 94.85           C  
ATOM   2394  OG  SER C  79     -24.043 -19.142   7.556  1.00 94.85           O  
ATOM   2395  N   ASP C  80     -24.696 -20.143  10.611  1.00 93.72           N  
ATOM   2396  CA  ASP C  80     -24.675 -21.472  11.215  1.00 93.72           C  
ATOM   2397  C   ASP C  80     -24.640 -22.560  10.145  1.00 93.72           C  
ATOM   2398  O   ASP C  80     -25.283 -23.602  10.291  1.00 93.72           O  
ATOM   2399  CB  ASP C  80     -25.889 -21.668  12.126  1.00 93.72           C  
ATOM   2400  CG  ASP C  80     -25.596 -22.560  13.319  1.00 93.72           C  
ATOM   2401  OD1 ASP C  80     -24.411 -22.730  13.678  1.00 93.72           O  
ATOM   2402  OD2 ASP C  80     -26.561 -23.099  13.905  1.00 93.72           O  
ATOM   2403  N   VAL C  81     -23.992 -22.275   9.024  1.00 92.62           N  
ATOM   2404  CA  VAL C  81     -23.852 -23.251   7.949  1.00 92.62           C  
ATOM   2405  C   VAL C  81     -22.871 -24.343   8.368  1.00 92.62           C  
ATOM   2406  O   VAL C  81     -21.892 -24.073   9.066  1.00 92.62           O  
ATOM   2407  CB  VAL C  81     -23.381 -22.586   6.636  1.00 92.62           C  
ATOM   2408  CG1 VAL C  81     -21.956 -22.056   6.781  1.00 92.62           C  
ATOM   2409  CG2 VAL C  81     -23.473 -23.575   5.476  1.00 92.62           C  
ATOM   2410  N   LYS C  82     -23.140 -25.616   7.968  1.00 91.58           N  
ATOM   2411  CA  LYS C  82     -22.335 -26.749   8.416  1.00 91.58           C  
ATOM   2412  C   LYS C  82     -21.900 -27.613   7.235  1.00 91.58           C  
ATOM   2413  O   LYS C  82     -22.389 -27.439   6.118  1.00 91.58           O  
ATOM   2414  CB  LYS C  82     -23.111 -27.594   9.427  1.00 91.58           C  
ATOM   2415  CG  LYS C  82     -23.583 -26.818  10.648  1.00 91.58           C  
ATOM   2416  CD  LYS C  82     -24.358 -27.709  11.610  1.00 91.58           C  
ATOM   2417  CE  LYS C  82     -24.851 -26.930  12.822  1.00 91.58           C  
ATOM   2418  NZ  LYS C  82     -25.481 -27.826  13.838  1.00 91.58           N  
ATOM   2419  N   GLY C  83     -20.902 -28.462   7.487  1.00 86.92           N  
ATOM   2420  CA  GLY C  83     -20.504 -29.533   6.586  1.00 86.92           C  
ATOM   2421  C   GLY C  83     -19.889 -29.027   5.295  1.00 86.92           C  
ATOM   2422  O   GLY C  83     -19.056 -28.118   5.312  1.00 86.92           O  
ATOM   2423  N   ASP C  84     -20.311 -29.626   4.159  1.00 80.89           N  
ATOM   2424  CA  ASP C  84     -19.746 -29.350   2.842  1.00 80.89           C  
ATOM   2425  C   ASP C  84     -20.121 -27.949   2.366  1.00 80.89           C  
ATOM   2426  O   ASP C  84     -19.320 -27.274   1.716  1.00 80.89           O  
ATOM   2427  CB  ASP C  84     -20.216 -30.394   1.827  1.00 80.89           C  
ATOM   2428  CG  ASP C  84     -19.532 -31.739   1.999  1.00 80.89           C  
ATOM   2429  OD1 ASP C  84     -18.616 -31.854   2.842  1.00 80.89           O  
ATOM   2430  OD2 ASP C  84     -19.910 -32.691   1.283  1.00 80.89           O  
ATOM   2431  N   LEU C  85     -21.294 -27.600   2.640  1.00 87.04           N  
ATOM   2432  CA  LEU C  85     -21.730 -26.270   2.233  1.00 87.04           C  
ATOM   2433  C   LEU C  85     -20.904 -25.191   2.926  1.00 87.04           C  
ATOM   2434  O   LEU C  85     -20.573 -24.171   2.318  1.00 87.04           O  
ATOM   2435  CB  LEU C  85     -23.215 -26.073   2.547  1.00 87.04           C  
ATOM   2436  CG  LEU C  85     -23.849 -24.776   2.041  1.00 87.04           C  
ATOM   2437  CD1 LEU C  85     -23.797 -24.720   0.518  1.00 87.04           C  
ATOM   2438  CD2 LEU C  85     -25.286 -24.654   2.537  1.00 87.04           C  
ATOM   2439  N   PHE C  86     -20.549 -25.409   4.230  1.00 91.57           N  
ATOM   2440  CA  PHE C  86     -19.695 -24.495   4.981  1.00 91.57           C  
ATOM   2441  C   PHE C  86     -18.341 -24.336   4.299  1.00 91.57           C  
ATOM   2442  O   PHE C  86     -17.875 -23.214   4.087  1.00 91.57           O  
ATOM   2443  CB  PHE C  86     -19.504 -24.994   6.417  1.00 91.57           C  
ATOM   2444  CG  PHE C  86     -18.357 -24.340   7.138  1.00 91.57           C  
ATOM   2445  CD1 PHE C  86     -17.267 -25.090   7.564  1.00 91.57           C  
ATOM   2446  CD2 PHE C  86     -18.368 -22.975   7.392  1.00 91.57           C  
ATOM   2447  CE1 PHE C  86     -16.204 -24.487   8.232  1.00 91.57           C  
ATOM   2448  CE2 PHE C  86     -17.308 -22.365   8.059  1.00 91.57           C  
ATOM   2449  CZ  PHE C  86     -16.227 -23.124   8.479  1.00 91.57           C  
ATOM   2450  N   VAL C  87     -17.779 -25.428   3.928  1.00 87.21           N  
ATOM   2451  CA  VAL C  87     -16.459 -25.423   3.304  1.00 87.21           C  
ATOM   2452  C   VAL C  87     -16.524 -24.690   1.966  1.00 87.21           C  
ATOM   2453  O   VAL C  87     -15.665 -23.857   1.666  1.00 87.21           O  
ATOM   2454  CB  VAL C  87     -15.923 -26.857   3.101  1.00 87.21           C  
ATOM   2455  CG1 VAL C  87     -14.595 -26.835   2.345  1.00 87.21           C  
ATOM   2456  CG2 VAL C  87     -15.763 -27.563   4.447  1.00 87.21           C  
ATOM   2457  N   LYS C  88     -17.552 -24.933   1.210  1.00 85.26           N  
ATOM   2458  CA  LYS C  88     -17.720 -24.290  -0.091  1.00 85.26           C  
ATOM   2459  C   LYS C  88     -17.889 -22.782   0.059  1.00 85.26           C  
ATOM   2460  O   LYS C  88     -17.233 -22.006  -0.640  1.00 85.26           O  
ATOM   2461  CB  LYS C  88     -18.921 -24.882  -0.829  1.00 85.26           C  
ATOM   2462  CG  LYS C  88     -19.078 -24.380  -2.257  1.00 85.26           C  
ATOM   2463  CD  LYS C  88     -20.274 -25.023  -2.948  1.00 85.26           C  
ATOM   2464  CE  LYS C  88     -20.504 -24.433  -4.333  1.00 85.26           C  
ATOM   2465  NZ  LYS C  88     -21.680 -25.055  -5.011  1.00 85.26           N  
ATOM   2466  N   GLU C  89     -18.699 -22.391   0.958  1.00 90.35           N  
ATOM   2467  CA  GLU C  89     -18.959 -20.968   1.156  1.00 90.35           C  
ATOM   2468  C   GLU C  89     -17.722 -20.251   1.690  1.00 90.35           C  
ATOM   2469  O   GLU C  89     -17.437 -19.118   1.299  1.00 90.35           O  
ATOM   2470  CB  GLU C  89     -20.138 -20.764   2.109  1.00 90.35           C  
ATOM   2471  CG  GLU C  89     -21.491 -21.090   1.492  1.00 90.35           C  
ATOM   2472  CD  GLU C  89     -22.664 -20.659   2.357  1.00 90.35           C  
ATOM   2473  OE1 GLU C  89     -23.827 -20.779   1.906  1.00 90.35           O  
ATOM   2474  OE2 GLU C  89     -22.420 -20.196   3.493  1.00 90.35           O  
ATOM   2475  N   LEU C  90     -17.041 -20.902   2.566  1.00 92.09           N  
ATOM   2476  CA  LEU C  90     -15.856 -20.296   3.163  1.00 92.09           C  
ATOM   2477  C   LEU C  90     -14.795 -20.016   2.104  1.00 92.09           C  
ATOM   2478  O   LEU C  90     -14.281 -18.900   2.015  1.00 92.09           O  
ATOM   2479  CB  LEU C  90     -15.280 -21.205   4.251  1.00 92.09           C  
ATOM   2480  CG  LEU C  90     -14.041 -20.686   4.983  1.00 92.09           C  
ATOM   2481  CD1 LEU C  90     -14.364 -19.389   5.717  1.00 92.09           C  
ATOM   2482  CD2 LEU C  90     -13.513 -21.738   5.952  1.00 92.09           C  
ATOM   2483  N   PHE C  91     -14.522 -20.969   1.297  1.00 88.99           N  
ATOM   2484  CA  PHE C  91     -13.463 -20.804   0.308  1.00 88.99           C  
ATOM   2485  C   PHE C  91     -13.918 -19.894  -0.826  1.00 88.99           C  
ATOM   2486  O   PHE C  91     -13.110 -19.165  -1.406  1.00 88.99           O  
ATOM   2487  CB  PHE C  91     -13.032 -22.164  -0.251  1.00 88.99           C  
ATOM   2488  CG  PHE C  91     -12.102 -22.925   0.655  1.00 88.99           C  
ATOM   2489  CD1 PHE C  91     -10.774 -22.539   0.795  1.00 88.99           C  
ATOM   2490  CD2 PHE C  91     -12.555 -24.028   1.366  1.00 88.99           C  
ATOM   2491  CE1 PHE C  91      -9.911 -23.241   1.632  1.00 88.99           C  
ATOM   2492  CE2 PHE C  91     -11.699 -24.735   2.206  1.00 88.99           C  
ATOM   2493  CZ  PHE C  91     -10.377 -24.341   2.336  1.00 88.99           C  
ATOM   2494  N   TRP C  92     -15.179 -19.921  -1.095  1.00 88.27           N  
ATOM   2495  CA  TRP C  92     -15.702 -18.958  -2.059  1.00 88.27           C  
ATOM   2496  C   TRP C  92     -15.537 -17.531  -1.547  1.00 88.27           C  
ATOM   2497  O   TRP C  92     -15.130 -16.640  -2.296  1.00 88.27           O  
ATOM   2498  CB  TRP C  92     -17.178 -19.240  -2.355  1.00 88.27           C  
ATOM   2499  CG  TRP C  92     -17.758 -18.378  -3.437  1.00 88.27           C  
ATOM   2500  CD1 TRP C  92     -18.601 -17.313  -3.279  1.00 88.27           C  
ATOM   2501  CD2 TRP C  92     -17.540 -18.513  -4.844  1.00 88.27           C  
ATOM   2502  CE2 TRP C  92     -18.282 -17.495  -5.482  1.00 88.27           C  
ATOM   2503  CE3 TRP C  92     -16.788 -19.398  -5.630  1.00 88.27           C  
ATOM   2504  NE1 TRP C  92     -18.920 -16.778  -4.505  1.00 88.27           N  
ATOM   2505  CZ2 TRP C  92     -18.294 -17.337  -6.869  1.00 88.27           C  
ATOM   2506  CZ3 TRP C  92     -16.801 -19.238  -7.010  1.00 88.27           C  
ATOM   2507  CH2 TRP C  92     -17.550 -18.215  -7.614  1.00 88.27           C  
ATOM   2508  N   MET C  93     -15.858 -17.354  -0.289  1.00 94.52           N  
ATOM   2509  CA  MET C  93     -15.704 -16.044   0.336  1.00 94.52           C  
ATOM   2510  C   MET C  93     -14.244 -15.603   0.322  1.00 94.52           C  
ATOM   2511  O   MET C  93     -13.942 -14.453  -0.002  1.00 94.52           O  
ATOM   2512  CB  MET C  93     -16.229 -16.067   1.773  1.00 94.52           C  
ATOM   2513  CG  MET C  93     -16.117 -14.732   2.489  1.00 94.52           C  
ATOM   2514  SD  MET C  93     -14.470 -14.483   3.260  1.00 94.52           S  
ATOM   2515  CE  MET C  93     -14.564 -15.690   4.612  1.00 94.52           C  
ATOM   2516  N   LEU C  94     -13.339 -16.551   0.590  1.00 92.91           N  
ATOM   2517  CA  LEU C  94     -11.918 -16.221   0.587  1.00 92.91           C  
ATOM   2518  C   LEU C  94     -11.455 -15.825  -0.811  1.00 92.91           C  
ATOM   2519  O   LEU C  94     -10.656 -14.899  -0.966  1.00 92.91           O  
ATOM   2520  CB  LEU C  94     -11.091 -17.404   1.095  1.00 92.91           C  
ATOM   2521  CG  LEU C  94     -11.158 -17.683   2.598  1.00 92.91           C  
ATOM   2522  CD1 LEU C  94     -10.390 -18.958   2.934  1.00 92.91           C  
ATOM   2523  CD2 LEU C  94     -10.609 -16.498   3.386  1.00 92.91           C  
ATOM   2524  N   HIS C  95     -12.017 -16.451  -1.779  1.00 88.35           N  
ATOM   2525  CA  HIS C  95     -11.677 -16.125  -3.160  1.00 88.35           C  
ATOM   2526  C   HIS C  95     -12.158 -14.727  -3.531  1.00 88.35           C  
ATOM   2527  O   HIS C  95     -11.406 -13.939  -4.109  1.00 88.35           O  
ATOM   2528  CB  HIS C  95     -12.274 -17.157  -4.117  1.00 88.35           C  
ATOM   2529  CG  HIS C  95     -11.996 -16.870  -5.559  1.00 88.35           C  
ATOM   2530  CD2 HIS C  95     -12.817 -16.481  -6.562  1.00 88.35           C  
ATOM   2531  ND1 HIS C  95     -10.737 -16.979  -6.110  1.00 88.35           N  
ATOM   2532  CE1 HIS C  95     -10.798 -16.666  -7.394  1.00 88.35           C  
ATOM   2533  NE2 HIS C  95     -12.048 -16.362  -7.693  1.00 88.35           N  
ATOM   2534  N   LEU C  96     -13.342 -14.464  -3.169  1.00 91.75           N  
ATOM   2535  CA  LEU C  96     -13.915 -13.159  -3.477  1.00 91.75           C  
ATOM   2536  C   LEU C  96     -13.186 -12.053  -2.722  1.00 91.75           C  
ATOM   2537  O   LEU C  96     -12.914 -10.988  -3.281  1.00 91.75           O  
ATOM   2538  CB  LEU C  96     -15.406 -13.133  -3.130  1.00 91.75           C  
ATOM   2539  CG  LEU C  96     -16.160 -11.849  -3.480  1.00 91.75           C  
ATOM   2540  CD1 LEU C  96     -16.134 -11.611  -4.986  1.00 91.75           C  
ATOM   2541  CD2 LEU C  96     -17.596 -11.916  -2.968  1.00 91.75           C  
ATOM   2542  N   GLN C  97     -12.898 -12.311  -1.489  1.00 95.82           N  
ATOM   2543  CA  GLN C  97     -12.229 -11.307  -0.667  1.00 95.82           C  
ATOM   2544  C   GLN C  97     -10.811 -11.043  -1.166  1.00 95.82           C  
ATOM   2545  O   GLN C  97     -10.313  -9.921  -1.068  1.00 95.82           O  
ATOM   2546  CB  GLN C  97     -12.197 -11.747   0.798  1.00 95.82           C  
ATOM   2547  CG  GLN C  97     -13.531 -11.590   1.516  1.00 95.82           C  
ATOM   2548  CD  GLN C  97     -13.990 -10.147   1.592  1.00 95.82           C  
ATOM   2549  NE2 GLN C  97     -15.302  -9.944   1.650  1.00 95.82           N  
ATOM   2550  OE1 GLN C  97     -13.173  -9.221   1.601  1.00 95.82           O  
ATOM   2551  N   LYS C  98     -10.211 -12.049  -1.671  1.00 92.64           N  
ATOM   2552  CA  LYS C  98      -8.895 -11.840  -2.269  1.00 92.64           C  
ATOM   2553  C   LYS C  98      -8.974 -10.879  -3.451  1.00 92.64           C  
ATOM   2554  O   LYS C  98      -8.131  -9.990  -3.593  1.00 92.64           O  
ATOM   2555  CB  LYS C  98      -8.292 -13.173  -2.717  1.00 92.64           C  
ATOM   2556  CG  LYS C  98      -6.873 -13.060  -3.256  1.00 92.64           C  
ATOM   2557  CD  LYS C  98      -6.310 -14.424  -3.636  1.00 92.64           C  
ATOM   2558  CE  LYS C  98      -4.906 -14.309  -4.215  1.00 92.64           C  
ATOM   2559  NZ  LYS C  98      -4.338 -15.646  -4.559  1.00 92.64           N  
ATOM   2560  N   GLU C  99      -9.975 -11.004  -4.220  1.00 90.12           N  
ATOM   2561  CA  GLU C  99     -10.170 -10.112  -5.359  1.00 90.12           C  
ATOM   2562  C   GLU C  99     -10.482  -8.690  -4.900  1.00 90.12           C  
ATOM   2563  O   GLU C  99      -9.978  -7.723  -5.474  1.00 90.12           O  
ATOM   2564  CB  GLU C  99     -11.293 -10.631  -6.261  1.00 90.12           C  
ATOM   2565  CG  GLU C  99     -10.925 -11.885  -7.042  1.00 90.12           C  
ATOM   2566  CD  GLU C  99     -12.000 -12.316  -8.027  1.00 90.12           C  
ATOM   2567  OE1 GLU C  99     -11.744 -13.231  -8.842  1.00 90.12           O  
ATOM   2568  OE2 GLU C  99     -13.106 -11.732  -7.984  1.00 90.12           O  
ATOM   2569  N   THR C 100     -11.287  -8.655  -3.912  1.00 95.04           N  
ATOM   2570  CA  THR C 100     -11.618  -7.352  -3.348  1.00 95.04           C  
ATOM   2571  C   THR C 100     -10.370  -6.668  -2.796  1.00 95.04           C  
ATOM   2572  O   THR C 100     -10.147  -5.481  -3.041  1.00 95.04           O  
ATOM   2573  CB  THR C 100     -12.673  -7.479  -2.232  1.00 95.04           C  
ATOM   2574  CG2 THR C 100     -13.055  -6.109  -1.680  1.00 95.04           C  
ATOM   2575  OG1 THR C 100     -13.844  -8.111  -2.761  1.00 95.04           O  
ATOM   2576  N   PHE C 101      -9.611  -7.462  -2.094  1.00 96.08           N  
ATOM   2577  CA  PHE C 101      -8.379  -6.915  -1.537  1.00 96.08           C  
ATOM   2578  C   PHE C 101      -7.434  -6.469  -2.647  1.00 96.08           C  
ATOM   2579  O   PHE C 101      -6.755  -5.449  -2.518  1.00 96.08           O  
ATOM   2580  CB  PHE C 101      -7.687  -7.948  -0.641  1.00 96.08           C  
ATOM   2581  CG  PHE C 101      -6.516  -7.397   0.126  1.00 96.08           C  
ATOM   2582  CD1 PHE C 101      -5.224  -7.836  -0.140  1.00 96.08           C  
ATOM   2583  CD2 PHE C 101      -6.706  -6.441   1.115  1.00 96.08           C  
ATOM   2584  CE1 PHE C 101      -4.138  -7.328   0.569  1.00 96.08           C  
ATOM   2585  CE2 PHE C 101      -5.625  -5.929   1.829  1.00 96.08           C  
ATOM   2586  CZ  PHE C 101      -4.342  -6.375   1.554  1.00 96.08           C  
ATOM   2587  N   ALA C 102      -7.383  -7.199  -3.688  1.00 93.23           N  
ATOM   2588  CA  ALA C 102      -6.552  -6.828  -4.831  1.00 93.23           C  
ATOM   2589  C   ALA C 102      -6.962  -5.469  -5.389  1.00 93.23           C  
ATOM   2590  O   ALA C 102      -6.110  -4.673  -5.790  1.00 93.23           O  
ATOM   2591  CB  ALA C 102      -6.638  -7.896  -5.920  1.00 93.23           C  
ATOM   2592  N   THR C 103      -8.191  -5.202  -5.378  1.00 93.97           N  
ATOM   2593  CA  THR C 103      -8.691  -3.913  -5.843  1.00 93.97           C  
ATOM   2594  C   THR C 103      -8.254  -2.792  -4.905  1.00 93.97           C  
ATOM   2595  O   THR C 103      -7.858  -1.716  -5.356  1.00 93.97           O  
ATOM   2596  CB  THR C 103     -10.227  -3.918  -5.959  1.00 93.97           C  
ATOM   2597  CG2 THR C 103     -10.738  -2.613  -6.560  1.00 93.97           C  
ATOM   2598  OG1 THR C 103     -10.634  -5.008  -6.795  1.00 93.97           O  
ATOM   2599  N   TYR C 104      -8.358  -3.124  -3.636  1.00 95.47           N  
ATOM   2600  CA  TYR C 104      -7.914  -2.129  -2.665  1.00 95.47           C  
ATOM   2601  C   TYR C 104      -6.435  -1.811  -2.850  1.00 95.47           C  
ATOM   2602  O   TYR C 104      -6.036  -0.645  -2.817  1.00 95.47           O  
ATOM   2603  CB  TYR C 104      -8.169  -2.621  -1.238  1.00 95.47           C  
ATOM   2604  CG  TYR C 104      -9.632  -2.805  -0.911  1.00 95.47           C  
ATOM   2605  CD1 TYR C 104     -10.610  -2.062  -1.567  1.00 95.47           C  
ATOM   2606  CD2 TYR C 104     -10.037  -3.719   0.055  1.00 95.47           C  
ATOM   2607  CE1 TYR C 104     -11.959  -2.226  -1.268  1.00 95.47           C  
ATOM   2608  CE2 TYR C 104     -11.383  -3.892   0.362  1.00 95.47           C  
ATOM   2609  CZ  TYR C 104     -12.334  -3.143  -0.305  1.00 95.47           C  
ATOM   2610  OH  TYR C 104     -13.669  -3.310  -0.004  1.00 95.47           O  
ATOM   2611  N   VAL C 105      -5.688  -2.830  -3.014  1.00 95.04           N  
ATOM   2612  CA  VAL C 105      -4.245  -2.659  -3.150  1.00 95.04           C  
ATOM   2613  C   VAL C 105      -3.931  -1.923  -4.451  1.00 95.04           C  
ATOM   2614  O   VAL C 105      -3.054  -1.058  -4.487  1.00 95.04           O  
ATOM   2615  CB  VAL C 105      -3.506  -4.015  -3.113  1.00 95.04           C  
ATOM   2616  CG1 VAL C 105      -2.030  -3.835  -3.464  1.00 95.04           C  
ATOM   2617  CG2 VAL C 105      -3.657  -4.667  -1.740  1.00 95.04           C  
ATOM   2618  N   ALA C 106      -4.568  -2.244  -5.531  1.00 93.50           N  
ATOM   2619  CA  ALA C 106      -4.374  -1.553  -6.803  1.00 93.50           C  
ATOM   2620  C   ALA C 106      -4.685  -0.064  -6.671  1.00 93.50           C  
ATOM   2621  O   ALA C 106      -3.947   0.779  -7.186  1.00 93.50           O  
ATOM   2622  CB  ALA C 106      -5.243  -2.181  -7.889  1.00 93.50           C  
ATOM   2623  N   ARG C 107      -5.736   0.252  -5.997  1.00 93.80           N  
ATOM   2624  CA  ARG C 107      -6.109   1.644  -5.769  1.00 93.80           C  
ATOM   2625  C   ARG C 107      -5.065   2.358  -4.917  1.00 93.80           C  
ATOM   2626  O   ARG C 107      -4.697   3.499  -5.204  1.00 93.80           O  
ATOM   2627  CB  ARG C 107      -7.481   1.730  -5.098  1.00 93.80           C  
ATOM   2628  CG  ARG C 107      -8.036   3.143  -5.011  1.00 93.80           C  
ATOM   2629  CD  ARG C 107      -9.462   3.157  -4.476  1.00 93.80           C  
ATOM   2630  NE  ARG C 107      -9.995   4.514  -4.399  1.00 93.80           N  
ATOM   2631  CZ  ARG C 107     -11.239   4.820  -4.038  1.00 93.80           C  
ATOM   2632  NH1 ARG C 107     -12.105   3.867  -3.714  1.00 93.80           N  
ATOM   2633  NH2 ARG C 107     -11.619   6.089  -4.003  1.00 93.80           N  
ATOM   2634  N   PHE C 108      -4.657   1.708  -3.908  1.00 94.60           N  
ATOM   2635  CA  PHE C 108      -3.610   2.262  -3.059  1.00 94.60           C  
ATOM   2636  C   PHE C 108      -2.366   2.587  -3.877  1.00 94.60           C  
ATOM   2637  O   PHE C 108      -1.815   3.685  -3.769  1.00 94.60           O  
ATOM   2638  CB  PHE C 108      -3.256   1.285  -1.932  1.00 94.60           C  
ATOM   2639  CG  PHE C 108      -1.908   1.537  -1.312  1.00 94.60           C  
ATOM   2640  CD1 PHE C 108      -0.838   0.691  -1.575  1.00 94.60           C  
ATOM   2641  CD2 PHE C 108      -1.713   2.620  -0.464  1.00 94.60           C  
ATOM   2642  CE1 PHE C 108       0.411   0.922  -1.002  1.00 94.60           C  
ATOM   2643  CE2 PHE C 108      -0.468   2.857   0.112  1.00 94.60           C  
ATOM   2644  CZ  PHE C 108       0.593   2.007  -0.157  1.00 94.60           C  
ATOM   2645  N   GLN C 109      -1.887   1.677  -4.709  1.00 92.87           N  
ATOM   2646  CA  GLN C 109      -0.674   1.868  -5.496  1.00 92.87           C  
ATOM   2647  C   GLN C 109      -0.849   2.992  -6.514  1.00 92.87           C  
ATOM   2648  O   GLN C 109       0.101   3.717  -6.815  1.00 92.87           O  
ATOM   2649  CB  GLN C 109      -0.286   0.571  -6.208  1.00 92.87           C  
ATOM   2650  CG  GLN C 109       0.274  -0.498  -5.279  1.00 92.87           C  
ATOM   2651  CD  GLN C 109       0.876  -1.671  -6.029  1.00 92.87           C  
ATOM   2652  NE2 GLN C 109       1.064  -1.508  -7.333  1.00 92.87           N  
ATOM   2653  OE1 GLN C 109       1.170  -2.716  -5.440  1.00 92.87           O  
ATOM   2654  N   LYS C 110      -1.991   3.148  -7.005  1.00 91.74           N  
ATOM   2655  CA  LYS C 110      -2.241   4.157  -8.030  1.00 91.74           C  
ATOM   2656  C   LYS C 110      -2.416   5.540  -7.408  1.00 91.74           C  
ATOM   2657  O   LYS C 110      -1.923   6.534  -7.945  1.00 91.74           O  
ATOM   2658  CB  LYS C 110      -3.478   3.792  -8.852  1.00 91.74           C  
ATOM   2659  CG  LYS C 110      -3.717   4.703 -10.047  1.00 91.74           C  
ATOM   2660  CD  LYS C 110      -4.944   4.272 -10.842  1.00 91.74           C  
ATOM   2661  CE  LYS C 110      -5.215   5.214 -12.007  1.00 91.74           C  
ATOM   2662  NZ  LYS C 110      -6.391   4.770 -12.815  1.00 91.74           N  
ATOM   2663  N   GLU C 111      -3.012   5.549  -6.210  1.00 92.46           N  
ATOM   2664  CA  GLU C 111      -3.439   6.848  -5.701  1.00 92.46           C  
ATOM   2665  C   GLU C 111      -2.700   7.207  -4.415  1.00 92.46           C  
ATOM   2666  O   GLU C 111      -2.361   8.370  -4.190  1.00 92.46           O  
ATOM   2667  CB  GLU C 111      -4.950   6.862  -5.461  1.00 92.46           C  
ATOM   2668  CG  GLU C 111      -5.776   6.686  -6.728  1.00 92.46           C  
ATOM   2669  CD  GLU C 111      -7.271   6.612  -6.463  1.00 92.46           C  
ATOM   2670  OE1 GLU C 111      -8.044   6.357  -7.415  1.00 92.46           O  
ATOM   2671  OE2 GLU C 111      -7.674   6.812  -5.295  1.00 92.46           O  
ATOM   2672  N   ALA C 112      -2.410   6.287  -3.550  1.00 93.24           N  
ATOM   2673  CA  ALA C 112      -1.987   6.605  -2.188  1.00 93.24           C  
ATOM   2674  C   ALA C 112      -0.505   6.302  -1.989  1.00 93.24           C  
ATOM   2675  O   ALA C 112       0.114   6.802  -1.047  1.00 93.24           O  
ATOM   2676  CB  ALA C 112      -2.827   5.828  -1.177  1.00 93.24           C  
ATOM   2677  N   TYR C 113       0.012   5.496  -2.845  1.00 93.95           N  
ATOM   2678  CA  TYR C 113       1.438   5.210  -2.726  1.00 93.95           C  
ATOM   2679  C   TYR C 113       2.273   6.376  -3.243  1.00 93.95           C  
ATOM   2680  O   TYR C 113       2.235   6.695  -4.433  1.00 93.95           O  
ATOM   2681  CB  TYR C 113       1.797   3.932  -3.491  1.00 93.95           C  
ATOM   2682  CG  TYR C 113       3.268   3.599  -3.460  1.00 93.95           C  
ATOM   2683  CD1 TYR C 113       4.082   3.845  -4.564  1.00 93.95           C  
ATOM   2684  CD2 TYR C 113       3.848   3.037  -2.328  1.00 93.95           C  
ATOM   2685  CE1 TYR C 113       5.438   3.538  -4.540  1.00 93.95           C  
ATOM   2686  CE2 TYR C 113       5.203   2.724  -2.294  1.00 93.95           C  
ATOM   2687  CZ  TYR C 113       5.989   2.980  -3.403  1.00 93.95           C  
ATOM   2688  OH  TYR C 113       7.331   2.673  -3.375  1.00 93.95           O  
ATOM   2689  N   CYS C 114       3.077   6.962  -2.359  1.00 94.75           N  
ATOM   2690  CA  CYS C 114       3.913   8.107  -2.703  1.00 94.75           C  
ATOM   2691  C   CYS C 114       3.178   9.058  -3.641  1.00 94.75           C  
ATOM   2692  O   CYS C 114       3.604   9.266  -4.777  1.00 94.75           O  
ATOM   2693  CB  CYS C 114       5.217   7.643  -3.352  1.00 94.75           C  
ATOM   2694  SG  CYS C 114       6.352   6.830  -2.205  1.00 94.75           S  
ATOM   2695  N   PRO C 115       2.191   9.714  -3.086  1.00 94.92           N  
ATOM   2696  CA  PRO C 115       1.383  10.600  -3.926  1.00 94.92           C  
ATOM   2697  C   PRO C 115       2.065  11.939  -4.198  1.00 94.92           C  
ATOM   2698  O   PRO C 115       1.548  12.755  -4.965  1.00 94.92           O  
ATOM   2699  CB  PRO C 115       0.105  10.795  -3.106  1.00 94.92           C  
ATOM   2700  CG  PRO C 115       0.538  10.646  -1.683  1.00 94.92           C  
ATOM   2701  CD  PRO C 115       1.639   9.627  -1.623  1.00 94.92           C  
ATOM   2702  N   ASN C 116       3.116  12.191  -3.550  1.00 94.54           N  
ATOM   2703  CA  ASN C 116       3.807  13.465  -3.723  1.00 94.54           C  
ATOM   2704  C   ASN C 116       4.365  13.613  -5.134  1.00 94.54           C  
ATOM   2705  O   ASN C 116       4.835  12.639  -5.726  1.00 94.54           O  
ATOM   2706  CB  ASN C 116       4.925  13.613  -2.690  1.00 94.54           C  
ATOM   2707  CG  ASN C 116       5.908  12.459  -2.724  1.00 94.54           C  
ATOM   2708  ND2 ASN C 116       7.196  12.775  -2.653  1.00 94.54           N  
ATOM   2709  OD1 ASN C 116       5.513  11.294  -2.815  1.00 94.54           O  
ATOM   2710  N   LYS C 117       4.281  14.736  -5.703  1.00 93.69           N  
ATOM   2711  CA  LYS C 117       4.854  15.037  -7.011  1.00 93.69           C  
ATOM   2712  C   LYS C 117       6.205  15.736  -6.871  1.00 93.69           C  
ATOM   2713  O   LYS C 117       6.989  15.778  -7.822  1.00 93.69           O  
ATOM   2714  CB  LYS C 117       3.898  15.904  -7.830  1.00 93.69           C  
ATOM   2715  CG  LYS C 117       2.580  15.223  -8.168  1.00 93.69           C  
ATOM   2716  CD  LYS C 117       1.682  16.126  -9.004  1.00 93.69           C  
ATOM   2717  CE  LYS C 117       0.353  15.455  -9.321  1.00 93.69           C  
ATOM   2718  NZ  LYS C 117      -0.561  16.364 -10.076  1.00 93.69           N  
ATOM   2719  N   CYS C 118       6.407  16.255  -5.744  1.00 93.72           N  
ATOM   2720  CA  CYS C 118       7.660  16.924  -5.416  1.00 93.72           C  
ATOM   2721  C   CYS C 118       7.995  16.760  -3.938  1.00 93.72           C  
ATOM   2722  O   CYS C 118       7.165  16.291  -3.157  1.00 93.72           O  
ATOM   2723  CB  CYS C 118       7.584  18.409  -5.769  1.00 93.72           C  
ATOM   2724  SG  CYS C 118       6.414  19.339  -4.753  1.00 93.72           S  
ATOM   2725  N   GLY C 119       9.279  16.998  -3.631  1.00 93.09           N  
ATOM   2726  CA  GLY C 119       9.704  16.951  -2.240  1.00 93.09           C  
ATOM   2727  C   GLY C 119       9.919  15.539  -1.729  1.00 93.09           C  
ATOM   2728  O   GLY C 119      10.084  14.606  -2.519  1.00 93.09           O  
ATOM   2729  N   VAL C 120       9.961  15.451  -0.344  1.00 94.18           N  
ATOM   2730  CA  VAL C 120      10.197  14.166   0.306  1.00 94.18           C  
ATOM   2731  C   VAL C 120       9.059  13.862   1.279  1.00 94.18           C  
ATOM   2732  O   VAL C 120       8.902  14.547   2.292  1.00 94.18           O  
ATOM   2733  CB  VAL C 120      11.552  14.144   1.047  1.00 94.18           C  
ATOM   2734  CG1 VAL C 120      11.812  12.768   1.657  1.00 94.18           C  
ATOM   2735  CG2 VAL C 120      12.684  14.534   0.099  1.00 94.18           C  
ATOM   2736  N   MET C 121       8.290  12.845   0.917  1.00 94.59           N  
ATOM   2737  CA  MET C 121       7.203  12.400   1.784  1.00 94.59           C  
ATOM   2738  C   MET C 121       7.611  11.163   2.577  1.00 94.59           C  
ATOM   2739  O   MET C 121       8.194  10.229   2.022  1.00 94.59           O  
ATOM   2740  CB  MET C 121       5.946  12.105   0.964  1.00 94.59           C  
ATOM   2741  CG  MET C 121       4.782  11.586   1.792  1.00 94.59           C  
ATOM   2742  SD  MET C 121       3.315  11.180   0.766  1.00 94.59           S  
ATOM   2743  CE  MET C 121       2.211  10.506   2.039  1.00 94.59           C  
ATOM   2744  N   LEU C 122       7.410  11.205   3.850  1.00 94.13           N  
ATOM   2745  CA  LEU C 122       7.618  10.035   4.697  1.00 94.13           C  
ATOM   2746  C   LEU C 122       6.307   9.294   4.933  1.00 94.13           C  
ATOM   2747  O   LEU C 122       5.377   9.844   5.528  1.00 94.13           O  
ATOM   2748  CB  LEU C 122       8.236  10.445   6.036  1.00 94.13           C  
ATOM   2749  CG  LEU C 122       9.606  11.122   5.972  1.00 94.13           C  
ATOM   2750  CD1 LEU C 122      10.091  11.472   7.375  1.00 94.13           C  
ATOM   2751  CD2 LEU C 122      10.614  10.224   5.262  1.00 94.13           C  
ATOM   2752  N   GLN C 123       6.257   8.089   4.469  1.00 94.69           N  
ATOM   2753  CA  GLN C 123       5.038   7.293   4.561  1.00 94.69           C  
ATOM   2754  C   GLN C 123       5.309   5.949   5.233  1.00 94.69           C  
ATOM   2755  O   GLN C 123       6.287   5.274   4.910  1.00 94.69           O  
ATOM   2756  CB  GLN C 123       4.433   7.073   3.174  1.00 94.69           C  
ATOM   2757  CG  GLN C 123       3.099   6.338   3.193  1.00 94.69           C  
ATOM   2758  CD  GLN C 123       2.526   6.125   1.805  1.00 94.69           C  
ATOM   2759  NE2 GLN C 123       1.212   5.939   1.727  1.00 94.69           N  
ATOM   2760  OE1 GLN C 123       3.257   6.128   0.810  1.00 94.69           O  
ATOM   2761  N   THR C 124       4.426   5.619   6.152  1.00 94.87           N  
ATOM   2762  CA  THR C 124       4.536   4.326   6.817  1.00 94.87           C  
ATOM   2763  C   THR C 124       3.898   3.227   5.973  1.00 94.87           C  
ATOM   2764  O   THR C 124       2.721   3.315   5.616  1.00 94.87           O  
ATOM   2765  CB  THR C 124       3.877   4.356   8.209  1.00 94.87           C  
ATOM   2766  CG2 THR C 124       3.927   2.983   8.871  1.00 94.87           C  
ATOM   2767  OG1 THR C 124       4.567   5.300   9.038  1.00 94.87           O  
ATOM   2768  N   LEU C 125       4.681   2.277   5.682  1.00 95.88           N  
ATOM   2769  CA  LEU C 125       4.221   1.161   4.862  1.00 95.88           C  
ATOM   2770  C   LEU C 125       4.399  -0.163   5.598  1.00 95.88           C  
ATOM   2771  O   LEU C 125       5.220  -0.264   6.512  1.00 95.88           O  
ATOM   2772  CB  LEU C 125       4.978   1.125   3.532  1.00 95.88           C  
ATOM   2773  CG  LEU C 125       4.851   2.364   2.645  1.00 95.88           C  
ATOM   2774  CD1 LEU C 125       5.819   2.277   1.471  1.00 95.88           C  
ATOM   2775  CD2 LEU C 125       3.416   2.521   2.151  1.00 95.88           C  
ATOM   2776  N   ILE C 126       3.603  -1.068   5.309  1.00 96.09           N  
ATOM   2777  CA  ILE C 126       3.677  -2.423   5.847  1.00 96.09           C  
ATOM   2778  C   ILE C 126       4.084  -3.394   4.741  1.00 96.09           C  
ATOM   2779  O   ILE C 126       3.421  -3.476   3.704  1.00 96.09           O  
ATOM   2780  CB  ILE C 126       2.334  -2.856   6.475  1.00 96.09           C  
ATOM   2781  CG1 ILE C 126       1.929  -1.886   7.591  1.00 96.09           C  
ATOM   2782  CG2 ILE C 126       2.423  -4.292   7.001  1.00 96.09           C  
ATOM   2783  CD1 ILE C 126       0.475  -2.015   8.025  1.00 96.09           C  
ATOM   2784  N   TRP C 127       5.179  -4.081   5.000  1.00 94.63           N  
ATOM   2785  CA  TRP C 127       5.631  -5.099   4.057  1.00 94.63           C  
ATOM   2786  C   TRP C 127       4.850  -6.395   4.240  1.00 94.63           C  
ATOM   2787  O   TRP C 127       4.906  -7.018   5.303  1.00 94.63           O  
ATOM   2788  CB  TRP C 127       7.130  -5.363   4.229  1.00 94.63           C  
ATOM   2789  CG  TRP C 127       8.003  -4.228   3.787  1.00 94.63           C  
ATOM   2790  CD1 TRP C 127       8.357  -3.127   4.519  1.00 94.63           C  
ATOM   2791  CD2 TRP C 127       8.629  -4.078   2.509  1.00 94.63           C  
ATOM   2792  CE2 TRP C 127       9.350  -2.863   2.536  1.00 94.63           C  
ATOM   2793  CE3 TRP C 127       8.653  -4.856   1.344  1.00 94.63           C  
ATOM   2794  NE1 TRP C 127       9.166  -2.303   3.772  1.00 94.63           N  
ATOM   2795  CZ2 TRP C 127      10.086  -2.407   1.439  1.00 94.63           C  
ATOM   2796  CZ3 TRP C 127       9.386  -4.400   0.254  1.00 94.63           C  
ATOM   2797  CH2 TRP C 127      10.091  -3.187   0.312  1.00 94.63           C  
ATOM   2798  N   CYS C 128       4.211  -6.907   3.160  1.00 94.07           N  
ATOM   2799  CA  CYS C 128       3.272  -8.021   3.237  1.00 94.07           C  
ATOM   2800  C   CYS C 128       4.000  -9.328   3.521  1.00 94.07           C  
ATOM   2801  O   CYS C 128       3.491 -10.182   4.249  1.00 94.07           O  
ATOM   2802  CB  CYS C 128       2.475  -8.140   1.939  1.00 94.07           C  
ATOM   2803  SG  CYS C 128       1.512  -6.667   1.537  1.00 94.07           S  
ATOM   2804  N   LYS C 129       5.152  -9.501   3.119  1.00 90.25           N  
ATOM   2805  CA  LYS C 129       5.885 -10.758   3.229  1.00 90.25           C  
ATOM   2806  C   LYS C 129       6.251 -11.056   4.681  1.00 90.25           C  
ATOM   2807  O   LYS C 129       6.134 -12.197   5.134  1.00 90.25           O  
ATOM   2808  CB  LYS C 129       7.149 -10.720   2.368  1.00 90.25           C  
ATOM   2809  CG  LYS C 129       7.819 -12.074   2.192  1.00 90.25           C  
ATOM   2810  CD  LYS C 129       8.996 -11.995   1.228  1.00 90.25           C  
ATOM   2811  CE  LYS C 129       9.707 -13.335   1.101  1.00 90.25           C  
ATOM   2812  NZ  LYS C 129      10.827 -13.276   0.115  1.00 90.25           N  
ATOM   2813  N   ASN C 130       6.615 -10.039   5.424  1.00 92.48           N  
ATOM   2814  CA  ASN C 130       7.065 -10.268   6.794  1.00 92.48           C  
ATOM   2815  C   ASN C 130       6.261  -9.441   7.794  1.00 92.48           C  
ATOM   2816  O   ASN C 130       6.523  -9.488   8.996  1.00 92.48           O  
ATOM   2817  CB  ASN C 130       8.558  -9.960   6.928  1.00 92.48           C  
ATOM   2818  CG  ASN C 130       8.914  -8.574   6.425  1.00 92.48           C  
ATOM   2819  ND2 ASN C 130      10.202  -8.339   6.199  1.00 92.48           N  
ATOM   2820  OD1 ASN C 130       8.041  -7.722   6.244  1.00 92.48           O  
ATOM   2821  N   CYS C 131       5.351  -8.771   7.390  1.00 95.09           N  
ATOM   2822  CA  CYS C 131       4.464  -7.968   8.224  1.00 95.09           C  
ATOM   2823  C   CYS C 131       5.243  -6.893   8.972  1.00 95.09           C  
ATOM   2824  O   CYS C 131       4.863  -6.498  10.076  1.00 95.09           O  
ATOM   2825  CB  CYS C 131       3.717  -8.854   9.220  1.00 95.09           C  
ATOM   2826  SG  CYS C 131       2.573 -10.016   8.444  1.00 95.09           S  
ATOM   2827  N   LYS C 132       6.313  -6.383   8.383  1.00 95.01           N  
ATOM   2828  CA  LYS C 132       7.123  -5.340   9.006  1.00 95.01           C  
ATOM   2829  C   LYS C 132       6.623  -3.952   8.619  1.00 95.01           C  
ATOM   2830  O   LYS C 132       6.355  -3.687   7.446  1.00 95.01           O  
ATOM   2831  CB  LYS C 132       8.592  -5.496   8.615  1.00 95.01           C  
ATOM   2832  CG  LYS C 132       9.322  -6.595   9.375  1.00 95.01           C  
ATOM   2833  CD  LYS C 132      10.809  -6.609   9.044  1.00 95.01           C  
ATOM   2834  CE  LYS C 132      11.536  -7.723   9.788  1.00 95.01           C  
ATOM   2835  NZ  LYS C 132      12.998  -7.727   9.484  1.00 95.01           N  
ATOM   2836  N   LYS C 133       6.506  -3.169   9.592  1.00 94.55           N  
ATOM   2837  CA  LYS C 133       6.112  -1.778   9.396  1.00 94.55           C  
ATOM   2838  C   LYS C 133       7.333  -0.864   9.333  1.00 94.55           C  
ATOM   2839  O   LYS C 133       8.120  -0.804  10.281  1.00 94.55           O  
ATOM   2840  CB  LYS C 133       5.174  -1.322  10.514  1.00 94.55           C  
ATOM   2841  CG  LYS C 133       4.505   0.021  10.254  1.00 94.55           C  
ATOM   2842  CD  LYS C 133       3.505   0.368  11.347  1.00 94.55           C  
ATOM   2843  CE  LYS C 133       2.818   1.700  11.076  1.00 94.55           C  
ATOM   2844  NZ  LYS C 133       1.837   2.047  12.147  1.00 94.55           N  
ATOM   2845  N   GLU C 134       7.528  -0.209   8.272  1.00 93.21           N  
ATOM   2846  CA  GLU C 134       8.686   0.659   8.079  1.00 93.21           C  
ATOM   2847  C   GLU C 134       8.284   1.978   7.426  1.00 93.21           C  
ATOM   2848  O   GLU C 134       7.304   2.035   6.679  1.00 93.21           O  
ATOM   2849  CB  GLU C 134       9.749  -0.044   7.232  1.00 93.21           C  
ATOM   2850  CG  GLU C 134      10.410  -1.224   7.930  1.00 93.21           C  
ATOM   2851  CD  GLU C 134      11.478  -1.900   7.085  1.00 93.21           C  
ATOM   2852  OE1 GLU C 134      12.118  -2.860   7.570  1.00 93.21           O  
ATOM   2853  OE2 GLU C 134      11.678  -1.464   5.930  1.00 93.21           O  
ATOM   2854  N   VAL C 135       9.058   2.992   7.786  1.00 92.77           N  
ATOM   2855  CA  VAL C 135       8.846   4.297   7.168  1.00 92.77           C  
ATOM   2856  C   VAL C 135       9.619   4.378   5.854  1.00 92.77           C  
ATOM   2857  O   VAL C 135      10.834   4.168   5.827  1.00 92.77           O  
ATOM   2858  CB  VAL C 135       9.272   5.446   8.108  1.00 92.77           C  
ATOM   2859  CG1 VAL C 135       9.055   6.802   7.437  1.00 92.77           C  
ATOM   2860  CG2 VAL C 135       8.503   5.369   9.426  1.00 92.77           C  
ATOM   2861  N   HIS C 136       8.897   4.593   4.813  1.00 92.48           N  
ATOM   2862  CA  HIS C 136       9.472   4.711   3.479  1.00 92.48           C  
ATOM   2863  C   HIS C 136       9.550   6.169   3.038  1.00 92.48           C  
ATOM   2864  O   HIS C 136       8.582   6.918   3.185  1.00 92.48           O  
ATOM   2865  CB  HIS C 136       8.657   3.900   2.470  1.00 92.48           C  
ATOM   2866  CG  HIS C 136       9.186   3.973   1.073  1.00 92.48           C  
ATOM   2867  CD2 HIS C 136       8.717   4.615  -0.023  1.00 92.48           C  
ATOM   2868  ND1 HIS C 136      10.337   3.327   0.679  1.00 92.48           N  
ATOM   2869  CE1 HIS C 136      10.554   3.569  -0.602  1.00 92.48           C  
ATOM   2870  NE2 HIS C 136       9.587   4.348  -1.052  1.00 92.48           N  
ATOM   2871  N   ALA C 137      10.697   6.584   2.521  1.00 92.25           N  
ATOM   2872  CA  ALA C 137      10.892   7.945   2.028  1.00 92.25           C  
ATOM   2873  C   ALA C 137      10.619   8.030   0.530  1.00 92.25           C  
ATOM   2874  O   ALA C 137      11.315   7.404  -0.272  1.00 92.25           O  
ATOM   2875  CB  ALA C 137      12.309   8.424   2.336  1.00 92.25           C  
ATOM   2876  N   CYS C 138       9.554   8.668   0.234  1.00 93.51           N  
ATOM   2877  CA  CYS C 138       9.206   8.926  -1.159  1.00 93.51           C  
ATOM   2878  C   CYS C 138       9.904  10.179  -1.673  1.00 93.51           C  
ATOM   2879  O   CYS C 138       9.397  11.289  -1.506  1.00 93.51           O  
ATOM   2880  CB  CYS C 138       7.692   9.074  -1.315  1.00 93.51           C  
ATOM   2881  SG  CYS C 138       6.751   7.693  -0.630  1.00 93.51           S  
ATOM   2882  N   ARG C 139      11.029  10.028  -2.354  1.00 92.86           N  
ATOM   2883  CA  ARG C 139      11.835  11.151  -2.823  1.00 92.86           C  
ATOM   2884  C   ARG C 139      11.527  11.475  -4.281  1.00 92.86           C  
ATOM   2885  O   ARG C 139      11.574  10.593  -5.142  1.00 92.86           O  
ATOM   2886  CB  ARG C 139      13.326  10.848  -2.657  1.00 92.86           C  
ATOM   2887  CG  ARG C 139      13.744  10.580  -1.220  1.00 92.86           C  
ATOM   2888  CD  ARG C 139      15.244  10.347  -1.103  1.00 92.86           C  
ATOM   2889  NE  ARG C 139      15.633  10.018   0.265  1.00 92.86           N  
ATOM   2890  CZ  ARG C 139      16.346   8.951   0.614  1.00 92.86           C  
ATOM   2891  NH1 ARG C 139      16.762   8.084  -0.302  1.00 92.86           N  
ATOM   2892  NH2 ARG C 139      16.644   8.747   1.888  1.00 92.86           N  
ATOM   2893  N   LYS C 140      11.164  12.699  -4.523  1.00 92.99           N  
ATOM   2894  CA  LYS C 140      10.936  13.241  -5.859  1.00 92.99           C  
ATOM   2895  C   LYS C 140      11.781  14.489  -6.099  1.00 92.99           C  
ATOM   2896  O   LYS C 140      12.877  14.617  -5.548  1.00 92.99           O  
ATOM   2897  CB  LYS C 140       9.454  13.565  -6.061  1.00 92.99           C  
ATOM   2898  CG  LYS C 140       8.528  12.374  -5.865  1.00 92.99           C  
ATOM   2899  CD  LYS C 140       8.673  11.360  -6.993  1.00 92.99           C  
ATOM   2900  CE  LYS C 140       7.690  10.208  -6.839  1.00 92.99           C  
ATOM   2901  NZ  LYS C 140       8.353   8.885  -7.034  1.00 92.99           N  
ATOM   2902  N   SER C 141      11.319  15.344  -6.995  1.00 90.43           N  
ATOM   2903  CA  SER C 141      12.063  16.570  -7.264  1.00 90.43           C  
ATOM   2904  C   SER C 141      12.060  17.495  -6.052  1.00 90.43           C  
ATOM   2905  O   SER C 141      11.061  17.588  -5.337  1.00 90.43           O  
ATOM   2906  CB  SER C 141      11.475  17.300  -8.474  1.00 90.43           C  
ATOM   2907  OG  SER C 141      10.276  17.970  -8.123  1.00 90.43           O  
ATOM   2908  N   TYR C 142      13.155  18.095  -5.757  1.00 82.34           N  
ATOM   2909  CA  TYR C 142      13.338  18.930  -4.575  1.00 82.34           C  
ATOM   2910  C   TYR C 142      12.501  20.199  -4.668  1.00 82.34           C  
ATOM   2911  O   TYR C 142      11.923  20.644  -3.673  1.00 82.34           O  
ATOM   2912  CB  TYR C 142      14.817  19.291  -4.397  1.00 82.34           C  
ATOM   2913  CG  TYR C 142      15.589  18.295  -3.567  1.00 82.34           C  
ATOM   2914  CD1 TYR C 142      15.566  18.351  -2.175  1.00 82.34           C  
ATOM   2915  CD2 TYR C 142      16.345  17.297  -4.172  1.00 82.34           C  
ATOM   2916  CE1 TYR C 142      16.278  17.437  -1.407  1.00 82.34           C  
ATOM   2917  CE2 TYR C 142      17.061  16.377  -3.414  1.00 82.34           C  
ATOM   2918  CZ  TYR C 142      17.021  16.454  -2.033  1.00 82.34           C  
ATOM   2919  OH  TYR C 142      17.728  15.546  -1.278  1.00 82.34           O  
ATOM   2920  N   ASP C 143      12.490  20.760  -5.837  1.00 80.74           N  
ATOM   2921  CA  ASP C 143      11.784  22.027  -6.006  1.00 80.74           C  
ATOM   2922  C   ASP C 143      10.374  21.802  -6.546  1.00 80.74           C  
ATOM   2923  O   ASP C 143      10.199  21.193  -7.604  1.00 80.74           O  
ATOM   2924  CB  ASP C 143      12.564  22.955  -6.940  1.00 80.74           C  
ATOM   2925  CG  ASP C 143      12.037  24.380  -6.936  1.00 80.74           C  
ATOM   2926  OD1 ASP C 143      11.083  24.674  -6.184  1.00 80.74           O  
ATOM   2927  OD2 ASP C 143      12.578  25.214  -7.693  1.00 80.74           O  
ATOM   2928  N   CYS C 144       9.394  22.191  -5.697  1.00 89.68           N  
ATOM   2929  CA  CYS C 144       7.992  22.027  -6.066  1.00 89.68           C  
ATOM   2930  C   CYS C 144       7.527  23.166  -6.963  1.00 89.68           C  
ATOM   2931  O   CYS C 144       6.325  23.360  -7.155  1.00 89.68           O  
ATOM   2932  CB  CYS C 144       7.115  21.959  -4.816  1.00 89.68           C  
ATOM   2933  SG  CYS C 144       7.357  20.462  -3.837  1.00 89.68           S  
ATOM   2934  N   GLY C 145       8.393  23.897  -7.531  1.00 88.13           N  
ATOM   2935  CA  GLY C 145       8.071  24.936  -8.496  1.00 88.13           C  
ATOM   2936  C   GLY C 145       7.973  26.317  -7.875  1.00 88.13           C  
ATOM   2937  O   GLY C 145       8.167  26.476  -6.669  1.00 88.13           O  
ATOM   2938  N   GLU C 146       7.772  27.331  -8.796  1.00 91.06           N  
ATOM   2939  CA  GLU C 146       7.666  28.729  -8.390  1.00 91.06           C  
ATOM   2940  C   GLU C 146       6.235  29.238  -8.536  1.00 91.06           C  
ATOM   2941  O   GLU C 146       5.542  28.894  -9.496  1.00 91.06           O  
ATOM   2942  CB  GLU C 146       8.620  29.601  -9.209  1.00 91.06           C  
ATOM   2943  CG  GLU C 146       8.875  30.972  -8.600  1.00 91.06           C  
ATOM   2944  CD  GLU C 146       9.879  31.800  -9.387  1.00 91.06           C  
ATOM   2945  OE1 GLU C 146      10.105  32.979  -9.030  1.00 91.06           O  
ATOM   2946  OE2 GLU C 146      10.444  31.266 -10.367  1.00 91.06           O  
ATOM   2947  N   ARG C 147       5.766  29.914  -7.476  1.00 93.97           N  
ATOM   2948  CA  ARG C 147       4.425  30.487  -7.489  1.00 93.97           C  
ATOM   2949  C   ARG C 147       4.477  31.999  -7.680  1.00 93.97           C  
ATOM   2950  O   ARG C 147       5.213  32.693  -6.974  1.00 93.97           O  
ATOM   2951  CB  ARG C 147       3.682  30.147  -6.196  1.00 93.97           C  
ATOM   2952  CG  ARG C 147       3.650  28.661  -5.876  1.00 93.97           C  
ATOM   2953  CD  ARG C 147       2.583  27.933  -6.683  1.00 93.97           C  
ATOM   2954  NE  ARG C 147       2.501  26.522  -6.317  1.00 93.97           N  
ATOM   2955  CZ  ARG C 147       1.700  25.633  -6.900  1.00 93.97           C  
ATOM   2956  NH1 ARG C 147       0.894  25.995  -7.891  1.00 93.97           N  
ATOM   2957  NH2 ARG C 147       1.705  24.374  -6.487  1.00 93.97           N  
ATOM   2958  N   ASN C 148       3.852  32.500  -8.676  1.00 95.07           N  
ATOM   2959  CA  ASN C 148       3.720  33.938  -8.885  1.00 95.07           C  
ATOM   2960  C   ASN C 148       2.444  34.482  -8.247  1.00 95.07           C  
ATOM   2961  O   ASN C 148       1.340  34.078  -8.616  1.00 95.07           O  
ATOM   2962  CB  ASN C 148       3.748  34.268 -10.379  1.00 95.07           C  
ATOM   2963  CG  ASN C 148       5.090  33.966 -11.018  1.00 95.07           C  
ATOM   2964  ND2 ASN C 148       5.064  33.520 -12.268  1.00 95.07           N  
ATOM   2965  OD1 ASN C 148       6.141  34.131 -10.392  1.00 95.07           O  
ATOM   2966  N   VAL C 149       2.659  35.386  -7.289  1.00 94.62           N  
ATOM   2967  CA  VAL C 149       1.530  35.925  -6.539  1.00 94.62           C  
ATOM   2968  C   VAL C 149       1.403  37.424  -6.801  1.00 94.62           C  
ATOM   2969  O   VAL C 149       2.326  38.191  -6.515  1.00 94.62           O  
ATOM   2970  CB  VAL C 149       1.675  35.660  -5.023  1.00 94.62           C  
ATOM   2971  CG1 VAL C 149       0.466  36.199  -4.262  1.00 94.62           C  
ATOM   2972  CG2 VAL C 149       1.854  34.166  -4.760  1.00 94.62           C  
ATOM   2973  N   GLU C 150       0.324  37.861  -7.384  1.00 94.71           N  
ATOM   2974  CA  GLU C 150       0.023  39.276  -7.582  1.00 94.71           C  
ATOM   2975  C   GLU C 150      -0.985  39.777  -6.551  1.00 94.71           C  
ATOM   2976  O   GLU C 150      -2.100  39.258  -6.464  1.00 94.71           O  
ATOM   2977  CB  GLU C 150      -0.506  39.521  -8.997  1.00 94.71           C  
ATOM   2978  CG  GLU C 150       0.485  39.161 -10.095  1.00 94.71           C  
ATOM   2979  CD  GLU C 150      -0.049  39.422 -11.495  1.00 94.71           C  
ATOM   2980  OE1 GLU C 150       0.689  39.192 -12.478  1.00 94.71           O  
ATOM   2981  OE2 GLU C 150      -1.215  39.863 -11.608  1.00 94.71           O  
ATOM   2982  N   VAL C 151      -0.541  40.756  -5.827  1.00 93.53           N  
ATOM   2983  CA  VAL C 151      -1.397  41.269  -4.762  1.00 93.53           C  
ATOM   2984  C   VAL C 151      -1.545  42.782  -4.901  1.00 93.53           C  
ATOM   2985  O   VAL C 151      -0.549  43.504  -4.983  1.00 93.53           O  
ATOM   2986  CB  VAL C 151      -0.841  40.913  -3.365  1.00 93.53           C  
ATOM   2987  CG1 VAL C 151      -1.830  41.312  -2.272  1.00 93.53           C  
ATOM   2988  CG2 VAL C 151      -0.521  39.422  -3.282  1.00 93.53           C  
ATOM   2989  N   PRO C 152      -2.784  43.281  -4.951  1.00 92.66           N  
ATOM   2990  CA  PRO C 152      -2.981  44.733  -4.942  1.00 92.66           C  
ATOM   2991  C   PRO C 152      -2.548  45.380  -3.628  1.00 92.66           C  
ATOM   2992  O   PRO C 152      -2.583  44.734  -2.578  1.00 92.66           O  
ATOM   2993  CB  PRO C 152      -4.489  44.886  -5.155  1.00 92.66           C  
ATOM   2994  CG  PRO C 152      -4.959  43.524  -5.550  1.00 92.66           C  
ATOM   2995  CD  PRO C 152      -3.944  42.517  -5.092  1.00 92.66           C  
ATOM   2996  N   GLN C 153      -2.153  46.605  -3.787  1.00 91.66           N  
ATOM   2997  CA  GLN C 153      -1.724  47.355  -2.611  1.00 91.66           C  
ATOM   2998  C   GLN C 153      -2.841  47.440  -1.575  1.00 91.66           C  
ATOM   2999  O   GLN C 153      -4.013  47.582  -1.928  1.00 91.66           O  
ATOM   3000  CB  GLN C 153      -1.268  48.760  -3.008  1.00 91.66           C  
ATOM   3001  CG  GLN C 153      -0.333  49.412  -1.998  1.00 91.66           C  
ATOM   3002  CD  GLN C 153       0.264  50.711  -2.503  1.00 91.66           C  
ATOM   3003  NE2 GLN C 153       1.102  51.337  -1.684  1.00 91.66           N  
ATOM   3004  OE1 GLN C 153      -0.026  51.150  -3.622  1.00 91.66           O  
ATOM   3005  N   MET C 154      -2.587  47.339  -0.270  1.00 91.00           N  
ATOM   3006  CA  MET C 154      -3.489  47.448   0.874  1.00 91.00           C  
ATOM   3007  C   MET C 154      -4.335  46.187   1.020  1.00 91.00           C  
ATOM   3008  O   MET C 154      -5.305  46.171   1.780  1.00 91.00           O  
ATOM   3009  CB  MET C 154      -4.395  48.672   0.730  1.00 91.00           C  
ATOM   3010  CG  MET C 154      -3.670  49.996   0.912  1.00 91.00           C  
ATOM   3011  SD  MET C 154      -3.520  50.479   2.675  1.00 91.00           S  
ATOM   3012  CE  MET C 154      -4.379  52.077   2.644  1.00 91.00           C  
ATOM   3013  N   GLU C 155      -4.087  45.285   0.212  1.00 92.29           N  
ATOM   3014  CA  GLU C 155      -4.734  43.987   0.377  1.00 92.29           C  
ATOM   3015  C   GLU C 155      -3.837  43.017   1.140  1.00 92.29           C  
ATOM   3016  O   GLU C 155      -2.681  43.331   1.434  1.00 92.29           O  
ATOM   3017  CB  GLU C 155      -5.108  43.396  -0.984  1.00 92.29           C  
ATOM   3018  CG  GLU C 155      -6.291  44.085  -1.650  1.00 92.29           C  
ATOM   3019  CD  GLU C 155      -7.036  43.189  -2.626  1.00 92.29           C  
ATOM   3020  OE1 GLU C 155      -8.005  43.660  -3.263  1.00 92.29           O  
ATOM   3021  OE2 GLU C 155      -6.649  42.006  -2.752  1.00 92.29           O  
ATOM   3022  N   ASP C 156      -4.387  41.891   1.514  1.00 94.14           N  
ATOM   3023  CA  ASP C 156      -3.644  40.911   2.299  1.00 94.14           C  
ATOM   3024  C   ASP C 156      -2.876  39.950   1.394  1.00 94.14           C  
ATOM   3025  O   ASP C 156      -3.428  39.426   0.424  1.00 94.14           O  
ATOM   3026  CB  ASP C 156      -4.588  40.129   3.214  1.00 94.14           C  
ATOM   3027  CG  ASP C 156      -5.312  41.013   4.215  1.00 94.14           C  
ATOM   3028  OD1 ASP C 156      -4.948  42.201   4.354  1.00 94.14           O  
ATOM   3029  OD2 ASP C 156      -6.252  40.516   4.871  1.00 94.14           O  
ATOM   3030  N   MET C 157      -1.630  39.772   1.675  1.00 94.28           N  
ATOM   3031  CA  MET C 157      -0.805  38.797   0.968  1.00 94.28           C  
ATOM   3032  C   MET C 157      -0.850  37.441   1.665  1.00 94.28           C  
ATOM   3033  O   MET C 157      -0.571  37.344   2.862  1.00 94.28           O  
ATOM   3034  CB  MET C 157       0.640  39.286   0.867  1.00 94.28           C  
ATOM   3035  CG  MET C 157       1.567  38.315   0.154  1.00 94.28           C  
ATOM   3036  SD  MET C 157       3.325  38.837   0.231  1.00 94.28           S  
ATOM   3037  CE  MET C 157       3.678  38.514   1.981  1.00 94.28           C  
ATOM   3038  N   ILE C 158      -1.247  36.434   0.996  1.00 96.09           N  
ATOM   3039  CA  ILE C 158      -1.321  35.082   1.537  1.00 96.09           C  
ATOM   3040  C   ILE C 158      -0.434  34.149   0.715  1.00 96.09           C  
ATOM   3041  O   ILE C 158      -0.668  33.952  -0.479  1.00 96.09           O  
ATOM   3042  CB  ILE C 158      -2.775  34.559   1.556  1.00 96.09           C  
ATOM   3043  CG1 ILE C 158      -3.676  35.517   2.344  1.00 96.09           C  
ATOM   3044  CG2 ILE C 158      -2.832  33.146   2.144  1.00 96.09           C  
ATOM   3045  CD1 ILE C 158      -5.154  35.154   2.300  1.00 96.09           C  
ATOM   3046  N   LEU C 159       0.561  33.670   1.284  1.00 96.04           N  
ATOM   3047  CA  LEU C 159       1.433  32.679   0.664  1.00 96.04           C  
ATOM   3048  C   LEU C 159       1.159  31.287   1.222  1.00 96.04           C  
ATOM   3049  O   LEU C 159       1.421  31.022   2.398  1.00 96.04           O  
ATOM   3050  CB  LEU C 159       2.904  33.049   0.882  1.00 96.04           C  
ATOM   3051  CG  LEU C 159       3.314  34.464   0.473  1.00 96.04           C  
ATOM   3052  CD1 LEU C 159       4.802  34.680   0.732  1.00 96.04           C  
ATOM   3053  CD2 LEU C 159       2.982  34.715  -0.995  1.00 96.04           C  
ATOM   3054  N   ASP C 160       0.659  30.405   0.453  1.00 96.47           N  
ATOM   3055  CA  ASP C 160       0.264  29.060   0.862  1.00 96.47           C  
ATOM   3056  C   ASP C 160       1.332  28.036   0.486  1.00 96.47           C  
ATOM   3057  O   ASP C 160       1.584  27.801  -0.699  1.00 96.47           O  
ATOM   3058  CB  ASP C 160      -1.076  28.680   0.231  1.00 96.47           C  
ATOM   3059  CG  ASP C 160      -1.658  27.400   0.803  1.00 96.47           C  
ATOM   3060  OD1 ASP C 160      -1.060  26.820   1.735  1.00 96.47           O  
ATOM   3061  OD2 ASP C 160      -2.725  26.964   0.316  1.00 96.47           O  
ATOM   3062  N   CYS C 161       1.889  27.384   1.471  1.00 96.01           N  
ATOM   3063  CA  CYS C 161       2.927  26.379   1.270  1.00 96.01           C  
ATOM   3064  C   CYS C 161       2.366  24.973   1.448  1.00 96.01           C  
ATOM   3065  O   CYS C 161       3.116  23.995   1.428  1.00 96.01           O  
ATOM   3066  CB  CYS C 161       4.085  26.604   2.240  1.00 96.01           C  
ATOM   3067  SG  CYS C 161       5.589  25.705   1.800  1.00 96.01           S  
ATOM   3068  N   GLU C 162       1.164  24.796   1.687  1.00 95.43           N  
ATOM   3069  CA  GLU C 162       0.542  23.506   1.969  1.00 95.43           C  
ATOM   3070  C   GLU C 162       0.307  22.714   0.685  1.00 95.43           C  
ATOM   3071  O   GLU C 162      -0.172  23.262  -0.310  1.00 95.43           O  
ATOM   3072  CB  GLU C 162      -0.780  23.699   2.716  1.00 95.43           C  
ATOM   3073  CG  GLU C 162      -1.416  22.398   3.185  1.00 95.43           C  
ATOM   3074  CD  GLU C 162      -2.658  22.611   4.036  1.00 95.43           C  
ATOM   3075  OE1 GLU C 162      -3.191  21.622   4.590  1.00 95.43           O  
ATOM   3076  OE2 GLU C 162      -3.103  23.774   4.149  1.00 95.43           O  
ATOM   3077  N   LEU C 163       0.718  21.548   0.680  1.00 94.43           N  
ATOM   3078  CA  LEU C 163       0.408  20.596  -0.381  1.00 94.43           C  
ATOM   3079  C   LEU C 163      -0.492  19.479   0.135  1.00 94.43           C  
ATOM   3080  O   LEU C 163      -0.551  19.231   1.342  1.00 94.43           O  
ATOM   3081  CB  LEU C 163       1.695  20.003  -0.962  1.00 94.43           C  
ATOM   3082  CG  LEU C 163       2.678  20.996  -1.585  1.00 94.43           C  
ATOM   3083  CD1 LEU C 163       3.955  20.280  -2.010  1.00 94.43           C  
ATOM   3084  CD2 LEU C 163       2.038  21.708  -2.771  1.00 94.43           C  
ATOM   3085  N   ASN C 164      -1.257  18.762  -0.686  1.00 93.43           N  
ATOM   3086  CA  ASN C 164      -2.274  17.778  -0.329  1.00 93.43           C  
ATOM   3087  C   ASN C 164      -1.679  16.622   0.470  1.00 93.43           C  
ATOM   3088  O   ASN C 164      -2.322  16.094   1.378  1.00 93.43           O  
ATOM   3089  CB  ASN C 164      -2.975  17.251  -1.583  1.00 93.43           C  
ATOM   3090  CG  ASN C 164      -3.819  18.309  -2.267  1.00 93.43           C  
ATOM   3091  ND2 ASN C 164      -4.206  18.046  -3.509  1.00 93.43           N  
ATOM   3092  OD1 ASN C 164      -4.120  19.354  -1.684  1.00 93.43           O  
ATOM   3093  N   TRP C 165      -0.454  16.261   0.171  1.00 94.86           N  
ATOM   3094  CA  TRP C 165       0.136  15.069   0.774  1.00 94.86           C  
ATOM   3095  C   TRP C 165       0.781  15.401   2.115  1.00 94.86           C  
ATOM   3096  O   TRP C 165       1.191  14.503   2.854  1.00 94.86           O  
ATOM   3097  CB  TRP C 165       1.172  14.447  -0.166  1.00 94.86           C  
ATOM   3098  CG  TRP C 165       2.258  15.391  -0.585  1.00 94.86           C  
ATOM   3099  CD1 TRP C 165       2.272  16.190  -1.695  1.00 94.86           C  
ATOM   3100  CD2 TRP C 165       3.492  15.631   0.097  1.00 94.86           C  
ATOM   3101  CE2 TRP C 165       4.208  16.588  -0.655  1.00 94.86           C  
ATOM   3102  CE3 TRP C 165       4.064  15.128   1.274  1.00 94.86           C  
ATOM   3103  NE1 TRP C 165       3.442  16.912  -1.742  1.00 94.86           N  
ATOM   3104  CZ2 TRP C 165       5.466  17.055  -0.267  1.00 94.86           C  
ATOM   3105  CZ3 TRP C 165       5.316  15.593   1.658  1.00 94.86           C  
ATOM   3106  CH2 TRP C 165       6.002  16.547   0.888  1.00 94.86           C  
ATOM   3107  N   HIS C 166       0.927  16.694   2.497  1.00 94.52           N  
ATOM   3108  CA  HIS C 166       1.572  17.084   3.747  1.00 94.52           C  
ATOM   3109  C   HIS C 166       0.863  16.468   4.948  1.00 94.52           C  
ATOM   3110  O   HIS C 166       1.512  16.008   5.890  1.00 94.52           O  
ATOM   3111  CB  HIS C 166       1.605  18.608   3.880  1.00 94.52           C  
ATOM   3112  CG  HIS C 166       2.657  19.261   3.041  1.00 94.52           C  
ATOM   3113  CD2 HIS C 166       3.593  18.732   2.218  1.00 94.52           C  
ATOM   3114  ND1 HIS C 166       2.828  20.628   2.993  1.00 94.52           N  
ATOM   3115  CE1 HIS C 166       3.827  20.911   2.174  1.00 94.52           C  
ATOM   3116  NE2 HIS C 166       4.309  19.779   1.691  1.00 94.52           N  
ATOM   3117  N   GLN C 167      -0.476  16.467   4.893  1.00 92.00           N  
ATOM   3118  CA  GLN C 167      -1.268  15.964   6.012  1.00 92.00           C  
ATOM   3119  C   GLN C 167      -1.031  14.473   6.226  1.00 92.00           C  
ATOM   3120  O   GLN C 167      -1.158  13.973   7.347  1.00 92.00           O  
ATOM   3121  CB  GLN C 167      -2.755  16.232   5.780  1.00 92.00           C  
ATOM   3122  CG  GLN C 167      -3.122  17.709   5.786  1.00 92.00           C  
ATOM   3123  CD  GLN C 167      -4.577  17.955   5.432  1.00 92.00           C  
ATOM   3124  NE2 GLN C 167      -4.985  19.219   5.439  1.00 92.00           N  
ATOM   3125  OE1 GLN C 167      -5.328  17.015   5.152  1.00 92.00           O  
ATOM   3126  N   ALA C 168      -0.710  13.820   5.196  1.00 92.65           N  
ATOM   3127  CA  ALA C 168      -0.537  12.372   5.279  1.00 92.65           C  
ATOM   3128  C   ALA C 168       0.916  12.009   5.570  1.00 92.65           C  
ATOM   3129  O   ALA C 168       1.215  10.875   5.951  1.00 92.65           O  
ATOM   3130  CB  ALA C 168      -0.999  11.706   3.986  1.00 92.65           C  
ATOM   3131  N   SER C 169       1.872  12.983   5.450  1.00 94.09           N  
ATOM   3132  CA  SER C 169       3.293  12.721   5.652  1.00 94.09           C  
ATOM   3133  C   SER C 169       3.638  12.656   7.137  1.00 94.09           C  
ATOM   3134  O   SER C 169       3.040  13.364   7.949  1.00 94.09           O  
ATOM   3135  CB  SER C 169       4.139  13.797   4.971  1.00 94.09           C  
ATOM   3136  OG  SER C 169       5.521  13.536   5.146  1.00 94.09           O  
ATOM   3137  N   GLU C 170       4.540  11.802   7.407  1.00 93.34           N  
ATOM   3138  CA  GLU C 170       5.021  11.697   8.781  1.00 93.34           C  
ATOM   3139  C   GLU C 170       6.336  12.449   8.965  1.00 93.34           C  
ATOM   3140  O   GLU C 170       6.996  12.804   7.986  1.00 93.34           O  
ATOM   3141  CB  GLU C 170       5.196  10.229   9.178  1.00 93.34           C  
ATOM   3142  CG  GLU C 170       3.904   9.426   9.147  1.00 93.34           C  
ATOM   3143  CD  GLU C 170       4.097   7.961   9.508  1.00 93.34           C  
ATOM   3144  OE1 GLU C 170       3.145   7.165   9.352  1.00 93.34           O  
ATOM   3145  OE2 GLU C 170       5.213   7.608   9.953  1.00 93.34           O  
ATOM   3146  N   GLY C 171       6.602  12.784  10.242  1.00 92.43           N  
ATOM   3147  CA  GLY C 171       7.883  13.365  10.611  1.00 92.43           C  
ATOM   3148  C   GLY C 171       8.019  14.819  10.196  1.00 92.43           C  
ATOM   3149  O   GLY C 171       9.123  15.288   9.913  1.00 92.43           O  
ATOM   3150  N   LEU C 172       6.963  15.431   9.992  1.00 94.38           N  
ATOM   3151  CA  LEU C 172       7.016  16.839   9.613  1.00 94.38           C  
ATOM   3152  C   LEU C 172       7.247  17.722  10.835  1.00 94.38           C  
ATOM   3153  O   LEU C 172       6.819  17.383  11.941  1.00 94.38           O  
ATOM   3154  CB  LEU C 172       5.723  17.253   8.908  1.00 94.38           C  
ATOM   3155  CG  LEU C 172       5.389  16.510   7.612  1.00 94.38           C  
ATOM   3156  CD1 LEU C 172       4.032  16.957   7.080  1.00 94.38           C  
ATOM   3157  CD2 LEU C 172       6.479  16.738   6.570  1.00 94.38           C  
ATOM   3158  N   THR C 173       7.967  18.783  10.673  1.00 94.43           N  
ATOM   3159  CA  THR C 173       8.223  19.730  11.752  1.00 94.43           C  
ATOM   3160  C   THR C 173       7.471  21.037  11.514  1.00 94.43           C  
ATOM   3161  O   THR C 173       6.246  21.084  11.632  1.00 94.43           O  
ATOM   3162  CB  THR C 173       9.729  20.021  11.894  1.00 94.43           C  
ATOM   3163  CG2 THR C 173      10.495  18.765  12.296  1.00 94.43           C  
ATOM   3164  OG1 THR C 173      10.238  20.499  10.643  1.00 94.43           O  
ATOM   3165  N   ASP C 174       8.258  22.107  11.120  1.00 95.80           N  
ATOM   3166  CA  ASP C 174       7.606  23.407  10.995  1.00 95.80           C  
ATOM   3167  C   ASP C 174       7.773  23.972   9.586  1.00 95.80           C  
ATOM   3168  O   ASP C 174       8.697  23.590   8.865  1.00 95.80           O  
ATOM   3169  CB  ASP C 174       8.166  24.390  12.026  1.00 95.80           C  
ATOM   3170  CG  ASP C 174       7.862  23.984  13.457  1.00 95.80           C  
ATOM   3171  OD1 ASP C 174       6.809  23.358  13.704  1.00 95.80           O  
ATOM   3172  OD2 ASP C 174       8.682  24.296  14.348  1.00 95.80           O  
ATOM   3173  N   TYR C 175       6.748  24.817   9.302  1.00 96.98           N  
ATOM   3174  CA  TYR C 175       6.890  25.634   8.102  1.00 96.98           C  
ATOM   3175  C   TYR C 175       7.736  26.871   8.380  1.00 96.98           C  
ATOM   3176  O   TYR C 175       7.533  27.555   9.385  1.00 96.98           O  
ATOM   3177  CB  TYR C 175       5.516  26.049   7.568  1.00 96.98           C  
ATOM   3178  CG  TYR C 175       4.695  24.897   7.044  1.00 96.98           C  
ATOM   3179  CD1 TYR C 175       4.783  24.501   5.711  1.00 96.98           C  
ATOM   3180  CD2 TYR C 175       3.827  24.202   7.879  1.00 96.98           C  
ATOM   3181  CE1 TYR C 175       4.027  23.442   5.223  1.00 96.98           C  
ATOM   3182  CE2 TYR C 175       3.065  23.140   7.402  1.00 96.98           C  
ATOM   3183  CZ  TYR C 175       3.173  22.767   6.075  1.00 96.98           C  
ATOM   3184  OH  TYR C 175       2.421  21.717   5.596  1.00 96.98           O  
ATOM   3185  N   SER C 176       8.743  27.099   7.560  1.00 97.14           N  
ATOM   3186  CA  SER C 176       9.587  28.285   7.661  1.00 97.14           C  
ATOM   3187  C   SER C 176       9.504  29.132   6.395  1.00 97.14           C  
ATOM   3188  O   SER C 176       9.749  28.637   5.294  1.00 97.14           O  
ATOM   3189  CB  SER C 176      11.041  27.888   7.923  1.00 97.14           C  
ATOM   3190  OG  SER C 176      11.137  27.058   9.069  1.00 97.14           O  
ATOM   3191  N   PHE C 177       9.123  30.364   6.590  1.00 97.52           N  
ATOM   3192  CA  PHE C 177       9.059  31.292   5.468  1.00 97.52           C  
ATOM   3193  C   PHE C 177      10.236  32.259   5.498  1.00 97.52           C  
ATOM   3194  O   PHE C 177      10.512  32.880   6.528  1.00 97.52           O  
ATOM   3195  CB  PHE C 177       7.740  32.071   5.487  1.00 97.52           C  
ATOM   3196  CG  PHE C 177       6.540  31.243   5.111  1.00 97.52           C  
ATOM   3197  CD1 PHE C 177       6.083  31.213   3.799  1.00 97.52           C  
ATOM   3198  CD2 PHE C 177       5.871  30.494   6.071  1.00 97.52           C  
ATOM   3199  CE1 PHE C 177       4.973  30.446   3.450  1.00 97.52           C  
ATOM   3200  CE2 PHE C 177       4.763  29.726   5.728  1.00 97.52           C  
ATOM   3201  CZ  PHE C 177       4.314  29.704   4.417  1.00 97.52           C  
ATOM   3202  N   TYR C 178      10.888  32.312   4.395  1.00 96.71           N  
ATOM   3203  CA  TYR C 178      12.037  33.200   4.262  1.00 96.71           C  
ATOM   3204  C   TYR C 178      11.779  34.271   3.208  1.00 96.71           C  
ATOM   3205  O   TYR C 178      11.138  34.006   2.188  1.00 96.71           O  
ATOM   3206  CB  TYR C 178      13.294  32.402   3.898  1.00 96.71           C  
ATOM   3207  CG  TYR C 178      13.701  31.400   4.949  1.00 96.71           C  
ATOM   3208  CD1 TYR C 178      14.572  31.754   5.978  1.00 96.71           C  
ATOM   3209  CD2 TYR C 178      13.218  30.096   4.917  1.00 96.71           C  
ATOM   3210  CE1 TYR C 178      14.953  30.833   6.948  1.00 96.71           C  
ATOM   3211  CE2 TYR C 178      13.592  29.166   5.882  1.00 96.71           C  
ATOM   3212  CZ  TYR C 178      14.457  29.543   6.893  1.00 96.71           C  
ATOM   3213  OH  TYR C 178      14.830  28.628   7.851  1.00 96.71           O  
ATOM   3214  N   ARG C 179      12.187  35.441   3.488  1.00 95.72           N  
ATOM   3215  CA  ARG C 179      12.276  36.482   2.469  1.00 95.72           C  
ATOM   3216  C   ARG C 179      13.649  36.486   1.808  1.00 95.72           C  
ATOM   3217  O   ARG C 179      14.674  36.561   2.491  1.00 95.72           O  
ATOM   3218  CB  ARG C 179      11.984  37.855   3.077  1.00 95.72           C  
ATOM   3219  CG  ARG C 179      11.984  38.990   2.065  1.00 95.72           C  
ATOM   3220  CD  ARG C 179      11.090  40.140   2.507  1.00 95.72           C  
ATOM   3221  NE  ARG C 179      11.123  41.246   1.554  1.00 95.72           N  
ATOM   3222  CZ  ARG C 179      10.333  42.315   1.607  1.00 95.72           C  
ATOM   3223  NH1 ARG C 179       9.430  42.445   2.571  1.00 95.72           N  
ATOM   3224  NH2 ARG C 179      10.448  43.262   0.686  1.00 95.72           N  
ATOM   3225  N   VAL C 180      13.663  36.272   0.582  1.00 94.53           N  
ATOM   3226  CA  VAL C 180      14.916  36.207  -0.166  1.00 94.53           C  
ATOM   3227  C   VAL C 180      15.255  37.587  -0.725  1.00 94.53           C  
ATOM   3228  O   VAL C 180      14.478  38.162  -1.490  1.00 94.53           O  
ATOM   3229  CB  VAL C 180      14.840  35.171  -1.310  1.00 94.53           C  
ATOM   3230  CG1 VAL C 180      16.198  35.023  -1.994  1.00 94.53           C  
ATOM   3231  CG2 VAL C 180      14.356  33.824  -0.779  1.00 94.53           C  
ATOM   3232  N   TRP C 181      16.448  38.033  -0.331  1.00 91.41           N  
ATOM   3233  CA  TRP C 181      16.874  39.357  -0.774  1.00 91.41           C  
ATOM   3234  C   TRP C 181      17.803  39.254  -1.979  1.00 91.41           C  
ATOM   3235  O   TRP C 181      18.327  38.179  -2.277  1.00 91.41           O  
ATOM   3236  CB  TRP C 181      17.573  40.106   0.363  1.00 91.41           C  
ATOM   3237  CG  TRP C 181      16.742  40.241   1.604  1.00 91.41           C  
ATOM   3238  CD1 TRP C 181      16.887  39.546   2.773  1.00 91.41           C  
ATOM   3239  CD2 TRP C 181      15.634  41.125   1.797  1.00 91.41           C  
ATOM   3240  CE2 TRP C 181      15.153  40.912   3.109  1.00 91.41           C  
ATOM   3241  CE3 TRP C 181      15.000  42.078   0.989  1.00 91.41           C  
ATOM   3242  NE1 TRP C 181      15.935  39.945   3.682  1.00 91.41           N  
ATOM   3243  CZ2 TRP C 181      14.067  41.619   3.630  1.00 91.41           C  
ATOM   3244  CZ3 TRP C 181      13.919  42.781   1.510  1.00 91.41           C  
ATOM   3245  CH2 TRP C 181      13.465  42.546   2.818  1.00 91.41           C  
ATOM   3246  N   GLY C 182      17.908  40.270  -2.834  1.00 84.87           N  
ATOM   3247  CA  GLY C 182      18.719  40.309  -4.040  1.00 84.87           C  
ATOM   3248  C   GLY C 182      20.185  40.018  -3.782  1.00 84.87           C  
ATOM   3249  O   GLY C 182      20.901  39.568  -4.679  1.00 84.87           O  
ATOM   3250  N   ASN C 183      20.658  40.244  -2.478  1.00 85.60           N  
ATOM   3251  CA  ASN C 183      22.056  40.003  -2.140  1.00 85.60           C  
ATOM   3252  C   ASN C 183      22.291  38.554  -1.723  1.00 85.60           C  
ATOM   3253  O   ASN C 183      23.227  38.262  -0.977  1.00 85.60           O  
ATOM   3254  CB  ASN C 183      22.512  40.955  -1.032  1.00 85.60           C  
ATOM   3255  CG  ASN C 183      21.577  40.953   0.161  1.00 85.60           C  
ATOM   3256  ND2 ASN C 183      21.896  41.757   1.168  1.00 85.60           N  
ATOM   3257  OD1 ASN C 183      20.575  40.232   0.180  1.00 85.60           O  
ATOM   3258  N   ASN C 184      21.486  37.665  -2.132  1.00 83.38           N  
ATOM   3259  CA  ASN C 184      21.584  36.241  -1.827  1.00 83.38           C  
ATOM   3260  C   ASN C 184      21.478  35.980  -0.327  1.00 83.38           C  
ATOM   3261  O   ASN C 184      22.100  35.051   0.191  1.00 83.38           O  
ATOM   3262  CB  ASN C 184      22.891  35.665  -2.376  1.00 83.38           C  
ATOM   3263  CG  ASN C 184      22.741  35.108  -3.778  1.00 83.38           C  
ATOM   3264  ND2 ASN C 184      23.859  34.740  -4.392  1.00 83.38           N  
ATOM   3265  OD1 ASN C 184      21.630  35.012  -4.305  1.00 83.38           O  
ATOM   3266  N   THR C 185      20.991  36.932   0.382  1.00 90.16           N  
ATOM   3267  CA  THR C 185      20.713  36.735   1.800  1.00 90.16           C  
ATOM   3268  C   THR C 185      19.225  36.483   2.030  1.00 90.16           C  
ATOM   3269  O   THR C 185      18.398  36.793   1.170  1.00 90.16           O  
ATOM   3270  CB  THR C 185      21.166  37.948   2.633  1.00 90.16           C  
ATOM   3271  CG2 THR C 185      22.659  38.207   2.460  1.00 90.16           C  
ATOM   3272  OG1 THR C 185      20.439  39.108   2.210  1.00 90.16           O  
ATOM   3273  N   GLU C 186      18.978  35.749   3.082  1.00 92.95           N  
ATOM   3274  CA  GLU C 186      17.590  35.431   3.406  1.00 92.95           C  
ATOM   3275  C   GLU C 186      17.267  35.783   4.855  1.00 92.95           C  
ATOM   3276  O   GLU C 186      18.142  35.738   5.721  1.00 92.95           O  
ATOM   3277  CB  GLU C 186      17.303  33.949   3.149  1.00 92.95           C  
ATOM   3278  CG  GLU C 186      17.547  33.517   1.710  1.00 92.95           C  
ATOM   3279  CD  GLU C 186      17.278  32.039   1.474  1.00 92.95           C  
ATOM   3280  OE1 GLU C 186      17.406  31.576   0.318  1.00 92.95           O  
ATOM   3281  OE2 GLU C 186      16.937  31.339   2.454  1.00 92.95           O  
ATOM   3282  N   THR C 187      16.078  36.310   5.127  1.00 94.80           N  
ATOM   3283  CA  THR C 187      15.584  36.619   6.464  1.00 94.80           C  
ATOM   3284  C   THR C 187      14.372  35.756   6.806  1.00 94.80           C  
ATOM   3285  O   THR C 187      13.454  35.618   5.995  1.00 94.80           O  
ATOM   3286  CB  THR C 187      15.210  38.106   6.591  1.00 94.80           C  
ATOM   3287  CG2 THR C 187      14.985  38.494   8.048  1.00 94.80           C  
ATOM   3288  OG1 THR C 187      16.270  38.908   6.054  1.00 94.80           O  
ATOM   3289  N   LEU C 188      14.410  35.168   8.009  1.00 95.88           N  
ATOM   3290  CA  LEU C 188      13.290  34.357   8.471  1.00 95.88           C  
ATOM   3291  C   LEU C 188      12.106  35.236   8.862  1.00 95.88           C  
ATOM   3292  O   LEU C 188      12.229  36.098   9.735  1.00 95.88           O  
ATOM   3293  CB  LEU C 188      13.710  33.489   9.662  1.00 95.88           C  
ATOM   3294  CG  LEU C 188      12.637  32.564  10.239  1.00 95.88           C  
ATOM   3295  CD1 LEU C 188      12.295  31.462   9.241  1.00 95.88           C  
ATOM   3296  CD2 LEU C 188      13.101  31.968  11.563  1.00 95.88           C  
ATOM   3297  N   VAL C 189      11.065  35.054   8.227  1.00 94.76           N  
ATOM   3298  CA  VAL C 189       9.884  35.884   8.442  1.00 94.76           C  
ATOM   3299  C   VAL C 189       8.948  35.204   9.437  1.00 94.76           C  
ATOM   3300  O   VAL C 189       8.438  35.846  10.357  1.00 94.76           O  
ATOM   3301  CB  VAL C 189       9.140  36.165   7.116  1.00 94.76           C  
ATOM   3302  CG1 VAL C 189       7.951  37.095   7.352  1.00 94.76           C  
ATOM   3303  CG2 VAL C 189      10.095  36.765   6.085  1.00 94.76           C  
ATOM   3304  N   SER C 190       8.634  33.979   9.231  1.00 94.92           N  
ATOM   3305  CA  SER C 190       7.731  33.231  10.100  1.00 94.92           C  
ATOM   3306  C   SER C 190       8.133  31.763  10.183  1.00 94.92           C  
ATOM   3307  O   SER C 190       8.694  31.213   9.234  1.00 94.92           O  
ATOM   3308  CB  SER C 190       6.290  33.347   9.603  1.00 94.92           C  
ATOM   3309  OG  SER C 190       5.530  32.217   9.995  1.00 94.92           O  
ATOM   3310  N   LYS C 191       7.982  31.174  11.388  1.00 95.83           N  
ATOM   3311  CA  LYS C 191       8.216  29.754  11.638  1.00 95.83           C  
ATOM   3312  C   LYS C 191       7.137  29.172  12.548  1.00 95.83           C  
ATOM   3313  O   LYS C 191       6.841  29.733  13.605  1.00 95.83           O  
ATOM   3314  CB  LYS C 191       9.597  29.537  12.256  1.00 95.83           C  
ATOM   3315  CG  LYS C 191       9.949  28.075  12.490  1.00 95.83           C  
ATOM   3316  CD  LYS C 191      11.371  27.919  13.013  1.00 95.83           C  
ATOM   3317  CE  LYS C 191      11.744  26.454  13.191  1.00 95.83           C  
ATOM   3318  NZ  LYS C 191      13.197  26.285  13.492  1.00 95.83           N  
ATOM   3319  N   GLY C 192       6.460  28.146  12.131  1.00 95.00           N  
ATOM   3320  CA  GLY C 192       5.421  27.514  12.929  1.00 95.00           C  
ATOM   3321  C   GLY C 192       4.726  26.374  12.209  1.00 95.00           C  
ATOM   3322  O   GLY C 192       5.223  25.879  11.195  1.00 95.00           O  
ATOM   3323  N   LYS C 193       3.621  25.964  12.759  1.00 94.97           N  
ATOM   3324  CA  LYS C 193       2.860  24.848  12.204  1.00 94.97           C  
ATOM   3325  C   LYS C 193       1.879  25.328  11.138  1.00 94.97           C  
ATOM   3326  O   LYS C 193       1.288  24.518  10.421  1.00 94.97           O  
ATOM   3327  CB  LYS C 193       2.109  24.107  13.312  1.00 94.97           C  
ATOM   3328  CG  LYS C 193       3.015  23.477  14.359  1.00 94.97           C  
ATOM   3329  CD  LYS C 193       3.830  22.330  13.777  1.00 94.97           C  
ATOM   3330  CE  LYS C 193       4.636  21.613  14.852  1.00 94.97           C  
ATOM   3331  NZ  LYS C 193       5.744  20.801  14.264  1.00 94.97           N  
ATOM   3332  N   GLU C 194       1.826  26.691  11.036  1.00 95.08           N  
ATOM   3333  CA  GLU C 194       0.939  27.268  10.030  1.00 95.08           C  
ATOM   3334  C   GLU C 194       1.547  27.164   8.634  1.00 95.08           C  
ATOM   3335  O   GLU C 194       2.677  27.602   8.409  1.00 95.08           O  
ATOM   3336  CB  GLU C 194       0.628  28.729  10.362  1.00 95.08           C  
ATOM   3337  CG  GLU C 194      -0.174  28.913  11.641  1.00 95.08           C  
ATOM   3338  CD  GLU C 194      -1.113  30.107  11.596  1.00 95.08           C  
ATOM   3339  OE1 GLU C 194      -1.906  30.293  12.546  1.00 95.08           O  
ATOM   3340  OE2 GLU C 194      -1.053  30.865  10.602  1.00 95.08           O  
ATOM   3341  N   ALA C 195       0.818  26.682   7.741  1.00 96.17           N  
ATOM   3342  CA  ALA C 195       1.309  26.438   6.387  1.00 96.17           C  
ATOM   3343  C   ALA C 195       1.218  27.701   5.536  1.00 96.17           C  
ATOM   3344  O   ALA C 195       1.681  27.722   4.392  1.00 96.17           O  
ATOM   3345  CB  ALA C 195       0.525  25.302   5.733  1.00 96.17           C  
ATOM   3346  N   THR C 196       0.636  28.727   6.073  1.00 96.65           N  
ATOM   3347  CA  THR C 196       0.433  29.948   5.300  1.00 96.65           C  
ATOM   3348  C   THR C 196       1.104  31.138   5.982  1.00 96.65           C  
ATOM   3349  O   THR C 196       1.205  31.179   7.211  1.00 96.65           O  
ATOM   3350  CB  THR C 196      -1.064  30.243   5.103  1.00 96.65           C  
ATOM   3351  CG2 THR C 196      -1.753  29.112   4.345  1.00 96.65           C  
ATOM   3352  OG1 THR C 196      -1.689  30.394   6.385  1.00 96.65           O  
ATOM   3353  N   LEU C 197       1.655  31.972   5.209  1.00 96.12           N  
ATOM   3354  CA  LEU C 197       2.146  33.271   5.658  1.00 96.12           C  
ATOM   3355  C   LEU C 197       1.209  34.389   5.217  1.00 96.12           C  
ATOM   3356  O   LEU C 197       0.954  34.558   4.022  1.00 96.12           O  
ATOM   3357  CB  LEU C 197       3.555  33.526   5.115  1.00 96.12           C  
ATOM   3358  CG  LEU C 197       4.164  34.894   5.427  1.00 96.12           C  
ATOM   3359  CD1 LEU C 197       4.469  35.012   6.917  1.00 96.12           C  
ATOM   3360  CD2 LEU C 197       5.424  35.121   4.599  1.00 96.12           C  
ATOM   3361  N   THR C 198       0.656  35.065   6.137  1.00 96.19           N  
ATOM   3362  CA  THR C 198      -0.273  36.147   5.832  1.00 96.19           C  
ATOM   3363  C   THR C 198       0.302  37.493   6.266  1.00 96.19           C  
ATOM   3364  O   THR C 198       0.768  37.638   7.398  1.00 96.19           O  
ATOM   3365  CB  THR C 198      -1.635  35.923   6.515  1.00 96.19           C  
ATOM   3366  CG2 THR C 198      -2.649  36.975   6.077  1.00 96.19           C  
ATOM   3367  OG1 THR C 198      -2.130  34.625   6.169  1.00 96.19           O  
ATOM   3368  N   LYS C 199       0.411  38.471   5.422  1.00 94.40           N  
ATOM   3369  CA  LYS C 199       0.781  39.856   5.696  1.00 94.40           C  
ATOM   3370  C   LYS C 199      -0.349  40.811   5.323  1.00 94.40           C  
ATOM   3371  O   LYS C 199      -0.684  40.954   4.145  1.00 94.40           O  
ATOM   3372  CB  LYS C 199       2.056  40.232   4.939  1.00 94.40           C  
ATOM   3373  CG  LYS C 199       2.560  41.636   5.234  1.00 94.40           C  
ATOM   3374  CD  LYS C 199       3.240  41.713   6.595  1.00 94.40           C  
ATOM   3375  CE  LYS C 199       3.772  43.111   6.879  1.00 94.40           C  
ATOM   3376  NZ  LYS C 199       4.632  43.140   8.100  1.00 94.40           N  
ATOM   3377  N   PRO C 200      -0.934  41.366   6.278  1.00 94.01           N  
ATOM   3378  CA  PRO C 200      -2.030  42.287   5.970  1.00 94.01           C  
ATOM   3379  C   PRO C 200      -1.541  43.614   5.394  1.00 94.01           C  
ATOM   3380  O   PRO C 200      -0.407  44.024   5.655  1.00 94.01           O  
ATOM   3381  CB  PRO C 200      -2.705  42.497   7.327  1.00 94.01           C  
ATOM   3382  CG  PRO C 200      -1.622  42.271   8.332  1.00 94.01           C  
ATOM   3383  CD  PRO C 200      -0.615  41.325   7.744  1.00 94.01           C  
ATOM   3384  N   MET C 201      -2.312  44.265   4.599  1.00 91.66           N  
ATOM   3385  CA  MET C 201      -2.081  45.601   4.057  1.00 91.66           C  
ATOM   3386  C   MET C 201      -0.690  45.706   3.441  1.00 91.66           C  
ATOM   3387  O   MET C 201       0.135  46.505   3.889  1.00 91.66           O  
ATOM   3388  CB  MET C 201      -2.250  46.661   5.148  1.00 91.66           C  
ATOM   3389  CG  MET C 201      -3.658  46.735   5.716  1.00 91.66           C  
ATOM   3390  SD  MET C 201      -3.857  48.102   6.925  1.00 91.66           S  
ATOM   3391  CE  MET C 201      -5.137  47.396   7.998  1.00 91.66           C  
ATOM   3392  N   VAL C 202      -0.547  44.996   2.431  1.00 91.43           N  
ATOM   3393  CA  VAL C 202       0.779  44.892   1.830  1.00 91.43           C  
ATOM   3394  C   VAL C 202       1.121  46.193   1.106  1.00 91.43           C  
ATOM   3395  O   VAL C 202       0.232  46.875   0.590  1.00 91.43           O  
ATOM   3396  CB  VAL C 202       0.869  43.699   0.854  1.00 91.43           C  
ATOM   3397  CG1 VAL C 202       0.094  43.992  -0.429  1.00 91.43           C  
ATOM   3398  CG2 VAL C 202       2.327  43.376   0.540  1.00 91.43           C  
ATOM   3399  N   GLY C 203       2.400  46.592   1.009  1.00 91.93           N  
ATOM   3400  CA  GLY C 203       2.955  47.723   0.284  1.00 91.93           C  
ATOM   3401  C   GLY C 203       4.013  47.323  -0.727  1.00 91.93           C  
ATOM   3402  O   GLY C 203       4.336  46.142  -0.861  1.00 91.93           O  
ATOM   3403  N   PRO C 204       4.514  48.287  -1.538  1.00 91.68           N  
ATOM   3404  CA  PRO C 204       5.553  48.009  -2.533  1.00 91.68           C  
ATOM   3405  C   PRO C 204       6.809  47.396  -1.919  1.00 91.68           C  
ATOM   3406  O   PRO C 204       7.539  46.668  -2.597  1.00 91.68           O  
ATOM   3407  CB  PRO C 204       5.852  49.390  -3.124  1.00 91.68           C  
ATOM   3408  CG  PRO C 204       4.681  50.234  -2.736  1.00 91.68           C  
ATOM   3409  CD  PRO C 204       4.032  49.622  -1.528  1.00 91.68           C  
ATOM   3410  N   GLU C 205       7.028  47.605  -0.606  1.00 91.30           N  
ATOM   3411  CA  GLU C 205       8.217  47.073   0.055  1.00 91.30           C  
ATOM   3412  C   GLU C 205       8.083  45.574   0.309  1.00 91.30           C  
ATOM   3413  O   GLU C 205       9.081  44.885   0.529  1.00 91.30           O  
ATOM   3414  CB  GLU C 205       8.473  47.809   1.373  1.00 91.30           C  
ATOM   3415  CG  GLU C 205       7.363  47.635   2.400  1.00 91.30           C  
ATOM   3416  CD  GLU C 205       6.215  48.614   2.214  1.00 91.30           C  
ATOM   3417  OE1 GLU C 205       5.325  48.680   3.092  1.00 91.30           O  
ATOM   3418  OE2 GLU C 205       6.206  49.323   1.183  1.00 91.30           O  
ATOM   3419  N   ASP C 206       6.849  45.176   0.351  1.00 93.72           N  
ATOM   3420  CA  ASP C 206       6.584  43.767   0.624  1.00 93.72           C  
ATOM   3421  C   ASP C 206       6.761  42.922  -0.637  1.00 93.72           C  
ATOM   3422  O   ASP C 206       6.731  41.692  -0.574  1.00 93.72           O  
ATOM   3423  CB  ASP C 206       5.172  43.585   1.185  1.00 93.72           C  
ATOM   3424  CG  ASP C 206       4.987  44.232   2.546  1.00 93.72           C  
ATOM   3425  OD1 ASP C 206       5.855  44.058   3.428  1.00 93.72           O  
ATOM   3426  OD2 ASP C 206       3.963  44.922   2.738  1.00 93.72           O  
ATOM   3427  N   ALA C 207       6.933  43.556  -1.828  1.00 94.17           N  
ATOM   3428  CA  ALA C 207       7.174  42.827  -3.071  1.00 94.17           C  
ATOM   3429  C   ALA C 207       8.560  42.189  -3.073  1.00 94.17           C  
ATOM   3430  O   ALA C 207       9.460  42.643  -2.363  1.00 94.17           O  
ATOM   3431  CB  ALA C 207       7.018  43.757  -4.272  1.00 94.17           C  
ATOM   3432  N   GLY C 208       8.607  41.063  -3.811  1.00 93.67           N  
ATOM   3433  CA  GLY C 208       9.883  40.371  -3.895  1.00 93.67           C  
ATOM   3434  C   GLY C 208       9.743  38.860  -3.899  1.00 93.67           C  
ATOM   3435  O   GLY C 208       8.703  38.329  -4.293  1.00 93.67           O  
ATOM   3436  N   SER C 209      10.923  38.236  -3.454  1.00 95.26           N  
ATOM   3437  CA  SER C 209      10.988  36.778  -3.484  1.00 95.26           C  
ATOM   3438  C   SER C 209      10.905  36.192  -2.078  1.00 95.26           C  
ATOM   3439  O   SER C 209      11.519  36.714  -1.145  1.00 95.26           O  
ATOM   3440  CB  SER C 209      12.276  36.312  -4.164  1.00 95.26           C  
ATOM   3441  OG  SER C 209      12.320  36.748  -5.511  1.00 95.26           O  
ATOM   3442  N   TYR C 210      10.000  35.232  -1.947  1.00 96.40           N  
ATOM   3443  CA  TYR C 210       9.855  34.500  -0.694  1.00 96.40           C  
ATOM   3444  C   TYR C 210      10.102  33.011  -0.901  1.00 96.40           C  
ATOM   3445  O   TYR C 210      10.016  32.510  -2.024  1.00 96.40           O  
ATOM   3446  CB  TYR C 210       8.459  34.721  -0.102  1.00 96.40           C  
ATOM   3447  CG  TYR C 210       8.201  36.144   0.328  1.00 96.40           C  
ATOM   3448  CD1 TYR C 210       8.283  36.513   1.669  1.00 96.40           C  
ATOM   3449  CD2 TYR C 210       7.872  37.123  -0.605  1.00 96.40           C  
ATOM   3450  CE1 TYR C 210       8.043  37.824   2.070  1.00 96.40           C  
ATOM   3451  CE2 TYR C 210       7.630  38.436  -0.214  1.00 96.40           C  
ATOM   3452  CZ  TYR C 210       7.719  38.776   1.123  1.00 96.40           C  
ATOM   3453  OH  TYR C 210       7.481  40.075   1.515  1.00 96.40           O  
ATOM   3454  N   ARG C 211      10.483  32.330   0.151  1.00 95.81           N  
ATOM   3455  CA  ARG C 211      10.725  30.892   0.115  1.00 95.81           C  
ATOM   3456  C   ARG C 211      10.109  30.203   1.328  1.00 95.81           C  
ATOM   3457  O   ARG C 211      10.239  30.685   2.455  1.00 95.81           O  
ATOM   3458  CB  ARG C 211      12.226  30.601   0.054  1.00 95.81           C  
ATOM   3459  CG  ARG C 211      12.561  29.130  -0.135  1.00 95.81           C  
ATOM   3460  CD  ARG C 211      14.065  28.898  -0.202  1.00 95.81           C  
ATOM   3461  NE  ARG C 211      14.718  29.232   1.059  1.00 95.81           N  
ATOM   3462  CZ  ARG C 211      16.035  29.329   1.228  1.00 95.81           C  
ATOM   3463  NH1 ARG C 211      16.866  29.119   0.214  1.00 95.81           N  
ATOM   3464  NH2 ARG C 211      16.524  29.640   2.420  1.00 95.81           N  
ATOM   3465  N   CYS C 212       9.372  29.215   1.041  1.00 96.50           N  
ATOM   3466  CA  CYS C 212       8.820  28.394   2.113  1.00 96.50           C  
ATOM   3467  C   CYS C 212       9.562  27.067   2.222  1.00 96.50           C  
ATOM   3468  O   CYS C 212       9.862  26.433   1.208  1.00 96.50           O  
ATOM   3469  CB  CYS C 212       7.331  28.136   1.878  1.00 96.50           C  
ATOM   3470  SG  CYS C 212       6.624  26.896   2.984  1.00 96.50           S  
ATOM   3471  N   GLU C 213       9.893  26.603   3.380  1.00 94.87           N  
ATOM   3472  CA  GLU C 213      10.541  25.324   3.659  1.00 94.87           C  
ATOM   3473  C   GLU C 213       9.791  24.551   4.739  1.00 94.87           C  
ATOM   3474  O   GLU C 213       9.614  25.047   5.854  1.00 94.87           O  
ATOM   3475  CB  GLU C 213      11.997  25.539   4.079  1.00 94.87           C  
ATOM   3476  CG  GLU C 213      12.798  24.252   4.197  1.00 94.87           C  
ATOM   3477  CD  GLU C 213      14.270  24.487   4.501  1.00 94.87           C  
ATOM   3478  OE1 GLU C 213      14.913  23.602   5.112  1.00 94.87           O  
ATOM   3479  OE2 GLU C 213      14.783  25.565   4.127  1.00 94.87           O  
ATOM   3480  N   LEU C 214       9.292  23.453   4.374  1.00 95.65           N  
ATOM   3481  CA  LEU C 214       8.697  22.554   5.357  1.00 95.65           C  
ATOM   3482  C   LEU C 214       9.734  21.571   5.891  1.00 95.65           C  
ATOM   3483  O   LEU C 214      10.255  20.743   5.139  1.00 95.65           O  
ATOM   3484  CB  LEU C 214       7.521  21.791   4.744  1.00 95.65           C  
ATOM   3485  CG  LEU C 214       6.831  20.768   5.647  1.00 95.65           C  
ATOM   3486  CD1 LEU C 214       6.262  21.454   6.885  1.00 95.65           C  
ATOM   3487  CD2 LEU C 214       5.734  20.034   4.885  1.00 95.65           C  
ATOM   3488  N   GLY C 215       9.942  21.627   7.112  1.00 93.91           N  
ATOM   3489  CA  GLY C 215      10.967  20.798   7.728  1.00 93.91           C  
ATOM   3490  C   GLY C 215      10.511  19.372   7.973  1.00 93.91           C  
ATOM   3491  O   GLY C 215       9.313  19.082   7.937  1.00 93.91           O  
ATOM   3492  N   SER C 216      11.509  18.451   8.166  1.00 92.79           N  
ATOM   3493  CA  SER C 216      11.292  17.046   8.491  1.00 92.79           C  
ATOM   3494  C   SER C 216      12.285  16.561   9.541  1.00 92.79           C  
ATOM   3495  O   SER C 216      13.297  17.219   9.796  1.00 92.79           O  
ATOM   3496  CB  SER C 216      11.402  16.180   7.236  1.00 92.79           C  
ATOM   3497  OG  SER C 216      12.002  14.931   7.537  1.00 92.79           O  
ATOM   3498  N   VAL C 217      11.842  15.549  10.221  1.00 90.07           N  
ATOM   3499  CA  VAL C 217      12.733  14.964  11.218  1.00 90.07           C  
ATOM   3500  C   VAL C 217      13.997  14.442  10.537  1.00 90.07           C  
ATOM   3501  O   VAL C 217      15.036  14.285  11.183  1.00 90.07           O  
ATOM   3502  CB  VAL C 217      12.041  13.825  12.000  1.00 90.07           C  
ATOM   3503  CG1 VAL C 217      10.963  14.384  12.927  1.00 90.07           C  
ATOM   3504  CG2 VAL C 217      11.442  12.803  11.035  1.00 90.07           C  
ATOM   3505  N   ASN C 218      13.795  14.316   9.286  1.00 82.37           N  
ATOM   3506  CA  ASN C 218      14.990  13.977   8.520  1.00 82.37           C  
ATOM   3507  C   ASN C 218      15.845  15.209   8.240  1.00 82.37           C  
ATOM   3508  O   ASN C 218      15.448  16.331   8.559  1.00 82.37           O  
ATOM   3509  CB  ASN C 218      14.609  13.284   7.210  1.00 82.37           C  
ATOM   3510  CG  ASN C 218      14.004  11.912   7.429  1.00 82.37           C  
ATOM   3511  ND2 ASN C 218      13.427  11.343   6.378  1.00 82.37           N  
ATOM   3512  OD1 ASN C 218      14.054  11.367   8.536  1.00 82.37           O  
ATOM   3513  N   SER C 219      17.132  15.199   8.057  1.00 78.05           N  
ATOM   3514  CA  SER C 219      18.062  16.300   7.834  1.00 78.05           C  
ATOM   3515  C   SER C 219      17.679  17.104   6.595  1.00 78.05           C  
ATOM   3516  O   SER C 219      17.998  18.291   6.496  1.00 78.05           O  
ATOM   3517  CB  SER C 219      19.490  15.776   7.689  1.00 78.05           C  
ATOM   3518  OG  SER C 219      19.499  14.363   7.579  1.00 78.05           O  
ATOM   3519  N   SER C 220      16.734  16.607   5.723  1.00 86.44           N  
ATOM   3520  CA  SER C 220      16.350  17.306   4.501  1.00 86.44           C  
ATOM   3521  C   SER C 220      14.908  17.795   4.574  1.00 86.44           C  
ATOM   3522  O   SER C 220      14.057  17.146   5.185  1.00 86.44           O  
ATOM   3523  CB  SER C 220      16.528  16.395   3.284  1.00 86.44           C  
ATOM   3524  OG  SER C 220      15.716  15.240   3.399  1.00 86.44           O  
ATOM   3525  N   PRO C 221      14.699  19.010   4.059  1.00 92.25           N  
ATOM   3526  CA  PRO C 221      13.323  19.516   4.060  1.00 92.25           C  
ATOM   3527  C   PRO C 221      12.372  18.641   3.248  1.00 92.25           C  
ATOM   3528  O   PRO C 221      12.794  17.985   2.292  1.00 92.25           O  
ATOM   3529  CB  PRO C 221      13.459  20.905   3.432  1.00 92.25           C  
ATOM   3530  CG  PRO C 221      14.921  21.066   3.172  1.00 92.25           C  
ATOM   3531  CD  PRO C 221      15.613  19.782   3.527  1.00 92.25           C  
ATOM   3532  N   ALA C 222      11.150  18.605   3.656  1.00 94.83           N  
ATOM   3533  CA  ALA C 222      10.120  17.831   2.967  1.00 94.83           C  
ATOM   3534  C   ALA C 222       9.651  18.547   1.704  1.00 94.83           C  
ATOM   3535  O   ALA C 222       9.448  17.916   0.664  1.00 94.83           O  
ATOM   3536  CB  ALA C 222       8.938  17.568   3.898  1.00 94.83           C  
ATOM   3537  N   THR C 223       9.513  19.871   1.850  1.00 95.55           N  
ATOM   3538  CA  THR C 223       9.021  20.666   0.731  1.00 95.55           C  
ATOM   3539  C   THR C 223       9.713  22.026   0.687  1.00 95.55           C  
ATOM   3540  O   THR C 223       9.997  22.617   1.731  1.00 95.55           O  
ATOM   3541  CB  THR C 223       7.496  20.867   0.816  1.00 95.55           C  
ATOM   3542  CG2 THR C 223       7.004  21.814  -0.274  1.00 95.55           C  
ATOM   3543  OG1 THR C 223       6.844  19.601   0.663  1.00 95.55           O  
ATOM   3544  N   ILE C 224      10.029  22.436  -0.550  1.00 95.62           N  
ATOM   3545  CA  ILE C 224      10.531  23.783  -0.792  1.00 95.62           C  
ATOM   3546  C   ILE C 224       9.716  24.447  -1.900  1.00 95.62           C  
ATOM   3547  O   ILE C 224       9.617  23.916  -3.008  1.00 95.62           O  
ATOM   3548  CB  ILE C 224      12.030  23.769  -1.165  1.00 95.62           C  
ATOM   3549  CG1 ILE C 224      12.856  23.141  -0.036  1.00 95.62           C  
ATOM   3550  CG2 ILE C 224      12.522  25.186  -1.480  1.00 95.62           C  
ATOM   3551  CD1 ILE C 224      14.329  22.956  -0.375  1.00 95.62           C  
ATOM   3552  N   ILE C 225       9.148  25.551  -1.610  1.00 96.08           N  
ATOM   3553  CA  ILE C 225       8.377  26.306  -2.591  1.00 96.08           C  
ATOM   3554  C   ILE C 225       8.878  27.749  -2.642  1.00 96.08           C  
ATOM   3555  O   ILE C 225       9.090  28.375  -1.601  1.00 96.08           O  
ATOM   3556  CB  ILE C 225       6.866  26.274  -2.269  1.00 96.08           C  
ATOM   3557  CG1 ILE C 225       6.338  24.836  -2.324  1.00 96.08           C  
ATOM   3558  CG2 ILE C 225       6.090  27.179  -3.230  1.00 96.08           C  
ATOM   3559  CD1 ILE C 225       4.867  24.702  -1.959  1.00 96.08           C  
ATOM   3560  N   ASN C 226       9.035  28.262  -3.824  1.00 95.28           N  
ATOM   3561  CA  ASN C 226       9.439  29.650  -4.020  1.00 95.28           C  
ATOM   3562  C   ASN C 226       8.270  30.513  -4.488  1.00 95.28           C  
ATOM   3563  O   ASN C 226       7.457  30.074  -5.303  1.00 95.28           O  
ATOM   3564  CB  ASN C 226      10.597  29.736  -5.017  1.00 95.28           C  
ATOM   3565  CG  ASN C 226      11.842  29.024  -4.529  1.00 95.28           C  
ATOM   3566  ND2 ASN C 226      12.327  28.071  -5.315  1.00 95.28           N  
ATOM   3567  OD1 ASN C 226      12.364  29.328  -3.452  1.00 95.28           O  
ATOM   3568  N   PHE C 227       8.199  31.698  -3.876  1.00 96.16           N  
ATOM   3569  CA  PHE C 227       7.138  32.632  -4.233  1.00 96.16           C  
ATOM   3570  C   PHE C 227       7.720  33.920  -4.804  1.00 96.16           C  
ATOM   3571  O   PHE C 227       8.742  34.411  -4.323  1.00 96.16           O  
ATOM   3572  CB  PHE C 227       6.265  32.946  -3.014  1.00 96.16           C  
ATOM   3573  CG  PHE C 227       5.609  31.735  -2.408  1.00 96.16           C  
ATOM   3574  CD1 PHE C 227       4.343  31.335  -2.819  1.00 96.16           C  
ATOM   3575  CD2 PHE C 227       6.258  30.996  -1.428  1.00 96.16           C  
ATOM   3576  CE1 PHE C 227       3.733  30.213  -2.260  1.00 96.16           C  
ATOM   3577  CE2 PHE C 227       5.655  29.874  -0.865  1.00 96.16           C  
ATOM   3578  CZ  PHE C 227       4.392  29.485  -1.282  1.00 96.16           C  
ATOM   3579  N   HIS C 228       7.168  34.351  -5.886  1.00 96.15           N  
ATOM   3580  CA  HIS C 228       7.454  35.676  -6.426  1.00 96.15           C  
ATOM   3581  C   HIS C 228       6.250  36.600  -6.285  1.00 96.15           C  
ATOM   3582  O   HIS C 228       5.245  36.429  -6.980  1.00 96.15           O  
ATOM   3583  CB  HIS C 228       7.872  35.578  -7.894  1.00 96.15           C  
ATOM   3584  CG  HIS C 228       8.368  36.868  -8.465  1.00 96.15           C  
ATOM   3585  CD2 HIS C 228       7.932  37.602  -9.515  1.00 96.15           C  
ATOM   3586  ND1 HIS C 228       9.448  37.546  -7.941  1.00 96.15           N  
ATOM   3587  CE1 HIS C 228       9.654  38.645  -8.648  1.00 96.15           C  
ATOM   3588  NE2 HIS C 228       8.748  38.702  -9.609  1.00 96.15           N  
ATOM   3589  N   VAL C 229       6.391  37.580  -5.417  1.00 95.86           N  
ATOM   3590  CA  VAL C 229       5.269  38.446  -5.074  1.00 95.86           C  
ATOM   3591  C   VAL C 229       5.403  39.780  -5.806  1.00 95.86           C  
ATOM   3592  O   VAL C 229       6.454  40.424  -5.748  1.00 95.86           O  
ATOM   3593  CB  VAL C 229       5.179  38.681  -3.549  1.00 95.86           C  
ATOM   3594  CG1 VAL C 229       4.022  39.622  -3.215  1.00 95.86           C  
ATOM   3595  CG2 VAL C 229       5.021  37.352  -2.814  1.00 95.86           C  
ATOM   3596  N   THR C 230       4.362  40.160  -6.515  1.00 95.12           N  
ATOM   3597  CA  THR C 230       4.271  41.460  -7.171  1.00 95.12           C  
ATOM   3598  C   THR C 230       3.095  42.262  -6.622  1.00 95.12           C  
ATOM   3599  O   THR C 230       1.970  41.761  -6.561  1.00 95.12           O  
ATOM   3600  CB  THR C 230       4.124  41.305  -8.696  1.00 95.12           C  
ATOM   3601  CG2 THR C 230       4.435  42.615  -9.414  1.00 95.12           C  
ATOM   3602  OG1 THR C 230       5.027  40.294  -9.158  1.00 95.12           O  
ATOM   3603  N   VAL C 231       3.400  43.455  -6.143  1.00 93.31           N  
ATOM   3604  CA  VAL C 231       2.357  44.320  -5.604  1.00 93.31           C  
ATOM   3605  C   VAL C 231       1.890  45.300  -6.678  1.00 93.31           C  
ATOM   3606  O   VAL C 231       2.693  46.058  -7.227  1.00 93.31           O  
ATOM   3607  CB  VAL C 231       2.847  45.090  -4.357  1.00 93.31           C  
ATOM   3608  CG1 VAL C 231       1.747  46.004  -3.819  1.00 93.31           C  
ATOM   3609  CG2 VAL C 231       3.313  44.115  -3.277  1.00 93.31           C  
ATOM   3610  N   LEU C 232       0.605  45.253  -6.999  1.00 92.51           N  
ATOM   3611  CA  LEU C 232       0.016  46.121  -8.012  1.00 92.51           C  
ATOM   3612  C   LEU C 232      -0.521  47.403  -7.385  1.00 92.51           C  
ATOM   3613  O   LEU C 232      -1.140  47.365  -6.319  1.00 92.51           O  
ATOM   3614  CB  LEU C 232      -1.108  45.392  -8.754  1.00 92.51           C  
ATOM   3615  CG  LEU C 232      -0.742  44.051  -9.391  1.00 92.51           C  
ATOM   3616  CD1 LEU C 232      -1.999  43.325  -9.859  1.00 92.51           C  
ATOM   3617  CD2 LEU C 232       0.226  44.258 -10.552  1.00 92.51           C  
ATOM   3618  N   PRO C 233      -0.099  48.511  -7.862  1.00 85.43           N  
ATOM   3619  CA  PRO C 233      -0.564  49.786  -7.309  1.00 85.43           C  
ATOM   3620  C   PRO C 233      -2.081  49.941  -7.377  1.00 85.43           C  
ATOM   3621  O   PRO C 233      -2.735  49.289  -8.195  1.00 85.43           O  
ATOM   3622  CB  PRO C 233       0.132  50.826  -8.190  1.00 85.43           C  
ATOM   3623  CG  PRO C 233       0.617  50.059  -9.378  1.00 85.43           C  
ATOM   3624  CD  PRO C 233       0.515  48.592  -9.072  1.00 85.43           C  
ATOM   3625  N   LYS C 234      -2.695  50.427  -6.384  1.00 71.59           N  
ATOM   3626  CA  LYS C 234      -4.132  50.683  -6.355  1.00 71.59           C  
ATOM   3627  C   LYS C 234      -4.587  51.412  -7.616  1.00 71.59           C  
ATOM   3628  O   LYS C 234      -3.909  52.326  -8.090  1.00 71.59           O  
ATOM   3629  CB  LYS C 234      -4.507  51.498  -5.115  1.00 71.59           C  
ATOM   3630  CG  LYS C 234      -5.545  50.829  -4.226  1.00 71.59           C  
ATOM   3631  CD  LYS C 234      -5.860  51.676  -3.000  1.00 71.59           C  
ATOM   3632  CE  LYS C 234      -6.902  51.011  -2.112  1.00 71.59           C  
ATOM   3633  NZ  LYS C 234      -7.204  51.832  -0.902  1.00 71.59           N  
ATOM   3634  N   MET C 235      -5.078  50.750  -8.568  1.00 61.04           N  
ATOM   3635  CA  MET C 235      -5.646  51.514  -9.674  1.00 61.04           C  
ATOM   3636  C   MET C 235      -6.563  52.618  -9.160  1.00 61.04           C  
ATOM   3637  O   MET C 235      -7.408  52.376  -8.296  1.00 61.04           O  
ATOM   3638  CB  MET C 235      -6.415  50.595 -10.625  1.00 61.04           C  
ATOM   3639  CG  MET C 235      -5.528  49.848 -11.607  1.00 61.04           C  
ATOM   3640  SD  MET C 235      -6.374  49.506 -13.199  1.00 61.04           S  
ATOM   3641  CE  MET C 235      -5.227  48.298 -13.919  1.00 61.04           C  
ATOM   3642  N   ILE C 236      -6.050  53.837  -8.892  1.00 51.19           N  
ATOM   3643  CA  ILE C 236      -7.017  54.917  -8.729  1.00 51.19           C  
ATOM   3644  C   ILE C 236      -8.152  54.750  -9.737  1.00 51.19           C  
ATOM   3645  O   ILE C 236      -7.920  54.763 -10.949  1.00 51.19           O  
ATOM   3646  CB  ILE C 236      -6.352  56.302  -8.895  1.00 51.19           C  
ATOM   3647  CG1 ILE C 236      -5.111  56.408  -8.000  1.00 51.19           C  
ATOM   3648  CG2 ILE C 236      -7.350  57.421  -8.584  1.00 51.19           C  
ATOM   3649  CD1 ILE C 236      -4.212  57.593  -8.326  1.00 51.19           C  
ATOM   3650  N   LYS C 237      -9.073  53.738  -9.545  1.00 48.28           N  
ATOM   3651  CA  LYS C 237     -10.243  53.856 -10.412  1.00 48.28           C  
ATOM   3652  C   LYS C 237     -10.595  55.319 -10.663  1.00 48.28           C  
ATOM   3653  O   LYS C 237     -10.871  56.067  -9.723  1.00 48.28           O  
ATOM   3654  CB  LYS C 237     -11.440  53.126  -9.799  1.00 48.28           C  
ATOM   3655  CG  LYS C 237     -11.538  51.659 -10.191  1.00 48.28           C  
ATOM   3656  CD  LYS C 237     -12.781  51.005  -9.602  1.00 48.28           C  
ATOM   3657  CE  LYS C 237     -12.838  49.518  -9.927  1.00 48.28           C  
ATOM   3658  NZ  LYS C 237     -14.037  48.865  -9.320  1.00 48.28           N  
ATOM   3659  N   GLU C 238      -9.829  56.112 -11.492  1.00 44.51           N  
ATOM   3660  CA  GLU C 238     -10.417  57.389 -11.883  1.00 44.51           C  
ATOM   3661  C   GLU C 238     -11.931  57.276 -12.036  1.00 44.51           C  
ATOM   3662  O   GLU C 238     -12.423  56.437 -12.793  1.00 44.51           O  
ATOM   3663  CB  GLU C 238      -9.793  57.891 -13.187  1.00 44.51           C  
ATOM   3664  CG  GLU C 238      -8.960  59.154 -13.024  1.00 44.51           C  
ATOM   3665  CD  GLU C 238      -8.321  59.625 -14.321  1.00 44.51           C  
ATOM   3666  OE1 GLU C 238      -7.714  60.721 -14.336  1.00 44.51           O  
ATOM   3667  OE2 GLU C 238      -8.430  58.894 -15.330  1.00 44.51           O  
ATOM   3668  N   GLU C 239     -12.663  57.281 -10.905  1.00 43.93           N  
ATOM   3669  CA  GLU C 239     -14.117  57.377 -10.998  1.00 43.93           C  
ATOM   3670  C   GLU C 239     -14.538  58.240 -12.184  1.00 43.93           C  
ATOM   3671  O   GLU C 239     -14.180  59.417 -12.260  1.00 43.93           O  
ATOM   3672  CB  GLU C 239     -14.702  57.943  -9.702  1.00 43.93           C  
ATOM   3673  CG  GLU C 239     -15.701  57.016  -9.023  1.00 43.93           C  
ATOM   3674  CD  GLU C 239     -16.248  57.576  -7.720  1.00 43.93           C  
ATOM   3675  OE1 GLU C 239     -17.198  56.985  -7.157  1.00 43.93           O  
ATOM   3676  OE2 GLU C 239     -15.725  58.614  -7.258  1.00 43.93           O  
ATOM   3677  N   LYS C 240     -14.458  57.801 -13.408  1.00 44.66           N  
ATOM   3678  CA  LYS C 240     -15.048  58.598 -14.479  1.00 44.66           C  
ATOM   3679  C   LYS C 240     -16.309  59.314 -14.001  1.00 44.66           C  
ATOM   3680  O   LYS C 240     -17.174  58.702 -13.371  1.00 44.66           O  
ATOM   3681  CB  LYS C 240     -15.370  57.720 -15.689  1.00 44.66           C  
ATOM   3682  CG  LYS C 240     -14.264  57.673 -16.732  1.00 44.66           C  
ATOM   3683  CD  LYS C 240     -14.673  56.848 -17.945  1.00 44.66           C  
ATOM   3684  CE  LYS C 240     -13.536  56.728 -18.950  1.00 44.66           C  
ATOM   3685  NZ  LYS C 240     -13.921  55.889 -20.124  1.00 44.66           N  
ATOM   3686  N   PRO C 241     -16.251  60.674 -13.741  1.00 43.99           N  
ATOM   3687  CA  PRO C 241     -17.448  61.379 -13.277  1.00 43.99           C  
ATOM   3688  C   PRO C 241     -18.721  60.901 -13.970  1.00 43.99           C  
ATOM   3689  O   PRO C 241     -18.676  60.472 -15.126  1.00 43.99           O  
ATOM   3690  CB  PRO C 241     -17.152  62.841 -13.625  1.00 43.99           C  
ATOM   3691  CG  PRO C 241     -15.922  62.790 -14.471  1.00 43.99           C  
ATOM   3692  CD  PRO C 241     -15.437  61.370 -14.524  1.00 43.99           C  
ATOM   3693  N   SER C 242     -19.646  60.253 -13.272  1.00 41.45           N  
ATOM   3694  CA  SER C 242     -20.916  59.833 -13.855  1.00 41.45           C  
ATOM   3695  C   SER C 242     -21.433  60.861 -14.857  1.00 41.45           C  
ATOM   3696  O   SER C 242     -21.416  62.064 -14.583  1.00 41.45           O  
ATOM   3697  CB  SER C 242     -21.960  59.607 -12.760  1.00 41.45           C  
ATOM   3698  OG  SER C 242     -21.395  58.912 -11.662  1.00 41.45           O  
ATOM   3699  N   PRO C 243     -21.270  60.670 -16.216  1.00 38.36           N  
ATOM   3700  CA  PRO C 243     -21.768  61.686 -17.144  1.00 38.36           C  
ATOM   3701  C   PRO C 243     -23.072  62.328 -16.674  1.00 38.36           C  
ATOM   3702  O   PRO C 243     -23.883  61.673 -16.016  1.00 38.36           O  
ATOM   3703  CB  PRO C 243     -21.982  60.905 -18.443  1.00 38.36           C  
ATOM   3704  CG  PRO C 243     -21.924  59.467 -18.036  1.00 38.36           C  
ATOM   3705  CD  PRO C 243     -21.432  59.392 -16.620  1.00 38.36           C  
ATOM   3706  N   ASN C 244     -23.085  63.613 -16.200  1.00 35.24           N  
ATOM   3707  CA  ASN C 244     -24.299  64.341 -15.849  1.00 35.24           C  
ATOM   3708  C   ASN C 244     -25.454  63.989 -16.781  1.00 35.24           C  
ATOM   3709  O   ASN C 244     -25.343  64.144 -17.999  1.00 35.24           O  
ATOM   3710  CB  ASN C 244     -24.044  65.851 -15.866  1.00 35.24           C  
ATOM   3711  CG  ASN C 244     -23.528  66.370 -14.539  1.00 35.24           C  
ATOM   3712  ND2 ASN C 244     -22.968  67.574 -14.552  1.00 35.24           N  
ATOM   3713  OD1 ASN C 244     -23.632  65.696 -13.511  1.00 35.24           O  
ATOM   3714  N   ILE C 245     -26.217  62.873 -16.612  1.00 34.06           N  
ATOM   3715  CA  ILE C 245     -27.429  62.572 -17.366  1.00 34.06           C  
ATOM   3716  C   ILE C 245     -28.252  63.845 -17.551  1.00 34.06           C  
ATOM   3717  O   ILE C 245     -28.667  64.471 -16.572  1.00 34.06           O  
ATOM   3718  CB  ILE C 245     -28.274  61.484 -16.667  1.00 34.06           C  
ATOM   3719  CG1 ILE C 245     -27.478  60.178 -16.558  1.00 34.06           C  
ATOM   3720  CG2 ILE C 245     -29.592  61.261 -17.416  1.00 34.06           C  
ATOM   3721  CD1 ILE C 245     -28.087  59.162 -15.601  1.00 34.06           C  
ATOM   3722  N   VAL C 246     -27.890  64.732 -18.463  1.00 35.32           N  
ATOM   3723  CA  VAL C 246     -28.754  65.848 -18.828  1.00 35.32           C  
ATOM   3724  C   VAL C 246     -30.200  65.369 -18.936  1.00 35.32           C  
ATOM   3725  O   VAL C 246     -30.484  64.385 -19.624  1.00 35.32           O  
ATOM   3726  CB  VAL C 246     -28.309  66.501 -20.156  1.00 35.32           C  
ATOM   3727  CG1 VAL C 246     -29.005  67.846 -20.356  1.00 35.32           C  
ATOM   3728  CG2 VAL C 246     -26.791  66.672 -20.182  1.00 35.32           C  
ATOM   3729  N   THR C 247     -31.059  65.502 -17.879  1.00 31.82           N  
ATOM   3730  CA  THR C 247     -32.494  65.247 -17.911  1.00 31.82           C  
ATOM   3731  C   THR C 247     -33.123  65.843 -19.167  1.00 31.82           C  
ATOM   3732  O   THR C 247     -33.017  67.048 -19.408  1.00 31.82           O  
ATOM   3733  CB  THR C 247     -33.191  65.820 -16.663  1.00 31.82           C  
ATOM   3734  CG2 THR C 247     -33.438  64.733 -15.622  1.00 31.82           C  
ATOM   3735  OG1 THR C 247     -32.364  66.839 -16.087  1.00 31.82           O  
ATOM   3736  N   PRO C 248     -33.231  65.093 -20.256  1.00 30.41           N  
ATOM   3737  CA  PRO C 248     -33.830  65.631 -21.480  1.00 30.41           C  
ATOM   3738  C   PRO C 248     -35.204  66.253 -21.240  1.00 30.41           C  
ATOM   3739  O   PRO C 248     -35.917  66.572 -22.195  1.00 30.41           O  
ATOM   3740  CB  PRO C 248     -33.939  64.402 -22.388  1.00 30.41           C  
ATOM   3741  CG  PRO C 248     -33.510  63.255 -21.531  1.00 30.41           C  
ATOM   3742  CD  PRO C 248     -33.248  63.767 -20.143  1.00 30.41           C  
ATOM   3743  N   GLY C 249     -35.664  66.464 -20.011  1.00 28.52           N  
ATOM   3744  CA  GLY C 249     -37.091  66.213 -19.900  1.00 28.52           C  
ATOM   3745  C   GLY C 249     -37.908  66.934 -20.957  1.00 28.52           C  
ATOM   3746  O   GLY C 249     -38.579  66.298 -21.771  1.00 28.52           O  
ATOM   3747  N   GLU C 250     -38.866  67.818 -20.506  1.00 28.33           N  
ATOM   3748  CA  GLU C 250     -40.238  68.061 -20.941  1.00 28.33           C  
ATOM   3749  C   GLU C 250     -40.282  69.050 -22.102  1.00 28.33           C  
ATOM   3750  O   GLU C 250     -40.150  70.259 -21.899  1.00 28.33           O  
ATOM   3751  CB  GLU C 250     -41.088  68.577 -19.778  1.00 28.33           C  
ATOM   3752  CG  GLU C 250     -42.295  67.703 -19.463  1.00 28.33           C  
ATOM   3753  CD  GLU C 250     -43.024  68.122 -18.197  1.00 28.33           C  
ATOM   3754  OE1 GLU C 250     -44.140  67.613 -17.943  1.00 28.33           O  
ATOM   3755  OE2 GLU C 250     -42.478  68.967 -17.454  1.00 28.33           O  
ATOM   3756  N   ALA C 251     -39.523  68.718 -23.200  1.00 25.73           N  
ATOM   3757  CA  ALA C 251     -39.650  69.748 -24.228  1.00 25.73           C  
ATOM   3758  C   ALA C 251     -41.115  70.001 -24.571  1.00 25.73           C  
ATOM   3759  O   ALA C 251     -41.960  69.117 -24.407  1.00 25.73           O  
ATOM   3760  CB  ALA C 251     -38.875  69.348 -25.481  1.00 25.73           C  
ATOM   3761  N   THR C 252     -41.583  71.182 -25.312  1.00 25.38           N  
ATOM   3762  CA  THR C 252     -42.550  72.228 -25.625  1.00 25.38           C  
ATOM   3763  C   THR C 252     -43.417  71.823 -26.814  1.00 25.38           C  
ATOM   3764  O   THR C 252     -44.243  72.611 -27.283  1.00 25.38           O  
ATOM   3765  CB  THR C 252     -41.848  73.564 -25.930  1.00 25.38           C  
ATOM   3766  CG2 THR C 252     -42.706  74.748 -25.493  1.00 25.38           C  
ATOM   3767  OG1 THR C 252     -40.598  73.611 -25.231  1.00 25.38           O  
ATOM   3768  N   THR C 253     -43.600  70.534 -27.285  1.00 24.79           N  
ATOM   3769  CA  THR C 253     -44.069  70.541 -28.667  1.00 24.79           C  
ATOM   3770  C   THR C 253     -45.389  71.298 -28.786  1.00 24.79           C  
ATOM   3771  O   THR C 253     -46.409  70.865 -28.247  1.00 24.79           O  
ATOM   3772  CB  THR C 253     -44.245  69.110 -29.204  1.00 24.79           C  
ATOM   3773  CG2 THR C 253     -43.212  68.797 -30.282  1.00 24.79           C  
ATOM   3774  OG1 THR C 253     -44.092  68.178 -28.127  1.00 24.79           O  
ATOM   3775  N   GLU C 254     -45.510  72.582 -28.936  1.00 24.66           N  
ATOM   3776  CA  GLU C 254     -46.646  73.359 -29.424  1.00 24.66           C  
ATOM   3777  C   GLU C 254     -47.116  72.854 -30.785  1.00 24.66           C  
ATOM   3778  O   GLU C 254     -48.302  72.579 -30.975  1.00 24.66           O  
ATOM   3779  CB  GLU C 254     -46.284  74.844 -29.511  1.00 24.66           C  
ATOM   3780  CG  GLU C 254     -46.627  75.635 -28.257  1.00 24.66           C  
ATOM   3781  CD  GLU C 254     -46.317  77.118 -28.379  1.00 24.66           C  
ATOM   3782  OE1 GLU C 254     -46.820  77.913 -27.553  1.00 24.66           O  
ATOM   3783  OE2 GLU C 254     -45.566  77.488 -29.309  1.00 24.66           O  
ATOM   3784  N   SER C 255     -46.724  73.381 -32.000  1.00 23.51           N  
ATOM   3785  CA  SER C 255     -47.401  74.263 -32.943  1.00 23.51           C  
ATOM   3786  C   SER C 255     -47.959  73.484 -34.129  1.00 23.51           C  
ATOM   3787  O   SER C 255     -47.451  72.412 -34.468  1.00 23.51           O  
ATOM   3788  CB  SER C 255     -46.448  75.351 -33.440  1.00 23.51           C  
ATOM   3789  OG  SER C 255     -45.180  74.801 -33.756  1.00 23.51           O  
ATOM   3790  N   SER C 256     -48.941  74.018 -34.962  1.00 26.85           N  
ATOM   3791  CA  SER C 256     -50.097  73.955 -35.851  1.00 26.85           C  
ATOM   3792  C   SER C 256     -49.690  73.531 -37.258  1.00 26.85           C  
ATOM   3793  O   SER C 256     -50.506  72.993 -38.010  1.00 26.85           O  
ATOM   3794  CB  SER C 256     -50.808  75.309 -35.903  1.00 26.85           C  
ATOM   3795  OG  SER C 256     -49.887  76.350 -36.178  1.00 26.85           O  
ATOM   3796  N   ILE C 257     -48.535  73.859 -37.703  1.00 22.55           N  
ATOM   3797  CA  ILE C 257     -48.721  74.651 -38.914  1.00 22.55           C  
ATOM   3798  C   ILE C 257     -49.224  73.756 -40.045  1.00 22.55           C  
ATOM   3799  O   ILE C 257     -49.038  72.538 -40.009  1.00 22.55           O  
ATOM   3800  CB  ILE C 257     -47.414  75.360 -39.334  1.00 22.55           C  
ATOM   3801  CG1 ILE C 257     -46.950  76.320 -38.233  1.00 22.55           C  
ATOM   3802  CG2 ILE C 257     -47.601  76.097 -40.662  1.00 22.55           C  
ATOM   3803  CD1 ILE C 257     -45.558  76.896 -38.459  1.00 22.55           C  
ATOM   3804  N   SER C 258     -48.886  74.043 -41.281  1.00 25.13           N  
ATOM   3805  CA  SER C 258     -49.492  74.547 -42.509  1.00 25.13           C  
ATOM   3806  C   SER C 258     -49.749  73.417 -43.502  1.00 25.13           C  
ATOM   3807  O   SER C 258     -50.859  73.278 -44.018  1.00 25.13           O  
ATOM   3808  CB  SER C 258     -48.599  75.608 -43.153  1.00 25.13           C  
ATOM   3809  OG  SER C 258     -49.183  76.102 -44.346  1.00 25.13           O  
ATOM   3810  N   LEU C 259     -48.791  72.749 -44.280  1.00 21.27           N  
ATOM   3811  CA  LEU C 259     -48.880  72.944 -45.724  1.00 21.27           C  
ATOM   3812  C   LEU C 259     -49.530  71.739 -46.396  1.00 21.27           C  
ATOM   3813  O   LEU C 259     -48.852  70.755 -46.705  1.00 21.27           O  
ATOM   3814  CB  LEU C 259     -47.491  73.189 -46.319  1.00 21.27           C  
ATOM   3815  CG  LEU C 259     -47.062  74.650 -46.465  1.00 21.27           C  
ATOM   3816  CD1 LEU C 259     -45.547  74.771 -46.356  1.00 21.27           C  
ATOM   3817  CD2 LEU C 259     -47.557  75.222 -47.788  1.00 21.27           C  
ATOM   3818  N   GLN C 260     -50.443  70.809 -46.044  1.00 28.68           N  
ATOM   3819  CA  GLN C 260     -51.484  70.332 -46.949  1.00 28.68           C  
ATOM   3820  C   GLN C 260     -52.317  71.491 -47.490  1.00 28.68           C  
ATOM   3821  O   GLN C 260     -53.221  71.981 -46.810  1.00 28.68           O  
ATOM   3822  CB  GLN C 260     -52.388  69.320 -46.244  1.00 28.68           C  
ATOM   3823  CG  GLN C 260     -51.880  67.885 -46.316  1.00 28.68           C  
ATOM   3824  CD  GLN C 260     -52.888  66.879 -45.794  1.00 28.68           C  
ATOM   3825  NE2 GLN C 260     -52.662  65.604 -46.094  1.00 28.68           N  
ATOM   3826  OE1 GLN C 260     -53.860  67.244 -45.126  1.00 28.68           O  
ATOM   3827  N   PRO C 261     -52.096  72.632 -48.287  1.00 22.48           N  
ATOM   3828  CA  PRO C 261     -52.114  73.114 -49.670  1.00 22.48           C  
ATOM   3829  C   PRO C 261     -52.281  71.987 -50.687  1.00 22.48           C  
ATOM   3830  O   PRO C 261     -53.139  72.069 -51.569  1.00 22.48           O  
ATOM   3831  CB  PRO C 261     -50.749  73.790 -49.825  1.00 22.48           C  
ATOM   3832  CG  PRO C 261     -49.963  73.342 -48.636  1.00 22.48           C  
ATOM   3833  CD  PRO C 261     -50.870  72.556 -47.732  1.00 22.48           C  
ATOM   3834  N   LEU C 262     -51.221  71.485 -51.702  1.00 28.19           N  
ATOM   3835  CA  LEU C 262     -51.291  71.631 -53.151  1.00 28.19           C  
ATOM   3836  C   LEU C 262     -52.204  70.572 -53.762  1.00 28.19           C  
ATOM   3837  O   LEU C 262     -52.453  69.533 -53.146  1.00 28.19           O  
ATOM   3838  CB  LEU C 262     -49.893  71.532 -53.769  1.00 28.19           C  
ATOM   3839  CG  LEU C 262     -49.192  72.856 -54.075  1.00 28.19           C  
ATOM   3840  CD1 LEU C 262     -47.678  72.676 -54.042  1.00 28.19           C  
ATOM   3841  CD2 LEU C 262     -49.641  73.397 -55.429  1.00 28.19           C  
ATOM   3842  N   GLN C 263     -52.387  70.474 -55.456  1.00 28.53           N  
ATOM   3843  CA  GLN C 263     -52.970  69.645 -56.505  1.00 28.53           C  
ATOM   3844  C   GLN C 263     -52.483  68.203 -56.402  1.00 28.53           C  
ATOM   3845  O   GLN C 263     -51.300  67.958 -56.160  1.00 28.53           O  
ATOM   3846  CB  GLN C 263     -52.638  70.214 -57.886  1.00 28.53           C  
ATOM   3847  CG  GLN C 263     -53.752  71.060 -58.488  1.00 28.53           C  
ATOM   3848  CD  GLN C 263     -53.441  71.522 -59.899  1.00 28.53           C  
ATOM   3849  NE2 GLN C 263     -54.454  72.031 -60.592  1.00 28.53           N  
ATOM   3850  OE1 GLN C 263     -52.301  71.422 -60.362  1.00 28.53           O  
TER   
END
