# Supplementary material for: Deep learning insights into the architecture of the mammalian egg-sperm fusion synapse
Source: eLife. 2024 Apr 26;13:RP93131. doi: 10.7554/eLife.93131 (PMC11052572; doi:10.7554/eLife.93131)
Supplement: Figure 5—figure supplement 1—source data 1. [file elife-93131-fig5-figsupp1-data1.zip › eLife-VOR-RA-2023-93131R1_figure_5-figure_supplement_1-source_data/figure_5-figure_supplement_1d/JUNO_IZUMO4_ranked_0.pdb]

ATOM      1  N   GLY B   1      28.667   0.022 130.222  1.00 66.32           N  
ATOM      2  CA  GLY B   1      30.078   0.157 130.546  1.00 66.32           C  
ATOM      3  C   GLY B   1      30.761   1.276 129.784  1.00 66.32           C  
ATOM      4  O   GLY B   1      30.152   1.906 128.916  1.00 66.32           O  
ATOM      5  N   ASP B   2      31.990   1.744 130.142  1.00 72.05           N  
ATOM      6  CA  ASP B   2      32.818   2.832 129.633  1.00 72.05           C  
ATOM      7  C   ASP B   2      32.968   2.746 128.115  1.00 72.05           C  
ATOM      8  O   ASP B   2      33.237   3.751 127.453  1.00 72.05           O  
ATOM      9  CB  ASP B   2      34.196   2.816 130.299  1.00 72.05           C  
ATOM     10  CG  ASP B   2      34.163   3.293 131.740  1.00 72.05           C  
ATOM     11  OD1 ASP B   2      33.170   3.932 132.149  1.00 72.05           O  
ATOM     12  OD2 ASP B   2      35.142   3.029 132.472  1.00 72.05           O  
ATOM     13  N   GLU B   3      32.579   1.512 127.548  1.00 84.25           N  
ATOM     14  CA  GLU B   3      32.738   1.290 126.114  1.00 84.25           C  
ATOM     15  C   GLU B   3      31.639   1.990 125.321  1.00 84.25           C  
ATOM     16  O   GLU B   3      31.766   2.183 124.110  1.00 84.25           O  
ATOM     17  CB  GLU B   3      32.740  -0.209 125.799  1.00 84.25           C  
ATOM     18  CG  GLU B   3      33.920  -0.961 126.397  1.00 84.25           C  
ATOM     19  CD  GLU B   3      34.161  -2.313 125.744  1.00 84.25           C  
ATOM     20  OE1 GLU B   3      35.124  -3.012 126.135  1.00 84.25           O  
ATOM     21  OE2 GLU B   3      33.383  -2.677 124.836  1.00 84.25           O  
ATOM     22  N   LEU B   4      30.656   2.463 126.035  1.00 91.09           N  
ATOM     23  CA  LEU B   4      29.508   3.061 125.362  1.00 91.09           C  
ATOM     24  C   LEU B   4      29.582   4.584 125.409  1.00 91.09           C  
ATOM     25  O   LEU B   4      28.658   5.269 124.967  1.00 91.09           O  
ATOM     26  CB  LEU B   4      28.202   2.583 126.003  1.00 91.09           C  
ATOM     27  CG  LEU B   4      27.894   1.090 125.880  1.00 91.09           C  
ATOM     28  CD1 LEU B   4      26.642   0.740 126.676  1.00 91.09           C  
ATOM     29  CD2 LEU B   4      27.732   0.696 124.416  1.00 91.09           C  
ATOM     30  N   LEU B   5      30.666   4.995 126.012  1.00 93.57           N  
ATOM     31  CA  LEU B   5      30.824   6.440 126.133  1.00 93.57           C  
ATOM     32  C   LEU B   5      31.783   6.972 125.072  1.00 93.57           C  
ATOM     33  O   LEU B   5      32.766   6.313 124.732  1.00 93.57           O  
ATOM     34  CB  LEU B   5      31.332   6.809 127.528  1.00 93.57           C  
ATOM     35  CG  LEU B   5      30.415   6.455 128.700  1.00 93.57           C  
ATOM     36  CD1 LEU B   5      31.100   6.772 130.025  1.00 93.57           C  
ATOM     37  CD2 LEU B   5      29.090   7.201 128.586  1.00 93.57           C  
ATOM     38  N   ASN B   6      31.442   8.125 124.543  1.00 96.02           N  
ATOM     39  CA  ASN B   6      32.313   8.825 123.606  1.00 96.02           C  
ATOM     40  C   ASN B   6      32.669   7.947 122.409  1.00 96.02           C  
ATOM     41  O   ASN B   6      33.846   7.775 122.088  1.00 96.02           O  
ATOM     42  CB  ASN B   6      33.585   9.304 124.310  1.00 96.02           C  
ATOM     43  CG  ASN B   6      34.319  10.373 123.526  1.00 96.02           C  
ATOM     44  ND2 ASN B   6      35.642  10.385 123.634  1.00 96.02           N  
ATOM     45  OD1 ASN B   6      33.701  11.183 122.829  1.00 96.02           O  
ATOM     46  N   ILE B   7      31.670   7.451 121.848  1.00 96.65           N  
ATOM     47  CA  ILE B   7      31.848   6.583 120.688  1.00 96.65           C  
ATOM     48  C   ILE B   7      30.967   7.071 119.539  1.00 96.65           C  
ATOM     49  O   ILE B   7      30.006   7.812 119.757  1.00 96.65           O  
ATOM     50  CB  ILE B   7      31.519   5.113 121.028  1.00 96.65           C  
ATOM     51  CG1 ILE B   7      30.040   4.969 121.405  1.00 96.65           C  
ATOM     52  CG2 ILE B   7      32.424   4.603 122.153  1.00 96.65           C  
ATOM     53  CD1 ILE B   7      29.535   3.533 121.393  1.00 96.65           C  
ATOM     54  N   CYS B   8      31.355   6.697 118.366  1.00 97.09           N  
ATOM     55  CA  CYS B   8      30.548   6.917 117.172  1.00 97.09           C  
ATOM     56  C   CYS B   8      29.937   5.611 116.678  1.00 97.09           C  
ATOM     57  O   CYS B   8      30.566   4.554 116.768  1.00 97.09           O  
ATOM     58  CB  CYS B   8      31.391   7.547 116.064  1.00 97.09           C  
ATOM     59  SG  CYS B   8      32.105   9.145 116.513  1.00 97.09           S  
ATOM     60  N   MET B   9      28.701   5.711 116.237  1.00 93.70           N  
ATOM     61  CA  MET B   9      28.061   4.538 115.650  1.00 93.70           C  
ATOM     62  C   MET B   9      28.739   4.145 114.343  1.00 93.70           C  
ATOM     63  O   MET B   9      29.221   5.006 113.605  1.00 93.70           O  
ATOM     64  CB  MET B   9      26.573   4.802 115.410  1.00 93.70           C  
ATOM     65  CG  MET B   9      26.299   5.778 114.277  1.00 93.70           C  
ATOM     66  SD  MET B   9      24.505   6.021 113.977  1.00 93.70           S  
ATOM     67  CE  MET B   9      24.002   6.704 115.581  1.00 93.70           C  
ATOM     68  N   ASN B  10      28.782   2.791 114.130  1.00 91.89           N  
ATOM     69  CA  ASN B  10      29.313   2.266 112.876  1.00 91.89           C  
ATOM     70  C   ASN B  10      28.285   2.354 111.751  1.00 91.89           C  
ATOM     71  O   ASN B  10      27.459   1.454 111.587  1.00 91.89           O  
ATOM     72  CB  ASN B  10      29.781   0.821 113.055  1.00 91.89           C  
ATOM     73  CG  ASN B  10      30.511   0.289 111.838  1.00 91.89           C  
ATOM     74  ND2 ASN B  10      30.788  -1.011 111.834  1.00 91.89           N  
ATOM     75  OD1 ASN B  10      30.823   1.038 110.909  1.00 91.89           O  
ATOM     76  N   ALA B  11      28.346   3.498 111.060  1.00 87.52           N  
ATOM     77  CA  ALA B  11      27.451   3.741 109.930  1.00 87.52           C  
ATOM     78  C   ALA B  11      28.173   4.482 108.809  1.00 87.52           C  
ATOM     79  O   ALA B  11      29.319   4.905 108.973  1.00 87.52           O  
ATOM     80  CB  ALA B  11      26.225   4.530 110.382  1.00 87.52           C  
ATOM     81  N   LYS B  12      27.562   4.627 107.696  1.00 79.62           N  
ATOM     82  CA  LYS B  12      28.156   5.095 106.447  1.00 79.62           C  
ATOM     83  C   LYS B  12      28.769   6.483 106.617  1.00 79.62           C  
ATOM     84  O   LYS B  12      29.860   6.752 106.110  1.00 79.62           O  
ATOM     85  CB  LYS B  12      27.113   5.116 105.330  1.00 79.62           C  
ATOM     86  CG  LYS B  12      27.679   5.460 103.960  1.00 79.62           C  
ATOM     87  CD  LYS B  12      26.605   5.407 102.881  1.00 79.62           C  
ATOM     88  CE  LYS B  12      27.161   5.798 101.518  1.00 79.62           C  
ATOM     89  NZ  LYS B  12      26.112   5.746 100.456  1.00 79.62           N  
ATOM     90  N   HIS B  13      28.229   7.361 107.377  1.00 85.78           N  
ATOM     91  CA  HIS B  13      28.629   8.762 107.370  1.00 85.78           C  
ATOM     92  C   HIS B  13      29.341   9.138 108.666  1.00 85.78           C  
ATOM     93  O   HIS B  13      29.836  10.259 108.803  1.00 85.78           O  
ATOM     94  CB  HIS B  13      27.413   9.666 107.158  1.00 85.78           C  
ATOM     95  CG  HIS B  13      26.708   9.428 105.860  1.00 85.78           C  
ATOM     96  CD2 HIS B  13      25.461   8.971 105.596  1.00 85.78           C  
ATOM     97  ND1 HIS B  13      27.300   9.664 104.638  1.00 85.78           N  
ATOM     98  CE1 HIS B  13      26.443   9.363 103.676  1.00 85.78           C  
ATOM     99  NE2 HIS B  13      25.320   8.941 104.231  1.00 85.78           N  
ATOM    100  N   HIS B  14      29.380   8.262 109.552  1.00 92.92           N  
ATOM    101  CA  HIS B  14      29.980   8.545 110.851  1.00 92.92           C  
ATOM    102  C   HIS B  14      31.486   8.308 110.826  1.00 92.92           C  
ATOM    103  O   HIS B  14      31.962   7.383 110.164  1.00 92.92           O  
ATOM    104  CB  HIS B  14      29.331   7.690 111.940  1.00 92.92           C  
ATOM    105  CG  HIS B  14      27.917   8.071 112.240  1.00 92.92           C  
ATOM    106  CD2 HIS B  14      27.392   8.845 113.218  1.00 92.92           C  
ATOM    107  ND1 HIS B  14      26.852   7.636 111.480  1.00 92.92           N  
ATOM    108  CE1 HIS B  14      25.731   8.128 111.981  1.00 92.92           C  
ATOM    109  NE2 HIS B  14      26.031   8.865 113.036  1.00 92.92           N  
ATOM    110  N   LYS B  15      32.239   9.149 111.571  1.00 94.80           N  
ATOM    111  CA  LYS B  15      33.648   8.883 111.848  1.00 94.80           C  
ATOM    112  C   LYS B  15      33.811   7.648 112.729  1.00 94.80           C  
ATOM    113  O   LYS B  15      32.866   7.228 113.401  1.00 94.80           O  
ATOM    114  CB  LYS B  15      34.301  10.093 112.516  1.00 94.80           C  
ATOM    115  CG  LYS B  15      34.327  11.342 111.648  1.00 94.80           C  
ATOM    116  CD  LYS B  15      35.100  12.472 112.314  1.00 94.80           C  
ATOM    117  CE  LYS B  15      34.447  12.903 113.621  1.00 94.80           C  
ATOM    118  NZ  LYS B  15      35.304  13.862 114.379  1.00 94.80           N  
ATOM    119  N   ARG B  16      35.022   7.132 112.705  1.00 94.68           N  
ATOM    120  CA  ARG B  16      35.289   5.943 113.508  1.00 94.68           C  
ATOM    121  C   ARG B  16      35.342   6.285 114.993  1.00 94.68           C  
ATOM    122  O   ARG B  16      34.825   5.537 115.827  1.00 94.68           O  
ATOM    123  CB  ARG B  16      36.601   5.286 113.074  1.00 94.68           C  
ATOM    124  CG  ARG B  16      36.523   4.581 111.730  1.00 94.68           C  
ATOM    125  CD  ARG B  16      37.804   3.822 111.415  1.00 94.68           C  
ATOM    126  NE  ARG B  16      37.728   3.149 110.122  1.00 94.68           N  
ATOM    127  CZ  ARG B  16      38.697   2.404 109.597  1.00 94.68           C  
ATOM    128  NH1 ARG B  16      39.841   2.222 110.247  1.00 94.68           N  
ATOM    129  NH2 ARG B  16      38.523   1.838 108.411  1.00 94.68           N  
ATOM    130  N   VAL B  17      35.953   7.405 115.249  1.00 96.79           N  
ATOM    131  CA  VAL B  17      36.078   7.886 116.621  1.00 96.79           C  
ATOM    132  C   VAL B  17      35.768   9.380 116.675  1.00 96.79           C  
ATOM    133  O   VAL B  17      36.035  10.111 115.718  1.00 96.79           O  
ATOM    134  CB  VAL B  17      37.487   7.613 117.193  1.00 96.79           C  
ATOM    135  CG1 VAL B  17      37.738   6.111 117.317  1.00 96.79           C  
ATOM    136  CG2 VAL B  17      38.554   8.265 116.315  1.00 96.79           C  
ATOM    137  N   PRO B  18      35.155   9.741 117.800  1.00 97.93           N  
ATOM    138  CA  PRO B  18      34.877  11.174 117.925  1.00 97.93           C  
ATOM    139  C   PRO B  18      36.147  12.022 117.924  1.00 97.93           C  
ATOM    140  O   PRO B  18      37.172  11.607 118.471  1.00 97.93           O  
ATOM    141  CB  PRO B  18      34.153  11.277 119.270  1.00 97.93           C  
ATOM    142  CG  PRO B  18      33.726   9.879 119.582  1.00 97.93           C  
ATOM    143  CD  PRO B  18      34.698   8.929 118.941  1.00 97.93           C  
ATOM    144  N   SER B  19      36.175  13.140 117.332  1.00 98.01           N  
ATOM    145  CA  SER B  19      37.282  14.088 117.262  1.00 98.01           C  
ATOM    146  C   SER B  19      36.785  15.495 116.947  1.00 98.01           C  
ATOM    147  O   SER B  19      35.670  15.670 116.453  1.00 98.01           O  
ATOM    148  CB  SER B  19      38.297  13.649 116.206  1.00 98.01           C  
ATOM    149  OG  SER B  19      37.712  13.644 114.916  1.00 98.01           O  
ATOM    150  N   PRO B  20      37.624  16.494 117.263  1.00 97.70           N  
ATOM    151  CA  PRO B  20      37.222  17.869 116.959  1.00 97.70           C  
ATOM    152  C   PRO B  20      37.059  18.117 115.460  1.00 97.70           C  
ATOM    153  O   PRO B  20      37.780  17.528 114.651  1.00 97.70           O  
ATOM    154  CB  PRO B  20      38.370  18.706 117.529  1.00 97.70           C  
ATOM    155  CG  PRO B  20      38.988  17.840 118.579  1.00 97.70           C  
ATOM    156  CD  PRO B  20      38.875  16.407 118.145  1.00 97.70           C  
ATOM    157  N   GLU B  21      36.041  18.831 115.120  1.00 96.98           N  
ATOM    158  CA  GLU B  21      35.747  19.358 113.790  1.00 96.98           C  
ATOM    159  C   GLU B  21      35.437  20.851 113.843  1.00 96.98           C  
ATOM    160  O   GLU B  21      34.276  21.244 113.974  1.00 96.98           O  
ATOM    161  CB  GLU B  21      34.577  18.599 113.158  1.00 96.98           C  
ATOM    162  CG  GLU B  21      34.864  17.127 112.903  1.00 96.98           C  
ATOM    163  CD  GLU B  21      35.769  16.891 111.704  1.00 96.98           C  
ATOM    164  OE1 GLU B  21      36.277  15.758 111.542  1.00 96.98           O  
ATOM    165  OE2 GLU B  21      35.974  17.847 110.923  1.00 96.98           O  
ATOM    166  N   ASP B  22      36.438  21.760 113.630  1.00 94.19           N  
ATOM    167  CA  ASP B  22      36.372  23.188 113.921  1.00 94.19           C  
ATOM    168  C   ASP B  22      35.448  23.907 112.941  1.00 94.19           C  
ATOM    169  O   ASP B  22      34.888  24.957 113.264  1.00 94.19           O  
ATOM    170  CB  ASP B  22      37.770  23.810 113.879  1.00 94.19           C  
ATOM    171  CG  ASP B  22      38.684  23.289 114.973  1.00 94.19           C  
ATOM    172  OD1 ASP B  22      38.181  22.815 116.015  1.00 94.19           O  
ATOM    173  OD2 ASP B  22      39.919  23.356 114.794  1.00 94.19           O  
ATOM    174  N   LYS B  23      35.153  23.319 111.796  1.00 94.47           N  
ATOM    175  CA  LYS B  23      34.461  24.075 110.757  1.00 94.47           C  
ATOM    176  C   LYS B  23      33.085  23.481 110.469  1.00 94.47           C  
ATOM    177  O   LYS B  23      32.593  23.559 109.342  1.00 94.47           O  
ATOM    178  CB  LYS B  23      35.294  24.111 109.474  1.00 94.47           C  
ATOM    179  CG  LYS B  23      36.605  24.873 109.609  1.00 94.47           C  
ATOM    180  CD  LYS B  23      37.323  24.993 108.271  1.00 94.47           C  
ATOM    181  CE  LYS B  23      38.618  25.781 108.399  1.00 94.47           C  
ATOM    182  NZ  LYS B  23      39.311  25.927 107.083  1.00 94.47           N  
ATOM    183  N   LEU B  24      32.457  22.838 111.504  1.00 96.50           N  
ATOM    184  CA  LEU B  24      31.113  22.310 111.295  1.00 96.50           C  
ATOM    185  C   LEU B  24      30.142  23.424 110.920  1.00 96.50           C  
ATOM    186  O   LEU B  24      30.304  24.567 111.354  1.00 96.50           O  
ATOM    187  CB  LEU B  24      30.620  21.588 112.552  1.00 96.50           C  
ATOM    188  CG  LEU B  24      31.302  20.260 112.884  1.00 96.50           C  
ATOM    189  CD1 LEU B  24      30.673  19.636 114.124  1.00 96.50           C  
ATOM    190  CD2 LEU B  24      31.220  19.305 111.698  1.00 96.50           C  
ATOM    191  N   TYR B  25      29.157  23.080 110.230  1.00 94.86           N  
ATOM    192  CA  TYR B  25      28.299  24.069 109.590  1.00 94.86           C  
ATOM    193  C   TYR B  25      27.057  24.343 110.431  1.00 94.86           C  
ATOM    194  O   TYR B  25      26.359  23.411 110.838  1.00 94.86           O  
ATOM    195  CB  TYR B  25      27.889  23.600 108.190  1.00 94.86           C  
ATOM    196  CG  TYR B  25      27.153  24.647 107.389  1.00 94.86           C  
ATOM    197  CD1 TYR B  25      25.826  24.458 107.012  1.00 94.86           C  
ATOM    198  CD2 TYR B  25      27.785  25.826 107.009  1.00 94.86           C  
ATOM    199  CE1 TYR B  25      25.146  25.420 106.271  1.00 94.86           C  
ATOM    200  CE2 TYR B  25      27.115  26.794 106.269  1.00 94.86           C  
ATOM    201  CZ  TYR B  25      25.797  26.583 105.905  1.00 94.86           C  
ATOM    202  OH  TYR B  25      25.129  27.538 105.173  1.00 94.86           O  
ATOM    203  N   GLU B  26      26.745  25.628 110.758  1.00 94.54           N  
ATOM    204  CA  GLU B  26      25.536  26.197 111.346  1.00 94.54           C  
ATOM    205  C   GLU B  26      25.013  25.329 112.486  1.00 94.54           C  
ATOM    206  O   GLU B  26      25.610  25.287 113.564  1.00 94.54           O  
ATOM    207  CB  GLU B  26      24.452  26.374 110.279  1.00 94.54           C  
ATOM    208  CG  GLU B  26      24.716  27.522 109.316  1.00 94.54           C  
ATOM    209  CD  GLU B  26      23.483  27.946 108.535  1.00 94.54           C  
ATOM    210  OE1 GLU B  26      23.559  28.934 107.770  1.00 94.54           O  
ATOM    211  OE2 GLU B  26      22.432  27.285 108.689  1.00 94.54           O  
ATOM    212  N   GLU B  27      23.913  24.537 112.262  1.00 96.48           N  
ATOM    213  CA  GLU B  27      23.224  23.823 113.333  1.00 96.48           C  
ATOM    214  C   GLU B  27      24.082  22.684 113.877  1.00 96.48           C  
ATOM    215  O   GLU B  27      23.795  22.139 114.945  1.00 96.48           O  
ATOM    216  CB  GLU B  27      21.881  23.281 112.840  1.00 96.48           C  
ATOM    217  CG  GLU B  27      20.890  24.364 112.438  1.00 96.48           C  
ATOM    218  CD  GLU B  27      20.605  25.360 113.551  1.00 96.48           C  
ATOM    219  OE1 GLU B  27      20.333  26.544 113.250  1.00 96.48           O  
ATOM    220  OE2 GLU B  27      20.655  24.953 114.732  1.00 96.48           O  
ATOM    221  N   CYS B  28      25.151  22.359 113.270  1.00 97.96           N  
ATOM    222  CA  CYS B  28      25.997  21.263 113.726  1.00 97.96           C  
ATOM    223  C   CYS B  28      27.184  21.787 114.527  1.00 97.96           C  
ATOM    224  O   CYS B  28      27.959  21.004 115.079  1.00 97.96           O  
ATOM    225  CB  CYS B  28      26.494  20.439 112.539  1.00 97.96           C  
ATOM    226  SG  CYS B  28      25.178  19.597 111.634  1.00 97.96           S  
ATOM    227  N   ILE B  29      27.295  23.091 114.760  1.00 97.90           N  
ATOM    228  CA  ILE B  29      28.432  23.757 115.386  1.00 97.90           C  
ATOM    229  C   ILE B  29      28.547  23.320 116.844  1.00 97.90           C  
ATOM    230  O   ILE B  29      29.654  23.164 117.366  1.00 97.90           O  
ATOM    231  CB  ILE B  29      28.307  25.294 115.294  1.00 97.90           C  
ATOM    232  CG1 ILE B  29      28.595  25.769 113.865  1.00 97.90           C  
ATOM    233  CG2 ILE B  29      29.246  25.972 116.297  1.00 97.90           C  
ATOM    234  CD1 ILE B  29      28.320  27.250 113.638  1.00 97.90           C  
ATOM    235  N   PRO B  30      27.474  23.062 117.537  1.00 98.25           N  
ATOM    236  CA  PRO B  30      27.598  22.723 118.957  1.00 98.25           C  
ATOM    237  C   PRO B  30      28.501  21.515 119.199  1.00 98.25           C  
ATOM    238  O   PRO B  30      29.038  21.352 120.297  1.00 98.25           O  
ATOM    239  CB  PRO B  30      26.156  22.418 119.373  1.00 98.25           C  
ATOM    240  CG  PRO B  30      25.313  23.283 118.492  1.00 98.25           C  
ATOM    241  CD  PRO B  30      25.932  23.316 117.124  1.00 98.25           C  
ATOM    242  N   TRP B  31      28.708  20.706 118.202  1.00 98.33           N  
ATOM    243  CA  TRP B  31      29.494  19.491 118.380  1.00 98.33           C  
ATOM    244  C   TRP B  31      30.915  19.680 117.857  1.00 98.33           C  
ATOM    245  O   TRP B  31      31.673  18.714 117.740  1.00 98.33           O  
ATOM    246  CB  TRP B  31      28.828  18.309 117.670  1.00 98.33           C  
ATOM    247  CG  TRP B  31      27.581  17.819 118.342  1.00 98.33           C  
ATOM    248  CD1 TRP B  31      27.496  16.910 119.359  1.00 98.33           C  
ATOM    249  CD2 TRP B  31      26.238  18.212 118.040  1.00 98.33           C  
ATOM    250  CE2 TRP B  31      25.388  17.499 118.915  1.00 98.33           C  
ATOM    251  CE3 TRP B  31      25.671  19.097 117.114  1.00 98.33           C  
ATOM    252  NE1 TRP B  31      26.179  16.713 119.707  1.00 98.33           N  
ATOM    253  CZ2 TRP B  31      23.999  17.646 118.890  1.00 98.33           C  
ATOM    254  CZ3 TRP B  31      24.288  19.242 117.091  1.00 98.33           C  
ATOM    255  CH2 TRP B  31      23.470  18.519 117.975  1.00 98.33           C  
ATOM    256  N   LYS B  32      31.381  20.881 117.586  1.00 97.76           N  
ATOM    257  CA  LYS B  32      32.655  21.156 116.928  1.00 97.76           C  
ATOM    258  C   LYS B  32      33.824  20.610 117.743  1.00 97.76           C  
ATOM    259  O   LYS B  32      34.842  20.201 117.181  1.00 97.76           O  
ATOM    260  CB  LYS B  32      32.829  22.659 116.703  1.00 97.76           C  
ATOM    261  CG  LYS B  32      33.001  23.461 117.984  1.00 97.76           C  
ATOM    262  CD  LYS B  32      33.197  24.943 117.694  1.00 97.76           C  
ATOM    263  CE  LYS B  32      33.455  25.734 118.969  1.00 97.76           C  
ATOM    264  NZ  LYS B  32      33.978  27.102 118.676  1.00 97.76           N  
ATOM    265  N   ASP B  33      33.707  20.523 119.057  1.00 97.47           N  
ATOM    266  CA  ASP B  33      34.826  20.138 119.910  1.00 97.47           C  
ATOM    267  C   ASP B  33      34.988  18.619 119.953  1.00 97.47           C  
ATOM    268  O   ASP B  33      36.059  18.113 120.294  1.00 97.47           O  
ATOM    269  CB  ASP B  33      34.637  20.686 121.326  1.00 97.47           C  
ATOM    270  CG  ASP B  33      34.723  22.200 121.391  1.00 97.47           C  
ATOM    271  OD1 ASP B  33      35.524  22.799 120.641  1.00 97.47           O  
ATOM    272  OD2 ASP B  33      33.985  22.801 122.203  1.00 97.47           O  
ATOM    273  N   ASN B  34      34.043  17.907 119.697  1.00 98.18           N  
ATOM    274  CA  ASN B  34      34.031  16.449 119.735  1.00 98.18           C  
ATOM    275  C   ASN B  34      32.852  15.877 118.952  1.00 98.18           C  
ATOM    276  O   ASN B  34      31.760  15.710 119.499  1.00 98.18           O  
ATOM    277  CB  ASN B  34      34.000  15.949 121.180  1.00 98.18           C  
ATOM    278  CG  ASN B  34      34.394  14.490 121.303  1.00 98.18           C  
ATOM    279  ND2 ASN B  34      33.917  13.833 122.353  1.00 98.18           N  
ATOM    280  OD1 ASN B  34      35.121  13.958 120.460  1.00 98.18           O  
ATOM    281  N   ALA B  35      33.074  15.593 117.688  1.00 98.54           N  
ATOM    282  CA  ALA B  35      31.967  15.242 116.803  1.00 98.54           C  
ATOM    283  C   ALA B  35      32.190  13.878 116.159  1.00 98.54           C  
ATOM    284  O   ALA B  35      33.330  13.489 115.893  1.00 98.54           O  
ATOM    285  CB  ALA B  35      31.785  16.311 115.728  1.00 98.54           C  
ATOM    286  N   CYS B  36      31.137  13.183 115.886  1.00 98.46           N  
ATOM    287  CA  CYS B  36      31.136  11.934 115.132  1.00 98.46           C  
ATOM    288  C   CYS B  36      30.885  12.193 113.651  1.00 98.46           C  
ATOM    289  O   CYS B  36      30.839  11.255 112.852  1.00 98.46           O  
ATOM    290  CB  CYS B  36      30.076  10.979 115.679  1.00 98.46           C  
ATOM    291  SG  CYS B  36      30.507  10.249 117.274  1.00 98.46           S  
ATOM    292  N   CYS B  37      30.734  13.442 113.248  1.00 96.85           N  
ATOM    293  CA  CYS B  37      30.499  13.796 111.852  1.00 96.85           C  
ATOM    294  C   CYS B  37      31.668  14.595 111.287  1.00 96.85           C  
ATOM    295  O   CYS B  37      32.473  15.141 112.041  1.00 96.85           O  
ATOM    296  CB  CYS B  37      29.206  14.599 111.714  1.00 96.85           C  
ATOM    297  SG  CYS B  37      29.246  16.195 112.558  1.00 96.85           S  
ATOM    298  N   THR B  38      31.787  14.579 109.994  1.00 93.45           N  
ATOM    299  CA  THR B  38      32.760  15.401 109.283  1.00 93.45           C  
ATOM    300  C   THR B  38      32.127  16.708 108.817  1.00 93.45           C  
ATOM    301  O   THR B  38      30.909  16.878 108.900  1.00 93.45           O  
ATOM    302  CB  THR B  38      33.347  14.651 108.073  1.00 93.45           C  
ATOM    303  CG2 THR B  38      33.971  13.326 108.497  1.00 93.45           C  
ATOM    304  OG1 THR B  38      32.303  14.394 107.126  1.00 93.45           O  
ATOM    305  N   LEU B  39      33.002  17.624 108.382  1.00 92.96           N  
ATOM    306  CA  LEU B  39      32.506  18.870 107.810  1.00 92.96           C  
ATOM    307  C   LEU B  39      31.558  18.598 106.648  1.00 92.96           C  
ATOM    308  O   LEU B  39      30.506  19.232 106.536  1.00 92.96           O  
ATOM    309  CB  LEU B  39      33.673  19.744 107.338  1.00 92.96           C  
ATOM    310  CG  LEU B  39      33.301  21.007 106.558  1.00 92.96           C  
ATOM    311  CD1 LEU B  39      32.440  21.926 107.420  1.00 92.96           C  
ATOM    312  CD2 LEU B  39      34.556  21.731 106.084  1.00 92.96           C  
ATOM    313  N   THR B  40      31.866  17.639 105.786  1.00 87.92           N  
ATOM    314  CA  THR B  40      31.040  17.308 104.629  1.00 87.92           C  
ATOM    315  C   THR B  40      29.666  16.813 105.069  1.00 87.92           C  
ATOM    316  O   THR B  40      28.645  17.219 104.509  1.00 87.92           O  
ATOM    317  CB  THR B  40      31.715  16.241 103.749  1.00 87.92           C  
ATOM    318  CG2 THR B  40      30.869  15.927 102.519  1.00 87.92           C  
ATOM    319  OG1 THR B  40      32.997  16.722 103.323  1.00 87.92           O  
ATOM    320  N   THR B  41      29.648  15.998 106.063  1.00 90.40           N  
ATOM    321  CA  THR B  41      28.380  15.496 106.582  1.00 90.40           C  
ATOM    322  C   THR B  41      27.531  16.638 107.132  1.00 90.40           C  
ATOM    323  O   THR B  41      26.312  16.657 106.948  1.00 90.40           O  
ATOM    324  CB  THR B  41      28.606  14.443 107.683  1.00 90.40           C  
ATOM    325  CG2 THR B  41      27.281  13.875 108.180  1.00 90.40           C  
ATOM    326  OG1 THR B  41      29.404  13.375 107.158  1.00 90.40           O  
ATOM    327  N   SER B  42      28.187  17.608 107.813  1.00 94.08           N  
ATOM    328  CA  SER B  42      27.455  18.749 108.353  1.00 94.08           C  
ATOM    329  C   SER B  42      26.864  19.605 107.238  1.00 94.08           C  
ATOM    330  O   SER B  42      25.771  20.156 107.384  1.00 94.08           O  
ATOM    331  CB  SER B  42      28.366  19.602 109.236  1.00 94.08           C  
ATOM    332  OG  SER B  42      29.273  20.351 108.445  1.00 94.08           O  
ATOM    333  N   TRP B  43      27.537  19.740 106.127  1.00 91.62           N  
ATOM    334  CA  TRP B  43      26.996  20.425 104.958  1.00 91.62           C  
ATOM    335  C   TRP B  43      25.791  19.676 104.397  1.00 91.62           C  
ATOM    336  O   TRP B  43      24.749  20.277 104.126  1.00 91.62           O  
ATOM    337  CB  TRP B  43      28.069  20.575 103.875  1.00 91.62           C  
ATOM    338  CG  TRP B  43      29.033  21.695 104.125  1.00 91.62           C  
ATOM    339  CD1 TRP B  43      28.835  22.793 104.916  1.00 91.62           C  
ATOM    340  CD2 TRP B  43      30.348  21.828 103.577  1.00 91.62           C  
ATOM    341  CE2 TRP B  43      30.890  23.032 104.078  1.00 91.62           C  
ATOM    342  CE3 TRP B  43      31.120  21.045 102.708  1.00 91.62           C  
ATOM    343  NE1 TRP B  43      29.949  23.600 104.892  1.00 91.62           N  
ATOM    344  CZ2 TRP B  43      32.173  23.471 103.740  1.00 91.62           C  
ATOM    345  CZ3 TRP B  43      32.396  21.484 102.373  1.00 91.62           C  
ATOM    346  CH2 TRP B  43      32.907  22.686 102.888  1.00 91.62           C  
ATOM    347  N   GLU B  44      25.945  18.392 104.230  1.00 87.79           N  
ATOM    348  CA  GLU B  44      24.900  17.558 103.647  1.00 87.79           C  
ATOM    349  C   GLU B  44      23.638  17.573 104.504  1.00 87.79           C  
ATOM    350  O   GLU B  44      22.524  17.497 103.981  1.00 87.79           O  
ATOM    351  CB  GLU B  44      25.396  16.120 103.468  1.00 87.79           C  
ATOM    352  CG  GLU B  44      26.415  15.956 102.351  1.00 87.79           C  
ATOM    353  CD  GLU B  44      26.898  14.524 102.184  1.00 87.79           C  
ATOM    354  OE1 GLU B  44      27.547  14.218 101.159  1.00 87.79           O  
ATOM    355  OE2 GLU B  44      26.622  13.701 103.086  1.00 87.79           O  
ATOM    356  N   ALA B  45      23.784  17.723 105.780  1.00 90.94           N  
ATOM    357  CA  ALA B  45      22.659  17.783 106.710  1.00 90.94           C  
ATOM    358  C   ALA B  45      21.790  19.009 106.440  1.00 90.94           C  
ATOM    359  O   ALA B  45      20.616  19.038 106.815  1.00 90.94           O  
ATOM    360  CB  ALA B  45      23.160  17.796 108.151  1.00 90.94           C  
ATOM    361  N   HIS B  46      22.329  19.990 105.810  1.00 90.21           N  
ATOM    362  CA  HIS B  46      21.632  21.254 105.604  1.00 90.21           C  
ATOM    363  C   HIS B  46      21.093  21.360 104.181  1.00 90.21           C  
ATOM    364  O   HIS B  46      20.460  22.356 103.825  1.00 90.21           O  
ATOM    365  CB  HIS B  46      22.561  22.433 105.902  1.00 90.21           C  
ATOM    366  CG  HIS B  46      22.808  22.648 107.361  1.00 90.21           C  
ATOM    367  CD2 HIS B  46      22.299  23.559 108.224  1.00 90.21           C  
ATOM    368  ND1 HIS B  46      23.677  21.867 108.092  1.00 90.21           N  
ATOM    369  CE1 HIS B  46      23.692  22.289 109.345  1.00 90.21           C  
ATOM    370  NE2 HIS B  46      22.865  23.315 109.452  1.00 90.21           N  
ATOM    371  N   LEU B  47      21.334  20.315 103.408  1.00 84.67           N  
ATOM    372  CA  LEU B  47      20.814  20.328 102.045  1.00 84.67           C  
ATOM    373  C   LEU B  47      19.325  19.997 102.028  1.00 84.67           C  
ATOM    374  O   LEU B  47      18.849  19.219 102.858  1.00 84.67           O  
ATOM    375  CB  LEU B  47      21.580  19.333 101.170  1.00 84.67           C  
ATOM    376  CG  LEU B  47      23.049  19.661 100.896  1.00 84.67           C  
ATOM    377  CD1 LEU B  47      23.712  18.524 100.126  1.00 84.67           C  
ATOM    378  CD2 LEU B  47      23.170  20.975 100.131  1.00 84.67           C  
ATOM    379  N   ASP B  48      18.568  20.590 101.105  1.00 74.21           N  
ATOM    380  CA  ASP B  48      17.141  20.326 100.947  1.00 74.21           C  
ATOM    381  C   ASP B  48      16.894  18.881 100.519  1.00 74.21           C  
ATOM    382  O   ASP B  48      15.885  18.281 100.895  1.00 74.21           O  
ATOM    383  CB  ASP B  48      16.526  21.289  99.929  1.00 74.21           C  
ATOM    384  CG  ASP B  48      16.553  22.735 100.390  1.00 74.21           C  
ATOM    385  OD1 ASP B  48      16.589  22.986 101.614  1.00 74.21           O  
ATOM    386  OD2 ASP B  48      16.534  23.634  99.521  1.00 74.21           O  
ATOM    387  N   VAL B  49      17.733  18.405  99.699  1.00 66.24           N  
ATOM    388  CA  VAL B  49      17.728  16.996  99.317  1.00 66.24           C  
ATOM    389  C   VAL B  49      18.955  16.300  99.899  1.00 66.24           C  
ATOM    390  O   VAL B  49      20.084  16.561  99.476  1.00 66.24           O  
ATOM    391  CB  VAL B  49      17.693  16.824  97.782  1.00 66.24           C  
ATOM    392  CG1 VAL B  49      17.419  15.369  97.408  1.00 66.24           C  
ATOM    393  CG2 VAL B  49      16.642  17.746  97.166  1.00 66.24           C  
ATOM    394  N   SER B  50      18.767  15.856 101.194  1.00 58.72           N  
ATOM    395  CA  SER B  50      19.935  15.287 101.859  1.00 58.72           C  
ATOM    396  C   SER B  50      20.191  13.856 101.396  1.00 58.72           C  
ATOM    397  O   SER B  50      19.281  13.024 101.401  1.00 58.72           O  
ATOM    398  CB  SER B  50      19.755  15.315 103.378  1.00 58.72           C  
ATOM    399  OG  SER B  50      20.810  14.623 104.023  1.00 58.72           O  
ATOM    400  N   PRO B  51      21.435  13.643 100.702  1.00 48.70           N  
ATOM    401  CA  PRO B  51      21.808  12.273 100.340  1.00 48.70           C  
ATOM    402  C   PRO B  51      21.842  11.332 101.542  1.00 48.70           C  
ATOM    403  O   PRO B  51      21.863  10.110 101.373  1.00 48.70           O  
ATOM    404  CB  PRO B  51      23.205  12.436  99.735  1.00 48.70           C  
ATOM    405  CG  PRO B  51      23.440  13.912  99.710  1.00 48.70           C  
ATOM    406  CD  PRO B  51      22.319  14.587 100.447  1.00 48.70           C  
ATOM    407  N   LEU B  52      21.968  11.968 102.779  1.00 47.45           N  
ATOM    408  CA  LEU B  52      22.081  11.118 103.960  1.00 47.45           C  
ATOM    409  C   LEU B  52      20.912  10.142 104.040  1.00 47.45           C  
ATOM    410  O   LEU B  52      21.095   8.976 104.398  1.00 47.45           O  
ATOM    411  CB  LEU B  52      22.138  11.970 105.230  1.00 47.45           C  
ATOM    412  CG  LEU B  52      23.416  12.784 105.444  1.00 47.45           C  
ATOM    413  CD1 LEU B  52      23.201  13.833 106.529  1.00 47.45           C  
ATOM    414  CD2 LEU B  52      24.580  11.866 105.803  1.00 47.45           C  
ATOM    415  N   TYR B  53      19.809  10.635 103.548  1.00 53.06           N  
ATOM    416  CA  TYR B  53      18.631   9.791 103.710  1.00 53.06           C  
ATOM    417  C   TYR B  53      17.792   9.775 102.438  1.00 53.06           C  
ATOM    418  O   TYR B  53      16.694   9.214 102.418  1.00 53.06           O  
ATOM    419  CB  TYR B  53      17.782  10.275 104.890  1.00 53.06           C  
ATOM    420  CG  TYR B  53      18.527  10.304 106.202  1.00 53.06           C  
ATOM    421  CD1 TYR B  53      18.802   9.128 106.896  1.00 53.06           C  
ATOM    422  CD2 TYR B  53      18.955  11.508 106.752  1.00 53.06           C  
ATOM    423  CE1 TYR B  53      19.486   9.151 108.107  1.00 53.06           C  
ATOM    424  CE2 TYR B  53      19.641  11.543 107.962  1.00 53.06           C  
ATOM    425  CZ  TYR B  53      19.902  10.361 108.631  1.00 53.06           C  
ATOM    426  OH  TYR B  53      20.580  10.389 109.829  1.00 53.06           O  
ATOM    427  N   ASN B  54      18.550  10.059 101.279  1.00 50.67           N  
ATOM    428  CA  ASN B  54      17.731  10.216 100.082  1.00 50.67           C  
ATOM    429  C   ASN B  54      16.367  10.816 100.412  1.00 50.67           C  
ATOM    430  O   ASN B  54      15.335  10.293  99.989  1.00 50.67           O  
ATOM    431  CB  ASN B  54      17.562   8.874  99.367  1.00 50.67           C  
ATOM    432  CG  ASN B  54      18.705   8.569  98.420  1.00 50.67           C  
ATOM    433  ND2 ASN B  54      18.813   7.311  98.006  1.00 50.67           N  
ATOM    434  OD1 ASN B  54      19.487   9.455  98.064  1.00 50.67           O  
ATOM    435  N   PHE B  55      16.433  11.692 101.474  1.00 61.75           N  
ATOM    436  CA  PHE B  55      15.260  12.279 102.111  1.00 61.75           C  
ATOM    437  C   PHE B  55      15.082  13.731 101.685  1.00 61.75           C  
ATOM    438  O   PHE B  55      16.054  14.486 101.614  1.00 61.75           O  
ATOM    439  CB  PHE B  55      15.375  12.189 103.636  1.00 61.75           C  
ATOM    440  CG  PHE B  55      14.275  12.909 104.370  1.00 61.75           C  
ATOM    441  CD1 PHE B  55      14.481  14.184 104.880  1.00 61.75           C  
ATOM    442  CD2 PHE B  55      13.036  12.308 104.550  1.00 61.75           C  
ATOM    443  CE1 PHE B  55      13.464  14.852 105.560  1.00 61.75           C  
ATOM    444  CE2 PHE B  55      12.016  12.969 105.229  1.00 61.75           C  
ATOM    445  CZ  PHE B  55      12.233  14.240 105.734  1.00 61.75           C  
ATOM    446  N   SER B  56      13.951  14.009 101.076  1.00 68.91           N  
ATOM    447  CA  SER B  56      13.602  15.401 100.810  1.00 68.91           C  
ATOM    448  C   SER B  56      12.665  15.950 101.881  1.00 68.91           C  
ATOM    449  O   SER B  56      11.578  15.409 102.097  1.00 68.91           O  
ATOM    450  CB  SER B  56      12.953  15.536  99.432  1.00 68.91           C  
ATOM    451  OG  SER B  56      12.479  16.857  99.227  1.00 68.91           O  
ATOM    452  N   LEU B  57      13.163  16.970 102.570  1.00 77.11           N  
ATOM    453  CA  LEU B  57      12.329  17.648 103.557  1.00 77.11           C  
ATOM    454  C   LEU B  57      11.186  18.398 102.881  1.00 77.11           C  
ATOM    455  O   LEU B  57      10.206  18.764 103.534  1.00 77.11           O  
ATOM    456  CB  LEU B  57      13.168  18.619 104.392  1.00 77.11           C  
ATOM    457  CG  LEU B  57      14.169  17.989 105.362  1.00 77.11           C  
ATOM    458  CD1 LEU B  57      15.009  19.070 106.034  1.00 77.11           C  
ATOM    459  CD2 LEU B  57      13.445  17.143 106.404  1.00 77.11           C  
ATOM    460  N   PHE B  58      11.231  18.410 101.584  1.00 74.51           N  
ATOM    461  CA  PHE B  58      10.294  19.250 100.848  1.00 74.51           C  
ATOM    462  C   PHE B  58       9.290  18.399 100.080  1.00 74.51           C  
ATOM    463  O   PHE B  58       8.814  18.801  99.016  1.00 74.51           O  
ATOM    464  CB  PHE B  58      11.043  20.177  99.886  1.00 74.51           C  
ATOM    465  CG  PHE B  58      12.052  21.065 100.561  1.00 74.51           C  
ATOM    466  CD1 PHE B  58      11.648  22.204 101.248  1.00 74.51           C  
ATOM    467  CD2 PHE B  58      13.407  20.762 100.508  1.00 74.51           C  
ATOM    468  CE1 PHE B  58      12.581  23.028 101.873  1.00 74.51           C  
ATOM    469  CE2 PHE B  58      14.344  21.582 101.131  1.00 74.51           C  
ATOM    470  CZ  PHE B  58      13.929  22.714 101.813  1.00 74.51           C  
ATOM    471  N   HIS B  59       8.969  17.241 100.583  1.00 76.39           N  
ATOM    472  CA  HIS B  59       8.106  16.323  99.849  1.00 76.39           C  
ATOM    473  C   HIS B  59       6.676  16.848  99.780  1.00 76.39           C  
ATOM    474  O   HIS B  59       5.895  16.426  98.923  1.00 76.39           O  
ATOM    475  CB  HIS B  59       8.125  14.937 100.496  1.00 76.39           C  
ATOM    476  CG  HIS B  59       8.017  14.968 101.987  1.00 76.39           C  
ATOM    477  CD2 HIS B  59       6.934  15.012 102.799  1.00 76.39           C  
ATOM    478  ND1 HIS B  59       9.119  14.960 102.814  1.00 76.39           N  
ATOM    479  CE1 HIS B  59       8.717  14.995 104.074  1.00 76.39           C  
ATOM    480  NE2 HIS B  59       7.396  15.027 104.091  1.00 76.39           N  
ATOM    481  N   CYS B  60       6.248  17.702 100.647  1.00 79.17           N  
ATOM    482  CA  CYS B  60       4.932  18.330 100.605  1.00 79.17           C  
ATOM    483  C   CYS B  60       5.054  19.849 100.582  1.00 79.17           C  
ATOM    484  O   CYS B  60       4.241  20.550 101.188  1.00 79.17           O  
ATOM    485  CB  CYS B  60       4.091  17.894 101.804  1.00 79.17           C  
ATOM    486  SG  CYS B  60       3.456  16.208 101.673  1.00 79.17           S  
ATOM    487  N   GLY B  61       6.155  20.338  99.918  1.00 75.14           N  
ATOM    488  CA  GLY B  61       6.404  21.768  99.846  1.00 75.14           C  
ATOM    489  C   GLY B  61       7.421  22.249 100.864  1.00 75.14           C  
ATOM    490  O   GLY B  61       8.063  21.440 101.538  1.00 75.14           O  
ATOM    491  N   LEU B  62       7.484  23.612 100.945  1.00 80.47           N  
ATOM    492  CA  LEU B  62       8.457  24.208 101.854  1.00 80.47           C  
ATOM    493  C   LEU B  62       8.037  24.010 103.307  1.00 80.47           C  
ATOM    494  O   LEU B  62       6.853  24.114 103.634  1.00 80.47           O  
ATOM    495  CB  LEU B  62       8.625  25.701 101.558  1.00 80.47           C  
ATOM    496  CG  LEU B  62       9.243  26.058 100.205  1.00 80.47           C  
ATOM    497  CD1 LEU B  62       9.168  27.563  99.968  1.00 80.47           C  
ATOM    498  CD2 LEU B  62      10.688  25.572 100.133  1.00 80.47           C  
ATOM    499  N   LEU B  63       8.971  23.707 104.074  1.00 85.50           N  
ATOM    500  CA  LEU B  63       8.749  23.726 105.515  1.00 85.50           C  
ATOM    501  C   LEU B  63       8.900  25.140 106.069  1.00 85.50           C  
ATOM    502  O   LEU B  63       9.650  25.949 105.521  1.00 85.50           O  
ATOM    503  CB  LEU B  63       9.727  22.783 106.220  1.00 85.50           C  
ATOM    504  CG  LEU B  63       9.610  21.299 105.869  1.00 85.50           C  
ATOM    505  CD1 LEU B  63      10.728  20.507 106.539  1.00 85.50           C  
ATOM    506  CD2 LEU B  63       8.245  20.758 106.280  1.00 85.50           C  
ATOM    507  N   MET B  64       8.088  25.366 107.182  1.00 85.43           N  
ATOM    508  CA  MET B  64       8.364  26.602 107.910  1.00 85.43           C  
ATOM    509  C   MET B  64       9.809  26.637 108.394  1.00 85.43           C  
ATOM    510  O   MET B  64      10.364  25.607 108.781  1.00 85.43           O  
ATOM    511  CB  MET B  64       7.411  26.751 109.097  1.00 85.43           C  
ATOM    512  CG  MET B  64       5.953  26.910 108.697  1.00 85.43           C  
ATOM    513  SD  MET B  64       5.652  28.444 107.735  1.00 85.43           S  
ATOM    514  CE  MET B  64       5.958  29.690 109.017  1.00 85.43           C  
ATOM    515  N   PRO B  65      10.440  27.877 108.352  1.00 87.39           N  
ATOM    516  CA  PRO B  65      11.851  27.975 108.733  1.00 87.39           C  
ATOM    517  C   PRO B  65      12.138  27.354 110.098  1.00 87.39           C  
ATOM    518  O   PRO B  65      13.135  26.645 110.261  1.00 87.39           O  
ATOM    519  CB  PRO B  65      12.106  29.484 108.756  1.00 87.39           C  
ATOM    520  CG  PRO B  65      11.141  30.049 107.764  1.00 87.39           C  
ATOM    521  CD  PRO B  65       9.881  29.233 107.806  1.00 87.39           C  
ATOM    522  N   GLY B  66      11.272  27.609 111.004  1.00 91.22           N  
ATOM    523  CA  GLY B  66      11.448  27.007 112.316  1.00 91.22           C  
ATOM    524  C   GLY B  66      11.394  25.492 112.291  1.00 91.22           C  
ATOM    525  O   GLY B  66      12.164  24.827 112.986  1.00 91.22           O  
ATOM    526  N   CYS B  67      10.501  24.925 111.597  1.00 91.68           N  
ATOM    527  CA  CYS B  67      10.359  23.480 111.453  1.00 91.68           C  
ATOM    528  C   CYS B  67      11.597  22.872 110.803  1.00 91.68           C  
ATOM    529  O   CYS B  67      12.170  21.914 111.325  1.00 91.68           O  
ATOM    530  CB  CYS B  67       9.119  23.142 110.625  1.00 91.68           C  
ATOM    531  SG  CYS B  67       8.802  21.370 110.479  1.00 91.68           S  
ATOM    532  N   ARG B  68      12.012  23.458 109.677  1.00 90.38           N  
ATOM    533  CA  ARG B  68      13.210  22.993 108.984  1.00 90.38           C  
ATOM    534  C   ARG B  68      14.418  22.996 109.915  1.00 90.38           C  
ATOM    535  O   ARG B  68      15.207  22.050 109.919  1.00 90.38           O  
ATOM    536  CB  ARG B  68      13.493  23.862 107.757  1.00 90.38           C  
ATOM    537  CG  ARG B  68      14.713  23.427 106.961  1.00 90.38           C  
ATOM    538  CD  ARG B  68      14.928  24.303 105.735  1.00 90.38           C  
ATOM    539  NE  ARG B  68      16.138  23.926 105.009  1.00 90.38           N  
ATOM    540  CZ  ARG B  68      17.326  24.503 105.166  1.00 90.38           C  
ATOM    541  NH1 ARG B  68      17.488  25.499 106.030  1.00 90.38           N  
ATOM    542  NH2 ARG B  68      18.361  24.081 104.454  1.00 90.38           N  
ATOM    543  N   LYS B  69      14.543  24.041 110.661  1.00 93.55           N  
ATOM    544  CA  LYS B  69      15.649  24.169 111.607  1.00 93.55           C  
ATOM    545  C   LYS B  69      15.672  23.000 112.588  1.00 93.55           C  
ATOM    546  O   LYS B  69      16.733  22.443 112.872  1.00 93.55           O  
ATOM    547  CB  LYS B  69      15.551  25.491 112.369  1.00 93.55           C  
ATOM    548  CG  LYS B  69      16.704  25.738 113.331  1.00 93.55           C  
ATOM    549  CD  LYS B  69      16.584  27.094 114.013  1.00 93.55           C  
ATOM    550  CE  LYS B  69      17.717  27.327 115.003  1.00 93.55           C  
ATOM    551  NZ  LYS B  69      17.628  28.674 115.641  1.00 93.55           N  
ATOM    552  N   HIS B  70      14.501  22.621 113.062  1.00 96.19           N  
ATOM    553  CA  HIS B  70      14.414  21.506 113.998  1.00 96.19           C  
ATOM    554  C   HIS B  70      14.872  20.205 113.347  1.00 96.19           C  
ATOM    555  O   HIS B  70      15.564  19.401 113.977  1.00 96.19           O  
ATOM    556  CB  HIS B  70      12.984  21.355 114.522  1.00 96.19           C  
ATOM    557  CG  HIS B  70      12.658  22.283 115.648  1.00 96.19           C  
ATOM    558  CD2 HIS B  70      11.952  23.438 115.672  1.00 96.19           C  
ATOM    559  ND1 HIS B  70      13.080  22.062 116.941  1.00 96.19           N  
ATOM    560  CE1 HIS B  70      12.645  23.042 117.715  1.00 96.19           C  
ATOM    561  NE2 HIS B  70      11.958  23.891 116.970  1.00 96.19           N  
ATOM    562  N   PHE B  71      14.498  19.952 112.161  1.00 93.68           N  
ATOM    563  CA  PHE B  71      14.900  18.734 111.467  1.00 93.68           C  
ATOM    564  C   PHE B  71      16.406  18.713 111.237  1.00 93.68           C  
ATOM    565  O   PHE B  71      17.055  17.682 111.425  1.00 93.68           O  
ATOM    566  CB  PHE B  71      14.164  18.608 110.129  1.00 93.68           C  
ATOM    567  CG  PHE B  71      12.808  17.963 110.241  1.00 93.68           C  
ATOM    568  CD1 PHE B  71      12.689  16.591 110.428  1.00 93.68           C  
ATOM    569  CD2 PHE B  71      11.653  18.730 110.159  1.00 93.68           C  
ATOM    570  CE1 PHE B  71      11.435  15.992 110.532  1.00 93.68           C  
ATOM    571  CE2 PHE B  71      10.397  18.138 110.261  1.00 93.68           C  
ATOM    572  CZ  PHE B  71      10.291  16.769 110.448  1.00 93.68           C  
ATOM    573  N   ILE B  72      16.989  19.819 110.829  1.00 93.64           N  
ATOM    574  CA  ILE B  72      18.433  19.904 110.636  1.00 93.64           C  
ATOM    575  C   ILE B  72      19.146  19.652 111.963  1.00 93.64           C  
ATOM    576  O   ILE B  72      20.136  18.919 112.013  1.00 93.64           O  
ATOM    577  CB  ILE B  72      18.846  21.275 110.058  1.00 93.64           C  
ATOM    578  CG1 ILE B  72      18.339  21.422 108.619  1.00 93.64           C  
ATOM    579  CG2 ILE B  72      20.365  21.455 110.124  1.00 93.64           C  
ATOM    580  CD1 ILE B  72      18.516  22.819 108.039  1.00 93.64           C  
ATOM    581  N   GLN B  73      18.646  20.254 113.051  1.00 97.13           N  
ATOM    582  CA  GLN B  73      19.221  20.031 114.373  1.00 97.13           C  
ATOM    583  C   GLN B  73      19.159  18.555 114.757  1.00 97.13           C  
ATOM    584  O   GLN B  73      20.111  18.016 115.327  1.00 97.13           O  
ATOM    585  CB  GLN B  73      18.498  20.877 115.422  1.00 97.13           C  
ATOM    586  CG  GLN B  73      18.808  22.365 115.332  1.00 97.13           C  
ATOM    587  CD  GLN B  73      18.004  23.194 116.316  1.00 97.13           C  
ATOM    588  NE2 GLN B  73      18.408  24.445 116.508  1.00 97.13           N  
ATOM    589  OE1 GLN B  73      17.026  22.713 116.899  1.00 97.13           O  
ATOM    590  N   ALA B  74      18.059  17.923 114.470  1.00 95.99           N  
ATOM    591  CA  ALA B  74      17.913  16.498 114.754  1.00 95.99           C  
ATOM    592  C   ALA B  74      18.922  15.675 113.957  1.00 95.99           C  
ATOM    593  O   ALA B  74      19.520  14.735 114.486  1.00 95.99           O  
ATOM    594  CB  ALA B  74      16.491  16.037 114.444  1.00 95.99           C  
ATOM    595  N   ILE B  75      19.139  16.010 112.739  1.00 94.07           N  
ATOM    596  CA  ILE B  75      20.099  15.316 111.889  1.00 94.07           C  
ATOM    597  C   ILE B  75      21.514  15.541 112.416  1.00 94.07           C  
ATOM    598  O   ILE B  75      22.311  14.604 112.496  1.00 94.07           O  
ATOM    599  CB  ILE B  75      19.994  15.783 110.419  1.00 94.07           C  
ATOM    600  CG1 ILE B  75      18.650  15.357 109.818  1.00 94.07           C  
ATOM    601  CG2 ILE B  75      21.162  15.237 109.594  1.00 94.07           C  
ATOM    602  CD1 ILE B  75      18.330  16.018 108.484  1.00 94.07           C  
ATOM    603  N   CYS B  76      21.844  16.759 112.768  1.00 96.73           N  
ATOM    604  CA  CYS B  76      23.148  17.054 113.353  1.00 96.73           C  
ATOM    605  C   CYS B  76      23.367  16.250 114.628  1.00 96.73           C  
ATOM    606  O   CYS B  76      24.454  15.713 114.849  1.00 96.73           O  
ATOM    607  CB  CYS B  76      23.276  18.548 113.652  1.00 96.73           C  
ATOM    608  SG  CYS B  76      23.475  19.571 112.177  1.00 96.73           S  
ATOM    609  N   PHE B  77      22.324  16.180 115.453  1.00 98.04           N  
ATOM    610  CA  PHE B  77      22.389  15.387 116.676  1.00 98.04           C  
ATOM    611  C   PHE B  77      22.684  13.926 116.358  1.00 98.04           C  
ATOM    612  O   PHE B  77      23.584  13.326 116.952  1.00 98.04           O  
ATOM    613  CB  PHE B  77      21.080  15.500 117.462  1.00 98.04           C  
ATOM    614  CG  PHE B  77      21.038  14.642 118.699  1.00 98.04           C  
ATOM    615  CD1 PHE B  77      20.096  13.630 118.828  1.00 98.04           C  
ATOM    616  CD2 PHE B  77      21.943  14.850 119.732  1.00 98.04           C  
ATOM    617  CE1 PHE B  77      20.056  12.834 119.971  1.00 98.04           C  
ATOM    618  CE2 PHE B  77      21.909  14.058 120.877  1.00 98.04           C  
ATOM    619  CZ  PHE B  77      20.963  13.052 120.995  1.00 98.04           C  
ATOM    620  N   TYR B  78      21.995  13.377 115.431  1.00 95.94           N  
ATOM    621  CA  TYR B  78      22.134  11.978 115.044  1.00 95.94           C  
ATOM    622  C   TYR B  78      23.513  11.708 114.456  1.00 95.94           C  
ATOM    623  O   TYR B  78      24.151  10.704 114.787  1.00 95.94           O  
ATOM    624  CB  TYR B  78      21.050  11.589 114.033  1.00 95.94           C  
ATOM    625  CG  TYR B  78      21.101  10.139 113.615  1.00 95.94           C  
ATOM    626  CD1 TYR B  78      21.872   9.735 112.528  1.00 95.94           C  
ATOM    627  CD2 TYR B  78      20.378   9.172 114.304  1.00 95.94           C  
ATOM    628  CE1 TYR B  78      21.922   8.401 112.138  1.00 95.94           C  
ATOM    629  CE2 TYR B  78      20.419   7.836 113.923  1.00 95.94           C  
ATOM    630  CZ  TYR B  78      21.193   7.460 112.841  1.00 95.94           C  
ATOM    631  OH  TYR B  78      21.237   6.137 112.459  1.00 95.94           O  
ATOM    632  N   GLU B  79      23.988  12.588 113.648  1.00 96.09           N  
ATOM    633  CA  GLU B  79      25.208  12.352 112.880  1.00 96.09           C  
ATOM    634  C   GLU B  79      26.447  12.744 113.679  1.00 96.09           C  
ATOM    635  O   GLU B  79      27.526  12.186 113.475  1.00 96.09           O  
ATOM    636  CB  GLU B  79      25.169  13.123 111.558  1.00 96.09           C  
ATOM    637  CG  GLU B  79      24.059  12.676 110.618  1.00 96.09           C  
ATOM    638  CD  GLU B  79      24.233  11.249 110.120  1.00 96.09           C  
ATOM    639  OE1 GLU B  79      23.263  10.673 109.578  1.00 96.09           O  
ATOM    640  OE2 GLU B  79      25.348  10.703 110.275  1.00 96.09           O  
ATOM    641  N   CYS B  80      26.361  13.679 114.597  1.00 98.16           N  
ATOM    642  CA  CYS B  80      27.572  14.293 115.131  1.00 98.16           C  
ATOM    643  C   CYS B  80      27.757  13.942 116.602  1.00 98.16           C  
ATOM    644  O   CYS B  80      28.852  14.093 117.149  1.00 98.16           O  
ATOM    645  CB  CYS B  80      27.523  15.811 114.962  1.00 98.16           C  
ATOM    646  SG  CYS B  80      27.333  16.345 113.247  1.00 98.16           S  
ATOM    647  N   SER B  81      26.742  13.574 117.290  1.00 98.41           N  
ATOM    648  CA  SER B  81      26.822  13.375 118.733  1.00 98.41           C  
ATOM    649  C   SER B  81      27.665  12.151 119.077  1.00 98.41           C  
ATOM    650  O   SER B  81      27.412  11.055 118.571  1.00 98.41           O  
ATOM    651  CB  SER B  81      25.423  13.224 119.332  1.00 98.41           C  
ATOM    652  OG  SER B  81      25.497  12.960 120.722  1.00 98.41           O  
ATOM    653  N   PRO B  82      28.597  12.313 119.966  1.00 98.36           N  
ATOM    654  CA  PRO B  82      29.365  11.166 120.458  1.00 98.36           C  
ATOM    655  C   PRO B  82      28.725  10.507 121.677  1.00 98.36           C  
ATOM    656  O   PRO B  82      29.342   9.652 122.317  1.00 98.36           O  
ATOM    657  CB  PRO B  82      30.721  11.778 120.816  1.00 98.36           C  
ATOM    658  CG  PRO B  82      30.404  13.164 121.278  1.00 98.36           C  
ATOM    659  CD  PRO B  82      29.250  13.684 120.470  1.00 98.36           C  
ATOM    660  N   ASN B  83      27.520  10.991 122.063  1.00 98.25           N  
ATOM    661  CA  ASN B  83      26.897  10.582 123.317  1.00 98.25           C  
ATOM    662  C   ASN B  83      25.664   9.717 123.074  1.00 98.25           C  
ATOM    663  O   ASN B  83      24.723   9.732 123.870  1.00 98.25           O  
ATOM    664  CB  ASN B  83      26.530  11.806 124.159  1.00 98.25           C  
ATOM    665  CG  ASN B  83      27.731  12.670 124.489  1.00 98.25           C  
ATOM    666  ND2 ASN B  83      27.648  13.953 124.156  1.00 98.25           N  
ATOM    667  OD1 ASN B  83      28.726  12.188 125.037  1.00 98.25           O  
ATOM    668  N   LEU B  84      25.683   8.996 122.004  1.00 97.85           N  
ATOM    669  CA  LEU B  84      24.551   8.142 121.666  1.00 97.85           C  
ATOM    670  C   LEU B  84      24.877   6.676 121.932  1.00 97.85           C  
ATOM    671  O   LEU B  84      24.076   5.791 121.621  1.00 97.85           O  
ATOM    672  CB  LEU B  84      24.156   8.331 120.198  1.00 97.85           C  
ATOM    673  CG  LEU B  84      23.681   9.729 119.798  1.00 97.85           C  
ATOM    674  CD1 LEU B  84      23.325   9.764 118.316  1.00 97.85           C  
ATOM    675  CD2 LEU B  84      22.489  10.151 120.649  1.00 97.85           C  
ATOM    676  N   GLY B  85      25.945   6.348 122.502  1.00 96.77           N  
ATOM    677  CA  GLY B  85      26.481   5.011 122.706  1.00 96.77           C  
ATOM    678  C   GLY B  85      25.489   4.062 123.352  1.00 96.77           C  
ATOM    679  O   GLY B  85      25.244   2.969 122.839  1.00 96.77           O  
ATOM    680  N   PRO B  86      24.860   4.432 124.452  1.00 96.67           N  
ATOM    681  CA  PRO B  86      23.961   3.541 125.189  1.00 96.67           C  
ATOM    682  C   PRO B  86      22.764   3.091 124.356  1.00 96.67           C  
ATOM    683  O   PRO B  86      22.126   2.085 124.678  1.00 96.67           O  
ATOM    684  CB  PRO B  86      23.509   4.399 126.374  1.00 96.67           C  
ATOM    685  CG  PRO B  86      24.635   5.354 126.605  1.00 96.67           C  
ATOM    686  CD  PRO B  86      25.195   5.763 125.273  1.00 96.67           C  
ATOM    687  N   TRP B  87      22.535   3.765 123.264  1.00 96.93           N  
ATOM    688  CA  TRP B  87      21.314   3.484 122.517  1.00 96.93           C  
ATOM    689  C   TRP B  87      21.639   2.924 121.136  1.00 96.93           C  
ATOM    690  O   TRP B  87      20.747   2.769 120.297  1.00 96.93           O  
ATOM    691  CB  TRP B  87      20.462   4.748 122.382  1.00 96.93           C  
ATOM    692  CG  TRP B  87      19.965   5.290 123.688  1.00 96.93           C  
ATOM    693  CD1 TRP B  87      18.858   4.884 124.381  1.00 96.93           C  
ATOM    694  CD2 TRP B  87      20.556   6.342 124.457  1.00 96.93           C  
ATOM    695  CE2 TRP B  87      19.755   6.522 125.605  1.00 96.93           C  
ATOM    696  CE3 TRP B  87      21.688   7.150 124.286  1.00 96.93           C  
ATOM    697  NE1 TRP B  87      18.726   5.621 125.534  1.00 96.93           N  
ATOM    698  CZ2 TRP B  87      20.050   7.478 126.580  1.00 96.93           C  
ATOM    699  CZ3 TRP B  87      21.980   8.102 125.257  1.00 96.93           C  
ATOM    700  CH2 TRP B  87      21.162   8.256 126.389  1.00 96.93           C  
ATOM    701  N   ILE B  88      22.836   2.608 120.900  1.00 94.44           N  
ATOM    702  CA  ILE B  88      23.256   2.062 119.614  1.00 94.44           C  
ATOM    703  C   ILE B  88      22.888   0.582 119.538  1.00 94.44           C  
ATOM    704  O   ILE B  88      23.122  -0.172 120.486  1.00 94.44           O  
ATOM    705  CB  ILE B  88      24.773   2.250 119.388  1.00 94.44           C  
ATOM    706  CG1 ILE B  88      25.102   3.733 119.182  1.00 94.44           C  
ATOM    707  CG2 ILE B  88      25.250   1.412 118.198  1.00 94.44           C  
ATOM    708  CD1 ILE B  88      26.591   4.026 119.070  1.00 94.44           C  
ATOM    709  N   GLN B  89      22.266   0.227 118.413  1.00 91.67           N  
ATOM    710  CA  GLN B  89      21.898  -1.154 118.120  1.00 91.67           C  
ATOM    711  C   GLN B  89      22.268  -1.530 116.688  1.00 91.67           C  
ATOM    712  O   GLN B  89      22.284  -0.675 115.800  1.00 91.67           O  
ATOM    713  CB  GLN B  89      20.401  -1.373 118.350  1.00 91.67           C  
ATOM    714  CG  GLN B  89      19.954  -1.107 119.781  1.00 91.67           C  
ATOM    715  CD  GLN B  89      18.581  -1.679 120.082  1.00 91.67           C  
ATOM    716  NE2 GLN B  89      18.135  -1.525 121.325  1.00 91.67           N  
ATOM    717  OE1 GLN B  89      17.927  -2.252 119.206  1.00 91.67           O  
ATOM    718  N   PRO B  90      22.576  -2.835 116.449  1.00 86.79           N  
ATOM    719  CA  PRO B  90      22.808  -3.268 115.069  1.00 86.79           C  
ATOM    720  C   PRO B  90      21.552  -3.184 114.205  1.00 86.79           C  
ATOM    721  O   PRO B  90      20.444  -3.414 114.695  1.00 86.79           O  
ATOM    722  CB  PRO B  90      23.265  -4.721 115.227  1.00 86.79           C  
ATOM    723  CG  PRO B  90      23.613  -4.855 116.675  1.00 86.79           C  
ATOM    724  CD  PRO B  90      22.865  -3.806 117.445  1.00 86.79           C  
ATOM    725  N   VAL B  91      21.743  -2.696 112.940  1.00 77.53           N  
ATOM    726  CA  VAL B  91      20.616  -2.508 112.033  1.00 77.53           C  
ATOM    727  C   VAL B  91      19.896  -3.839 111.821  1.00 77.53           C  
ATOM    728  O   VAL B  91      18.669  -3.877 111.713  1.00 77.53           O  
ATOM    729  CB  VAL B  91      21.069  -1.924 110.677  1.00 77.53           C  
ATOM    730  CG1 VAL B  91      19.882  -1.780 109.727  1.00 77.53           C  
ATOM    731  CG2 VAL B  91      21.762  -0.579 110.881  1.00 77.53           C  
ATOM    732  N   GLY B  92      20.577  -5.056 111.557  1.00 62.77           N  
ATOM    733  CA  GLY B  92      19.976  -6.366 111.367  1.00 62.77           C  
ATOM    734  C   GLY B  92      19.033  -6.758 112.488  1.00 62.77           C  
ATOM    735  O   GLY B  92      18.218  -7.670 112.330  1.00 62.77           O  
ATOM    736  N   SER B  93      19.307  -6.334 113.643  1.00 54.56           N  
ATOM    737  CA  SER B  93      18.464  -6.760 114.756  1.00 54.56           C  
ATOM    738  C   SER B  93      17.033  -6.264 114.586  1.00 54.56           C  
ATOM    739  O   SER B  93      16.125  -6.722 115.283  1.00 54.56           O  
ATOM    740  CB  SER B  93      19.033  -6.255 116.083  1.00 54.56           C  
ATOM    741  OG  SER B  93      19.250  -4.856 116.038  1.00 54.56           O  
ATOM    742  N   LEU B  94      16.934  -5.052 113.949  1.00 50.03           N  
ATOM    743  CA  LEU B  94      15.552  -4.660 113.699  1.00 50.03           C  
ATOM    744  C   LEU B  94      15.038  -5.275 112.401  1.00 50.03           C  
ATOM    745  O   LEU B  94      15.807  -5.472 111.457  1.00 50.03           O  
ATOM    746  CB  LEU B  94      15.430  -3.135 113.638  1.00 50.03           C  
ATOM    747  CG  LEU B  94      15.638  -2.385 114.955  1.00 50.03           C  
ATOM    748  CD1 LEU B  94      15.974  -0.922 114.684  1.00 50.03           C  
ATOM    749  CD2 LEU B  94      14.400  -2.499 115.837  1.00 50.03           C  
ATOM    750  N   GLY B  95      14.174  -6.322 112.429  1.00 40.01           N  
ATOM    751  CA  GLY B  95      13.538  -7.136 111.407  1.00 40.01           C  
ATOM    752  C   GLY B  95      13.657  -6.545 110.014  1.00 40.01           C  
ATOM    753  O   GLY B  95      14.089  -7.225 109.080  1.00 40.01           O  
ATOM    754  N   TRP B  96      12.780  -5.548 109.610  1.00 39.06           N  
ATOM    755  CA  TRP B  96      12.365  -5.232 108.248  1.00 39.06           C  
ATOM    756  C   TRP B  96      13.524  -4.651 107.446  1.00 39.06           C  
ATOM    757  O   TRP B  96      13.542  -4.737 106.216  1.00 39.06           O  
ATOM    758  CB  TRP B  96      11.190  -4.250 108.256  1.00 39.06           C  
ATOM    759  CG  TRP B  96       9.855  -4.899 108.461  1.00 39.06           C  
ATOM    760  CD1 TRP B  96       9.450  -6.118 107.993  1.00 39.06           C  
ATOM    761  CD2 TRP B  96       8.746  -4.361 109.187  1.00 39.06           C  
ATOM    762  CE2 TRP B  96       7.700  -5.308 109.117  1.00 39.06           C  
ATOM    763  CE3 TRP B  96       8.534  -3.168 109.892  1.00 39.06           C  
ATOM    764  NE1 TRP B  96       8.155  -6.370 108.383  1.00 39.06           N  
ATOM    765  CZ2 TRP B  96       6.460  -5.098 109.726  1.00 39.06           C  
ATOM    766  CZ3 TRP B  96       7.300  -2.961 110.497  1.00 39.06           C  
ATOM    767  CH2 TRP B  96       6.280  -3.923 110.408  1.00 39.06           C  
ATOM    768  N   GLU B  97      14.227  -3.615 107.911  1.00 42.86           N  
ATOM    769  CA  GLU B  97      15.071  -2.884 106.969  1.00 42.86           C  
ATOM    770  C   GLU B  97      16.393  -3.608 106.735  1.00 42.86           C  
ATOM    771  O   GLU B  97      17.194  -3.764 107.659  1.00 42.86           O  
ATOM    772  CB  GLU B  97      15.332  -1.462 107.472  1.00 42.86           C  
ATOM    773  CG  GLU B  97      14.113  -0.553 107.407  1.00 42.86           C  
ATOM    774  CD  GLU B  97      14.440   0.908 107.669  1.00 42.86           C  
ATOM    775  OE1 GLU B  97      13.526   1.760 107.580  1.00 42.86           O  
ATOM    776  OE2 GLU B  97      15.618   1.204 107.967  1.00 42.86           O  
ATOM    777  N   VAL B  98      16.330  -4.745 106.126  1.00 41.37           N  
ATOM    778  CA  VAL B  98      17.464  -5.539 105.664  1.00 41.37           C  
ATOM    779  C   VAL B  98      18.490  -4.631 104.989  1.00 41.37           C  
ATOM    780  O   VAL B  98      18.226  -4.074 103.920  1.00 41.37           O  
ATOM    781  CB  VAL B  98      17.018  -6.654 104.692  1.00 41.37           C  
ATOM    782  CG1 VAL B  98      18.210  -7.511 104.268  1.00 41.37           C  
ATOM    783  CG2 VAL B  98      15.935  -7.519 105.333  1.00 41.37           C  
ATOM    784  N   ALA B  99      19.045  -3.586 105.566  1.00 45.65           N  
ATOM    785  CA  ALA B  99      20.178  -3.073 104.802  1.00 45.65           C  
ATOM    786  C   ALA B  99      21.030  -4.214 104.253  1.00 45.65           C  
ATOM    787  O   ALA B  99      21.186  -5.250 104.904  1.00 45.65           O  
ATOM    788  CB  ALA B  99      21.029  -2.147 105.666  1.00 45.65           C  
ATOM    789  N   PRO B 100      20.972  -4.437 102.917  1.00 43.84           N  
ATOM    790  CA  PRO B 100      21.810  -5.550 102.461  1.00 43.84           C  
ATOM    791  C   PRO B 100      22.998  -5.809 103.384  1.00 43.84           C  
ATOM    792  O   PRO B 100      23.303  -6.965 103.694  1.00 43.84           O  
ATOM    793  CB  PRO B 100      22.281  -5.093 101.079  1.00 43.84           C  
ATOM    794  CG  PRO B 100      21.594  -3.784 100.854  1.00 43.84           C  
ATOM    795  CD  PRO B 100      20.928  -3.369 102.133  1.00 43.84           C  
ATOM    796  N   SER B 101      24.116  -4.989 103.289  1.00 44.16           N  
ATOM    797  CA  SER B 101      25.310  -5.372 104.035  1.00 44.16           C  
ATOM    798  C   SER B 101      25.107  -5.189 105.536  1.00 44.16           C  
ATOM    799  O   SER B 101      24.629  -4.142 105.979  1.00 44.16           O  
ATOM    800  CB  SER B 101      26.517  -4.553 103.572  1.00 44.16           C  
ATOM    801  OG  SER B 101      26.255  -3.165 103.681  1.00 44.16           O  
ATOM    802  N   GLY B 102      24.470  -6.223 106.413  1.00 47.37           N  
ATOM    803  CA  GLY B 102      24.361  -6.519 107.832  1.00 47.37           C  
ATOM    804  C   GLY B 102      25.165  -5.573 108.703  1.00 47.37           C  
ATOM    805  O   GLY B 102      25.136  -5.675 109.931  1.00 47.37           O  
ATOM    806  N   GLN B 103      26.227  -4.816 108.202  1.00 61.19           N  
ATOM    807  CA  GLN B 103      27.276  -4.333 109.095  1.00 61.19           C  
ATOM    808  C   GLN B 103      27.010  -2.893 109.528  1.00 61.19           C  
ATOM    809  O   GLN B 103      27.882  -2.244 110.110  1.00 61.19           O  
ATOM    810  CB  GLN B 103      28.644  -4.435 108.421  1.00 61.19           C  
ATOM    811  CG  GLN B 103      29.324  -5.784 108.609  1.00 61.19           C  
ATOM    812  CD  GLN B 103      30.603  -5.914 107.803  1.00 61.19           C  
ATOM    813  NE2 GLN B 103      31.300  -7.032 107.973  1.00 61.19           N  
ATOM    814  OE1 GLN B 103      30.961  -5.018 107.031  1.00 61.19           O  
ATOM    815  N   GLY B 104      25.657  -2.445 109.695  1.00 79.88           N  
ATOM    816  CA  GLY B 104      25.563  -1.083 110.199  1.00 79.88           C  
ATOM    817  C   GLY B 104      24.801  -0.983 111.507  1.00 79.88           C  
ATOM    818  O   GLY B 104      24.267  -1.978 111.999  1.00 79.88           O  
ATOM    819  N   GLU B 105      25.074   0.079 112.274  1.00 89.43           N  
ATOM    820  CA  GLU B 105      24.432   0.379 113.550  1.00 89.43           C  
ATOM    821  C   GLU B 105      23.470   1.558 113.421  1.00 89.43           C  
ATOM    822  O   GLU B 105      23.571   2.347 112.479  1.00 89.43           O  
ATOM    823  CB  GLU B 105      25.483   0.673 114.625  1.00 89.43           C  
ATOM    824  CG  GLU B 105      26.370  -0.518 114.959  1.00 89.43           C  
ATOM    825  CD  GLU B 105      27.519  -0.167 115.890  1.00 89.43           C  
ATOM    826  OE1 GLU B 105      28.031  -1.069 116.590  1.00 89.43           O  
ATOM    827  OE2 GLU B 105      27.911   1.022 115.920  1.00 89.43           O  
ATOM    828  N   ARG B 106      22.448   1.515 114.320  1.00 89.15           N  
ATOM    829  CA  ARG B 106      21.519   2.632 114.452  1.00 89.15           C  
ATOM    830  C   ARG B 106      21.191   2.902 115.916  1.00 89.15           C  
ATOM    831  O   ARG B 106      21.471   2.072 116.783  1.00 89.15           O  
ATOM    832  CB  ARG B 106      20.234   2.360 113.667  1.00 89.15           C  
ATOM    833  CG  ARG B 106      19.395   1.226 114.236  1.00 89.15           C  
ATOM    834  CD  ARG B 106      18.031   1.142 113.564  1.00 89.15           C  
ATOM    835  NE  ARG B 106      17.107   2.140 114.092  1.00 89.15           N  
ATOM    836  CZ  ARG B 106      15.916   2.423 113.570  1.00 89.15           C  
ATOM    837  NH1 ARG B 106      15.481   1.784 112.491  1.00 89.15           N  
ATOM    838  NH2 ARG B 106      15.156   3.351 114.132  1.00 89.15           N  
ATOM    839  N   VAL B 107      20.610   4.077 116.141  1.00 93.79           N  
ATOM    840  CA  VAL B 107      20.184   4.363 117.506  1.00 93.79           C  
ATOM    841  C   VAL B 107      18.695   4.062 117.657  1.00 93.79           C  
ATOM    842  O   VAL B 107      17.924   4.217 116.708  1.00 93.79           O  
ATOM    843  CB  VAL B 107      20.473   5.830 117.895  1.00 93.79           C  
ATOM    844  CG1 VAL B 107      21.976   6.105 117.891  1.00 93.79           C  
ATOM    845  CG2 VAL B 107      19.750   6.785 116.946  1.00 93.79           C  
ATOM    846  N   VAL B 108      18.375   3.570 118.846  1.00 94.88           N  
ATOM    847  CA  VAL B 108      16.978   3.271 119.146  1.00 94.88           C  
ATOM    848  C   VAL B 108      16.615   3.825 120.522  1.00 94.88           C  
ATOM    849  O   VAL B 108      17.352   3.630 121.491  1.00 94.88           O  
ATOM    850  CB  VAL B 108      16.699   1.753 119.092  1.00 94.88           C  
ATOM    851  CG1 VAL B 108      15.233   1.462 119.409  1.00 94.88           C  
ATOM    852  CG2 VAL B 108      17.074   1.190 117.722  1.00 94.88           C  
ATOM    853  N   ASN B 109      15.474   4.589 120.545  1.00 96.92           N  
ATOM    854  CA  ASN B 109      14.828   5.041 121.772  1.00 96.92           C  
ATOM    855  C   ASN B 109      15.716   6.009 122.550  1.00 96.92           C  
ATOM    856  O   ASN B 109      15.811   5.925 123.776  1.00 96.92           O  
ATOM    857  CB  ASN B 109      14.447   3.848 122.651  1.00 96.92           C  
ATOM    858  CG  ASN B 109      13.299   3.043 122.076  1.00 96.92           C  
ATOM    859  ND2 ASN B 109      13.311   1.737 122.318  1.00 96.92           N  
ATOM    860  OD1 ASN B 109      12.408   3.590 121.421  1.00 96.92           O  
ATOM    861  N   VAL B 110      16.475   6.834 121.828  1.00 97.68           N  
ATOM    862  CA  VAL B 110      17.224   7.912 122.465  1.00 97.68           C  
ATOM    863  C   VAL B 110      16.258   8.878 123.148  1.00 97.68           C  
ATOM    864  O   VAL B 110      15.419   9.496 122.488  1.00 97.68           O  
ATOM    865  CB  VAL B 110      18.106   8.669 121.448  1.00 97.68           C  
ATOM    866  CG1 VAL B 110      18.829   9.833 122.122  1.00 97.68           C  
ATOM    867  CG2 VAL B 110      19.108   7.717 120.799  1.00 97.68           C  
ATOM    868  N   PRO B 111      16.314   9.021 124.445  1.00 98.54           N  
ATOM    869  CA  PRO B 111      15.348   9.864 125.154  1.00 98.54           C  
ATOM    870  C   PRO B 111      15.599  11.355 124.940  1.00 98.54           C  
ATOM    871  O   PRO B 111      16.522  11.920 125.533  1.00 98.54           O  
ATOM    872  CB  PRO B 111      15.555   9.479 126.620  1.00 98.54           C  
ATOM    873  CG  PRO B 111      16.992   9.079 126.712  1.00 98.54           C  
ATOM    874  CD  PRO B 111      17.396   8.454 125.408  1.00 98.54           C  
ATOM    875  N   LEU B 112      14.768  12.033 124.220  1.00 98.64           N  
ATOM    876  CA  LEU B 112      14.826  13.479 124.036  1.00 98.64           C  
ATOM    877  C   LEU B 112      14.041  14.198 125.128  1.00 98.64           C  
ATOM    878  O   LEU B 112      12.965  13.745 125.526  1.00 98.64           O  
ATOM    879  CB  LEU B 112      14.280  13.868 122.659  1.00 98.64           C  
ATOM    880  CG  LEU B 112      15.095  13.402 121.451  1.00 98.64           C  
ATOM    881  CD1 LEU B 112      14.465  13.910 120.159  1.00 98.64           C  
ATOM    882  CD2 LEU B 112      16.541  13.871 121.568  1.00 98.64           C  
ATOM    883  N   CYS B 113      14.571  15.273 125.601  1.00 98.74           N  
ATOM    884  CA  CYS B 113      13.890  16.064 126.620  1.00 98.74           C  
ATOM    885  C   CYS B 113      12.541  16.561 126.115  1.00 98.74           C  
ATOM    886  O   CYS B 113      12.360  16.761 124.912  1.00 98.74           O  
ATOM    887  CB  CYS B 113      14.756  17.251 127.045  1.00 98.74           C  
ATOM    888  SG  CYS B 113      16.282  16.775 127.886  1.00 98.74           S  
ATOM    889  N   GLN B 114      11.639  16.779 127.027  1.00 98.31           N  
ATOM    890  CA  GLN B 114      10.261  17.161 126.735  1.00 98.31           C  
ATOM    891  C   GLN B 114      10.210  18.431 125.891  1.00 98.31           C  
ATOM    892  O   GLN B 114       9.474  18.498 124.904  1.00 98.31           O  
ATOM    893  CB  GLN B 114       9.472  17.357 128.030  1.00 98.31           C  
ATOM    894  CG  GLN B 114       7.965  17.437 127.825  1.00 98.31           C  
ATOM    895  CD  GLN B 114       7.197  17.489 129.133  1.00 98.31           C  
ATOM    896  NE2 GLN B 114       5.883  17.312 129.057  1.00 98.31           N  
ATOM    897  OE1 GLN B 114       7.782  17.687 130.203  1.00 98.31           O  
ATOM    898  N   GLU B 115      11.040  19.438 126.220  1.00 98.33           N  
ATOM    899  CA  GLU B 115      11.045  20.726 125.533  1.00 98.33           C  
ATOM    900  C   GLU B 115      11.435  20.568 124.066  1.00 98.33           C  
ATOM    901  O   GLU B 115      10.922  21.281 123.202  1.00 98.33           O  
ATOM    902  CB  GLU B 115      11.996  21.703 126.229  1.00 98.33           C  
ATOM    903  CG  GLU B 115      11.561  22.088 127.636  1.00 98.33           C  
ATOM    904  CD  GLU B 115      12.167  21.204 128.713  1.00 98.33           C  
ATOM    905  OE1 GLU B 115      12.338  21.676 129.861  1.00 98.33           O  
ATOM    906  OE2 GLU B 115      12.473  20.030 128.410  1.00 98.33           O  
ATOM    907  N   ASP B 116      12.373  19.628 123.804  1.00 98.42           N  
ATOM    908  CA  ASP B 116      12.841  19.419 122.438  1.00 98.42           C  
ATOM    909  C   ASP B 116      11.711  18.918 121.541  1.00 98.42           C  
ATOM    910  O   ASP B 116      11.501  19.444 120.446  1.00 98.42           O  
ATOM    911  CB  ASP B 116      14.007  18.428 122.416  1.00 98.42           C  
ATOM    912  CG  ASP B 116      15.300  19.024 122.945  1.00 98.42           C  
ATOM    913  OD1 ASP B 116      15.512  20.247 122.800  1.00 98.42           O  
ATOM    914  OD2 ASP B 116      16.117  18.261 123.507  1.00 98.42           O  
ATOM    915  N   CYS B 117      10.987  17.922 121.981  1.00 98.46           N  
ATOM    916  CA  CYS B 117       9.885  17.377 121.195  1.00 98.46           C  
ATOM    917  C   CYS B 117       8.734  18.372 121.105  1.00 98.46           C  
ATOM    918  O   CYS B 117       8.107  18.508 120.054  1.00 98.46           O  
ATOM    919  CB  CYS B 117       9.391  16.064 121.804  1.00 98.46           C  
ATOM    920  SG  CYS B 117      10.603  14.727 121.732  1.00 98.46           S  
ATOM    921  N   GLU B 118       8.436  19.120 122.166  1.00 98.49           N  
ATOM    922  CA  GLU B 118       7.344  20.088 122.199  1.00 98.49           C  
ATOM    923  C   GLU B 118       7.606  21.250 121.246  1.00 98.49           C  
ATOM    924  O   GLU B 118       6.739  21.616 120.449  1.00 98.49           O  
ATOM    925  CB  GLU B 118       7.130  20.611 123.621  1.00 98.49           C  
ATOM    926  CG  GLU B 118       6.464  19.609 124.552  1.00 98.49           C  
ATOM    927  CD  GLU B 118       6.359  20.101 125.987  1.00 98.49           C  
ATOM    928  OE1 GLU B 118       5.682  19.440 126.807  1.00 98.49           O  
ATOM    929  OE2 GLU B 118       6.960  21.154 126.294  1.00 98.49           O  
ATOM    930  N   GLU B 119       8.788  21.870 121.324  1.00 98.32           N  
ATOM    931  CA  GLU B 119       9.143  22.989 120.455  1.00 98.32           C  
ATOM    932  C   GLU B 119       9.208  22.554 118.995  1.00 98.32           C  
ATOM    933  O   GLU B 119       8.802  23.298 118.101  1.00 98.32           O  
ATOM    934  CB  GLU B 119      10.480  23.599 120.884  1.00 98.32           C  
ATOM    935  CG  GLU B 119      10.441  24.269 122.249  1.00 98.32           C  
ATOM    936  CD  GLU B 119      11.810  24.715 122.737  1.00 98.32           C  
ATOM    937  OE1 GLU B 119      11.920  25.183 123.894  1.00 98.32           O  
ATOM    938  OE2 GLU B 119      12.781  24.598 121.957  1.00 98.32           O  
ATOM    939  N   TRP B 120       9.727  21.383 118.781  1.00 98.21           N  
ATOM    940  CA  TRP B 120       9.768  20.807 117.442  1.00 98.21           C  
ATOM    941  C   TRP B 120       8.365  20.695 116.854  1.00 98.21           C  
ATOM    942  O   TRP B 120       8.102  21.197 115.760  1.00 98.21           O  
ATOM    943  CB  TRP B 120      10.436  19.430 117.469  1.00 98.21           C  
ATOM    944  CG  TRP B 120      10.780  18.892 116.112  1.00 98.21           C  
ATOM    945  CD1 TRP B 120      10.368  19.381 114.904  1.00 98.21           C  
ATOM    946  CD2 TRP B 120      11.604  17.759 115.826  1.00 98.21           C  
ATOM    947  CE2 TRP B 120      11.649  17.618 114.421  1.00 98.21           C  
ATOM    948  CE3 TRP B 120      12.310  16.846 116.621  1.00 98.21           C  
ATOM    949  NE1 TRP B 120      10.887  18.619 113.883  1.00 98.21           N  
ATOM    950  CZ2 TRP B 120      12.373  16.600 113.795  1.00 98.21           C  
ATOM    951  CZ3 TRP B 120      13.030  15.835 115.997  1.00 98.21           C  
ATOM    952  CH2 TRP B 120      13.054  15.722 114.597  1.00 98.21           C  
ATOM    953  N   TRP B 121       7.480  20.079 117.604  1.00 97.99           N  
ATOM    954  CA  TRP B 121       6.101  19.893 117.168  1.00 97.99           C  
ATOM    955  C   TRP B 121       5.415  21.237 116.945  1.00 97.99           C  
ATOM    956  O   TRP B 121       4.726  21.431 115.940  1.00 97.99           O  
ATOM    957  CB  TRP B 121       5.318  19.070 118.195  1.00 97.99           C  
ATOM    958  CG  TRP B 121       3.936  18.696 117.749  1.00 97.99           C  
ATOM    959  CD1 TRP B 121       3.578  17.613 116.996  1.00 97.99           C  
ATOM    960  CD2 TRP B 121       2.727  19.409 118.028  1.00 97.99           C  
ATOM    961  CE2 TRP B 121       1.673  18.700 117.411  1.00 97.99           C  
ATOM    962  CE3 TRP B 121       2.433  20.580 118.739  1.00 97.99           C  
ATOM    963  NE1 TRP B 121       2.218  17.609 116.789  1.00 97.99           N  
ATOM    964  CZ2 TRP B 121       0.343  19.125 117.485  1.00 97.99           C  
ATOM    965  CZ3 TRP B 121       1.110  21.001 118.811  1.00 97.99           C  
ATOM    966  CH2 TRP B 121       0.083  20.273 118.187  1.00 97.99           C  
ATOM    967  N   GLU B 122       5.562  22.212 117.790  1.00 96.96           N  
ATOM    968  CA  GLU B 122       4.927  23.523 117.687  1.00 96.96           C  
ATOM    969  C   GLU B 122       5.390  24.264 116.435  1.00 96.96           C  
ATOM    970  O   GLU B 122       4.576  24.852 115.719  1.00 96.96           O  
ATOM    971  CB  GLU B 122       5.221  24.363 118.933  1.00 96.96           C  
ATOM    972  CG  GLU B 122       4.453  25.675 118.986  1.00 96.96           C  
ATOM    973  CD  GLU B 122       2.944  25.488 118.981  1.00 96.96           C  
ATOM    974  OE1 GLU B 122       2.220  26.405 118.532  1.00 96.96           O  
ATOM    975  OE2 GLU B 122       2.482  24.416 119.432  1.00 96.96           O  
ATOM    976  N   ASP B 123       6.668  24.176 116.128  1.00 94.98           N  
ATOM    977  CA  ASP B 123       7.234  24.893 114.989  1.00 94.98           C  
ATOM    978  C   ASP B 123       6.859  24.217 113.672  1.00 94.98           C  
ATOM    979  O   ASP B 123       6.899  24.845 112.613  1.00 94.98           O  
ATOM    980  CB  ASP B 123       8.756  24.987 115.117  1.00 94.98           C  
ATOM    981  CG  ASP B 123       9.203  26.047 116.107  1.00 94.98           C  
ATOM    982  OD1 ASP B 123       8.360  26.847 116.568  1.00 94.98           O  
ATOM    983  OD2 ASP B 123      10.411  26.086 116.429  1.00 94.98           O  
ATOM    984  N   CYS B 124       6.459  22.977 113.757  1.00 93.68           N  
ATOM    985  CA  CYS B 124       6.188  22.233 112.532  1.00 93.68           C  
ATOM    986  C   CYS B 124       4.689  22.035 112.336  1.00 93.68           C  
ATOM    987  O   CYS B 124       4.253  21.575 111.279  1.00 93.68           O  
ATOM    988  CB  CYS B 124       6.891  20.876 112.562  1.00 93.68           C  
ATOM    989  SG  CYS B 124       8.677  20.976 112.319  1.00 93.68           S  
ATOM    990  N   ARG B 125       3.902  22.385 113.252  1.00 90.30           N  
ATOM    991  CA  ARG B 125       2.484  22.041 113.295  1.00 90.30           C  
ATOM    992  C   ARG B 125       1.775  22.480 112.019  1.00 90.30           C  
ATOM    993  O   ARG B 125       0.872  21.794 111.536  1.00 90.30           O  
ATOM    994  CB  ARG B 125       1.814  22.678 114.514  1.00 90.30           C  
ATOM    995  CG  ARG B 125       0.332  22.359 114.638  1.00 90.30           C  
ATOM    996  CD  ARG B 125      -0.293  23.045 115.845  1.00 90.30           C  
ATOM    997  NE  ARG B 125      -0.138  24.495 115.780  1.00 90.30           N  
ATOM    998  CZ  ARG B 125      -1.096  25.373 116.071  1.00 90.30           C  
ATOM    999  NH1 ARG B 125      -2.299  24.962 116.453  1.00 90.30           N  
ATOM   1000  NH2 ARG B 125      -0.847  26.671 115.979  1.00 90.30           N  
ATOM   1001  N   MET B 126       2.256  23.557 111.439  1.00 82.53           N  
ATOM   1002  CA  MET B 126       1.567  24.103 110.274  1.00 82.53           C  
ATOM   1003  C   MET B 126       2.306  23.748 108.988  1.00 82.53           C  
ATOM   1004  O   MET B 126       1.892  24.146 107.899  1.00 82.53           O  
ATOM   1005  CB  MET B 126       1.428  25.623 110.394  1.00 82.53           C  
ATOM   1006  CG  MET B 126       0.583  26.069 111.576  1.00 82.53           C  
ATOM   1007  SD  MET B 126      -1.147  25.465 111.472  1.00 82.53           S  
ATOM   1008  CE  MET B 126      -1.746  26.452 110.072  1.00 82.53           C  
ATOM   1009  N   SER B 127       3.405  23.033 109.083  1.00 86.58           N  
ATOM   1010  CA  SER B 127       4.045  22.470 107.898  1.00 86.58           C  
ATOM   1011  C   SER B 127       3.317  21.220 107.417  1.00 86.58           C  
ATOM   1012  O   SER B 127       2.422  20.714 108.099  1.00 86.58           O  
ATOM   1013  CB  SER B 127       5.509  22.138 108.187  1.00 86.58           C  
ATOM   1014  OG  SER B 127       6.233  23.308 108.526  1.00 86.58           O  
ATOM   1015  N   TYR B 128       3.673  20.786 106.235  1.00 86.52           N  
ATOM   1016  CA  TYR B 128       2.925  19.685 105.639  1.00 86.52           C  
ATOM   1017  C   TYR B 128       3.814  18.463 105.444  1.00 86.52           C  
ATOM   1018  O   TYR B 128       5.018  18.596 105.207  1.00 86.52           O  
ATOM   1019  CB  TYR B 128       2.320  20.110 104.298  1.00 86.52           C  
ATOM   1020  CG  TYR B 128       1.153  21.059 104.431  1.00 86.52           C  
ATOM   1021  CD1 TYR B 128      -0.142  20.648 104.126  1.00 86.52           C  
ATOM   1022  CD2 TYR B 128       1.345  22.368 104.860  1.00 86.52           C  
ATOM   1023  CE1 TYR B 128      -1.220  21.520 104.245  1.00 86.52           C  
ATOM   1024  CE2 TYR B 128       0.275  23.248 104.984  1.00 86.52           C  
ATOM   1025  CZ  TYR B 128      -1.002  22.815 104.674  1.00 86.52           C  
ATOM   1026  OH  TYR B 128      -2.065  23.682 104.795  1.00 86.52           O  
ATOM   1027  N   THR B 129       3.191  17.336 105.564  1.00 88.08           N  
ATOM   1028  CA  THR B 129       3.804  16.045 105.267  1.00 88.08           C  
ATOM   1029  C   THR B 129       2.761  15.055 104.757  1.00 88.08           C  
ATOM   1030  O   THR B 129       1.561  15.334 104.800  1.00 88.08           O  
ATOM   1031  CB  THR B 129       4.506  15.463 106.508  1.00 88.08           C  
ATOM   1032  CG2 THR B 129       3.495  15.082 107.584  1.00 88.08           C  
ATOM   1033  OG1 THR B 129       5.244  14.295 106.126  1.00 88.08           O  
ATOM   1034  N   CYS B 130       3.238  13.919 104.204  1.00 87.15           N  
ATOM   1035  CA  CYS B 130       2.285  12.969 103.644  1.00 87.15           C  
ATOM   1036  C   CYS B 130       2.401  11.611 104.328  1.00 87.15           C  
ATOM   1037  O   CYS B 130       1.723  10.657 103.943  1.00 87.15           O  
ATOM   1038  CB  CYS B 130       2.505  12.812 102.140  1.00 87.15           C  
ATOM   1039  SG  CYS B 130       4.175  12.284 101.699  1.00 87.15           S  
ATOM   1040  N   LYS B 131       3.269  11.566 105.261  1.00 89.12           N  
ATOM   1041  CA  LYS B 131       3.453  10.320 106.001  1.00 89.12           C  
ATOM   1042  C   LYS B 131       4.016  10.587 107.394  1.00 89.12           C  
ATOM   1043  O   LYS B 131       4.618  11.637 107.636  1.00 89.12           O  
ATOM   1044  CB  LYS B 131       4.376   9.371 105.236  1.00 89.12           C  
ATOM   1045  CG  LYS B 131       4.707   9.835 103.825  1.00 89.12           C  
ATOM   1046  CD  LYS B 131       5.559   8.811 103.085  1.00 89.12           C  
ATOM   1047  CE  LYS B 131       4.877   8.332 101.810  1.00 89.12           C  
ATOM   1048  NZ  LYS B 131       4.263   9.462 101.052  1.00 89.12           N  
ATOM   1049  N   SER B 132       3.866   9.643 108.306  1.00 92.13           N  
ATOM   1050  CA  SER B 132       4.351   9.771 109.676  1.00 92.13           C  
ATOM   1051  C   SER B 132       5.728   9.138 109.838  1.00 92.13           C  
ATOM   1052  O   SER B 132       6.582   9.668 110.552  1.00 92.13           O  
ATOM   1053  CB  SER B 132       3.368   9.128 110.655  1.00 92.13           C  
ATOM   1054  OG  SER B 132       3.143   7.768 110.322  1.00 92.13           O  
ATOM   1055  N   ASN B 133       5.909   8.040 109.116  1.00 89.05           N  
ATOM   1056  CA  ASN B 133       7.198   7.356 109.147  1.00 89.05           C  
ATOM   1057  C   ASN B 133       8.020   7.652 107.897  1.00 89.05           C  
ATOM   1058  O   ASN B 133       7.683   7.193 106.804  1.00 89.05           O  
ATOM   1059  CB  ASN B 133       7.001   5.848 109.309  1.00 89.05           C  
ATOM   1060  CG  ASN B 133       8.304   5.111 109.550  1.00 89.05           C  
ATOM   1061  ND2 ASN B 133       8.210   3.887 110.056  1.00 89.05           N  
ATOM   1062  OD1 ASN B 133       9.388   5.638 109.285  1.00 89.05           O  
ATOM   1063  N   TRP B 134       9.126   8.385 108.104  1.00 85.99           N  
ATOM   1064  CA  TRP B 134       9.921   8.840 106.968  1.00 85.99           C  
ATOM   1065  C   TRP B 134      11.016   7.833 106.631  1.00 85.99           C  
ATOM   1066  O   TRP B 134      11.799   8.045 105.702  1.00 85.99           O  
ATOM   1067  CB  TRP B 134      10.541  10.209 107.258  1.00 85.99           C  
ATOM   1068  CG  TRP B 134       9.555  11.339 107.248  1.00 85.99           C  
ATOM   1069  CD1 TRP B 134       8.194  11.244 107.159  1.00 85.99           C  
ATOM   1070  CD2 TRP B 134       9.855  12.736 107.324  1.00 85.99           C  
ATOM   1071  CE2 TRP B 134       8.627  13.431 107.277  1.00 85.99           C  
ATOM   1072  CE3 TRP B 134      11.046  13.468 107.428  1.00 85.99           C  
ATOM   1073  NE1 TRP B 134       7.630  12.498 107.176  1.00 85.99           N  
ATOM   1074  CZ2 TRP B 134       8.555  14.824 107.331  1.00 85.99           C  
ATOM   1075  CZ3 TRP B 134      10.972  14.855 107.482  1.00 85.99           C  
ATOM   1076  CH2 TRP B 134       9.734  15.517 107.433  1.00 85.99           C  
ATOM   1077  N   ARG B 135      11.196   6.778 107.341  1.00 78.64           N  
ATOM   1078  CA  ARG B 135      12.275   5.819 107.121  1.00 78.64           C  
ATOM   1079  C   ARG B 135      11.981   4.932 105.916  1.00 78.64           C  
ATOM   1080  O   ARG B 135      12.903   4.470 105.240  1.00 78.64           O  
ATOM   1081  CB  ARG B 135      12.490   4.957 108.367  1.00 78.64           C  
ATOM   1082  CG  ARG B 135      13.760   4.122 108.326  1.00 78.64           C  
ATOM   1083  CD  ARG B 135      14.019   3.426 109.655  1.00 78.64           C  
ATOM   1084  NE  ARG B 135      15.185   2.549 109.585  1.00 78.64           N  
ATOM   1085  CZ  ARG B 135      15.659   1.836 110.603  1.00 78.64           C  
ATOM   1086  NH1 ARG B 135      15.073   1.882 111.795  1.00 78.64           N  
ATOM   1087  NH2 ARG B 135      16.726   1.070 110.429  1.00 78.64           N  
ATOM   1088  N   GLY B 136      10.642   4.755 105.599  1.00 75.90           N  
ATOM   1089  CA  GLY B 136      10.312   3.903 104.468  1.00 75.90           C  
ATOM   1090  C   GLY B 136       8.951   4.207 103.870  1.00 75.90           C  
ATOM   1091  O   GLY B 136       8.273   5.143 104.299  1.00 75.90           O  
ATOM   1092  N   GLY B 137       8.646   3.547 102.730  1.00 77.85           N  
ATOM   1093  CA  GLY B 137       7.324   3.633 102.130  1.00 77.85           C  
ATOM   1094  C   GLY B 137       7.197   4.766 101.129  1.00 77.85           C  
ATOM   1095  O   GLY B 137       6.088   5.215 100.830  1.00 77.85           O  
ATOM   1096  N   TRP B 138       8.348   5.342 100.709  1.00 78.63           N  
ATOM   1097  CA  TRP B 138       8.315   6.434  99.741  1.00 78.63           C  
ATOM   1098  C   TRP B 138       8.214   5.895  98.317  1.00 78.63           C  
ATOM   1099  O   TRP B 138       8.527   4.729  98.064  1.00 78.63           O  
ATOM   1100  CB  TRP B 138       9.560   7.314  99.880  1.00 78.63           C  
ATOM   1101  CG  TRP B 138       9.687   7.983 101.215  1.00 78.63           C  
ATOM   1102  CD1 TRP B 138      10.480   7.596 102.258  1.00 78.63           C  
ATOM   1103  CD2 TRP B 138       8.994   9.156 101.651  1.00 78.63           C  
ATOM   1104  CE2 TRP B 138       9.416   9.425 102.971  1.00 78.63           C  
ATOM   1105  CE3 TRP B 138       8.055  10.009 101.052  1.00 78.63           C  
ATOM   1106  NE1 TRP B 138      10.322   8.460 103.319  1.00 78.63           N  
ATOM   1107  CZ2 TRP B 138       8.932  10.512 103.704  1.00 78.63           C  
ATOM   1108  CZ3 TRP B 138       7.576  11.089 101.783  1.00 78.63           C  
ATOM   1109  CH2 TRP B 138       8.016  11.329 103.095  1.00 78.63           C  
ATOM   1110  N   ASP B 139       7.582   6.639  97.462  1.00 75.41           N  
ATOM   1111  CA  ASP B 139       7.605   6.386  96.025  1.00 75.41           C  
ATOM   1112  C   ASP B 139       8.881   6.937  95.390  1.00 75.41           C  
ATOM   1113  O   ASP B 139       9.064   8.153  95.309  1.00 75.41           O  
ATOM   1114  CB  ASP B 139       6.375   6.999  95.351  1.00 75.41           C  
ATOM   1115  CG  ASP B 139       6.269   6.646  93.878  1.00 75.41           C  
ATOM   1116  OD1 ASP B 139       7.188   5.993  93.339  1.00 75.41           O  
ATOM   1117  OD2 ASP B 139       5.257   7.027  93.250  1.00 75.41           O  
ATOM   1118  N   TRP B 140       9.727   6.015  94.933  1.00 69.95           N  
ATOM   1119  CA  TRP B 140      11.027   6.398  94.393  1.00 69.95           C  
ATOM   1120  C   TRP B 140      11.020   6.351  92.869  1.00 69.95           C  
ATOM   1121  O   TRP B 140      12.078   6.368  92.235  1.00 69.95           O  
ATOM   1122  CB  TRP B 140      12.128   5.484  94.938  1.00 69.95           C  
ATOM   1123  CG  TRP B 140      12.348   5.611  96.416  1.00 69.95           C  
ATOM   1124  CD1 TRP B 140      11.836   4.807  97.398  1.00 69.95           C  
ATOM   1125  CD2 TRP B 140      13.134   6.605  97.081  1.00 69.95           C  
ATOM   1126  CE2 TRP B 140      13.054   6.342  98.466  1.00 69.95           C  
ATOM   1127  CE3 TRP B 140      13.899   7.692  96.638  1.00 69.95           C  
ATOM   1128  NE1 TRP B 140      12.258   5.242  98.632  1.00 69.95           N  
ATOM   1129  CZ2 TRP B 140      13.713   7.130  99.414  1.00 69.95           C  
ATOM   1130  CZ3 TRP B 140      14.554   8.474  97.583  1.00 69.95           C  
ATOM   1131  CH2 TRP B 140      14.455   8.186  98.955  1.00 69.95           C  
ATOM   1132  N   SER B 141       9.928   6.234  92.240  1.00 65.94           N  
ATOM   1133  CA  SER B 141       9.790   6.041  90.800  1.00 65.94           C  
ATOM   1134  C   SER B 141      10.491   7.150  90.023  1.00 65.94           C  
ATOM   1135  O   SER B 141      11.016   6.916  88.933  1.00 65.94           O  
ATOM   1136  CB  SER B 141       8.313   5.985  90.406  1.00 65.94           C  
ATOM   1137  OG  SER B 141       7.643   7.169  90.803  1.00 65.94           O  
ATOM   1138  N   GLN B 142      10.538   8.321  90.548  1.00 59.77           N  
ATOM   1139  CA  GLN B 142      11.126   9.431  89.806  1.00 59.77           C  
ATOM   1140  C   GLN B 142      12.512   9.779  90.343  1.00 59.77           C  
ATOM   1141  O   GLN B 142      13.036  10.861  90.068  1.00 59.77           O  
ATOM   1142  CB  GLN B 142      10.217  10.660  89.866  1.00 59.77           C  
ATOM   1143  CG  GLN B 142       8.886  10.475  89.148  1.00 59.77           C  
ATOM   1144  CD  GLN B 142       8.124  11.776  88.983  1.00 59.77           C  
ATOM   1145  NE2 GLN B 142       7.035  11.732  88.221  1.00 59.77           N  
ATOM   1146  OE1 GLN B 142       8.508  12.811  89.535  1.00 59.77           O  
ATOM   1147  N   GLY B 143      13.173   8.922  91.180  1.00 59.59           N  
ATOM   1148  CA  GLY B 143      14.527   9.134  91.665  1.00 59.59           C  
ATOM   1149  C   GLY B 143      14.580   9.909  92.968  1.00 59.59           C  
ATOM   1150  O   GLY B 143      15.649  10.065  93.560  1.00 59.59           O  
ATOM   1151  N   LYS B 144      13.483  10.487  93.360  1.00 63.17           N  
ATOM   1152  CA  LYS B 144      13.366  11.182  94.638  1.00 63.17           C  
ATOM   1153  C   LYS B 144      12.184  10.653  95.445  1.00 63.17           C  
ATOM   1154  O   LYS B 144      11.280  10.023  94.892  1.00 63.17           O  
ATOM   1155  CB  LYS B 144      13.219  12.689  94.420  1.00 63.17           C  
ATOM   1156  CG  LYS B 144      14.417  13.335  93.740  1.00 63.17           C  
ATOM   1157  CD  LYS B 144      14.216  14.835  93.562  1.00 63.17           C  
ATOM   1158  CE  LYS B 144      15.403  15.478  92.857  1.00 63.17           C  
ATOM   1159  NZ  LYS B 144      15.178  16.935  92.614  1.00 63.17           N  
ATOM   1160  N   ASN B 145      12.367  10.825  96.801  1.00 68.53           N  
ATOM   1161  CA  ASN B 145      11.254  10.410  97.647  1.00 68.53           C  
ATOM   1162  C   ASN B 145      10.020  11.277  97.416  1.00 68.53           C  
ATOM   1163  O   ASN B 145      10.071  12.496  97.585  1.00 68.53           O  
ATOM   1164  CB  ASN B 145      11.657  10.445  99.122  1.00 68.53           C  
ATOM   1165  CG  ASN B 145      12.107  11.821  99.572  1.00 68.53           C  
ATOM   1166  ND2 ASN B 145      11.520  12.311 100.658  1.00 68.53           N  
ATOM   1167  OD1 ASN B 145      12.974  12.439  98.949  1.00 68.53           O  
ATOM   1168  N   ARG B 146       9.088  10.587  96.997  1.00 72.17           N  
ATOM   1169  CA  ARG B 146       7.792  11.232  96.817  1.00 72.17           C  
ATOM   1170  C   ARG B 146       6.721  10.556  97.667  1.00 72.17           C  
ATOM   1171  O   ARG B 146       6.920   9.442  98.156  1.00 72.17           O  
ATOM   1172  CB  ARG B 146       7.381  11.213  95.344  1.00 72.17           C  
ATOM   1173  CG  ARG B 146       8.298  12.020  94.438  1.00 72.17           C  
ATOM   1174  CD  ARG B 146       7.793  12.043  93.002  1.00 72.17           C  
ATOM   1175  NE  ARG B 146       8.657  12.846  92.141  1.00 72.17           N  
ATOM   1176  CZ  ARG B 146       8.453  13.052  90.843  1.00 72.17           C  
ATOM   1177  NH1 ARG B 146       7.406  12.514  90.228  1.00 72.17           N  
ATOM   1178  NH2 ARG B 146       9.302  13.800  90.154  1.00 72.17           N  
ATOM   1179  N   CYS B 147       5.740  11.382  97.904  1.00 81.63           N  
ATOM   1180  CA  CYS B 147       4.613  10.824  98.643  1.00 81.63           C  
ATOM   1181  C   CYS B 147       4.056   9.591  97.941  1.00 81.63           C  
ATOM   1182  O   CYS B 147       3.933   9.573  96.715  1.00 81.63           O  
ATOM   1183  CB  CYS B 147       3.510  11.870  98.808  1.00 81.63           C  
ATOM   1184  SG  CYS B 147       3.980  13.263  99.857  1.00 81.63           S  
ATOM   1185  N   PRO B 148       3.851   8.441  98.650  1.00 82.89           N  
ATOM   1186  CA  PRO B 148       3.268   7.246  98.037  1.00 82.89           C  
ATOM   1187  C   PRO B 148       1.878   7.497  97.458  1.00 82.89           C  
ATOM   1188  O   PRO B 148       1.224   8.480  97.818  1.00 82.89           O  
ATOM   1189  CB  PRO B 148       3.205   6.250  99.197  1.00 82.89           C  
ATOM   1190  CG  PRO B 148       3.212   7.097 100.429  1.00 82.89           C  
ATOM   1191  CD  PRO B 148       3.911   8.389 100.115  1.00 82.89           C  
ATOM   1192  N   LYS B 149       1.599   6.539  96.597  1.00 81.22           N  
ATOM   1193  CA  LYS B 149       0.299   6.661  95.944  1.00 81.22           C  
ATOM   1194  C   LYS B 149      -0.832   6.683  96.969  1.00 81.22           C  
ATOM   1195  O   LYS B 149      -0.863   5.859  97.885  1.00 81.22           O  
ATOM   1196  CB  LYS B 149       0.085   5.515  94.954  1.00 81.22           C  
ATOM   1197  CG  LYS B 149       0.799   5.706  93.623  1.00 81.22           C  
ATOM   1198  CD  LYS B 149       0.489   4.571  92.656  1.00 81.22           C  
ATOM   1199  CE  LYS B 149       1.291   4.698  91.368  1.00 81.22           C  
ATOM   1200  NZ  LYS B 149       1.063   3.538  90.455  1.00 81.22           N  
ATOM   1201  N   GLY B 150      -1.656   7.698  96.855  1.00 82.24           N  
ATOM   1202  CA  GLY B 150      -2.819   7.805  97.722  1.00 82.24           C  
ATOM   1203  C   GLY B 150      -2.564   8.641  98.962  1.00 82.24           C  
ATOM   1204  O   GLY B 150      -3.503   9.019  99.666  1.00 82.24           O  
ATOM   1205  N   ALA B 151      -1.306   8.940  99.259  1.00 84.60           N  
ATOM   1206  CA  ALA B 151      -0.975   9.749 100.427  1.00 84.60           C  
ATOM   1207  C   ALA B 151      -1.250  11.228 100.167  1.00 84.60           C  
ATOM   1208  O   ALA B 151      -0.898  11.753  99.109  1.00 84.60           O  
ATOM   1209  CB  ALA B 151       0.487   9.545 100.820  1.00 84.60           C  
ATOM   1210  N   GLN B 152      -1.891  11.868 101.141  1.00 84.62           N  
ATOM   1211  CA  GLN B 152      -2.261  13.272 101.007  1.00 84.62           C  
ATOM   1212  C   GLN B 152      -1.358  14.162 101.857  1.00 84.62           C  
ATOM   1213  O   GLN B 152      -1.026  13.815 102.992  1.00 84.62           O  
ATOM   1214  CB  GLN B 152      -3.724  13.483 101.399  1.00 84.62           C  
ATOM   1215  CG  GLN B 152      -4.718  12.865 100.425  1.00 84.62           C  
ATOM   1216  CD  GLN B 152      -6.161  13.089 100.837  1.00 84.62           C  
ATOM   1217  NE2 GLN B 152      -7.091  12.672  99.986  1.00 84.62           N  
ATOM   1218  OE1 GLN B 152      -6.436  13.632 101.911  1.00 84.62           O  
ATOM   1219  N   CYS B 153      -0.958  15.207 101.203  1.00 83.43           N  
ATOM   1220  CA  CYS B 153      -0.220  16.216 101.955  1.00 83.43           C  
ATOM   1221  C   CYS B 153      -1.146  16.978 102.896  1.00 83.43           C  
ATOM   1222  O   CYS B 153      -2.008  17.735 102.446  1.00 83.43           O  
ATOM   1223  CB  CYS B 153       0.473  17.192 101.004  1.00 83.43           C  
ATOM   1224  SG  CYS B 153       1.864  16.470 100.108  1.00 83.43           S  
ATOM   1225  N   LEU B 154      -0.937  16.774 104.201  1.00 86.87           N  
ATOM   1226  CA  LEU B 154      -1.726  17.399 105.256  1.00 86.87           C  
ATOM   1227  C   LEU B 154      -0.821  18.002 106.326  1.00 86.87           C  
ATOM   1228  O   LEU B 154       0.381  17.726 106.357  1.00 86.87           O  
ATOM   1229  CB  LEU B 154      -2.676  16.380 105.890  1.00 86.87           C  
ATOM   1230  CG  LEU B 154      -3.747  15.789 104.973  1.00 86.87           C  
ATOM   1231  CD1 LEU B 154      -4.459  14.632 105.665  1.00 86.87           C  
ATOM   1232  CD2 LEU B 154      -4.745  16.863 104.555  1.00 86.87           C  
ATOM   1233  N   PRO B 155      -1.355  18.875 107.134  1.00 87.73           N  
ATOM   1234  CA  PRO B 155      -0.539  19.464 108.199  1.00 87.73           C  
ATOM   1235  C   PRO B 155       0.089  18.413 109.111  1.00 87.73           C  
ATOM   1236  O   PRO B 155      -0.478  17.333 109.295  1.00 87.73           O  
ATOM   1237  CB  PRO B 155      -1.539  20.329 108.971  1.00 87.73           C  
ATOM   1238  CG  PRO B 155      -2.585  20.693 107.966  1.00 87.73           C  
ATOM   1239  CD  PRO B 155      -2.778  19.530 107.036  1.00 87.73           C  
ATOM   1240  N   PHE B 156       1.231  18.780 109.596  1.00 91.51           N  
ATOM   1241  CA  PHE B 156       1.958  17.878 110.481  1.00 91.51           C  
ATOM   1242  C   PHE B 156       1.062  17.397 111.617  1.00 91.51           C  
ATOM   1243  O   PHE B 156       1.162  16.246 112.049  1.00 91.51           O  
ATOM   1244  CB  PHE B 156       3.203  18.566 111.049  1.00 91.51           C  
ATOM   1245  CG  PHE B 156       4.460  18.288 110.269  1.00 91.51           C  
ATOM   1246  CD1 PHE B 156       5.488  17.538 110.825  1.00 91.51           C  
ATOM   1247  CD2 PHE B 156       4.611  18.777 108.977  1.00 91.51           C  
ATOM   1248  CE1 PHE B 156       6.652  17.279 110.105  1.00 91.51           C  
ATOM   1249  CE2 PHE B 156       5.771  18.522 108.252  1.00 91.51           C  
ATOM   1250  CZ  PHE B 156       6.791  17.774 108.818  1.00 91.51           C  
ATOM   1251  N   SER B 157       0.166  18.241 112.116  1.00 93.81           N  
ATOM   1252  CA  SER B 157      -0.699  17.904 113.242  1.00 93.81           C  
ATOM   1253  C   SER B 157      -1.616  16.733 112.904  1.00 93.81           C  
ATOM   1254  O   SER B 157      -2.060  16.007 113.797  1.00 93.81           O  
ATOM   1255  CB  SER B 157      -1.538  19.115 113.655  1.00 93.81           C  
ATOM   1256  OG  SER B 157      -2.290  19.604 112.558  1.00 93.81           O  
ATOM   1257  N   HIS B 158      -1.908  16.515 111.668  1.00 92.18           N  
ATOM   1258  CA  HIS B 158      -2.724  15.382 111.248  1.00 92.18           C  
ATOM   1259  C   HIS B 158      -1.959  14.070 111.385  1.00 92.18           C  
ATOM   1260  O   HIS B 158      -2.487  13.091 111.917  1.00 92.18           O  
ATOM   1261  CB  HIS B 158      -3.195  15.566 109.804  1.00 92.18           C  
ATOM   1262  CG  HIS B 158      -3.997  14.418 109.282  1.00 92.18           C  
ATOM   1263  CD2 HIS B 158      -3.636  13.350 108.531  1.00 92.18           C  
ATOM   1264  ND1 HIS B 158      -5.348  14.284 109.520  1.00 92.18           N  
ATOM   1265  CE1 HIS B 158      -5.784  13.180 108.936  1.00 92.18           C  
ATOM   1266  NE2 HIS B 158      -4.764  12.595 108.330  1.00 92.18           N  
ATOM   1267  N   TYR B 159      -0.720  14.009 110.926  1.00 94.27           N  
ATOM   1268  CA  TYR B 159       0.095  12.799 110.931  1.00 94.27           C  
ATOM   1269  C   TYR B 159       0.784  12.612 112.278  1.00 94.27           C  
ATOM   1270  O   TYR B 159       1.106  11.486 112.666  1.00 94.27           O  
ATOM   1271  CB  TYR B 159       1.141  12.849 109.813  1.00 94.27           C  
ATOM   1272  CG  TYR B 159       0.570  12.599 108.438  1.00 94.27           C  
ATOM   1273  CD1 TYR B 159       0.306  11.304 107.998  1.00 94.27           C  
ATOM   1274  CD2 TYR B 159       0.296  13.656 107.577  1.00 94.27           C  
ATOM   1275  CE1 TYR B 159      -0.217  11.068 106.730  1.00 94.27           C  
ATOM   1276  CE2 TYR B 159      -0.228  13.432 106.308  1.00 94.27           C  
ATOM   1277  CZ  TYR B 159      -0.481  12.136 105.894  1.00 94.27           C  
ATOM   1278  OH  TYR B 159      -0.999  11.909 104.639  1.00 94.27           O  
ATOM   1279  N   PHE B 160       1.011  13.723 112.982  1.00 97.37           N  
ATOM   1280  CA  PHE B 160       1.619  13.745 114.307  1.00 97.37           C  
ATOM   1281  C   PHE B 160       0.742  14.509 115.291  1.00 97.37           C  
ATOM   1282  O   PHE B 160       0.988  15.685 115.564  1.00 97.37           O  
ATOM   1283  CB  PHE B 160       3.015  14.372 114.249  1.00 97.37           C  
ATOM   1284  CG  PHE B 160       3.891  13.804 113.165  1.00 97.37           C  
ATOM   1285  CD1 PHE B 160       4.406  12.518 113.271  1.00 97.37           C  
ATOM   1286  CD2 PHE B 160       4.200  14.558 112.041  1.00 97.37           C  
ATOM   1287  CE1 PHE B 160       5.219  11.990 112.270  1.00 97.37           C  
ATOM   1288  CE2 PHE B 160       5.011  14.037 111.036  1.00 97.37           C  
ATOM   1289  CZ  PHE B 160       5.520  12.754 111.153  1.00 97.37           C  
ATOM   1290  N   PRO B 161      -0.280  13.848 115.907  1.00 97.45           N  
ATOM   1291  CA  PRO B 161      -1.236  14.539 116.775  1.00 97.45           C  
ATOM   1292  C   PRO B 161      -0.584  15.115 118.029  1.00 97.45           C  
ATOM   1293  O   PRO B 161      -1.061  16.114 118.575  1.00 97.45           O  
ATOM   1294  CB  PRO B 161      -2.241  13.441 117.137  1.00 97.45           C  
ATOM   1295  CG  PRO B 161      -2.154  12.458 116.014  1.00 97.45           C  
ATOM   1296  CD  PRO B 161      -0.738  12.431 115.513  1.00 97.45           C  
ATOM   1297  N   THR B 162       0.515  14.444 118.533  1.00 97.90           N  
ATOM   1298  CA  THR B 162       1.199  14.922 119.730  1.00 97.90           C  
ATOM   1299  C   THR B 162       2.691  15.105 119.463  1.00 97.90           C  
ATOM   1300  O   THR B 162       3.230  14.540 118.510  1.00 97.90           O  
ATOM   1301  CB  THR B 162       1.001  13.954 120.911  1.00 97.90           C  
ATOM   1302  CG2 THR B 162      -0.478  13.669 121.146  1.00 97.90           C  
ATOM   1303  OG1 THR B 162       1.674  12.721 120.629  1.00 97.90           O  
ATOM   1304  N   PRO B 163       3.370  15.886 120.337  1.00 98.04           N  
ATOM   1305  CA  PRO B 163       4.825  16.004 120.217  1.00 98.04           C  
ATOM   1306  C   PRO B 163       5.534  14.653 120.264  1.00 98.04           C  
ATOM   1307  O   PRO B 163       6.506  14.436 119.537  1.00 98.04           O  
ATOM   1308  CB  PRO B 163       5.209  16.866 121.423  1.00 98.04           C  
ATOM   1309  CG  PRO B 163       4.010  17.721 121.679  1.00 98.04           C  
ATOM   1310  CD  PRO B 163       2.777  16.906 121.416  1.00 98.04           C  
ATOM   1311  N   ALA B 164       5.000  13.781 121.104  1.00 98.06           N  
ATOM   1312  CA  ALA B 164       5.593  12.451 121.219  1.00 98.06           C  
ATOM   1313  C   ALA B 164       5.493  11.690 119.900  1.00 98.06           C  
ATOM   1314  O   ALA B 164       6.417  10.965 119.524  1.00 98.06           O  
ATOM   1315  CB  ALA B 164       4.917  11.661 122.337  1.00 98.06           C  
ATOM   1316  N   ASP B 165       4.416  11.837 119.223  1.00 97.83           N  
ATOM   1317  CA  ASP B 165       4.248  11.179 117.931  1.00 97.83           C  
ATOM   1318  C   ASP B 165       5.305  11.646 116.935  1.00 97.83           C  
ATOM   1319  O   ASP B 165       5.883  10.835 116.207  1.00 97.83           O  
ATOM   1320  CB  ASP B 165       2.847  11.440 117.374  1.00 97.83           C  
ATOM   1321  CG  ASP B 165       1.763  10.667 118.105  1.00 97.83           C  
ATOM   1322  OD1 ASP B 165       1.897   9.435 118.265  1.00 97.83           O  
ATOM   1323  OD2 ASP B 165       0.767  11.295 118.522  1.00 97.83           O  
ATOM   1324  N   LEU B 166       5.535  12.915 116.857  1.00 97.68           N  
ATOM   1325  CA  LEU B 166       6.524  13.463 115.934  1.00 97.68           C  
ATOM   1326  C   LEU B 166       7.918  12.935 116.254  1.00 97.68           C  
ATOM   1327  O   LEU B 166       8.605  12.412 115.375  1.00 97.68           O  
ATOM   1328  CB  LEU B 166       6.520  14.994 115.991  1.00 97.68           C  
ATOM   1329  CG  LEU B 166       7.590  15.706 115.162  1.00 97.68           C  
ATOM   1330  CD1 LEU B 166       7.357  15.462 113.675  1.00 97.68           C  
ATOM   1331  CD2 LEU B 166       7.599  17.198 115.470  1.00 97.68           C  
ATOM   1332  N   CYS B 167       8.274  12.999 117.503  1.00 97.59           N  
ATOM   1333  CA  CYS B 167       9.617  12.612 117.924  1.00 97.59           C  
ATOM   1334  C   CYS B 167       9.846  11.120 117.707  1.00 97.59           C  
ATOM   1335  O   CYS B 167      10.933  10.708 117.299  1.00 97.59           O  
ATOM   1336  CB  CYS B 167       9.840  12.964 119.394  1.00 97.59           C  
ATOM   1337  SG  CYS B 167      10.266  14.697 119.671  1.00 97.59           S  
ATOM   1338  N   GLU B 168       8.822  10.338 117.944  1.00 97.17           N  
ATOM   1339  CA  GLU B 168       9.006   8.890 117.997  1.00 97.17           C  
ATOM   1340  C   GLU B 168       8.780   8.255 116.628  1.00 97.17           C  
ATOM   1341  O   GLU B 168       9.510   7.344 116.232  1.00 97.17           O  
ATOM   1342  CB  GLU B 168       8.063   8.265 119.029  1.00 97.17           C  
ATOM   1343  CG  GLU B 168       8.398   8.631 120.468  1.00 97.17           C  
ATOM   1344  CD  GLU B 168       7.443   8.018 121.480  1.00 97.17           C  
ATOM   1345  OE1 GLU B 168       7.595   8.281 122.695  1.00 97.17           O  
ATOM   1346  OE2 GLU B 168       6.537   7.267 121.055  1.00 97.17           O  
ATOM   1347  N   LYS B 169       7.865   8.748 115.878  1.00 94.38           N  
ATOM   1348  CA  LYS B 169       7.423   8.038 114.680  1.00 94.38           C  
ATOM   1349  C   LYS B 169       8.215   8.483 113.454  1.00 94.38           C  
ATOM   1350  O   LYS B 169       8.387   7.713 112.507  1.00 94.38           O  
ATOM   1351  CB  LYS B 169       5.928   8.257 114.446  1.00 94.38           C  
ATOM   1352  CG  LYS B 169       5.037   7.629 115.509  1.00 94.38           C  
ATOM   1353  CD  LYS B 169       3.561   7.832 115.191  1.00 94.38           C  
ATOM   1354  CE  LYS B 169       2.669   7.200 116.251  1.00 94.38           C  
ATOM   1355  NZ  LYS B 169       1.226   7.502 116.011  1.00 94.38           N  
ATOM   1356  N   THR B 170       8.675   9.754 113.403  1.00 92.09           N  
ATOM   1357  CA  THR B 170       9.291  10.313 112.204  1.00 92.09           C  
ATOM   1358  C   THR B 170      10.433   9.425 111.718  1.00 92.09           C  
ATOM   1359  O   THR B 170      10.511   9.099 110.533  1.00 92.09           O  
ATOM   1360  CB  THR B 170       9.817  11.738 112.460  1.00 92.09           C  
ATOM   1361  CG2 THR B 170      10.464  12.318 111.206  1.00 92.09           C  
ATOM   1362  OG1 THR B 170       8.728  12.580 112.855  1.00 92.09           O  
ATOM   1363  N   TRP B 171      11.322   9.014 112.708  1.00 90.31           N  
ATOM   1364  CA  TRP B 171      12.462   8.180 112.342  1.00 90.31           C  
ATOM   1365  C   TRP B 171      12.358   6.801 112.983  1.00 90.31           C  
ATOM   1366  O   TRP B 171      13.341   6.280 113.515  1.00 90.31           O  
ATOM   1367  CB  TRP B 171      13.775   8.852 112.758  1.00 90.31           C  
ATOM   1368  CG  TRP B 171      14.016  10.176 112.098  1.00 90.31           C  
ATOM   1369  CD1 TRP B 171      13.635  11.407 112.556  1.00 90.31           C  
ATOM   1370  CD2 TRP B 171      14.691  10.402 110.857  1.00 90.31           C  
ATOM   1371  CE2 TRP B 171      14.683  11.794 110.623  1.00 90.31           C  
ATOM   1372  CE3 TRP B 171      15.303   9.560 109.918  1.00 90.31           C  
ATOM   1373  NE1 TRP B 171      14.033  12.384 111.674  1.00 90.31           N  
ATOM   1374  CZ2 TRP B 171      15.265  12.365 109.487  1.00 90.31           C  
ATOM   1375  CZ3 TRP B 171      15.882  10.129 108.789  1.00 90.31           C  
ATOM   1376  CH2 TRP B 171      15.857  11.519 108.586  1.00 90.31           C  
ATOM   1377  N   SER B 172      11.171   6.205 112.975  1.00 89.27           N  
ATOM   1378  CA  SER B 172      10.891   4.840 113.408  1.00 89.27           C  
ATOM   1379  C   SER B 172      11.511   4.555 114.773  1.00 89.27           C  
ATOM   1380  O   SER B 172      12.216   3.559 114.943  1.00 89.27           O  
ATOM   1381  CB  SER B 172      11.414   3.834 112.382  1.00 89.27           C  
ATOM   1382  OG  SER B 172      10.770   4.011 111.132  1.00 89.27           O  
ATOM   1383  N   ASN B 173      11.318   5.375 115.750  1.00 92.86           N  
ATOM   1384  CA  ASN B 173      11.649   5.206 117.162  1.00 92.86           C  
ATOM   1385  C   ASN B 173      13.151   5.332 117.403  1.00 92.86           C  
ATOM   1386  O   ASN B 173      13.682   4.746 118.347  1.00 92.86           O  
ATOM   1387  CB  ASN B 173      11.139   3.858 117.675  1.00 92.86           C  
ATOM   1388  CG  ASN B 173       9.626   3.792 117.740  1.00 92.86           C  
ATOM   1389  ND2 ASN B 173       9.062   2.672 117.306  1.00 92.86           N  
ATOM   1390  OD1 ASN B 173       8.970   4.741 118.178  1.00 92.86           O  
ATOM   1391  N   SER B 174      13.806   6.039 116.474  1.00 92.88           N  
ATOM   1392  CA  SER B 174      15.168   6.445 116.801  1.00 92.88           C  
ATOM   1393  C   SER B 174      15.205   7.289 118.071  1.00 92.88           C  
ATOM   1394  O   SER B 174      16.066   7.091 118.931  1.00 92.88           O  
ATOM   1395  CB  SER B 174      15.787   7.227 115.642  1.00 92.88           C  
ATOM   1396  OG  SER B 174      15.998   6.384 114.522  1.00 92.88           O  
ATOM   1397  N   PHE B 175      14.225   8.123 118.168  1.00 96.99           N  
ATOM   1398  CA  PHE B 175      14.082   8.958 119.355  1.00 96.99           C  
ATOM   1399  C   PHE B 175      12.853   8.550 120.159  1.00 96.99           C  
ATOM   1400  O   PHE B 175      11.885   8.028 119.602  1.00 96.99           O  
ATOM   1401  CB  PHE B 175      13.988  10.437 118.965  1.00 96.99           C  
ATOM   1402  CG  PHE B 175      15.116  10.906 118.086  1.00 96.99           C  
ATOM   1403  CD1 PHE B 175      16.436  10.630 118.418  1.00 96.99           C  
ATOM   1404  CD2 PHE B 175      14.854  11.623 116.925  1.00 96.99           C  
ATOM   1405  CE1 PHE B 175      17.481  11.063 117.606  1.00 96.99           C  
ATOM   1406  CE2 PHE B 175      15.893  12.058 116.108  1.00 96.99           C  
ATOM   1407  CZ  PHE B 175      17.206  11.778 116.451  1.00 96.99           C  
ATOM   1408  N   LYS B 176      12.919   8.729 121.410  1.00 97.80           N  
ATOM   1409  CA  LYS B 176      11.814   8.571 122.350  1.00 97.80           C  
ATOM   1410  C   LYS B 176      11.522   9.879 123.080  1.00 97.80           C  
ATOM   1411  O   LYS B 176      12.444  10.589 123.488  1.00 97.80           O  
ATOM   1412  CB  LYS B 176      12.124   7.465 123.361  1.00 97.80           C  
ATOM   1413  CG  LYS B 176      10.957   7.114 124.272  1.00 97.80           C  
ATOM   1414  CD  LYS B 176      11.287   5.932 125.173  1.00 97.80           C  
ATOM   1415  CE  LYS B 176      10.109   5.559 126.063  1.00 97.80           C  
ATOM   1416  NZ  LYS B 176      10.398   4.348 126.888  1.00 97.80           N  
ATOM   1417  N   ALA B 177      10.282  10.211 123.121  1.00 98.16           N  
ATOM   1418  CA  ALA B 177       9.878  11.395 123.875  1.00 98.16           C  
ATOM   1419  C   ALA B 177       9.932  11.133 125.377  1.00 98.16           C  
ATOM   1420  O   ALA B 177       9.045  10.481 125.933  1.00 98.16           O  
ATOM   1421  CB  ALA B 177       8.473  11.833 123.465  1.00 98.16           C  
ATOM   1422  N   SER B 178      10.911  11.638 126.061  1.00 98.08           N  
ATOM   1423  CA  SER B 178      11.060  11.467 127.502  1.00 98.08           C  
ATOM   1424  C   SER B 178      10.127  12.399 128.269  1.00 98.08           C  
ATOM   1425  O   SER B 178       9.907  13.541 127.858  1.00 98.08           O  
ATOM   1426  CB  SER B 178      12.507  11.719 127.927  1.00 98.08           C  
ATOM   1427  OG  SER B 178      12.628  11.701 129.338  1.00 98.08           O  
ATOM   1428  N   PRO B 179       9.568  11.920 129.404  1.00 97.49           N  
ATOM   1429  CA  PRO B 179       8.797  12.827 130.258  1.00 97.49           C  
ATOM   1430  C   PRO B 179       9.680  13.810 131.023  1.00 97.49           C  
ATOM   1431  O   PRO B 179       9.172  14.742 131.652  1.00 97.49           O  
ATOM   1432  CB  PRO B 179       8.076  11.878 131.220  1.00 97.49           C  
ATOM   1433  CG  PRO B 179       8.978  10.691 131.332  1.00 97.49           C  
ATOM   1434  CD  PRO B 179       9.668  10.490 130.015  1.00 97.49           C  
ATOM   1435  N   GLU B 180      11.022  13.595 130.921  1.00 98.01           N  
ATOM   1436  CA  GLU B 180      11.972  14.428 131.653  1.00 98.01           C  
ATOM   1437  C   GLU B 180      12.215  15.752 130.934  1.00 98.01           C  
ATOM   1438  O   GLU B 180      12.240  15.799 129.702  1.00 98.01           O  
ATOM   1439  CB  GLU B 180      13.297  13.687 131.850  1.00 98.01           C  
ATOM   1440  CG  GLU B 180      13.154  12.353 132.571  1.00 98.01           C  
ATOM   1441  CD  GLU B 180      12.751  12.500 134.029  1.00 98.01           C  
ATOM   1442  OE1 GLU B 180      12.138  11.562 134.587  1.00 98.01           O  
ATOM   1443  OE2 GLU B 180      13.049  13.562 134.619  1.00 98.01           O  
ATOM   1444  N   ARG B 181      12.448  16.794 131.742  1.00 97.54           N  
ATOM   1445  CA  ARG B 181      12.696  18.131 131.211  1.00 97.54           C  
ATOM   1446  C   ARG B 181      14.191  18.411 131.107  1.00 97.54           C  
ATOM   1447  O   ARG B 181      15.004  17.692 131.691  1.00 97.54           O  
ATOM   1448  CB  ARG B 181      12.023  19.190 132.086  1.00 97.54           C  
ATOM   1449  CG  ARG B 181      10.505  19.106 132.100  1.00 97.54           C  
ATOM   1450  CD  ARG B 181       9.884  20.248 132.893  1.00 97.54           C  
ATOM   1451  NE  ARG B 181       8.425  20.219 132.826  1.00 97.54           N  
ATOM   1452  CZ  ARG B 181       7.693  20.891 131.942  1.00 97.54           C  
ATOM   1453  NH1 ARG B 181       8.272  21.661 131.029  1.00 97.54           N  
ATOM   1454  NH2 ARG B 181       6.372  20.793 131.972  1.00 97.54           N  
ATOM   1455  N   ARG B 182      14.497  19.416 130.332  1.00 96.29           N  
ATOM   1456  CA  ARG B 182      15.889  19.850 130.239  1.00 96.29           C  
ATOM   1457  C   ARG B 182      16.472  20.120 131.622  1.00 96.29           C  
ATOM   1458  O   ARG B 182      15.784  20.646 132.500  1.00 96.29           O  
ATOM   1459  CB  ARG B 182      16.003  21.103 129.369  1.00 96.29           C  
ATOM   1460  CG  ARG B 182      15.858  20.834 127.879  1.00 96.29           C  
ATOM   1461  CD  ARG B 182      16.029  22.103 127.057  1.00 96.29           C  
ATOM   1462  NE  ARG B 182      15.784  21.865 125.638  1.00 96.29           N  
ATOM   1463  CZ  ARG B 182      15.530  22.815 124.742  1.00 96.29           C  
ATOM   1464  NH1 ARG B 182      15.483  24.092 125.103  1.00 96.29           N  
ATOM   1465  NH2 ARG B 182      15.322  22.485 123.476  1.00 96.29           N  
ATOM   1466  N   ASN B 183      17.739  19.766 131.852  1.00 94.02           N  
ATOM   1467  CA  ASN B 183      18.495  19.960 133.085  1.00 94.02           C  
ATOM   1468  C   ASN B 183      18.117  18.927 134.143  1.00 94.02           C  
ATOM   1469  O   ASN B 183      18.573  19.006 135.284  1.00 94.02           O  
ATOM   1470  CB  ASN B 183      18.283  21.376 133.627  1.00 94.02           C  
ATOM   1471  CG  ASN B 183      18.760  22.447 132.664  1.00 94.02           C  
ATOM   1472  ND2 ASN B 183      17.989  23.520 132.544  1.00 94.02           N  
ATOM   1473  OD1 ASN B 183      19.811  22.308 132.034  1.00 94.02           O  
ATOM   1474  N   SER B 184      17.256  17.961 133.895  1.00 96.41           N  
ATOM   1475  CA  SER B 184      16.970  16.855 134.804  1.00 96.41           C  
ATOM   1476  C   SER B 184      18.136  15.875 134.866  1.00 96.41           C  
ATOM   1477  O   SER B 184      18.249  15.095 135.814  1.00 96.41           O  
ATOM   1478  CB  SER B 184      15.699  16.122 134.373  1.00 96.41           C  
ATOM   1479  OG  SER B 184      15.908  15.426 133.157  1.00 96.41           O  
ATOM   1480  N   GLY B 185      18.975  15.884 133.812  1.00 95.64           N  
ATOM   1481  CA  GLY B 185      20.083  14.946 133.719  1.00 95.64           C  
ATOM   1482  C   GLY B 185      19.652  13.556 133.291  1.00 95.64           C  
ATOM   1483  O   GLY B 185      20.413  12.595 133.431  1.00 95.64           O  
ATOM   1484  N   ARG B 186      18.407  13.398 132.798  1.00 97.61           N  
ATOM   1485  CA  ARG B 186      17.877  12.079 132.473  1.00 97.61           C  
ATOM   1486  C   ARG B 186      17.359  12.034 131.040  1.00 97.61           C  
ATOM   1487  O   ARG B 186      16.667  11.090 130.653  1.00 97.61           O  
ATOM   1488  CB  ARG B 186      16.761  11.692 133.446  1.00 97.61           C  
ATOM   1489  CG  ARG B 186      17.231  11.508 134.880  1.00 97.61           C  
ATOM   1490  CD  ARG B 186      16.120  10.970 135.772  1.00 97.61           C  
ATOM   1491  NE  ARG B 186      16.613  10.648 137.109  1.00 97.61           N  
ATOM   1492  CZ  ARG B 186      16.080   9.730 137.912  1.00 97.61           C  
ATOM   1493  NH1 ARG B 186      15.024   9.023 137.527  1.00 97.61           N  
ATOM   1494  NH2 ARG B 186      16.608   9.518 139.109  1.00 97.61           N  
ATOM   1495  N   CYS B 187      17.617  13.056 130.301  1.00 98.54           N  
ATOM   1496  CA  CYS B 187      17.241  13.142 128.894  1.00 98.54           C  
ATOM   1497  C   CYS B 187      18.284  13.919 128.098  1.00 98.54           C  
ATOM   1498  O   CYS B 187      19.068  14.678 128.670  1.00 98.54           O  
ATOM   1499  CB  CYS B 187      15.873  13.807 128.743  1.00 98.54           C  
ATOM   1500  SG  CYS B 187      15.819  15.506 129.351  1.00 98.54           S  
ATOM   1501  N   LEU B 188      18.318  13.647 126.831  1.00 98.53           N  
ATOM   1502  CA  LEU B 188      19.283  14.310 125.960  1.00 98.53           C  
ATOM   1503  C   LEU B 188      18.647  15.502 125.253  1.00 98.53           C  
ATOM   1504  O   LEU B 188      17.456  15.478 124.936  1.00 98.53           O  
ATOM   1505  CB  LEU B 188      19.838  13.325 124.927  1.00 98.53           C  
ATOM   1506  CG  LEU B 188      20.809  12.267 125.453  1.00 98.53           C  
ATOM   1507  CD1 LEU B 188      20.057  10.992 125.817  1.00 98.53           C  
ATOM   1508  CD2 LEU B 188      21.895  11.977 124.422  1.00 98.53           C  
ATOM   1509  N   GLN B 189      19.415  16.513 125.097  1.00 98.48           N  
ATOM   1510  CA  GLN B 189      19.005  17.666 124.303  1.00 98.48           C  
ATOM   1511  C   GLN B 189      19.407  17.498 122.841  1.00 98.48           C  
ATOM   1512  O   GLN B 189      20.573  17.239 122.538  1.00 98.48           O  
ATOM   1513  CB  GLN B 189      19.610  18.951 124.870  1.00 98.48           C  
ATOM   1514  CG  GLN B 189      19.182  19.254 126.299  1.00 98.48           C  
ATOM   1515  CD  GLN B 189      19.695  20.594 126.794  1.00 98.48           C  
ATOM   1516  NE2 GLN B 189      19.964  20.683 128.092  1.00 98.48           N  
ATOM   1517  OE1 GLN B 189      19.848  21.541 126.016  1.00 98.48           O  
ATOM   1518  N   LYS B 190      18.433  17.678 121.968  1.00 97.88           N  
ATOM   1519  CA  LYS B 190      18.689  17.538 120.538  1.00 97.88           C  
ATOM   1520  C   LYS B 190      19.630  18.631 120.039  1.00 97.88           C  
ATOM   1521  O   LYS B 190      20.345  18.439 119.053  1.00 97.88           O  
ATOM   1522  CB  LYS B 190      17.379  17.574 119.751  1.00 97.88           C  
ATOM   1523  CG  LYS B 190      17.215  18.809 118.877  1.00 97.88           C  
ATOM   1524  CD  LYS B 190      15.964  18.722 118.014  1.00 97.88           C  
ATOM   1525  CE  LYS B 190      14.977  19.834 118.344  1.00 97.88           C  
ATOM   1526  NZ  LYS B 190      15.381  21.133 117.727  1.00 97.88           N  
ATOM   1527  N   TRP B 191      19.658  19.727 120.667  1.00 98.32           N  
ATOM   1528  CA  TRP B 191      20.504  20.860 120.306  1.00 98.32           C  
ATOM   1529  C   TRP B 191      20.815  21.719 121.527  1.00 98.32           C  
ATOM   1530  O   TRP B 191      20.025  21.773 122.472  1.00 98.32           O  
ATOM   1531  CB  TRP B 191      19.832  21.710 119.224  1.00 98.32           C  
ATOM   1532  CG  TRP B 191      20.772  22.628 118.501  1.00 98.32           C  
ATOM   1533  CD1 TRP B 191      21.454  22.366 117.346  1.00 98.32           C  
ATOM   1534  CD2 TRP B 191      21.134  23.957 118.889  1.00 98.32           C  
ATOM   1535  CE2 TRP B 191      22.042  24.442 117.921  1.00 98.32           C  
ATOM   1536  CE3 TRP B 191      20.780  24.786 119.962  1.00 98.32           C  
ATOM   1537  NE1 TRP B 191      22.219  23.452 116.992  1.00 98.32           N  
ATOM   1538  CZ2 TRP B 191      22.600  25.720 117.994  1.00 98.32           C  
ATOM   1539  CZ3 TRP B 191      21.337  26.058 120.033  1.00 98.32           C  
ATOM   1540  CH2 TRP B 191      22.237  26.510 119.054  1.00 98.32           C  
ATOM   1541  N   PHE B 192      21.909  22.368 121.548  1.00 97.90           N  
ATOM   1542  CA  PHE B 192      22.331  23.258 122.622  1.00 97.90           C  
ATOM   1543  C   PHE B 192      23.225  24.369 122.085  1.00 97.90           C  
ATOM   1544  O   PHE B 192      23.782  24.252 120.991  1.00 97.90           O  
ATOM   1545  CB  PHE B 192      23.066  22.474 123.714  1.00 97.90           C  
ATOM   1546  CG  PHE B 192      24.220  21.655 123.200  1.00 97.90           C  
ATOM   1547  CD1 PHE B 192      24.014  20.374 122.701  1.00 97.90           C  
ATOM   1548  CD2 PHE B 192      25.511  22.167 123.216  1.00 97.90           C  
ATOM   1549  CE1 PHE B 192      25.081  19.615 122.225  1.00 97.90           C  
ATOM   1550  CE2 PHE B 192      26.582  21.413 122.741  1.00 97.90           C  
ATOM   1551  CZ  PHE B 192      26.364  20.137 122.248  1.00 97.90           C  
ATOM   1552  N   GLU B 193      23.332  25.471 122.809  1.00 96.37           N  
ATOM   1553  CA  GLU B 193      24.145  26.612 122.396  1.00 96.37           C  
ATOM   1554  C   GLU B 193      25.630  26.257 122.389  1.00 96.37           C  
ATOM   1555  O   GLU B 193      26.163  25.773 123.389  1.00 96.37           O  
ATOM   1556  CB  GLU B 193      23.896  27.811 123.313  1.00 96.37           C  
ATOM   1557  CG  GLU B 193      22.531  28.458 123.122  1.00 96.37           C  
ATOM   1558  CD  GLU B 193      22.357  29.097 121.752  1.00 96.37           C  
ATOM   1559  OE1 GLU B 193      21.200  29.327 121.334  1.00 96.37           O  
ATOM   1560  OE2 GLU B 193      23.385  29.368 121.093  1.00 96.37           O  
ATOM   1561  N   PRO B 194      26.305  26.520 121.225  1.00 93.55           N  
ATOM   1562  CA  PRO B 194      27.711  26.138 121.070  1.00 93.55           C  
ATOM   1563  C   PRO B 194      28.601  26.697 122.177  1.00 93.55           C  
ATOM   1564  O   PRO B 194      29.605  26.079 122.539  1.00 93.55           O  
ATOM   1565  CB  PRO B 194      28.090  26.734 119.711  1.00 93.55           C  
ATOM   1566  CG  PRO B 194      26.795  26.860 118.974  1.00 93.55           C  
ATOM   1567  CD  PRO B 194      25.701  27.110 119.973  1.00 93.55           C  
ATOM   1568  N   ALA B 195      28.263  27.809 122.746  1.00 91.81           N  
ATOM   1569  CA  ALA B 195      29.083  28.464 123.761  1.00 91.81           C  
ATOM   1570  C   ALA B 195      28.938  27.774 125.113  1.00 91.81           C  
ATOM   1571  O   ALA B 195      29.765  27.964 126.007  1.00 91.81           O  
ATOM   1572  CB  ALA B 195      28.709  29.939 123.876  1.00 91.81           C  
ATOM   1573  N   GLN B 196      27.960  26.892 125.203  1.00 90.06           N  
ATOM   1574  CA  GLN B 196      27.711  26.207 126.468  1.00 90.06           C  
ATOM   1575  C   GLN B 196      28.291  24.796 126.452  1.00 90.06           C  
ATOM   1576  O   GLN B 196      28.620  24.265 125.390  1.00 90.06           O  
ATOM   1577  CB  GLN B 196      26.211  26.155 126.764  1.00 90.06           C  
ATOM   1578  CG  GLN B 196      25.579  27.524 126.979  1.00 90.06           C  
ATOM   1579  CD  GLN B 196      24.096  27.444 127.290  1.00 90.06           C  
ATOM   1580  NE2 GLN B 196      23.439  28.596 127.351  1.00 90.06           N  
ATOM   1581  OE1 GLN B 196      23.545  26.353 127.473  1.00 90.06           O  
ATOM   1582  N   GLY B 197      28.649  24.154 127.459  1.00 89.68           N  
ATOM   1583  CA  GLY B 197      29.066  22.765 127.552  1.00 89.68           C  
ATOM   1584  C   GLY B 197      28.025  21.793 127.029  1.00 89.68           C  
ATOM   1585  O   GLY B 197      26.835  22.112 126.989  1.00 89.68           O  
ATOM   1586  N   ASN B 198      28.478  20.709 126.523  1.00 95.83           N  
ATOM   1587  CA  ASN B 198      27.576  19.661 126.059  1.00 95.83           C  
ATOM   1588  C   ASN B 198      26.833  19.007 127.220  1.00 95.83           C  
ATOM   1589  O   ASN B 198      27.428  18.266 128.005  1.00 95.83           O  
ATOM   1590  CB  ASN B 198      28.344  18.607 125.258  1.00 95.83           C  
ATOM   1591  CG  ASN B 198      27.428  17.602 124.588  1.00 95.83           C  
ATOM   1592  ND2 ASN B 198      27.931  16.941 123.552  1.00 95.83           N  
ATOM   1593  OD1 ASN B 198      26.278  17.421 124.997  1.00 95.83           O  
ATOM   1594  N   PRO B 199      25.554  19.283 127.389  1.00 96.94           N  
ATOM   1595  CA  PRO B 199      24.787  18.750 128.517  1.00 96.94           C  
ATOM   1596  C   PRO B 199      24.572  17.241 128.422  1.00 96.94           C  
ATOM   1597  O   PRO B 199      24.132  16.615 129.390  1.00 96.94           O  
ATOM   1598  CB  PRO B 199      23.455  19.499 128.423  1.00 96.94           C  
ATOM   1599  CG  PRO B 199      23.280  19.786 126.966  1.00 96.94           C  
ATOM   1600  CD  PRO B 199      24.630  20.059 126.368  1.00 96.94           C  
ATOM   1601  N   ASN B 200      24.880  16.633 127.298  1.00 97.95           N  
ATOM   1602  CA  ASN B 200      24.496  15.252 127.029  1.00 97.95           C  
ATOM   1603  C   ASN B 200      25.573  14.272 127.487  1.00 97.95           C  
ATOM   1604  O   ASN B 200      25.317  13.071 127.601  1.00 97.95           O  
ATOM   1605  CB  ASN B 200      24.198  15.058 125.541  1.00 97.95           C  
ATOM   1606  CG  ASN B 200      22.983  15.839 125.082  1.00 97.95           C  
ATOM   1607  ND2 ASN B 200      22.962  16.206 123.806  1.00 97.95           N  
ATOM   1608  OD1 ASN B 200      22.072  16.113 125.868  1.00 97.95           O  
ATOM   1609  N   VAL B 201      26.761  14.801 127.828  1.00 96.84           N  
ATOM   1610  CA  VAL B 201      27.859  13.942 128.257  1.00 96.84           C  
ATOM   1611  C   VAL B 201      27.481  13.227 129.552  1.00 96.84           C  
ATOM   1612  O   VAL B 201      27.603  12.003 129.651  1.00 96.84           O  
ATOM   1613  CB  VAL B 201      29.165  14.746 128.454  1.00 96.84           C  
ATOM   1614  CG1 VAL B 201      30.269  13.853 129.017  1.00 96.84           C  
ATOM   1615  CG2 VAL B 201      29.604  15.379 127.136  1.00 96.84           C  
ATOM   1616  N   ALA B 202      26.987  14.032 130.522  1.00 95.73           N  
ATOM   1617  CA  ALA B 202      26.620  13.466 131.818  1.00 95.73           C  
ATOM   1618  C   ALA B 202      25.440  12.507 131.683  1.00 95.73           C  
ATOM   1619  O   ALA B 202      25.370  11.497 132.387  1.00 95.73           O  
ATOM   1620  CB  ALA B 202      26.287  14.579 132.808  1.00 95.73           C  
ATOM   1621  N   VAL B 203      24.524  12.823 130.804  1.00 97.34           N  
ATOM   1622  CA  VAL B 203      23.343  11.987 130.611  1.00 97.34           C  
ATOM   1623  C   VAL B 203      23.757  10.634 130.037  1.00 97.34           C  
ATOM   1624  O   VAL B 203      23.297   9.588 130.502  1.00 97.34           O  
ATOM   1625  CB  VAL B 203      22.313  12.667 129.682  1.00 97.34           C  
ATOM   1626  CG1 VAL B 203      21.112  11.753 129.447  1.00 97.34           C  
ATOM   1627  CG2 VAL B 203      21.864  14.003 130.271  1.00 97.34           C  
ATOM   1628  N   ALA B 204      24.568  10.626 129.001  1.00 96.82           N  
ATOM   1629  CA  ALA B 204      25.049   9.381 128.408  1.00 96.82           C  
ATOM   1630  C   ALA B 204      25.758   8.516 129.446  1.00 96.82           C  
ATOM   1631  O   ALA B 204      25.603   7.293 129.455  1.00 96.82           O  
ATOM   1632  CB  ALA B 204      25.984   9.677 127.238  1.00 96.82           C  
ATOM   1633  N   ARG B 205      26.549   9.142 130.323  1.00 95.33           N  
ATOM   1634  CA  ARG B 205      27.253   8.417 131.376  1.00 95.33           C  
ATOM   1635  C   ARG B 205      26.270   7.731 132.320  1.00 95.33           C  
ATOM   1636  O   ARG B 205      26.488   6.587 132.728  1.00 95.33           O  
ATOM   1637  CB  ARG B 205      28.164   9.361 132.164  1.00 95.33           C  
ATOM   1638  CG  ARG B 205      29.111   8.650 133.118  1.00 95.33           C  
ATOM   1639  CD  ARG B 205      30.045   9.626 133.818  1.00 95.33           C  
ATOM   1640  NE  ARG B 205      31.111  10.083 132.930  1.00 95.33           N  
ATOM   1641  CZ  ARG B 205      31.961  11.066 133.209  1.00 95.33           C  
ATOM   1642  NH1 ARG B 205      31.888  11.719 134.364  1.00 95.33           N  
ATOM   1643  NH2 ARG B 205      32.893  11.401 132.329  1.00 95.33           N  
ATOM   1644  N   LEU B 206      25.214   8.434 132.678  1.00 95.45           N  
ATOM   1645  CA  LEU B 206      24.193   7.880 133.561  1.00 95.45           C  
ATOM   1646  C   LEU B 206      23.568   6.630 132.952  1.00 95.45           C  
ATOM   1647  O   LEU B 206      23.353   5.635 133.650  1.00 95.45           O  
ATOM   1648  CB  LEU B 206      23.108   8.922 133.845  1.00 95.45           C  
ATOM   1649  CG  LEU B 206      21.943   8.464 134.724  1.00 95.45           C  
ATOM   1650  CD1 LEU B 206      22.413   8.255 136.160  1.00 95.45           C  
ATOM   1651  CD2 LEU B 206      20.803   9.476 134.671  1.00 95.45           C  
ATOM   1652  N   PHE B 207      23.316   6.634 131.699  1.00 95.23           N  
ATOM   1653  CA  PHE B 207      22.612   5.534 131.051  1.00 95.23           C  
ATOM   1654  C   PHE B 207      23.582   4.424 130.665  1.00 95.23           C  
ATOM   1655  O   PHE B 207      23.163   3.305 130.361  1.00 95.23           O  
ATOM   1656  CB  PHE B 207      21.861   6.031 129.813  1.00 95.23           C  
ATOM   1657  CG  PHE B 207      20.551   6.703 130.124  1.00 95.23           C  
ATOM   1658  CD1 PHE B 207      19.368   5.973 130.146  1.00 95.23           C  
ATOM   1659  CD2 PHE B 207      20.502   8.063 130.397  1.00 95.23           C  
ATOM   1660  CE1 PHE B 207      18.154   6.592 130.435  1.00 95.23           C  
ATOM   1661  CE2 PHE B 207      19.293   8.689 130.686  1.00 95.23           C  
ATOM   1662  CZ  PHE B 207      18.120   7.952 130.703  1.00 95.23           C  
ATOM   1663  N   ALA B 208      24.798   4.743 130.594  1.00 93.00           N  
ATOM   1664  CA  ALA B 208      25.802   3.722 130.307  1.00 93.00           C  
ATOM   1665  C   ALA B 208      26.102   2.884 131.546  1.00 93.00           C  
ATOM   1666  O   ALA B 208      26.633   1.775 131.441  1.00 93.00           O  
ATOM   1667  CB  ALA B 208      27.082   4.367 129.781  1.00 93.00           C  
ATOM   1668  N   SER B 209      25.904   3.371 132.691  1.00 84.79           N  
ATOM   1669  CA  SER B 209      26.186   2.703 133.957  1.00 84.79           C  
ATOM   1670  C   SER B 209      25.116   1.668 134.287  1.00 84.79           C  
ATOM   1671  O   SER B 209      25.420   0.604 134.829  1.00 84.79           O  
ATOM   1672  CB  SER B 209      26.287   3.724 135.091  1.00 84.79           C  
ATOM   1673  OG  SER B 209      27.249   4.719 134.788  1.00 84.79           O  
TER   
ATOM   1674  N   CYS C   1      33.143  15.569  85.709  1.00 92.90           N  
ATOM   1675  CA  CYS C   1      33.299  16.915  86.248  1.00 92.90           C  
ATOM   1676  C   CYS C   1      34.627  17.526  85.817  1.00 92.90           C  
ATOM   1677  O   CYS C   1      34.682  18.281  84.846  1.00 92.90           O  
ATOM   1678  CB  CYS C   1      33.207  16.895  87.773  1.00 92.90           C  
ATOM   1679  SG  CYS C   1      31.519  16.749  88.399  1.00 92.90           S  
ATOM   1680  N   LEU C   2      35.812  16.836  86.137  1.00 97.36           N  
ATOM   1681  CA  LEU C   2      37.116  17.376  85.767  1.00 97.36           C  
ATOM   1682  C   LEU C   2      37.314  17.332  84.255  1.00 97.36           C  
ATOM   1683  O   LEU C   2      37.946  18.222  83.682  1.00 97.36           O  
ATOM   1684  CB  LEU C   2      38.235  16.598  86.463  1.00 97.36           C  
ATOM   1685  CG  LEU C   2      39.658  17.112  86.240  1.00 97.36           C  
ATOM   1686  CD1 LEU C   2      39.829  18.491  86.869  1.00 97.36           C  
ATOM   1687  CD2 LEU C   2      40.677  16.130  86.807  1.00 97.36           C  
ATOM   1688  N   HIS C   3      36.767  16.286  83.558  1.00 97.18           N  
ATOM   1689  CA  HIS C   3      36.905  16.117  82.116  1.00 97.18           C  
ATOM   1690  C   HIS C   3      36.245  17.265  81.361  1.00 97.18           C  
ATOM   1691  O   HIS C   3      36.477  17.440  80.163  1.00 97.18           O  
ATOM   1692  CB  HIS C   3      36.304  14.782  81.674  1.00 97.18           C  
ATOM   1693  CG  HIS C   3      34.822  14.699  81.864  1.00 97.18           C  
ATOM   1694  CD2 HIS C   3      33.802  14.929  81.004  1.00 97.18           C  
ATOM   1695  ND1 HIS C   3      34.246  14.344  83.063  1.00 97.18           N  
ATOM   1696  CE1 HIS C   3      32.929  14.358  82.934  1.00 97.18           C  
ATOM   1697  NE2 HIS C   3      32.634  14.710  81.693  1.00 97.18           N  
ATOM   1698  N   CYS C   4      35.476  18.006  82.019  1.00 97.69           N  
ATOM   1699  CA  CYS C   4      34.815  19.144  81.389  1.00 97.69           C  
ATOM   1700  C   CYS C   4      35.738  20.356  81.347  1.00 97.69           C  
ATOM   1701  O   CYS C   4      35.416  21.366  80.719  1.00 97.69           O  
ATOM   1702  CB  CYS C   4      33.530  19.497  82.136  1.00 97.69           C  
ATOM   1703  SG  CYS C   4      32.340  18.142  82.219  1.00 97.69           S  
ATOM   1704  N   HIS C   5      36.807  20.384  82.066  1.00 97.92           N  
ATOM   1705  CA  HIS C   5      37.769  21.480  82.052  1.00 97.92           C  
ATOM   1706  C   HIS C   5      38.511  21.545  80.721  1.00 97.92           C  
ATOM   1707  O   HIS C   5      38.879  20.509  80.161  1.00 97.92           O  
ATOM   1708  CB  HIS C   5      38.766  21.333  83.202  1.00 97.92           C  
ATOM   1709  CG  HIS C   5      39.602  22.551  83.433  1.00 97.92           C  
ATOM   1710  CD2 HIS C   5      39.317  23.719  84.056  1.00 97.92           C  
ATOM   1711  ND1 HIS C   5      40.904  22.655  82.991  1.00 97.92           N  
ATOM   1712  CE1 HIS C   5      41.385  23.838  83.335  1.00 97.92           C  
ATOM   1713  NE2 HIS C   5      40.443  24.503  83.983  1.00 97.92           N  
ATOM   1714  N   SER C   6      38.771  22.703  80.284  1.00 96.14           N  
ATOM   1715  CA  SER C   6      39.300  22.930  78.942  1.00 96.14           C  
ATOM   1716  C   SER C   6      40.661  22.266  78.765  1.00 96.14           C  
ATOM   1717  O   SER C   6      40.982  21.775  77.681  1.00 96.14           O  
ATOM   1718  CB  SER C   6      39.412  24.427  78.656  1.00 96.14           C  
ATOM   1719  OG  SER C   6      40.187  25.073  79.652  1.00 96.14           O  
ATOM   1720  N   ASN C   7      41.513  22.205  79.800  1.00 97.34           N  
ATOM   1721  CA  ASN C   7      42.873  21.686  79.696  1.00 97.34           C  
ATOM   1722  C   ASN C   7      42.931  20.197  80.029  1.00 97.34           C  
ATOM   1723  O   ASN C   7      44.006  19.595  80.011  1.00 97.34           O  
ATOM   1724  CB  ASN C   7      43.819  22.471  80.607  1.00 97.34           C  
ATOM   1725  CG  ASN C   7      44.080  23.877  80.107  1.00 97.34           C  
ATOM   1726  ND2 ASN C   7      44.368  24.791  81.026  1.00 97.34           N  
ATOM   1727  OD1 ASN C   7      44.021  24.141  78.903  1.00 97.34           O  
ATOM   1728  N   PHE C   8      41.781  19.632  80.281  1.00 97.70           N  
ATOM   1729  CA  PHE C   8      41.774  18.246  80.736  1.00 97.70           C  
ATOM   1730  C   PHE C   8      42.365  17.326  79.675  1.00 97.70           C  
ATOM   1731  O   PHE C   8      43.258  16.527  79.967  1.00 97.70           O  
ATOM   1732  CB  PHE C   8      40.350  17.800  81.082  1.00 97.70           C  
ATOM   1733  CG  PHE C   8      40.246  16.351  81.475  1.00 97.70           C  
ATOM   1734  CD1 PHE C   8      39.876  15.388  80.543  1.00 97.70           C  
ATOM   1735  CD2 PHE C   8      40.518  15.951  82.776  1.00 97.70           C  
ATOM   1736  CE1 PHE C   8      39.780  14.046  80.904  1.00 97.70           C  
ATOM   1737  CE2 PHE C   8      40.423  14.612  83.144  1.00 97.70           C  
ATOM   1738  CZ  PHE C   8      40.053  13.662  82.207  1.00 97.70           C  
ATOM   1739  N   SER C   9      41.916  17.378  78.459  1.00 95.66           N  
ATOM   1740  CA  SER C   9      42.351  16.490  77.386  1.00 95.66           C  
ATOM   1741  C   SER C   9      43.855  16.595  77.156  1.00 95.66           C  
ATOM   1742  O   SER C   9      44.546  15.579  77.060  1.00 95.66           O  
ATOM   1743  CB  SER C   9      41.605  16.812  76.089  1.00 95.66           C  
ATOM   1744  OG  SER C   9      41.917  15.864  75.081  1.00 95.66           O  
ATOM   1745  N   LYS C  10      44.325  17.782  77.119  1.00 96.87           N  
ATOM   1746  CA  LYS C  10      45.753  18.008  76.912  1.00 96.87           C  
ATOM   1747  C   LYS C  10      46.571  17.455  78.076  1.00 96.87           C  
ATOM   1748  O   LYS C  10      47.547  16.733  77.868  1.00 96.87           O  
ATOM   1749  CB  LYS C  10      46.040  19.500  76.732  1.00 96.87           C  
ATOM   1750  CG  LYS C  10      47.507  19.825  76.498  1.00 96.87           C  
ATOM   1751  CD  LYS C  10      47.736  21.325  76.375  1.00 96.87           C  
ATOM   1752  CE  LYS C  10      49.217  21.660  76.268  1.00 96.87           C  
ATOM   1753  NZ  LYS C  10      49.451  23.134  76.218  1.00 96.87           N  
ATOM   1754  N   LYS C  11      46.216  17.797  79.294  1.00 97.02           N  
ATOM   1755  CA  LYS C  11      46.940  17.383  80.493  1.00 97.02           C  
ATOM   1756  C   LYS C  11      46.940  15.864  80.638  1.00 97.02           C  
ATOM   1757  O   LYS C  11      47.987  15.259  80.880  1.00 97.02           O  
ATOM   1758  CB  LYS C  11      46.329  18.028  81.738  1.00 97.02           C  
ATOM   1759  CG  LYS C  11      46.612  19.517  81.866  1.00 97.02           C  
ATOM   1760  CD  LYS C  11      48.039  19.777  82.332  1.00 97.02           C  
ATOM   1761  CE  LYS C  11      48.269  21.252  82.635  1.00 97.02           C  
ATOM   1762  NZ  LYS C  11      49.628  21.495  83.205  1.00 97.02           N  
ATOM   1763  N   PHE C  12      45.805  15.266  80.417  1.00 96.60           N  
ATOM   1764  CA  PHE C  12      45.713  13.833  80.667  1.00 96.60           C  
ATOM   1765  C   PHE C  12      46.299  13.043  79.502  1.00 96.60           C  
ATOM   1766  O   PHE C  12      46.764  11.915  79.682  1.00 96.60           O  
ATOM   1767  CB  PHE C  12      44.257  13.419  80.902  1.00 96.60           C  
ATOM   1768  CG  PHE C  12      43.851  13.428  82.351  1.00 96.60           C  
ATOM   1769  CD1 PHE C  12      43.720  12.239  83.058  1.00 96.60           C  
ATOM   1770  CD2 PHE C  12      43.599  14.627  83.006  1.00 96.60           C  
ATOM   1771  CE1 PHE C  12      43.344  12.244  84.399  1.00 96.60           C  
ATOM   1772  CE2 PHE C  12      43.223  14.639  84.346  1.00 96.60           C  
ATOM   1773  CZ  PHE C  12      43.095  13.447  85.040  1.00 96.60           C  
ATOM   1774  N   SER C  13      46.298  13.568  78.272  1.00 94.67           N  
ATOM   1775  CA  SER C  13      47.066  12.962  77.188  1.00 94.67           C  
ATOM   1776  C   SER C  13      48.555  12.935  77.513  1.00 94.67           C  
ATOM   1777  O   SER C  13      49.227  11.926  77.292  1.00 94.67           O  
ATOM   1778  CB  SER C  13      46.834  13.718  75.880  1.00 94.67           C  
ATOM   1779  OG  SER C  13      47.585  13.141  74.826  1.00 94.67           O  
ATOM   1780  N   PHE C  14      48.949  14.027  78.048  1.00 94.52           N  
ATOM   1781  CA  PHE C  14      50.342  14.092  78.471  1.00 94.52           C  
ATOM   1782  C   PHE C  14      50.640  13.025  79.519  1.00 94.52           C  
ATOM   1783  O   PHE C  14      51.631  12.302  79.412  1.00 94.52           O  
ATOM   1784  CB  PHE C  14      50.672  15.481  79.028  1.00 94.52           C  
ATOM   1785  CG  PHE C  14      52.054  15.587  79.614  1.00 94.52           C  
ATOM   1786  CD1 PHE C  14      52.268  15.365  80.969  1.00 94.52           C  
ATOM   1787  CD2 PHE C  14      53.140  15.910  78.810  1.00 94.52           C  
ATOM   1788  CE1 PHE C  14      53.546  15.463  81.515  1.00 94.52           C  
ATOM   1789  CE2 PHE C  14      54.419  16.009  79.348  1.00 94.52           C  
ATOM   1790  CZ  PHE C  14      54.620  15.787  80.701  1.00 94.52           C  
ATOM   1791  N   TYR C  15      49.826  12.916  80.576  1.00 93.88           N  
ATOM   1792  CA  TYR C  15      50.046  11.958  81.653  1.00 93.88           C  
ATOM   1793  C   TYR C  15      50.065  10.531  81.120  1.00 93.88           C  
ATOM   1794  O   TYR C  15      50.902   9.722  81.523  1.00 93.88           O  
ATOM   1795  CB  TYR C  15      48.962  12.101  82.727  1.00 93.88           C  
ATOM   1796  CG  TYR C  15      48.966  13.440  83.420  1.00 93.88           C  
ATOM   1797  CD1 TYR C  15      50.163  14.065  83.765  1.00 93.88           C  
ATOM   1798  CD2 TYR C  15      47.774  14.085  83.733  1.00 93.88           C  
ATOM   1799  CE1 TYR C  15      50.172  15.300  84.405  1.00 93.88           C  
ATOM   1800  CE2 TYR C  15      47.771  15.321  84.373  1.00 93.88           C  
ATOM   1801  CZ  TYR C  15      48.972  15.918  84.704  1.00 93.88           C  
ATOM   1802  OH  TYR C  15      48.974  17.142  85.339  1.00 93.88           O  
ATOM   1803  N   ARG C  16      49.202  10.232  80.223  1.00 91.57           N  
ATOM   1804  CA  ARG C  16      49.119   8.889  79.658  1.00 91.57           C  
ATOM   1805  C   ARG C  16      50.349   8.574  78.814  1.00 91.57           C  
ATOM   1806  O   ARG C  16      50.893   7.470  78.887  1.00 91.57           O  
ATOM   1807  CB  ARG C  16      47.852   8.737  78.815  1.00 91.57           C  
ATOM   1808  CG  ARG C  16      46.594   8.488  79.633  1.00 91.57           C  
ATOM   1809  CD  ARG C  16      45.381   8.251  78.744  1.00 91.57           C  
ATOM   1810  NE  ARG C  16      44.814   9.506  78.261  1.00 91.57           N  
ATOM   1811  CZ  ARG C  16      44.444   9.737  77.004  1.00 91.57           C  
ATOM   1812  NH1 ARG C  16      44.578   8.798  76.074  1.00 91.57           N  
ATOM   1813  NH2 ARG C  16      43.939  10.916  76.673  1.00 91.57           N  
ATOM   1814  N   HIS C  17      50.808   9.538  78.096  1.00 89.65           N  
ATOM   1815  CA  HIS C  17      51.931   9.315  77.192  1.00 89.65           C  
ATOM   1816  C   HIS C  17      53.250   9.248  77.955  1.00 89.65           C  
ATOM   1817  O   HIS C  17      54.191   8.582  77.520  1.00 89.65           O  
ATOM   1818  CB  HIS C  17      51.993  10.416  76.132  1.00 89.65           C  
ATOM   1819  CG  HIS C  17      50.966  10.270  75.054  1.00 89.65           C  
ATOM   1820  CD2 HIS C  17      50.039  11.138  74.586  1.00 89.65           C  
ATOM   1821  ND1 HIS C  17      50.815   9.111  74.323  1.00 89.65           N  
ATOM   1822  CE1 HIS C  17      49.835   9.274  73.450  1.00 89.65           C  
ATOM   1823  NE2 HIS C  17      49.348  10.496  73.589  1.00 89.65           N  
ATOM   1824  N   HIS C  18      53.281   9.848  79.116  1.00 88.52           N  
ATOM   1825  CA  HIS C  18      54.550   9.925  79.830  1.00 88.52           C  
ATOM   1826  C   HIS C  18      54.554   9.004  81.046  1.00 88.52           C  
ATOM   1827  O   HIS C  18      55.442   9.098  81.897  1.00 88.52           O  
ATOM   1828  CB  HIS C  18      54.836  11.365  80.261  1.00 88.52           C  
ATOM   1829  CG  HIS C  18      55.176  12.275  79.124  1.00 88.52           C  
ATOM   1830  CD2 HIS C  18      56.356  12.817  78.742  1.00 88.52           C  
ATOM   1831  ND1 HIS C  18      54.234  12.729  78.226  1.00 88.52           N  
ATOM   1832  CE1 HIS C  18      54.822  13.512  77.338  1.00 88.52           C  
ATOM   1833  NE2 HIS C  18      56.110  13.584  77.629  1.00 88.52           N  
ATOM   1834  N   VAL C  19      53.515   8.193  81.064  1.00 85.48           N  
ATOM   1835  CA  VAL C  19      53.438   7.263  82.186  1.00 85.48           C  
ATOM   1836  C   VAL C  19      54.508   6.183  82.036  1.00 85.48           C  
ATOM   1837  O   VAL C  19      55.030   5.676  83.031  1.00 85.48           O  
ATOM   1838  CB  VAL C  19      52.039   6.616  82.292  1.00 85.48           C  
ATOM   1839  CG1 VAL C  19      51.813   5.628  81.150  1.00 85.48           C  
ATOM   1840  CG2 VAL C  19      51.873   5.923  83.643  1.00 85.48           C  
ATOM   1841  N   ASN C  20      54.851   5.817  80.852  1.00 76.09           N  
ATOM   1842  CA  ASN C  20      55.843   4.784  80.571  1.00 76.09           C  
ATOM   1843  C   ASN C  20      57.227   5.186  81.070  1.00 76.09           C  
ATOM   1844  O   ASN C  20      58.089   4.330  81.280  1.00 76.09           O  
ATOM   1845  CB  ASN C  20      55.887   4.477  79.073  1.00 76.09           C  
ATOM   1846  CG  ASN C  20      54.597   3.863  78.564  1.00 76.09           C  
ATOM   1847  ND2 ASN C  20      54.348   3.997  77.266  1.00 76.09           N  
ATOM   1848  OD1 ASN C  20      53.829   3.276  79.331  1.00 76.09           O  
ATOM   1849  N   PHE C  21      57.327   6.486  81.217  1.00 72.56           N  
ATOM   1850  CA  PHE C  21      58.636   6.978  81.628  1.00 72.56           C  
ATOM   1851  C   PHE C  21      58.730   7.062  83.147  1.00 72.56           C  
ATOM   1852  O   PHE C  21      59.804   7.320  83.694  1.00 72.56           O  
ATOM   1853  CB  PHE C  21      58.916   8.351  81.007  1.00 72.56           C  
ATOM   1854  CG  PHE C  21      59.010   8.329  79.506  1.00 72.56           C  
ATOM   1855  CD1 PHE C  21      60.158   7.865  78.874  1.00 72.56           C  
ATOM   1856  CD2 PHE C  21      57.951   8.775  78.726  1.00 72.56           C  
ATOM   1857  CE1 PHE C  21      60.248   7.845  77.484  1.00 72.56           C  
ATOM   1858  CE2 PHE C  21      58.034   8.757  77.336  1.00 72.56           C  
ATOM   1859  CZ  PHE C  21      59.183   8.293  76.718  1.00 72.56           C  
ATOM   1860  N   LYS C  22      57.632   6.948  83.819  1.00 62.11           N  
ATOM   1861  CA  LYS C  22      57.614   7.230  85.250  1.00 62.11           C  
ATOM   1862  C   LYS C  22      57.678   5.941  86.066  1.00 62.11           C  
ATOM   1863  O   LYS C  22      57.963   5.972  87.265  1.00 62.11           O  
ATOM   1864  CB  LYS C  22      56.363   8.025  85.626  1.00 62.11           C  
ATOM   1865  CG  LYS C  22      56.346   9.446  85.081  1.00 62.11           C  
ATOM   1866  CD  LYS C  22      57.399  10.316  85.755  1.00 62.11           C  
ATOM   1867  CE  LYS C  22      57.351  11.750  85.246  1.00 62.11           C  
ATOM   1868  NZ  LYS C  22      58.473  12.569  85.793  1.00 62.11           N  
ATOM   1869  N   SER C  23      57.166   4.976  85.571  1.00 60.93           N  
ATOM   1870  CA  SER C  23      57.347   3.754  86.348  1.00 60.93           C  
ATOM   1871  C   SER C  23      58.300   2.789  85.648  1.00 60.93           C  
ATOM   1872  O   SER C  23      58.275   2.665  84.422  1.00 60.93           O  
ATOM   1873  CB  SER C  23      56.003   3.067  86.592  1.00 60.93           C  
ATOM   1874  OG  SER C  23      56.168   1.665  86.713  1.00 60.93           O  
ATOM   1875  N   TRP C  24      59.422   2.543  86.402  1.00 59.23           N  
ATOM   1876  CA  TRP C  24      60.384   1.569  85.898  1.00 59.23           C  
ATOM   1877  C   TRP C  24      59.828   0.152  85.997  1.00 59.23           C  
ATOM   1878  O   TRP C  24      60.417  -0.792  85.466  1.00 59.23           O  
ATOM   1879  CB  TRP C  24      61.704   1.667  86.669  1.00 59.23           C  
ATOM   1880  CG  TRP C  24      62.433   2.961  86.466  1.00 59.23           C  
ATOM   1881  CD1 TRP C  24      61.905   4.221  86.519  1.00 59.23           C  
ATOM   1882  CD2 TRP C  24      63.824   3.121  86.173  1.00 59.23           C  
ATOM   1883  CE2 TRP C  24      64.072   4.507  86.061  1.00 59.23           C  
ATOM   1884  CE3 TRP C  24      64.887   2.225  85.993  1.00 59.23           C  
ATOM   1885  NE1 TRP C  24      62.885   5.155  86.277  1.00 59.23           N  
ATOM   1886  CZ2 TRP C  24      65.340   5.019  85.778  1.00 59.23           C  
ATOM   1887  CZ3 TRP C  24      66.149   2.737  85.712  1.00 59.23           C  
ATOM   1888  CH2 TRP C  24      66.362   4.121  85.607  1.00 59.23           C  
ATOM   1889  N   TRP C  25      58.682   0.170  86.753  1.00 65.32           N  
ATOM   1890  CA  TRP C  25      58.219  -1.191  87.003  1.00 65.32           C  
ATOM   1891  C   TRP C  25      57.141  -1.590  86.001  1.00 65.32           C  
ATOM   1892  O   TRP C  25      56.097  -0.941  85.911  1.00 65.32           O  
ATOM   1893  CB  TRP C  25      57.682  -1.324  88.430  1.00 65.32           C  
ATOM   1894  CG  TRP C  25      58.704  -1.058  89.493  1.00 65.32           C  
ATOM   1895  CD1 TRP C  25      58.866   0.094  90.211  1.00 65.32           C  
ATOM   1896  CD2 TRP C  25      59.711  -1.963  89.955  1.00 65.32           C  
ATOM   1897  CE2 TRP C  25      60.449  -1.292  90.956  1.00 65.32           C  
ATOM   1898  CE3 TRP C  25      60.062  -3.278  89.620  1.00 65.32           C  
ATOM   1899  NE1 TRP C  25      59.914  -0.040  91.093  1.00 65.32           N  
ATOM   1900  CZ2 TRP C  25      61.517  -1.895  91.626  1.00 65.32           C  
ATOM   1901  CZ3 TRP C  25      61.125  -3.875  90.288  1.00 65.32           C  
ATOM   1902  CH2 TRP C  25      61.839  -3.180  91.279  1.00 65.32           C  
ATOM   1903  N   VAL C  26      57.417  -2.590  85.241  1.00 66.12           N  
ATOM   1904  CA  VAL C  26      56.638  -3.091  84.115  1.00 66.12           C  
ATOM   1905  C   VAL C  26      55.189  -3.313  84.545  1.00 66.12           C  
ATOM   1906  O   VAL C  26      54.258  -2.987  83.806  1.00 66.12           O  
ATOM   1907  CB  VAL C  26      57.232  -4.401  83.551  1.00 66.12           C  
ATOM   1908  CG1 VAL C  26      56.392  -4.918  82.385  1.00 66.12           C  
ATOM   1909  CG2 VAL C  26      58.680  -4.185  83.115  1.00 66.12           C  
ATOM   1910  N   GLY C  27      54.948  -3.730  85.843  1.00 77.37           N  
ATOM   1911  CA  GLY C  27      53.602  -4.055  86.290  1.00 77.37           C  
ATOM   1912  C   GLY C  27      52.788  -2.831  86.667  1.00 77.37           C  
ATOM   1913  O   GLY C  27      51.556  -2.879  86.680  1.00 77.37           O  
ATOM   1914  N   ASP C  28      53.486  -1.706  86.821  1.00 82.45           N  
ATOM   1915  CA  ASP C  28      52.817  -0.496  87.288  1.00 82.45           C  
ATOM   1916  C   ASP C  28      52.281   0.322  86.116  1.00 82.45           C  
ATOM   1917  O   ASP C  28      51.320   1.080  86.269  1.00 82.45           O  
ATOM   1918  CB  ASP C  28      53.772   0.354  88.129  1.00 82.45           C  
ATOM   1919  CG  ASP C  28      54.009  -0.216  89.516  1.00 82.45           C  
ATOM   1920  OD1 ASP C  28      53.427  -1.270  89.849  1.00 82.45           O  
ATOM   1921  OD2 ASP C  28      54.784   0.396  90.284  1.00 82.45           O  
ATOM   1922  N   ILE C  29      52.907   0.097  85.006  1.00 84.97           N  
ATOM   1923  CA  ILE C  29      52.620   0.950  83.859  1.00 84.97           C  
ATOM   1924  C   ILE C  29      51.209   0.667  83.346  1.00 84.97           C  
ATOM   1925  O   ILE C  29      50.398   1.585  83.203  1.00 84.97           O  
ATOM   1926  CB  ILE C  29      53.652   0.745  82.729  1.00 84.97           C  
ATOM   1927  CG1 ILE C  29      55.026   1.273  83.158  1.00 84.97           C  
ATOM   1928  CG2 ILE C  29      53.183   1.424  81.438  1.00 84.97           C  
ATOM   1929  CD1 ILE C  29      56.143   0.966  82.170  1.00 84.97           C  
ATOM   1930  N   PRO C  30      50.874  -0.638  83.190  1.00 87.26           N  
ATOM   1931  CA  PRO C  30      49.515  -0.900  82.710  1.00 87.26           C  
ATOM   1932  C   PRO C  30      48.443  -0.492  83.719  1.00 87.26           C  
ATOM   1933  O   PRO C  30      47.374  -0.015  83.330  1.00 87.26           O  
ATOM   1934  CB  PRO C  30      49.506  -2.415  82.486  1.00 87.26           C  
ATOM   1935  CG  PRO C  30      50.948  -2.797  82.405  1.00 87.26           C  
ATOM   1936  CD  PRO C  30      51.755  -1.775  83.154  1.00 87.26           C  
ATOM   1937  N   VAL C  31      48.722  -0.686  84.982  1.00 89.71           N  
ATOM   1938  CA  VAL C  31      47.762  -0.328  86.020  1.00 89.71           C  
ATOM   1939  C   VAL C  31      47.565   1.186  86.043  1.00 89.71           C  
ATOM   1940  O   VAL C  31      46.433   1.671  86.106  1.00 89.71           O  
ATOM   1941  CB  VAL C  31      48.217  -0.826  87.410  1.00 89.71           C  
ATOM   1942  CG1 VAL C  31      47.269  -0.328  88.501  1.00 89.71           C  
ATOM   1943  CG2 VAL C  31      48.300  -2.351  87.429  1.00 89.71           C  
ATOM   1944  N   SER C  32      48.666   1.881  86.012  1.00 90.52           N  
ATOM   1945  CA  SER C  32      48.606   3.340  86.002  1.00 90.52           C  
ATOM   1946  C   SER C  32      47.921   3.856  84.741  1.00 90.52           C  
ATOM   1947  O   SER C  32      47.141   4.809  84.797  1.00 90.52           O  
ATOM   1948  CB  SER C  32      50.011   3.934  86.108  1.00 90.52           C  
ATOM   1949  OG  SER C  32      50.652   3.500  87.294  1.00 90.52           O  
ATOM   1950  N   GLY C  33      48.247   3.229  83.626  1.00 91.50           N  
ATOM   1951  CA  GLY C  33      47.596   3.593  82.377  1.00 91.50           C  
ATOM   1952  C   GLY C  33      46.087   3.435  82.424  1.00 91.50           C  
ATOM   1953  O   GLY C  33      45.352   4.311  81.964  1.00 91.50           O  
ATOM   1954  N   ALA C  34      45.666   2.347  82.982  1.00 93.12           N  
ATOM   1955  CA  ALA C  34      44.235   2.085  83.115  1.00 93.12           C  
ATOM   1956  C   ALA C  34      43.569   3.121  84.017  1.00 93.12           C  
ATOM   1957  O   ALA C  34      42.471   3.598  83.721  1.00 93.12           O  
ATOM   1958  CB  ALA C  34      44.001   0.679  83.661  1.00 93.12           C  
ATOM   1959  N   LEU C  35      44.258   3.452  85.129  1.00 94.93           N  
ATOM   1960  CA  LEU C  35      43.726   4.445  86.056  1.00 94.93           C  
ATOM   1961  C   LEU C  35      43.530   5.788  85.360  1.00 94.93           C  
ATOM   1962  O   LEU C  35      42.504   6.446  85.548  1.00 94.93           O  
ATOM   1963  CB  LEU C  35      44.659   4.612  87.258  1.00 94.93           C  
ATOM   1964  CG  LEU C  35      44.681   3.460  88.265  1.00 94.93           C  
ATOM   1965  CD1 LEU C  35      45.806   3.660  89.275  1.00 94.93           C  
ATOM   1966  CD2 LEU C  35      43.335   3.341  88.971  1.00 94.93           C  
ATOM   1967  N   LEU C  36      44.524   6.134  84.549  1.00 95.64           N  
ATOM   1968  CA  LEU C  36      44.476   7.413  83.849  1.00 95.64           C  
ATOM   1969  C   LEU C  36      43.417   7.393  82.752  1.00 95.64           C  
ATOM   1970  O   LEU C  36      42.750   8.401  82.507  1.00 95.64           O  
ATOM   1971  CB  LEU C  36      45.843   7.748  83.249  1.00 95.64           C  
ATOM   1972  CG  LEU C  36      46.955   8.089  84.243  1.00 95.64           C  
ATOM   1973  CD1 LEU C  36      48.305   8.126  83.535  1.00 95.64           C  
ATOM   1974  CD2 LEU C  36      46.669   9.419  84.930  1.00 95.64           C  
ATOM   1975  N   THR C  37      43.216   6.244  82.089  1.00 94.73           N  
ATOM   1976  CA  THR C  37      42.266   6.105  80.992  1.00 94.73           C  
ATOM   1977  C   THR C  37      40.830   6.158  81.509  1.00 94.73           C  
ATOM   1978  O   THR C  37      39.968   6.791  80.897  1.00 94.73           O  
ATOM   1979  CB  THR C  37      42.488   4.790  80.222  1.00 94.73           C  
ATOM   1980  CG2 THR C  37      41.469   4.630  79.100  1.00 94.73           C  
ATOM   1981  OG1 THR C  37      43.806   4.790  79.661  1.00 94.73           O  
ATOM   1982  N   ASP C  38      40.550   5.597  82.657  1.00 96.16           N  
ATOM   1983  CA  ASP C  38      39.197   5.479  83.191  1.00 96.16           C  
ATOM   1984  C   ASP C  38      38.909   6.584  84.205  1.00 96.16           C  
ATOM   1985  O   ASP C  38      37.901   6.536  84.914  1.00 96.16           O  
ATOM   1986  CB  ASP C  38      38.993   4.107  83.836  1.00 96.16           C  
ATOM   1987  CG  ASP C  38      39.025   2.968  82.831  1.00 96.16           C  
ATOM   1988  OD1 ASP C  38      38.746   3.203  81.635  1.00 96.16           O  
ATOM   1989  OD2 ASP C  38      39.328   1.826  83.240  1.00 96.16           O  
ATOM   1990  N   TRP C  39      39.713   7.553  84.259  1.00 97.02           N  
ATOM   1991  CA  TRP C  39      39.678   8.585  85.289  1.00 97.02           C  
ATOM   1992  C   TRP C  39      38.305   9.245  85.354  1.00 97.02           C  
ATOM   1993  O   TRP C  39      37.701   9.332  86.425  1.00 97.02           O  
ATOM   1994  CB  TRP C  39      40.755   9.642  85.028  1.00 97.02           C  
ATOM   1995  CG  TRP C  39      40.967  10.591  86.169  1.00 97.02           C  
ATOM   1996  CD1 TRP C  39      40.261  11.731  86.435  1.00 97.02           C  
ATOM   1997  CD2 TRP C  39      41.956  10.482  87.198  1.00 97.02           C  
ATOM   1998  CE2 TRP C  39      41.791  11.593  88.055  1.00 97.02           C  
ATOM   1999  CE3 TRP C  39      42.966   9.552  87.479  1.00 97.02           C  
ATOM   2000  NE1 TRP C  39      40.752  12.339  87.568  1.00 97.02           N  
ATOM   2001  CZ2 TRP C  39      42.601  11.798  89.175  1.00 97.02           C  
ATOM   2002  CZ3 TRP C  39      43.771   9.758  88.593  1.00 97.02           C  
ATOM   2003  CH2 TRP C  39      43.582  10.873  89.426  1.00 97.02           C  
ATOM   2004  N   SER C  40      37.823   9.703  84.239  1.00 95.63           N  
ATOM   2005  CA  SER C  40      36.564  10.435  84.169  1.00 95.63           C  
ATOM   2006  C   SER C  40      35.383   9.539  84.527  1.00 95.63           C  
ATOM   2007  O   SER C  40      34.526   9.924  85.326  1.00 95.63           O  
ATOM   2008  CB  SER C  40      36.362  11.023  82.772  1.00 95.63           C  
ATOM   2009  OG  SER C  40      37.422  11.904  82.439  1.00 95.63           O  
ATOM   2010  N   ASP C  41      35.382   8.324  83.922  1.00 95.79           N  
ATOM   2011  CA  ASP C  41      34.295   7.388  84.196  1.00 95.79           C  
ATOM   2012  C   ASP C  41      34.279   6.981  85.667  1.00 95.79           C  
ATOM   2013  O   ASP C  41      33.216   6.920  86.289  1.00 95.79           O  
ATOM   2014  CB  ASP C  41      34.418   6.149  83.308  1.00 95.79           C  
ATOM   2015  CG  ASP C  41      34.091   6.427  81.852  1.00 95.79           C  
ATOM   2016  OD1 ASP C  41      33.469   7.471  81.555  1.00 95.79           O  
ATOM   2017  OD2 ASP C  41      34.453   5.595  80.993  1.00 95.79           O  
ATOM   2018  N   ASP C  42      35.420   6.724  86.191  1.00 96.62           N  
ATOM   2019  CA  ASP C  42      35.516   6.336  87.596  1.00 96.62           C  
ATOM   2020  C   ASP C  42      35.093   7.484  88.511  1.00 96.62           C  
ATOM   2021  O   ASP C  42      34.512   7.254  89.574  1.00 96.62           O  
ATOM   2022  CB  ASP C  42      36.941   5.892  87.933  1.00 96.62           C  
ATOM   2023  CG  ASP C  42      37.284   4.524  87.370  1.00 96.62           C  
ATOM   2024  OD1 ASP C  42      36.363   3.781  86.969  1.00 96.62           O  
ATOM   2025  OD2 ASP C  42      38.486   4.185  87.331  1.00 96.62           O  
ATOM   2026  N   THR C  43      35.472   8.675  88.121  1.00 96.67           N  
ATOM   2027  CA  THR C  43      35.059   9.838  88.898  1.00 96.67           C  
ATOM   2028  C   THR C  43      33.539   9.886  89.031  1.00 96.67           C  
ATOM   2029  O   THR C  43      33.012  10.051  90.134  1.00 96.67           O  
ATOM   2030  CB  THR C  43      35.563  11.146  88.261  1.00 96.67           C  
ATOM   2031  CG2 THR C  43      35.110  12.360  89.065  1.00 96.67           C  
ATOM   2032  OG1 THR C  43      36.994  11.125  88.211  1.00 96.67           O  
ATOM   2033  N   MET C  44      32.860   9.742  87.931  1.00 94.86           N  
ATOM   2034  CA  MET C  44      31.401   9.791  87.939  1.00 94.86           C  
ATOM   2035  C   MET C  44      30.824   8.694  88.827  1.00 94.86           C  
ATOM   2036  O   MET C  44      29.827   8.908  89.519  1.00 94.86           O  
ATOM   2037  CB  MET C  44      30.849   9.659  86.518  1.00 94.86           C  
ATOM   2038  CG  MET C  44      31.123  10.869  85.640  1.00 94.86           C  
ATOM   2039  SD  MET C  44      30.530  12.433  86.392  1.00 94.86           S  
ATOM   2040  CE  MET C  44      28.749  12.094  86.473  1.00 94.86           C  
ATOM   2041  N   LYS C  45      31.449   7.556  88.924  1.00 93.13           N  
ATOM   2042  CA  LYS C  45      30.998   6.426  89.732  1.00 93.13           C  
ATOM   2043  C   LYS C  45      31.222   6.690  91.219  1.00 93.13           C  
ATOM   2044  O   LYS C  45      30.463   6.207  92.061  1.00 93.13           O  
ATOM   2045  CB  LYS C  45      31.719   5.144  89.313  1.00 93.13           C  
ATOM   2046  CG  LYS C  45      31.317   4.629  87.938  1.00 93.13           C  
ATOM   2047  CD  LYS C  45      32.116   3.392  87.551  1.00 93.13           C  
ATOM   2048  CE  LYS C  45      31.797   2.943  86.130  1.00 93.13           C  
ATOM   2049  NZ  LYS C  45      32.705   1.847  85.679  1.00 93.13           N  
ATOM   2050  N   GLU C  46      32.171   7.442  91.499  1.00 93.51           N  
ATOM   2051  CA  GLU C  46      32.599   7.605  92.885  1.00 93.51           C  
ATOM   2052  C   GLU C  46      32.009   8.871  93.500  1.00 93.51           C  
ATOM   2053  O   GLU C  46      32.133   9.099  94.704  1.00 93.51           O  
ATOM   2054  CB  GLU C  46      34.126   7.639  92.976  1.00 93.51           C  
ATOM   2055  CG  GLU C  46      34.791   6.307  92.660  1.00 93.51           C  
ATOM   2056  CD  GLU C  46      34.461   5.218  93.669  1.00 93.51           C  
ATOM   2057  OE1 GLU C  46      34.394   4.030  93.279  1.00 93.51           O  
ATOM   2058  OE2 GLU C  46      34.267   5.556  94.858  1.00 93.51           O  
ATOM   2059  N   LEU C  47      31.455   9.789  92.827  1.00 89.86           N  
ATOM   2060  CA  LEU C  47      30.934  11.049  93.346  1.00 89.86           C  
ATOM   2061  C   LEU C  47      29.834  10.800  94.372  1.00 89.86           C  
ATOM   2062  O   LEU C  47      29.790  11.458  95.414  1.00 89.86           O  
ATOM   2063  CB  LEU C  47      30.398  11.919  92.206  1.00 89.86           C  
ATOM   2064  CG  LEU C  47      31.420  12.804  91.491  1.00 89.86           C  
ATOM   2065  CD1 LEU C  47      30.758  13.556  90.342  1.00 89.86           C  
ATOM   2066  CD2 LEU C  47      32.064  13.778  92.473  1.00 89.86           C  
ATOM   2067  N   HIS C  48      28.913   9.835  94.279  1.00 81.16           N  
ATOM   2068  CA  HIS C  48      27.871   9.465  95.230  1.00 81.16           C  
ATOM   2069  C   HIS C  48      27.202  10.699  95.824  1.00 81.16           C  
ATOM   2070  O   HIS C  48      27.160  10.861  97.046  1.00 81.16           O  
ATOM   2071  CB  HIS C  48      28.450   8.592  96.346  1.00 81.16           C  
ATOM   2072  CG  HIS C  48      28.997   7.287  95.865  1.00 81.16           C  
ATOM   2073  CD2 HIS C  48      28.474   6.355  95.035  1.00 81.16           C  
ATOM   2074  ND1 HIS C  48      30.234   6.814  96.246  1.00 81.16           N  
ATOM   2075  CE1 HIS C  48      30.448   5.643  95.668  1.00 81.16           C  
ATOM   2076  NE2 HIS C  48      29.395   5.342  94.928  1.00 81.16           N  
ATOM   2077  N   LEU C  49      26.718  11.605  95.021  1.00 80.54           N  
ATOM   2078  CA  LEU C  49      26.070  12.841  95.448  1.00 80.54           C  
ATOM   2079  C   LEU C  49      24.559  12.658  95.541  1.00 80.54           C  
ATOM   2080  O   LEU C  49      23.961  11.963  94.717  1.00 80.54           O  
ATOM   2081  CB  LEU C  49      26.398  13.981  94.480  1.00 80.54           C  
ATOM   2082  CG  LEU C  49      27.835  14.504  94.512  1.00 80.54           C  
ATOM   2083  CD1 LEU C  49      28.119  15.350  93.275  1.00 80.54           C  
ATOM   2084  CD2 LEU C  49      28.083  15.308  95.784  1.00 80.54           C  
ATOM   2085  N   ALA C  50      23.909  13.332  96.583  1.00 70.88           N  
ATOM   2086  CA  ALA C  50      22.454  13.357  96.702  1.00 70.88           C  
ATOM   2087  C   ALA C  50      21.852  14.461  95.840  1.00 70.88           C  
ATOM   2088  O   ALA C  50      20.637  14.500  95.628  1.00 70.88           O  
ATOM   2089  CB  ALA C  50      22.044  13.542  98.162  1.00 70.88           C  
ATOM   2090  N   ILE C  51      22.706  15.397  95.396  1.00 79.05           N  
ATOM   2091  CA  ILE C  51      22.285  16.491  94.528  1.00 79.05           C  
ATOM   2092  C   ILE C  51      22.910  16.322  93.145  1.00 79.05           C  
ATOM   2093  O   ILE C  51      23.883  15.581  92.983  1.00 79.05           O  
ATOM   2094  CB  ILE C  51      22.667  17.864  95.124  1.00 79.05           C  
ATOM   2095  CG1 ILE C  51      24.181  17.946  95.349  1.00 79.05           C  
ATOM   2096  CG2 ILE C  51      21.904  18.117  96.428  1.00 79.05           C  
ATOM   2097  CD1 ILE C  51      24.669  19.322  95.781  1.00 79.05           C  
ATOM   2098  N   PRO C  52      22.317  16.954  92.160  1.00 81.93           N  
ATOM   2099  CA  PRO C  52      22.872  16.821  90.811  1.00 81.93           C  
ATOM   2100  C   PRO C  52      24.339  17.234  90.733  1.00 81.93           C  
ATOM   2101  O   PRO C  52      24.751  18.191  91.394  1.00 81.93           O  
ATOM   2102  CB  PRO C  52      21.995  17.757  89.976  1.00 81.93           C  
ATOM   2103  CG  PRO C  52      20.691  17.808  90.702  1.00 81.93           C  
ATOM   2104  CD  PRO C  52      20.962  17.728  92.177  1.00 81.93           C  
ATOM   2105  N   ALA C  53      25.025  16.428  89.921  1.00 91.43           N  
ATOM   2106  CA  ALA C  53      26.453  16.676  89.741  1.00 91.43           C  
ATOM   2107  C   ALA C  53      26.690  17.853  88.800  1.00 91.43           C  
ATOM   2108  O   ALA C  53      27.009  17.662  87.623  1.00 91.43           O  
ATOM   2109  CB  ALA C  53      27.148  15.425  89.209  1.00 91.43           C  
ATOM   2110  N   LYS C  54      26.492  19.051  89.258  1.00 93.05           N  
ATOM   2111  CA  LYS C  54      26.696  20.314  88.555  1.00 93.05           C  
ATOM   2112  C   LYS C  54      27.651  21.224  89.324  1.00 93.05           C  
ATOM   2113  O   LYS C  54      27.473  21.447  90.523  1.00 93.05           O  
ATOM   2114  CB  LYS C  54      25.361  21.026  88.329  1.00 93.05           C  
ATOM   2115  CG  LYS C  54      24.373  20.234  87.487  1.00 93.05           C  
ATOM   2116  CD  LYS C  54      23.089  21.019  87.246  1.00 93.05           C  
ATOM   2117  CE  LYS C  54      22.128  20.258  86.343  1.00 93.05           C  
ATOM   2118  NZ  LYS C  54      20.928  21.076  85.996  1.00 93.05           N  
ATOM   2119  N   ILE C  55      28.639  21.660  88.666  1.00 96.77           N  
ATOM   2120  CA  ILE C  55      29.701  22.422  89.312  1.00 96.77           C  
ATOM   2121  C   ILE C  55      29.852  23.780  88.630  1.00 96.77           C  
ATOM   2122  O   ILE C  55      29.679  23.893  87.414  1.00 96.77           O  
ATOM   2123  CB  ILE C  55      31.044  21.656  89.284  1.00 96.77           C  
ATOM   2124  CG1 ILE C  55      32.087  22.376  90.147  1.00 96.77           C  
ATOM   2125  CG2 ILE C  55      31.541  21.492  87.846  1.00 96.77           C  
ATOM   2126  CD1 ILE C  55      33.321  21.538  90.452  1.00 96.77           C  
ATOM   2127  N   THR C  56      30.148  24.801  89.394  1.00 97.37           N  
ATOM   2128  CA  THR C  56      30.396  26.109  88.799  1.00 97.37           C  
ATOM   2129  C   THR C  56      31.734  26.124  88.065  1.00 97.37           C  
ATOM   2130  O   THR C  56      32.648  25.375  88.416  1.00 97.37           O  
ATOM   2131  CB  THR C  56      30.380  27.220  89.864  1.00 97.37           C  
ATOM   2132  CG2 THR C  56      29.095  27.175  90.687  1.00 97.37           C  
ATOM   2133  OG1 THR C  56      31.501  27.050  90.742  1.00 97.37           O  
ATOM   2134  N   ARG C  57      31.835  26.963  87.046  1.00 96.98           N  
ATOM   2135  CA  ARG C  57      33.076  27.078  86.287  1.00 96.98           C  
ATOM   2136  C   ARG C  57      34.232  27.498  87.190  1.00 96.98           C  
ATOM   2137  O   ARG C  57      35.346  26.985  87.059  1.00 96.98           O  
ATOM   2138  CB  ARG C  57      32.915  28.077  85.141  1.00 96.98           C  
ATOM   2139  CG  ARG C  57      32.037  27.577  84.006  1.00 96.98           C  
ATOM   2140  CD  ARG C  57      32.023  28.548  82.832  1.00 96.98           C  
ATOM   2141  NE  ARG C  57      31.127  28.097  81.770  1.00 96.98           N  
ATOM   2142  CZ  ARG C  57      31.482  27.297  80.769  1.00 96.98           C  
ATOM   2143  NH1 ARG C  57      32.725  26.842  80.672  1.00 96.98           N  
ATOM   2144  NH2 ARG C  57      30.586  26.950  79.856  1.00 96.98           N  
ATOM   2145  N   GLU C  58      33.929  28.440  88.101  1.00 97.49           N  
ATOM   2146  CA  GLU C  58      34.943  28.912  89.039  1.00 97.49           C  
ATOM   2147  C   GLU C  58      35.469  27.769  89.902  1.00 97.49           C  
ATOM   2148  O   GLU C  58      36.681  27.598  90.044  1.00 97.49           O  
ATOM   2149  CB  GLU C  58      34.380  30.025  89.925  1.00 97.49           C  
ATOM   2150  CG  GLU C  58      35.394  30.607  90.900  1.00 97.49           C  
ATOM   2151  CD  GLU C  58      34.774  31.549  91.919  1.00 97.49           C  
ATOM   2152  OE1 GLU C  58      35.502  32.047  92.808  1.00 97.49           O  
ATOM   2153  OE2 GLU C  58      33.549  31.790  91.829  1.00 97.49           O  
ATOM   2154  N   LYS C  59      34.557  27.009  90.519  1.00 97.96           N  
ATOM   2155  CA  LYS C  59      34.948  25.879  91.358  1.00 97.96           C  
ATOM   2156  C   LYS C  59      35.641  24.797  90.537  1.00 97.96           C  
ATOM   2157  O   LYS C  59      36.570  24.145  91.019  1.00 97.96           O  
ATOM   2158  CB  LYS C  59      33.727  25.294  92.071  1.00 97.96           C  
ATOM   2159  CG  LYS C  59      33.159  26.190  93.162  1.00 97.96           C  
ATOM   2160  CD  LYS C  59      34.031  26.171  94.410  1.00 97.96           C  
ATOM   2161  CE  LYS C  59      33.414  26.988  95.537  1.00 97.96           C  
ATOM   2162  NZ  LYS C  59      34.241  26.934  96.779  1.00 97.96           N  
ATOM   2163  N   LEU C  60      35.188  24.559  89.330  1.00 98.03           N  
ATOM   2164  CA  LEU C  60      35.842  23.599  88.447  1.00 98.03           C  
ATOM   2165  C   LEU C  60      37.293  23.997  88.192  1.00 98.03           C  
ATOM   2166  O   LEU C  60      38.188  23.150  88.231  1.00 98.03           O  
ATOM   2167  CB  LEU C  60      35.088  23.493  87.119  1.00 98.03           C  
ATOM   2168  CG  LEU C  60      35.707  22.582  86.058  1.00 98.03           C  
ATOM   2169  CD1 LEU C  60      35.857  21.164  86.599  1.00 98.03           C  
ATOM   2170  CD2 LEU C  60      34.864  22.589  84.788  1.00 98.03           C  
ATOM   2171  N   ASP C  61      37.523  25.228  87.931  1.00 98.29           N  
ATOM   2172  CA  ASP C  61      38.874  25.729  87.700  1.00 98.29           C  
ATOM   2173  C   ASP C  61      39.758  25.513  88.926  1.00 98.29           C  
ATOM   2174  O   ASP C  61      40.924  25.135  88.798  1.00 98.29           O  
ATOM   2175  CB  ASP C  61      38.840  27.214  87.330  1.00 98.29           C  
ATOM   2176  CG  ASP C  61      38.391  27.459  85.900  1.00 98.29           C  
ATOM   2177  OD1 ASP C  61      38.377  26.505  85.093  1.00 98.29           O  
ATOM   2178  OD2 ASP C  61      38.050  28.617  85.578  1.00 98.29           O  
ATOM   2179  N   GLN C  62      39.204  25.771  90.059  1.00 98.31           N  
ATOM   2180  CA  GLN C  62      39.948  25.584  91.301  1.00 98.31           C  
ATOM   2181  C   GLN C  62      40.329  24.120  91.497  1.00 98.31           C  
ATOM   2182  O   GLN C  62      41.475  23.811  91.832  1.00 98.31           O  
ATOM   2183  CB  GLN C  62      39.132  26.079  92.495  1.00 98.31           C  
ATOM   2184  CG  GLN C  62      38.966  27.592  92.543  1.00 98.31           C  
ATOM   2185  CD  GLN C  62      38.001  28.043  93.623  1.00 98.31           C  
ATOM   2186  NE2 GLN C  62      37.772  29.350  93.706  1.00 98.31           N  
ATOM   2187  OE1 GLN C  62      37.466  27.225  94.377  1.00 98.31           O  
ATOM   2188  N   VAL C  63      39.363  23.240  91.307  1.00 98.30           N  
ATOM   2189  CA  VAL C  63      39.616  21.811  91.450  1.00 98.30           C  
ATOM   2190  C   VAL C  63      40.664  21.366  90.431  1.00 98.30           C  
ATOM   2191  O   VAL C  63      41.604  20.645  90.772  1.00 98.30           O  
ATOM   2192  CB  VAL C  63      38.321  20.985  91.277  1.00 98.30           C  
ATOM   2193  CG1 VAL C  63      38.639  19.491  91.206  1.00 98.30           C  
ATOM   2194  CG2 VAL C  63      37.349  21.274  92.418  1.00 98.30           C  
ATOM   2195  N   ALA C  64      40.514  21.796  89.193  1.00 98.55           N  
ATOM   2196  CA  ALA C  64      41.434  21.414  88.126  1.00 98.55           C  
ATOM   2197  C   ALA C  64      42.860  21.858  88.445  1.00 98.55           C  
ATOM   2198  O   ALA C  64      43.806  21.081  88.298  1.00 98.55           O  
ATOM   2199  CB  ALA C  64      40.981  22.010  86.795  1.00 98.55           C  
ATOM   2200  N   THR C  65      43.010  23.074  88.874  1.00 98.39           N  
ATOM   2201  CA  THR C  65      44.322  23.602  89.230  1.00 98.39           C  
ATOM   2202  C   THR C  65      44.968  22.753  90.321  1.00 98.39           C  
ATOM   2203  O   THR C  65      46.145  22.398  90.223  1.00 98.39           O  
ATOM   2204  CB  THR C  65      44.227  25.064  89.703  1.00 98.39           C  
ATOM   2205  CG2 THR C  65      45.595  25.599  90.115  1.00 98.39           C  
ATOM   2206  OG1 THR C  65      43.712  25.872  88.638  1.00 98.39           O  
ATOM   2207  N   ALA C  66      44.191  22.425  91.305  1.00 98.44           N  
ATOM   2208  CA  ALA C  66      44.707  21.622  92.410  1.00 98.44           C  
ATOM   2209  C   ALA C  66      45.099  20.225  91.937  1.00 98.44           C  
ATOM   2210  O   ALA C  66      46.170  19.721  92.287  1.00 98.44           O  
ATOM   2211  CB  ALA C  66      43.673  21.530  93.529  1.00 98.44           C  
ATOM   2212  N   VAL C  67      44.252  19.607  91.145  1.00 98.36           N  
ATOM   2213  CA  VAL C  67      44.505  18.245  90.686  1.00 98.36           C  
ATOM   2214  C   VAL C  67      45.725  18.229  89.766  1.00 98.36           C  
ATOM   2215  O   VAL C  67      46.598  17.369  89.899  1.00 98.36           O  
ATOM   2216  CB  VAL C  67      43.279  17.656  89.954  1.00 98.36           C  
ATOM   2217  CG1 VAL C  67      43.630  16.320  89.303  1.00 98.36           C  
ATOM   2218  CG2 VAL C  67      42.109  17.492  90.922  1.00 98.36           C  
ATOM   2219  N   TYR C  68      45.823  19.154  88.830  1.00 98.17           N  
ATOM   2220  CA  TYR C  68      46.953  19.215  87.911  1.00 98.17           C  
ATOM   2221  C   TYR C  68      48.258  19.442  88.665  1.00 98.17           C  
ATOM   2222  O   TYR C  68      49.297  18.885  88.303  1.00 98.17           O  
ATOM   2223  CB  TYR C  68      46.747  20.325  86.877  1.00 98.17           C  
ATOM   2224  CG  TYR C  68      45.553  20.104  85.980  1.00 98.17           C  
ATOM   2225  CD1 TYR C  68      45.057  18.823  85.750  1.00 98.17           C  
ATOM   2226  CD2 TYR C  68      44.920  21.176  85.359  1.00 98.17           C  
ATOM   2227  CE1 TYR C  68      43.959  18.614  84.922  1.00 98.17           C  
ATOM   2228  CE2 TYR C  68      43.821  20.978  84.529  1.00 98.17           C  
ATOM   2229  CZ  TYR C  68      43.349  19.696  84.318  1.00 98.17           C  
ATOM   2230  OH  TYR C  68      42.261  19.496  83.497  1.00 98.17           O  
ATOM   2231  N   GLN C  69      48.212  20.254  89.649  1.00 97.92           N  
ATOM   2232  CA  GLN C  69      49.402  20.480  90.464  1.00 97.92           C  
ATOM   2233  C   GLN C  69      49.859  19.189  91.138  1.00 97.92           C  
ATOM   2234  O   GLN C  69      51.051  18.878  91.151  1.00 97.92           O  
ATOM   2235  CB  GLN C  69      49.135  21.556  91.517  1.00 97.92           C  
ATOM   2236  CG  GLN C  69      49.137  22.974  90.961  1.00 97.92           C  
ATOM   2237  CD  GLN C  69      48.755  24.012  92.000  1.00 97.92           C  
ATOM   2238  NE2 GLN C  69      48.768  25.280  91.603  1.00 97.92           N  
ATOM   2239  OE1 GLN C  69      48.450  23.677  93.148  1.00 97.92           O  
ATOM   2240  N   MET C  70      48.906  18.457  91.763  1.00 97.50           N  
ATOM   2241  CA  MET C  70      49.245  17.185  92.394  1.00 97.50           C  
ATOM   2242  C   MET C  70      49.822  16.209  91.374  1.00 97.50           C  
ATOM   2243  O   MET C  70      50.805  15.521  91.654  1.00 97.50           O  
ATOM   2244  CB  MET C  70      48.016  16.573  93.067  1.00 97.50           C  
ATOM   2245  CG  MET C  70      47.556  17.326  94.304  1.00 97.50           C  
ATOM   2246  SD  MET C  70      46.166  16.488  95.161  1.00 97.50           S  
ATOM   2247  CE  MET C  70      44.802  16.898  94.037  1.00 97.50           C  
ATOM   2248  N   MET C  71      49.199  16.144  90.194  1.00 96.53           N  
ATOM   2249  CA  MET C  71      49.653  15.260  89.124  1.00 96.53           C  
ATOM   2250  C   MET C  71      51.051  15.647  88.655  1.00 96.53           C  
ATOM   2251  O   MET C  71      51.915  14.785  88.486  1.00 96.53           O  
ATOM   2252  CB  MET C  71      48.678  15.294  87.947  1.00 96.53           C  
ATOM   2253  CG  MET C  71      47.339  14.635  88.239  1.00 96.53           C  
ATOM   2254  SD  MET C  71      47.477  12.814  88.419  1.00 96.53           S  
ATOM   2255  CE  MET C  71      47.502  12.321  86.674  1.00 96.53           C  
ATOM   2256  N   ASP C  72      51.263  16.912  88.420  1.00 95.07           N  
ATOM   2257  CA  ASP C  72      52.567  17.389  87.971  1.00 95.07           C  
ATOM   2258  C   ASP C  72      53.655  17.054  88.989  1.00 95.07           C  
ATOM   2259  O   ASP C  72      54.760  16.656  88.617  1.00 95.07           O  
ATOM   2260  CB  ASP C  72      52.530  18.897  87.718  1.00 95.07           C  
ATOM   2261  CG  ASP C  72      51.726  19.272  86.485  1.00 95.07           C  
ATOM   2262  OD1 ASP C  72      51.426  18.383  85.660  1.00 95.07           O  
ATOM   2263  OD2 ASP C  72      51.394  20.467  86.336  1.00 95.07           O  
ATOM   2264  N   GLN C  73      53.369  17.238  90.218  1.00 94.53           N  
ATOM   2265  CA  GLN C  73      54.325  16.901  91.267  1.00 94.53           C  
ATOM   2266  C   GLN C  73      54.657  15.411  91.253  1.00 94.53           C  
ATOM   2267  O   GLN C  73      55.813  15.026  91.435  1.00 94.53           O  
ATOM   2268  CB  GLN C  73      53.783  17.305  92.638  1.00 94.53           C  
ATOM   2269  CG  GLN C  73      53.852  18.801  92.911  1.00 94.53           C  
ATOM   2270  CD  GLN C  73      53.255  19.183  94.253  1.00 94.53           C  
ATOM   2271  NE2 GLN C  73      53.284  20.473  94.569  1.00 94.53           N  
ATOM   2272  OE1 GLN C  73      52.772  18.324  94.998  1.00 94.53           O  
ATOM   2273  N   LEU C  74      53.598  14.629  91.080  1.00 91.82           N  
ATOM   2274  CA  LEU C  74      53.814  13.189  90.999  1.00 91.82           C  
ATOM   2275  C   LEU C  74      54.721  12.840  89.824  1.00 91.82           C  
ATOM   2276  O   LEU C  74      55.613  11.999  89.952  1.00 91.82           O  
ATOM   2277  CB  LEU C  74      52.478  12.453  90.863  1.00 91.82           C  
ATOM   2278  CG  LEU C  74      52.553  10.935  90.698  1.00 91.82           C  
ATOM   2279  CD1 LEU C  74      53.249  10.305  91.900  1.00 91.82           C  
ATOM   2280  CD2 LEU C  74      51.159  10.347  90.511  1.00 91.82           C  
ATOM   2281  N   TYR C  75      54.561  13.482  88.680  1.00 90.35           N  
ATOM   2282  CA  TYR C  75      55.305  13.174  87.463  1.00 90.35           C  
ATOM   2283  C   TYR C  75      56.720  13.733  87.531  1.00 90.35           C  
ATOM   2284  O   TYR C  75      57.608  13.284  86.803  1.00 90.35           O  
ATOM   2285  CB  TYR C  75      54.580  13.735  86.235  1.00 90.35           C  
ATOM   2286  CG  TYR C  75      53.613  12.763  85.604  1.00 90.35           C  
ATOM   2287  CD1 TYR C  75      53.901  12.156  84.384  1.00 90.35           C  
ATOM   2288  CD2 TYR C  75      52.408  12.451  86.226  1.00 90.35           C  
ATOM   2289  CE1 TYR C  75      53.011  11.261  83.798  1.00 90.35           C  
ATOM   2290  CE2 TYR C  75      51.511  11.559  85.648  1.00 90.35           C  
ATOM   2291  CZ  TYR C  75      51.821  10.970  84.437  1.00 90.35           C  
ATOM   2292  OH  TYR C  75      50.937  10.084  83.862  1.00 90.35           O  
ATOM   2293  N   GLN C  76      56.902  14.673  88.453  1.00 87.86           N  
ATOM   2294  CA  GLN C  76      58.242  15.229  88.610  1.00 87.86           C  
ATOM   2295  C   GLN C  76      59.069  14.403  89.592  1.00 87.86           C  
ATOM   2296  O   GLN C  76      60.300  14.450  89.567  1.00 87.86           O  
ATOM   2297  CB  GLN C  76      58.169  16.683  89.079  1.00 87.86           C  
ATOM   2298  CG  GLN C  76      57.751  17.660  87.988  1.00 87.86           C  
ATOM   2299  CD  GLN C  76      57.559  19.072  88.508  1.00 87.86           C  
ATOM   2300  NE2 GLN C  76      57.070  19.959  87.648  1.00 87.86           N  
ATOM   2301  OE1 GLN C  76      57.846  19.363  89.674  1.00 87.86           O  
ATOM   2302  N   GLY C  77      58.343  13.802  90.401  1.00 79.18           N  
ATOM   2303  CA  GLY C  77      59.048  13.090  91.455  1.00 79.18           C  
ATOM   2304  C   GLY C  77      59.643  11.773  90.991  1.00 79.18           C  
ATOM   2305  O   GLY C  77      59.296  11.273  89.920  1.00 79.18           O  
ATOM   2306  N   LYS C  78      60.633  11.312  91.805  1.00 71.44           N  
ATOM   2307  CA  LYS C  78      61.261  10.016  91.564  1.00 71.44           C  
ATOM   2308  C   LYS C  78      60.396   8.878  92.099  1.00 71.44           C  
ATOM   2309  O   LYS C  78      59.625   9.068  93.042  1.00 71.44           O  
ATOM   2310  CB  LYS C  78      62.649   9.964  92.203  1.00 71.44           C  
ATOM   2311  CG  LYS C  78      63.643  10.950  91.604  1.00 71.44           C  
ATOM   2312  CD  LYS C  78      65.034  10.770  92.199  1.00 71.44           C  
ATOM   2313  CE  LYS C  78      66.024  11.771  91.618  1.00 71.44           C  
ATOM   2314  NZ  LYS C  78      67.386  11.610  92.210  1.00 71.44           N  
ATOM   2315  N   MET C  79      60.323   7.844  91.206  1.00 66.25           N  
ATOM   2316  CA  MET C  79      59.539   6.667  91.574  1.00 66.25           C  
ATOM   2317  C   MET C  79      60.379   5.685  92.383  1.00 66.25           C  
ATOM   2318  O   MET C  79      61.410   5.206  91.909  1.00 66.25           O  
ATOM   2319  CB  MET C  79      58.985   5.978  90.327  1.00 66.25           C  
ATOM   2320  CG  MET C  79      58.071   6.861  89.493  1.00 66.25           C  
ATOM   2321  SD  MET C  79      57.104   5.905  88.260  1.00 66.25           S  
ATOM   2322  CE  MET C  79      57.635   6.727  86.731  1.00 66.25           C  
ATOM   2323  N   TYR C  80      60.004   5.565  93.661  1.00 66.41           N  
ATOM   2324  CA  TYR C  80      60.907   4.982  94.647  1.00 66.41           C  
ATOM   2325  C   TYR C  80      60.703   3.476  94.751  1.00 66.41           C  
ATOM   2326  O   TYR C  80      61.637   2.737  95.072  1.00 66.41           O  
ATOM   2327  CB  TYR C  80      60.699   5.634  96.017  1.00 66.41           C  
ATOM   2328  CG  TYR C  80      61.078   7.094  96.060  1.00 66.41           C  
ATOM   2329  CD1 TYR C  80      62.410   7.485  96.185  1.00 66.41           C  
ATOM   2330  CD2 TYR C  80      60.107   8.086  95.976  1.00 66.41           C  
ATOM   2331  CE1 TYR C  80      62.764   8.829  96.226  1.00 66.41           C  
ATOM   2332  CE2 TYR C  80      60.450   9.433  96.015  1.00 66.41           C  
ATOM   2333  CZ  TYR C  80      61.778   9.795  96.140  1.00 66.41           C  
ATOM   2334  OH  TYR C  80      62.123  11.127  96.181  1.00 66.41           O  
ATOM   2335  N   PHE C  81      59.602   2.929  94.631  1.00 75.52           N  
ATOM   2336  CA  PHE C  81      59.352   1.503  94.802  1.00 75.52           C  
ATOM   2337  C   PHE C  81      58.126   1.070  94.006  1.00 75.52           C  
ATOM   2338  O   PHE C  81      57.306   1.903  93.618  1.00 75.52           O  
ATOM   2339  CB  PHE C  81      59.164   1.162  96.283  1.00 75.52           C  
ATOM   2340  CG  PHE C  81      58.092   1.972  96.961  1.00 75.52           C  
ATOM   2341  CD1 PHE C  81      58.377   3.224  97.490  1.00 75.52           C  
ATOM   2342  CD2 PHE C  81      56.797   1.479  97.070  1.00 75.52           C  
ATOM   2343  CE1 PHE C  81      57.386   3.976  98.118  1.00 75.52           C  
ATOM   2344  CE2 PHE C  81      55.802   2.224  97.695  1.00 75.52           C  
ATOM   2345  CZ  PHE C  81      56.099   3.472  98.220  1.00 75.52           C  
ATOM   2346  N   PRO C  82      58.203  -0.291  93.724  1.00 79.32           N  
ATOM   2347  CA  PRO C  82      57.072  -0.838  92.969  1.00 79.32           C  
ATOM   2348  C   PRO C  82      55.726  -0.550  93.630  1.00 79.32           C  
ATOM   2349  O   PRO C  82      55.604  -0.640  94.854  1.00 79.32           O  
ATOM   2350  CB  PRO C  82      57.359  -2.341  92.946  1.00 79.32           C  
ATOM   2351  CG  PRO C  82      58.812  -2.458  93.276  1.00 79.32           C  
ATOM   2352  CD  PRO C  82      59.224  -1.243  94.055  1.00 79.32           C  
ATOM   2353  N   GLY C  83      54.729  -0.141  92.829  1.00 85.27           N  
ATOM   2354  CA  GLY C  83      53.378   0.098  93.313  1.00 85.27           C  
ATOM   2355  C   GLY C  83      53.166   1.514  93.814  1.00 85.27           C  
ATOM   2356  O   GLY C  83      52.036   1.913  94.102  1.00 85.27           O  
ATOM   2357  N   TYR C  84      54.280   2.212  93.936  1.00 85.91           N  
ATOM   2358  CA  TYR C  84      54.193   3.560  94.485  1.00 85.91           C  
ATOM   2359  C   TYR C  84      53.368   4.467  93.580  1.00 85.91           C  
ATOM   2360  O   TYR C  84      52.420   5.112  94.035  1.00 85.91           O  
ATOM   2361  CB  TYR C  84      55.592   4.152  94.682  1.00 85.91           C  
ATOM   2362  CG  TYR C  84      55.585   5.596  95.123  1.00 85.91           C  
ATOM   2363  CD1 TYR C  84      55.747   6.626  94.200  1.00 85.91           C  
ATOM   2364  CD2 TYR C  84      55.416   5.931  96.462  1.00 85.91           C  
ATOM   2365  CE1 TYR C  84      55.743   7.959  94.602  1.00 85.91           C  
ATOM   2366  CE2 TYR C  84      55.410   7.260  96.874  1.00 85.91           C  
ATOM   2367  CZ  TYR C  84      55.573   8.264  95.939  1.00 85.91           C  
ATOM   2368  OH  TYR C  84      55.568   9.581  96.342  1.00 85.91           O  
ATOM   2369  N   PHE C  85      53.731   4.441  92.308  1.00 88.17           N  
ATOM   2370  CA  PHE C  85      53.118   5.379  91.375  1.00 88.17           C  
ATOM   2371  C   PHE C  85      51.619   5.127  91.260  1.00 88.17           C  
ATOM   2372  O   PHE C  85      50.815   6.045  91.431  1.00 88.17           O  
ATOM   2373  CB  PHE C  85      53.775   5.274  89.996  1.00 88.17           C  
ATOM   2374  CG  PHE C  85      53.324   6.333  89.027  1.00 88.17           C  
ATOM   2375  CD1 PHE C  85      52.289   6.083  88.133  1.00 88.17           C  
ATOM   2376  CD2 PHE C  85      53.936   7.580  89.007  1.00 88.17           C  
ATOM   2377  CE1 PHE C  85      51.869   7.060  87.235  1.00 88.17           C  
ATOM   2378  CE2 PHE C  85      53.522   8.562  88.112  1.00 88.17           C  
ATOM   2379  CZ  PHE C  85      52.489   8.300  87.227  1.00 88.17           C  
ATOM   2380  N   PRO C  86      51.176   3.842  91.064  1.00 90.44           N  
ATOM   2381  CA  PRO C  86      49.735   3.593  90.995  1.00 90.44           C  
ATOM   2382  C   PRO C  86      49.017   3.916  92.304  1.00 90.44           C  
ATOM   2383  O   PRO C  86      47.865   4.359  92.287  1.00 90.44           O  
ATOM   2384  CB  PRO C  86      49.650   2.096  90.683  1.00 90.44           C  
ATOM   2385  CG  PRO C  86      51.002   1.558  91.029  1.00 90.44           C  
ATOM   2386  CD  PRO C  86      52.008   2.661  90.876  1.00 90.44           C  
ATOM   2387  N   ASN C  87      49.701   3.646  93.330  1.00 92.11           N  
ATOM   2388  CA  ASN C  87      49.090   3.967  94.615  1.00 92.11           C  
ATOM   2389  C   ASN C  87      48.917   5.473  94.793  1.00 92.11           C  
ATOM   2390  O   ASN C  87      47.882   5.930  95.283  1.00 92.11           O  
ATOM   2391  CB  ASN C  87      49.920   3.389  95.763  1.00 92.11           C  
ATOM   2392  CG  ASN C  87      49.738   1.892  95.920  1.00 92.11           C  
ATOM   2393  ND2 ASN C  87      50.690   1.245  96.582  1.00 92.11           N  
ATOM   2394  OD1 ASN C  87      48.750   1.322  95.448  1.00 92.11           O  
ATOM   2395  N   GLU C  88      49.905   6.267  94.406  1.00 92.64           N  
ATOM   2396  CA  GLU C  88      49.814   7.722  94.478  1.00 92.64           C  
ATOM   2397  C   GLU C  88      48.758   8.257  93.516  1.00 92.64           C  
ATOM   2398  O   GLU C  88      48.053   9.219  93.833  1.00 92.64           O  
ATOM   2399  CB  GLU C  88      51.172   8.362  94.177  1.00 92.64           C  
ATOM   2400  CG  GLU C  88      51.262   9.830  94.568  1.00 92.64           C  
ATOM   2401  CD  GLU C  88      50.995  10.074  96.044  1.00 92.64           C  
ATOM   2402  OE1 GLU C  88      50.567  11.193  96.406  1.00 92.64           O  
ATOM   2403  OE2 GLU C  88      51.218   9.140  96.846  1.00 92.64           O  
ATOM   2404  N   LEU C  89      48.649   7.612  92.389  1.00 94.20           N  
ATOM   2405  CA  LEU C  89      47.595   7.976  91.447  1.00 94.20           C  
ATOM   2406  C   LEU C  89      46.218   7.765  92.067  1.00 94.20           C  
ATOM   2407  O   LEU C  89      45.333   8.613  91.929  1.00 94.20           O  
ATOM   2408  CB  LEU C  89      47.720   7.157  90.161  1.00 94.20           C  
ATOM   2409  CG  LEU C  89      48.650   7.722  89.086  1.00 94.20           C  
ATOM   2410  CD1 LEU C  89      48.744   6.758  87.907  1.00 94.20           C  
ATOM   2411  CD2 LEU C  89      48.167   9.092  88.625  1.00 94.20           C  
ATOM   2412  N   ARG C  90      46.064   6.654  92.714  1.00 96.24           N  
ATOM   2413  CA  ARG C  90      44.802   6.362  93.388  1.00 96.24           C  
ATOM   2414  C   ARG C  90      44.512   7.393  94.474  1.00 96.24           C  
ATOM   2415  O   ARG C  90      43.361   7.793  94.666  1.00 96.24           O  
ATOM   2416  CB  ARG C  90      44.828   4.957  93.992  1.00 96.24           C  
ATOM   2417  CG  ARG C  90      44.720   3.842  92.963  1.00 96.24           C  
ATOM   2418  CD  ARG C  90      44.751   2.467  93.615  1.00 96.24           C  
ATOM   2419  NE  ARG C  90      44.900   1.405  92.625  1.00 96.24           N  
ATOM   2420  CZ  ARG C  90      44.060   0.383  92.477  1.00 96.24           C  
ATOM   2421  NH1 ARG C  90      42.991   0.268  93.256  1.00 96.24           N  
ATOM   2422  NH2 ARG C  90      44.290  -0.528  91.544  1.00 96.24           N  
ATOM   2423  N   ASN C  91      45.568   7.802  95.155  1.00 96.84           N  
ATOM   2424  CA  ASN C  91      45.414   8.823  96.185  1.00 96.84           C  
ATOM   2425  C   ASN C  91      44.961  10.154  95.592  1.00 96.84           C  
ATOM   2426  O   ASN C  91      44.078  10.814  96.141  1.00 96.84           O  
ATOM   2427  CB  ASN C  91      46.721   9.005  96.960  1.00 96.84           C  
ATOM   2428  CG  ASN C  91      47.028   7.833  97.872  1.00 96.84           C  
ATOM   2429  ND2 ASN C  91      48.293   7.687  98.244  1.00 96.84           N  
ATOM   2430  OD1 ASN C  91      46.134   7.065  98.238  1.00 96.84           O  
ATOM   2431  N   ILE C  92      45.546  10.568  94.528  1.00 97.80           N  
ATOM   2432  CA  ILE C  92      45.178  11.809  93.853  1.00 97.80           C  
ATOM   2433  C   ILE C  92      43.743  11.713  93.341  1.00 97.80           C  
ATOM   2434  O   ILE C  92      42.984  12.683  93.418  1.00 97.80           O  
ATOM   2435  CB  ILE C  92      46.143  12.126  92.687  1.00 97.80           C  
ATOM   2436  CG1 ILE C  92      47.542  12.447  93.224  1.00 97.80           C  
ATOM   2437  CG2 ILE C  92      45.603  13.280  91.839  1.00 97.80           C  
ATOM   2438  CD1 ILE C  92      48.604  12.581  92.142  1.00 97.80           C  
ATOM   2439  N   PHE C  93      43.388  10.540  92.871  1.00 98.18           N  
ATOM   2440  CA  PHE C  93      42.024  10.307  92.412  1.00 98.18           C  
ATOM   2441  C   PHE C  93      41.028  10.522  93.544  1.00 98.18           C  
ATOM   2442  O   PHE C  93      40.037  11.238  93.378  1.00 98.18           O  
ATOM   2443  CB  PHE C  93      41.880   8.891  91.847  1.00 98.18           C  
ATOM   2444  CG  PHE C  93      40.480   8.549  91.413  1.00 98.18           C  
ATOM   2445  CD1 PHE C  93      39.621   7.863  92.262  1.00 98.18           C  
ATOM   2446  CD2 PHE C  93      40.023   8.916  90.153  1.00 98.18           C  
ATOM   2447  CE1 PHE C  93      38.325   7.546  91.862  1.00 98.18           C  
ATOM   2448  CE2 PHE C  93      38.729   8.602  89.747  1.00 98.18           C  
ATOM   2449  CZ  PHE C  93      37.882   7.917  90.602  1.00 98.18           C  
ATOM   2450  N   ARG C  94      41.272   9.894  94.638  1.00 96.92           N  
ATOM   2451  CA  ARG C  94      40.393  10.039  95.793  1.00 96.92           C  
ATOM   2452  C   ARG C  94      40.292  11.498  96.225  1.00 96.92           C  
ATOM   2453  O   ARG C  94      39.205  11.982  96.548  1.00 96.92           O  
ATOM   2454  CB  ARG C  94      40.891   9.181  96.959  1.00 96.92           C  
ATOM   2455  CG  ARG C  94      40.642   7.692  96.778  1.00 96.92           C  
ATOM   2456  CD  ARG C  94      41.121   6.890  97.980  1.00 96.92           C  
ATOM   2457  NE  ARG C  94      41.128   5.457  97.704  1.00 96.92           N  
ATOM   2458  CZ  ARG C  94      41.378   4.512  98.606  1.00 96.92           C  
ATOM   2459  NH1 ARG C  94      41.648   4.832  99.867  1.00 96.92           N  
ATOM   2460  NH2 ARG C  94      41.359   3.236  98.246  1.00 96.92           N  
ATOM   2461  N   GLU C  95      41.441  12.172  96.288  1.00 97.33           N  
ATOM   2462  CA  GLU C  95      41.459  13.589  96.635  1.00 97.33           C  
ATOM   2463  C   GLU C  95      40.629  14.410  95.651  1.00 97.33           C  
ATOM   2464  O   GLU C  95      39.880  15.301  96.054  1.00 97.33           O  
ATOM   2465  CB  GLU C  95      42.897  14.115  96.676  1.00 97.33           C  
ATOM   2466  CG  GLU C  95      43.006  15.572  97.099  1.00 97.33           C  
ATOM   2467  CD  GLU C  95      42.518  15.824  98.516  1.00 97.33           C  
ATOM   2468  OE1 GLU C  95      42.287  17.000  98.880  1.00 97.33           O  
ATOM   2469  OE2 GLU C  95      42.367  14.838  99.271  1.00 97.33           O  
ATOM   2470  N   GLN C  96      40.765  14.139  94.399  1.00 98.10           N  
ATOM   2471  CA  GLN C  96      39.982  14.829  93.379  1.00 98.10           C  
ATOM   2472  C   GLN C  96      38.485  14.645  93.617  1.00 98.10           C  
ATOM   2473  O   GLN C  96      37.714  15.602  93.520  1.00 98.10           O  
ATOM   2474  CB  GLN C  96      40.356  14.327  91.983  1.00 98.10           C  
ATOM   2475  CG  GLN C  96      39.477  14.885  90.873  1.00 98.10           C  
ATOM   2476  CD  GLN C  96      38.544  13.843  90.284  1.00 98.10           C  
ATOM   2477  NE2 GLN C  96      37.436  13.584  90.970  1.00 98.10           N  
ATOM   2478  OE1 GLN C  96      38.816  13.276  89.222  1.00 98.10           O  
ATOM   2479  N   VAL C  97      38.087  13.434  93.903  1.00 96.97           N  
ATOM   2480  CA  VAL C  97      36.676  13.143  94.132  1.00 96.97           C  
ATOM   2481  C   VAL C  97      36.165  13.962  95.315  1.00 96.97           C  
ATOM   2482  O   VAL C  97      35.099  14.577  95.239  1.00 96.97           O  
ATOM   2483  CB  VAL C  97      36.441  11.637  94.384  1.00 96.97           C  
ATOM   2484  CG1 VAL C  97      35.011  11.387  94.863  1.00 96.97           C  
ATOM   2485  CG2 VAL C  97      36.732  10.832  93.119  1.00 96.97           C  
ATOM   2486  N   HIS C  98      36.952  14.008  96.337  1.00 94.02           N  
ATOM   2487  CA  HIS C  98      36.599  14.789  97.518  1.00 94.02           C  
ATOM   2488  C   HIS C  98      36.478  16.271  97.181  1.00 94.02           C  
ATOM   2489  O   HIS C  98      35.545  16.939  97.632  1.00 94.02           O  
ATOM   2490  CB  HIS C  98      37.635  14.584  98.624  1.00 94.02           C  
ATOM   2491  CG  HIS C  98      37.506  13.274  99.332  1.00 94.02           C  
ATOM   2492  CD2 HIS C  98      36.517  12.349  99.318  1.00 94.02           C  
ATOM   2493  ND1 HIS C  98      38.475  12.789 100.184  1.00 94.02           N  
ATOM   2494  CE1 HIS C  98      38.087  11.618 100.662  1.00 94.02           C  
ATOM   2495  NE2 HIS C  98      36.902  11.329 100.153  1.00 94.02           N  
ATOM   2496  N   LEU C  99      37.414  16.797  96.441  1.00 96.88           N  
ATOM   2497  CA  LEU C  99      37.404  18.208  96.068  1.00 96.88           C  
ATOM   2498  C   LEU C  99      36.174  18.539  95.229  1.00 96.88           C  
ATOM   2499  O   LEU C  99      35.554  19.589  95.416  1.00 96.88           O  
ATOM   2500  CB  LEU C  99      38.675  18.567  95.295  1.00 96.88           C  
ATOM   2501  CG  LEU C  99      39.964  18.659  96.115  1.00 96.88           C  
ATOM   2502  CD1 LEU C  99      41.169  18.813  95.193  1.00 96.88           C  
ATOM   2503  CD2 LEU C  99      39.888  19.818  97.103  1.00 96.88           C  
ATOM   2504  N   ILE C 100      35.848  17.679  94.342  1.00 97.08           N  
ATOM   2505  CA  ILE C 100      34.687  17.895  93.487  1.00 97.08           C  
ATOM   2506  C   ILE C 100      33.411  17.845  94.326  1.00 97.08           C  
ATOM   2507  O   ILE C 100      32.549  18.719  94.208  1.00 97.08           O  
ATOM   2508  CB  ILE C 100      34.621  16.852  92.349  1.00 97.08           C  
ATOM   2509  CG1 ILE C 100      35.750  17.090  91.340  1.00 97.08           C  
ATOM   2510  CG2 ILE C 100      33.254  16.889  91.660  1.00 97.08           C  
ATOM   2511  CD1 ILE C 100      35.931  15.960  90.336  1.00 97.08           C  
ATOM   2512  N   GLN C 101      33.258  16.802  95.149  1.00 94.20           N  
ATOM   2513  CA  GLN C 101      32.098  16.697  96.029  1.00 94.20           C  
ATOM   2514  C   GLN C 101      31.927  17.961  96.866  1.00 94.20           C  
ATOM   2515  O   GLN C 101      30.836  18.535  96.917  1.00 94.20           O  
ATOM   2516  CB  GLN C 101      32.226  15.477  96.942  1.00 94.20           C  
ATOM   2517  CG  GLN C 101      32.035  14.148  96.223  1.00 94.20           C  
ATOM   2518  CD  GLN C 101      32.316  12.952  97.114  1.00 94.20           C  
ATOM   2519  NE2 GLN C 101      31.505  11.908  96.978  1.00 94.20           N  
ATOM   2520  OE1 GLN C 101      33.252  12.966  97.919  1.00 94.20           O  
ATOM   2521  N   ASN C 102      32.980  18.382  97.502  1.00 93.21           N  
ATOM   2522  CA  ASN C 102      32.938  19.568  98.352  1.00 93.21           C  
ATOM   2523  C   ASN C 102      32.573  20.816  97.554  1.00 93.21           C  
ATOM   2524  O   ASN C 102      31.800  21.653  98.023  1.00 93.21           O  
ATOM   2525  CB  ASN C 102      34.278  19.765  99.064  1.00 93.21           C  
ATOM   2526  CG  ASN C 102      34.487  18.779 100.198  1.00 93.21           C  
ATOM   2527  ND2 ASN C 102      35.703  18.739 100.730  1.00 93.21           N  
ATOM   2528  OD1 ASN C 102      33.565  18.059 100.589  1.00 93.21           O  
ATOM   2529  N   ALA C 103      33.152  20.976  96.418  1.00 96.20           N  
ATOM   2530  CA  ALA C 103      32.881  22.141  95.579  1.00 96.20           C  
ATOM   2531  C   ALA C 103      31.403  22.218  95.209  1.00 96.20           C  
ATOM   2532  O   ALA C 103      30.795  23.288  95.275  1.00 96.20           O  
ATOM   2533  CB  ALA C 103      33.741  22.099  94.317  1.00 96.20           C  
ATOM   2534  N   ILE C 104      30.831  21.097  94.839  1.00 93.98           N  
ATOM   2535  CA  ILE C 104      29.429  21.043  94.441  1.00 93.98           C  
ATOM   2536  C   ILE C 104      28.538  21.335  95.647  1.00 93.98           C  
ATOM   2537  O   ILE C 104      27.625  22.160  95.567  1.00 93.98           O  
ATOM   2538  CB  ILE C 104      29.067  19.672  93.828  1.00 93.98           C  
ATOM   2539  CG1 ILE C 104      29.786  19.480  92.487  1.00 93.98           C  
ATOM   2540  CG2 ILE C 104      27.551  19.537  93.661  1.00 93.98           C  
ATOM   2541  CD1 ILE C 104      29.658  18.077  91.911  1.00 93.98           C  
ATOM   2542  N   ILE C 105      28.811  20.714  96.759  1.00 91.25           N  
ATOM   2543  CA  ILE C 105      28.004  20.866  97.964  1.00 91.25           C  
ATOM   2544  C   ILE C 105      28.141  22.289  98.500  1.00 91.25           C  
ATOM   2545  O   ILE C 105      27.149  22.907  98.896  1.00 91.25           O  
ATOM   2546  CB  ILE C 105      28.411  19.844  99.050  1.00 91.25           C  
ATOM   2547  CG1 ILE C 105      28.024  18.425  98.618  1.00 91.25           C  
ATOM   2548  CG2 ILE C 105      27.772  20.201 100.395  1.00 91.25           C  
ATOM   2549  CD1 ILE C 105      28.596  17.330  99.508  1.00 91.25           C  
ATOM   2550  N   GLU C 106      29.357  22.820  98.524  1.00 92.66           N  
ATOM   2551  CA  GLU C 106      29.590  24.174  99.018  1.00 92.66           C  
ATOM   2552  C   GLU C 106      28.817  25.202  98.197  1.00 92.66           C  
ATOM   2553  O   GLU C 106      28.241  26.140  98.750  1.00 92.66           O  
ATOM   2554  CB  GLU C 106      31.086  24.503  98.999  1.00 92.66           C  
ATOM   2555  CG  GLU C 106      31.431  25.832  99.653  1.00 92.66           C  
ATOM   2556  CD  GLU C 106      32.923  26.125  99.666  1.00 92.66           C  
ATOM   2557  OE1 GLU C 106      33.345  27.102 100.325  1.00 92.66           O  
ATOM   2558  OE2 GLU C 106      33.677  25.372  99.009  1.00 92.66           O  
ATOM   2559  N   SER C 107      28.788  25.098  96.896  1.00 92.99           N  
ATOM   2560  CA  SER C 107      28.034  26.011  96.043  1.00 92.99           C  
ATOM   2561  C   SER C 107      26.545  25.969  96.370  1.00 92.99           C  
ATOM   2562  O   SER C 107      25.878  27.006  96.382  1.00 92.99           O  
ATOM   2563  CB  SER C 107      28.250  25.669  94.568  1.00 92.99           C  
ATOM   2564  OG  SER C 107      29.611  25.837  94.208  1.00 92.99           O  
ATOM   2565  N   ARG C 108      25.997  24.780  96.612  1.00 89.72           N  
ATOM   2566  CA  ARG C 108      24.587  24.636  96.961  1.00 89.72           C  
ATOM   2567  C   ARG C 108      24.294  25.259  98.323  1.00 89.72           C  
ATOM   2568  O   ARG C 108      23.284  25.944  98.493  1.00 89.72           O  
ATOM   2569  CB  ARG C 108      24.180  23.161  96.962  1.00 89.72           C  
ATOM   2570  CG  ARG C 108      22.695  22.932  97.193  1.00 89.72           C  
ATOM   2571  CD  ARG C 108      21.858  23.437  96.026  1.00 89.72           C  
ATOM   2572  NE  ARG C 108      20.465  23.015  96.141  1.00 89.72           N  
ATOM   2573  CZ  ARG C 108      19.751  22.479  95.155  1.00 89.72           C  
ATOM   2574  NH1 ARG C 108      20.290  22.287  93.955  1.00 89.72           N  
ATOM   2575  NH2 ARG C 108      18.491  22.132  95.368  1.00 89.72           N  
ATOM   2576  N   ILE C 109      25.182  25.016  99.251  1.00 89.43           N  
ATOM   2577  CA  ILE C 109      25.018  25.561 100.595  1.00 89.43           C  
ATOM   2578  C   ILE C 109      25.066  27.085 100.543  1.00 89.43           C  
ATOM   2579  O   ILE C 109      24.273  27.761 101.204  1.00 89.43           O  
ATOM   2580  CB  ILE C 109      26.099  25.022 101.558  1.00 89.43           C  
ATOM   2581  CG1 ILE C 109      25.864  23.535 101.847  1.00 89.43           C  
ATOM   2582  CG2 ILE C 109      26.120  25.836 102.855  1.00 89.43           C  
ATOM   2583  CD1 ILE C 109      24.612  23.254 102.667  1.00 89.43           C  
ATOM   2584  N   ASP C 110      25.994  27.627  99.777  1.00 92.41           N  
ATOM   2585  CA  ASP C 110      26.081  29.076  99.617  1.00 92.41           C  
ATOM   2586  C   ASP C 110      24.782  29.646  99.052  1.00 92.41           C  
ATOM   2587  O   ASP C 110      24.311  30.692  99.500  1.00 92.41           O  
ATOM   2588  CB  ASP C 110      27.256  29.446  98.710  1.00 92.41           C  
ATOM   2589  CG  ASP C 110      28.605  29.280  99.388  1.00 92.41           C  
ATOM   2590  OD1 ASP C 110      28.648  29.112 100.626  1.00 92.41           O  
ATOM   2591  OD2 ASP C 110      29.633  29.321  98.678  1.00 92.41           O  
ATOM   2592  N   CYS C 111      24.206  28.976  98.103  1.00 89.68           N  
ATOM   2593  CA  CYS C 111      22.945  29.393  97.502  1.00 89.68           C  
ATOM   2594  C   CYS C 111      21.807  29.319  98.513  1.00 89.68           C  
ATOM   2595  O   CYS C 111      21.000  30.243  98.616  1.00 89.68           O  
ATOM   2596  CB  CYS C 111      22.617  28.524  96.288  1.00 89.68           C  
ATOM   2597  SG  CYS C 111      21.027  28.912  95.522  1.00 89.68           S  
ATOM   2598  N   GLN C 112      21.775  28.275  99.332  1.00 86.68           N  
ATOM   2599  CA  GLN C 112      20.696  28.044 100.286  1.00 86.68           C  
ATOM   2600  C   GLN C 112      20.814  28.976 101.487  1.00 86.68           C  
ATOM   2601  O   GLN C 112      19.862  29.133 102.253  1.00 86.68           O  
ATOM   2602  CB  GLN C 112      20.693  26.586 100.751  1.00 86.68           C  
ATOM   2603  CG  GLN C 112      20.195  25.605  99.698  1.00 86.68           C  
ATOM   2604  CD  GLN C 112      20.183  24.170 100.191  1.00 86.68           C  
ATOM   2605  NE2 GLN C 112      19.310  23.879 101.148  1.00 86.68           N  
ATOM   2606  OE1 GLN C 112      20.953  23.330  99.715  1.00 86.68           O  
ATOM   2607  N   HIS C 113      22.011  29.548 101.674  1.00 91.94           N  
ATOM   2608  CA  HIS C 113      22.232  30.458 102.791  1.00 91.94           C  
ATOM   2609  C   HIS C 113      21.657  31.841 102.498  1.00 91.94           C  
ATOM   2610  O   HIS C 113      21.608  32.697 103.382  1.00 91.94           O  
ATOM   2611  CB  HIS C 113      23.725  30.567 103.107  1.00 91.94           C  
ATOM   2612  CG  HIS C 113      24.014  31.207 104.427  1.00 91.94           C  
ATOM   2613  CD2 HIS C 113      24.669  32.350 104.736  1.00 91.94           C  
ATOM   2614  ND1 HIS C 113      23.611  30.657 105.625  1.00 91.94           N  
ATOM   2615  CE1 HIS C 113      24.007  31.438 106.617  1.00 91.94           C  
ATOM   2616  NE2 HIS C 113      24.651  32.472 106.104  1.00 91.94           N  
ATOM   2617  N   ARG C 114      21.115  32.008 101.411  1.00 93.00           N  
ATOM   2618  CA  ARG C 114      20.458  33.254 101.032  1.00 93.00           C  
ATOM   2619  C   ARG C 114      18.969  33.210 101.357  1.00 93.00           C  
ATOM   2620  O   ARG C 114      18.493  32.261 101.983  1.00 93.00           O  
ATOM   2621  CB  ARG C 114      20.661  33.539  99.542  1.00 93.00           C  
ATOM   2622  CG  ARG C 114      22.120  33.604  99.121  1.00 93.00           C  
ATOM   2623  CD  ARG C 114      22.269  34.027  97.666  1.00 93.00           C  
ATOM   2624  NE  ARG C 114      22.501  32.879  96.793  1.00 93.00           N  
ATOM   2625  CZ  ARG C 114      23.615  32.669  96.097  1.00 93.00           C  
ATOM   2626  NH1 ARG C 114      24.625  33.529  96.158  1.00 93.00           N  
ATOM   2627  NH2 ARG C 114      23.719  31.592  95.333  1.00 93.00           N  
ATOM   2628  N   CYS C 115      18.279  34.379 101.104  1.00 93.01           N  
ATOM   2629  CA  CYS C 115      16.839  34.424 101.328  1.00 93.01           C  
ATOM   2630  C   CYS C 115      16.084  34.528 100.008  1.00 93.01           C  
ATOM   2631  O   CYS C 115      16.173  35.543  99.316  1.00 93.01           O  
ATOM   2632  CB  CYS C 115      16.472  35.602 102.229  1.00 93.01           C  
ATOM   2633  SG  CYS C 115      14.717  35.678 102.651  1.00 93.01           S  
ATOM   2634  N   GLY C 116      15.369  33.424  99.656  1.00 89.87           N  
ATOM   2635  CA  GLY C 116      14.566  33.458  98.445  1.00 89.87           C  
ATOM   2636  C   GLY C 116      15.108  32.568  97.343  1.00 89.87           C  
ATOM   2637  O   GLY C 116      15.954  31.707  97.593  1.00 89.87           O  
ATOM   2638  N   ILE C 117      14.533  32.694  96.203  1.00 87.94           N  
ATOM   2639  CA  ILE C 117      14.899  31.880  95.049  1.00 87.94           C  
ATOM   2640  C   ILE C 117      16.097  32.502  94.336  1.00 87.94           C  
ATOM   2641  O   ILE C 117      16.129  33.713  94.104  1.00 87.94           O  
ATOM   2642  CB  ILE C 117      13.714  31.724  94.069  1.00 87.94           C  
ATOM   2643  CG1 ILE C 117      14.077  30.751  92.943  1.00 87.94           C  
ATOM   2644  CG2 ILE C 117      13.298  33.085  93.505  1.00 87.94           C  
ATOM   2645  CD1 ILE C 117      14.259  29.311  93.403  1.00 87.94           C  
ATOM   2646  N   PHE C 118      17.058  31.671  94.090  1.00 89.10           N  
ATOM   2647  CA  PHE C 118      18.283  32.092  93.419  1.00 89.10           C  
ATOM   2648  C   PHE C 118      18.684  31.087  92.345  1.00 89.10           C  
ATOM   2649  O   PHE C 118      18.234  29.940  92.362  1.00 89.10           O  
ATOM   2650  CB  PHE C 118      19.421  32.260  94.431  1.00 89.10           C  
ATOM   2651  CG  PHE C 118      19.208  33.392  95.399  1.00 89.10           C  
ATOM   2652  CD1 PHE C 118      19.619  34.682  95.085  1.00 89.10           C  
ATOM   2653  CD2 PHE C 118      18.596  33.166  96.626  1.00 89.10           C  
ATOM   2654  CE1 PHE C 118      19.423  35.731  95.980  1.00 89.10           C  
ATOM   2655  CE2 PHE C 118      18.398  34.209  97.526  1.00 89.10           C  
ATOM   2656  CZ  PHE C 118      18.812  35.491  97.201  1.00 89.10           C  
ATOM   2657  N   GLN C 119      19.368  31.587  91.405  1.00 86.70           N  
ATOM   2658  CA  GLN C 119      19.945  30.735  90.369  1.00 86.70           C  
ATOM   2659  C   GLN C 119      21.426  31.039  90.170  1.00 86.70           C  
ATOM   2660  O   GLN C 119      21.857  32.184  90.325  1.00 86.70           O  
ATOM   2661  CB  GLN C 119      19.191  30.909  89.050  1.00 86.70           C  
ATOM   2662  CG  GLN C 119      17.732  30.478  89.114  1.00 86.70           C  
ATOM   2663  CD  GLN C 119      17.006  30.664  87.794  1.00 86.70           C  
ATOM   2664  NE2 GLN C 119      15.975  29.857  87.566  1.00 86.70           N  
ATOM   2665  OE1 GLN C 119      17.369  31.526  86.987  1.00 86.70           O  
ATOM   2666  N   TYR C 120      22.165  30.009  89.964  1.00 90.73           N  
ATOM   2667  CA  TYR C 120      23.575  30.198  89.645  1.00 90.73           C  
ATOM   2668  C   TYR C 120      24.000  29.293  88.494  1.00 90.73           C  
ATOM   2669  O   TYR C 120      23.403  28.238  88.273  1.00 90.73           O  
ATOM   2670  CB  TYR C 120      24.447  29.924  90.875  1.00 90.73           C  
ATOM   2671  CG  TYR C 120      24.325  28.515  91.403  1.00 90.73           C  
ATOM   2672  CD1 TYR C 120      23.265  28.149  92.229  1.00 90.73           C  
ATOM   2673  CD2 TYR C 120      25.269  27.547  91.077  1.00 90.73           C  
ATOM   2674  CE1 TYR C 120      23.149  26.852  92.719  1.00 90.73           C  
ATOM   2675  CE2 TYR C 120      25.164  26.247  91.562  1.00 90.73           C  
ATOM   2676  CZ  TYR C 120      24.102  25.910  92.380  1.00 90.73           C  
ATOM   2677  OH  TYR C 120      23.993  24.625  92.862  1.00 90.73           O  
ATOM   2678  N   GLU C 121      24.963  29.753  87.736  1.00 93.83           N  
ATOM   2679  CA  GLU C 121      25.427  29.063  86.537  1.00 93.83           C  
ATOM   2680  C   GLU C 121      26.366  27.912  86.891  1.00 93.83           C  
ATOM   2681  O   GLU C 121      27.205  28.042  87.784  1.00 93.83           O  
ATOM   2682  CB  GLU C 121      26.128  30.040  85.590  1.00 93.83           C  
ATOM   2683  CG  GLU C 121      25.204  31.099  85.005  1.00 93.83           C  
ATOM   2684  CD  GLU C 121      25.915  32.067  84.073  1.00 93.83           C  
ATOM   2685  OE1 GLU C 121      25.242  32.934  83.470  1.00 93.83           O  
ATOM   2686  OE2 GLU C 121      27.155  31.958  83.945  1.00 93.83           O  
ATOM   2687  N   THR C 122      26.113  26.801  86.191  1.00 94.37           N  
ATOM   2688  CA  THR C 122      26.928  25.613  86.420  1.00 94.37           C  
ATOM   2689  C   THR C 122      27.193  24.878  85.109  1.00 94.37           C  
ATOM   2690  O   THR C 122      26.663  25.256  84.062  1.00 94.37           O  
ATOM   2691  CB  THR C 122      26.252  24.656  87.420  1.00 94.37           C  
ATOM   2692  CG2 THR C 122      26.012  25.342  88.760  1.00 94.37           C  
ATOM   2693  OG1 THR C 122      24.995  24.225  86.884  1.00 94.37           O  
ATOM   2694  N   ILE C 123      28.126  23.992  85.125  1.00 95.55           N  
ATOM   2695  CA  ILE C 123      28.373  23.008  84.076  1.00 95.55           C  
ATOM   2696  C   ILE C 123      28.010  21.614  84.579  1.00 95.55           C  
ATOM   2697  O   ILE C 123      28.333  21.251  85.713  1.00 95.55           O  
ATOM   2698  CB  ILE C 123      29.846  23.042  83.607  1.00 95.55           C  
ATOM   2699  CG1 ILE C 123      30.196  24.424  83.044  1.00 95.55           C  
ATOM   2700  CG2 ILE C 123      30.107  21.945  82.570  1.00 95.55           C  
ATOM   2701  CD1 ILE C 123      31.680  24.622  82.771  1.00 95.55           C  
ATOM   2702  N   SER C 124      27.233  20.910  83.744  1.00 93.66           N  
ATOM   2703  CA  SER C 124      26.882  19.540  84.104  1.00 93.66           C  
ATOM   2704  C   SER C 124      28.088  18.612  83.992  1.00 93.66           C  
ATOM   2705  O   SER C 124      28.763  18.584  82.961  1.00 93.66           O  
ATOM   2706  CB  SER C 124      25.749  19.026  83.215  1.00 93.66           C  
ATOM   2707  OG  SER C 124      25.479  17.661  83.483  1.00 93.66           O  
ATOM   2708  N   CYS C 125      28.303  17.786  85.030  1.00 95.27           N  
ATOM   2709  CA  CYS C 125      29.431  16.862  85.009  1.00 95.27           C  
ATOM   2710  C   CYS C 125      29.179  15.714  84.039  1.00 95.27           C  
ATOM   2711  O   CYS C 125      30.121  15.068  83.578  1.00 95.27           O  
ATOM   2712  CB  CYS C 125      29.698  16.310  86.409  1.00 95.27           C  
ATOM   2713  SG  CYS C 125      30.188  17.570  87.607  1.00 95.27           S  
ATOM   2714  N   ASN C 126      27.987  15.479  83.690  1.00 91.34           N  
ATOM   2715  CA  ASN C 126      27.617  14.339  82.859  1.00 91.34           C  
ATOM   2716  C   ASN C 126      27.908  14.601  81.385  1.00 91.34           C  
ATOM   2717  O   ASN C 126      28.483  13.752  80.701  1.00 91.34           O  
ATOM   2718  CB  ASN C 126      26.140  13.991  83.055  1.00 91.34           C  
ATOM   2719  CG  ASN C 126      25.844  13.457  84.442  1.00 91.34           C  
ATOM   2720  ND2 ASN C 126      24.578  13.514  84.842  1.00 91.34           N  
ATOM   2721  OD1 ASN C 126      26.743  12.998  85.149  1.00 91.34           O  
ATOM   2722  N   ASN C 127      27.583  15.764  80.939  1.00 92.98           N  
ATOM   2723  CA  ASN C 127      27.706  16.023  79.508  1.00 92.98           C  
ATOM   2724  C   ASN C 127      28.452  17.326  79.236  1.00 92.98           C  
ATOM   2725  O   ASN C 127      28.572  17.750  78.086  1.00 92.98           O  
ATOM   2726  CB  ASN C 127      26.327  16.052  78.847  1.00 92.98           C  
ATOM   2727  CG  ASN C 127      25.381  17.032  79.513  1.00 92.98           C  
ATOM   2728  ND2 ASN C 127      24.094  16.916  79.206  1.00 92.98           N  
ATOM   2729  OD1 ASN C 127      25.803  17.886  80.296  1.00 92.98           O  
ATOM   2730  N   CYS C 128      28.873  18.005  80.213  1.00 96.01           N  
ATOM   2731  CA  CYS C 128      29.693  19.208  80.124  1.00 96.01           C  
ATOM   2732  C   CYS C 128      28.929  20.341  79.451  1.00 96.01           C  
ATOM   2733  O   CYS C 128      29.527  21.195  78.795  1.00 96.01           O  
ATOM   2734  CB  CYS C 128      30.983  18.922  79.354  1.00 96.01           C  
ATOM   2735  SG  CYS C 128      32.018  17.653  80.113  1.00 96.01           S  
ATOM   2736  N   THR C 129      27.649  20.368  79.649  1.00 92.99           N  
ATOM   2737  CA  THR C 129      26.827  21.443  79.105  1.00 92.99           C  
ATOM   2738  C   THR C 129      26.565  22.511  80.163  1.00 92.99           C  
ATOM   2739  O   THR C 129      26.462  22.203  81.352  1.00 92.99           O  
ATOM   2740  CB  THR C 129      25.486  20.906  78.572  1.00 92.99           C  
ATOM   2741  CG2 THR C 129      25.706  19.868  77.475  1.00 92.99           C  
ATOM   2742  OG1 THR C 129      24.758  20.300  79.648  1.00 92.99           O  
ATOM   2743  N   ASP C 130      26.521  23.697  79.651  1.00 90.49           N  
ATOM   2744  CA  ASP C 130      26.160  24.794  80.545  1.00 90.49           C  
ATOM   2745  C   ASP C 130      24.726  24.645  81.046  1.00 90.49           C  
ATOM   2746  O   ASP C 130      23.839  24.233  80.294  1.00 90.49           O  
ATOM   2747  CB  ASP C 130      26.333  26.141  79.838  1.00 90.49           C  
ATOM   2748  CG  ASP C 130      27.786  26.474  79.545  1.00 90.49           C  
ATOM   2749  OD1 ASP C 130      28.677  26.045  80.310  1.00 90.49           O  
ATOM   2750  OD2 ASP C 130      28.042  27.174  78.542  1.00 90.49           O  
ATOM   2751  N   SER C 131      24.606  24.844  82.343  1.00 87.02           N  
ATOM   2752  CA  SER C 131      23.284  24.741  82.951  1.00 87.02           C  
ATOM   2753  C   SER C 131      23.138  25.705  84.122  1.00 87.02           C  
ATOM   2754  O   SER C 131      24.096  26.384  84.498  1.00 87.02           O  
ATOM   2755  CB  SER C 131      23.020  23.310  83.422  1.00 87.02           C  
ATOM   2756  OG  SER C 131      23.780  23.013  84.579  1.00 87.02           O  
ATOM   2757  N   HIS C 132      21.854  25.894  84.540  1.00 86.10           N  
ATOM   2758  CA  HIS C 132      21.544  26.685  85.725  1.00 86.10           C  
ATOM   2759  C   HIS C 132      20.911  25.823  86.813  1.00 86.10           C  
ATOM   2760  O   HIS C 132      20.140  24.908  86.515  1.00 86.10           O  
ATOM   2761  CB  HIS C 132      20.615  27.846  85.368  1.00 86.10           C  
ATOM   2762  CG  HIS C 132      21.229  28.841  84.436  1.00 86.10           C  
ATOM   2763  CD2 HIS C 132      21.791  30.050  84.670  1.00 86.10           C  
ATOM   2764  ND1 HIS C 132      21.309  28.636  83.075  1.00 86.10           N  
ATOM   2765  CE1 HIS C 132      21.896  29.679  82.512  1.00 86.10           C  
ATOM   2766  NE2 HIS C 132      22.198  30.551  83.458  1.00 86.10           N  
ATOM   2767  N   VAL C 133      21.396  26.095  88.006  1.00 84.69           N  
ATOM   2768  CA  VAL C 133      20.791  25.429  89.154  1.00 84.69           C  
ATOM   2769  C   VAL C 133      20.009  26.441  89.988  1.00 84.69           C  
ATOM   2770  O   VAL C 133      20.507  27.530  90.284  1.00 84.69           O  
ATOM   2771  CB  VAL C 133      21.855  24.729  90.028  1.00 84.69           C  
ATOM   2772  CG1 VAL C 133      21.234  24.210  91.324  1.00 84.69           C  
ATOM   2773  CG2 VAL C 133      22.514  23.588  89.255  1.00 84.69           C  
ATOM   2774  N   ALA C 134      18.755  26.126  90.191  1.00 82.67           N  
ATOM   2775  CA  ALA C 134      17.927  26.957  91.062  1.00 82.67           C  
ATOM   2776  C   ALA C 134      17.916  26.413  92.489  1.00 82.67           C  
ATOM   2777  O   ALA C 134      17.942  25.199  92.697  1.00 82.67           O  
ATOM   2778  CB  ALA C 134      16.503  27.046  90.519  1.00 82.67           C  
ATOM   2779  N   CYS C 135      17.955  27.311  93.426  1.00 83.33           N  
ATOM   2780  CA  CYS C 135      17.865  26.937  94.833  1.00 83.33           C  
ATOM   2781  C   CYS C 135      17.020  27.938  95.611  1.00 83.33           C  
ATOM   2782  O   CYS C 135      16.788  29.055  95.146  1.00 83.33           O  
ATOM   2783  CB  CYS C 135      19.259  26.843  95.452  1.00 83.33           C  
ATOM   2784  SG  CYS C 135      20.095  28.437  95.611  1.00 83.33           S  
ATOM   2785  N   PHE C 136      16.419  27.477  96.690  1.00 85.24           N  
ATOM   2786  CA  PHE C 136      15.655  28.331  97.593  1.00 85.24           C  
ATOM   2787  C   PHE C 136      16.350  28.447  98.944  1.00 85.24           C  
ATOM   2788  O   PHE C 136      16.662  27.436  99.577  1.00 85.24           O  
ATOM   2789  CB  PHE C 136      14.236  27.786  97.777  1.00 85.24           C  
ATOM   2790  CG  PHE C 136      13.350  28.670  98.614  1.00 85.24           C  
ATOM   2791  CD1 PHE C 136      13.150  28.400  99.962  1.00 85.24           C  
ATOM   2792  CD2 PHE C 136      12.717  29.770  98.051  1.00 85.24           C  
ATOM   2793  CE1 PHE C 136      12.331  29.216 100.739  1.00 85.24           C  
ATOM   2794  CE2 PHE C 136      11.898  30.591  98.821  1.00 85.24           C  
ATOM   2795  CZ  PHE C 136      11.704  30.311 100.165  1.00 85.24           C  
ATOM   2796  N   GLY C 137      16.630  29.634  99.319  1.00 87.77           N  
ATOM   2797  CA  GLY C 137      17.311  29.890 100.578  1.00 87.77           C  
ATOM   2798  C   GLY C 137      16.364  30.247 101.707  1.00 87.77           C  
ATOM   2799  O   GLY C 137      15.376  30.954 101.496  1.00 87.77           O  
ATOM   2800  N   TYR C 138      16.642  29.740 102.957  1.00 86.22           N  
ATOM   2801  CA  TYR C 138      15.799  29.906 104.137  1.00 86.22           C  
ATOM   2802  C   TYR C 138      16.338  31.011 105.039  1.00 86.22           C  
ATOM   2803  O   TYR C 138      15.745  31.317 106.076  1.00 86.22           O  
ATOM   2804  CB  TYR C 138      15.703  28.593 104.919  1.00 86.22           C  
ATOM   2805  CG  TYR C 138      14.639  27.656 104.403  1.00 86.22           C  
ATOM   2806  CD1 TYR C 138      13.455  27.457 105.110  1.00 86.22           C  
ATOM   2807  CD2 TYR C 138      14.814  26.967 103.208  1.00 86.22           C  
ATOM   2808  CE1 TYR C 138      12.472  26.593 104.639  1.00 86.22           C  
ATOM   2809  CE2 TYR C 138      13.838  26.100 102.727  1.00 86.22           C  
ATOM   2810  CZ  TYR C 138      12.672  25.920 103.449  1.00 86.22           C  
ATOM   2811  OH  TYR C 138      11.703  25.063 102.978  1.00 86.22           O  
ATOM   2812  N   ASN C 139      17.451  31.610 104.669  1.00 91.82           N  
ATOM   2813  CA  ASN C 139      18.090  32.570 105.564  1.00 91.82           C  
ATOM   2814  C   ASN C 139      17.474  33.960 105.427  1.00 91.82           C  
ATOM   2815  O   ASN C 139      18.133  34.894 104.966  1.00 91.82           O  
ATOM   2816  CB  ASN C 139      19.596  32.629 105.302  1.00 91.82           C  
ATOM   2817  CG  ASN C 139      20.358  33.309 106.421  1.00 91.82           C  
ATOM   2818  ND2 ASN C 139      21.467  33.955 106.077  1.00 91.82           N  
ATOM   2819  OD1 ASN C 139      19.955  33.255 107.585  1.00 91.82           O  
ATOM   2820  N   CYS C 140      16.238  34.011 105.900  1.00 90.67           N  
ATOM   2821  CA  CYS C 140      15.496  35.266 105.886  1.00 90.67           C  
ATOM   2822  C   CYS C 140      15.517  35.926 107.260  1.00 90.67           C  
ATOM   2823  O   CYS C 140      15.335  35.258 108.277  1.00 90.67           O  
ATOM   2824  CB  CYS C 140      14.052  35.030 105.447  1.00 90.67           C  
ATOM   2825  SG  CYS C 140      13.903  34.240 103.829  1.00 90.67           S  
ATOM   2826  N   GLU C 141      15.740  37.247 107.282  1.00 90.34           N  
ATOM   2827  CA  GLU C 141      15.951  37.973 108.531  1.00 90.34           C  
ATOM   2828  C   GLU C 141      14.624  38.360 109.175  1.00 90.34           C  
ATOM   2829  O   GLU C 141      14.576  38.686 110.363  1.00 90.34           O  
ATOM   2830  CB  GLU C 141      16.803  39.222 108.289  1.00 90.34           C  
ATOM   2831  CG  GLU C 141      18.235  38.918 107.874  1.00 90.34           C  
ATOM   2832  CD  GLU C 141      19.075  40.167 107.656  1.00 90.34           C  
ATOM   2833  OE1 GLU C 141      20.279  40.042 107.340  1.00 90.34           O  
ATOM   2834  OE2 GLU C 141      18.522  41.281 107.802  1.00 90.34           O  
ATOM   2835  N   SER C 142      13.617  38.420 108.420  1.00 86.09           N  
ATOM   2836  CA  SER C 142      12.315  38.839 108.930  1.00 86.09           C  
ATOM   2837  C   SER C 142      11.185  38.049 108.277  1.00 86.09           C  
ATOM   2838  O   SER C 142      11.384  37.416 107.237  1.00 86.09           O  
ATOM   2839  CB  SER C 142      12.103  40.336 108.696  1.00 86.09           C  
ATOM   2840  OG  SER C 142      11.952  40.612 107.314  1.00 86.09           O  
ATOM   2841  N   SER C 143      10.018  38.077 108.948  1.00 80.25           N  
ATOM   2842  CA  SER C 143       8.834  37.424 108.399  1.00 80.25           C  
ATOM   2843  C   SER C 143       8.428  38.044 107.067  1.00 80.25           C  
ATOM   2844  O   SER C 143       7.955  37.345 106.169  1.00 80.25           O  
ATOM   2845  CB  SER C 143       7.669  37.508 109.386  1.00 80.25           C  
ATOM   2846  OG  SER C 143       8.014  36.912 110.625  1.00 80.25           O  
ATOM   2847  N   ALA C 144       8.653  39.330 107.014  1.00 82.86           N  
ATOM   2848  CA  ALA C 144       8.326  40.018 105.767  1.00 82.86           C  
ATOM   2849  C   ALA C 144       9.217  39.535 104.625  1.00 82.86           C  
ATOM   2850  O   ALA C 144       8.736  39.290 103.516  1.00 82.86           O  
ATOM   2851  CB  ALA C 144       8.460  41.528 105.942  1.00 82.86           C  
ATOM   2852  N   GLN C 145      10.512  39.477 104.966  1.00 90.17           N  
ATOM   2853  CA  GLN C 145      11.448  38.985 103.962  1.00 90.17           C  
ATOM   2854  C   GLN C 145      11.113  37.554 103.552  1.00 90.17           C  
ATOM   2855  O   GLN C 145      11.229  37.196 102.378  1.00 90.17           O  
ATOM   2856  CB  GLN C 145      12.884  39.060 104.483  1.00 90.17           C  
ATOM   2857  CG  GLN C 145      13.941  38.974 103.390  1.00 90.17           C  
ATOM   2858  CD  GLN C 145      15.355  39.060 103.933  1.00 90.17           C  
ATOM   2859  NE2 GLN C 145      16.305  39.380 103.061  1.00 90.17           N  
ATOM   2860  OE1 GLN C 145      15.591  38.842 105.125  1.00 90.17           O  
ATOM   2861  N   TRP C 146      10.718  36.684 104.482  1.00 84.58           N  
ATOM   2862  CA  TRP C 146      10.328  35.306 104.203  1.00 84.58           C  
ATOM   2863  C   TRP C 146       9.116  35.260 103.280  1.00 84.58           C  
ATOM   2864  O   TRP C 146       9.092  34.494 102.313  1.00 84.58           O  
ATOM   2865  CB  TRP C 146      10.023  34.559 105.505  1.00 84.58           C  
ATOM   2866  CG  TRP C 146       9.423  33.200 105.301  1.00 84.58           C  
ATOM   2867  CD1 TRP C 146       8.125  32.830 105.527  1.00 84.58           C  
ATOM   2868  CD2 TRP C 146      10.099  32.029 104.833  1.00 84.58           C  
ATOM   2869  CE2 TRP C 146       9.150  30.983 104.800  1.00 84.58           C  
ATOM   2870  CE3 TRP C 146      11.417  31.763 104.438  1.00 84.58           C  
ATOM   2871  NE1 TRP C 146       7.956  31.497 105.228  1.00 84.58           N  
ATOM   2872  CZ2 TRP C 146       9.478  29.690 104.386  1.00 84.58           C  
ATOM   2873  CZ3 TRP C 146      11.742  30.475 104.027  1.00 84.58           C  
ATOM   2874  CH2 TRP C 146      10.775  29.457 104.005  1.00 84.58           C  
ATOM   2875  N   LYS C 147       8.131  36.062 103.625  1.00 80.03           N  
ATOM   2876  CA  LYS C 147       6.939  36.121 102.783  1.00 80.03           C  
ATOM   2877  C   LYS C 147       7.296  36.502 101.350  1.00 80.03           C  
ATOM   2878  O   LYS C 147       6.784  35.909 100.399  1.00 80.03           O  
ATOM   2879  CB  LYS C 147       5.928  37.117 103.354  1.00 80.03           C  
ATOM   2880  CG  LYS C 147       5.171  36.604 104.570  1.00 80.03           C  
ATOM   2881  CD  LYS C 147       4.166  37.631 105.078  1.00 80.03           C  
ATOM   2882  CE  LYS C 147       3.468  37.152 106.343  1.00 80.03           C  
ATOM   2883  NZ  LYS C 147       2.566  38.200 106.908  1.00 80.03           N  
ATOM   2884  N   SER C 148       8.114  37.500 101.237  1.00 86.59           N  
ATOM   2885  CA  SER C 148       8.566  37.932  99.918  1.00 86.59           C  
ATOM   2886  C   SER C 148       9.314  36.815  99.197  1.00 86.59           C  
ATOM   2887  O   SER C 148       9.138  36.620  97.993  1.00 86.59           O  
ATOM   2888  CB  SER C 148       9.464  39.164 100.036  1.00 86.59           C  
ATOM   2889  OG  SER C 148       9.886  39.602  98.756  1.00 86.59           O  
ATOM   2890  N   ALA C 149      10.145  36.115  99.976  1.00 87.88           N  
ATOM   2891  CA  ALA C 149      10.907  35.004  99.411  1.00 87.88           C  
ATOM   2892  C   ALA C 149       9.978  33.920  98.871  1.00 87.88           C  
ATOM   2893  O   ALA C 149      10.173  33.427  97.757  1.00 87.88           O  
ATOM   2894  CB  ALA C 149      11.850  34.418 100.459  1.00 87.88           C  
ATOM   2895  N   VAL C 150       9.010  33.587  99.569  1.00 82.96           N  
ATOM   2896  CA  VAL C 150       8.067  32.544  99.176  1.00 82.96           C  
ATOM   2897  C   VAL C 150       7.272  32.999  97.955  1.00 82.96           C  
ATOM   2898  O   VAL C 150       7.032  32.214  97.034  1.00 82.96           O  
ATOM   2899  CB  VAL C 150       7.109  32.180 100.332  1.00 82.96           C  
ATOM   2900  CG1 VAL C 150       6.004  31.245  99.842  1.00 82.96           C  
ATOM   2901  CG2 VAL C 150       7.881  31.543 101.484  1.00 82.96           C  
ATOM   2902  N   GLN C 151       6.902  34.252  97.942  1.00 82.16           N  
ATOM   2903  CA  GLN C 151       6.208  34.800  96.782  1.00 82.16           C  
ATOM   2904  C   GLN C 151       7.078  34.722  95.531  1.00 82.16           C  
ATOM   2905  O   GLN C 151       6.586  34.415  94.444  1.00 82.16           O  
ATOM   2906  CB  GLN C 151       5.790  36.249  97.040  1.00 82.16           C  
ATOM   2907  CG  GLN C 151       4.868  36.824  95.973  1.00 82.16           C  
ATOM   2908  CD  GLN C 151       3.563  36.061  95.852  1.00 82.16           C  
ATOM   2909  NE2 GLN C 151       3.125  35.827  94.620  1.00 82.16           N  
ATOM   2910  OE1 GLN C 151       2.953  35.686  96.859  1.00 82.16           O  
ATOM   2911  N   GLY C 152       8.329  35.108  95.692  1.00 84.25           N  
ATOM   2912  CA  GLY C 152       9.258  34.975  94.581  1.00 84.25           C  
ATOM   2913  C   GLY C 152       9.344  33.561  94.041  1.00 84.25           C  
ATOM   2914  O   GLY C 152       9.406  33.357  92.826  1.00 84.25           O  
ATOM   2915  N   LEU C 153       9.356  32.625  94.951  1.00 82.47           N  
ATOM   2916  CA  LEU C 153       9.392  31.220  94.561  1.00 82.47           C  
ATOM   2917  C   LEU C 153       8.137  30.840  93.782  1.00 82.47           C  
ATOM   2918  O   LEU C 153       8.219  30.159  92.757  1.00 82.47           O  
ATOM   2919  CB  LEU C 153       9.532  30.324  95.794  1.00 82.47           C  
ATOM   2920  CG  LEU C 153       9.563  28.817  95.537  1.00 82.47           C  
ATOM   2921  CD1 LEU C 153      10.762  28.452  94.666  1.00 82.47           C  
ATOM   2922  CD2 LEU C 153       9.601  28.050  96.855  1.00 82.47           C  
ATOM   2923  N   LEU C 154       7.074  31.270  94.209  1.00 75.86           N  
ATOM   2924  CA  LEU C 154       5.808  30.974  93.547  1.00 75.86           C  
ATOM   2925  C   LEU C 154       5.781  31.563  92.140  1.00 75.86           C  
ATOM   2926  O   LEU C 154       5.318  30.913  91.199  1.00 75.86           O  
ATOM   2927  CB  LEU C 154       4.635  31.519  94.364  1.00 75.86           C  
ATOM   2928  CG  LEU C 154       4.357  30.825  95.698  1.00 75.86           C  
ATOM   2929  CD1 LEU C 154       3.240  31.543  96.447  1.00 75.86           C  
ATOM   2930  CD2 LEU C 154       4.002  29.359  95.475  1.00 75.86           C  
ATOM   2931  N   ASN C 155       6.245  32.770  92.049  1.00 81.78           N  
ATOM   2932  CA  ASN C 155       6.329  33.396  90.734  1.00 81.78           C  
ATOM   2933  C   ASN C 155       7.239  32.609  89.795  1.00 81.78           C  
ATOM   2934  O   ASN C 155       6.922  32.432  88.618  1.00 81.78           O  
ATOM   2935  CB  ASN C 155       6.815  34.842  90.857  1.00 81.78           C  
ATOM   2936  CG  ASN C 155       5.802  35.743  91.533  1.00 81.78           C  
ATOM   2937  ND2 ASN C 155       6.257  36.896  92.010  1.00 81.78           N  
ATOM   2938  OD1 ASN C 155       4.618  35.406  91.628  1.00 81.78           O  
ATOM   2939  N   TYR C 156       8.262  32.222  90.357  1.00 78.03           N  
ATOM   2940  CA  TYR C 156       9.211  31.435  89.577  1.00 78.03           C  
ATOM   2941  C   TYR C 156       8.570  30.148  89.075  1.00 78.03           C  
ATOM   2942  O   TYR C 156       8.709  29.794  87.901  1.00 78.03           O  
ATOM   2943  CB  TYR C 156      10.452  31.107  90.414  1.00 78.03           C  
ATOM   2944  CG  TYR C 156      11.455  30.235  89.697  1.00 78.03           C  
ATOM   2945  CD1 TYR C 156      11.511  28.864  89.934  1.00 78.03           C  
ATOM   2946  CD2 TYR C 156      12.348  30.781  88.781  1.00 78.03           C  
ATOM   2947  CE1 TYR C 156      12.434  28.058  89.278  1.00 78.03           C  
ATOM   2948  CE2 TYR C 156      13.275  29.984  88.118  1.00 78.03           C  
ATOM   2949  CZ  TYR C 156      13.311  28.626  88.372  1.00 78.03           C  
ATOM   2950  OH  TYR C 156      14.227  27.832  87.719  1.00 78.03           O  
ATOM   2951  N   ILE C 157       7.805  29.489  89.883  1.00 70.23           N  
ATOM   2952  CA  ILE C 157       7.159  28.225  89.545  1.00 70.23           C  
ATOM   2953  C   ILE C 157       6.060  28.469  88.513  1.00 70.23           C  
ATOM   2954  O   ILE C 157       5.908  27.694  87.565  1.00 70.23           O  
ATOM   2955  CB  ILE C 157       6.572  27.537  90.799  1.00 70.23           C  
ATOM   2956  CG1 ILE C 157       7.698  27.103  91.744  1.00 70.23           C  
ATOM   2957  CG2 ILE C 157       5.699  26.344  90.402  1.00 70.23           C  
ATOM   2958  CD1 ILE C 157       7.213  26.633  93.109  1.00 70.23           C  
ATOM   2959  N   ASN C 158       5.386  29.502  88.638  1.00 70.59           N  
ATOM   2960  CA  ASN C 158       4.325  29.846  87.698  1.00 70.59           C  
ATOM   2961  C   ASN C 158       4.885  30.153  86.311  1.00 70.59           C  
ATOM   2962  O   ASN C 158       4.324  29.723  85.302  1.00 70.59           O  
ATOM   2963  CB  ASN C 158       3.511  31.032  88.216  1.00 70.59           C  
ATOM   2964  CG  ASN C 158       2.202  31.212  87.472  1.00 70.59           C  
ATOM   2965  ND2 ASN C 158       1.589  32.380  87.624  1.00 70.59           N  
ATOM   2966  OD1 ASN C 158       1.746  30.308  86.766  1.00 70.59           O  
ATOM   2967  N   ASN C 159       5.912  30.874  86.270  1.00 74.20           N  
ATOM   2968  CA  ASN C 159       6.537  31.206  84.994  1.00 74.20           C  
ATOM   2969  C   ASN C 159       7.094  29.963  84.304  1.00 74.20           C  
ATOM   2970  O   ASN C 159       7.036  29.851  83.078  1.00 74.20           O  
ATOM   2971  CB  ASN C 159       7.643  32.244  85.193  1.00 74.20           C  
ATOM   2972  CG  ASN C 159       7.099  33.636  85.444  1.00 74.20           C  
ATOM   2973  ND2 ASN C 159       7.953  34.528  85.930  1.00 74.20           N  
ATOM   2974  OD1 ASN C 159       5.920  33.908  85.202  1.00 74.20           O  
ATOM   2975  N   TRP C 160       7.554  29.077  85.071  1.00 65.43           N  
ATOM   2976  CA  TRP C 160       8.100  27.831  84.541  1.00 65.43           C  
ATOM   2977  C   TRP C 160       6.999  26.970  83.930  1.00 65.43           C  
ATOM   2978  O   TRP C 160       7.191  26.361  82.875  1.00 65.43           O  
ATOM   2979  CB  TRP C 160       8.825  27.051  85.640  1.00 65.43           C  
ATOM   2980  CG  TRP C 160       9.751  25.990  85.124  1.00 65.43           C  
ATOM   2981  CD1 TRP C 160      10.979  26.176  84.551  1.00 65.43           C  
ATOM   2982  CD2 TRP C 160       9.521  24.579  85.131  1.00 65.43           C  
ATOM   2983  CE2 TRP C 160      10.653  23.968  84.547  1.00 65.43           C  
ATOM   2984  CE3 TRP C 160       8.467  23.769  85.576  1.00 65.43           C  
ATOM   2985  NE1 TRP C 160      11.526  24.964  84.202  1.00 65.43           N  
ATOM   2986  CZ2 TRP C 160      10.759  22.583  84.395  1.00 65.43           C  
ATOM   2987  CZ3 TRP C 160       8.574  22.392  85.424  1.00 65.43           C  
ATOM   2988  CH2 TRP C 160       9.714  21.815  84.839  1.00 65.43           C  
ATOM   2989  N   HIS C 161       5.896  26.945  84.523  1.00 60.73           N  
ATOM   2990  CA  HIS C 161       4.765  26.174  84.022  1.00 60.73           C  
ATOM   2991  C   HIS C 161       4.189  26.799  82.755  1.00 60.73           C  
ATOM   2992  O   HIS C 161       3.800  26.085  81.828  1.00 60.73           O  
ATOM   2993  CB  HIS C 161       3.676  26.061  85.093  1.00 60.73           C  
ATOM   2994  CG  HIS C 161       2.629  25.040  84.780  1.00 60.73           C  
ATOM   2995  CD2 HIS C 161       1.315  25.176  84.487  1.00 60.73           C  
ATOM   2996  ND1 HIS C 161       2.895  23.689  84.747  1.00 60.73           N  
ATOM   2997  CE1 HIS C 161       1.785  23.035  84.447  1.00 60.73           C  
ATOM   2998  NE2 HIS C 161       0.811  23.915  84.284  1.00 60.73           N  
ATOM   2999  N   LYS C 162       4.153  28.031  82.662  1.00 66.31           N  
ATOM   3000  CA  LYS C 162       3.641  28.712  81.475  1.00 66.31           C  
ATOM   3001  C   LYS C 162       4.540  28.462  80.268  1.00 66.31           C  
ATOM   3002  O   LYS C 162       4.051  28.299  79.148  1.00 66.31           O  
ATOM   3003  CB  LYS C 162       3.513  30.214  81.732  1.00 66.31           C  
ATOM   3004  CG  LYS C 162       2.342  30.591  82.627  1.00 66.31           C  
ATOM   3005  CD  LYS C 162       2.243  32.100  82.811  1.00 66.31           C  
ATOM   3006  CE  LYS C 162       1.098  32.478  83.741  1.00 66.31           C  
ATOM   3007  NZ  LYS C 162       1.035  33.952  83.975  1.00 66.31           N  
ATOM   3008  N   GLN C 163       5.806  28.454  80.471  1.00 59.79           N  
ATOM   3009  CA  GLN C 163       6.732  28.221  79.369  1.00 59.79           C  
ATOM   3010  C   GLN C 163       6.651  26.778  78.878  1.00 59.79           C  
ATOM   3011  O   GLN C 163       6.822  26.511  77.686  1.00 59.79           O  
ATOM   3012  CB  GLN C 163       8.165  28.551  79.792  1.00 59.79           C  
ATOM   3013  CG  GLN C 163       8.428  30.041  79.963  1.00 59.79           C  
ATOM   3014  CD  GLN C 163       9.893  30.356  80.191  1.00 59.79           C  
ATOM   3015  NE2 GLN C 163      10.232  31.641  80.183  1.00 59.79           N  
ATOM   3016  OE1 GLN C 163      10.715  29.452  80.376  1.00 59.79           O  
ATOM   3017  N   ASP C 164       6.410  25.829  79.661  1.00 53.42           N  
ATOM   3018  CA  ASP C 164       6.293  24.430  79.260  1.00 53.42           C  
ATOM   3019  C   ASP C 164       4.988  24.182  78.507  1.00 53.42           C  
ATOM   3020  O   ASP C 164       4.960  23.417  77.541  1.00 53.42           O  
ATOM   3021  CB  ASP C 164       6.377  23.514  80.484  1.00 53.42           C  
ATOM   3022  CG  ASP C 164       6.862  22.116  80.145  1.00 53.42           C  
ATOM   3023  OD1 ASP C 164       7.256  21.872  78.984  1.00 53.42           O  
ATOM   3024  OD2 ASP C 164       6.849  21.249  81.046  1.00 53.42           O  
ATOM   3025  N   THR C 165       3.881  24.818  78.761  1.00 52.41           N  
ATOM   3026  CA  THR C 165       2.611  24.631  78.068  1.00 52.41           C  
ATOM   3027  C   THR C 165       2.628  25.328  76.710  1.00 52.41           C  
ATOM   3028  O   THR C 165       1.883  24.951  75.803  1.00 52.41           O  
ATOM   3029  CB  THR C 165       1.433  25.161  78.906  1.00 52.41           C  
ATOM   3030  CG2 THR C 165       1.101  24.211  80.052  1.00 52.41           C  
ATOM   3031  OG1 THR C 165       1.779  26.442  79.448  1.00 52.41           O  
ATOM   3032  N   SER C 166       3.359  26.384  76.439  1.00 50.16           N  
ATOM   3033  CA  SER C 166       3.360  27.043  75.137  1.00 50.16           C  
ATOM   3034  C   SER C 166       4.141  26.234  74.108  1.00 50.16           C  
ATOM   3035  O   SER C 166       4.061  26.503  72.908  1.00 50.16           O  
ATOM   3036  CB  SER C 166       3.952  28.449  75.248  1.00 50.16           C  
ATOM   3037  OG  SER C 166       5.246  28.405  75.823  1.00 50.16           O  
ATOM   3038  N   MET C 167       5.235  25.451  74.440  1.00 41.10           N  
ATOM   3039  CA  MET C 167       5.984  24.680  73.452  1.00 41.10           C  
ATOM   3040  C   MET C 167       5.197  23.452  73.008  1.00 41.10           C  
ATOM   3041  O   MET C 167       5.713  22.610  72.270  1.00 41.10           O  
ATOM   3042  CB  MET C 167       7.342  24.256  74.016  1.00 41.10           C  
ATOM   3043  CG  MET C 167       8.409  25.334  73.921  1.00 41.10           C  
ATOM   3044  SD  MET C 167      10.083  24.702  74.323  1.00 41.10           S  
ATOM   3045  CE  MET C 167      11.058  26.218  74.108  1.00 41.10           C  
ATOM   3046  N   ARG C 168       4.197  23.113  73.444  1.00 42.76           N  
ATOM   3047  CA  ARG C 168       3.512  21.990  72.812  1.00 42.76           C  
ATOM   3048  C   ARG C 168       3.043  22.354  71.407  1.00 42.76           C  
ATOM   3049  O   ARG C 168       2.141  23.178  71.242  1.00 42.76           O  
ATOM   3050  CB  ARG C 168       2.321  21.539  73.661  1.00 42.76           C  
ATOM   3051  CG  ARG C 168       2.707  20.684  74.858  1.00 42.76           C  
ATOM   3052  CD  ARG C 168       1.481  20.157  75.591  1.00 42.76           C  
ATOM   3053  NE  ARG C 168       1.852  19.401  76.786  1.00 42.76           N  
ATOM   3054  CZ  ARG C 168       0.988  18.819  77.611  1.00 42.76           C  
ATOM   3055  NH1 ARG C 168      -0.319  18.894  77.389  1.00 42.76           N  
ATOM   3056  NH2 ARG C 168       1.435  18.156  78.669  1.00 42.76           N  
ATOM   3057  N   PRO C 169       4.048  22.444  70.310  1.00 36.35           N  
ATOM   3058  CA  PRO C 169       3.572  22.608  68.934  1.00 36.35           C  
ATOM   3059  C   PRO C 169       2.396  21.691  68.604  1.00 36.35           C  
ATOM   3060  O   PRO C 169       2.183  20.685  69.284  1.00 36.35           O  
ATOM   3061  CB  PRO C 169       4.799  22.246  68.092  1.00 36.35           C  
ATOM   3062  CG  PRO C 169       5.821  21.789  69.082  1.00 36.35           C  
ATOM   3063  CD  PRO C 169       5.214  21.846  70.454  1.00 36.35           C  
ATOM   3064  N   ARG C 170       1.606  22.053  67.349  1.00 33.46           N  
ATOM   3065  CA  ARG C 170       0.762  21.271  66.450  1.00 33.46           C  
ATOM   3066  C   ARG C 170       1.388  19.913  66.154  1.00 33.46           C  
ATOM   3067  O   ARG C 170       2.584  19.714  66.374  1.00 33.46           O  
ATOM   3068  CB  ARG C 170       0.517  22.031  65.145  1.00 33.46           C  
ATOM   3069  CG  ARG C 170      -0.665  22.984  65.199  1.00 33.46           C  
ATOM   3070  CD  ARG C 170      -0.907  23.661  63.857  1.00 33.46           C  
ATOM   3071  NE  ARG C 170      -2.071  24.541  63.899  1.00 33.46           N  
ATOM   3072  CZ  ARG C 170      -2.574  25.183  62.848  1.00 33.46           C  
ATOM   3073  NH1 ARG C 170      -2.021  25.056  61.647  1.00 33.46           N  
ATOM   3074  NH2 ARG C 170      -3.637  25.960  62.997  1.00 33.46           N  
ATOM   3075  N   SER C 171       0.828  18.995  65.102  1.00 28.63           N  
ATOM   3076  CA  SER C 171       0.990  17.627  64.621  1.00 28.63           C  
ATOM   3077  C   SER C 171       2.413  17.381  64.127  1.00 28.63           C  
ATOM   3078  O   SER C 171       2.747  16.269  63.713  1.00 28.63           O  
ATOM   3079  CB  SER C 171      -0.007  17.330  63.500  1.00 28.63           C  
ATOM   3080  OG  SER C 171      -0.320  18.509  62.780  1.00 28.63           O  
ATOM   3081  N   SER C 172       3.140  18.322  63.443  1.00 29.24           N  
ATOM   3082  CA  SER C 172       3.952  17.605  62.465  1.00 29.24           C  
ATOM   3083  C   SER C 172       4.943  16.669  63.149  1.00 29.24           C  
ATOM   3084  O   SER C 172       5.286  16.866  64.317  1.00 29.24           O  
ATOM   3085  CB  SER C 172       4.702  18.589  61.567  1.00 29.24           C  
ATOM   3086  OG  SER C 172       5.354  19.581  62.342  1.00 29.24           O  
ATOM   3087  N   ALA C 173       5.597  15.613  62.359  1.00 24.96           N  
ATOM   3088  CA  ALA C 173       6.300  14.334  62.426  1.00 24.96           C  
ATOM   3089  C   ALA C 173       7.594  14.462  63.225  1.00 24.96           C  
ATOM   3090  O   ALA C 173       8.077  13.483  63.797  1.00 24.96           O  
ATOM   3091  CB  ALA C 173       6.595  13.815  61.021  1.00 24.96           C  
ATOM   3092  N   PHE C 174       8.541  15.435  62.850  1.00 26.97           N  
ATOM   3093  CA  PHE C 174       9.928  14.986  62.884  1.00 26.97           C  
ATOM   3094  C   PHE C 174      10.419  14.854  64.322  1.00 26.97           C  
ATOM   3095  O   PHE C 174      10.044  15.649  65.186  1.00 26.97           O  
ATOM   3096  CB  PHE C 174      10.827  15.955  62.111  1.00 26.97           C  
ATOM   3097  CG  PHE C 174      11.109  15.523  60.697  1.00 26.97           C  
ATOM   3098  CD1 PHE C 174      12.202  14.717  60.405  1.00 26.97           C  
ATOM   3099  CD2 PHE C 174      10.278  15.923  59.658  1.00 26.97           C  
ATOM   3100  CE1 PHE C 174      12.465  14.316  59.097  1.00 26.97           C  
ATOM   3101  CE2 PHE C 174      10.534  15.527  58.348  1.00 26.97           C  
ATOM   3102  CZ  PHE C 174      11.629  14.724  58.070  1.00 26.97           C  
ATOM   3103  N   SER C 175      11.051  13.665  64.662  1.00 25.26           N  
ATOM   3104  CA  SER C 175      11.555  12.956  65.833  1.00 25.26           C  
ATOM   3105  C   SER C 175      12.593  13.788  66.579  1.00 25.26           C  
ATOM   3106  O   SER C 175      13.796  13.642  66.351  1.00 25.26           O  
ATOM   3107  CB  SER C 175      12.163  11.613  65.426  1.00 25.26           C  
ATOM   3108  OG  SER C 175      13.270  11.803  64.562  1.00 25.26           O  
ATOM   3109  N   TRP C 176      12.556  15.201  66.591  1.00 25.35           N  
ATOM   3110  CA  TRP C 176      13.869  15.707  66.982  1.00 25.35           C  
ATOM   3111  C   TRP C 176      14.218  15.273  68.401  1.00 25.35           C  
ATOM   3112  O   TRP C 176      13.333  15.116  69.245  1.00 25.35           O  
ATOM   3113  CB  TRP C 176      13.909  17.234  66.878  1.00 25.35           C  
ATOM   3114  CG  TRP C 176      14.461  17.742  65.579  1.00 25.35           C  
ATOM   3115  CD1 TRP C 176      13.816  17.793  64.374  1.00 25.35           C  
ATOM   3116  CD2 TRP C 176      15.774  18.264  65.355  1.00 25.35           C  
ATOM   3117  CE2 TRP C 176      15.857  18.616  63.989  1.00 25.35           C  
ATOM   3118  CE3 TRP C 176      16.889  18.470  66.178  1.00 25.35           C  
ATOM   3119  NE1 TRP C 176      14.651  18.318  63.414  1.00 25.35           N  
ATOM   3120  CZ2 TRP C 176      17.013  19.162  63.428  1.00 25.35           C  
ATOM   3121  CZ3 TRP C 176      18.038  19.015  65.618  1.00 25.35           C  
ATOM   3122  CH2 TRP C 176      18.089  19.354  64.256  1.00 25.35           C  
ATOM   3123  N   PRO C 177      15.487  14.852  68.667  1.00 26.20           N  
ATOM   3124  CA  PRO C 177      16.092  14.257  69.862  1.00 26.20           C  
ATOM   3125  C   PRO C 177      15.898  15.114  71.110  1.00 26.20           C  
ATOM   3126  O   PRO C 177      15.982  16.344  71.038  1.00 26.20           O  
ATOM   3127  CB  PRO C 177      17.573  14.154  69.493  1.00 26.20           C  
ATOM   3128  CG  PRO C 177      17.707  14.930  68.223  1.00 26.20           C  
ATOM   3129  CD  PRO C 177      16.345  15.415  67.817  1.00 26.20           C  
ATOM   3130  N   GLY C 178      14.971  14.683  72.033  1.00 25.26           N  
ATOM   3131  CA  GLY C 178      14.296  15.195  73.215  1.00 25.26           C  
ATOM   3132  C   GLY C 178      15.252  15.756  74.252  1.00 25.26           C  
ATOM   3133  O   GLY C 178      16.107  15.035  74.771  1.00 25.26           O  
ATOM   3134  N   THR C 179      15.876  16.924  73.962  1.00 28.81           N  
ATOM   3135  CA  THR C 179      16.728  17.527  74.981  1.00 28.81           C  
ATOM   3136  C   THR C 179      16.013  17.572  76.328  1.00 28.81           C  
ATOM   3137  O   THR C 179      14.907  18.108  76.433  1.00 28.81           O  
ATOM   3138  CB  THR C 179      17.158  18.951  74.579  1.00 28.81           C  
ATOM   3139  CG2 THR C 179      18.208  18.916  73.473  1.00 28.81           C  
ATOM   3140  OG1 THR C 179      16.013  19.675  74.112  1.00 28.81           O  
ATOM   3141  N   HIS C 180      16.034  16.486  77.065  1.00 27.62           N  
ATOM   3142  CA  HIS C 180      15.422  16.281  78.373  1.00 27.62           C  
ATOM   3143  C   HIS C 180      15.742  17.433  79.318  1.00 27.62           C  
ATOM   3144  O   HIS C 180      16.905  17.646  79.672  1.00 27.62           O  
ATOM   3145  CB  HIS C 180      15.888  14.957  78.981  1.00 27.62           C  
ATOM   3146  CG  HIS C 180      15.088  13.776  78.535  1.00 27.62           C  
ATOM   3147  CD2 HIS C 180      15.367  12.799  77.641  1.00 27.62           C  
ATOM   3148  ND1 HIS C 180      13.828  13.503  79.023  1.00 27.62           N  
ATOM   3149  CE1 HIS C 180      13.368  12.404  78.449  1.00 27.62           C  
ATOM   3150  NE2 HIS C 180      14.283  11.957  77.604  1.00 27.62           N  
ATOM   3151  N   ARG C 181      15.192  18.572  79.020  1.00 29.85           N  
ATOM   3152  CA  ARG C 181      15.364  19.661  79.974  1.00 29.85           C  
ATOM   3153  C   ARG C 181      15.153  19.177  81.404  1.00 29.85           C  
ATOM   3154  O   ARG C 181      14.121  18.576  81.715  1.00 29.85           O  
ATOM   3155  CB  ARG C 181      14.400  20.808  79.662  1.00 29.85           C  
ATOM   3156  CG  ARG C 181      14.923  22.178  80.060  1.00 29.85           C  
ATOM   3157  CD  ARG C 181      14.034  23.297  79.534  1.00 29.85           C  
ATOM   3158  NE  ARG C 181      14.555  24.613  79.890  1.00 29.85           N  
ATOM   3159  CZ  ARG C 181      14.212  25.751  79.294  1.00 29.85           C  
ATOM   3160  NH1 ARG C 181      13.336  25.757  78.295  1.00 29.85           N  
ATOM   3161  NH2 ARG C 181      14.748  26.893  79.698  1.00 29.85           N  
ATOM   3162  N   ALA C 182      16.222  18.831  82.054  1.00 31.20           N  
ATOM   3163  CA  ALA C 182      16.242  18.343  83.431  1.00 31.20           C  
ATOM   3164  C   ALA C 182      15.301  19.157  84.315  1.00 31.20           C  
ATOM   3165  O   ALA C 182      15.432  20.380  84.409  1.00 31.20           O  
ATOM   3166  CB  ALA C 182      17.663  18.385  83.990  1.00 31.20           C  
ATOM   3167  N   THR C 183      13.949  18.897  84.217  1.00 31.10           N  
ATOM   3168  CA  THR C 183      12.925  19.496  85.065  1.00 31.10           C  
ATOM   3169  C   THR C 183      13.419  19.620  86.504  1.00 31.10           C  
ATOM   3170  O   THR C 183      13.955  18.663  87.066  1.00 31.10           O  
ATOM   3171  CB  THR C 183      11.624  18.674  85.036  1.00 31.10           C  
ATOM   3172  CG2 THR C 183      10.424  19.556  84.705  1.00 31.10           C  
ATOM   3173  OG1 THR C 183      11.736  17.648  84.043  1.00 31.10           O  
ATOM   3174  N   PRO C 184      13.620  20.749  86.901  1.00 30.68           N  
ATOM   3175  CA  PRO C 184      13.980  20.843  88.317  1.00 30.68           C  
ATOM   3176  C   PRO C 184      13.119  19.947  89.205  1.00 30.68           C  
ATOM   3177  O   PRO C 184      11.908  19.842  88.992  1.00 30.68           O  
ATOM   3178  CB  PRO C 184      13.747  22.320  88.644  1.00 30.68           C  
ATOM   3179  CG  PRO C 184      13.350  22.940  87.344  1.00 30.68           C  
ATOM   3180  CD  PRO C 184      13.145  21.846  86.336  1.00 30.68           C  
ATOM   3181  N   ALA C 185      13.683  18.858  89.625  1.00 31.57           N  
ATOM   3182  CA  ALA C 185      13.048  17.811  90.420  1.00 31.57           C  
ATOM   3183  C   ALA C 185      12.004  18.397  91.366  1.00 31.57           C  
ATOM   3184  O   ALA C 185      11.181  17.667  91.922  1.00 31.57           O  
ATOM   3185  CB  ALA C 185      14.096  17.031  91.208  1.00 31.57           C  
ATOM   3186  N   PHE C 186      12.103  19.647  91.807  1.00 33.92           N  
ATOM   3187  CA  PHE C 186      11.161  20.125  92.812  1.00 33.92           C  
ATOM   3188  C   PHE C 186       9.756  20.230  92.231  1.00 33.92           C  
ATOM   3189  O   PHE C 186       8.785  20.405  92.969  1.00 33.92           O  
ATOM   3190  CB  PHE C 186      11.604  21.485  93.362  1.00 33.92           C  
ATOM   3191  CG  PHE C 186      10.960  21.848  94.672  1.00 33.92           C  
ATOM   3192  CD1 PHE C 186       9.789  22.596  94.703  1.00 33.92           C  
ATOM   3193  CD2 PHE C 186      11.525  21.443  95.873  1.00 33.92           C  
ATOM   3194  CE1 PHE C 186       9.189  22.934  95.914  1.00 33.92           C  
ATOM   3195  CE2 PHE C 186      10.932  21.777  97.088  1.00 33.92           C  
ATOM   3196  CZ  PHE C 186       9.765  22.523  97.106  1.00 33.92           C  
ATOM   3197  N   LEU C 187       9.540  20.361  90.818  1.00 31.47           N  
ATOM   3198  CA  LEU C 187       8.310  20.852  90.209  1.00 31.47           C  
ATOM   3199  C   LEU C 187       7.316  19.715  89.997  1.00 31.47           C  
ATOM   3200  O   LEU C 187       6.199  19.941  89.524  1.00 31.47           O  
ATOM   3201  CB  LEU C 187       8.611  21.538  88.873  1.00 31.47           C  
ATOM   3202  CG  LEU C 187       9.105  22.983  88.950  1.00 31.47           C  
ATOM   3203  CD1 LEU C 187       9.783  23.382  87.643  1.00 31.47           C  
ATOM   3204  CD2 LEU C 187       7.952  23.928  89.270  1.00 31.47           C  
ATOM   3205  N   VAL C 188       7.545  18.396  89.825  1.00 32.15           N  
ATOM   3206  CA  VAL C 188       6.560  17.562  89.146  1.00 32.15           C  
ATOM   3207  C   VAL C 188       5.392  17.271  90.086  1.00 32.15           C  
ATOM   3208  O   VAL C 188       4.544  16.426  89.790  1.00 32.15           O  
ATOM   3209  CB  VAL C 188       7.183  16.240  88.645  1.00 32.15           C  
ATOM   3210  CG1 VAL C 188       6.210  15.497  87.730  1.00 32.15           C  
ATOM   3211  CG2 VAL C 188       8.500  16.512  87.922  1.00 32.15           C  
ATOM   3212  N   SER C 189       5.308  17.554  91.432  1.00 34.14           N  
ATOM   3213  CA  SER C 189       4.196  16.952  92.161  1.00 34.14           C  
ATOM   3214  C   SER C 189       2.856  17.484  91.664  1.00 34.14           C  
ATOM   3215  O   SER C 189       2.711  18.683  91.418  1.00 34.14           O  
ATOM   3216  CB  SER C 189       4.334  17.216  93.661  1.00 34.14           C  
ATOM   3217  OG  SER C 189       5.485  16.573  94.181  1.00 34.14           O  
ATOM   3218  N   PRO C 190       1.927  16.678  91.040  1.00 34.82           N  
ATOM   3219  CA  PRO C 190       0.545  17.071  90.752  1.00 34.82           C  
ATOM   3220  C   PRO C 190      -0.057  17.952  91.845  1.00 34.82           C  
ATOM   3221  O   PRO C 190      -0.968  18.740  91.576  1.00 34.82           O  
ATOM   3222  CB  PRO C 190      -0.191  15.731  90.665  1.00 34.82           C  
ATOM   3223  CG  PRO C 190       0.880  14.697  90.801  1.00 34.82           C  
ATOM   3224  CD  PRO C 190       2.154  15.381  91.205  1.00 34.82           C  
ATOM   3225  N   ALA C 191       0.133  17.647  93.056  1.00 37.41           N  
ATOM   3226  CA  ALA C 191      -0.469  18.385  94.164  1.00 37.41           C  
ATOM   3227  C   ALA C 191      -0.107  19.866  94.097  1.00 37.41           C  
ATOM   3228  O   ALA C 191      -0.532  20.654  94.945  1.00 37.41           O  
ATOM   3229  CB  ALA C 191      -0.028  17.793  95.501  1.00 37.41           C  
ATOM   3230  N   LEU C 192       0.739  20.238  93.113  1.00 40.23           N  
ATOM   3231  CA  LEU C 192       1.132  21.635  92.965  1.00 40.23           C  
ATOM   3232  C   LEU C 192       0.080  22.416  92.182  1.00 40.23           C  
ATOM   3233  O   LEU C 192       0.346  23.526  91.715  1.00 40.23           O  
ATOM   3234  CB  LEU C 192       2.489  21.740  92.264  1.00 40.23           C  
ATOM   3235  CG  LEU C 192       3.721  21.470  93.129  1.00 40.23           C  
ATOM   3236  CD1 LEU C 192       4.911  21.093  92.253  1.00 40.23           C  
ATOM   3237  CD2 LEU C 192       4.048  22.687  93.989  1.00 40.23           C  
ATOM   3238  N   ARG C 193      -0.963  21.893  91.871  1.00 40.98           N  
ATOM   3239  CA  ARG C 193      -1.962  22.772  91.269  1.00 40.98           C  
ATOM   3240  C   ARG C 193      -2.224  23.988  92.152  1.00 40.98           C  
ATOM   3241  O   ARG C 193      -2.518  25.074  91.650  1.00 40.98           O  
ATOM   3242  CB  ARG C 193      -3.266  22.012  91.022  1.00 40.98           C  
ATOM   3243  CG  ARG C 193      -3.316  21.293  89.683  1.00 40.98           C  
ATOM   3244  CD  ARG C 193      -4.685  20.680  89.422  1.00 40.98           C  
ATOM   3245  NE  ARG C 193      -4.743  20.025  88.118  1.00 40.98           N  
ATOM   3246  CZ  ARG C 193      -5.799  19.369  87.646  1.00 40.98           C  
ATOM   3247  NH1 ARG C 193      -6.911  19.267  88.365  1.00 40.98           N  
ATOM   3248  NH2 ARG C 193      -5.743  18.811  86.446  1.00 40.98           N  
ATOM   3249  N   CYS C 194      -2.315  23.808  93.501  1.00 42.83           N  
ATOM   3250  CA  CYS C 194      -2.508  24.958  94.378  1.00 42.83           C  
ATOM   3251  C   CYS C 194      -1.259  25.832  94.415  1.00 42.83           C  
ATOM   3252  O   CYS C 194      -1.282  26.931  94.971  1.00 42.83           O  
ATOM   3253  CB  CYS C 194      -2.863  24.500  95.792  1.00 42.83           C  
ATOM   3254  SG  CYS C 194      -4.381  23.526  95.883  1.00 42.83           S  
ATOM   3255  N   LEU C 195      -0.154  25.279  94.054  1.00 42.15           N  
ATOM   3256  CA  LEU C 195       1.071  26.050  93.872  1.00 42.15           C  
ATOM   3257  C   LEU C 195       1.178  26.569  92.441  1.00 42.15           C  
ATOM   3258  O   LEU C 195       2.251  26.998  92.011  1.00 42.15           O  
ATOM   3259  CB  LEU C 195       2.297  25.197  94.210  1.00 42.15           C  
ATOM   3260  CG  LEU C 195       2.420  24.735  95.663  1.00 42.15           C  
ATOM   3261  CD1 LEU C 195       3.517  23.684  95.793  1.00 42.15           C  
ATOM   3262  CD2 LEU C 195       2.697  25.922  96.581  1.00 42.15           C  
ATOM   3263  N   GLU C 196       0.361  26.396  91.527  1.00 43.28           N  
ATOM   3264  CA  GLU C 196       0.356  27.088  90.241  1.00 43.28           C  
ATOM   3265  C   GLU C 196       0.153  28.589  90.422  1.00 43.28           C  
ATOM   3266  O   GLU C 196      -0.515  29.021  91.366  1.00 43.28           O  
ATOM   3267  CB  GLU C 196      -0.731  26.517  89.327  1.00 43.28           C  
ATOM   3268  CG  GLU C 196      -0.359  25.187  88.686  1.00 43.28           C  
ATOM   3269  CD  GLU C 196      -1.290  24.786  87.553  1.00 43.28           C  
ATOM   3270  OE1 GLU C 196      -0.973  23.822  86.819  1.00 43.28           O  
ATOM   3271  OE2 GLU C 196      -2.343  25.442  87.396  1.00 43.28           O  
ATOM   3272  N   PRO C 197       0.816  29.448  89.638  1.00 40.99           N  
ATOM   3273  CA  PRO C 197       0.238  30.793  89.618  1.00 40.99           C  
ATOM   3274  C   PRO C 197      -1.288  30.779  89.557  1.00 40.99           C  
ATOM   3275  O   PRO C 197      -1.878  29.860  88.985  1.00 40.99           O  
ATOM   3276  CB  PRO C 197       0.829  31.413  88.350  1.00 40.99           C  
ATOM   3277  CG  PRO C 197       1.889  30.454  87.915  1.00 40.99           C  
ATOM   3278  CD  PRO C 197       1.701  29.164  88.660  1.00 40.99           C  
ATOM   3279  N   PRO C 198      -2.133  32.232  90.401  1.00 35.57           N  
ATOM   3280  CA  PRO C 198      -1.807  33.346  91.295  1.00 35.57           C  
ATOM   3281  C   PRO C 198      -1.622  32.904  92.745  1.00 35.57           C  
ATOM   3282  O   PRO C 198      -1.364  33.734  93.619  1.00 35.57           O  
ATOM   3283  CB  PRO C 198      -3.016  34.275  91.157  1.00 35.57           C  
ATOM   3284  CG  PRO C 198      -4.082  33.425  90.544  1.00 35.57           C  
ATOM   3285  CD  PRO C 198      -3.446  32.178  90.000  1.00 35.57           C  
ATOM   3286  N   HIS C 199      -1.945  31.727  93.105  1.00 38.28           N  
ATOM   3287  CA  HIS C 199      -1.988  31.358  94.515  1.00 38.28           C  
ATOM   3288  C   HIS C 199      -0.585  31.290  95.110  1.00 38.28           C  
ATOM   3289  O   HIS C 199      -0.428  31.101  96.318  1.00 38.28           O  
ATOM   3290  CB  HIS C 199      -2.701  30.017  94.696  1.00 38.28           C  
ATOM   3291  CG  HIS C 199      -4.155  30.058  94.345  1.00 38.28           C  
ATOM   3292  CD2 HIS C 199      -4.827  29.554  93.285  1.00 38.28           C  
ATOM   3293  ND1 HIS C 199      -5.094  30.682  95.138  1.00 38.28           N  
ATOM   3294  CE1 HIS C 199      -6.285  30.559  94.578  1.00 38.28           C  
ATOM   3295  NE2 HIS C 199      -6.151  29.877  93.453  1.00 38.28           N  
ATOM   3296  N   LEU C 200       0.440  31.375  94.418  1.00 36.71           N  
ATOM   3297  CA  LEU C 200       1.818  31.325  94.893  1.00 36.71           C  
ATOM   3298  C   LEU C 200       2.192  32.615  95.615  1.00 36.71           C  
ATOM   3299  O   LEU C 200       3.177  32.654  96.356  1.00 36.71           O  
ATOM   3300  CB  LEU C 200       2.780  31.081  93.727  1.00 36.71           C  
ATOM   3301  CG  LEU C 200       3.019  29.622  93.337  1.00 36.71           C  
ATOM   3302  CD1 LEU C 200       3.510  29.531  91.897  1.00 36.71           C  
ATOM   3303  CD2 LEU C 200       4.017  28.972  94.290  1.00 36.71           C  
ATOM   3304  N   ALA C 201       1.707  33.798  95.215  1.00 31.87           N  
ATOM   3305  CA  ALA C 201       2.127  35.104  95.717  1.00 31.87           C  
ATOM   3306  C   ALA C 201       1.878  35.221  97.218  1.00 31.87           C  
ATOM   3307  O   ALA C 201       2.652  35.860  97.934  1.00 31.87           O  
ATOM   3308  CB  ALA C 201       1.400  36.221  94.971  1.00 31.87           C  
ATOM   3309  N   ASN C 202       0.600  35.233  97.828  1.00 30.91           N  
ATOM   3310  CA  ASN C 202       0.202  35.420  99.219  1.00 30.91           C  
ATOM   3311  C   ASN C 202       0.378  34.140 100.030  1.00 30.91           C  
ATOM   3312  O   ASN C 202      -0.301  33.940 101.039  1.00 30.91           O  
ATOM   3313  CB  ASN C 202      -1.247  35.905  99.301  1.00 30.91           C  
ATOM   3314  CG  ASN C 202      -1.407  37.346  98.855  1.00 30.91           C  
ATOM   3315  ND2 ASN C 202      -2.615  37.707  98.439  1.00 30.91           N  
ATOM   3316  OD1 ASN C 202      -0.453  38.127  98.883  1.00 30.91           O  
ATOM   3317  N   LEU C 203       1.122  33.068  99.523  1.00 34.94           N  
ATOM   3318  CA  LEU C 203       1.110  31.831 100.298  1.00 34.94           C  
ATOM   3319  C   LEU C 203       1.952  31.974 101.561  1.00 34.94           C  
ATOM   3320  O   LEU C 203       3.144  32.282 101.486  1.00 34.94           O  
ATOM   3321  CB  LEU C 203       1.628  30.664  99.454  1.00 34.94           C  
ATOM   3322  CG  LEU C 203       0.613  29.571  99.114  1.00 34.94           C  
ATOM   3323  CD1 LEU C 203       0.433  29.465  97.603  1.00 34.94           C  
ATOM   3324  CD2 LEU C 203       1.053  28.233  99.700  1.00 34.94           C  
ATOM   3325  N   THR C 204       1.475  32.532 102.655  1.00 36.53           N  
ATOM   3326  CA  THR C 204       2.157  32.339 103.929  1.00 36.53           C  
ATOM   3327  C   THR C 204       2.531  30.872 104.126  1.00 36.53           C  
ATOM   3328  O   THR C 204       2.047  30.000 103.403  1.00 36.53           O  
ATOM   3329  CB  THR C 204       1.286  32.812 105.107  1.00 36.53           C  
ATOM   3330  CG2 THR C 204       0.806  34.244 104.896  1.00 36.53           C  
ATOM   3331  OG1 THR C 204       0.146  31.951 105.226  1.00 36.53           O  
ATOM   3332  N   LEU C 205       3.609  30.460 104.956  1.00 35.83           N  
ATOM   3333  CA  LEU C 205       3.765  29.054 105.314  1.00 35.83           C  
ATOM   3334  C   LEU C 205       2.412  28.413 105.600  1.00 35.83           C  
ATOM   3335  O   LEU C 205       2.192  27.244 105.276  1.00 35.83           O  
ATOM   3336  CB  LEU C 205       4.680  28.909 106.533  1.00 35.83           C  
ATOM   3337  CG  LEU C 205       5.938  28.061 106.340  1.00 35.83           C  
ATOM   3338  CD1 LEU C 205       7.185  28.936 106.421  1.00 35.83           C  
ATOM   3339  CD2 LEU C 205       5.994  26.943 107.375  1.00 35.83           C  
ATOM   3340  N   GLU C 206       1.483  29.085 106.222  1.00 39.40           N  
ATOM   3341  CA  GLU C 206       0.135  28.621 106.540  1.00 39.40           C  
ATOM   3342  C   GLU C 206      -0.697  28.437 105.274  1.00 39.40           C  
ATOM   3343  O   GLU C 206      -1.380  27.423 105.117  1.00 39.40           O  
ATOM   3344  CB  GLU C 206      -0.561  29.601 107.489  1.00 39.40           C  
ATOM   3345  CG  GLU C 206      -0.356  29.279 108.962  1.00 39.40           C  
ATOM   3346  CD  GLU C 206       0.249  30.430 109.749  1.00 39.40           C  
ATOM   3347  OE1 GLU C 206       0.495  30.271 110.966  1.00 39.40           O  
ATOM   3348  OE2 GLU C 206       0.478  31.502 109.144  1.00 39.40           O  
ATOM   3349  N   ASP C 207      -0.742  29.519 104.411  1.00 41.21           N  
ATOM   3350  CA  ASP C 207      -1.550  29.437 103.198  1.00 41.21           C  
ATOM   3351  C   ASP C 207      -0.957  28.437 102.209  1.00 41.21           C  
ATOM   3352  O   ASP C 207      -1.691  27.763 101.483  1.00 41.21           O  
ATOM   3353  CB  ASP C 207      -1.676  30.814 102.543  1.00 41.21           C  
ATOM   3354  CG  ASP C 207      -2.507  31.787 103.361  1.00 41.21           C  
ATOM   3355  OD1 ASP C 207      -3.268  31.344 104.248  1.00 41.21           O  
ATOM   3356  OD2 ASP C 207      -2.401  33.007 103.114  1.00 41.21           O  
ATOM   3357  N   ALA C 208       0.318  28.408 101.947  1.00 41.60           N  
ATOM   3358  CA  ALA C 208       0.952  27.348 101.166  1.00 41.60           C  
ATOM   3359  C   ALA C 208       0.693  25.980 101.789  1.00 41.60           C  
ATOM   3360  O   ALA C 208       0.428  25.008 101.078  1.00 41.60           O  
ATOM   3361  CB  ALA C 208       2.453  27.601 101.047  1.00 41.60           C  
ATOM   3362  N   ALA C 209       0.774  25.713 103.035  1.00 41.29           N  
ATOM   3363  CA  ALA C 209       0.331  24.507 103.730  1.00 41.29           C  
ATOM   3364  C   ALA C 209      -1.152  24.246 103.483  1.00 41.29           C  
ATOM   3365  O   ALA C 209      -1.560  23.100 103.276  1.00 41.29           O  
ATOM   3366  CB  ALA C 209       0.606  24.624 105.227  1.00 41.29           C  
ATOM   3367  N   GLU C 210      -1.963  25.216 103.587  1.00 43.10           N  
ATOM   3368  CA  GLU C 210      -3.383  25.026 103.305  1.00 43.10           C  
ATOM   3369  C   GLU C 210      -3.612  24.679 101.837  1.00 43.10           C  
ATOM   3370  O   GLU C 210      -4.505  23.893 101.512  1.00 43.10           O  
ATOM   3371  CB  GLU C 210      -4.177  26.280 103.680  1.00 43.10           C  
ATOM   3372  CG  GLU C 210      -4.868  26.190 105.033  1.00 43.10           C  
ATOM   3373  CD  GLU C 210      -6.385  26.169 104.931  1.00 43.10           C  
ATOM   3374  OE1 GLU C 210      -7.052  25.718 105.891  1.00 43.10           O  
ATOM   3375  OE2 GLU C 210      -6.911  26.609 103.884  1.00 43.10           O  
ATOM   3376  N   CYS C 211      -2.978  25.319 100.887  1.00 43.75           N  
ATOM   3377  CA  CYS C 211      -3.107  25.001  99.469  1.00 43.75           C  
ATOM   3378  C   CYS C 211      -2.580  23.602  99.173  1.00 43.75           C  
ATOM   3379  O   CYS C 211      -3.121  22.898  98.320  1.00 43.75           O  
ATOM   3380  CB  CYS C 211      -2.362  26.029  98.619  1.00 43.75           C  
ATOM   3381  SG  CYS C 211      -2.600  25.813  96.841  1.00 43.75           S  
ATOM   3382  N   LEU C 212      -1.527  23.264  99.732  1.00 41.91           N  
ATOM   3383  CA  LEU C 212      -1.097  21.875  99.601  1.00 41.91           C  
ATOM   3384  C   LEU C 212      -2.061  20.938 100.321  1.00 41.91           C  
ATOM   3385  O   LEU C 212      -2.113  19.744 100.022  1.00 41.91           O  
ATOM   3386  CB  LEU C 212       0.318  21.698 100.158  1.00 41.91           C  
ATOM   3387  CG  LEU C 212       1.459  22.237  99.294  1.00 41.91           C  
ATOM   3388  CD1 LEU C 212       2.738  22.352 100.117  1.00 41.91           C  
ATOM   3389  CD2 LEU C 212       1.677  21.343  98.079  1.00 41.91           C  
ATOM   3390  N   LYS C 213      -2.723  21.271 101.372  1.00 39.69           N  
ATOM   3391  CA  LYS C 213      -3.760  20.461 102.003  1.00 39.69           C  
ATOM   3392  C   LYS C 213      -5.033  20.442 101.160  1.00 39.69           C  
ATOM   3393  O   LYS C 213      -5.800  19.479 101.205  1.00 39.69           O  
ATOM   3394  CB  LYS C 213      -4.069  20.982 103.407  1.00 39.69           C  
ATOM   3395  CG  LYS C 213      -3.247  20.324 104.506  1.00 39.69           C  
ATOM   3396  CD  LYS C 213      -3.611  20.870 105.880  1.00 39.69           C  
ATOM   3397  CE  LYS C 213      -2.731  20.277 106.971  1.00 39.69           C  
ATOM   3398  NZ  LYS C 213      -3.073  20.822 108.318  1.00 39.69           N  
ATOM   3399  N   GLN C 214      -5.462  21.493 100.612  1.00 36.96           N  
ATOM   3400  CA  GLN C 214      -6.757  21.500  99.940  1.00 36.96           C  
ATOM   3401  C   GLN C 214      -6.659  20.879  98.551  1.00 36.96           C  
ATOM   3402  O   GLN C 214      -7.677  20.626  97.904  1.00 36.96           O  
ATOM   3403  CB  GLN C 214      -7.304  22.925  99.841  1.00 36.96           C  
ATOM   3404  CG  GLN C 214      -7.820  23.478 101.162  1.00 36.96           C  
ATOM   3405  CD  GLN C 214      -8.659  24.730 100.987  1.00 36.96           C  
ATOM   3406  NE2 GLN C 214      -9.176  25.259 102.090  1.00 36.96           N  
ATOM   3407  OE1 GLN C 214      -8.842  25.220  99.867  1.00 36.96           O  
ATOM   3408  N   HIS C 215      -5.582  21.005  97.784  1.00 34.90           N  
ATOM   3409  CA  HIS C 215      -5.623  20.357  96.478  1.00 34.90           C  
ATOM   3410  C   HIS C 215      -4.587  19.241  96.383  1.00 34.90           C  
ATOM   3411  O   HIS C 215      -3.444  19.412  96.811  1.00 34.90           O  
ATOM   3412  CB  HIS C 215      -5.395  21.380  95.365  1.00 34.90           C  
ATOM   3413  CG  HIS C 215      -6.544  22.317  95.167  1.00 34.90           C  
ATOM   3414  CD2 HIS C 215      -6.667  23.640  95.427  1.00 34.90           C  
ATOM   3415  ND1 HIS C 215      -7.752  21.912  94.641  1.00 34.90           N  
ATOM   3416  CE1 HIS C 215      -8.571  22.950  94.587  1.00 34.90           C  
ATOM   3417  NE2 HIS C 215      -7.936  24.010  95.058  1.00 34.90           N  
TER   
END
