# Supplementary material for: Deep learning insights into the architecture of the mammalian egg-sperm fusion synapse
Source: eLife. 2024 Apr 26;13:RP93131. doi: 10.7554/eLife.93131 (PMC11052572; doi:10.7554/eLife.93131)
Supplement: Figure 5—figure supplement 1—source data 1. [file elife-93131-fig5-figsupp1-data1.zip › eLife-VOR-RA-2023-93131R1_figure_5-figure_supplement_1-source_data/figure_5-figure_supplement_1c/CD81_IZUMO1_ranked_5.pdb]

ATOM      1  N   MET B   1      23.359 -67.028 -46.703  1.00 44.58           N  
ATOM      2  CA  MET B   1      21.904 -67.015 -46.583  1.00 44.58           C  
ATOM      3  C   MET B   1      21.476 -66.489 -45.218  1.00 44.58           C  
ATOM      4  O   MET B   1      20.398 -65.905 -45.083  1.00 44.58           O  
ATOM      5  CB  MET B   1      21.333 -68.417 -46.805  1.00 44.58           C  
ATOM      6  CG  MET B   1      20.876 -68.675 -48.231  1.00 44.58           C  
ATOM      7  SD  MET B   1      20.130 -70.337 -48.442  1.00 44.58           S  
ATOM      8  CE  MET B   1      19.663 -70.260 -50.193  1.00 44.58           C  
ATOM      9  N   GLY B   2      22.278 -66.833 -44.179  1.00 47.31           N  
ATOM     10  CA  GLY B   2      21.966 -66.425 -42.819  1.00 47.31           C  
ATOM     11  C   GLY B   2      22.083 -64.929 -42.603  1.00 47.31           C  
ATOM     12  O   GLY B   2      21.230 -64.321 -41.953  1.00 47.31           O  
ATOM     13  N   VAL B   3      23.204 -64.388 -43.136  1.00 54.97           N  
ATOM     14  CA  VAL B   3      23.450 -62.958 -42.975  1.00 54.97           C  
ATOM     15  C   VAL B   3      22.372 -62.163 -43.709  1.00 54.97           C  
ATOM     16  O   VAL B   3      21.902 -61.137 -43.212  1.00 54.97           O  
ATOM     17  CB  VAL B   3      24.850 -62.561 -43.491  1.00 54.97           C  
ATOM     18  CG1 VAL B   3      25.199 -61.136 -43.066  1.00 54.97           C  
ATOM     19  CG2 VAL B   3      25.904 -63.545 -42.987  1.00 54.97           C  
ATOM     20  N   GLU B   4      21.889 -62.628 -44.876  1.00 61.62           N  
ATOM     21  CA  GLU B   4      20.824 -61.965 -45.623  1.00 61.62           C  
ATOM     22  C   GLU B   4      19.505 -62.004 -44.855  1.00 61.62           C  
ATOM     23  O   GLU B   4      18.752 -61.029 -44.855  1.00 61.62           O  
ATOM     24  CB  GLU B   4      20.650 -62.609 -47.000  1.00 61.62           C  
ATOM     25  CG  GLU B   4      21.523 -61.991 -48.082  1.00 61.62           C  
ATOM     26  CD  GLU B   4      21.330 -62.632 -49.448  1.00 61.62           C  
ATOM     27  OE1 GLU B   4      21.913 -62.137 -50.440  1.00 61.62           O  
ATOM     28  OE2 GLU B   4      20.590 -63.638 -49.527  1.00 61.62           O  
ATOM     29  N   GLY B   5      19.256 -63.142 -44.121  1.00 65.46           N  
ATOM     30  CA  GLY B   5      18.061 -63.265 -43.303  1.00 65.46           C  
ATOM     31  C   GLY B   5      18.059 -62.331 -42.107  1.00 65.46           C  
ATOM     32  O   GLY B   5      17.029 -61.738 -41.779  1.00 65.46           O  
ATOM     33  N   CYS B   6      19.250 -62.164 -41.486  1.00 66.72           N  
ATOM     34  CA  CYS B   6      19.371 -61.284 -40.329  1.00 66.72           C  
ATOM     35  C   CYS B   6      19.246 -59.822 -40.742  1.00 66.72           C  
ATOM     36  O   CYS B   6      18.610 -59.028 -40.044  1.00 66.72           O  
ATOM     37  CB  CYS B   6      20.707 -61.511 -39.622  1.00 66.72           C  
ATOM     38  SG  CYS B   6      20.610 -61.376 -37.823  1.00 66.72           S  
ATOM     39  N   THR B   7      19.811 -59.481 -41.866  1.00 71.20           N  
ATOM     40  CA  THR B   7      19.714 -58.119 -42.380  1.00 71.20           C  
ATOM     41  C   THR B   7      18.271 -57.783 -42.751  1.00 71.20           C  
ATOM     42  O   THR B   7      17.815 -56.660 -42.529  1.00 71.20           O  
ATOM     43  CB  THR B   7      20.622 -57.919 -43.608  1.00 71.20           C  
ATOM     44  CG2 THR B   7      21.586 -56.758 -43.395  1.00 71.20           C  
ATOM     45  OG1 THR B   7      21.375 -59.116 -43.838  1.00 71.20           O  
ATOM     46  N   LYS B   8      17.608 -58.877 -43.184  1.00 76.01           N  
ATOM     47  CA  LYS B   8      16.205 -58.667 -43.528  1.00 76.01           C  
ATOM     48  C   LYS B   8      15.354 -58.473 -42.276  1.00 76.01           C  
ATOM     49  O   LYS B   8      14.433 -57.653 -42.264  1.00 76.01           O  
ATOM     50  CB  LYS B   8      15.671 -59.842 -44.348  1.00 76.01           C  
ATOM     51  CG  LYS B   8      15.755 -59.635 -45.853  1.00 76.01           C  
ATOM     52  CD  LYS B   8      15.099 -60.782 -46.612  1.00 76.01           C  
ATOM     53  CE  LYS B   8      15.205 -60.590 -48.119  1.00 76.01           C  
ATOM     54  NZ  LYS B   8      14.571 -61.715 -48.867  1.00 76.01           N  
ATOM     55  N   CYS B   9      15.650 -59.109 -41.255  1.00 77.07           N  
ATOM     56  CA  CYS B   9      14.934 -58.973 -39.992  1.00 77.07           C  
ATOM     57  C   CYS B   9      15.208 -57.617 -39.354  1.00 77.07           C  
ATOM     58  O   CYS B   9      14.292 -56.969 -38.844  1.00 77.07           O  
ATOM     59  CB  CYS B   9      15.333 -60.090 -39.028  1.00 77.07           C  
ATOM     60  SG  CYS B   9      14.148 -60.354 -37.691  1.00 77.07           S  
ATOM     61  N   ILE B  10      16.419 -57.236 -39.384  1.00 76.71           N  
ATOM     62  CA  ILE B  10      16.813 -55.949 -38.821  1.00 76.71           C  
ATOM     63  C   ILE B  10      16.178 -54.817 -39.625  1.00 76.71           C  
ATOM     64  O   ILE B  10      15.730 -53.819 -39.056  1.00 76.71           O  
ATOM     65  CB  ILE B  10      18.350 -55.791 -38.794  1.00 76.71           C  
ATOM     66  CG1 ILE B  10      18.971 -56.787 -37.808  1.00 76.71           C  
ATOM     67  CG2 ILE B  10      18.738 -54.353 -38.438  1.00 76.71           C  
ATOM     68  CD1 ILE B  10      20.493 -56.836 -37.855  1.00 76.71           C  
ATOM     69  N   LYS B  11      16.047 -55.058 -40.848  1.00 76.26           N  
ATOM     70  CA  LYS B  11      15.436 -54.074 -41.736  1.00 76.26           C  
ATOM     71  C   LYS B  11      13.958 -53.880 -41.407  1.00 76.26           C  
ATOM     72  O   LYS B  11      13.490 -52.746 -41.277  1.00 76.26           O  
ATOM     73  CB  LYS B  11      15.596 -54.497 -43.197  1.00 76.26           C  
ATOM     74  CG  LYS B  11      15.080 -53.473 -44.198  1.00 76.26           C  
ATOM     75  CD  LYS B  11      15.244 -53.961 -45.631  1.00 76.26           C  
ATOM     76  CE  LYS B  11      14.566 -53.024 -46.622  1.00 76.26           C  
ATOM     77  NZ  LYS B  11      14.735 -53.492 -48.031  1.00 76.26           N  
ATOM     78  N   TYR B  12      13.329 -54.963 -41.201  1.00 79.72           N  
ATOM     79  CA  TYR B  12      11.899 -54.886 -40.930  1.00 79.72           C  
ATOM     80  C   TYR B  12      11.638 -54.385 -39.514  1.00 79.72           C  
ATOM     81  O   TYR B  12      10.666 -53.666 -39.272  1.00 79.72           O  
ATOM     82  CB  TYR B  12      11.238 -56.253 -41.130  1.00 79.72           C  
ATOM     83  CG  TYR B  12      10.901 -56.561 -42.568  1.00 79.72           C  
ATOM     84  CD1 TYR B  12       9.973 -55.793 -43.266  1.00 79.72           C  
ATOM     85  CD2 TYR B  12      11.511 -57.621 -43.232  1.00 79.72           C  
ATOM     86  CE1 TYR B  12       9.659 -56.074 -44.592  1.00 79.72           C  
ATOM     87  CE2 TYR B  12      11.204 -57.911 -44.558  1.00 79.72           C  
ATOM     88  CZ  TYR B  12      10.278 -57.133 -45.228  1.00 79.72           C  
ATOM     89  OH  TYR B  12       9.970 -57.415 -46.540  1.00 79.72           O  
ATOM     90  N   LEU B  13      12.463 -54.712 -38.613  1.00 80.51           N  
ATOM     91  CA  LEU B  13      12.333 -54.229 -37.244  1.00 80.51           C  
ATOM     92  C   LEU B  13      12.556 -52.721 -37.175  1.00 80.51           C  
ATOM     93  O   LEU B  13      11.793 -52.005 -36.522  1.00 80.51           O  
ATOM     94  CB  LEU B  13      13.326 -54.945 -36.325  1.00 80.51           C  
ATOM     95  CG  LEU B  13      12.973 -54.979 -34.838  1.00 80.51           C  
ATOM     96  CD1 LEU B  13      12.879 -56.420 -34.348  1.00 80.51           C  
ATOM     97  CD2 LEU B  13      14.001 -54.199 -34.026  1.00 80.51           C  
ATOM     98  N   LEU B  14      13.518 -52.237 -37.763  1.00 79.32           N  
ATOM     99  CA  LEU B  14      13.807 -50.807 -37.816  1.00 79.32           C  
ATOM    100  C   LEU B  14      12.692 -50.055 -38.535  1.00 79.32           C  
ATOM    101  O   LEU B  14      12.339 -48.940 -38.145  1.00 79.32           O  
ATOM    102  CB  LEU B  14      15.144 -50.558 -38.520  1.00 79.32           C  
ATOM    103  CG  LEU B  14      16.379 -50.486 -37.622  1.00 79.32           C  
ATOM    104  CD1 LEU B  14      17.648 -50.656 -38.452  1.00 79.32           C  
ATOM    105  CD2 LEU B  14      16.408 -49.169 -36.855  1.00 79.32           C  
ATOM    106  N   PHE B  15      12.142 -50.669 -39.481  1.00 79.89           N  
ATOM    107  CA  PHE B  15      11.046 -50.051 -40.217  1.00 79.89           C  
ATOM    108  C   PHE B  15       9.808 -49.922 -39.337  1.00 79.89           C  
ATOM    109  O   PHE B  15       9.199 -48.852 -39.266  1.00 79.89           O  
ATOM    110  CB  PHE B  15      10.714 -50.864 -41.473  1.00 79.89           C  
ATOM    111  CG  PHE B  15       9.483 -50.388 -42.196  1.00 79.89           C  
ATOM    112  CD1 PHE B  15       8.261 -51.025 -42.013  1.00 79.89           C  
ATOM    113  CD2 PHE B  15       9.547 -49.301 -43.059  1.00 79.89           C  
ATOM    114  CE1 PHE B  15       7.120 -50.586 -42.681  1.00 79.89           C  
ATOM    115  CE2 PHE B  15       8.410 -48.857 -43.731  1.00 79.89           C  
ATOM    116  CZ  PHE B  15       7.198 -49.502 -43.540  1.00 79.89           C  
ATOM    117  N   VAL B  16       9.493 -50.993 -38.610  1.00 82.31           N  
ATOM    118  CA  VAL B  16       8.294 -50.996 -37.778  1.00 82.31           C  
ATOM    119  C   VAL B  16       8.459 -50.003 -36.630  1.00 82.31           C  
ATOM    120  O   VAL B  16       7.542 -49.235 -36.328  1.00 82.31           O  
ATOM    121  CB  VAL B  16       7.992 -52.406 -37.223  1.00 82.31           C  
ATOM    122  CG1 VAL B  16       6.918 -52.341 -36.139  1.00 82.31           C  
ATOM    123  CG2 VAL B  16       7.560 -53.342 -38.351  1.00 82.31           C  
ATOM    124  N   PHE B  17       9.561 -49.936 -36.022  1.00 80.38           N  
ATOM    125  CA  PHE B  17       9.824 -49.041 -34.901  1.00 80.38           C  
ATOM    126  C   PHE B  17       9.813 -47.586 -35.356  1.00 80.38           C  
ATOM    127  O   PHE B  17       9.185 -46.737 -34.721  1.00 80.38           O  
ATOM    128  CB  PHE B  17      11.168 -49.377 -34.248  1.00 80.38           C  
ATOM    129  CG  PHE B  17      11.048 -50.233 -33.016  1.00 80.38           C  
ATOM    130  CD1 PHE B  17      10.429 -49.746 -31.871  1.00 80.38           C  
ATOM    131  CD2 PHE B  17      11.552 -51.528 -33.004  1.00 80.38           C  
ATOM    132  CE1 PHE B  17      10.316 -50.537 -30.730  1.00 80.38           C  
ATOM    133  CE2 PHE B  17      11.443 -52.324 -31.867  1.00 80.38           C  
ATOM    134  CZ  PHE B  17      10.825 -51.826 -30.732  1.00 80.38           C  
ATOM    135  N   ASN B  18      10.418 -47.269 -36.376  1.00 80.89           N  
ATOM    136  CA  ASN B  18      10.466 -45.904 -36.887  1.00 80.89           C  
ATOM    137  C   ASN B  18       9.115 -45.468 -37.448  1.00 80.89           C  
ATOM    138  O   ASN B  18       8.764 -44.288 -37.388  1.00 80.89           O  
ATOM    139  CB  ASN B  18      11.553 -45.767 -37.954  1.00 80.89           C  
ATOM    140  CG  ASN B  18      12.946 -45.678 -37.362  1.00 80.89           C  
ATOM    141  ND2 ASN B  18      13.783 -46.662 -37.666  1.00 80.89           N  
ATOM    142  OD1 ASN B  18      13.265 -44.734 -36.636  1.00 80.89           O  
ATOM    143  N   PHE B  19       8.404 -46.473 -37.921  1.00 83.59           N  
ATOM    144  CA  PHE B  19       7.067 -46.176 -38.420  1.00 83.59           C  
ATOM    145  C   PHE B  19       6.145 -45.754 -37.282  1.00 83.59           C  
ATOM    146  O   PHE B  19       5.365 -44.810 -37.425  1.00 83.59           O  
ATOM    147  CB  PHE B  19       6.481 -47.390 -39.148  1.00 83.59           C  
ATOM    148  CG  PHE B  19       5.146 -47.127 -39.790  1.00 83.59           C  
ATOM    149  CD1 PHE B  19       3.977 -47.626 -39.228  1.00 83.59           C  
ATOM    150  CD2 PHE B  19       5.060 -46.380 -40.958  1.00 83.59           C  
ATOM    151  CE1 PHE B  19       2.741 -47.383 -39.821  1.00 83.59           C  
ATOM    152  CE2 PHE B  19       3.827 -46.133 -41.556  1.00 83.59           C  
ATOM    153  CZ  PHE B  19       2.669 -46.637 -40.987  1.00 83.59           C  
ATOM    154  N   VAL B  20       6.244 -46.420 -36.184  1.00 84.87           N  
ATOM    155  CA  VAL B  20       5.466 -46.070 -35.000  1.00 84.87           C  
ATOM    156  C   VAL B  20       5.875 -44.686 -34.503  1.00 84.87           C  
ATOM    157  O   VAL B  20       5.023 -43.870 -34.142  1.00 84.87           O  
ATOM    158  CB  VAL B  20       5.642 -47.114 -33.875  1.00 84.87           C  
ATOM    159  CG1 VAL B  20       5.030 -46.609 -32.569  1.00 84.87           C  
ATOM    160  CG2 VAL B  20       5.014 -48.446 -34.282  1.00 84.87           C  
ATOM    161  N   PHE B  21       7.073 -44.407 -34.476  1.00 82.44           N  
ATOM    162  CA  PHE B  21       7.589 -43.110 -34.053  1.00 82.44           C  
ATOM    163  C   PHE B  21       7.163 -42.015 -35.022  1.00 82.44           C  
ATOM    164  O   PHE B  21       6.882 -40.888 -34.609  1.00 82.44           O  
ATOM    165  CB  PHE B  21       9.117 -43.148 -33.943  1.00 82.44           C  
ATOM    166  CG  PHE B  21       9.619 -43.444 -32.555  1.00 82.44           C  
ATOM    167  CD1 PHE B  21       9.547 -42.482 -31.556  1.00 82.44           C  
ATOM    168  CD2 PHE B  21      10.163 -44.685 -32.250  1.00 82.44           C  
ATOM    169  CE1 PHE B  21      10.010 -42.753 -30.270  1.00 82.44           C  
ATOM    170  CE2 PHE B  21      10.629 -44.963 -30.968  1.00 82.44           C  
ATOM    171  CZ  PHE B  21      10.551 -43.995 -29.980  1.00 82.44           C  
ATOM    172  N   TRP B  22       7.145 -42.303 -36.277  1.00 85.46           N  
ATOM    173  CA  TRP B  22       6.688 -41.372 -37.305  1.00 85.46           C  
ATOM    174  C   TRP B  22       5.211 -41.040 -37.118  1.00 85.46           C  
ATOM    175  O   TRP B  22       4.820 -39.871 -37.173  1.00 85.46           O  
ATOM    176  CB  TRP B  22       6.922 -41.954 -38.701  1.00 85.46           C  
ATOM    177  CG  TRP B  22       6.457 -41.068 -39.816  1.00 85.46           C  
ATOM    178  CD1 TRP B  22       7.067 -39.934 -40.276  1.00 85.46           C  
ATOM    179  CD2 TRP B  22       5.278 -41.239 -40.609  1.00 85.46           C  
ATOM    180  CE2 TRP B  22       5.236 -40.172 -41.533  1.00 85.46           C  
ATOM    181  CE3 TRP B  22       4.252 -42.193 -40.628  1.00 85.46           C  
ATOM    182  NE1 TRP B  22       6.338 -39.390 -41.309  1.00 85.46           N  
ATOM    183  CZ2 TRP B  22       4.207 -40.033 -42.467  1.00 85.46           C  
ATOM    184  CZ3 TRP B  22       3.228 -42.053 -41.559  1.00 85.46           C  
ATOM    185  CH2 TRP B  22       3.216 -40.980 -42.465  1.00 85.46           C  
ATOM    186  N   LEU B  23       4.395 -42.011 -36.786  1.00 88.48           N  
ATOM    187  CA  LEU B  23       2.973 -41.805 -36.533  1.00 88.48           C  
ATOM    188  C   LEU B  23       2.759 -41.008 -35.250  1.00 88.48           C  
ATOM    189  O   LEU B  23       1.913 -40.113 -35.204  1.00 88.48           O  
ATOM    190  CB  LEU B  23       2.244 -43.148 -36.439  1.00 88.48           C  
ATOM    191  CG  LEU B  23       1.976 -43.867 -37.762  1.00 88.48           C  
ATOM    192  CD1 LEU B  23       1.372 -45.244 -37.504  1.00 88.48           C  
ATOM    193  CD2 LEU B  23       1.059 -43.032 -38.649  1.00 88.48           C  
ATOM    194  N   ALA B  24       3.487 -41.397 -34.212  1.00 87.87           N  
ATOM    195  CA  ALA B  24       3.407 -40.674 -32.946  1.00 87.87           C  
ATOM    196  C   ALA B  24       3.817 -39.214 -33.121  1.00 87.87           C  
ATOM    197  O   ALA B  24       3.171 -38.313 -32.580  1.00 87.87           O  
ATOM    198  CB  ALA B  24       4.283 -41.346 -31.892  1.00 87.87           C  
ATOM    199  N   GLY B  25       4.863 -38.978 -33.852  1.00 85.38           N  
ATOM    200  CA  GLY B  25       5.270 -37.617 -34.161  1.00 85.38           C  
ATOM    201  C   GLY B  25       4.225 -36.845 -34.945  1.00 85.38           C  
ATOM    202  O   GLY B  25       4.015 -35.654 -34.703  1.00 85.38           O  
ATOM    203  N   GLY B  26       3.570 -37.479 -35.849  1.00 88.69           N  
ATOM    204  CA  GLY B  26       2.481 -36.863 -36.591  1.00 88.69           C  
ATOM    205  C   GLY B  26       1.307 -36.472 -35.714  1.00 88.69           C  
ATOM    206  O   GLY B  26       0.755 -35.381 -35.858  1.00 88.69           O  
ATOM    207  N   VAL B  27       1.012 -37.377 -34.823  1.00 89.65           N  
ATOM    208  CA  VAL B  27      -0.086 -37.116 -33.901  1.00 89.65           C  
ATOM    209  C   VAL B  27       0.268 -35.941 -32.993  1.00 89.65           C  
ATOM    210  O   VAL B  27      -0.546 -35.035 -32.793  1.00 89.65           O  
ATOM    211  CB  VAL B  27      -0.422 -38.363 -33.051  1.00 89.65           C  
ATOM    212  CG1 VAL B  27      -1.389 -38.004 -31.924  1.00 89.65           C  
ATOM    213  CG2 VAL B  27      -1.009 -39.465 -33.930  1.00 89.65           C  
ATOM    214  N   ILE B  28       1.395 -35.857 -32.472  1.00 87.21           N  
ATOM    215  CA  ILE B  28       1.850 -34.773 -31.608  1.00 87.21           C  
ATOM    216  C   ILE B  28       1.860 -33.461 -32.388  1.00 87.21           C  
ATOM    217  O   ILE B  28       1.384 -32.435 -31.895  1.00 87.21           O  
ATOM    218  CB  ILE B  28       3.253 -35.063 -31.029  1.00 87.21           C  
ATOM    219  CG1 ILE B  28       3.188 -36.222 -30.027  1.00 87.21           C  
ATOM    220  CG2 ILE B  28       3.837 -33.807 -30.377  1.00 87.21           C  
ATOM    221  CD1 ILE B  28       4.552 -36.710 -29.556  1.00 87.21           C  
ATOM    222  N   LEU B  29       2.369 -33.463 -33.522  1.00 87.50           N  
ATOM    223  CA  LEU B  29       2.400 -32.282 -34.378  1.00 87.50           C  
ATOM    224  C   LEU B  29       0.986 -31.812 -34.708  1.00 87.50           C  
ATOM    225  O   LEU B  29       0.707 -30.611 -34.693  1.00 87.50           O  
ATOM    226  CB  LEU B  29       3.167 -32.576 -35.670  1.00 87.50           C  
ATOM    227  CG  LEU B  29       3.331 -31.407 -36.642  1.00 87.50           C  
ATOM    228  CD1 LEU B  29       4.170 -30.302 -36.006  1.00 87.50           C  
ATOM    229  CD2 LEU B  29       3.963 -31.880 -37.947  1.00 87.50           C  
ATOM    230  N   GLY B  30       0.130 -32.736 -35.015  1.00 88.80           N  
ATOM    231  CA  GLY B  30      -1.260 -32.399 -35.277  1.00 88.80           C  
ATOM    232  C   GLY B  30      -1.953 -31.757 -34.090  1.00 88.80           C  
ATOM    233  O   GLY B  30      -2.594 -30.714 -34.229  1.00 88.80           O  
ATOM    234  N   VAL B  31      -1.758 -32.365 -32.957  1.00 86.88           N  
ATOM    235  CA  VAL B  31      -2.362 -31.844 -31.735  1.00 86.88           C  
ATOM    236  C   VAL B  31      -1.777 -30.470 -31.414  1.00 86.88           C  
ATOM    237  O   VAL B  31      -2.506 -29.552 -31.033  1.00 86.88           O  
ATOM    238  CB  VAL B  31      -2.153 -32.805 -30.543  1.00 86.88           C  
ATOM    239  CG1 VAL B  31      -2.553 -32.131 -29.231  1.00 86.88           C  
ATOM    240  CG2 VAL B  31      -2.947 -34.092 -30.751  1.00 86.88           C  
ATOM    241  N   ALA B  32      -0.532 -30.308 -31.585  1.00 86.36           N  
ATOM    242  CA  ALA B  32       0.130 -29.034 -31.316  1.00 86.36           C  
ATOM    243  C   ALA B  32      -0.352 -27.951 -32.275  1.00 86.36           C  
ATOM    244  O   ALA B  32      -0.584 -26.810 -31.868  1.00 86.36           O  
ATOM    245  CB  ALA B  32       1.645 -29.193 -31.415  1.00 86.36           C  
ATOM    246  N   LEU B  33      -0.485 -28.302 -33.489  1.00 86.50           N  
ATOM    247  CA  LEU B  33      -0.977 -27.353 -34.481  1.00 86.50           C  
ATOM    248  C   LEU B  33      -2.439 -27.007 -34.225  1.00 86.50           C  
ATOM    249  O   LEU B  33      -2.866 -25.876 -34.471  1.00 86.50           O  
ATOM    250  CB  LEU B  33      -0.816 -27.923 -35.894  1.00 86.50           C  
ATOM    251  CG  LEU B  33       0.606 -27.949 -36.457  1.00 86.50           C  
ATOM    252  CD1 LEU B  33       0.642 -28.726 -37.769  1.00 86.50           C  
ATOM    253  CD2 LEU B  33       1.129 -26.530 -36.654  1.00 86.50           C  
ATOM    254  N   TRP B  34      -3.180 -27.974 -33.812  1.00 84.04           N  
ATOM    255  CA  TRP B  34      -4.569 -27.714 -33.445  1.00 84.04           C  
ATOM    256  C   TRP B  34      -4.648 -26.752 -32.264  1.00 84.04           C  
ATOM    257  O   TRP B  34      -5.494 -25.854 -32.244  1.00 84.04           O  
ATOM    258  CB  TRP B  34      -5.289 -29.022 -33.103  1.00 84.04           C  
ATOM    259  CG  TRP B  34      -6.701 -28.835 -32.637  1.00 84.04           C  
ATOM    260  CD1 TRP B  34      -7.786 -28.509 -33.403  1.00 84.04           C  
ATOM    261  CD2 TRP B  34      -7.181 -28.957 -31.294  1.00 84.04           C  
ATOM    262  CE2 TRP B  34      -8.568 -28.693 -31.320  1.00 84.04           C  
ATOM    263  CE3 TRP B  34      -6.572 -29.267 -30.071  1.00 84.04           C  
ATOM    264  NE1 TRP B  34      -8.912 -28.422 -32.617  1.00 84.04           N  
ATOM    265  CZ2 TRP B  34      -9.357 -28.729 -30.168  1.00 84.04           C  
ATOM    266  CZ3 TRP B  34      -7.358 -29.303 -28.926  1.00 84.04           C  
ATOM    267  CH2 TRP B  34      -8.736 -29.035 -28.984  1.00 84.04           C  
ATOM    268  N   LEU B  35      -3.840 -26.999 -31.351  1.00 78.92           N  
ATOM    269  CA  LEU B  35      -3.798 -26.115 -30.191  1.00 78.92           C  
ATOM    270  C   LEU B  35      -3.401 -24.701 -30.598  1.00 78.92           C  
ATOM    271  O   LEU B  35      -3.874 -23.725 -30.013  1.00 78.92           O  
ATOM    272  CB  LEU B  35      -2.820 -26.651 -29.143  1.00 78.92           C  
ATOM    273  CG  LEU B  35      -3.261 -27.902 -28.381  1.00 78.92           C  
ATOM    274  CD1 LEU B  35      -2.122 -28.421 -27.509  1.00 78.92           C  
ATOM    275  CD2 LEU B  35      -4.495 -27.606 -27.536  1.00 78.92           C  
ATOM    276  N   ARG B  36      -2.559 -24.593 -31.560  1.00 77.00           N  
ATOM    277  CA  ARG B  36      -2.084 -23.294 -32.023  1.00 77.00           C  
ATOM    278  C   ARG B  36      -3.142 -22.594 -32.871  1.00 77.00           C  
ATOM    279  O   ARG B  36      -3.259 -21.367 -32.840  1.00 77.00           O  
ATOM    280  CB  ARG B  36      -0.789 -23.448 -32.824  1.00 77.00           C  
ATOM    281  CG  ARG B  36      -0.225 -22.135 -33.343  1.00 77.00           C  
ATOM    282  CD  ARG B  36       0.361 -21.290 -32.220  1.00 77.00           C  
ATOM    283  NE  ARG B  36       0.908 -20.032 -32.721  1.00 77.00           N  
ATOM    284  CZ  ARG B  36       1.435 -19.079 -31.959  1.00 77.00           C  
ATOM    285  NH1 ARG B  36       1.499 -19.222 -30.640  1.00 77.00           N  
ATOM    286  NH2 ARG B  36       1.904 -17.973 -32.519  1.00 77.00           N  
ATOM    287  N   HIS B  37      -3.815 -23.158 -33.815  1.00 67.66           N  
ATOM    288  CA  HIS B  37      -4.703 -22.561 -34.806  1.00 67.66           C  
ATOM    289  C   HIS B  37      -6.092 -22.317 -34.224  1.00 67.66           C  
ATOM    290  O   HIS B  37      -6.994 -21.860 -34.929  1.00 67.66           O  
ATOM    291  CB  HIS B  37      -4.802 -23.453 -36.044  1.00 67.66           C  
ATOM    292  CG  HIS B  37      -4.854 -22.692 -37.330  1.00 67.66           C  
ATOM    293  CD2 HIS B  37      -5.673 -22.811 -38.402  1.00 67.66           C  
ATOM    294  ND1 HIS B  37      -3.982 -21.667 -37.623  1.00 67.66           N  
ATOM    295  CE1 HIS B  37      -4.264 -21.185 -38.822  1.00 67.66           C  
ATOM    296  NE2 HIS B  37      -5.286 -21.863 -39.316  1.00 67.66           N  
ATOM    297  N   ASP B  38      -6.361 -22.553 -33.151  1.00 56.17           N  
ATOM    298  CA  ASP B  38      -7.698 -22.169 -32.712  1.00 56.17           C  
ATOM    299  C   ASP B  38      -7.966 -20.693 -32.995  1.00 56.17           C  
ATOM    300  O   ASP B  38      -7.232 -19.822 -32.526  1.00 56.17           O  
ATOM    301  CB  ASP B  38      -7.877 -22.460 -31.220  1.00 56.17           C  
ATOM    302  CG  ASP B  38      -9.310 -22.796 -30.848  1.00 56.17           C  
ATOM    303  OD1 ASP B  38     -10.235 -22.456 -31.618  1.00 56.17           O  
ATOM    304  OD2 ASP B  38      -9.517 -23.403 -29.776  1.00 56.17           O  
ATOM    305  N   PRO B  39      -8.798 -20.375 -34.198  1.00 51.15           N  
ATOM    306  CA  PRO B  39      -9.133 -19.004 -34.591  1.00 51.15           C  
ATOM    307  C   PRO B  39      -9.386 -18.091 -33.394  1.00 51.15           C  
ATOM    308  O   PRO B  39      -9.066 -16.900 -33.443  1.00 51.15           O  
ATOM    309  CB  PRO B  39     -10.406 -19.179 -35.424  1.00 51.15           C  
ATOM    310  CG  PRO B  39     -10.749 -20.628 -35.299  1.00 51.15           C  
ATOM    311  CD  PRO B  39      -9.670 -21.306 -34.506  1.00 51.15           C  
ATOM    312  N   GLN B  40     -10.139 -18.568 -32.388  1.00 44.22           N  
ATOM    313  CA  GLN B  40     -10.525 -17.722 -31.263  1.00 44.22           C  
ATOM    314  C   GLN B  40      -9.314 -17.354 -30.410  1.00 44.22           C  
ATOM    315  O   GLN B  40      -9.331 -16.346 -29.702  1.00 44.22           O  
ATOM    316  CB  GLN B  40     -11.581 -18.419 -30.403  1.00 44.22           C  
ATOM    317  CG  GLN B  40     -12.987 -18.352 -30.983  1.00 44.22           C  
ATOM    318  CD  GLN B  40     -14.065 -18.508 -29.927  1.00 44.22           C  
ATOM    319  NE2 GLN B  40     -15.318 -18.306 -30.321  1.00 44.22           N  
ATOM    320  OE1 GLN B  40     -13.775 -18.811 -28.765  1.00 44.22           O  
ATOM    321  N   THR B  41      -8.348 -18.274 -30.446  1.00 46.45           N  
ATOM    322  CA  THR B  41      -7.124 -17.893 -29.751  1.00 46.45           C  
ATOM    323  C   THR B  41      -6.393 -16.788 -30.508  1.00 46.45           C  
ATOM    324  O   THR B  41      -5.632 -16.021 -29.916  1.00 46.45           O  
ATOM    325  CB  THR B  41      -6.186 -19.101 -29.568  1.00 46.45           C  
ATOM    326  CG2 THR B  41      -6.144 -19.549 -28.111  1.00 46.45           C  
ATOM    327  OG1 THR B  41      -6.651 -20.187 -30.378  1.00 46.45           O  
ATOM    328  N   THR B  42      -6.598 -16.745 -31.848  1.00 42.36           N  
ATOM    329  CA  THR B  42      -6.012 -15.663 -32.631  1.00 42.36           C  
ATOM    330  C   THR B  42      -6.674 -14.331 -32.292  1.00 42.36           C  
ATOM    331  O   THR B  42      -6.009 -13.292 -32.259  1.00 42.36           O  
ATOM    332  CB  THR B  42      -6.141 -15.934 -34.142  1.00 42.36           C  
ATOM    333  CG2 THR B  42      -4.771 -15.989 -34.809  1.00 42.36           C  
ATOM    334  OG1 THR B  42      -6.809 -17.185 -34.342  1.00 42.36           O  
ATOM    335  N   ASN B  43      -8.114 -14.244 -32.412  1.00 38.07           N  
ATOM    336  CA  ASN B  43      -8.781 -12.973 -32.144  1.00 38.07           C  
ATOM    337  C   ASN B  43      -8.401 -12.420 -30.773  1.00 38.07           C  
ATOM    338  O   ASN B  43      -8.448 -11.208 -30.553  1.00 38.07           O  
ATOM    339  CB  ASN B  43     -10.299 -13.131 -32.251  1.00 38.07           C  
ATOM    340  CG  ASN B  43     -10.838 -12.694 -33.599  1.00 38.07           C  
ATOM    341  ND2 ASN B  43     -12.106 -12.992 -33.856  1.00 38.07           N  
ATOM    342  OD1 ASN B  43     -10.120 -12.095 -34.403  1.00 38.07           O  
ATOM    343  N   LEU B  44      -8.394 -13.231 -29.886  1.00 32.62           N  
ATOM    344  CA  LEU B  44      -7.963 -12.719 -28.590  1.00 32.62           C  
ATOM    345  C   LEU B  44      -6.555 -12.137 -28.677  1.00 32.62           C  
ATOM    346  O   LEU B  44      -6.106 -11.448 -27.759  1.00 32.62           O  
ATOM    347  CB  LEU B  44      -8.006 -13.826 -27.534  1.00 32.62           C  
ATOM    348  CG  LEU B  44      -8.585 -13.441 -26.172  1.00 32.62           C  
ATOM    349  CD1 LEU B  44      -9.992 -14.012 -26.014  1.00 32.62           C  
ATOM    350  CD2 LEU B  44      -7.677 -13.926 -25.048  1.00 32.62           C  
ATOM    351  N   LEU B  45      -5.852 -12.688 -29.704  1.00 32.31           N  
ATOM    352  CA  LEU B  45      -4.562 -12.031 -29.892  1.00 32.31           C  
ATOM    353  C   LEU B  45      -4.748 -10.576 -30.304  1.00 32.31           C  
ATOM    354  O   LEU B  45      -3.890  -9.734 -30.031  1.00 32.31           O  
ATOM    355  CB  LEU B  45      -3.732 -12.771 -30.944  1.00 32.31           C  
ATOM    356  CG  LEU B  45      -2.918 -13.967 -30.449  1.00 32.31           C  
ATOM    357  CD1 LEU B  45      -2.690 -14.959 -31.583  1.00 32.31           C  
ATOM    358  CD2 LEU B  45      -1.590 -13.503 -29.861  1.00 32.31           C  
ATOM    359  N   TYR B  46      -5.647 -10.237 -31.226  1.00 32.02           N  
ATOM    360  CA  TYR B  46      -5.732  -8.853 -31.678  1.00 32.02           C  
ATOM    361  C   TYR B  46      -6.288  -7.954 -30.580  1.00 32.02           C  
ATOM    362  O   TYR B  46      -6.001  -6.756 -30.545  1.00 32.02           O  
ATOM    363  CB  TYR B  46      -6.607  -8.749 -32.930  1.00 32.02           C  
ATOM    364  CG  TYR B  46      -5.821  -8.681 -34.217  1.00 32.02           C  
ATOM    365  CD1 TYR B  46      -5.361  -7.463 -34.711  1.00 32.02           C  
ATOM    366  CD2 TYR B  46      -5.536  -9.834 -34.941  1.00 32.02           C  
ATOM    367  CE1 TYR B  46      -4.637  -7.394 -35.898  1.00 32.02           C  
ATOM    368  CE2 TYR B  46      -4.813  -9.778 -36.128  1.00 32.02           C  
ATOM    369  CZ  TYR B  46      -4.368  -8.556 -36.597  1.00 32.02           C  
ATOM    370  OH  TYR B  46      -3.652  -8.494 -37.772  1.00 32.02           O  
ATOM    371  N   LEU B  47      -7.350  -8.270 -29.927  1.00 26.84           N  
ATOM    372  CA  LEU B  47      -7.898  -7.267 -29.021  1.00 26.84           C  
ATOM    373  C   LEU B  47      -6.908  -6.941 -27.908  1.00 26.84           C  
ATOM    374  O   LEU B  47      -7.046  -5.923 -27.225  1.00 26.84           O  
ATOM    375  CB  LEU B  47      -9.218  -7.753 -28.418  1.00 26.84           C  
ATOM    376  CG  LEU B  47     -10.495  -7.289 -29.122  1.00 26.84           C  
ATOM    377  CD1 LEU B  47     -11.438  -8.468 -29.339  1.00 26.84           C  
ATOM    378  CD2 LEU B  47     -11.181  -6.191 -28.316  1.00 26.84           C  
ATOM    379  N   GLU B  48      -6.477  -7.826 -27.175  1.00 26.96           N  
ATOM    380  CA  GLU B  48      -6.035  -7.367 -25.861  1.00 26.96           C  
ATOM    381  C   GLU B  48      -4.898  -6.356 -25.984  1.00 26.96           C  
ATOM    382  O   GLU B  48      -4.923  -5.305 -25.341  1.00 26.96           O  
ATOM    383  CB  GLU B  48      -5.594  -8.552 -24.999  1.00 26.96           C  
ATOM    384  CG  GLU B  48      -6.278  -8.612 -23.640  1.00 26.96           C  
ATOM    385  CD  GLU B  48      -5.916  -9.852 -22.840  1.00 26.96           C  
ATOM    386  OE1 GLU B  48      -6.348  -9.968 -21.670  1.00 26.96           O  
ATOM    387  OE2 GLU B  48      -5.193 -10.715 -23.385  1.00 26.96           O  
ATOM    388  N   LEU B  49      -3.513  -6.945 -25.745  1.00 27.32           N  
ATOM    389  CA  LEU B  49      -2.538  -6.514 -24.749  1.00 27.32           C  
ATOM    390  C   LEU B  49      -1.783  -5.279 -25.226  1.00 27.32           C  
ATOM    391  O   LEU B  49      -1.291  -5.244 -26.355  1.00 27.32           O  
ATOM    392  CB  LEU B  49      -1.551  -7.643 -24.443  1.00 27.32           C  
ATOM    393  CG  LEU B  49      -1.829  -8.466 -23.184  1.00 27.32           C  
ATOM    394  CD1 LEU B  49      -2.030  -9.934 -23.543  1.00 27.32           C  
ATOM    395  CD2 LEU B  49      -0.694  -8.306 -22.178  1.00 27.32           C  
ATOM    396  N   GLY B  50      -1.922  -4.185 -24.777  1.00 30.03           N  
ATOM    397  CA  GLY B  50      -0.953  -3.103 -24.704  1.00 30.03           C  
ATOM    398  C   GLY B  50       0.482  -3.590 -24.634  1.00 30.03           C  
ATOM    399  O   GLY B  50       0.749  -4.780 -24.818  1.00 30.03           O  
ATOM    400  N   ASP B  51       1.553  -2.698 -24.087  1.00 31.41           N  
ATOM    401  CA  ASP B  51       3.000  -2.888 -24.094  1.00 31.41           C  
ATOM    402  C   ASP B  51       3.388  -4.182 -23.383  1.00 31.41           C  
ATOM    403  O   ASP B  51       4.575  -4.481 -23.229  1.00 31.41           O  
ATOM    404  CB  ASP B  51       3.702  -1.696 -23.437  1.00 31.41           C  
ATOM    405  CG  ASP B  51       4.087  -0.614 -24.430  1.00 31.41           C  
ATOM    406  OD1 ASP B  51       4.134  -0.892 -25.648  1.00 31.41           O  
ATOM    407  OD2 ASP B  51       4.349   0.527 -23.991  1.00 31.41           O  
ATOM    408  N   LYS B  52       2.705  -4.730 -22.247  1.00 36.69           N  
ATOM    409  CA  LYS B  52       3.358  -5.835 -21.553  1.00 36.69           C  
ATOM    410  C   LYS B  52       3.304  -7.115 -22.383  1.00 36.69           C  
ATOM    411  O   LYS B  52       2.249  -7.474 -22.910  1.00 36.69           O  
ATOM    412  CB  LYS B  52       2.712  -6.069 -20.187  1.00 36.69           C  
ATOM    413  CG  LYS B  52       3.121  -5.056 -19.128  1.00 36.69           C  
ATOM    414  CD  LYS B  52       2.573  -5.430 -17.756  1.00 36.69           C  
ATOM    415  CE  LYS B  52       2.915  -4.377 -16.711  1.00 36.69           C  
ATOM    416  NZ  LYS B  52       2.348  -4.720 -15.373  1.00 36.69           N  
ATOM    417  N   PRO B  53       4.343  -7.786 -22.932  1.00 36.96           N  
ATOM    418  CA  PRO B  53       4.445  -8.986 -23.765  1.00 36.96           C  
ATOM    419  C   PRO B  53       3.437 -10.065 -23.371  1.00 36.96           C  
ATOM    420  O   PRO B  53       3.098 -10.197 -22.192  1.00 36.96           O  
ATOM    421  CB  PRO B  53       5.878  -9.465 -23.522  1.00 36.96           C  
ATOM    422  CG  PRO B  53       6.338  -8.697 -22.323  1.00 36.96           C  
ATOM    423  CD  PRO B  53       5.354  -7.596 -22.055  1.00 36.96           C  
ATOM    424  N   ALA B  54       2.246 -10.474 -24.036  1.00 41.59           N  
ATOM    425  CA  ALA B  54       1.302 -11.586 -23.987  1.00 41.59           C  
ATOM    426  C   ALA B  54       1.910 -12.791 -23.271  1.00 41.59           C  
ATOM    427  O   ALA B  54       3.106 -13.057 -23.399  1.00 41.59           O  
ATOM    428  CB  ALA B  54       0.862 -11.975 -25.396  1.00 41.59           C  
ATOM    429  N   PRO B  55       1.236 -13.322 -22.155  1.00 48.59           N  
ATOM    430  CA  PRO B  55       1.867 -14.418 -21.416  1.00 48.59           C  
ATOM    431  C   PRO B  55       2.487 -15.469 -22.334  1.00 48.59           C  
ATOM    432  O   PRO B  55       1.770 -16.150 -23.072  1.00 48.59           O  
ATOM    433  CB  PRO B  55       0.709 -15.012 -20.610  1.00 48.59           C  
ATOM    434  CG  PRO B  55      -0.511 -14.322 -21.128  1.00 48.59           C  
ATOM    435  CD  PRO B  55      -0.083 -13.260 -22.098  1.00 48.59           C  
ATOM    436  N   ASN B  56       3.742 -15.243 -22.846  1.00 58.72           N  
ATOM    437  CA  ASN B  56       4.783 -15.867 -23.655  1.00 58.72           C  
ATOM    438  C   ASN B  56       5.003 -17.325 -23.257  1.00 58.72           C  
ATOM    439  O   ASN B  56       5.312 -18.164 -24.106  1.00 58.72           O  
ATOM    440  CB  ASN B  56       6.093 -15.084 -23.543  1.00 58.72           C  
ATOM    441  CG  ASN B  56       6.568 -14.548 -24.880  1.00 58.72           C  
ATOM    442  ND2 ASN B  56       7.731 -13.906 -24.882  1.00 58.72           N  
ATOM    443  OD1 ASN B  56       5.895 -14.708 -25.902  1.00 58.72           O  
ATOM    444  N   THR B  57       4.244 -17.743 -22.040  1.00 67.94           N  
ATOM    445  CA  THR B  57       4.672 -19.066 -21.599  1.00 67.94           C  
ATOM    446  C   THR B  57       3.780 -20.150 -22.197  1.00 67.94           C  
ATOM    447  O   THR B  57       4.261 -21.225 -22.563  1.00 67.94           O  
ATOM    448  CB  THR B  57       4.658 -19.175 -20.062  1.00 67.94           C  
ATOM    449  CG2 THR B  57       5.868 -19.953 -19.555  1.00 67.94           C  
ATOM    450  OG1 THR B  57       4.678 -17.859 -19.496  1.00 67.94           O  
ATOM    451  N   PHE B  58       2.436 -19.798 -22.424  1.00 69.79           N  
ATOM    452  CA  PHE B  58       1.534 -20.786 -23.005  1.00 69.79           C  
ATOM    453  C   PHE B  58       1.922 -21.092 -24.446  1.00 69.79           C  
ATOM    454  O   PHE B  58       2.068 -22.257 -24.820  1.00 69.79           O  
ATOM    455  CB  PHE B  58       0.084 -20.295 -22.943  1.00 69.79           C  
ATOM    456  CG  PHE B  58      -0.907 -21.250 -23.548  1.00 69.79           C  
ATOM    457  CD1 PHE B  58      -1.532 -20.955 -24.754  1.00 69.79           C  
ATOM    458  CD2 PHE B  58      -1.214 -22.445 -22.911  1.00 69.79           C  
ATOM    459  CE1 PHE B  58      -2.451 -21.839 -25.316  1.00 69.79           C  
ATOM    460  CE2 PHE B  58      -2.131 -23.333 -23.467  1.00 69.79           C  
ATOM    461  CZ  PHE B  58      -2.749 -23.027 -24.669  1.00 69.79           C  
ATOM    462  N   TYR B  59       2.193 -20.173 -25.153  1.00 73.59           N  
ATOM    463  CA  TYR B  59       2.544 -20.357 -26.557  1.00 73.59           C  
ATOM    464  C   TYR B  59       3.939 -20.953 -26.697  1.00 73.59           C  
ATOM    465  O   TYR B  59       4.201 -21.725 -27.623  1.00 73.59           O  
ATOM    466  CB  TYR B  59       2.468 -19.024 -27.310  1.00 73.59           C  
ATOM    467  CG  TYR B  59       1.059 -18.589 -27.632  1.00 73.59           C  
ATOM    468  CD1 TYR B  59       0.271 -19.316 -28.522  1.00 73.59           C  
ATOM    469  CD2 TYR B  59       0.513 -17.451 -27.049  1.00 73.59           C  
ATOM    470  CE1 TYR B  59      -1.027 -18.918 -28.823  1.00 73.59           C  
ATOM    471  CE2 TYR B  59      -0.784 -17.044 -27.343  1.00 73.59           C  
ATOM    472  CZ  TYR B  59      -1.546 -17.783 -28.230  1.00 73.59           C  
ATOM    473  OH  TYR B  59      -2.830 -17.384 -28.525  1.00 73.59           O  
ATOM    474  N   VAL B  60       4.732 -20.626 -25.758  1.00 78.99           N  
ATOM    475  CA  VAL B  60       6.062 -21.225 -25.755  1.00 78.99           C  
ATOM    476  C   VAL B  60       5.948 -22.737 -25.571  1.00 78.99           C  
ATOM    477  O   VAL B  60       6.656 -23.504 -26.227  1.00 78.99           O  
ATOM    478  CB  VAL B  60       6.955 -20.620 -24.650  1.00 78.99           C  
ATOM    479  CG1 VAL B  60       8.240 -21.431 -24.487  1.00 78.99           C  
ATOM    480  CG2 VAL B  60       7.277 -19.160 -24.965  1.00 78.99           C  
ATOM    481  N   GLY B  61       5.087 -23.106 -24.777  1.00 77.73           N  
ATOM    482  CA  GLY B  61       4.844 -24.530 -24.607  1.00 77.73           C  
ATOM    483  C   GLY B  61       4.347 -25.205 -25.871  1.00 77.73           C  
ATOM    484  O   GLY B  61       4.789 -26.306 -26.208  1.00 77.73           O  
ATOM    485  N   ILE B  62       3.513 -24.543 -26.550  1.00 81.33           N  
ATOM    486  CA  ILE B  62       2.945 -25.084 -27.780  1.00 81.33           C  
ATOM    487  C   ILE B  62       4.025 -25.160 -28.857  1.00 81.33           C  
ATOM    488  O   ILE B  62       4.114 -26.150 -29.587  1.00 81.33           O  
ATOM    489  CB  ILE B  62       1.753 -24.234 -28.274  1.00 81.33           C  
ATOM    490  CG1 ILE B  62       0.596 -24.301 -27.270  1.00 81.33           C  
ATOM    491  CG2 ILE B  62       1.300 -24.694 -29.663  1.00 81.33           C  
ATOM    492  CD1 ILE B  62      -0.584 -23.408 -27.625  1.00 81.33           C  
ATOM    493  N   TYR B  63       4.893 -24.221 -28.914  1.00 84.42           N  
ATOM    494  CA  TYR B  63       5.981 -24.217 -29.887  1.00 84.42           C  
ATOM    495  C   TYR B  63       6.973 -25.338 -29.601  1.00 84.42           C  
ATOM    496  O   TYR B  63       7.519 -25.943 -30.527  1.00 84.42           O  
ATOM    497  CB  TYR B  63       6.704 -22.866 -29.877  1.00 84.42           C  
ATOM    498  CG  TYR B  63       5.896 -21.740 -30.476  1.00 84.42           C  
ATOM    499  CD1 TYR B  63       5.085 -21.954 -31.588  1.00 84.42           C  
ATOM    500  CD2 TYR B  63       5.942 -20.462 -29.932  1.00 84.42           C  
ATOM    501  CE1 TYR B  63       4.340 -20.919 -32.145  1.00 84.42           C  
ATOM    502  CE2 TYR B  63       5.202 -19.420 -30.480  1.00 84.42           C  
ATOM    503  CZ  TYR B  63       4.404 -19.658 -31.584  1.00 84.42           C  
ATOM    504  OH  TYR B  63       3.668 -18.630 -32.130  1.00 84.42           O  
ATOM    505  N   ILE B  64       7.166 -25.578 -28.395  1.00 84.78           N  
ATOM    506  CA  ILE B  64       8.031 -26.690 -28.014  1.00 84.78           C  
ATOM    507  C   ILE B  64       7.413 -28.006 -28.477  1.00 84.78           C  
ATOM    508  O   ILE B  64       8.103 -28.859 -29.041  1.00 84.78           O  
ATOM    509  CB  ILE B  64       8.276 -26.718 -26.488  1.00 84.78           C  
ATOM    510  CG1 ILE B  64       9.130 -25.519 -26.061  1.00 84.78           C  
ATOM    511  CG2 ILE B  64       8.935 -28.036 -26.071  1.00 84.78           C  
ATOM    512  CD1 ILE B  64       9.265 -25.360 -24.552  1.00 84.78           C  
ATOM    513  N   LEU B  65       6.160 -28.138 -28.361  1.00 84.66           N  
ATOM    514  CA  LEU B  65       5.457 -29.342 -28.791  1.00 84.66           C  
ATOM    515  C   LEU B  65       5.511 -29.491 -30.308  1.00 84.66           C  
ATOM    516  O   LEU B  65       5.677 -30.600 -30.821  1.00 84.66           O  
ATOM    517  CB  LEU B  65       4.000 -29.309 -28.321  1.00 84.66           C  
ATOM    518  CG  LEU B  65       3.734 -29.815 -26.903  1.00 84.66           C  
ATOM    519  CD1 LEU B  65       2.366 -29.345 -26.420  1.00 84.66           C  
ATOM    520  CD2 LEU B  65       3.832 -31.337 -26.851  1.00 84.66           C  
ATOM    521  N   ILE B  66       5.420 -28.412 -31.036  1.00 86.47           N  
ATOM    522  CA  ILE B  66       5.511 -28.415 -32.493  1.00 86.47           C  
ATOM    523  C   ILE B  66       6.911 -28.847 -32.921  1.00 86.47           C  
ATOM    524  O   ILE B  66       7.064 -29.708 -33.791  1.00 86.47           O  
ATOM    525  CB  ILE B  66       5.174 -27.028 -33.083  1.00 86.47           C  
ATOM    526  CG1 ILE B  66       3.691 -26.703 -32.869  1.00 86.47           C  
ATOM    527  CG2 ILE B  66       5.537 -26.971 -34.570  1.00 86.47           C  
ATOM    528  CD1 ILE B  66       3.306 -25.282 -33.258  1.00 86.47           C  
ATOM    529  N   ALA B  67       7.871 -28.317 -32.262  1.00 89.67           N  
ATOM    530  CA  ALA B  67       9.257 -28.653 -32.579  1.00 89.67           C  
ATOM    531  C   ALA B  67       9.542 -30.127 -32.302  1.00 89.67           C  
ATOM    532  O   ALA B  67      10.131 -30.819 -33.136  1.00 89.67           O  
ATOM    533  CB  ALA B  67      10.214 -27.771 -31.780  1.00 89.67           C  
ATOM    534  N   VAL B  68       9.078 -30.629 -31.241  1.00 87.13           N  
ATOM    535  CA  VAL B  68       9.286 -32.023 -30.859  1.00 87.13           C  
ATOM    536  C   VAL B  68       8.546 -32.940 -31.831  1.00 87.13           C  
ATOM    537  O   VAL B  68       9.114 -33.913 -32.331  1.00 87.13           O  
ATOM    538  CB  VAL B  68       8.817 -32.291 -29.411  1.00 87.13           C  
ATOM    539  CG1 VAL B  68       8.768 -33.791 -29.129  1.00 87.13           C  
ATOM    540  CG2 VAL B  68       9.736 -31.587 -28.415  1.00 87.13           C  
ATOM    541  N   GLY B  69       7.360 -32.540 -32.209  1.00 87.03           N  
ATOM    542  CA  GLY B  69       6.594 -33.332 -33.157  1.00 87.03           C  
ATOM    543  C   GLY B  69       7.201 -33.352 -34.546  1.00 87.03           C  
ATOM    544  O   GLY B  69       7.281 -34.407 -35.180  1.00 87.03           O  
ATOM    545  N   ALA B  70       7.668 -32.262 -34.953  1.00 90.39           N  
ATOM    546  CA  ALA B  70       8.284 -32.154 -36.272  1.00 90.39           C  
ATOM    547  C   ALA B  70       9.583 -32.954 -36.337  1.00 90.39           C  
ATOM    548  O   ALA B  70       9.821 -33.682 -37.303  1.00 90.39           O  
ATOM    549  CB  ALA B  70       8.548 -30.690 -36.618  1.00 90.39           C  
ATOM    550  N   VAL B  71      10.362 -32.865 -35.354  1.00 89.79           N  
ATOM    551  CA  VAL B  71      11.633 -33.581 -35.306  1.00 89.79           C  
ATOM    552  C   VAL B  71      11.376 -35.084 -35.243  1.00 89.79           C  
ATOM    553  O   VAL B  71      12.020 -35.861 -35.953  1.00 89.79           O  
ATOM    554  CB  VAL B  71      12.491 -33.136 -34.101  1.00 89.79           C  
ATOM    555  CG1 VAL B  71      13.645 -34.109 -33.870  1.00 89.79           C  
ATOM    556  CG2 VAL B  71      13.018 -31.719 -34.316  1.00 89.79           C  
ATOM    557  N   MET B  72      10.483 -35.485 -34.516  1.00 85.68           N  
ATOM    558  CA  MET B  72      10.130 -36.896 -34.399  1.00 85.68           C  
ATOM    559  C   MET B  72       9.603 -37.436 -35.725  1.00 85.68           C  
ATOM    560  O   MET B  72       9.926 -38.560 -36.115  1.00 85.68           O  
ATOM    561  CB  MET B  72       9.086 -37.102 -33.301  1.00 85.68           C  
ATOM    562  CG  MET B  72       9.676 -37.172 -31.901  1.00 85.68           C  
ATOM    563  SD  MET B  72       8.416 -37.566 -30.626  1.00 85.68           S  
ATOM    564  CE  MET B  72       8.197 -39.341 -30.931  1.00 85.68           C  
ATOM    565  N   MET B  73       8.831 -36.689 -36.414  1.00 86.85           N  
ATOM    566  CA  MET B  73       8.296 -37.088 -37.714  1.00 86.85           C  
ATOM    567  C   MET B  73       9.410 -37.195 -38.750  1.00 86.85           C  
ATOM    568  O   MET B  73       9.461 -38.159 -39.516  1.00 86.85           O  
ATOM    569  CB  MET B  73       7.234 -36.095 -38.187  1.00 86.85           C  
ATOM    570  CG  MET B  73       6.457 -36.563 -39.406  1.00 86.85           C  
ATOM    571  SD  MET B  73       5.239 -35.319 -39.984  1.00 86.85           S  
ATOM    572  CE  MET B  73       4.589 -36.165 -41.452  1.00 86.85           C  
ATOM    573  N   PHE B  74      10.265 -36.286 -38.737  1.00 89.00           N  
ATOM    574  CA  PHE B  74      11.360 -36.256 -39.700  1.00 89.00           C  
ATOM    575  C   PHE B  74      12.317 -37.419 -39.469  1.00 89.00           C  
ATOM    576  O   PHE B  74      12.639 -38.159 -40.399  1.00 89.00           O  
ATOM    577  CB  PHE B  74      12.117 -34.927 -39.613  1.00 89.00           C  
ATOM    578  CG  PHE B  74      13.331 -34.861 -40.501  1.00 89.00           C  
ATOM    579  CD1 PHE B  74      14.607 -34.977 -39.965  1.00 89.00           C  
ATOM    580  CD2 PHE B  74      13.195 -34.684 -41.871  1.00 89.00           C  
ATOM    581  CE1 PHE B  74      15.733 -34.916 -40.784  1.00 89.00           C  
ATOM    582  CE2 PHE B  74      14.315 -34.622 -42.696  1.00 89.00           C  
ATOM    583  CZ  PHE B  74      15.583 -34.738 -42.151  1.00 89.00           C  
ATOM    584  N   VAL B  75      12.721 -37.640 -38.262  1.00 86.39           N  
ATOM    585  CA  VAL B  75      13.668 -38.692 -37.908  1.00 86.39           C  
ATOM    586  C   VAL B  75      13.028 -40.060 -38.134  1.00 86.39           C  
ATOM    587  O   VAL B  75      13.681 -40.983 -38.625  1.00 86.39           O  
ATOM    588  CB  VAL B  75      14.140 -38.560 -36.442  1.00 86.39           C  
ATOM    589  CG1 VAL B  75      14.950 -39.786 -36.023  1.00 86.39           C  
ATOM    590  CG2 VAL B  75      14.962 -37.285 -36.259  1.00 86.39           C  
ATOM    591  N   GLY B  76      11.726 -40.155 -37.799  1.00 83.07           N  
ATOM    592  CA  GLY B  76      11.012 -41.394 -38.064  1.00 83.07           C  
ATOM    593  C   GLY B  76      10.893 -41.710 -39.543  1.00 83.07           C  
ATOM    594  O   GLY B  76      11.018 -42.868 -39.948  1.00 83.07           O  
ATOM    595  N   PHE B  77      10.729 -40.741 -40.388  1.00 83.19           N  
ATOM    596  CA  PHE B  77      10.641 -40.895 -41.836  1.00 83.19           C  
ATOM    597  C   PHE B  77      11.979 -41.334 -42.417  1.00 83.19           C  
ATOM    598  O   PHE B  77      12.034 -42.252 -43.238  1.00 83.19           O  
ATOM    599  CB  PHE B  77      10.189 -39.586 -42.491  1.00 83.19           C  
ATOM    600  CG  PHE B  77      10.212 -39.620 -43.995  1.00 83.19           C  
ATOM    601  CD1 PHE B  77      11.248 -39.022 -44.701  1.00 83.19           C  
ATOM    602  CD2 PHE B  77       9.196 -40.251 -44.703  1.00 83.19           C  
ATOM    603  CE1 PHE B  77      11.272 -39.053 -46.094  1.00 83.19           C  
ATOM    604  CE2 PHE B  77       9.214 -40.285 -46.094  1.00 83.19           C  
ATOM    605  CZ  PHE B  77      10.252 -39.685 -46.788  1.00 83.19           C  
ATOM    606  N   LEU B  78      13.034 -40.724 -42.017  1.00 82.74           N  
ATOM    607  CA  LEU B  78      14.371 -41.069 -42.489  1.00 82.74           C  
ATOM    608  C   LEU B  78      14.720 -42.508 -42.125  1.00 82.74           C  
ATOM    609  O   LEU B  78      15.346 -43.218 -42.916  1.00 82.74           O  
ATOM    610  CB  LEU B  78      15.411 -40.114 -41.898  1.00 82.74           C  
ATOM    611  CG  LEU B  78      15.420 -38.691 -42.460  1.00 82.74           C  
ATOM    612  CD1 LEU B  78      16.409 -37.823 -41.688  1.00 82.74           C  
ATOM    613  CD2 LEU B  78      15.759 -38.704 -43.947  1.00 82.74           C  
ATOM    614  N   GLY B  79      14.308 -42.899 -40.947  1.00 78.02           N  
ATOM    615  CA  GLY B  79      14.564 -44.261 -40.509  1.00 78.02           C  
ATOM    616  C   GLY B  79      13.781 -45.297 -41.295  1.00 78.02           C  
ATOM    617  O   GLY B  79      14.326 -46.333 -41.681  1.00 78.02           O  
ATOM    618  N   CYS B  80      12.539 -45.033 -41.572  1.00 78.82           N  
ATOM    619  CA  CYS B  80      11.705 -45.961 -42.327  1.00 78.82           C  
ATOM    620  C   CYS B  80      12.157 -46.038 -43.782  1.00 78.82           C  
ATOM    621  O   CYS B  80      12.367 -47.129 -44.313  1.00 78.82           O  
ATOM    622  CB  CYS B  80      10.238 -45.538 -42.262  1.00 78.82           C  
ATOM    623  SG  CYS B  80       9.614 -45.336 -40.579  1.00 78.82           S  
ATOM    624  N   TYR B  81      12.387 -44.977 -44.403  1.00 78.21           N  
ATOM    625  CA  TYR B  81      12.793 -44.901 -45.802  1.00 78.21           C  
ATOM    626  C   TYR B  81      14.223 -45.395 -45.982  1.00 78.21           C  
ATOM    627  O   TYR B  81      14.542 -46.042 -46.982  1.00 78.21           O  
ATOM    628  CB  TYR B  81      12.668 -43.466 -46.322  1.00 78.21           C  
ATOM    629  CG  TYR B  81      12.484 -43.375 -47.816  1.00 78.21           C  
ATOM    630  CD1 TYR B  81      13.527 -42.962 -48.643  1.00 78.21           C  
ATOM    631  CD2 TYR B  81      11.267 -43.701 -48.406  1.00 78.21           C  
ATOM    632  CE1 TYR B  81      13.361 -42.875 -50.022  1.00 78.21           C  
ATOM    633  CE2 TYR B  81      11.090 -43.618 -49.783  1.00 78.21           C  
ATOM    634  CZ  TYR B  81      12.140 -43.205 -50.581  1.00 78.21           C  
ATOM    635  OH  TYR B  81      11.971 -43.122 -51.946  1.00 78.21           O  
ATOM    636  N   GLY B  82      14.993 -45.090 -45.054  1.00 76.30           N  
ATOM    637  CA  GLY B  82      16.366 -45.569 -45.105  1.00 76.30           C  
ATOM    638  C   GLY B  82      16.475 -47.079 -45.008  1.00 76.30           C  
ATOM    639  O   GLY B  82      17.317 -47.690 -45.668  1.00 76.30           O  
ATOM    640  N   ALA B  83      15.646 -47.699 -44.225  1.00 74.00           N  
ATOM    641  CA  ALA B  83      15.657 -49.148 -44.047  1.00 74.00           C  
ATOM    642  C   ALA B  83      15.093 -49.857 -45.276  1.00 74.00           C  
ATOM    643  O   ALA B  83      15.690 -50.811 -45.780  1.00 74.00           O  
ATOM    644  CB  ALA B  83      14.864 -49.538 -42.802  1.00 74.00           C  
ATOM    645  N   ILE B  84      14.090 -49.326 -45.821  1.00 75.99           N  
ATOM    646  CA  ILE B  84      13.410 -49.978 -46.935  1.00 75.99           C  
ATOM    647  C   ILE B  84      14.237 -49.816 -48.209  1.00 75.99           C  
ATOM    648  O   ILE B  84      14.373 -50.760 -48.992  1.00 75.99           O  
ATOM    649  CB  ILE B  84      11.989 -49.407 -47.143  1.00 75.99           C  
ATOM    650  CG1 ILE B  84      11.074 -49.821 -45.985  1.00 75.99           C  
ATOM    651  CG2 ILE B  84      11.414 -49.864 -48.486  1.00 75.99           C  
ATOM    652  CD1 ILE B  84       9.705 -49.154 -46.009  1.00 75.99           C  
ATOM    653  N   GLN B  85      14.776 -48.671 -48.435  1.00 77.47           N  
ATOM    654  CA  GLN B  85      15.529 -48.420 -49.659  1.00 77.47           C  
ATOM    655  C   GLN B  85      16.968 -48.910 -49.527  1.00 77.47           C  
ATOM    656  O   GLN B  85      17.683 -49.027 -50.525  1.00 77.47           O  
ATOM    657  CB  GLN B  85      15.511 -46.931 -50.007  1.00 77.47           C  
ATOM    658  CG  GLN B  85      14.208 -46.463 -50.639  1.00 77.47           C  
ATOM    659  CD  GLN B  85      14.337 -45.115 -51.322  1.00 77.47           C  
ATOM    660  NE2 GLN B  85      13.268 -44.676 -51.978  1.00 77.47           N  
ATOM    661  OE1 GLN B  85      15.390 -44.471 -51.258  1.00 77.47           O  
ATOM    662  N   GLU B  86      17.325 -49.359 -48.405  1.00 72.23           N  
ATOM    663  CA  GLU B  86      18.681 -49.833 -48.149  1.00 72.23           C  
ATOM    664  C   GLU B  86      19.719 -48.837 -48.659  1.00 72.23           C  
ATOM    665  O   GLU B  86      20.663 -49.218 -49.354  1.00 72.23           O  
ATOM    666  CB  GLU B  86      18.904 -51.202 -48.797  1.00 72.23           C  
ATOM    667  CG  GLU B  86      18.041 -52.309 -48.207  1.00 72.23           C  
ATOM    668  CD  GLU B  86      18.388 -53.689 -48.742  1.00 72.23           C  
ATOM    669  OE1 GLU B  86      17.844 -54.693 -48.228  1.00 72.23           O  
ATOM    670  OE2 GLU B  86      19.210 -53.768 -49.681  1.00 72.23           O  
ATOM    671  N   SER B  87      19.292 -47.586 -48.479  1.00 75.42           N  
ATOM    672  CA  SER B  87      20.211 -46.525 -48.876  1.00 75.42           C  
ATOM    673  C   SER B  87      21.226 -46.233 -47.776  1.00 75.42           C  
ATOM    674  O   SER B  87      20.852 -45.859 -46.663  1.00 75.42           O  
ATOM    675  CB  SER B  87      19.441 -45.251 -49.223  1.00 75.42           C  
ATOM    676  OG  SER B  87      20.067 -44.113 -48.654  1.00 75.42           O  
ATOM    677  N   GLN B  88      22.496 -46.406 -48.012  1.00 74.33           N  
ATOM    678  CA  GLN B  88      23.574 -46.144 -47.065  1.00 74.33           C  
ATOM    679  C   GLN B  88      23.598 -44.675 -46.652  1.00 74.33           C  
ATOM    680  O   GLN B  88      23.859 -44.355 -45.491  1.00 74.33           O  
ATOM    681  CB  GLN B  88      24.924 -46.543 -47.664  1.00 74.33           C  
ATOM    682  CG  GLN B  88      25.147 -48.048 -47.728  1.00 74.33           C  
ATOM    683  CD  GLN B  88      26.540 -48.454 -47.286  1.00 74.33           C  
ATOM    684  NE2 GLN B  88      26.736 -49.749 -47.060  1.00 74.33           N  
ATOM    685  OE1 GLN B  88      27.433 -47.612 -47.148  1.00 74.33           O  
ATOM    686  N   CYS B  89      23.224 -43.824 -47.537  1.00 77.68           N  
ATOM    687  CA  CYS B  89      23.231 -42.393 -47.258  1.00 77.68           C  
ATOM    688  C   CYS B  89      22.099 -42.017 -46.310  1.00 77.68           C  
ATOM    689  O   CYS B  89      22.300 -41.244 -45.372  1.00 77.68           O  
ATOM    690  CB  CYS B  89      23.110 -41.593 -48.555  1.00 77.68           C  
ATOM    691  SG  CYS B  89      23.398 -39.822 -48.346  1.00 77.68           S  
ATOM    692  N   LEU B  90      21.014 -42.580 -46.470  1.00 80.02           N  
ATOM    693  CA  LEU B  90      19.862 -42.280 -45.628  1.00 80.02           C  
ATOM    694  C   LEU B  90      20.037 -42.876 -44.235  1.00 80.02           C  
ATOM    695  O   LEU B  90      19.636 -42.267 -43.240  1.00 80.02           O  
ATOM    696  CB  LEU B  90      18.578 -42.815 -46.267  1.00 80.02           C  
ATOM    697  CG  LEU B  90      17.325 -41.955 -46.094  1.00 80.02           C  
ATOM    698  CD1 LEU B  90      17.326 -40.808 -47.098  1.00 80.02           C  
ATOM    699  CD2 LEU B  90      16.067 -42.805 -46.244  1.00 80.02           C  
ATOM    700  N   LEU B  91      20.631 -44.000 -44.144  1.00 77.40           N  
ATOM    701  CA  LEU B  91      20.892 -44.641 -42.860  1.00 77.40           C  
ATOM    702  C   LEU B  91      21.986 -43.902 -42.097  1.00 77.40           C  
ATOM    703  O   LEU B  91      21.940 -43.812 -40.868  1.00 77.40           O  
ATOM    704  CB  LEU B  91      21.294 -46.104 -43.063  1.00 77.40           C  
ATOM    705  CG  LEU B  91      20.273 -47.155 -42.622  1.00 77.40           C  
ATOM    706  CD1 LEU B  91      19.829 -47.995 -43.816  1.00 77.40           C  
ATOM    707  CD2 LEU B  91      20.855 -48.039 -41.525  1.00 77.40           C  
ATOM    708  N   GLY B  92      22.914 -43.428 -42.867  1.00 80.10           N  
ATOM    709  CA  GLY B  92      23.934 -42.604 -42.239  1.00 80.10           C  
ATOM    710  C   GLY B  92      23.387 -41.315 -41.657  1.00 80.10           C  
ATOM    711  O   GLY B  92      23.762 -40.919 -40.550  1.00 80.10           O  
ATOM    712  N   THR B  93      22.530 -40.626 -42.384  1.00 83.39           N  
ATOM    713  CA  THR B  93      21.885 -39.409 -41.904  1.00 83.39           C  
ATOM    714  C   THR B  93      20.996 -39.706 -40.700  1.00 83.39           C  
ATOM    715  O   THR B  93      20.940 -38.919 -39.753  1.00 83.39           O  
ATOM    716  CB  THR B  93      21.047 -38.746 -43.014  1.00 83.39           C  
ATOM    717  CG2 THR B  93      20.586 -37.353 -42.596  1.00 83.39           C  
ATOM    718  OG1 THR B  93      21.839 -38.639 -44.203  1.00 83.39           O  
ATOM    719  N   PHE B  94      20.346 -40.765 -40.745  1.00 81.64           N  
ATOM    720  CA  PHE B  94      19.516 -41.208 -39.630  1.00 81.64           C  
ATOM    721  C   PHE B  94      20.361 -41.433 -38.382  1.00 81.64           C  
ATOM    722  O   PHE B  94      20.014 -40.962 -37.298  1.00 81.64           O  
ATOM    723  CB  PHE B  94      18.766 -42.494 -39.995  1.00 81.64           C  
ATOM    724  CG  PHE B  94      17.995 -43.093 -38.849  1.00 81.64           C  
ATOM    725  CD1 PHE B  94      18.351 -44.328 -38.325  1.00 81.64           C  
ATOM    726  CD2 PHE B  94      16.914 -42.418 -38.296  1.00 81.64           C  
ATOM    727  CE1 PHE B  94      17.640 -44.885 -37.265  1.00 81.64           C  
ATOM    728  CE2 PHE B  94      16.199 -42.968 -37.236  1.00 81.64           C  
ATOM    729  CZ  PHE B  94      16.563 -44.202 -36.723  1.00 81.64           C  
ATOM    730  N   PHE B  95      21.477 -42.061 -38.570  1.00 80.58           N  
ATOM    731  CA  PHE B  95      22.399 -42.315 -37.469  1.00 80.58           C  
ATOM    732  C   PHE B  95      22.917 -41.007 -36.883  1.00 80.58           C  
ATOM    733  O   PHE B  95      22.985 -40.850 -35.662  1.00 80.58           O  
ATOM    734  CB  PHE B  95      23.572 -43.181 -37.938  1.00 80.58           C  
ATOM    735  CG  PHE B  95      24.541 -43.535 -36.842  1.00 80.58           C  
ATOM    736  CD1 PHE B  95      25.688 -42.778 -36.638  1.00 80.58           C  
ATOM    737  CD2 PHE B  95      24.306 -44.627 -36.016  1.00 80.58           C  
ATOM    738  CE1 PHE B  95      26.587 -43.104 -35.625  1.00 80.58           C  
ATOM    739  CE2 PHE B  95      25.199 -44.958 -35.001  1.00 80.58           C  
ATOM    740  CZ  PHE B  95      26.340 -44.195 -34.808  1.00 80.58           C  
ATOM    741  N   THR B  96      23.206 -40.094 -37.716  1.00 85.90           N  
ATOM    742  CA  THR B  96      23.702 -38.799 -37.264  1.00 85.90           C  
ATOM    743  C   THR B  96      22.613 -38.033 -36.518  1.00 85.90           C  
ATOM    744  O   THR B  96      22.878 -37.416 -35.484  1.00 85.90           O  
ATOM    745  CB  THR B  96      24.212 -37.953 -38.446  1.00 85.90           C  
ATOM    746  CG2 THR B  96      24.925 -36.697 -37.956  1.00 85.90           C  
ATOM    747  OG1 THR B  96      25.123 -38.734 -39.227  1.00 85.90           O  
ATOM    748  N   CYS B  97      21.431 -38.045 -36.894  1.00 86.56           N  
ATOM    749  CA  CYS B  97      20.307 -37.383 -36.242  1.00 86.56           C  
ATOM    750  C   CYS B  97      20.036 -37.993 -34.872  1.00 86.56           C  
ATOM    751  O   CYS B  97      19.733 -37.275 -33.917  1.00 86.56           O  
ATOM    752  CB  CYS B  97      19.053 -37.477 -37.110  1.00 86.56           C  
ATOM    753  SG  CYS B  97      19.084 -36.393 -38.553  1.00 86.56           S  
ATOM    754  N   LEU B  98      20.108 -39.276 -34.792  1.00 85.20           N  
ATOM    755  CA  LEU B  98      19.899 -39.948 -33.513  1.00 85.20           C  
ATOM    756  C   LEU B  98      21.001 -39.585 -32.522  1.00 85.20           C  
ATOM    757  O   LEU B  98      20.742 -39.434 -31.327  1.00 85.20           O  
ATOM    758  CB  LEU B  98      19.851 -41.466 -33.706  1.00 85.20           C  
ATOM    759  CG  LEU B  98      18.548 -42.037 -34.267  1.00 85.20           C  
ATOM    760  CD1 LEU B  98      18.679 -43.540 -34.490  1.00 85.20           C  
ATOM    761  CD2 LEU B  98      17.383 -41.730 -33.332  1.00 85.20           C  
ATOM    762  N   VAL B  99      22.211 -39.468 -33.047  1.00 88.08           N  
ATOM    763  CA  VAL B  99      23.325 -39.071 -32.193  1.00 88.08           C  
ATOM    764  C   VAL B  99      23.102 -37.651 -31.680  1.00 88.08           C  
ATOM    765  O   VAL B  99      23.323 -37.368 -30.500  1.00 88.08           O  
ATOM    766  CB  VAL B  99      24.674 -39.163 -32.940  1.00 88.08           C  
ATOM    767  CG1 VAL B  99      25.784 -38.488 -32.135  1.00 88.08           C  
ATOM    768  CG2 VAL B  99      25.028 -40.620 -33.226  1.00 88.08           C  
ATOM    769  N   ILE B 100      22.642 -36.802 -32.484  1.00 88.55           N  
ATOM    770  CA  ILE B 100      22.365 -35.420 -32.107  1.00 88.55           C  
ATOM    771  C   ILE B 100      21.199 -35.377 -31.122  1.00 88.55           C  
ATOM    772  O   ILE B 100      21.247 -34.654 -30.124  1.00 88.55           O  
ATOM    773  CB  ILE B 100      22.055 -34.547 -33.343  1.00 88.55           C  
ATOM    774  CG1 ILE B 100      23.290 -34.441 -34.246  1.00 88.55           C  
ATOM    775  CG2 ILE B 100      21.568 -33.159 -32.916  1.00 88.55           C  
ATOM    776  CD1 ILE B 100      23.016 -33.795 -35.597  1.00 88.55           C  
ATOM    777  N   LEU B 101      20.186 -36.113 -31.379  1.00 87.34           N  
ATOM    778  CA  LEU B 101      19.028 -36.170 -30.494  1.00 87.34           C  
ATOM    779  C   LEU B 101      19.414 -36.731 -29.128  1.00 87.34           C  
ATOM    780  O   LEU B 101      18.929 -36.258 -28.099  1.00 87.34           O  
ATOM    781  CB  LEU B 101      17.920 -37.025 -31.114  1.00 87.34           C  
ATOM    782  CG  LEU B 101      17.066 -36.351 -32.189  1.00 87.34           C  
ATOM    783  CD1 LEU B 101      16.155 -37.373 -32.860  1.00 87.34           C  
ATOM    784  CD2 LEU B 101      16.249 -35.213 -31.588  1.00 87.34           C  
ATOM    785  N   PHE B 102      20.251 -37.687 -29.136  1.00 87.38           N  
ATOM    786  CA  PHE B 102      20.743 -38.278 -27.896  1.00 87.38           C  
ATOM    787  C   PHE B 102      21.550 -37.263 -27.096  1.00 87.38           C  
ATOM    788  O   PHE B 102      21.366 -37.130 -25.884  1.00 87.38           O  
ATOM    789  CB  PHE B 102      21.598 -39.514 -28.190  1.00 87.38           C  
ATOM    790  CG  PHE B 102      22.128 -40.193 -26.956  1.00 87.38           C  
ATOM    791  CD1 PHE B 102      23.460 -40.052 -26.585  1.00 87.38           C  
ATOM    792  CD2 PHE B 102      21.294 -40.974 -26.166  1.00 87.38           C  
ATOM    793  CE1 PHE B 102      23.953 -40.679 -25.444  1.00 87.38           C  
ATOM    794  CE2 PHE B 102      21.779 -41.603 -25.024  1.00 87.38           C  
ATOM    795  CZ  PHE B 102      23.109 -41.456 -24.665  1.00 87.38           C  
ATOM    796  N   ALA B 103      22.383 -36.543 -27.814  1.00 90.60           N  
ATOM    797  CA  ALA B 103      23.176 -35.503 -27.164  1.00 90.60           C  
ATOM    798  C   ALA B 103      22.281 -34.398 -26.608  1.00 90.60           C  
ATOM    799  O   ALA B 103      22.496 -33.919 -25.492  1.00 90.60           O  
ATOM    800  CB  ALA B 103      24.193 -34.919 -28.142  1.00 90.60           C  
ATOM    801  N   CYS B 104      21.279 -34.034 -27.277  1.00 88.68           N  
ATOM    802  CA  CYS B 104      20.333 -33.014 -26.837  1.00 88.68           C  
ATOM    803  C   CYS B 104      19.499 -33.513 -25.663  1.00 88.68           C  
ATOM    804  O   CYS B 104      19.194 -32.750 -24.745  1.00 88.68           O  
ATOM    805  CB  CYS B 104      19.415 -32.605 -27.989  1.00 88.68           C  
ATOM    806  SG  CYS B 104      20.236 -31.619 -29.260  1.00 88.68           S  
ATOM    807  N   GLU B 105      19.142 -34.708 -25.693  1.00 86.54           N  
ATOM    808  CA  GLU B 105      18.372 -35.299 -24.603  1.00 86.54           C  
ATOM    809  C   GLU B 105      19.178 -35.320 -23.307  1.00 86.54           C  
ATOM    810  O   GLU B 105      18.663 -34.970 -22.243  1.00 86.54           O  
ATOM    811  CB  GLU B 105      17.923 -36.716 -24.966  1.00 86.54           C  
ATOM    812  CG  GLU B 105      17.000 -37.352 -23.937  1.00 86.54           C  
ATOM    813  CD  GLU B 105      16.615 -38.783 -24.279  1.00 86.54           C  
ATOM    814  OE1 GLU B 105      15.971 -39.454 -23.443  1.00 86.54           O  
ATOM    815  OE2 GLU B 105      16.964 -39.236 -25.392  1.00 86.54           O  
ATOM    816  N   VAL B 106      20.424 -35.709 -23.465  1.00 89.26           N  
ATOM    817  CA  VAL B 106      21.301 -35.739 -22.299  1.00 89.26           C  
ATOM    818  C   VAL B 106      21.522 -34.320 -21.781  1.00 89.26           C  
ATOM    819  O   VAL B 106      21.455 -34.076 -20.574  1.00 89.26           O  
ATOM    820  CB  VAL B 106      22.658 -36.403 -22.627  1.00 89.26           C  
ATOM    821  CG1 VAL B 106      23.626 -36.261 -21.454  1.00 89.26           C  
ATOM    822  CG2 VAL B 106      22.458 -37.875 -22.984  1.00 89.26           C  
ATOM    823  N   ALA B 107      21.698 -33.444 -22.696  1.00 91.09           N  
ATOM    824  CA  ALA B 107      21.885 -32.046 -22.314  1.00 91.09           C  
ATOM    825  C   ALA B 107      20.624 -31.483 -21.666  1.00 91.09           C  
ATOM    826  O   ALA B 107      20.696 -30.807 -20.637  1.00 91.09           O  
ATOM    827  CB  ALA B 107      22.273 -31.210 -23.532  1.00 91.09           C  
ATOM    828  N   ALA B 108      19.514 -31.737 -22.175  1.00 88.59           N  
ATOM    829  CA  ALA B 108      18.235 -31.293 -21.628  1.00 88.59           C  
ATOM    830  C   ALA B 108      17.945 -31.969 -20.290  1.00 88.59           C  
ATOM    831  O   ALA B 108      17.397 -31.346 -19.378  1.00 88.59           O  
ATOM    832  CB  ALA B 108      17.106 -31.575 -22.617  1.00 88.59           C  
ATOM    833  N   GLY B 109      18.326 -33.244 -20.232  1.00 87.23           N  
ATOM    834  CA  GLY B 109      18.168 -33.959 -18.975  1.00 87.23           C  
ATOM    835  C   GLY B 109      19.004 -33.380 -17.849  1.00 87.23           C  
ATOM    836  O   GLY B 109      18.502 -33.162 -16.745  1.00 87.23           O  
ATOM    837  N   ILE B 110      20.211 -33.061 -18.095  1.00 89.55           N  
ATOM    838  CA  ILE B 110      21.102 -32.469 -17.103  1.00 89.55           C  
ATOM    839  C   ILE B 110      20.623 -31.061 -16.755  1.00 89.55           C  
ATOM    840  O   ILE B 110      20.502 -30.713 -15.579  1.00 89.55           O  
ATOM    841  CB  ILE B 110      22.562 -32.429 -17.607  1.00 89.55           C  
ATOM    842  CG1 ILE B 110      23.098 -33.852 -17.801  1.00 89.55           C  
ATOM    843  CG2 ILE B 110      23.446 -31.638 -16.639  1.00 89.55           C  
ATOM    844  CD1 ILE B 110      24.475 -33.912 -18.448  1.00 89.55           C  
ATOM    845  N   TRP B 111      20.346 -30.342 -17.697  1.00 88.27           N  
ATOM    846  CA  TRP B 111      19.869 -28.980 -17.485  1.00 88.27           C  
ATOM    847  C   TRP B 111      18.537 -28.980 -16.742  1.00 88.27           C  
ATOM    848  O   TRP B 111      18.322 -28.167 -15.839  1.00 88.27           O  
ATOM    849  CB  TRP B 111      19.721 -28.248 -18.822  1.00 88.27           C  
ATOM    850  CG  TRP B 111      19.292 -26.817 -18.689  1.00 88.27           C  
ATOM    851  CD1 TRP B 111      20.097 -25.730 -18.487  1.00 88.27           C  
ATOM    852  CD2 TRP B 111      17.952 -26.320 -18.744  1.00 88.27           C  
ATOM    853  CE2 TRP B 111      18.019 -24.919 -18.568  1.00 88.27           C  
ATOM    854  CE3 TRP B 111      16.699 -26.921 -18.925  1.00 88.27           C  
ATOM    855  NE1 TRP B 111      19.337 -24.587 -18.414  1.00 88.27           N  
ATOM    856  CZ2 TRP B 111      16.879 -24.111 -18.569  1.00 88.27           C  
ATOM    857  CZ3 TRP B 111      15.567 -26.115 -18.926  1.00 88.27           C  
ATOM    858  CH2 TRP B 111      15.667 -24.725 -18.748  1.00 88.27           C  
ATOM    859  N   GLY B 112      17.597 -29.782 -17.148  1.00 86.16           N  
ATOM    860  CA  GLY B 112      16.315 -29.911 -16.474  1.00 86.16           C  
ATOM    861  C   GLY B 112      16.443 -30.316 -15.019  1.00 86.16           C  
ATOM    862  O   GLY B 112      15.682 -29.850 -14.168  1.00 86.16           O  
ATOM    863  N   PHE B 113      17.452 -31.154 -14.786  1.00 86.38           N  
ATOM    864  CA  PHE B 113      17.676 -31.617 -13.422  1.00 86.38           C  
ATOM    865  C   PHE B 113      18.254 -30.501 -12.560  1.00 86.38           C  
ATOM    866  O   PHE B 113      17.829 -30.307 -11.419  1.00 86.38           O  
ATOM    867  CB  PHE B 113      18.613 -32.828 -13.411  1.00 86.38           C  
ATOM    868  CG  PHE B 113      18.854 -33.397 -12.039  1.00 86.38           C  
ATOM    869  CD1 PHE B 113      20.028 -33.116 -11.350  1.00 86.38           C  
ATOM    870  CD2 PHE B 113      17.906 -34.215 -11.438  1.00 86.38           C  
ATOM    871  CE1 PHE B 113      20.252 -33.642 -10.080  1.00 86.38           C  
ATOM    872  CE2 PHE B 113      18.123 -34.744 -10.168  1.00 86.38           C  
ATOM    873  CZ  PHE B 113      19.298 -34.457  -9.492  1.00 86.38           C  
ATOM    874  N   VAL B 114      19.161 -29.740 -13.065  1.00 89.33           N  
ATOM    875  CA  VAL B 114      19.790 -28.648 -12.331  1.00 89.33           C  
ATOM    876  C   VAL B 114      18.785 -27.515 -12.128  1.00 89.33           C  
ATOM    877  O   VAL B 114      18.779 -26.862 -11.082  1.00 89.33           O  
ATOM    878  CB  VAL B 114      21.045 -28.121 -13.061  1.00 89.33           C  
ATOM    879  CG1 VAL B 114      21.570 -26.853 -12.390  1.00 89.33           C  
ATOM    880  CG2 VAL B 114      22.129 -29.197 -13.098  1.00 89.33           C  
ATOM    881  N   ASN B 115      17.914 -27.358 -13.038  1.00 89.90           N  
ATOM    882  CA  ASN B 115      16.933 -26.280 -12.985  1.00 89.90           C  
ATOM    883  C   ASN B 115      15.518 -26.819 -12.795  1.00 89.90           C  
ATOM    884  O   ASN B 115      14.576 -26.334 -13.425  1.00 89.90           O  
ATOM    885  CB  ASN B 115      17.010 -25.422 -14.250  1.00 89.90           C  
ATOM    886  CG  ASN B 115      18.306 -24.641 -14.347  1.00 89.90           C  
ATOM    887  ND2 ASN B 115      18.933 -24.677 -15.517  1.00 89.90           N  
ATOM    888  OD1 ASN B 115      18.740 -24.011 -13.381  1.00 89.90           O  
ATOM    889  N   LYS B 116      15.390 -27.836 -12.068  1.00 89.32           N  
ATOM    890  CA  LYS B 116      14.103 -28.496 -11.871  1.00 89.32           C  
ATOM    891  C   LYS B 116      13.070 -27.528 -11.303  1.00 89.32           C  
ATOM    892  O   LYS B 116      11.902 -27.556 -11.697  1.00 89.32           O  
ATOM    893  CB  LYS B 116      14.255 -29.704 -10.944  1.00 89.32           C  
ATOM    894  CG  LYS B 116      14.787 -29.359  -9.562  1.00 89.32           C  
ATOM    895  CD  LYS B 116      15.026 -30.611  -8.726  1.00 89.32           C  
ATOM    896  CE  LYS B 116      15.590 -30.270  -7.354  1.00 89.32           C  
ATOM    897  NZ  LYS B 116      15.837 -31.494  -6.537  1.00 89.32           N  
ATOM    898  N   ASP B 117      13.526 -26.661 -10.398  1.00 87.31           N  
ATOM    899  CA  ASP B 117      12.602 -25.711  -9.786  1.00 87.31           C  
ATOM    900  C   ASP B 117      12.116 -24.684 -10.805  1.00 87.31           C  
ATOM    901  O   ASP B 117      10.949 -24.288 -10.786  1.00 87.31           O  
ATOM    902  CB  ASP B 117      13.266 -25.004  -8.602  1.00 87.31           C  
ATOM    903  CG  ASP B 117      13.673 -25.959  -7.493  1.00 87.31           C  
ATOM    904  OD1 ASP B 117      12.977 -26.976  -7.278  1.00 87.31           O  
ATOM    905  OD2 ASP B 117      14.694 -25.690  -6.825  1.00 87.31           O  
ATOM    906  N   GLN B 118      12.989 -24.268 -11.669  1.00 87.13           N  
ATOM    907  CA  GLN B 118      12.617 -23.323 -12.716  1.00 87.13           C  
ATOM    908  C   GLN B 118      11.642 -23.954 -13.705  1.00 87.13           C  
ATOM    909  O   GLN B 118      10.696 -23.303 -14.154  1.00 87.13           O  
ATOM    910  CB  GLN B 118      13.859 -22.820 -13.452  1.00 87.13           C  
ATOM    911  CG  GLN B 118      13.570 -21.726 -14.472  1.00 87.13           C  
ATOM    912  CD  GLN B 118      13.082 -20.440 -13.831  1.00 87.13           C  
ATOM    913  NE2 GLN B 118      12.260 -19.690 -14.557  1.00 87.13           N  
ATOM    914  OE1 GLN B 118      13.442 -20.123 -12.693  1.00 87.13           O  
ATOM    915  N   ILE B 119      11.822 -25.113 -14.030  1.00 86.42           N  
ATOM    916  CA  ILE B 119      10.940 -25.816 -14.954  1.00 86.42           C  
ATOM    917  C   ILE B 119       9.566 -26.004 -14.314  1.00 86.42           C  
ATOM    918  O   ILE B 119       8.538 -25.836 -14.974  1.00 86.42           O  
ATOM    919  CB  ILE B 119      11.529 -27.181 -15.370  1.00 86.42           C  
ATOM    920  CG1 ILE B 119      12.854 -26.986 -16.115  1.00 86.42           C  
ATOM    921  CG2 ILE B 119      10.528 -27.962 -16.227  1.00 86.42           C  
ATOM    922  CD1 ILE B 119      13.564 -28.287 -16.466  1.00 86.42           C  
ATOM    923  N   ALA B 120       9.612 -26.372 -13.077  1.00 88.86           N  
ATOM    924  CA  ALA B 120       8.353 -26.519 -12.351  1.00 88.86           C  
ATOM    925  C   ALA B 120       7.559 -25.215 -12.358  1.00 88.86           C  
ATOM    926  O   ALA B 120       6.345 -25.222 -12.574  1.00 88.86           O  
ATOM    927  CB  ALA B 120       8.615 -26.970 -10.916  1.00 88.86           C  
ATOM    928  N   LYS B 121       8.198 -24.145 -12.173  1.00 85.81           N  
ATOM    929  CA  LYS B 121       7.570 -22.827 -12.198  1.00 85.81           C  
ATOM    930  C   LYS B 121       7.020 -22.507 -13.586  1.00 85.81           C  
ATOM    931  O   LYS B 121       5.920 -21.966 -13.713  1.00 85.81           O  
ATOM    932  CB  LYS B 121       8.565 -21.750 -11.767  1.00 85.81           C  
ATOM    933  CG  LYS B 121       7.915 -20.434 -11.362  1.00 85.81           C  
ATOM    934  CD  LYS B 121       8.950 -19.421 -10.889  1.00 85.81           C  
ATOM    935  CE  LYS B 121       8.314 -18.074 -10.576  1.00 85.81           C  
ATOM    936  NZ  LYS B 121       9.318 -17.091 -10.072  1.00 85.81           N  
ATOM    937  N   ASP B 122       7.754 -22.826 -14.576  1.00 85.23           N  
ATOM    938  CA  ASP B 122       7.319 -22.589 -15.949  1.00 85.23           C  
ATOM    939  C   ASP B 122       6.078 -23.413 -16.283  1.00 85.23           C  
ATOM    940  O   ASP B 122       5.168 -22.927 -16.959  1.00 85.23           O  
ATOM    941  CB  ASP B 122       8.445 -22.912 -16.933  1.00 85.23           C  
ATOM    942  CG  ASP B 122       9.583 -21.908 -16.884  1.00 85.23           C  
ATOM    943  OD1 ASP B 122       9.378 -20.777 -16.392  1.00 85.23           O  
ATOM    944  OD2 ASP B 122      10.694 -22.248 -17.344  1.00 85.23           O  
ATOM    945  N   VAL B 123       6.049 -24.579 -15.785  1.00 88.45           N  
ATOM    946  CA  VAL B 123       4.901 -25.450 -16.018  1.00 88.45           C  
ATOM    947  C   VAL B 123       3.684 -24.913 -15.269  1.00 88.45           C  
ATOM    948  O   VAL B 123       2.566 -24.935 -15.789  1.00 88.45           O  
ATOM    949  CB  VAL B 123       5.194 -26.904 -15.586  1.00 88.45           C  
ATOM    950  CG1 VAL B 123       3.919 -27.746 -15.619  1.00 88.45           C  
ATOM    951  CG2 VAL B 123       6.268 -27.520 -16.481  1.00 88.45           C  
ATOM    952  N   LYS B 124       3.900 -24.557 -14.149  1.00 87.21           N  
ATOM    953  CA  LYS B 124       2.815 -23.959 -13.376  1.00 87.21           C  
ATOM    954  C   LYS B 124       2.245 -22.735 -14.085  1.00 87.21           C  
ATOM    955  O   LYS B 124       1.025 -22.577 -14.177  1.00 87.21           O  
ATOM    956  CB  LYS B 124       3.301 -23.575 -11.978  1.00 87.21           C  
ATOM    957  CG  LYS B 124       3.542 -24.764 -11.059  1.00 87.21           C  
ATOM    958  CD  LYS B 124       4.062 -24.320  -9.697  1.00 87.21           C  
ATOM    959  CE  LYS B 124       4.644 -25.488  -8.912  1.00 87.21           C  
ATOM    960  NZ  LYS B 124       5.180 -25.054  -7.588  1.00 87.21           N  
ATOM    961  N   GLN B 125       3.147 -21.912 -14.583  1.00 84.02           N  
ATOM    962  CA  GLN B 125       2.714 -20.724 -15.311  1.00 84.02           C  
ATOM    963  C   GLN B 125       1.946 -21.103 -16.574  1.00 84.02           C  
ATOM    964  O   GLN B 125       0.969 -20.443 -16.934  1.00 84.02           O  
ATOM    965  CB  GLN B 125       3.915 -19.848 -15.670  1.00 84.02           C  
ATOM    966  CG  GLN B 125       3.538 -18.438 -16.108  1.00 84.02           C  
ATOM    967  CD  GLN B 125       4.748 -17.561 -16.367  1.00 84.02           C  
ATOM    968  NE2 GLN B 125       4.506 -16.327 -16.796  1.00 84.02           N  
ATOM    969  OE1 GLN B 125       5.893 -17.988 -16.181  1.00 84.02           O  
ATOM    970  N   PHE B 126       2.422 -22.055 -17.184  1.00 84.56           N  
ATOM    971  CA  PHE B 126       1.720 -22.574 -18.353  1.00 84.56           C  
ATOM    972  C   PHE B 126       0.313 -23.027 -17.981  1.00 84.56           C  
ATOM    973  O   PHE B 126      -0.658 -22.667 -18.650  1.00 84.56           O  
ATOM    974  CB  PHE B 126       2.498 -23.736 -18.977  1.00 84.56           C  
ATOM    975  CG  PHE B 126       1.780 -24.401 -20.121  1.00 84.56           C  
ATOM    976  CD1 PHE B 126       1.125 -25.613 -19.938  1.00 84.56           C  
ATOM    977  CD2 PHE B 126       1.761 -23.814 -21.379  1.00 84.56           C  
ATOM    978  CE1 PHE B 126       0.461 -26.232 -20.994  1.00 84.56           C  
ATOM    979  CE2 PHE B 126       1.099 -24.426 -22.440  1.00 84.56           C  
ATOM    980  CZ  PHE B 126       0.451 -25.635 -22.245  1.00 84.56           C  
ATOM    981  N   TYR B 127       0.179 -23.745 -16.947  1.00 86.39           N  
ATOM    982  CA  TYR B 127      -1.103 -24.239 -16.459  1.00 86.39           C  
ATOM    983  C   TYR B 127      -2.017 -23.085 -16.061  1.00 86.39           C  
ATOM    984  O   TYR B 127      -3.196 -23.066 -16.419  1.00 86.39           O  
ATOM    985  CB  TYR B 127      -0.900 -25.178 -15.267  1.00 86.39           C  
ATOM    986  CG  TYR B 127      -2.183 -25.568 -14.574  1.00 86.39           C  
ATOM    987  CD1 TYR B 127      -2.546 -24.991 -13.360  1.00 86.39           C  
ATOM    988  CD2 TYR B 127      -3.035 -26.515 -15.133  1.00 86.39           C  
ATOM    989  CE1 TYR B 127      -3.726 -25.349 -12.717  1.00 86.39           C  
ATOM    990  CE2 TYR B 127      -4.218 -26.881 -14.499  1.00 86.39           C  
ATOM    991  CZ  TYR B 127      -4.555 -26.292 -13.293  1.00 86.39           C  
ATOM    992  OH  TYR B 127      -5.725 -26.649 -12.662  1.00 86.39           O  
ATOM    993  N   ASP B 128      -1.488 -22.179 -15.344  1.00 83.35           N  
ATOM    994  CA  ASP B 128      -2.273 -21.039 -14.881  1.00 83.35           C  
ATOM    995  C   ASP B 128      -2.842 -20.248 -16.058  1.00 83.35           C  
ATOM    996  O   ASP B 128      -3.997 -19.820 -16.024  1.00 83.35           O  
ATOM    997  CB  ASP B 128      -1.421 -20.126 -13.996  1.00 83.35           C  
ATOM    998  CG  ASP B 128      -1.126 -20.727 -12.633  1.00 83.35           C  
ATOM    999  OD1 ASP B 128      -1.721 -21.770 -12.285  1.00 83.35           O  
ATOM   1000  OD2 ASP B 128      -0.292 -20.152 -11.901  1.00 83.35           O  
ATOM   1001  N   GLN B 129      -2.035 -20.053 -17.043  1.00 82.15           N  
ATOM   1002  CA  GLN B 129      -2.486 -19.323 -18.223  1.00 82.15           C  
ATOM   1003  C   GLN B 129      -3.555 -20.108 -18.979  1.00 82.15           C  
ATOM   1004  O   GLN B 129      -4.529 -19.530 -19.468  1.00 82.15           O  
ATOM   1005  CB  GLN B 129      -1.308 -19.016 -19.148  1.00 82.15           C  
ATOM   1006  CG  GLN B 129      -0.385 -17.923 -18.627  1.00 82.15           C  
ATOM   1007  CD  GLN B 129       0.781 -17.646 -19.558  1.00 82.15           C  
ATOM   1008  NE2 GLN B 129       1.620 -16.684 -19.187  1.00 82.15           N  
ATOM   1009  OE1 GLN B 129       0.926 -18.290 -20.601  1.00 82.15           O  
ATOM   1010  N   ALA B 130      -3.389 -21.291 -19.010  1.00 83.26           N  
ATOM   1011  CA  ALA B 130      -4.386 -22.142 -19.655  1.00 83.26           C  
ATOM   1012  C   ALA B 130      -5.697 -22.139 -18.874  1.00 83.26           C  
ATOM   1013  O   ALA B 130      -6.778 -22.068 -19.464  1.00 83.26           O  
ATOM   1014  CB  ALA B 130      -3.857 -23.567 -19.796  1.00 83.26           C  
ATOM   1015  N   LEU B 131      -5.598 -22.271 -17.628  1.00 83.37           N  
ATOM   1016  CA  LEU B 131      -6.775 -22.274 -16.767  1.00 83.37           C  
ATOM   1017  C   LEU B 131      -7.518 -20.945 -16.858  1.00 83.37           C  
ATOM   1018  O   LEU B 131      -8.746 -20.921 -16.962  1.00 83.37           O  
ATOM   1019  CB  LEU B 131      -6.379 -22.554 -15.316  1.00 83.37           C  
ATOM   1020  CG  LEU B 131      -7.527 -22.686 -14.313  1.00 83.37           C  
ATOM   1021  CD1 LEU B 131      -8.378 -23.908 -14.641  1.00 83.37           C  
ATOM   1022  CD2 LEU B 131      -6.985 -22.771 -12.890  1.00 83.37           C  
ATOM   1023  N   GLN B 132      -6.775 -19.924 -16.821  1.00 78.70           N  
ATOM   1024  CA  GLN B 132      -7.386 -18.602 -16.927  1.00 78.70           C  
ATOM   1025  C   GLN B 132      -8.128 -18.443 -18.251  1.00 78.70           C  
ATOM   1026  O   GLN B 132      -9.252 -17.939 -18.282  1.00 78.70           O  
ATOM   1027  CB  GLN B 132      -6.326 -17.508 -16.784  1.00 78.70           C  
ATOM   1028  CG  GLN B 132      -6.905 -16.108 -16.630  1.00 78.70           C  
ATOM   1029  CD  GLN B 132      -5.839 -15.054 -16.399  1.00 78.70           C  
ATOM   1030  NE2 GLN B 132      -6.266 -13.811 -16.204  1.00 78.70           N  
ATOM   1031  OE1 GLN B 132      -4.641 -15.355 -16.395  1.00 78.70           O  
ATOM   1032  N   GLN B 133      -7.519 -18.851 -19.274  1.00 77.41           N  
ATOM   1033  CA  GLN B 133      -8.149 -18.780 -20.588  1.00 77.41           C  
ATOM   1034  C   GLN B 133      -9.384 -19.673 -20.655  1.00 77.41           C  
ATOM   1035  O   GLN B 133     -10.391 -19.304 -21.265  1.00 77.41           O  
ATOM   1036  CB  GLN B 133      -7.155 -19.175 -21.682  1.00 77.41           C  
ATOM   1037  CG  GLN B 133      -7.627 -18.841 -23.091  1.00 77.41           C  
ATOM   1038  CD  GLN B 133      -6.546 -19.047 -24.136  1.00 77.41           C  
ATOM   1039  NE2 GLN B 133      -6.891 -18.819 -25.399  1.00 77.41           N  
ATOM   1040  OE1 GLN B 133      -5.410 -19.407 -23.811  1.00 77.41           O  
ATOM   1041  N   ALA B 134      -9.311 -20.761 -19.983  1.00 79.58           N  
ATOM   1042  CA  ALA B 134     -10.416 -21.716 -20.001  1.00 79.58           C  
ATOM   1043  C   ALA B 134     -11.599 -21.201 -19.187  1.00 79.58           C  
ATOM   1044  O   ALA B 134     -12.754 -21.494 -19.507  1.00 79.58           O  
ATOM   1045  CB  ALA B 134      -9.957 -23.071 -19.465  1.00 79.58           C  
ATOM   1046  N   VAL B 135     -11.308 -20.470 -18.209  1.00 74.85           N  
ATOM   1047  CA  VAL B 135     -12.353 -19.979 -17.318  1.00 74.85           C  
ATOM   1048  C   VAL B 135     -12.976 -18.712 -17.900  1.00 74.85           C  
ATOM   1049  O   VAL B 135     -14.191 -18.518 -17.825  1.00 74.85           O  
ATOM   1050  CB  VAL B 135     -11.804 -19.701 -15.901  1.00 74.85           C  
ATOM   1051  CG1 VAL B 135     -12.833 -18.943 -15.062  1.00 74.85           C  
ATOM   1052  CG2 VAL B 135     -11.411 -21.008 -15.215  1.00 74.85           C  
ATOM   1053  N   VAL B 136     -12.207 -17.899 -18.521  1.00 69.97           N  
ATOM   1054  CA  VAL B 136     -12.671 -16.603 -19.005  1.00 69.97           C  
ATOM   1055  C   VAL B 136     -13.371 -16.776 -20.351  1.00 69.97           C  
ATOM   1056  O   VAL B 136     -14.405 -16.152 -20.605  1.00 69.97           O  
ATOM   1057  CB  VAL B 136     -11.506 -15.596 -19.136  1.00 69.97           C  
ATOM   1058  CG1 VAL B 136     -11.989 -14.289 -19.762  1.00 69.97           C  
ATOM   1059  CG2 VAL B 136     -10.870 -15.335 -17.770  1.00 69.97           C  
ATOM   1060  N   ASP B 137     -12.744 -17.541 -21.133  1.00 71.13           N  
ATOM   1061  CA  ASP B 137     -13.263 -17.740 -22.483  1.00 71.13           C  
ATOM   1062  C   ASP B 137     -13.944 -19.100 -22.614  1.00 71.13           C  
ATOM   1063  O   ASP B 137     -13.273 -20.129 -22.721  1.00 71.13           O  
ATOM   1064  CB  ASP B 137     -12.140 -17.614 -23.514  1.00 71.13           C  
ATOM   1065  CG  ASP B 137     -12.652 -17.369 -24.923  1.00 71.13           C  
ATOM   1066  OD1 ASP B 137     -13.875 -17.483 -25.155  1.00 71.13           O  
ATOM   1067  OD2 ASP B 137     -11.825 -17.062 -25.809  1.00 71.13           O  
ATOM   1068  N   ASP B 138     -15.228 -19.107 -22.606  1.00 73.77           N  
ATOM   1069  CA  ASP B 138     -16.001 -20.341 -22.708  1.00 73.77           C  
ATOM   1070  C   ASP B 138     -15.781 -21.017 -24.060  1.00 73.77           C  
ATOM   1071  O   ASP B 138     -16.010 -22.220 -24.203  1.00 73.77           O  
ATOM   1072  CB  ASP B 138     -17.489 -20.062 -22.496  1.00 73.77           C  
ATOM   1073  CG  ASP B 138     -17.922 -20.218 -21.049  1.00 73.77           C  
ATOM   1074  OD1 ASP B 138     -17.199 -20.868 -20.263  1.00 73.77           O  
ATOM   1075  OD2 ASP B 138     -18.997 -19.689 -20.691  1.00 73.77           O  
ATOM   1076  N   ASP B 139     -15.273 -20.274 -24.965  1.00 73.52           N  
ATOM   1077  CA  ASP B 139     -15.096 -20.827 -26.304  1.00 73.52           C  
ATOM   1078  C   ASP B 139     -13.664 -21.315 -26.512  1.00 73.52           C  
ATOM   1079  O   ASP B 139     -13.308 -21.761 -27.605  1.00 73.52           O  
ATOM   1080  CB  ASP B 139     -15.458 -19.788 -27.367  1.00 73.52           C  
ATOM   1081  CG  ASP B 139     -16.945 -19.488 -27.420  1.00 73.52           C  
ATOM   1082  OD1 ASP B 139     -17.760 -20.379 -27.099  1.00 73.52           O  
ATOM   1083  OD2 ASP B 139     -17.307 -18.350 -27.792  1.00 73.52           O  
ATOM   1084  N   ALA B 140     -12.884 -21.240 -25.462  1.00 77.91           N  
ATOM   1085  CA  ALA B 140     -11.499 -21.692 -25.558  1.00 77.91           C  
ATOM   1086  C   ALA B 140     -11.403 -23.207 -25.398  1.00 77.91           C  
ATOM   1087  O   ALA B 140     -10.859 -23.699 -24.408  1.00 77.91           O  
ATOM   1088  CB  ALA B 140     -10.638 -20.994 -24.508  1.00 77.91           C  
ATOM   1089  N   ASN B 141     -11.825 -23.897 -26.390  1.00 80.24           N  
ATOM   1090  CA  ASN B 141     -11.835 -25.356 -26.375  1.00 80.24           C  
ATOM   1091  C   ASN B 141     -10.426 -25.925 -26.244  1.00 80.24           C  
ATOM   1092  O   ASN B 141     -10.226 -26.962 -25.609  1.00 80.24           O  
ATOM   1093  CB  ASN B 141     -12.513 -25.901 -27.632  1.00 80.24           C  
ATOM   1094  CG  ASN B 141     -14.002 -25.613 -27.665  1.00 80.24           C  
ATOM   1095  ND2 ASN B 141     -14.564 -25.527 -28.866  1.00 80.24           N  
ATOM   1096  OD1 ASN B 141     -14.642 -25.469 -26.620  1.00 80.24           O  
ATOM   1097  N   ASN B 142      -9.502 -25.243 -26.838  1.00 80.07           N  
ATOM   1098  CA  ASN B 142      -8.115 -25.693 -26.777  1.00 80.07           C  
ATOM   1099  C   ASN B 142      -7.560 -25.611 -25.358  1.00 80.07           C  
ATOM   1100  O   ASN B 142      -6.956 -26.565 -24.866  1.00 80.07           O  
ATOM   1101  CB  ASN B 142      -7.243 -24.879 -27.736  1.00 80.07           C  
ATOM   1102  CG  ASN B 142      -7.716 -24.969 -29.173  1.00 80.07           C  
ATOM   1103  ND2 ASN B 142      -7.133 -24.151 -30.041  1.00 80.07           N  
ATOM   1104  OD1 ASN B 142      -8.598 -25.766 -29.501  1.00 80.07           O  
ATOM   1105  N   ALA B 143      -7.812 -24.485 -24.748  1.00 80.71           N  
ATOM   1106  CA  ALA B 143      -7.369 -24.311 -23.368  1.00 80.71           C  
ATOM   1107  C   ALA B 143      -8.099 -25.270 -22.432  1.00 80.71           C  
ATOM   1108  O   ALA B 143      -7.500 -25.814 -21.501  1.00 80.71           O  
ATOM   1109  CB  ALA B 143      -7.584 -22.867 -22.918  1.00 80.71           C  
ATOM   1110  N   LYS B 144      -9.278 -25.548 -22.685  1.00 84.90           N  
ATOM   1111  CA  LYS B 144     -10.072 -26.478 -21.887  1.00 84.90           C  
ATOM   1112  C   LYS B 144      -9.533 -27.900 -22.002  1.00 84.90           C  
ATOM   1113  O   LYS B 144      -9.475 -28.629 -21.009  1.00 84.90           O  
ATOM   1114  CB  LYS B 144     -11.539 -26.437 -22.320  1.00 84.90           C  
ATOM   1115  CG  LYS B 144     -12.280 -25.184 -21.878  1.00 84.90           C  
ATOM   1116  CD  LYS B 144     -13.729 -25.196 -22.350  1.00 84.90           C  
ATOM   1117  CE  LYS B 144     -14.409 -23.857 -22.102  1.00 84.90           C  
ATOM   1118  NZ  LYS B 144     -15.793 -23.826 -22.665  1.00 84.90           N  
ATOM   1119  N   ALA B 145      -9.195 -28.178 -23.139  1.00 83.26           N  
ATOM   1120  CA  ALA B 145      -8.636 -29.508 -23.366  1.00 83.26           C  
ATOM   1121  C   ALA B 145      -7.311 -29.679 -22.627  1.00 83.26           C  
ATOM   1122  O   ALA B 145      -7.043 -30.739 -22.057  1.00 83.26           O  
ATOM   1123  CB  ALA B 145      -8.445 -29.758 -24.859  1.00 83.26           C  
ATOM   1124  N   VAL B 146      -6.494 -28.711 -22.670  1.00 84.19           N  
ATOM   1125  CA  VAL B 146      -5.205 -28.745 -21.986  1.00 84.19           C  
ATOM   1126  C   VAL B 146      -5.422 -28.867 -20.479  1.00 84.19           C  
ATOM   1127  O   VAL B 146      -4.814 -29.717 -19.824  1.00 84.19           O  
ATOM   1128  CB  VAL B 146      -4.360 -27.491 -22.303  1.00 84.19           C  
ATOM   1129  CG1 VAL B 146      -3.134 -27.423 -21.395  1.00 84.19           C  
ATOM   1130  CG2 VAL B 146      -3.941 -27.488 -23.773  1.00 84.19           C  
ATOM   1131  N   VAL B 147      -6.300 -28.103 -19.995  1.00 87.22           N  
ATOM   1132  CA  VAL B 147      -6.574 -28.088 -18.562  1.00 87.22           C  
ATOM   1133  C   VAL B 147      -7.196 -29.417 -18.141  1.00 87.22           C  
ATOM   1134  O   VAL B 147      -6.831 -29.981 -17.107  1.00 87.22           O  
ATOM   1135  CB  VAL B 147      -7.505 -26.917 -18.174  1.00 87.22           C  
ATOM   1136  CG1 VAL B 147      -7.992 -27.070 -16.735  1.00 87.22           C  
ATOM   1137  CG2 VAL B 147      -6.787 -25.581 -18.360  1.00 87.22           C  
ATOM   1138  N   LYS B 148      -8.070 -29.908 -18.867  1.00 85.69           N  
ATOM   1139  CA  LYS B 148      -8.697 -31.194 -18.575  1.00 85.69           C  
ATOM   1140  C   LYS B 148      -7.663 -32.316 -18.546  1.00 85.69           C  
ATOM   1141  O   LYS B 148      -7.709 -33.186 -17.673  1.00 85.69           O  
ATOM   1142  CB  LYS B 148      -9.783 -31.508 -19.605  1.00 85.69           C  
ATOM   1143  CG  LYS B 148     -10.640 -32.714 -19.253  1.00 85.69           C  
ATOM   1144  CD  LYS B 148     -11.759 -32.921 -20.266  1.00 85.69           C  
ATOM   1145  CE  LYS B 148     -12.594 -34.151 -19.937  1.00 85.69           C  
ATOM   1146  NZ  LYS B 148     -13.695 -34.355 -20.925  1.00 85.69           N  
ATOM   1147  N   THR B 149      -6.812 -32.231 -19.459  1.00 83.99           N  
ATOM   1148  CA  THR B 149      -5.756 -33.236 -19.503  1.00 83.99           C  
ATOM   1149  C   THR B 149      -4.860 -33.133 -18.273  1.00 83.99           C  
ATOM   1150  O   THR B 149      -4.488 -34.149 -17.682  1.00 83.99           O  
ATOM   1151  CB  THR B 149      -4.902 -33.094 -20.777  1.00 83.99           C  
ATOM   1152  CG2 THR B 149      -3.841 -34.188 -20.853  1.00 83.99           C  
ATOM   1153  OG1 THR B 149      -5.751 -33.187 -21.928  1.00 83.99           O  
ATOM   1154  N   PHE B 150      -4.504 -31.999 -17.897  1.00 86.02           N  
ATOM   1155  CA  PHE B 150      -3.737 -31.795 -16.675  1.00 86.02           C  
ATOM   1156  C   PHE B 150      -4.486 -32.343 -15.466  1.00 86.02           C  
ATOM   1157  O   PHE B 150      -3.910 -33.058 -14.644  1.00 86.02           O  
ATOM   1158  CB  PHE B 150      -3.431 -30.307 -16.473  1.00 86.02           C  
ATOM   1159  CG  PHE B 150      -2.093 -29.883 -17.015  1.00 86.02           C  
ATOM   1160  CD1 PHE B 150      -0.922 -30.188 -16.332  1.00 86.02           C  
ATOM   1161  CD2 PHE B 150      -2.005 -29.179 -18.209  1.00 86.02           C  
ATOM   1162  CE1 PHE B 150       0.318 -29.798 -16.831  1.00 86.02           C  
ATOM   1163  CE2 PHE B 150      -0.770 -28.784 -18.714  1.00 86.02           C  
ATOM   1164  CZ  PHE B 150       0.390 -29.094 -18.023  1.00 86.02           C  
ATOM   1165  N   HIS B 151      -5.680 -32.021 -15.425  1.00 85.96           N  
ATOM   1166  CA  HIS B 151      -6.505 -32.421 -14.291  1.00 85.96           C  
ATOM   1167  C   HIS B 151      -6.684 -33.935 -14.247  1.00 85.96           C  
ATOM   1168  O   HIS B 151      -6.644 -34.538 -13.172  1.00 85.96           O  
ATOM   1169  CB  HIS B 151      -7.870 -31.732 -14.352  1.00 85.96           C  
ATOM   1170  CG  HIS B 151      -7.819 -30.272 -14.037  1.00 85.96           C  
ATOM   1171  CD2 HIS B 151      -6.792 -29.481 -13.643  1.00 85.96           C  
ATOM   1172  ND1 HIS B 151      -8.926 -29.455 -14.113  1.00 85.96           N  
ATOM   1173  CE1 HIS B 151      -8.582 -28.223 -13.779  1.00 85.96           C  
ATOM   1174  NE2 HIS B 151      -7.292 -28.213 -13.489  1.00 85.96           N  
ATOM   1175  N   GLU B 152      -6.884 -34.600 -15.308  1.00 83.96           N  
ATOM   1176  CA  GLU B 152      -7.048 -36.049 -15.381  1.00 83.96           C  
ATOM   1177  C   GLU B 152      -5.730 -36.767 -15.107  1.00 83.96           C  
ATOM   1178  O   GLU B 152      -5.708 -37.801 -14.436  1.00 83.96           O  
ATOM   1179  CB  GLU B 152      -7.598 -36.461 -16.749  1.00 83.96           C  
ATOM   1180  CG  GLU B 152      -9.068 -36.124 -16.948  1.00 83.96           C  
ATOM   1181  CD  GLU B 152      -9.597 -36.528 -18.315  1.00 83.96           C  
ATOM   1182  OE1 GLU B 152     -10.814 -36.374 -18.565  1.00 83.96           O  
ATOM   1183  OE2 GLU B 152      -8.788 -37.002 -19.143  1.00 83.96           O  
ATOM   1184  N   THR B 153      -4.695 -36.152 -15.512  1.00 83.27           N  
ATOM   1185  CA  THR B 153      -3.390 -36.791 -15.383  1.00 83.27           C  
ATOM   1186  C   THR B 153      -2.840 -36.617 -13.971  1.00 83.27           C  
ATOM   1187  O   THR B 153      -2.275 -37.551 -13.399  1.00 83.27           O  
ATOM   1188  CB  THR B 153      -2.386 -36.223 -16.403  1.00 83.27           C  
ATOM   1189  CG2 THR B 153      -1.083 -37.016 -16.392  1.00 83.27           C  
ATOM   1190  OG1 THR B 153      -2.958 -36.283 -17.714  1.00 83.27           O  
ATOM   1191  N   LEU B 154      -2.969 -35.552 -13.444  1.00 85.71           N  
ATOM   1192  CA  LEU B 154      -2.405 -35.247 -12.134  1.00 85.71           C  
ATOM   1193  C   LEU B 154      -3.457 -35.398 -11.041  1.00 85.71           C  
ATOM   1194  O   LEU B 154      -3.153 -35.247  -9.855  1.00 85.71           O  
ATOM   1195  CB  LEU B 154      -1.832 -33.828 -12.114  1.00 85.71           C  
ATOM   1196  CG  LEU B 154      -0.633 -33.569 -13.030  1.00 85.71           C  
ATOM   1197  CD1 LEU B 154      -0.263 -32.089 -13.011  1.00 85.71           C  
ATOM   1198  CD2 LEU B 154       0.555 -34.428 -12.612  1.00 85.71           C  
ATOM   1199  N   ASP B 155      -4.769 -35.664 -11.472  1.00 84.58           N  
ATOM   1200  CA  ASP B 155      -5.867 -35.788 -10.517  1.00 84.58           C  
ATOM   1201  C   ASP B 155      -5.959 -34.553  -9.623  1.00 84.58           C  
ATOM   1202  O   ASP B 155      -5.951 -34.667  -8.396  1.00 84.58           O  
ATOM   1203  CB  ASP B 155      -5.694 -37.045  -9.661  1.00 84.58           C  
ATOM   1204  CG  ASP B 155      -6.950 -37.415  -8.891  1.00 84.58           C  
ATOM   1205  OD1 ASP B 155      -8.063 -37.063  -9.336  1.00 84.58           O  
ATOM   1206  OD2 ASP B 155      -6.823 -38.061  -7.829  1.00 84.58           O  
ATOM   1207  N   CYS B 156      -5.970 -33.461 -10.251  1.00 83.54           N  
ATOM   1208  CA  CYS B 156      -6.069 -32.181  -9.558  1.00 83.54           C  
ATOM   1209  C   CYS B 156      -7.103 -31.281 -10.222  1.00 83.54           C  
ATOM   1210  O   CYS B 156      -7.684 -31.644 -11.246  1.00 83.54           O  
ATOM   1211  CB  CYS B 156      -4.711 -31.480  -9.530  1.00 83.54           C  
ATOM   1212  SG  CYS B 156      -4.189 -30.841 -11.137  1.00 83.54           S  
ATOM   1213  N   CYS B 157      -7.447 -30.228  -9.439  1.00 82.25           N  
ATOM   1214  CA  CYS B 157      -8.417 -29.276  -9.967  1.00 82.25           C  
ATOM   1215  C   CYS B 157      -8.107 -27.862  -9.491  1.00 82.25           C  
ATOM   1216  O   CYS B 157      -8.324 -27.533  -8.323  1.00 82.25           O  
ATOM   1217  CB  CYS B 157      -9.834 -29.665  -9.548  1.00 82.25           C  
ATOM   1218  SG  CYS B 157     -11.126 -28.703 -10.364  1.00 82.25           S  
ATOM   1219  N   GLY B 158      -7.434 -27.044 -10.445  1.00 79.05           N  
ATOM   1220  CA  GLY B 158      -7.207 -25.649 -10.099  1.00 79.05           C  
ATOM   1221  C   GLY B 158      -5.801 -25.381  -9.598  1.00 79.05           C  
ATOM   1222  O   GLY B 158      -5.106 -26.300  -9.159  1.00 79.05           O  
ATOM   1223  N   SER B 159      -5.365 -24.157  -9.733  1.00 76.98           N  
ATOM   1224  CA  SER B 159      -4.007 -23.748  -9.392  1.00 76.98           C  
ATOM   1225  C   SER B 159      -3.820 -23.653  -7.882  1.00 76.98           C  
ATOM   1226  O   SER B 159      -2.748 -23.968  -7.363  1.00 76.98           O  
ATOM   1227  CB  SER B 159      -3.672 -22.404 -10.041  1.00 76.98           C  
ATOM   1228  OG  SER B 159      -4.580 -21.401  -9.617  1.00 76.98           O  
ATOM   1229  N   SER B 160      -4.776 -23.192  -7.180  1.00 73.87           N  
ATOM   1230  CA  SER B 160      -4.766 -23.045  -5.728  1.00 73.87           C  
ATOM   1231  C   SER B 160      -6.056 -23.573  -5.109  1.00 73.87           C  
ATOM   1232  O   SER B 160      -6.999 -23.916  -5.826  1.00 73.87           O  
ATOM   1233  CB  SER B 160      -4.568 -21.579  -5.340  1.00 73.87           C  
ATOM   1234  OG  SER B 160      -5.784 -20.860  -5.452  1.00 73.87           O  
ATOM   1235  N   THR B 161      -5.996 -23.797  -3.895  1.00 70.25           N  
ATOM   1236  CA  THR B 161      -7.163 -24.286  -3.169  1.00 70.25           C  
ATOM   1237  C   THR B 161      -8.382 -23.415  -3.455  1.00 70.25           C  
ATOM   1238  O   THR B 161      -9.490 -23.926  -3.637  1.00 70.25           O  
ATOM   1239  CB  THR B 161      -6.901 -24.326  -1.652  1.00 70.25           C  
ATOM   1240  CG2 THR B 161      -6.104 -25.567  -1.264  1.00 70.25           C  
ATOM   1241  OG1 THR B 161      -6.163 -23.159  -1.270  1.00 70.25           O  
ATOM   1242  N   LEU B 162      -8.127 -22.149  -3.599  1.00 71.99           N  
ATOM   1243  CA  LEU B 162      -9.224 -21.222  -3.858  1.00 71.99           C  
ATOM   1244  C   LEU B 162      -9.727 -21.361  -5.291  1.00 71.99           C  
ATOM   1245  O   LEU B 162     -10.934 -21.321  -5.536  1.00 71.99           O  
ATOM   1246  CB  LEU B 162      -8.780 -19.779  -3.599  1.00 71.99           C  
ATOM   1247  CG  LEU B 162      -9.862 -18.815  -3.110  1.00 71.99           C  
ATOM   1248  CD1 LEU B 162     -10.159 -19.057  -1.634  1.00 71.99           C  
ATOM   1249  CD2 LEU B 162      -9.434 -17.370  -3.345  1.00 71.99           C  
ATOM   1250  N   THR B 163      -8.826 -21.576  -6.148  1.00 73.54           N  
ATOM   1251  CA  THR B 163      -9.193 -21.718  -7.552  1.00 73.54           C  
ATOM   1252  C   THR B 163      -9.884 -23.056  -7.798  1.00 73.54           C  
ATOM   1253  O   THR B 163     -10.754 -23.163  -8.665  1.00 73.54           O  
ATOM   1254  CB  THR B 163      -7.961 -21.598  -8.467  1.00 73.54           C  
ATOM   1255  CG2 THR B 163      -8.368 -21.248  -9.895  1.00 73.54           C  
ATOM   1256  OG1 THR B 163      -7.097 -20.571  -7.964  1.00 73.54           O  
ATOM   1257  N   ALA B 164      -9.493 -24.048  -7.018  1.00 70.43           N  
ATOM   1258  CA  ALA B 164     -10.146 -25.351  -7.113  1.00 70.43           C  
ATOM   1259  C   ALA B 164     -11.641 -25.236  -6.827  1.00 70.43           C  
ATOM   1260  O   ALA B 164     -12.460 -25.851  -7.515  1.00 70.43           O  
ATOM   1261  CB  ALA B 164      -9.499 -26.343  -6.151  1.00 70.43           C  
ATOM   1262  N   LEU B 165     -11.932 -24.453  -5.893  1.00 67.84           N  
ATOM   1263  CA  LEU B 165     -13.333 -24.261  -5.536  1.00 67.84           C  
ATOM   1264  C   LEU B 165     -14.063 -23.462  -6.612  1.00 67.84           C  
ATOM   1265  O   LEU B 165     -15.176 -23.817  -7.006  1.00 67.84           O  
ATOM   1266  CB  LEU B 165     -13.450 -23.548  -4.187  1.00 67.84           C  
ATOM   1267  CG  LEU B 165     -14.122 -24.335  -3.061  1.00 67.84           C  
ATOM   1268  CD1 LEU B 165     -13.158 -24.521  -1.894  1.00 67.84           C  
ATOM   1269  CD2 LEU B 165     -15.395 -23.630  -2.601  1.00 67.84           C  
ATOM   1270  N   THR B 166     -13.406 -22.454  -7.020  1.00 69.56           N  
ATOM   1271  CA  THR B 166     -14.039 -21.622  -8.038  1.00 69.56           C  
ATOM   1272  C   THR B 166     -14.259 -22.413  -9.324  1.00 69.56           C  
ATOM   1273  O   THR B 166     -15.317 -22.310  -9.949  1.00 69.56           O  
ATOM   1274  CB  THR B 166     -13.194 -20.370  -8.341  1.00 69.56           C  
ATOM   1275  CG2 THR B 166     -13.293 -19.352  -7.210  1.00 69.56           C  
ATOM   1276  OG1 THR B 166     -11.823 -20.755  -8.504  1.00 69.56           O  
ATOM   1277  N   THR B 167     -13.288 -23.172  -9.541  1.00 71.38           N  
ATOM   1278  CA  THR B 167     -13.392 -24.003 -10.735  1.00 71.38           C  
ATOM   1279  C   THR B 167     -14.443 -25.093 -10.546  1.00 71.38           C  
ATOM   1280  O   THR B 167     -15.221 -25.378 -11.459  1.00 71.38           O  
ATOM   1281  CB  THR B 167     -12.038 -24.646 -11.086  1.00 71.38           C  
ATOM   1282  CG2 THR B 167     -12.071 -25.275 -12.475  1.00 71.38           C  
ATOM   1283  OG1 THR B 167     -11.015 -23.643 -11.053  1.00 71.38           O  
ATOM   1284  N   SER B 168     -14.487 -25.697  -9.402  1.00 69.05           N  
ATOM   1285  CA  SER B 168     -15.440 -26.766  -9.123  1.00 69.05           C  
ATOM   1286  C   SER B 168     -16.870 -26.235  -9.090  1.00 69.05           C  
ATOM   1287  O   SER B 168     -17.804 -26.929  -9.498  1.00 69.05           O  
ATOM   1288  CB  SER B 168     -15.110 -27.445  -7.793  1.00 69.05           C  
ATOM   1289  OG  SER B 168     -15.945 -26.957  -6.757  1.00 69.05           O  
ATOM   1290  N   VAL B 169     -16.998 -25.019  -8.728  1.00 66.76           N  
ATOM   1291  CA  VAL B 169     -18.330 -24.432  -8.612  1.00 66.76           C  
ATOM   1292  C   VAL B 169     -18.762 -23.861  -9.961  1.00 66.76           C  
ATOM   1293  O   VAL B 169     -19.915 -24.020 -10.368  1.00 66.76           O  
ATOM   1294  CB  VAL B 169     -18.372 -23.330  -7.530  1.00 66.76           C  
ATOM   1295  CG1 VAL B 169     -19.708 -22.589  -7.565  1.00 66.76           C  
ATOM   1296  CG2 VAL B 169     -18.128 -23.932  -6.147  1.00 66.76           C  
ATOM   1297  N   LEU B 170     -17.801 -23.260 -10.687  1.00 65.20           N  
ATOM   1298  CA  LEU B 170     -18.161 -22.556 -11.913  1.00 65.20           C  
ATOM   1299  C   LEU B 170     -18.071 -23.484 -13.120  1.00 65.20           C  
ATOM   1300  O   LEU B 170     -18.884 -23.392 -14.042  1.00 65.20           O  
ATOM   1301  CB  LEU B 170     -17.255 -21.340 -12.120  1.00 65.20           C  
ATOM   1302  CG  LEU B 170     -17.496 -20.148 -11.192  1.00 65.20           C  
ATOM   1303  CD1 LEU B 170     -16.257 -19.260 -11.137  1.00 65.20           C  
ATOM   1304  CD2 LEU B 170     -18.712 -19.351 -11.651  1.00 65.20           C  
ATOM   1305  N   LYS B 171     -17.045 -24.278 -13.074  1.00 66.14           N  
ATOM   1306  CA  LYS B 171     -16.789 -25.139 -14.225  1.00 66.14           C  
ATOM   1307  C   LYS B 171     -16.518 -26.575 -13.788  1.00 66.14           C  
ATOM   1308  O   LYS B 171     -15.410 -27.086 -13.969  1.00 66.14           O  
ATOM   1309  CB  LYS B 171     -15.611 -24.608 -15.042  1.00 66.14           C  
ATOM   1310  CG  LYS B 171     -15.918 -23.335 -15.818  1.00 66.14           C  
ATOM   1311  CD  LYS B 171     -14.956 -23.144 -16.982  1.00 66.14           C  
ATOM   1312  CE  LYS B 171     -15.293 -21.897 -17.789  1.00 66.14           C  
ATOM   1313  NZ  LYS B 171     -14.406 -21.752 -18.982  1.00 66.14           N  
ATOM   1314  N   ASN B 172     -17.472 -27.194 -13.248  1.00 68.46           N  
ATOM   1315  CA  ASN B 172     -17.376 -28.559 -12.741  1.00 68.46           C  
ATOM   1316  C   ASN B 172     -16.899 -29.526 -13.820  1.00 68.46           C  
ATOM   1317  O   ASN B 172     -16.348 -30.585 -13.512  1.00 68.46           O  
ATOM   1318  CB  ASN B 172     -18.721 -29.018 -12.174  1.00 68.46           C  
ATOM   1319  CG  ASN B 172     -18.752 -29.004 -10.658  1.00 68.46           C  
ATOM   1320  ND2 ASN B 172     -19.925 -29.247 -10.087  1.00 68.46           N  
ATOM   1321  OD1 ASN B 172     -17.728 -28.777 -10.007  1.00 68.46           O  
ATOM   1322  N   ASN B 173     -17.000 -29.113 -15.068  1.00 73.20           N  
ATOM   1323  CA  ASN B 173     -16.608 -29.979 -16.175  1.00 73.20           C  
ATOM   1324  C   ASN B 173     -15.091 -30.066 -16.309  1.00 73.20           C  
ATOM   1325  O   ASN B 173     -14.574 -30.954 -16.989  1.00 73.20           O  
ATOM   1326  CB  ASN B 173     -17.230 -29.491 -17.484  1.00 73.20           C  
ATOM   1327  CG  ASN B 173     -18.743 -29.588 -17.485  1.00 73.20           C  
ATOM   1328  ND2 ASN B 173     -19.391 -28.771 -18.307  1.00 73.20           N  
ATOM   1329  OD1 ASN B 173     -19.325 -30.391 -16.752  1.00 73.20           O  
ATOM   1330  N   LEU B 174     -14.397 -29.230 -15.728  1.00 75.88           N  
ATOM   1331  CA  LEU B 174     -12.943 -29.199 -15.847  1.00 75.88           C  
ATOM   1332  C   LEU B 174     -12.291 -30.059 -14.769  1.00 75.88           C  
ATOM   1333  O   LEU B 174     -11.117 -30.419 -14.883  1.00 75.88           O  
ATOM   1334  CB  LEU B 174     -12.428 -27.760 -15.749  1.00 75.88           C  
ATOM   1335  CG  LEU B 174     -12.515 -26.921 -17.025  1.00 75.88           C  
ATOM   1336  CD1 LEU B 174     -13.079 -25.539 -16.712  1.00 75.88           C  
ATOM   1337  CD2 LEU B 174     -11.146 -26.809 -17.686  1.00 75.88           C  
ATOM   1338  N   CYS B 175     -12.964 -30.346 -13.750  1.00 79.38           N  
ATOM   1339  CA  CYS B 175     -12.421 -31.151 -12.662  1.00 79.38           C  
ATOM   1340  C   CYS B 175     -12.703 -32.632 -12.885  1.00 79.38           C  
ATOM   1341  O   CYS B 175     -13.673 -32.989 -13.555  1.00 79.38           O  
ATOM   1342  CB  CYS B 175     -13.009 -30.707 -11.322  1.00 79.38           C  
ATOM   1343  SG  CYS B 175     -12.580 -29.013 -10.864  1.00 79.38           S  
ATOM   1344  N   PRO B 176     -11.735 -33.387 -12.485  1.00 73.20           N  
ATOM   1345  CA  PRO B 176     -11.915 -34.827 -12.680  1.00 73.20           C  
ATOM   1346  C   PRO B 176     -13.204 -35.351 -12.049  1.00 73.20           C  
ATOM   1347  O   PRO B 176     -13.711 -34.762 -11.093  1.00 73.20           O  
ATOM   1348  CB  PRO B 176     -10.687 -35.431 -11.996  1.00 73.20           C  
ATOM   1349  CG  PRO B 176     -10.001 -34.272 -11.348  1.00 73.20           C  
ATOM   1350  CD  PRO B 176     -10.739 -33.016 -11.714  1.00 73.20           C  
ATOM   1351  N   SER B 177     -13.830 -36.405 -12.607  1.00 63.53           N  
ATOM   1352  CA  SER B 177     -15.097 -37.060 -12.299  1.00 63.53           C  
ATOM   1353  C   SER B 177     -15.095 -37.632 -10.885  1.00 63.53           C  
ATOM   1354  O   SER B 177     -14.105 -38.225 -10.452  1.00 63.53           O  
ATOM   1355  CB  SER B 177     -15.384 -38.173 -13.308  1.00 63.53           C  
ATOM   1356  OG  SER B 177     -15.468 -37.651 -14.623  1.00 63.53           O  
ATOM   1357  N   GLY B 178     -16.174 -37.298 -10.041  1.00 59.49           N  
ATOM   1358  CA  GLY B 178     -16.537 -37.862  -8.751  1.00 59.49           C  
ATOM   1359  C   GLY B 178     -16.042 -37.037  -7.578  1.00 59.49           C  
ATOM   1360  O   GLY B 178     -16.077 -37.493  -6.433  1.00 59.49           O  
ATOM   1361  N   SER B 179     -15.190 -36.118  -7.862  1.00 59.08           N  
ATOM   1362  CA  SER B 179     -14.596 -35.479  -6.692  1.00 59.08           C  
ATOM   1363  C   SER B 179     -15.595 -34.562  -5.995  1.00 59.08           C  
ATOM   1364  O   SER B 179     -16.238 -33.731  -6.640  1.00 59.08           O  
ATOM   1365  CB  SER B 179     -13.352 -34.682  -7.090  1.00 59.08           C  
ATOM   1366  OG  SER B 179     -13.698 -33.601  -7.938  1.00 59.08           O  
ATOM   1367  N   ASN B 180     -16.244 -35.165  -5.022  1.00 61.64           N  
ATOM   1368  CA  ASN B 180     -17.016 -34.330  -4.107  1.00 61.64           C  
ATOM   1369  C   ASN B 180     -16.262 -33.054  -3.745  1.00 61.64           C  
ATOM   1370  O   ASN B 180     -15.031 -33.019  -3.792  1.00 61.64           O  
ATOM   1371  CB  ASN B 180     -17.377 -35.112  -2.843  1.00 61.64           C  
ATOM   1372  CG  ASN B 180     -18.619 -35.964  -3.017  1.00 61.64           C  
ATOM   1373  ND2 ASN B 180     -18.843 -36.882  -2.086  1.00 61.64           N  
ATOM   1374  OD1 ASN B 180     -19.370 -35.797  -3.982  1.00 61.64           O  
ATOM   1375  N   ILE B 181     -16.916 -31.898  -3.741  1.00 61.39           N  
ATOM   1376  CA  ILE B 181     -16.381 -30.570  -3.465  1.00 61.39           C  
ATOM   1377  C   ILE B 181     -15.414 -30.639  -2.284  1.00 61.39           C  
ATOM   1378  O   ILE B 181     -14.330 -30.052  -2.326  1.00 61.39           O  
ATOM   1379  CB  ILE B 181     -17.508 -29.555  -3.175  1.00 61.39           C  
ATOM   1380  CG1 ILE B 181     -18.432 -29.422  -4.392  1.00 61.39           C  
ATOM   1381  CG2 ILE B 181     -16.924 -28.196  -2.780  1.00 61.39           C  
ATOM   1382  CD1 ILE B 181     -19.705 -28.633  -4.118  1.00 61.39           C  
ATOM   1383  N   ILE B 182     -15.734 -31.394  -1.307  1.00 64.16           N  
ATOM   1384  CA  ILE B 182     -14.921 -31.478  -0.098  1.00 64.16           C  
ATOM   1385  C   ILE B 182     -13.648 -32.271  -0.388  1.00 64.16           C  
ATOM   1386  O   ILE B 182     -12.566 -31.911   0.080  1.00 64.16           O  
ATOM   1387  CB  ILE B 182     -15.703 -32.125   1.065  1.00 64.16           C  
ATOM   1388  CG1 ILE B 182     -16.893 -31.246   1.465  1.00 64.16           C  
ATOM   1389  CG2 ILE B 182     -14.781 -32.376   2.262  1.00 64.16           C  
ATOM   1390  CD1 ILE B 182     -17.814 -31.880   2.498  1.00 64.16           C  
ATOM   1391  N   SER B 183     -13.837 -33.306  -1.135  1.00 66.92           N  
ATOM   1392  CA  SER B 183     -12.668 -34.115  -1.460  1.00 66.92           C  
ATOM   1393  C   SER B 183     -11.668 -33.328  -2.302  1.00 66.92           C  
ATOM   1394  O   SER B 183     -10.456 -33.452  -2.113  1.00 66.92           O  
ATOM   1395  CB  SER B 183     -13.084 -35.385  -2.204  1.00 66.92           C  
ATOM   1396  OG  SER B 183     -13.497 -35.083  -3.525  1.00 66.92           O  
ATOM   1397  N   ASN B 184     -12.224 -32.550  -3.168  1.00 65.01           N  
ATOM   1398  CA  ASN B 184     -11.357 -31.734  -4.012  1.00 65.01           C  
ATOM   1399  C   ASN B 184     -10.661 -30.641  -3.206  1.00 65.01           C  
ATOM   1400  O   ASN B 184      -9.554 -30.220  -3.551  1.00 65.01           O  
ATOM   1401  CB  ASN B 184     -12.153 -31.119  -5.164  1.00 65.01           C  
ATOM   1402  CG  ASN B 184     -12.306 -32.065  -6.339  1.00 65.01           C  
ATOM   1403  ND2 ASN B 184     -13.148 -31.693  -7.296  1.00 65.01           N  
ATOM   1404  OD1 ASN B 184     -11.673 -33.123  -6.386  1.00 65.01           O  
ATOM   1405  N   LEU B 185     -11.302 -30.192  -2.230  1.00 65.19           N  
ATOM   1406  CA  LEU B 185     -10.728 -29.159  -1.374  1.00 65.19           C  
ATOM   1407  C   LEU B 185      -9.563 -29.712  -0.559  1.00 65.19           C  
ATOM   1408  O   LEU B 185      -8.617 -28.986  -0.249  1.00 65.19           O  
ATOM   1409  CB  LEU B 185     -11.794 -28.585  -0.438  1.00 65.19           C  
ATOM   1410  CG  LEU B 185     -12.153 -27.112  -0.641  1.00 65.19           C  
ATOM   1411  CD1 LEU B 185     -13.631 -26.971  -0.991  1.00 65.19           C  
ATOM   1412  CD2 LEU B 185     -11.814 -26.300   0.604  1.00 65.19           C  
ATOM   1413  N   PHE B 186      -9.658 -31.019  -0.336  1.00 67.11           N  
ATOM   1414  CA  PHE B 186      -8.632 -31.617   0.511  1.00 67.11           C  
ATOM   1415  C   PHE B 186      -7.590 -32.343  -0.332  1.00 67.11           C  
ATOM   1416  O   PHE B 186      -6.590 -32.833   0.196  1.00 67.11           O  
ATOM   1417  CB  PHE B 186      -9.261 -32.586   1.517  1.00 67.11           C  
ATOM   1418  CG  PHE B 186     -10.119 -31.912   2.554  1.00 67.11           C  
ATOM   1419  CD1 PHE B 186      -9.549 -31.103   3.529  1.00 67.11           C  
ATOM   1420  CD2 PHE B 186     -11.497 -32.088   2.555  1.00 67.11           C  
ATOM   1421  CE1 PHE B 186     -10.340 -30.478   4.490  1.00 67.11           C  
ATOM   1422  CE2 PHE B 186     -12.294 -31.468   3.512  1.00 67.11           C  
ATOM   1423  CZ  PHE B 186     -11.713 -30.663   4.479  1.00 67.11           C  
ATOM   1424  N   LYS B 187      -7.960 -32.380  -1.573  1.00 72.07           N  
ATOM   1425  CA  LYS B 187      -6.967 -32.953  -2.477  1.00 72.07           C  
ATOM   1426  C   LYS B 187      -5.898 -31.928  -2.842  1.00 72.07           C  
ATOM   1427  O   LYS B 187      -6.120 -30.721  -2.716  1.00 72.07           O  
ATOM   1428  CB  LYS B 187      -7.639 -33.483  -3.746  1.00 72.07           C  
ATOM   1429  CG  LYS B 187      -8.188 -34.895  -3.611  1.00 72.07           C  
ATOM   1430  CD  LYS B 187      -8.768 -35.398  -4.928  1.00 72.07           C  
ATOM   1431  CE  LYS B 187      -9.361 -36.792  -4.782  1.00 72.07           C  
ATOM   1432  NZ  LYS B 187     -10.039 -37.239  -6.036  1.00 72.07           N  
ATOM   1433  N   GLU B 188      -4.769 -32.366  -3.075  1.00 76.69           N  
ATOM   1434  CA  GLU B 188      -3.653 -31.512  -3.470  1.00 76.69           C  
ATOM   1435  C   GLU B 188      -3.967 -30.753  -4.756  1.00 76.69           C  
ATOM   1436  O   GLU B 188      -4.650 -31.274  -5.640  1.00 76.69           O  
ATOM   1437  CB  GLU B 188      -2.378 -32.343  -3.648  1.00 76.69           C  
ATOM   1438  CG  GLU B 188      -1.795 -32.862  -2.341  1.00 76.69           C  
ATOM   1439  CD  GLU B 188      -0.583 -33.757  -2.540  1.00 76.69           C  
ATOM   1440  OE1 GLU B 188       0.034 -34.175  -1.533  1.00 76.69           O  
ATOM   1441  OE2 GLU B 188      -0.246 -34.042  -3.710  1.00 76.69           O  
ATOM   1442  N   ASP B 189      -3.671 -29.495  -4.803  1.00 80.83           N  
ATOM   1443  CA  ASP B 189      -3.871 -28.654  -5.978  1.00 80.83           C  
ATOM   1444  C   ASP B 189      -2.841 -28.969  -7.062  1.00 80.83           C  
ATOM   1445  O   ASP B 189      -1.913 -29.748  -6.835  1.00 80.83           O  
ATOM   1446  CB  ASP B 189      -3.798 -27.173  -5.597  1.00 80.83           C  
ATOM   1447  CG  ASP B 189      -2.514 -26.810  -4.874  1.00 80.83           C  
ATOM   1448  OD1 ASP B 189      -1.428 -27.269  -5.291  1.00 80.83           O  
ATOM   1449  OD2 ASP B 189      -2.588 -26.060  -3.876  1.00 80.83           O  
ATOM   1450  N   CYS B 190      -3.061 -28.516  -8.159  1.00 86.31           N  
ATOM   1451  CA  CYS B 190      -2.234 -28.831  -9.319  1.00 86.31           C  
ATOM   1452  C   CYS B 190      -0.826 -28.272  -9.154  1.00 86.31           C  
ATOM   1453  O   CYS B 190       0.143 -28.869  -9.624  1.00 86.31           O  
ATOM   1454  CB  CYS B 190      -2.866 -28.276 -10.595  1.00 86.31           C  
ATOM   1455  SG  CYS B 190      -4.333 -29.182 -11.134  1.00 86.31           S  
ATOM   1456  N   HIS B 191      -0.706 -27.127  -8.499  1.00 87.37           N  
ATOM   1457  CA  HIS B 191       0.614 -26.559  -8.250  1.00 87.37           C  
ATOM   1458  C   HIS B 191       1.449 -27.475  -7.360  1.00 87.37           C  
ATOM   1459  O   HIS B 191       2.630 -27.702  -7.632  1.00 87.37           O  
ATOM   1460  CB  HIS B 191       0.491 -25.175  -7.609  1.00 87.37           C  
ATOM   1461  CG  HIS B 191       0.244 -24.078  -8.595  1.00 87.37           C  
ATOM   1462  CD2 HIS B 191      -0.211 -24.114  -9.870  1.00 87.37           C  
ATOM   1463  ND1 HIS B 191       0.472 -22.751  -8.304  1.00 87.37           N  
ATOM   1464  CE1 HIS B 191       0.167 -22.016  -9.361  1.00 87.37           C  
ATOM   1465  NE2 HIS B 191      -0.250 -22.818 -10.324  1.00 87.37           N  
ATOM   1466  N   GLN B 192       0.866 -28.027  -6.348  1.00 84.88           N  
ATOM   1467  CA  GLN B 192       1.555 -28.954  -5.456  1.00 84.88           C  
ATOM   1468  C   GLN B 192       1.901 -30.254  -6.175  1.00 84.88           C  
ATOM   1469  O   GLN B 192       2.993 -30.797  -5.995  1.00 84.88           O  
ATOM   1470  CB  GLN B 192       0.699 -29.249  -4.223  1.00 84.88           C  
ATOM   1471  CG  GLN B 192       0.728 -28.144  -3.175  1.00 84.88           C  
ATOM   1472  CD  GLN B 192      -0.198 -28.419  -2.005  1.00 84.88           C  
ATOM   1473  NE2 GLN B 192      -0.161 -27.549  -1.002  1.00 84.88           N  
ATOM   1474  OE1 GLN B 192      -0.941 -29.407  -2.003  1.00 84.88           O  
ATOM   1475  N   LYS B 193       1.023 -30.675  -6.957  1.00 86.74           N  
ATOM   1476  CA  LYS B 193       1.252 -31.907  -7.707  1.00 86.74           C  
ATOM   1477  C   LYS B 193       2.388 -31.736  -8.712  1.00 86.74           C  
ATOM   1478  O   LYS B 193       3.180 -32.656  -8.924  1.00 86.74           O  
ATOM   1479  CB  LYS B 193      -0.024 -32.341  -8.428  1.00 86.74           C  
ATOM   1480  CG  LYS B 193      -1.101 -32.888  -7.503  1.00 86.74           C  
ATOM   1481  CD  LYS B 193      -0.778 -34.305  -7.045  1.00 86.74           C  
ATOM   1482  CE  LYS B 193      -1.915 -34.902  -6.228  1.00 86.74           C  
ATOM   1483  NZ  LYS B 193      -1.625 -36.310  -5.819  1.00 86.74           N  
ATOM   1484  N   ILE B 194       2.434 -30.559  -9.303  1.00 88.59           N  
ATOM   1485  CA  ILE B 194       3.497 -30.250 -10.253  1.00 88.59           C  
ATOM   1486  C   ILE B 194       4.836 -30.177  -9.523  1.00 88.59           C  
ATOM   1487  O   ILE B 194       5.833 -30.738  -9.985  1.00 88.59           O  
ATOM   1488  CB  ILE B 194       3.220 -28.925 -10.999  1.00 88.59           C  
ATOM   1489  CG1 ILE B 194       2.037 -29.090 -11.959  1.00 88.59           C  
ATOM   1490  CG2 ILE B 194       4.471 -28.456 -11.748  1.00 88.59           C  
ATOM   1491  CD1 ILE B 194       1.546 -27.784 -12.567  1.00 88.59           C  
ATOM   1492  N   ASP B 195       4.834 -29.609  -8.415  1.00 87.56           N  
ATOM   1493  CA  ASP B 195       6.045 -29.546  -7.601  1.00 87.56           C  
ATOM   1494  C   ASP B 195       6.467 -30.938  -7.138  1.00 87.56           C  
ATOM   1495  O   ASP B 195       7.656 -31.264  -7.139  1.00 87.56           O  
ATOM   1496  CB  ASP B 195       5.831 -28.632  -6.393  1.00 87.56           C  
ATOM   1497  CG  ASP B 195       5.884 -27.156  -6.749  1.00 87.56           C  
ATOM   1498  OD1 ASP B 195       6.505 -26.798  -7.773  1.00 87.56           O  
ATOM   1499  OD2 ASP B 195       5.302 -26.345  -5.998  1.00 87.56           O  
ATOM   1500  N   ASP B 196       5.526 -31.724  -6.734  1.00 87.11           N  
ATOM   1501  CA  ASP B 196       5.815 -33.089  -6.304  1.00 87.11           C  
ATOM   1502  C   ASP B 196       6.384 -33.917  -7.454  1.00 87.11           C  
ATOM   1503  O   ASP B 196       7.269 -34.751  -7.247  1.00 87.11           O  
ATOM   1504  CB  ASP B 196       4.556 -33.755  -5.748  1.00 87.11           C  
ATOM   1505  CG  ASP B 196       4.847 -35.050  -5.010  1.00 87.11           C  
ATOM   1506  OD1 ASP B 196       5.935 -35.177  -4.406  1.00 87.11           O  
ATOM   1507  OD2 ASP B 196       3.982 -35.952  -5.034  1.00 87.11           O  
ATOM   1508  N   LEU B 197       5.877 -33.662  -8.574  1.00 85.99           N  
ATOM   1509  CA  LEU B 197       6.352 -34.371  -9.757  1.00 85.99           C  
ATOM   1510  C   LEU B 197       7.824 -34.068 -10.018  1.00 85.99           C  
ATOM   1511  O   LEU B 197       8.599 -34.970 -10.344  1.00 85.99           O  
ATOM   1512  CB  LEU B 197       5.515 -33.990 -10.981  1.00 85.99           C  
ATOM   1513  CG  LEU B 197       5.759 -34.807 -12.251  1.00 85.99           C  
ATOM   1514  CD1 LEU B 197       4.644 -35.829 -12.444  1.00 85.99           C  
ATOM   1515  CD2 LEU B 197       5.869 -33.891 -13.465  1.00 85.99           C  
ATOM   1516  N   PHE B 198       8.298 -32.843  -9.778  1.00 86.29           N  
ATOM   1517  CA  PHE B 198       9.649 -32.412 -10.116  1.00 86.29           C  
ATOM   1518  C   PHE B 198      10.561 -32.486  -8.898  1.00 86.29           C  
ATOM   1519  O   PHE B 198      11.786 -32.437  -9.029  1.00 86.29           O  
ATOM   1520  CB  PHE B 198       9.636 -30.986 -10.676  1.00 86.29           C  
ATOM   1521  CG  PHE B 198       9.171 -30.900 -12.105  1.00 86.29           C  
ATOM   1522  CD1 PHE B 198      10.040 -31.183 -13.151  1.00 86.29           C  
ATOM   1523  CD2 PHE B 198       7.864 -30.536 -12.402  1.00 86.29           C  
ATOM   1524  CE1 PHE B 198       9.613 -31.103 -14.475  1.00 86.29           C  
ATOM   1525  CE2 PHE B 198       7.430 -30.455 -13.722  1.00 86.29           C  
ATOM   1526  CZ  PHE B 198       8.306 -30.738 -14.757  1.00 86.29           C  
ATOM   1527  N   SER B 199      10.009 -32.640  -7.747  1.00 82.46           N  
ATOM   1528  CA  SER B 199      10.844 -32.739  -6.555  1.00 82.46           C  
ATOM   1529  C   SER B 199      10.836 -34.155  -5.990  1.00 82.46           C  
ATOM   1530  O   SER B 199      11.895 -34.738  -5.747  1.00 82.46           O  
ATOM   1531  CB  SER B 199      10.372 -31.752  -5.487  1.00 82.46           C  
ATOM   1532  OG  SER B 199      10.516 -30.416  -5.937  1.00 82.46           O  
ATOM   1533  N   GLY B 200       9.695 -34.798  -5.781  1.00 79.67           N  
ATOM   1534  CA  GLY B 200       9.579 -36.106  -5.156  1.00 79.67           C  
ATOM   1535  C   GLY B 200       9.475 -37.239  -6.160  1.00 79.67           C  
ATOM   1536  O   GLY B 200       9.903 -38.363  -5.883  1.00 79.67           O  
ATOM   1537  N   LYS B 201       8.951 -36.992  -7.307  1.00 83.25           N  
ATOM   1538  CA  LYS B 201       8.712 -38.033  -8.302  1.00 83.25           C  
ATOM   1539  C   LYS B 201       9.585 -37.824  -9.536  1.00 83.25           C  
ATOM   1540  O   LYS B 201       9.211 -38.221 -10.641  1.00 83.25           O  
ATOM   1541  CB  LYS B 201       7.237 -38.062  -8.703  1.00 83.25           C  
ATOM   1542  CG  LYS B 201       6.295 -38.453  -7.573  1.00 83.25           C  
ATOM   1543  CD  LYS B 201       4.859 -38.591  -8.063  1.00 83.25           C  
ATOM   1544  CE  LYS B 201       3.916 -38.976  -6.931  1.00 83.25           C  
ATOM   1545  NZ  LYS B 201       2.508 -39.115  -7.408  1.00 83.25           N  
ATOM   1546  N   LEU B 202      10.679 -37.177  -9.368  1.00 84.75           N  
ATOM   1547  CA  LEU B 202      11.624 -36.921 -10.449  1.00 84.75           C  
ATOM   1548  C   LEU B 202      12.138 -38.228 -11.043  1.00 84.75           C  
ATOM   1549  O   LEU B 202      12.537 -38.272 -12.209  1.00 84.75           O  
ATOM   1550  CB  LEU B 202      12.800 -36.081  -9.945  1.00 84.75           C  
ATOM   1551  CG  LEU B 202      13.580 -35.302 -11.005  1.00 84.75           C  
ATOM   1552  CD1 LEU B 202      12.901 -33.966 -11.290  1.00 84.75           C  
ATOM   1553  CD2 LEU B 202      15.023 -35.088 -10.559  1.00 84.75           C  
ATOM   1554  N   TYR B 203      12.115 -39.301 -10.241  1.00 84.67           N  
ATOM   1555  CA  TYR B 203      12.576 -40.607 -10.700  1.00 84.67           C  
ATOM   1556  C   TYR B 203      11.708 -41.121 -11.843  1.00 84.67           C  
ATOM   1557  O   TYR B 203      12.200 -41.800 -12.747  1.00 84.67           O  
ATOM   1558  CB  TYR B 203      12.575 -41.615  -9.548  1.00 84.67           C  
ATOM   1559  CG  TYR B 203      11.194 -42.081  -9.153  1.00 84.67           C  
ATOM   1560  CD1 TYR B 203      10.497 -41.459  -8.119  1.00 84.67           C  
ATOM   1561  CD2 TYR B 203      10.586 -43.145  -9.810  1.00 84.67           C  
ATOM   1562  CE1 TYR B 203       9.226 -41.887  -7.750  1.00 84.67           C  
ATOM   1563  CE2 TYR B 203       9.315 -43.581  -9.449  1.00 84.67           C  
ATOM   1564  CZ  TYR B 203       8.644 -42.947  -8.420  1.00 84.67           C  
ATOM   1565  OH  TYR B 203       7.386 -43.374  -8.058  1.00 84.67           O  
ATOM   1566  N   LEU B 204      10.516 -40.747 -11.865  1.00 85.73           N  
ATOM   1567  CA  LEU B 204       9.630 -41.157 -12.948  1.00 85.73           C  
ATOM   1568  C   LEU B 204      10.055 -40.524 -14.269  1.00 85.73           C  
ATOM   1569  O   LEU B 204      10.089 -41.196 -15.302  1.00 85.73           O  
ATOM   1570  CB  LEU B 204       8.181 -40.775 -12.630  1.00 85.73           C  
ATOM   1571  CG  LEU B 204       7.516 -41.538 -11.482  1.00 85.73           C  
ATOM   1572  CD1 LEU B 204       6.173 -40.904 -11.134  1.00 85.73           C  
ATOM   1573  CD2 LEU B 204       7.342 -43.009 -11.848  1.00 85.73           C  
ATOM   1574  N   ILE B 205      10.418 -39.269 -14.201  1.00 84.66           N  
ATOM   1575  CA  ILE B 205      10.904 -38.563 -15.382  1.00 84.66           C  
ATOM   1576  C   ILE B 205      12.262 -39.126 -15.796  1.00 84.66           C  
ATOM   1577  O   ILE B 205      12.534 -39.292 -16.988  1.00 84.66           O  
ATOM   1578  CB  ILE B 205      11.009 -37.043 -15.127  1.00 84.66           C  
ATOM   1579  CG1 ILE B 205       9.630 -36.459 -14.801  1.00 84.66           C  
ATOM   1580  CG2 ILE B 205      11.632 -36.335 -16.335  1.00 84.66           C  
ATOM   1581  CD1 ILE B 205       9.660 -34.996 -14.381  1.00 84.66           C  
ATOM   1582  N   GLY B 206      13.042 -39.442 -14.779  1.00 85.39           N  
ATOM   1583  CA  GLY B 206      14.324 -40.070 -15.059  1.00 85.39           C  
ATOM   1584  C   GLY B 206      14.191 -41.427 -15.723  1.00 85.39           C  
ATOM   1585  O   GLY B 206      14.899 -41.724 -16.686  1.00 85.39           O  
ATOM   1586  N   ILE B 207      13.226 -42.215 -15.277  1.00 88.35           N  
ATOM   1587  CA  ILE B 207      12.985 -43.531 -15.858  1.00 88.35           C  
ATOM   1588  C   ILE B 207      12.520 -43.378 -17.304  1.00 88.35           C  
ATOM   1589  O   ILE B 207      13.012 -44.070 -18.198  1.00 88.35           O  
ATOM   1590  CB  ILE B 207      11.946 -44.329 -15.039  1.00 88.35           C  
ATOM   1591  CG1 ILE B 207      12.542 -44.763 -13.696  1.00 88.35           C  
ATOM   1592  CG2 ILE B 207      11.448 -45.539 -15.835  1.00 88.35           C  
ATOM   1593  CD1 ILE B 207      11.534 -45.394 -12.746  1.00 88.35           C  
ATOM   1594  N   ALA B 208      11.668 -42.472 -17.540  1.00 87.21           N  
ATOM   1595  CA  ALA B 208      11.181 -42.233 -18.897  1.00 87.21           C  
ATOM   1596  C   ALA B 208      12.309 -41.765 -19.811  1.00 87.21           C  
ATOM   1597  O   ALA B 208      12.418 -42.214 -20.954  1.00 87.21           O  
ATOM   1598  CB  ALA B 208      10.052 -41.205 -18.883  1.00 87.21           C  
ATOM   1599  N   ALA B 209      13.143 -40.914 -19.304  1.00 87.05           N  
ATOM   1600  CA  ALA B 209      14.277 -40.411 -20.075  1.00 87.05           C  
ATOM   1601  C   ALA B 209      15.254 -41.536 -20.410  1.00 87.05           C  
ATOM   1602  O   ALA B 209      15.761 -41.612 -21.531  1.00 87.05           O  
ATOM   1603  CB  ALA B 209      14.992 -39.301 -19.309  1.00 87.05           C  
ATOM   1604  N   ILE B 210      15.501 -42.399 -19.515  1.00 88.37           N  
ATOM   1605  CA  ILE B 210      16.416 -43.518 -19.713  1.00 88.37           C  
ATOM   1606  C   ILE B 210      15.827 -44.493 -20.730  1.00 88.37           C  
ATOM   1607  O   ILE B 210      16.539 -44.992 -21.604  1.00 88.37           O  
ATOM   1608  CB  ILE B 210      16.714 -44.247 -18.383  1.00 88.37           C  
ATOM   1609  CG1 ILE B 210      17.598 -43.376 -17.483  1.00 88.37           C  
ATOM   1610  CG2 ILE B 210      17.371 -45.604 -18.647  1.00 88.37           C  
ATOM   1611  CD1 ILE B 210      17.812 -43.944 -16.087  1.00 88.37           C  
ATOM   1612  N   VAL B 211      14.543 -44.757 -20.675  1.00 89.22           N  
ATOM   1613  CA  VAL B 211      13.875 -45.640 -21.626  1.00 89.22           C  
ATOM   1614  C   VAL B 211      14.020 -45.082 -23.040  1.00 89.22           C  
ATOM   1615  O   VAL B 211      14.393 -45.807 -23.965  1.00 89.22           O  
ATOM   1616  CB  VAL B 211      12.381 -45.824 -21.276  1.00 89.22           C  
ATOM   1617  CG1 VAL B 211      11.631 -46.474 -22.438  1.00 89.22           C  
ATOM   1618  CG2 VAL B 211      12.230 -46.659 -20.006  1.00 89.22           C  
ATOM   1619  N   VAL B 212      13.835 -43.823 -23.163  1.00 85.67           N  
ATOM   1620  CA  VAL B 212      13.964 -43.176 -24.464  1.00 85.67           C  
ATOM   1621  C   VAL B 212      15.414 -43.254 -24.937  1.00 85.67           C  
ATOM   1622  O   VAL B 212      15.677 -43.521 -26.113  1.00 85.67           O  
ATOM   1623  CB  VAL B 212      13.497 -41.705 -24.417  1.00 85.67           C  
ATOM   1624  CG1 VAL B 212      13.878 -40.976 -25.704  1.00 85.67           C  
ATOM   1625  CG2 VAL B 212      11.990 -41.632 -24.183  1.00 85.67           C  
ATOM   1626  N   ALA B 213      16.321 -43.126 -24.011  1.00 87.98           N  
ATOM   1627  CA  ALA B 213      17.742 -43.202 -24.344  1.00 87.98           C  
ATOM   1628  C   ALA B 213      18.125 -44.609 -24.796  1.00 87.98           C  
ATOM   1629  O   ALA B 213      18.863 -44.776 -25.769  1.00 87.98           O  
ATOM   1630  CB  ALA B 213      18.592 -42.779 -23.150  1.00 87.98           C  
ATOM   1631  N   VAL B 214      17.609 -45.585 -24.185  1.00 89.03           N  
ATOM   1632  CA  VAL B 214      17.905 -46.976 -24.516  1.00 89.03           C  
ATOM   1633  C   VAL B 214      17.336 -47.311 -25.893  1.00 89.03           C  
ATOM   1634  O   VAL B 214      18.004 -47.955 -26.707  1.00 89.03           O  
ATOM   1635  CB  VAL B 214      17.336 -47.944 -23.454  1.00 89.03           C  
ATOM   1636  CG1 VAL B 214      17.399 -49.387 -23.952  1.00 89.03           C  
ATOM   1637  CG2 VAL B 214      18.096 -47.796 -22.138  1.00 89.03           C  
ATOM   1638  N   ILE B 215      16.157 -46.868 -26.202  1.00 83.69           N  
ATOM   1639  CA  ILE B 215      15.538 -47.098 -27.503  1.00 83.69           C  
ATOM   1640  C   ILE B 215      16.363 -46.419 -28.593  1.00 83.69           C  
ATOM   1641  O   ILE B 215      16.567 -46.985 -29.669  1.00 83.69           O  
ATOM   1642  CB  ILE B 215      14.081 -46.583 -27.534  1.00 83.69           C  
ATOM   1643  CG1 ILE B 215      13.202 -47.410 -26.590  1.00 83.69           C  
ATOM   1644  CG2 ILE B 215      13.529 -46.611 -28.962  1.00 83.69           C  
ATOM   1645  CD1 ILE B 215      11.813 -46.828 -26.369  1.00 83.69           C  
ATOM   1646  N   MET B 216      16.899 -45.306 -28.255  1.00 84.58           N  
ATOM   1647  CA  MET B 216      17.718 -44.573 -29.216  1.00 84.58           C  
ATOM   1648  C   MET B 216      19.023 -45.310 -29.492  1.00 84.58           C  
ATOM   1649  O   MET B 216      19.465 -45.391 -30.640  1.00 84.58           O  
ATOM   1650  CB  MET B 216      18.012 -43.162 -28.707  1.00 84.58           C  
ATOM   1651  CG  MET B 216      16.860 -42.189 -28.897  1.00 84.58           C  
ATOM   1652  SD  MET B 216      17.291 -40.479 -28.386  1.00 84.58           S  
ATOM   1653  CE  MET B 216      15.647 -39.712 -28.414  1.00 84.58           C  
ATOM   1654  N   ILE B 217      19.607 -45.808 -28.513  1.00 85.52           N  
ATOM   1655  CA  ILE B 217      20.852 -46.555 -28.660  1.00 85.52           C  
ATOM   1656  C   ILE B 217      20.598 -47.827 -29.465  1.00 85.52           C  
ATOM   1657  O   ILE B 217      21.380 -48.173 -30.353  1.00 85.52           O  
ATOM   1658  CB  ILE B 217      21.466 -46.904 -27.285  1.00 85.52           C  
ATOM   1659  CG1 ILE B 217      21.932 -45.631 -26.570  1.00 85.52           C  
ATOM   1660  CG2 ILE B 217      22.622 -47.896 -27.446  1.00 85.52           C  
ATOM   1661  CD1 ILE B 217      22.371 -45.856 -25.130  1.00 85.52           C  
ATOM   1662  N   PHE B 218      19.566 -48.477 -29.183  1.00 84.35           N  
ATOM   1663  CA  PHE B 218      19.203 -49.681 -29.921  1.00 84.35           C  
ATOM   1664  C   PHE B 218      19.012 -49.372 -31.401  1.00 84.35           C  
ATOM   1665  O   PHE B 218      19.490 -50.113 -32.262  1.00 84.35           O  
ATOM   1666  CB  PHE B 218      17.927 -50.301 -29.345  1.00 84.35           C  
ATOM   1667  CG  PHE B 218      17.973 -51.801 -29.241  1.00 84.35           C  
ATOM   1668  CD1 PHE B 218      17.502 -52.599 -30.277  1.00 84.35           C  
ATOM   1669  CD2 PHE B 218      18.490 -52.414 -28.107  1.00 84.35           C  
ATOM   1670  CE1 PHE B 218      17.544 -53.987 -30.183  1.00 84.35           C  
ATOM   1671  CE2 PHE B 218      18.536 -53.802 -28.006  1.00 84.35           C  
ATOM   1672  CZ  PHE B 218      18.062 -54.587 -29.045  1.00 84.35           C  
ATOM   1673  N   GLU B 219      18.346 -48.289 -31.671  1.00 81.32           N  
ATOM   1674  CA  GLU B 219      18.138 -47.883 -33.057  1.00 81.32           C  
ATOM   1675  C   GLU B 219      19.459 -47.531 -33.733  1.00 81.32           C  
ATOM   1676  O   GLU B 219      19.649 -47.808 -34.920  1.00 81.32           O  
ATOM   1677  CB  GLU B 219      17.176 -46.695 -33.131  1.00 81.32           C  
ATOM   1678  CG  GLU B 219      15.724 -47.061 -32.860  1.00 81.32           C  
ATOM   1679  CD  GLU B 219      14.773 -45.884 -32.997  1.00 81.32           C  
ATOM   1680  OE1 GLU B 219      13.545 -46.105 -33.113  1.00 81.32           O  
ATOM   1681  OE2 GLU B 219      15.257 -44.730 -32.988  1.00 81.32           O  
ATOM   1682  N   MET B 220      20.349 -46.934 -32.990  1.00 82.52           N  
ATOM   1683  CA  MET B 220      21.668 -46.599 -33.519  1.00 82.52           C  
ATOM   1684  C   MET B 220      22.450 -47.862 -33.869  1.00 82.52           C  
ATOM   1685  O   MET B 220      23.057 -47.945 -34.938  1.00 82.52           O  
ATOM   1686  CB  MET B 220      22.455 -45.759 -32.512  1.00 82.52           C  
ATOM   1687  CG  MET B 220      21.986 -44.316 -32.419  1.00 82.52           C  
ATOM   1688  SD  MET B 220      23.073 -43.290 -31.355  1.00 82.52           S  
ATOM   1689  CE  MET B 220      22.552 -43.864 -29.716  1.00 82.52           C  
ATOM   1690  N   ILE B 221      22.343 -48.853 -33.068  1.00 81.94           N  
ATOM   1691  CA  ILE B 221      23.056 -50.108 -33.281  1.00 81.94           C  
ATOM   1692  C   ILE B 221      22.468 -50.837 -34.487  1.00 81.94           C  
ATOM   1693  O   ILE B 221      23.205 -51.283 -35.370  1.00 81.94           O  
ATOM   1694  CB  ILE B 221      22.997 -51.010 -32.028  1.00 81.94           C  
ATOM   1695  CG1 ILE B 221      23.769 -50.367 -30.870  1.00 81.94           C  
ATOM   1696  CG2 ILE B 221      23.544 -52.406 -32.342  1.00 81.94           C  
ATOM   1697  CD1 ILE B 221      23.622 -51.101 -29.544  1.00 81.94           C  
ATOM   1698  N   LEU B 222      21.194 -50.901 -34.555  1.00 80.23           N  
ATOM   1699  CA  LEU B 222      20.534 -51.596 -35.655  1.00 80.23           C  
ATOM   1700  C   LEU B 222      20.801 -50.894 -36.981  1.00 80.23           C  
ATOM   1701  O   LEU B 222      20.977 -51.549 -38.011  1.00 80.23           O  
ATOM   1702  CB  LEU B 222      19.025 -51.680 -35.405  1.00 80.23           C  
ATOM   1703  CG  LEU B 222      18.575 -52.623 -34.287  1.00 80.23           C  
ATOM   1704  CD1 LEU B 222      17.062 -52.546 -34.107  1.00 80.23           C  
ATOM   1705  CD2 LEU B 222      19.010 -54.053 -34.585  1.00 80.23           C  
ATOM   1706  N   SER B 223      20.808 -49.586 -36.954  1.00 77.03           N  
ATOM   1707  CA  SER B 223      21.091 -48.825 -38.166  1.00 77.03           C  
ATOM   1708  C   SER B 223      22.522 -49.051 -38.640  1.00 77.03           C  
ATOM   1709  O   SER B 223      22.772 -49.168 -39.842  1.00 77.03           O  
ATOM   1710  CB  SER B 223      20.854 -47.332 -37.928  1.00 77.03           C  
ATOM   1711  OG  SER B 223      19.480 -47.071 -37.701  1.00 77.03           O  
ATOM   1712  N   MET B 224      23.437 -49.185 -37.789  1.00 77.42           N  
ATOM   1713  CA  MET B 224      24.833 -49.428 -38.142  1.00 77.42           C  
ATOM   1714  C   MET B 224      25.022 -50.847 -38.668  1.00 77.42           C  
ATOM   1715  O   MET B 224      25.767 -51.065 -39.625  1.00 77.42           O  
ATOM   1716  CB  MET B 224      25.742 -49.193 -36.934  1.00 77.42           C  
ATOM   1717  CG  MET B 224      26.597 -47.941 -37.046  1.00 77.42           C  
ATOM   1718  SD  MET B 224      28.308 -48.201 -36.435  1.00 77.42           S  
ATOM   1719  CE  MET B 224      29.065 -46.626 -36.921  1.00 77.42           C  
ATOM   1720  N   VAL B 225      24.380 -51.817 -38.108  1.00 77.70           N  
ATOM   1721  CA  VAL B 225      24.472 -53.202 -38.557  1.00 77.70           C  
ATOM   1722  C   VAL B 225      23.881 -53.332 -39.959  1.00 77.70           C  
ATOM   1723  O   VAL B 225      24.434 -54.031 -40.810  1.00 77.70           O  
ATOM   1724  CB  VAL B 225      23.753 -54.163 -37.584  1.00 77.70           C  
ATOM   1725  CG1 VAL B 225      23.655 -55.565 -38.183  1.00 77.70           C  
ATOM   1726  CG2 VAL B 225      24.479 -54.202 -36.240  1.00 77.70           C  
ATOM   1727  N   LEU B 226      22.841 -52.670 -40.152  1.00 74.38           N  
ATOM   1728  CA  LEU B 226      22.208 -52.699 -41.465  1.00 74.38           C  
ATOM   1729  C   LEU B 226      23.081 -52.007 -42.506  1.00 74.38           C  
ATOM   1730  O   LEU B 226      23.200 -52.480 -43.638  1.00 74.38           O  
ATOM   1731  CB  LEU B 226      20.831 -52.030 -41.411  1.00 74.38           C  
ATOM   1732  CG  LEU B 226      19.945 -52.202 -42.646  1.00 74.38           C  
ATOM   1733  CD1 LEU B 226      19.402 -53.625 -42.715  1.00 74.38           C  
ATOM   1734  CD2 LEU B 226      18.806 -51.189 -42.631  1.00 74.38           C  
ATOM   1735  N   CYS B 227      23.663 -50.932 -42.108  1.00 72.56           N  
ATOM   1736  CA  CYS B 227      24.555 -50.209 -43.006  1.00 72.56           C  
ATOM   1737  C   CYS B 227      25.752 -51.069 -43.394  1.00 72.56           C  
ATOM   1738  O   CYS B 227      26.114 -51.141 -44.570  1.00 72.56           O  
ATOM   1739  CB  CYS B 227      25.036 -48.912 -42.356  1.00 72.56           C  
ATOM   1740  SG  CYS B 227      25.752 -47.734 -43.522  1.00 72.56           S  
ATOM   1741  N   CYS B 228      26.327 -51.763 -42.513  1.00 72.42           N  
ATOM   1742  CA  CYS B 228      27.476 -52.625 -42.760  1.00 72.42           C  
ATOM   1743  C   CYS B 228      27.073 -53.854 -43.568  1.00 72.42           C  
ATOM   1744  O   CYS B 228      27.832 -54.317 -44.421  1.00 72.42           O  
ATOM   1745  CB  CYS B 228      28.115 -53.058 -41.441  1.00 72.42           C  
ATOM   1746  SG  CYS B 228      28.969 -51.725 -40.572  1.00 72.42           S  
ATOM   1747  N   GLY B 229      25.909 -54.347 -43.278  1.00 71.95           N  
ATOM   1748  CA  GLY B 229      25.414 -55.481 -44.042  1.00 71.95           C  
ATOM   1749  C   GLY B 229      25.188 -55.162 -45.507  1.00 71.95           C  
ATOM   1750  O   GLY B 229      25.494 -55.976 -46.380  1.00 71.95           O  
ATOM   1751  N   ILE B 230      24.690 -54.030 -45.799  1.00 70.46           N  
ATOM   1752  CA  ILE B 230      24.460 -53.599 -47.174  1.00 70.46           C  
ATOM   1753  C   ILE B 230      25.798 -53.350 -47.866  1.00 70.46           C  
ATOM   1754  O   ILE B 230      25.975 -53.702 -49.035  1.00 70.46           O  
ATOM   1755  CB  ILE B 230      23.583 -52.329 -47.228  1.00 70.46           C  
ATOM   1756  CG1 ILE B 230      22.184 -52.621 -46.674  1.00 70.46           C  
ATOM   1757  CG2 ILE B 230      23.504 -51.789 -48.659  1.00 70.46           C  
ATOM   1758  CD1 ILE B 230      21.338 -51.377 -46.443  1.00 70.46           C  
ATOM   1759  N   ARG B 231      26.723 -52.767 -47.198  1.00 68.72           N  
ATOM   1760  CA  ARG B 231      28.040 -52.493 -47.764  1.00 68.72           C  
ATOM   1761  C   ARG B 231      28.766 -53.787 -48.114  1.00 68.72           C  
ATOM   1762  O   ARG B 231      29.410 -53.882 -49.161  1.00 68.72           O  
ATOM   1763  CB  ARG B 231      28.882 -51.666 -46.791  1.00 68.72           C  
ATOM   1764  CG  ARG B 231      30.151 -51.096 -47.405  1.00 68.72           C  
ATOM   1765  CD  ARG B 231      30.919 -50.233 -46.414  1.00 68.72           C  
ATOM   1766  NE  ARG B 231      32.210 -50.822 -46.073  1.00 68.72           N  
ATOM   1767  CZ  ARG B 231      33.068 -50.311 -45.194  1.00 68.72           C  
ATOM   1768  NH1 ARG B 231      32.787 -49.186 -44.548  1.00 68.72           N  
ATOM   1769  NH2 ARG B 231      34.216 -50.930 -44.960  1.00 68.72           N  
ATOM   1770  N   ASN B 232      28.660 -54.731 -47.201  1.00 66.40           N  
ATOM   1771  CA  ASN B 232      29.339 -56.002 -47.427  1.00 66.40           C  
ATOM   1772  C   ASN B 232      28.673 -56.805 -48.541  1.00 66.40           C  
ATOM   1773  O   ASN B 232      29.331 -57.589 -49.226  1.00 66.40           O  
ATOM   1774  CB  ASN B 232      29.386 -56.823 -46.136  1.00 66.40           C  
ATOM   1775  CG  ASN B 232      30.792 -57.250 -45.766  1.00 66.40           C  
ATOM   1776  ND2 ASN B 232      30.917 -58.000 -44.676  1.00 66.40           N  
ATOM   1777  OD1 ASN B 232      31.759 -56.909 -46.452  1.00 66.40           O  
ATOM   1778  N   SER B 233      27.385 -56.628 -48.659  1.00 62.53           N  
ATOM   1779  CA  SER B 233      26.696 -57.350 -49.724  1.00 62.53           C  
ATOM   1780  C   SER B 233      26.969 -56.719 -51.085  1.00 62.53           C  
ATOM   1781  O   SER B 233      26.789 -57.362 -52.121  1.00 62.53           O  
ATOM   1782  CB  SER B 233      25.190 -57.385 -49.461  1.00 62.53           C  
ATOM   1783  OG  SER B 233      24.639 -56.080 -49.519  1.00 62.53           O  
ATOM   1784  N   SER B 234      27.206 -55.426 -51.119  1.00 57.29           N  
ATOM   1785  CA  SER B 234      27.499 -54.783 -52.396  1.00 57.29           C  
ATOM   1786  C   SER B 234      28.904 -55.127 -52.878  1.00 57.29           C  
ATOM   1787  O   SER B 234      29.248 -54.878 -54.035  1.00 57.29           O  
ATOM   1788  CB  SER B 234      27.348 -53.266 -52.279  1.00 57.29           C  
ATOM   1789  OG  SER B 234      28.287 -52.736 -51.359  1.00 57.29           O  
ATOM   1790  N   VAL B 235      29.807 -55.381 -52.059  1.00 51.34           N  
ATOM   1791  CA  VAL B 235      31.159 -55.712 -52.498  1.00 51.34           C  
ATOM   1792  C   VAL B 235      31.187 -57.134 -53.053  1.00 51.34           C  
ATOM   1793  O   VAL B 235      31.975 -57.441 -53.951  1.00 51.34           O  
ATOM   1794  CB  VAL B 235      32.180 -55.567 -51.349  1.00 51.34           C  
ATOM   1795  CG1 VAL B 235      33.583 -55.941 -51.824  1.00 51.34           C  
ATOM   1796  CG2 VAL B 235      32.162 -54.145 -50.793  1.00 51.34           C  
ATOM   1797  N   TYR B 236      30.355 -58.072 -52.566  1.00 38.40           N  
ATOM   1798  CA  TYR B 236      30.407 -59.349 -53.268  1.00 38.40           C  
ATOM   1799  C   TYR B 236      29.434 -59.365 -54.442  1.00 38.40           C  
ATOM   1800  O   TYR B 236      28.359 -58.765 -54.373  1.00 38.40           O  
ATOM   1801  CB  TYR B 236      30.091 -60.502 -52.311  1.00 38.40           C  
ATOM   1802  CG  TYR B 236      31.222 -60.836 -51.369  1.00 38.40           C  
ATOM   1803  CD1 TYR B 236      32.279 -61.646 -51.777  1.00 38.40           C  
ATOM   1804  CD2 TYR B 236      31.234 -60.343 -50.069  1.00 38.40           C  
ATOM   1805  CE1 TYR B 236      33.322 -61.957 -50.911  1.00 38.40           C  
ATOM   1806  CE2 TYR B 236      32.272 -60.648 -49.193  1.00 38.40           C  
ATOM   1807  CZ  TYR B 236      33.310 -61.454 -49.624  1.00 38.40           C  
ATOM   1808  OH  TYR B 236      34.340 -61.760 -48.762  1.00 38.40           O  
TER   
ATOM   1809  N   CYS C   1      -1.388 -10.227   2.089  1.00 91.29           N  
ATOM   1810  CA  CYS C   1      -0.846  -9.274   3.050  1.00 91.29           C  
ATOM   1811  C   CYS C   1      -1.723  -9.195   4.294  1.00 91.29           C  
ATOM   1812  O   CYS C   1      -1.293  -8.688   5.332  1.00 91.29           O  
ATOM   1813  CB  CYS C   1      -0.717  -7.889   2.418  1.00 91.29           C  
ATOM   1814  SG  CYS C   1       0.960  -7.488   1.878  1.00 91.29           S  
ATOM   1815  N   VAL C   2      -2.904  -9.700   4.243  1.00 94.27           N  
ATOM   1816  CA  VAL C   2      -3.888  -9.520   5.306  1.00 94.27           C  
ATOM   1817  C   VAL C   2      -3.469 -10.318   6.538  1.00 94.27           C  
ATOM   1818  O   VAL C   2      -3.857  -9.986   7.661  1.00 94.27           O  
ATOM   1819  CB  VAL C   2      -5.302  -9.945   4.850  1.00 94.27           C  
ATOM   1820  CG1 VAL C   2      -5.875  -8.935   3.856  1.00 94.27           C  
ATOM   1821  CG2 VAL C   2      -5.265 -11.342   4.234  1.00 94.27           C  
ATOM   1822  N   ILE C   3      -2.694 -11.314   6.357  1.00 93.83           N  
ATOM   1823  CA  ILE C   3      -2.227 -12.164   7.447  1.00 93.83           C  
ATOM   1824  C   ILE C   3      -1.290 -11.371   8.354  1.00 93.83           C  
ATOM   1825  O   ILE C   3      -0.997 -11.792   9.476  1.00 93.83           O  
ATOM   1826  CB  ILE C   3      -1.515 -13.427   6.913  1.00 93.83           C  
ATOM   1827  CG1 ILE C   3      -1.520 -14.532   7.975  1.00 93.83           C  
ATOM   1828  CG2 ILE C   3      -0.084 -13.096   6.475  1.00 93.83           C  
ATOM   1829  CD1 ILE C   3      -1.670 -15.937   7.406  1.00 93.83           C  
ATOM   1830  N   CYS C   4      -0.761 -10.308   7.899  1.00 94.96           N  
ATOM   1831  CA  CYS C   4       0.126  -9.447   8.675  1.00 94.96           C  
ATOM   1832  C   CYS C   4      -0.652  -8.679   9.736  1.00 94.96           C  
ATOM   1833  O   CYS C   4      -0.058  -8.053  10.615  1.00 94.96           O  
ATOM   1834  CB  CYS C   4       0.862  -8.470   7.759  1.00 94.96           C  
ATOM   1835  SG  CYS C   4       1.935  -9.273   6.549  1.00 94.96           S  
ATOM   1836  N   ASP C   5      -1.891  -8.601   9.653  1.00 95.26           N  
ATOM   1837  CA  ASP C   5      -2.760  -8.009  10.666  1.00 95.26           C  
ATOM   1838  C   ASP C   5      -3.018  -8.988  11.809  1.00 95.26           C  
ATOM   1839  O   ASP C   5      -3.588 -10.060  11.597  1.00 95.26           O  
ATOM   1840  CB  ASP C   5      -4.085  -7.566  10.043  1.00 95.26           C  
ATOM   1841  CG  ASP C   5      -4.915  -6.696  10.971  1.00 95.26           C  
ATOM   1842  OD1 ASP C   5      -4.837  -6.874  12.206  1.00 95.26           O  
ATOM   1843  OD2 ASP C   5      -5.658  -5.829  10.463  1.00 95.26           O  
ATOM   1844  N   PRO C   6      -2.699  -8.654  13.024  1.00 95.21           N  
ATOM   1845  CA  PRO C   6      -2.911  -9.537  14.174  1.00 95.21           C  
ATOM   1846  C   PRO C   6      -4.376  -9.930  14.353  1.00 95.21           C  
ATOM   1847  O   PRO C   6      -4.669 -11.031  14.826  1.00 95.21           O  
ATOM   1848  CB  PRO C   6      -2.424  -8.696  15.358  1.00 95.21           C  
ATOM   1849  CG  PRO C   6      -1.483  -7.702  14.758  1.00 95.21           C  
ATOM   1850  CD  PRO C   6      -1.934  -7.402  13.357  1.00 95.21           C  
ATOM   1851  N   SER C   7      -5.259  -9.081  14.036  1.00 96.31           N  
ATOM   1852  CA  SER C   7      -6.683  -9.374  14.161  1.00 96.31           C  
ATOM   1853  C   SER C   7      -7.087 -10.544  13.270  1.00 96.31           C  
ATOM   1854  O   SER C   7      -7.944 -11.348  13.642  1.00 96.31           O  
ATOM   1855  CB  SER C   7      -7.517  -8.141  13.808  1.00 96.31           C  
ATOM   1856  OG  SER C   7      -7.204  -7.059  14.668  1.00 96.31           O  
ATOM   1857  N   VAL C   8      -6.532 -10.633  12.143  1.00 96.63           N  
ATOM   1858  CA  VAL C   8      -6.812 -11.724  11.215  1.00 96.63           C  
ATOM   1859  C   VAL C   8      -6.268 -13.035  11.777  1.00 96.63           C  
ATOM   1860  O   VAL C   8      -6.949 -14.063  11.744  1.00 96.63           O  
ATOM   1861  CB  VAL C   8      -6.209 -11.451   9.819  1.00 96.63           C  
ATOM   1862  CG1 VAL C   8      -6.333 -12.685   8.926  1.00 96.63           C  
ATOM   1863  CG2 VAL C   8      -6.889 -10.247   9.170  1.00 96.63           C  
ATOM   1864  N   VAL C   9      -5.102 -12.996  12.346  1.00 95.77           N  
ATOM   1865  CA  VAL C   9      -4.482 -14.171  12.949  1.00 95.77           C  
ATOM   1866  C   VAL C   9      -5.329 -14.659  14.121  1.00 95.77           C  
ATOM   1867  O   VAL C   9      -5.565 -15.861  14.267  1.00 95.77           O  
ATOM   1868  CB  VAL C   9      -3.041 -13.873  13.421  1.00 95.77           C  
ATOM   1869  CG1 VAL C   9      -2.435 -15.095  14.110  1.00 95.77           C  
ATOM   1870  CG2 VAL C   9      -2.174 -13.434  12.242  1.00 95.77           C  
ATOM   1871  N   LEU C  10      -5.795 -13.744  14.876  1.00 95.68           N  
ATOM   1872  CA  LEU C  10      -6.645 -14.071  16.015  1.00 95.68           C  
ATOM   1873  C   LEU C  10      -7.965 -14.680  15.550  1.00 95.68           C  
ATOM   1874  O   LEU C  10      -8.462 -15.630  16.159  1.00 95.68           O  
ATOM   1875  CB  LEU C  10      -6.915 -12.823  16.858  1.00 95.68           C  
ATOM   1876  CG  LEU C  10      -5.759 -12.332  17.732  1.00 95.68           C  
ATOM   1877  CD1 LEU C  10      -6.106 -10.987  18.363  1.00 95.68           C  
ATOM   1878  CD2 LEU C  10      -5.425 -13.362  18.805  1.00 95.68           C  
ATOM   1879  N   ALA C  11      -8.540 -14.129  14.524  1.00 95.93           N  
ATOM   1880  CA  ALA C  11      -9.795 -14.643  13.982  1.00 95.93           C  
ATOM   1881  C   ALA C  11      -9.623 -16.065  13.456  1.00 95.93           C  
ATOM   1882  O   ALA C  11     -10.520 -16.900  13.601  1.00 95.93           O  
ATOM   1883  CB  ALA C  11     -10.311 -13.728  12.874  1.00 95.93           C  
ATOM   1884  N   LEU C  12      -8.511 -16.360  12.846  1.00 95.88           N  
ATOM   1885  CA  LEU C  12      -8.227 -17.698  12.336  1.00 95.88           C  
ATOM   1886  C   LEU C  12      -8.050 -18.689  13.482  1.00 95.88           C  
ATOM   1887  O   LEU C  12      -8.502 -19.833  13.393  1.00 95.88           O  
ATOM   1888  CB  LEU C  12      -6.971 -17.683  11.460  1.00 95.88           C  
ATOM   1889  CG  LEU C  12      -7.075 -16.919  10.140  1.00 95.88           C  
ATOM   1890  CD1 LEU C  12      -5.760 -17.005   9.374  1.00 95.88           C  
ATOM   1891  CD2 LEU C  12      -8.226 -17.460   9.298  1.00 95.88           C  
ATOM   1892  N   LYS C  13      -7.450 -18.273  14.542  1.00 95.48           N  
ATOM   1893  CA  LYS C  13      -7.309 -19.110  15.729  1.00 95.48           C  
ATOM   1894  C   LYS C  13      -8.668 -19.401  16.361  1.00 95.48           C  
ATOM   1895  O   LYS C  13      -8.935 -20.529  16.780  1.00 95.48           O  
ATOM   1896  CB  LYS C  13      -6.388 -18.442  16.751  1.00 95.48           C  
ATOM   1897  CG  LYS C  13      -4.915 -18.482  16.375  1.00 95.48           C  
ATOM   1898  CD  LYS C  13      -4.039 -17.905  17.480  1.00 95.48           C  
ATOM   1899  CE  LYS C  13      -2.570 -17.888  17.080  1.00 95.48           C  
ATOM   1900  NZ  LYS C  13      -1.716 -17.269  18.137  1.00 95.48           N  
ATOM   1901  N   SER C  14      -9.441 -18.384  16.428  1.00 95.39           N  
ATOM   1902  CA  SER C  14     -10.791 -18.542  16.960  1.00 95.39           C  
ATOM   1903  C   SER C  14     -11.624 -19.475  16.088  1.00 95.39           C  
ATOM   1904  O   SER C  14     -12.423 -20.263  16.599  1.00 95.39           O  
ATOM   1905  CB  SER C  14     -11.483 -17.183  17.077  1.00 95.39           C  
ATOM   1906  OG  SER C  14     -12.815 -17.336  17.537  1.00 95.39           O  
ATOM   1907  N   LEU C  15     -11.482 -19.376  14.828  1.00 96.23           N  
ATOM   1908  CA  LEU C  15     -12.155 -20.275  13.897  1.00 96.23           C  
ATOM   1909  C   LEU C  15     -11.785 -21.728  14.181  1.00 96.23           C  
ATOM   1910  O   LEU C  15     -12.657 -22.599  14.217  1.00 96.23           O  
ATOM   1911  CB  LEU C  15     -11.796 -19.918  12.453  1.00 96.23           C  
ATOM   1912  CG  LEU C  15     -12.494 -20.730  11.360  1.00 96.23           C  
ATOM   1913  CD1 LEU C  15     -13.982 -20.400  11.323  1.00 96.23           C  
ATOM   1914  CD2 LEU C  15     -11.848 -20.467  10.004  1.00 96.23           C  
ATOM   1915  N   GLU C  16     -10.577 -21.986  14.450  1.00 95.70           N  
ATOM   1916  CA  GLU C  16     -10.060 -23.329  14.702  1.00 95.70           C  
ATOM   1917  C   GLU C  16     -10.504 -23.843  16.069  1.00 95.70           C  
ATOM   1918  O   GLU C  16     -11.029 -24.953  16.179  1.00 95.70           O  
ATOM   1919  CB  GLU C  16      -8.533 -23.345  14.606  1.00 95.70           C  
ATOM   1920  CG  GLU C  16      -7.915 -24.714  14.848  1.00 95.70           C  
ATOM   1921  CD  GLU C  16      -6.396 -24.703  14.806  1.00 95.70           C  
ATOM   1922  OE1 GLU C  16      -5.780 -25.793  14.829  1.00 95.70           O  
ATOM   1923  OE2 GLU C  16      -5.816 -23.596  14.751  1.00 95.70           O  
ATOM   1924  N   LYS C  17     -10.419 -23.072  17.118  1.00 94.80           N  
ATOM   1925  CA  LYS C  17     -10.633 -23.498  18.497  1.00 94.80           C  
ATOM   1926  C   LYS C  17     -12.111 -23.435  18.869  1.00 94.80           C  
ATOM   1927  O   LYS C  17     -12.623 -24.322  19.557  1.00 94.80           O  
ATOM   1928  CB  LYS C  17      -9.812 -22.637  19.459  1.00 94.80           C  
ATOM   1929  CG  LYS C  17      -8.310 -22.849  19.350  1.00 94.80           C  
ATOM   1930  CD  LYS C  17      -7.576 -22.274  20.555  1.00 94.80           C  
ATOM   1931  CE  LYS C  17      -6.078 -22.535  20.476  1.00 94.80           C  
ATOM   1932  NZ  LYS C  17      -5.367 -22.052  21.697  1.00 94.80           N  
ATOM   1933  N   ASP C  18     -12.765 -22.476  18.337  1.00 95.07           N  
ATOM   1934  CA  ASP C  18     -14.115 -22.209  18.826  1.00 95.07           C  
ATOM   1935  C   ASP C  18     -15.166 -22.674  17.820  1.00 95.07           C  
ATOM   1936  O   ASP C  18     -16.184 -23.253  18.202  1.00 95.07           O  
ATOM   1937  CB  ASP C  18     -14.293 -20.718  19.122  1.00 95.07           C  
ATOM   1938  CG  ASP C  18     -13.313 -20.198  20.159  1.00 95.07           C  
ATOM   1939  OD1 ASP C  18     -12.911 -20.968  21.058  1.00 95.07           O  
ATOM   1940  OD2 ASP C  18     -12.943 -19.007  20.078  1.00 95.07           O  
ATOM   1941  N   TYR C  19     -14.978 -22.499  16.585  1.00 95.11           N  
ATOM   1942  CA  TYR C  19     -16.027 -22.727  15.597  1.00 95.11           C  
ATOM   1943  C   TYR C  19     -15.928 -24.131  15.010  1.00 95.11           C  
ATOM   1944  O   TYR C  19     -16.934 -24.836  14.898  1.00 95.11           O  
ATOM   1945  CB  TYR C  19     -15.946 -21.685  14.476  1.00 95.11           C  
ATOM   1946  CG  TYR C  19     -17.200 -21.594  13.640  1.00 95.11           C  
ATOM   1947  CD1 TYR C  19     -17.268 -22.194  12.385  1.00 95.11           C  
ATOM   1948  CD2 TYR C  19     -18.317 -20.908  14.104  1.00 95.11           C  
ATOM   1949  CE1 TYR C  19     -18.420 -22.111  11.610  1.00 95.11           C  
ATOM   1950  CE2 TYR C  19     -19.475 -20.819  13.337  1.00 95.11           C  
ATOM   1951  CZ  TYR C  19     -19.517 -21.423  12.094  1.00 95.11           C  
ATOM   1952  OH  TYR C  19     -20.660 -21.337  11.332  1.00 95.11           O  
ATOM   1953  N   LEU C  20     -14.821 -24.614  14.682  1.00 94.47           N  
ATOM   1954  CA  LEU C  20     -14.620 -25.867  13.964  1.00 94.47           C  
ATOM   1955  C   LEU C  20     -15.139 -27.049  14.778  1.00 94.47           C  
ATOM   1956  O   LEU C  20     -15.809 -27.932  14.239  1.00 94.47           O  
ATOM   1957  CB  LEU C  20     -13.138 -26.068  13.639  1.00 94.47           C  
ATOM   1958  CG  LEU C  20     -12.576 -25.230  12.488  1.00 94.47           C  
ATOM   1959  CD1 LEU C  20     -11.185 -25.724  12.104  1.00 94.47           C  
ATOM   1960  CD2 LEU C  20     -13.515 -25.273  11.288  1.00 94.47           C  
ATOM   1961  N   PRO C  21     -14.848 -27.255  16.090  1.00 93.48           N  
ATOM   1962  CA  PRO C  21     -15.287 -28.421  16.861  1.00 93.48           C  
ATOM   1963  C   PRO C  21     -16.796 -28.645  16.787  1.00 93.48           C  
ATOM   1964  O   PRO C  21     -17.252 -29.790  16.737  1.00 93.48           O  
ATOM   1965  CB  PRO C  21     -14.855 -28.080  18.289  1.00 93.48           C  
ATOM   1966  CG  PRO C  21     -13.651 -27.210  18.127  1.00 93.48           C  
ATOM   1967  CD  PRO C  21     -13.858 -26.328  16.929  1.00 93.48           C  
ATOM   1968  N   GLY C  22     -17.602 -27.666  16.556  1.00 93.45           N  
ATOM   1969  CA  GLY C  22     -19.049 -27.804  16.519  1.00 93.45           C  
ATOM   1970  C   GLY C  22     -19.616 -27.765  15.113  1.00 93.45           C  
ATOM   1971  O   GLY C  22     -20.816 -27.971  14.917  1.00 93.45           O  
ATOM   1972  N   HIS C  23     -18.812 -27.568  14.112  1.00 94.26           N  
ATOM   1973  CA  HIS C  23     -19.387 -27.276  12.804  1.00 94.26           C  
ATOM   1974  C   HIS C  23     -18.724 -28.110  11.712  1.00 94.26           C  
ATOM   1975  O   HIS C  23     -19.118 -28.040  10.547  1.00 94.26           O  
ATOM   1976  CB  HIS C  23     -19.254 -25.787  12.480  1.00 94.26           C  
ATOM   1977  CG  HIS C  23     -20.033 -24.902  13.400  1.00 94.26           C  
ATOM   1978  CD2 HIS C  23     -21.215 -24.264  13.230  1.00 94.26           C  
ATOM   1979  ND1 HIS C  23     -19.601 -24.584  14.671  1.00 94.26           N  
ATOM   1980  CE1 HIS C  23     -20.489 -23.788  15.244  1.00 94.26           C  
ATOM   1981  NE2 HIS C  23     -21.477 -23.578  14.391  1.00 94.26           N  
ATOM   1982  N   LEU C  24     -17.686 -28.869  12.045  1.00 91.18           N  
ATOM   1983  CA  LEU C  24     -16.979 -29.742  11.115  1.00 91.18           C  
ATOM   1984  C   LEU C  24     -16.446 -30.979  11.830  1.00 91.18           C  
ATOM   1985  O   LEU C  24     -16.179 -30.940  13.034  1.00 91.18           O  
ATOM   1986  CB  LEU C  24     -15.827 -28.990  10.445  1.00 91.18           C  
ATOM   1987  CG  LEU C  24     -15.237 -29.634   9.189  1.00 91.18           C  
ATOM   1988  CD1 LEU C  24     -16.249 -29.598   8.049  1.00 91.18           C  
ATOM   1989  CD2 LEU C  24     -13.943 -28.934   8.785  1.00 91.18           C  
ATOM   1990  N   ASP C  25     -16.374 -32.088  11.138  1.00 90.33           N  
ATOM   1991  CA  ASP C  25     -15.842 -33.337  11.676  1.00 90.33           C  
ATOM   1992  C   ASP C  25     -14.377 -33.180  12.079  1.00 90.33           C  
ATOM   1993  O   ASP C  25     -13.594 -32.553  11.363  1.00 90.33           O  
ATOM   1994  CB  ASP C  25     -15.987 -34.467  10.655  1.00 90.33           C  
ATOM   1995  CG  ASP C  25     -17.416 -34.965  10.523  1.00 90.33           C  
ATOM   1996  OD1 ASP C  25     -18.188 -34.872  11.502  1.00 90.33           O  
ATOM   1997  OD2 ASP C  25     -17.773 -35.458   9.431  1.00 90.33           O  
ATOM   1998  N   ALA C  26     -13.958 -33.702  13.177  1.00 90.39           N  
ATOM   1999  CA  ALA C  26     -12.631 -33.563  13.771  1.00 90.39           C  
ATOM   2000  C   ALA C  26     -11.549 -34.072  12.822  1.00 90.39           C  
ATOM   2001  O   ALA C  26     -10.427 -33.561  12.820  1.00 90.39           O  
ATOM   2002  CB  ALA C  26     -12.563 -34.312  15.100  1.00 90.39           C  
ATOM   2003  N   LYS C  27     -11.956 -34.975  12.006  1.00 87.58           N  
ATOM   2004  CA  LYS C  27     -10.986 -35.564  11.085  1.00 87.58           C  
ATOM   2005  C   LYS C  27     -10.532 -34.548  10.043  1.00 87.58           C  
ATOM   2006  O   LYS C  27      -9.456 -34.691   9.456  1.00 87.58           O  
ATOM   2007  CB  LYS C  27     -11.580 -36.794  10.396  1.00 87.58           C  
ATOM   2008  CG  LYS C  27     -12.832 -36.503   9.582  1.00 87.58           C  
ATOM   2009  CD  LYS C  27     -13.401 -37.771   8.959  1.00 87.58           C  
ATOM   2010  CE  LYS C  27     -14.641 -37.478   8.126  1.00 87.58           C  
ATOM   2011  NZ  LYS C  27     -15.144 -38.701   7.432  1.00 87.58           N  
ATOM   2012  N   HIS C  28     -11.328 -33.536   9.812  1.00 86.18           N  
ATOM   2013  CA  HIS C  28     -11.061 -32.569   8.753  1.00 86.18           C  
ATOM   2014  C   HIS C  28     -10.499 -31.271   9.321  1.00 86.18           C  
ATOM   2015  O   HIS C  28     -10.177 -30.347   8.570  1.00 86.18           O  
ATOM   2016  CB  HIS C  28     -12.334 -32.285   7.954  1.00 86.18           C  
ATOM   2017  CG  HIS C  28     -12.878 -33.485   7.244  1.00 86.18           C  
ATOM   2018  CD2 HIS C  28     -14.099 -34.068   7.292  1.00 86.18           C  
ATOM   2019  ND1 HIS C  28     -12.128 -34.230   6.361  1.00 86.18           N  
ATOM   2020  CE1 HIS C  28     -12.867 -35.223   5.894  1.00 86.18           C  
ATOM   2021  NE2 HIS C  28     -14.066 -35.147   6.444  1.00 86.18           N  
ATOM   2022  N   HIS C  29     -10.368 -31.171  10.646  1.00 89.74           N  
ATOM   2023  CA  HIS C  29      -9.979 -29.918  11.283  1.00 89.74           C  
ATOM   2024  C   HIS C  29      -8.592 -29.475  10.827  1.00 89.74           C  
ATOM   2025  O   HIS C  29      -8.418 -28.346  10.362  1.00 89.74           O  
ATOM   2026  CB  HIS C  29     -10.010 -30.058  12.806  1.00 89.74           C  
ATOM   2027  CG  HIS C  29     -11.391 -30.141  13.372  1.00 89.74           C  
ATOM   2028  CD2 HIS C  29     -12.586 -30.358  12.774  1.00 89.74           C  
ATOM   2029  ND1 HIS C  29     -11.655 -29.989  14.716  1.00 89.74           N  
ATOM   2030  CE1 HIS C  29     -12.957 -30.110  14.920  1.00 89.74           C  
ATOM   2031  NE2 HIS C  29     -13.544 -30.334  13.757  1.00 89.74           N  
ATOM   2032  N   LYS C  30      -7.633 -30.345  10.929  1.00 88.81           N  
ATOM   2033  CA  LYS C  30      -6.249 -30.021  10.594  1.00 88.81           C  
ATOM   2034  C   LYS C  30      -6.106 -29.682   9.113  1.00 88.81           C  
ATOM   2035  O   LYS C  30      -5.515 -28.659   8.759  1.00 88.81           O  
ATOM   2036  CB  LYS C  30      -5.323 -31.184  10.956  1.00 88.81           C  
ATOM   2037  CG  LYS C  30      -3.842 -30.861  10.824  1.00 88.81           C  
ATOM   2038  CD  LYS C  30      -2.973 -32.037  11.248  1.00 88.81           C  
ATOM   2039  CE  LYS C  30      -1.492 -31.730  11.076  1.00 88.81           C  
ATOM   2040  NZ  LYS C  30      -0.636 -32.883  11.485  1.00 88.81           N  
ATOM   2041  N   ALA C  31      -6.690 -30.470   8.304  1.00 84.13           N  
ATOM   2042  CA  ALA C  31      -6.620 -30.249   6.862  1.00 84.13           C  
ATOM   2043  C   ALA C  31      -7.322 -28.952   6.472  1.00 84.13           C  
ATOM   2044  O   ALA C  31      -6.837 -28.209   5.614  1.00 84.13           O  
ATOM   2045  CB  ALA C  31      -7.233 -31.428   6.111  1.00 84.13           C  
ATOM   2046  N   MET C  32      -8.425 -28.671   7.051  1.00 87.24           N  
ATOM   2047  CA  MET C  32      -9.192 -27.456   6.788  1.00 87.24           C  
ATOM   2048  C   MET C  32      -8.381 -26.213   7.140  1.00 87.24           C  
ATOM   2049  O   MET C  32      -8.271 -25.290   6.333  1.00 87.24           O  
ATOM   2050  CB  MET C  32     -10.503 -27.467   7.577  1.00 87.24           C  
ATOM   2051  CG  MET C  32     -11.361 -26.232   7.355  1.00 87.24           C  
ATOM   2052  SD  MET C  32     -12.084 -26.172   5.669  1.00 87.24           S  
ATOM   2053  CE  MET C  32     -12.891 -24.548   5.725  1.00 87.24           C  
ATOM   2054  N   MET C  33      -7.804 -26.249   8.260  1.00 91.12           N  
ATOM   2055  CA  MET C  33      -7.067 -25.079   8.730  1.00 91.12           C  
ATOM   2056  C   MET C  33      -5.808 -24.859   7.898  1.00 91.12           C  
ATOM   2057  O   MET C  33      -5.416 -23.718   7.646  1.00 91.12           O  
ATOM   2058  CB  MET C  33      -6.699 -25.231  10.206  1.00 91.12           C  
ATOM   2059  CG  MET C  33      -7.879 -25.073  11.151  1.00 91.12           C  
ATOM   2060  SD  MET C  33      -8.855 -23.557  10.811  1.00 91.12           S  
ATOM   2061  CE  MET C  33      -7.573 -22.293  11.036  1.00 91.12           C  
ATOM   2062  N   GLU C  34      -5.181 -25.882   7.539  1.00 87.26           N  
ATOM   2063  CA  GLU C  34      -4.027 -25.764   6.653  1.00 87.26           C  
ATOM   2064  C   GLU C  34      -4.410 -25.099   5.334  1.00 87.26           C  
ATOM   2065  O   GLU C  34      -3.693 -24.224   4.843  1.00 87.26           O  
ATOM   2066  CB  GLU C  34      -3.408 -27.139   6.390  1.00 87.26           C  
ATOM   2067  CG  GLU C  34      -2.584 -27.675   7.551  1.00 87.26           C  
ATOM   2068  CD  GLU C  34      -2.061 -29.083   7.316  1.00 87.26           C  
ATOM   2069  OE1 GLU C  34      -1.359 -29.626   8.198  1.00 87.26           O  
ATOM   2070  OE2 GLU C  34      -2.353 -29.648   6.237  1.00 87.26           O  
ATOM   2071  N   ARG C  35      -5.507 -25.425   4.819  1.00 84.25           N  
ATOM   2072  CA  ARG C  35      -5.980 -24.869   3.555  1.00 84.25           C  
ATOM   2073  C   ARG C  35      -6.417 -23.418   3.726  1.00 84.25           C  
ATOM   2074  O   ARG C  35      -6.176 -22.584   2.850  1.00 84.25           O  
ATOM   2075  CB  ARG C  35      -7.137 -25.702   2.999  1.00 84.25           C  
ATOM   2076  CG  ARG C  35      -6.704 -27.026   2.390  1.00 84.25           C  
ATOM   2077  CD  ARG C  35      -7.829 -27.676   1.596  1.00 84.25           C  
ATOM   2078  NE  ARG C  35      -7.397 -28.923   0.971  1.00 84.25           N  
ATOM   2079  CZ  ARG C  35      -8.184 -29.729   0.265  1.00 84.25           C  
ATOM   2080  NH1 ARG C  35      -9.466 -29.433   0.079  1.00 84.25           N  
ATOM   2081  NH2 ARG C  35      -7.687 -30.840  -0.260  1.00 84.25           N  
ATOM   2082  N   VAL C  36      -7.066 -23.209   4.777  1.00 90.12           N  
ATOM   2083  CA  VAL C  36      -7.502 -21.848   5.068  1.00 90.12           C  
ATOM   2084  C   VAL C  36      -6.288 -20.936   5.219  1.00 90.12           C  
ATOM   2085  O   VAL C  36      -6.243 -19.849   4.638  1.00 90.12           O  
ATOM   2086  CB  VAL C  36      -8.374 -21.792   6.342  1.00 90.12           C  
ATOM   2087  CG1 VAL C  36      -8.569 -20.347   6.800  1.00 90.12           C  
ATOM   2088  CG2 VAL C  36      -9.723 -22.466   6.098  1.00 90.12           C  
ATOM   2089  N   GLU C  37      -5.322 -21.349   5.954  1.00 90.13           N  
ATOM   2090  CA  GLU C  37      -4.104 -20.572   6.159  1.00 90.13           C  
ATOM   2091  C   GLU C  37      -3.365 -20.347   4.844  1.00 90.13           C  
ATOM   2092  O   GLU C  37      -2.875 -19.247   4.581  1.00 90.13           O  
ATOM   2093  CB  GLU C  37      -3.185 -21.267   7.167  1.00 90.13           C  
ATOM   2094  CG  GLU C  37      -3.656 -21.153   8.610  1.00 90.13           C  
ATOM   2095  CD  GLU C  37      -2.710 -21.809   9.603  1.00 90.13           C  
ATOM   2096  OE1 GLU C  37      -2.997 -21.785  10.821  1.00 90.13           O  
ATOM   2097  OE2 GLU C  37      -1.672 -22.350   9.159  1.00 90.13           O  
ATOM   2098  N   ASN C  38      -3.325 -21.353   4.083  1.00 84.20           N  
ATOM   2099  CA  ASN C  38      -2.689 -21.222   2.775  1.00 84.20           C  
ATOM   2100  C   ASN C  38      -3.462 -20.265   1.871  1.00 84.20           C  
ATOM   2101  O   ASN C  38      -2.861 -19.495   1.119  1.00 84.20           O  
ATOM   2102  CB  ASN C  38      -2.550 -22.590   2.106  1.00 84.20           C  
ATOM   2103  CG  ASN C  38      -1.466 -23.441   2.735  1.00 84.20           C  
ATOM   2104  ND2 ASN C  38      -1.497 -24.740   2.462  1.00 84.20           N  
ATOM   2105  OD1 ASN C  38      -0.606 -22.935   3.462  1.00 84.20           O  
ATOM   2106  N   ALA C  39      -4.695 -20.340   1.899  1.00 86.68           N  
ATOM   2107  CA  ALA C  39      -5.540 -19.452   1.104  1.00 86.68           C  
ATOM   2108  C   ALA C  39      -5.347 -17.996   1.519  1.00 86.68           C  
ATOM   2109  O   ALA C  39      -5.289 -17.105   0.668  1.00 86.68           O  
ATOM   2110  CB  ALA C  39      -7.008 -19.851   1.241  1.00 86.68           C  
ATOM   2111  N   VAL C  40      -5.264 -17.784   2.774  1.00 90.91           N  
ATOM   2112  CA  VAL C  40      -5.082 -16.432   3.290  1.00 90.91           C  
ATOM   2113  C   VAL C  40      -3.678 -15.934   2.954  1.00 90.91           C  
ATOM   2114  O   VAL C  40      -3.493 -14.765   2.606  1.00 90.91           O  
ATOM   2115  CB  VAL C  40      -5.318 -16.371   4.816  1.00 90.91           C  
ATOM   2116  CG1 VAL C  40      -4.960 -14.990   5.363  1.00 90.91           C  
ATOM   2117  CG2 VAL C  40      -6.767 -16.720   5.146  1.00 90.91           C  
ATOM   2118  N   LYS C  41      -2.732 -16.796   3.090  1.00 86.46           N  
ATOM   2119  CA  LYS C  41      -1.366 -16.447   2.708  1.00 86.46           C  
ATOM   2120  C   LYS C  41      -1.276 -16.131   1.218  1.00 86.46           C  
ATOM   2121  O   LYS C  41      -0.476 -15.289   0.805  1.00 86.46           O  
ATOM   2122  CB  LYS C  41      -0.403 -17.581   3.063  1.00 86.46           C  
ATOM   2123  CG  LYS C  41       0.002 -17.613   4.530  1.00 86.46           C  
ATOM   2124  CD  LYS C  41       0.923 -18.788   4.829  1.00 86.46           C  
ATOM   2125  CE  LYS C  41       1.201 -18.916   6.321  1.00 86.46           C  
ATOM   2126  NZ  LYS C  41       2.012 -20.132   6.632  1.00 86.46           N  
ATOM   2127  N   ASP C  42      -2.099 -16.732   0.451  1.00 83.27           N  
ATOM   2128  CA  ASP C  42      -2.121 -16.560  -0.999  1.00 83.27           C  
ATOM   2129  C   ASP C  42      -2.593 -15.158  -1.378  1.00 83.27           C  
ATOM   2130  O   ASP C  42      -2.525 -14.769  -2.545  1.00 83.27           O  
ATOM   2131  CB  ASP C  42      -3.020 -17.612  -1.651  1.00 83.27           C  
ATOM   2132  CG  ASP C  42      -2.787 -17.746  -3.146  1.00 83.27           C  
ATOM   2133  OD1 ASP C  42      -1.617 -17.836  -3.575  1.00 83.27           O  
ATOM   2134  OD2 ASP C  42      -3.783 -17.759  -3.901  1.00 83.27           O  
ATOM   2135  N   PHE C  43      -3.077 -14.412  -0.477  1.00 85.43           N  
ATOM   2136  CA  PHE C  43      -3.472 -13.028  -0.712  1.00 85.43           C  
ATOM   2137  C   PHE C  43      -2.278 -12.192  -1.156  1.00 85.43           C  
ATOM   2138  O   PHE C  43      -2.446 -11.096  -1.695  1.00 85.43           O  
ATOM   2139  CB  PHE C  43      -4.095 -12.424   0.550  1.00 85.43           C  
ATOM   2140  CG  PHE C  43      -5.564 -12.714   0.700  1.00 85.43           C  
ATOM   2141  CD1 PHE C  43      -6.447 -11.715   1.091  1.00 85.43           C  
ATOM   2142  CD2 PHE C  43      -6.062 -13.986   0.449  1.00 85.43           C  
ATOM   2143  CE1 PHE C  43      -7.808 -11.981   1.231  1.00 85.43           C  
ATOM   2144  CE2 PHE C  43      -7.419 -14.258   0.587  1.00 85.43           C  
ATOM   2145  CZ  PHE C  43      -8.290 -13.255   0.979  1.00 85.43           C  
ATOM   2146  N   GLN C  44      -1.156 -12.690  -0.833  1.00 81.47           N  
ATOM   2147  CA  GLN C  44       0.062 -11.982  -1.217  1.00 81.47           C  
ATOM   2148  C   GLN C  44       0.417 -12.250  -2.677  1.00 81.47           C  
ATOM   2149  O   GLN C  44       1.185 -11.500  -3.282  1.00 81.47           O  
ATOM   2150  CB  GLN C  44       1.226 -12.385  -0.311  1.00 81.47           C  
ATOM   2151  CG  GLN C  44       1.591 -13.861  -0.399  1.00 81.47           C  
ATOM   2152  CD  GLN C  44       2.738 -14.237   0.521  1.00 81.47           C  
ATOM   2153  NE2 GLN C  44       2.765 -15.494   0.951  1.00 81.47           N  
ATOM   2154  OE1 GLN C  44       3.593 -13.405   0.842  1.00 81.47           O  
ATOM   2155  N   GLU C  45      -0.095 -13.290  -3.228  1.00 77.95           N  
ATOM   2156  CA  GLU C  45       0.181 -13.634  -4.620  1.00 77.95           C  
ATOM   2157  C   GLU C  45      -0.863 -13.030  -5.555  1.00 77.95           C  
ATOM   2158  O   GLU C  45      -1.753 -13.733  -6.037  1.00 77.95           O  
ATOM   2159  CB  GLU C  45       0.232 -15.153  -4.800  1.00 77.95           C  
ATOM   2160  CG  GLU C  45       1.300 -15.836  -3.957  1.00 77.95           C  
ATOM   2161  CD  GLU C  45       2.715 -15.551  -4.435  1.00 77.95           C  
ATOM   2162  OE1 GLU C  45       3.677 -15.839  -3.687  1.00 77.95           O  
ATOM   2163  OE2 GLU C  45       2.862 -15.035  -5.565  1.00 77.95           O  
ATOM   2164  N   LEU C  46      -0.682 -11.826  -5.797  1.00 76.37           N  
ATOM   2165  CA  LEU C  46      -1.626 -11.069  -6.612  1.00 76.37           C  
ATOM   2166  C   LEU C  46      -1.077 -10.848  -8.018  1.00 76.37           C  
ATOM   2167  O   LEU C  46       0.132 -10.682  -8.197  1.00 76.37           O  
ATOM   2168  CB  LEU C  46      -1.941  -9.722  -5.956  1.00 76.37           C  
ATOM   2169  CG  LEU C  46      -2.581  -9.777  -4.568  1.00 76.37           C  
ATOM   2170  CD1 LEU C  46      -2.603  -8.387  -3.940  1.00 76.37           C  
ATOM   2171  CD2 LEU C  46      -3.989 -10.356  -4.651  1.00 76.37           C  
ATOM   2172  N   SER C  47      -1.753 -11.181  -9.010  1.00 68.87           N  
ATOM   2173  CA  SER C  47      -1.462 -10.777 -10.381  1.00 68.87           C  
ATOM   2174  C   SER C  47      -2.280  -9.555 -10.783  1.00 68.87           C  
ATOM   2175  O   SER C  47      -3.485  -9.659 -11.021  1.00 68.87           O  
ATOM   2176  CB  SER C  47      -1.739 -11.928 -11.349  1.00 68.87           C  
ATOM   2177  OG  SER C  47      -3.104 -12.308 -11.299  1.00 68.87           O  
ATOM   2178  N   LEU C  48      -1.566  -8.519 -10.762  1.00 65.07           N  
ATOM   2179  CA  LEU C  48      -2.258  -7.288 -11.129  1.00 65.07           C  
ATOM   2180  C   LEU C  48      -2.203  -7.063 -12.636  1.00 65.07           C  
ATOM   2181  O   LEU C  48      -1.255  -7.489 -13.298  1.00 65.07           O  
ATOM   2182  CB  LEU C  48      -1.644  -6.090 -10.399  1.00 65.07           C  
ATOM   2183  CG  LEU C  48      -1.642  -6.155  -8.871  1.00 65.07           C  
ATOM   2184  CD1 LEU C  48      -0.716  -5.089  -8.297  1.00 65.07           C  
ATOM   2185  CD2 LEU C  48      -3.058  -5.991  -8.327  1.00 65.07           C  
ATOM   2186  N   ASN C  49      -3.341  -7.041 -13.354  1.00 57.56           N  
ATOM   2187  CA  ASN C  49      -3.514  -6.920 -14.798  1.00 57.56           C  
ATOM   2188  C   ASN C  49      -2.515  -5.937 -15.402  1.00 57.56           C  
ATOM   2189  O   ASN C  49      -1.854  -6.249 -16.394  1.00 57.56           O  
ATOM   2190  CB  ASN C  49      -4.945  -6.497 -15.134  1.00 57.56           C  
ATOM   2191  CG  ASN C  49      -5.954  -7.604 -14.894  1.00 57.56           C  
ATOM   2192  ND2 ASN C  49      -7.235  -7.266 -14.974  1.00 57.56           N  
ATOM   2193  OD1 ASN C  49      -5.583  -8.752 -14.639  1.00 57.56           O  
ATOM   2194  N   GLU C  50      -2.382  -4.621 -14.943  1.00 52.84           N  
ATOM   2195  CA  GLU C  50      -1.673  -3.548 -15.632  1.00 52.84           C  
ATOM   2196  C   GLU C  50      -0.262  -3.375 -15.077  1.00 52.84           C  
ATOM   2197  O   GLU C  50       0.699  -3.250 -15.838  1.00 52.84           O  
ATOM   2198  CB  GLU C  50      -2.447  -2.232 -15.518  1.00 52.84           C  
ATOM   2199  CG  GLU C  50      -3.712  -2.189 -16.363  1.00 52.84           C  
ATOM   2200  CD  GLU C  50      -4.447  -0.862 -16.275  1.00 52.84           C  
ATOM   2201  OE1 GLU C  50      -5.480  -0.693 -16.962  1.00 52.84           O  
ATOM   2202  OE2 GLU C  50      -3.986   0.018 -15.514  1.00 52.84           O  
ATOM   2203  N   ASP C  51      -0.142  -3.348 -13.711  1.00 60.24           N  
ATOM   2204  CA  ASP C  51       1.130  -3.038 -13.064  1.00 60.24           C  
ATOM   2205  C   ASP C  51       1.651  -4.237 -12.275  1.00 60.24           C  
ATOM   2206  O   ASP C  51       0.872  -5.086 -11.840  1.00 60.24           O  
ATOM   2207  CB  ASP C  51       0.982  -1.826 -12.143  1.00 60.24           C  
ATOM   2208  CG  ASP C  51       0.718  -0.535 -12.898  1.00 60.24           C  
ATOM   2209  OD1 ASP C  51       1.025  -0.462 -14.108  1.00 60.24           O  
ATOM   2210  OD2 ASP C  51       0.200   0.419 -12.278  1.00 60.24           O  
ATOM   2211  N   ALA C  52       2.924  -4.431 -12.409  1.00 69.55           N  
ATOM   2212  CA  ALA C  52       3.566  -5.463 -11.599  1.00 69.55           C  
ATOM   2213  C   ALA C  52       3.281  -5.250 -10.115  1.00 69.55           C  
ATOM   2214  O   ALA C  52       3.296  -4.117  -9.630  1.00 69.55           O  
ATOM   2215  CB  ALA C  52       5.071  -5.480 -11.851  1.00 69.55           C  
ATOM   2216  N   TYR C  53       2.777  -6.148  -9.449  1.00 77.08           N  
ATOM   2217  CA  TYR C  53       2.553  -6.120  -8.009  1.00 77.08           C  
ATOM   2218  C   TYR C  53       3.863  -5.919  -7.256  1.00 77.08           C  
ATOM   2219  O   TYR C  53       4.803  -6.702  -7.414  1.00 77.08           O  
ATOM   2220  CB  TYR C  53       1.876  -7.413  -7.544  1.00 77.08           C  
ATOM   2221  CG  TYR C  53       1.703  -7.502  -6.047  1.00 77.08           C  
ATOM   2222  CD1 TYR C  53       2.248  -8.561  -5.325  1.00 77.08           C  
ATOM   2223  CD2 TYR C  53       0.993  -6.530  -5.352  1.00 77.08           C  
ATOM   2224  CE1 TYR C  53       2.089  -8.650  -3.946  1.00 77.08           C  
ATOM   2225  CE2 TYR C  53       0.827  -6.608  -3.973  1.00 77.08           C  
ATOM   2226  CZ  TYR C  53       1.378  -7.670  -3.280  1.00 77.08           C  
ATOM   2227  OH  TYR C  53       1.218  -7.752  -1.914  1.00 77.08           O  
ATOM   2228  N   MET C  54       4.022  -4.878  -6.485  1.00 81.36           N  
ATOM   2229  CA  MET C  54       5.247  -4.493  -5.788  1.00 81.36           C  
ATOM   2230  C   MET C  54       5.410  -5.288  -4.497  1.00 81.36           C  
ATOM   2231  O   MET C  54       6.508  -5.361  -3.943  1.00 81.36           O  
ATOM   2232  CB  MET C  54       5.246  -2.994  -5.485  1.00 81.36           C  
ATOM   2233  CG  MET C  54       5.329  -2.118  -6.724  1.00 81.36           C  
ATOM   2234  SD  MET C  54       5.485  -0.336  -6.315  1.00 81.36           S  
ATOM   2235  CE  MET C  54       3.753   0.062  -5.949  1.00 81.36           C  
ATOM   2236  N   GLY C  55       4.220  -5.861  -4.009  1.00 88.38           N  
ATOM   2237  CA  GLY C  55       4.301  -6.663  -2.799  1.00 88.38           C  
ATOM   2238  C   GLY C  55       4.283  -5.834  -1.530  1.00 88.38           C  
ATOM   2239  O   GLY C  55       4.815  -6.253  -0.500  1.00 88.38           O  
ATOM   2240  N   VAL C  56       3.835  -4.621  -1.671  1.00 92.49           N  
ATOM   2241  CA  VAL C  56       3.772  -3.738  -0.511  1.00 92.49           C  
ATOM   2242  C   VAL C  56       2.388  -3.098  -0.423  1.00 92.49           C  
ATOM   2243  O   VAL C  56       1.683  -2.990  -1.429  1.00 92.49           O  
ATOM   2244  CB  VAL C  56       4.862  -2.646  -0.571  1.00 92.49           C  
ATOM   2245  CG1 VAL C  56       6.256  -3.269  -0.512  1.00 92.49           C  
ATOM   2246  CG2 VAL C  56       4.703  -1.803  -1.835  1.00 92.49           C  
ATOM   2247  N   VAL C  57       2.008  -2.700   0.735  1.00 95.06           N  
ATOM   2248  CA  VAL C  57       0.764  -1.983   0.995  1.00 95.06           C  
ATOM   2249  C   VAL C  57       0.963  -1.002   2.148  1.00 95.06           C  
ATOM   2250  O   VAL C  57       1.958  -1.081   2.872  1.00 95.06           O  
ATOM   2251  CB  VAL C  57      -0.395  -2.953   1.314  1.00 95.06           C  
ATOM   2252  CG1 VAL C  57      -0.760  -3.782   0.084  1.00 95.06           C  
ATOM   2253  CG2 VAL C  57      -0.022  -3.862   2.484  1.00 95.06           C  
ATOM   2254  N   ASP C  58       0.190  -0.048   2.260  1.00 94.17           N  
ATOM   2255  CA  ASP C  58       0.187   0.828   3.429  1.00 94.17           C  
ATOM   2256  C   ASP C  58      -0.741   0.289   4.515  1.00 94.17           C  
ATOM   2257  O   ASP C  58      -1.427  -0.715   4.312  1.00 94.17           O  
ATOM   2258  CB  ASP C  58      -0.232   2.246   3.037  1.00 94.17           C  
ATOM   2259  CG  ASP C  58      -1.607   2.303   2.397  1.00 94.17           C  
ATOM   2260  OD1 ASP C  58      -2.295   1.261   2.333  1.00 94.17           O  
ATOM   2261  OD2 ASP C  58      -2.007   3.400   1.948  1.00 94.17           O  
ATOM   2262  N   GLU C  59      -0.703   0.886   5.676  1.00 94.07           N  
ATOM   2263  CA  GLU C  59      -1.500   0.442   6.816  1.00 94.07           C  
ATOM   2264  C   GLU C  59      -2.993   0.574   6.529  1.00 94.07           C  
ATOM   2265  O   GLU C  59      -3.778  -0.310   6.880  1.00 94.07           O  
ATOM   2266  CB  GLU C  59      -1.134   1.237   8.072  1.00 94.07           C  
ATOM   2267  CG  GLU C  59      -1.763   0.695   9.347  1.00 94.07           C  
ATOM   2268  CD  GLU C  59      -1.125  -0.599   9.828  1.00 94.07           C  
ATOM   2269  OE1 GLU C  59      -1.783  -1.359  10.573  1.00 94.07           O  
ATOM   2270  OE2 GLU C  59       0.043  -0.853   9.458  1.00 94.07           O  
ATOM   2271  N   ALA C  60      -3.410   1.667   5.943  1.00 94.36           N  
ATOM   2272  CA  ALA C  60      -4.816   1.910   5.634  1.00 94.36           C  
ATOM   2273  C   ALA C  60      -5.377   0.819   4.726  1.00 94.36           C  
ATOM   2274  O   ALA C  60      -6.471   0.303   4.967  1.00 94.36           O  
ATOM   2275  CB  ALA C  60      -4.989   3.280   4.982  1.00 94.36           C  
ATOM   2276  N   THR C  61      -4.695   0.484   3.702  1.00 95.63           N  
ATOM   2277  CA  THR C  61      -5.105  -0.561   2.771  1.00 95.63           C  
ATOM   2278  C   THR C  61      -5.167  -1.916   3.471  1.00 95.63           C  
ATOM   2279  O   THR C  61      -6.108  -2.685   3.265  1.00 95.63           O  
ATOM   2280  CB  THR C  61      -4.147  -0.644   1.568  1.00 95.63           C  
ATOM   2281  CG2 THR C  61      -4.594  -1.720   0.584  1.00 95.63           C  
ATOM   2282  OG1 THR C  61      -4.121   0.621   0.896  1.00 95.63           O  
ATOM   2283  N   LEU C  62      -4.168  -2.241   4.296  1.00 96.55           N  
ATOM   2284  CA  LEU C  62      -4.161  -3.480   5.065  1.00 96.55           C  
ATOM   2285  C   LEU C  62      -5.381  -3.562   5.976  1.00 96.55           C  
ATOM   2286  O   LEU C  62      -6.060  -4.591   6.021  1.00 96.55           O  
ATOM   2287  CB  LEU C  62      -2.881  -3.588   5.897  1.00 96.55           C  
ATOM   2288  CG  LEU C  62      -2.754  -4.823   6.790  1.00 96.55           C  
ATOM   2289  CD1 LEU C  62      -2.720  -6.089   5.940  1.00 96.55           C  
ATOM   2290  CD2 LEU C  62      -1.507  -4.726   7.664  1.00 96.55           C  
ATOM   2291  N   GLN C  63      -5.666  -2.483   6.649  1.00 96.23           N  
ATOM   2292  CA  GLN C  63      -6.795  -2.438   7.572  1.00 96.23           C  
ATOM   2293  C   GLN C  63      -8.118  -2.600   6.830  1.00 96.23           C  
ATOM   2294  O   GLN C  63      -9.014  -3.309   7.294  1.00 96.23           O  
ATOM   2295  CB  GLN C  63      -6.793  -1.128   8.360  1.00 96.23           C  
ATOM   2296  CG  GLN C  63      -5.707  -1.052   9.425  1.00 96.23           C  
ATOM   2297  CD  GLN C  63      -5.876  -2.096  10.511  1.00 96.23           C  
ATOM   2298  NE2 GLN C  63      -4.807  -2.358  11.255  1.00 96.23           N  
ATOM   2299  OE1 GLN C  63      -6.961  -2.663  10.682  1.00 96.23           O  
ATOM   2300  N   LYS C  64      -8.212  -1.944   5.755  1.00 96.24           N  
ATOM   2301  CA  LYS C  64      -9.413  -2.064   4.933  1.00 96.24           C  
ATOM   2302  C   LYS C  64      -9.632  -3.507   4.488  1.00 96.24           C  
ATOM   2303  O   LYS C  64     -10.747  -4.025   4.569  1.00 96.24           O  
ATOM   2304  CB  LYS C  64      -9.321  -1.147   3.712  1.00 96.24           C  
ATOM   2305  CG  LYS C  64     -10.647  -0.937   2.996  1.00 96.24           C  
ATOM   2306  CD  LYS C  64     -10.514   0.065   1.856  1.00 96.24           C  
ATOM   2307  CE  LYS C  64     -11.851   0.317   1.173  1.00 96.24           C  
ATOM   2308  NZ  LYS C  64     -11.729   1.308   0.063  1.00 96.24           N  
ATOM   2309  N   GLY C  65      -8.607  -4.124   3.995  1.00 96.60           N  
ATOM   2310  CA  GLY C  65      -8.670  -5.522   3.597  1.00 96.60           C  
ATOM   2311  C   GLY C  65      -8.985  -6.456   4.751  1.00 96.60           C  
ATOM   2312  O   GLY C  65      -9.813  -7.359   4.616  1.00 96.60           O  
ATOM   2313  N   SER C  66      -8.347  -6.261   5.892  1.00 96.79           N  
ATOM   2314  CA  SER C  66      -8.562  -7.081   7.080  1.00 96.79           C  
ATOM   2315  C   SER C  66      -9.990  -6.940   7.597  1.00 96.79           C  
ATOM   2316  O   SER C  66     -10.628  -7.933   7.954  1.00 96.79           O  
ATOM   2317  CB  SER C  66      -7.572  -6.701   8.181  1.00 96.79           C  
ATOM   2318  OG  SER C  66      -6.237  -6.890   7.745  1.00 96.79           O  
ATOM   2319  N   TRP C  67     -10.404  -5.724   7.617  1.00 97.07           N  
ATOM   2320  CA  TRP C  67     -11.765  -5.464   8.072  1.00 97.07           C  
ATOM   2321  C   TRP C  67     -12.782  -6.172   7.182  1.00 97.07           C  
ATOM   2322  O   TRP C  67     -13.708  -6.816   7.679  1.00 97.07           O  
ATOM   2323  CB  TRP C  67     -12.047  -3.959   8.093  1.00 97.07           C  
ATOM   2324  CG  TRP C  67     -13.424  -3.604   8.567  1.00 97.07           C  
ATOM   2325  CD1 TRP C  67     -13.835  -3.449   9.862  1.00 97.07           C  
ATOM   2326  CD2 TRP C  67     -14.574  -3.364   7.750  1.00 97.07           C  
ATOM   2327  CE2 TRP C  67     -15.648  -3.067   8.617  1.00 97.07           C  
ATOM   2328  CE3 TRP C  67     -14.799  -3.370   6.367  1.00 97.07           C  
ATOM   2329  NE1 TRP C  67     -15.172  -3.125   9.898  1.00 97.07           N  
ATOM   2330  CZ2 TRP C  67     -16.931  -2.780   8.144  1.00 97.07           C  
ATOM   2331  CZ3 TRP C  67     -16.076  -3.083   5.898  1.00 97.07           C  
ATOM   2332  CH2 TRP C  67     -17.124  -2.793   6.787  1.00 97.07           C  
ATOM   2333  N   SER C  68     -12.656  -6.044   5.902  1.00 96.91           N  
ATOM   2334  CA  SER C  68     -13.547  -6.698   4.949  1.00 96.91           C  
ATOM   2335  C   SER C  68     -13.537  -8.213   5.133  1.00 96.91           C  
ATOM   2336  O   SER C  68     -14.594  -8.847   5.153  1.00 96.91           O  
ATOM   2337  CB  SER C  68     -13.148  -6.348   3.515  1.00 96.91           C  
ATOM   2338  OG  SER C  68     -14.009  -6.981   2.584  1.00 96.91           O  
ATOM   2339  N   LEU C  69     -12.425  -8.798   5.286  1.00 97.27           N  
ATOM   2340  CA  LEU C  69     -12.271 -10.234   5.485  1.00 97.27           C  
ATOM   2341  C   LEU C  69     -12.923 -10.675   6.792  1.00 97.27           C  
ATOM   2342  O   LEU C  69     -13.679 -11.648   6.816  1.00 97.27           O  
ATOM   2343  CB  LEU C  69     -10.789 -10.619   5.485  1.00 97.27           C  
ATOM   2344  CG  LEU C  69     -10.469 -12.085   5.788  1.00 97.27           C  
ATOM   2345  CD1 LEU C  69     -11.033 -12.987   4.695  1.00 97.27           C  
ATOM   2346  CD2 LEU C  69      -8.964 -12.285   5.931  1.00 97.27           C  
ATOM   2347  N   LEU C  70     -12.673  -9.962   7.873  1.00 97.15           N  
ATOM   2348  CA  LEU C  70     -13.192 -10.310   9.191  1.00 97.15           C  
ATOM   2349  C   LEU C  70     -14.709 -10.160   9.235  1.00 97.15           C  
ATOM   2350  O   LEU C  70     -15.400 -10.968   9.860  1.00 97.15           O  
ATOM   2351  CB  LEU C  70     -12.550  -9.433  10.269  1.00 97.15           C  
ATOM   2352  CG  LEU C  70     -11.085  -9.728  10.599  1.00 97.15           C  
ATOM   2353  CD1 LEU C  70     -10.533  -8.673  11.553  1.00 97.15           C  
ATOM   2354  CD2 LEU C  70     -10.942 -11.124  11.196  1.00 97.15           C  
ATOM   2355  N   LYS C  71     -15.192  -9.122   8.637  1.00 97.16           N  
ATOM   2356  CA  LYS C  71     -16.634  -8.912   8.555  1.00 97.16           C  
ATOM   2357  C   LYS C  71     -17.321 -10.082   7.857  1.00 97.16           C  
ATOM   2358  O   LYS C  71     -18.337 -10.589   8.338  1.00 97.16           O  
ATOM   2359  CB  LYS C  71     -16.946  -7.606   7.821  1.00 97.16           C  
ATOM   2360  CG  LYS C  71     -18.430  -7.277   7.747  1.00 97.16           C  
ATOM   2361  CD  LYS C  71     -18.677  -5.982   6.984  1.00 97.16           C  
ATOM   2362  CE  LYS C  71     -20.165  -5.726   6.783  1.00 97.16           C  
ATOM   2363  NZ  LYS C  71     -20.412  -4.455   6.038  1.00 97.16           N  
ATOM   2364  N   ASP C  72     -16.823 -10.527   6.800  1.00 96.87           N  
ATOM   2365  CA  ASP C  72     -17.395 -11.633   6.038  1.00 96.87           C  
ATOM   2366  C   ASP C  72     -17.213 -12.958   6.773  1.00 96.87           C  
ATOM   2367  O   ASP C  72     -18.094 -13.819   6.737  1.00 96.87           O  
ATOM   2368  CB  ASP C  72     -16.763 -11.710   4.648  1.00 96.87           C  
ATOM   2369  CG  ASP C  72     -17.461 -10.829   3.627  1.00 96.87           C  
ATOM   2370  OD1 ASP C  72     -18.461 -10.167   3.977  1.00 96.87           O  
ATOM   2371  OD2 ASP C  72     -17.009 -10.799   2.462  1.00 96.87           O  
ATOM   2372  N   LEU C  73     -16.076 -13.113   7.391  1.00 96.98           N  
ATOM   2373  CA  LEU C  73     -15.855 -14.312   8.192  1.00 96.98           C  
ATOM   2374  C   LEU C  73     -16.854 -14.391   9.341  1.00 96.98           C  
ATOM   2375  O   LEU C  73     -17.405 -15.458   9.618  1.00 96.98           O  
ATOM   2376  CB  LEU C  73     -14.425 -14.334   8.740  1.00 96.98           C  
ATOM   2377  CG  LEU C  73     -14.027 -15.573   9.545  1.00 96.98           C  
ATOM   2378  CD1 LEU C  73     -14.146 -16.826   8.683  1.00 96.98           C  
ATOM   2379  CD2 LEU C  73     -12.610 -15.424  10.089  1.00 96.98           C  
ATOM   2380  N   LYS C  74     -17.041 -13.329   9.963  1.00 96.19           N  
ATOM   2381  CA  LYS C  74     -18.020 -13.252  11.044  1.00 96.19           C  
ATOM   2382  C   LYS C  74     -19.423 -13.576  10.539  1.00 96.19           C  
ATOM   2383  O   LYS C  74     -20.190 -14.259  11.221  1.00 96.19           O  
ATOM   2384  CB  LYS C  74     -18.002 -11.864  11.686  1.00 96.19           C  
ATOM   2385  CG  LYS C  74     -18.789 -11.773  12.986  1.00 96.19           C  
ATOM   2386  CD  LYS C  74     -18.698 -10.381  13.597  1.00 96.19           C  
ATOM   2387  CE  LYS C  74     -19.395 -10.318  14.951  1.00 96.19           C  
ATOM   2388  NZ  LYS C  74     -20.870 -10.510  14.823  1.00 96.19           N  
ATOM   2389  N   ARG C  75     -19.802 -13.060   9.450  1.00 96.44           N  
ATOM   2390  CA  ARG C  75     -21.089 -13.372   8.836  1.00 96.44           C  
ATOM   2391  C   ARG C  75     -21.275 -14.880   8.691  1.00 96.44           C  
ATOM   2392  O   ARG C  75     -22.348 -15.408   8.988  1.00 96.44           O  
ATOM   2393  CB  ARG C  75     -21.210 -12.697   7.468  1.00 96.44           C  
ATOM   2394  CG  ARG C  75     -22.553 -12.916   6.789  1.00 96.44           C  
ATOM   2395  CD  ARG C  75     -22.548 -12.410   5.354  1.00 96.44           C  
ATOM   2396  NE  ARG C  75     -21.686 -13.222   4.498  1.00 96.44           N  
ATOM   2397  CZ  ARG C  75     -21.343 -12.909   3.253  1.00 96.44           C  
ATOM   2398  NH1 ARG C  75     -21.785 -11.791   2.688  1.00 96.44           N  
ATOM   2399  NH2 ARG C  75     -20.553 -13.720   2.564  1.00 96.44           N  
ATOM   2400  N   ILE C  76     -20.224 -15.589   8.289  1.00 95.46           N  
ATOM   2401  CA  ILE C  76     -20.277 -17.036   8.112  1.00 95.46           C  
ATOM   2402  C   ILE C  76     -20.409 -17.718   9.471  1.00 95.46           C  
ATOM   2403  O   ILE C  76     -21.251 -18.602   9.650  1.00 95.46           O  
ATOM   2404  CB  ILE C  76     -19.027 -17.559   7.368  1.00 95.46           C  
ATOM   2405  CG1 ILE C  76     -19.019 -17.060   5.919  1.00 95.46           C  
ATOM   2406  CG2 ILE C  76     -18.969 -19.089   7.421  1.00 95.46           C  
ATOM   2407  CD1 ILE C  76     -17.779 -17.464   5.132  1.00 95.46           C  
ATOM   2408  N   THR C  77     -19.618 -17.353  10.446  1.00 95.05           N  
ATOM   2409  CA  THR C  77     -19.648 -17.986  11.759  1.00 95.05           C  
ATOM   2410  C   THR C  77     -20.945 -17.651  12.492  1.00 95.05           C  
ATOM   2411  O   THR C  77     -21.451 -18.461  13.270  1.00 95.05           O  
ATOM   2412  CB  THR C  77     -18.444 -17.551  12.616  1.00 95.05           C  
ATOM   2413  CG2 THR C  77     -17.137 -18.076  12.033  1.00 95.05           C  
ATOM   2414  OG1 THR C  77     -18.391 -16.120  12.665  1.00 95.05           O  
ATOM   2415  N   ASP C  78     -21.515 -16.486  12.263  1.00 95.19           N  
ATOM   2416  CA  ASP C  78     -22.782 -16.093  12.871  1.00 95.19           C  
ATOM   2417  C   ASP C  78     -23.944 -16.889  12.284  1.00 95.19           C  
ATOM   2418  O   ASP C  78     -24.974 -17.072  12.938  1.00 95.19           O  
ATOM   2419  CB  ASP C  78     -23.024 -14.593  12.683  1.00 95.19           C  
ATOM   2420  CG  ASP C  78     -22.209 -13.736  13.636  1.00 95.19           C  
ATOM   2421  OD1 ASP C  78     -21.580 -14.287  14.565  1.00 95.19           O  
ATOM   2422  OD2 ASP C  78     -22.198 -12.500  13.458  1.00 95.19           O  
ATOM   2423  N   SER C  79     -23.888 -17.336  11.123  1.00 94.49           N  
ATOM   2424  CA  SER C  79     -24.933 -18.092  10.440  1.00 94.49           C  
ATOM   2425  C   SER C  79     -25.011 -19.523  10.961  1.00 94.49           C  
ATOM   2426  O   SER C  79     -25.982 -20.235  10.691  1.00 94.49           O  
ATOM   2427  CB  SER C  79     -24.687 -18.103   8.931  1.00 94.49           C  
ATOM   2428  OG  SER C  79     -23.596 -18.947   8.604  1.00 94.49           O  
ATOM   2429  N   ASP C  80     -24.053 -19.973  11.661  1.00 93.61           N  
ATOM   2430  CA  ASP C  80     -24.019 -21.300  12.267  1.00 93.61           C  
ATOM   2431  C   ASP C  80     -24.085 -22.392  11.201  1.00 93.61           C  
ATOM   2432  O   ASP C  80     -24.766 -23.403  11.383  1.00 93.61           O  
ATOM   2433  CB  ASP C  80     -25.169 -21.465  13.261  1.00 93.61           C  
ATOM   2434  CG  ASP C  80     -24.754 -22.181  14.535  1.00 93.61           C  
ATOM   2435  OD1 ASP C  80     -23.539 -22.365  14.762  1.00 93.61           O  
ATOM   2436  OD2 ASP C  80     -25.651 -22.565  15.317  1.00 93.61           O  
ATOM   2437  N   VAL C  81     -23.575 -22.112  10.048  1.00 92.91           N  
ATOM   2438  CA  VAL C  81     -23.522 -23.078   8.955  1.00 92.91           C  
ATOM   2439  C   VAL C  81     -22.531 -24.188   9.294  1.00 92.91           C  
ATOM   2440  O   VAL C  81     -21.507 -23.942   9.936  1.00 92.91           O  
ATOM   2441  CB  VAL C  81     -23.132 -22.404   7.621  1.00 92.91           C  
ATOM   2442  CG1 VAL C  81     -21.693 -21.894   7.674  1.00 92.91           C  
ATOM   2443  CG2 VAL C  81     -23.315 -23.377   6.458  1.00 92.91           C  
ATOM   2444  N   LYS C  82     -22.802 -25.460   8.855  1.00 92.00           N  
ATOM   2445  CA  LYS C  82     -22.001 -26.615   9.248  1.00 92.00           C  
ATOM   2446  C   LYS C  82     -21.659 -27.484   8.041  1.00 92.00           C  
ATOM   2447  O   LYS C  82     -22.216 -27.297   6.957  1.00 92.00           O  
ATOM   2448  CB  LYS C  82     -22.737 -27.446  10.300  1.00 92.00           C  
ATOM   2449  CG  LYS C  82     -23.142 -26.658  11.537  1.00 92.00           C  
ATOM   2450  CD  LYS C  82     -23.909 -27.526  12.526  1.00 92.00           C  
ATOM   2451  CE  LYS C  82     -24.338 -26.733  13.753  1.00 92.00           C  
ATOM   2452  NZ  LYS C  82     -24.967 -27.609  14.787  1.00 92.00           N  
ATOM   2453  N   GLY C  83     -20.611 -28.338   8.222  1.00 87.54           N  
ATOM   2454  CA  GLY C  83     -20.301 -29.414   7.295  1.00 87.54           C  
ATOM   2455  C   GLY C  83     -19.810 -28.919   5.948  1.00 87.54           C  
ATOM   2456  O   GLY C  83     -18.933 -28.055   5.881  1.00 87.54           O  
ATOM   2457  N   ASP C  84     -20.350 -29.489   4.866  1.00 81.57           N  
ATOM   2458  CA  ASP C  84     -19.917 -29.222   3.497  1.00 81.57           C  
ATOM   2459  C   ASP C  84     -20.294 -27.806   3.069  1.00 81.57           C  
ATOM   2460  O   ASP C  84     -19.540 -27.149   2.348  1.00 81.57           O  
ATOM   2461  CB  ASP C  84     -20.524 -30.243   2.533  1.00 81.57           C  
ATOM   2462  CG  ASP C  84     -19.893 -31.619   2.651  1.00 81.57           C  
ATOM   2463  OD1 ASP C  84     -18.885 -31.768   3.376  1.00 81.57           O  
ATOM   2464  OD2 ASP C  84     -20.405 -32.562   2.010  1.00 81.57           O  
ATOM   2465  N   LEU C  85     -21.448 -27.442   3.434  1.00 83.81           N  
ATOM   2466  CA  LEU C  85     -21.887 -26.093   3.091  1.00 83.81           C  
ATOM   2467  C   LEU C  85     -20.977 -25.047   3.726  1.00 83.81           C  
ATOM   2468  O   LEU C  85     -20.667 -24.028   3.105  1.00 83.81           O  
ATOM   2469  CB  LEU C  85     -23.333 -25.870   3.539  1.00 83.81           C  
ATOM   2470  CG  LEU C  85     -23.978 -24.550   3.114  1.00 83.81           C  
ATOM   2471  CD1 LEU C  85     -24.078 -24.475   1.593  1.00 83.81           C  
ATOM   2472  CD2 LEU C  85     -25.354 -24.397   3.753  1.00 83.81           C  
ATOM   2473  N   PHE C  86     -20.537 -25.242   5.014  1.00 90.31           N  
ATOM   2474  CA  PHE C  86     -19.596 -24.364   5.699  1.00 90.31           C  
ATOM   2475  C   PHE C  86     -18.295 -24.245   4.915  1.00 90.31           C  
ATOM   2476  O   PHE C  86     -17.815 -23.138   4.663  1.00 90.31           O  
ATOM   2477  CB  PHE C  86     -19.311 -24.880   7.114  1.00 90.31           C  
ATOM   2478  CG  PHE C  86     -18.100 -24.258   7.754  1.00 90.31           C  
ATOM   2479  CD1 PHE C  86     -16.999 -25.035   8.093  1.00 90.31           C  
ATOM   2480  CD2 PHE C  86     -18.062 -22.895   8.017  1.00 90.31           C  
ATOM   2481  CE1 PHE C  86     -15.875 -24.462   8.685  1.00 90.31           C  
ATOM   2482  CE2 PHE C  86     -16.944 -22.314   8.609  1.00 90.31           C  
ATOM   2483  CZ  PHE C  86     -15.852 -23.100   8.944  1.00 90.31           C  
ATOM   2484  N   VAL C  87     -17.798 -25.354   4.532  1.00 86.31           N  
ATOM   2485  CA  VAL C  87     -16.534 -25.397   3.804  1.00 86.31           C  
ATOM   2486  C   VAL C  87     -16.676 -24.651   2.478  1.00 86.31           C  
ATOM   2487  O   VAL C  87     -15.808 -23.856   2.110  1.00 86.31           O  
ATOM   2488  CB  VAL C  87     -16.072 -26.849   3.553  1.00 86.31           C  
ATOM   2489  CG1 VAL C  87     -14.842 -26.876   2.647  1.00 86.31           C  
ATOM   2490  CG2 VAL C  87     -15.781 -27.552   4.877  1.00 86.31           C  
ATOM   2491  N   LYS C  88     -17.729 -24.871   1.774  1.00 81.76           N  
ATOM   2492  CA  LYS C  88     -17.989 -24.218   0.496  1.00 81.76           C  
ATOM   2493  C   LYS C  88     -18.114 -22.706   0.665  1.00 81.76           C  
ATOM   2494  O   LYS C  88     -17.507 -21.940  -0.084  1.00 81.76           O  
ATOM   2495  CB  LYS C  88     -19.259 -24.780  -0.146  1.00 81.76           C  
ATOM   2496  CG  LYS C  88     -19.462 -24.358  -1.593  1.00 81.76           C  
ATOM   2497  CD  LYS C  88     -20.725 -24.971  -2.183  1.00 81.76           C  
ATOM   2498  CE  LYS C  88     -20.996 -24.450  -3.589  1.00 81.76           C  
ATOM   2499  NZ  LYS C  88     -22.255 -25.020  -4.157  1.00 81.76           N  
ATOM   2500  N   GLU C  89     -18.894 -22.304   1.629  1.00 87.29           N  
ATOM   2501  CA  GLU C  89     -19.101 -20.878   1.868  1.00 87.29           C  
ATOM   2502  C   GLU C  89     -17.807 -20.200   2.308  1.00 87.29           C  
ATOM   2503  O   GLU C  89     -17.521 -19.072   1.902  1.00 87.29           O  
ATOM   2504  CB  GLU C  89     -20.191 -20.663   2.920  1.00 87.29           C  
ATOM   2505  CG  GLU C  89     -21.599 -20.934   2.409  1.00 87.29           C  
ATOM   2506  CD  GLU C  89     -22.684 -20.501   3.384  1.00 87.29           C  
ATOM   2507  OE1 GLU C  89     -23.883 -20.600   3.038  1.00 87.29           O  
ATOM   2508  OE2 GLU C  89     -22.332 -20.060   4.500  1.00 87.29           O  
ATOM   2509  N   LEU C  90     -17.068 -20.837   3.119  1.00 91.05           N  
ATOM   2510  CA  LEU C  90     -15.816 -20.286   3.628  1.00 91.05           C  
ATOM   2511  C   LEU C  90     -14.829 -20.043   2.492  1.00 91.05           C  
ATOM   2512  O   LEU C  90     -14.274 -18.948   2.369  1.00 91.05           O  
ATOM   2513  CB  LEU C  90     -15.199 -21.228   4.665  1.00 91.05           C  
ATOM   2514  CG  LEU C  90     -13.889 -20.766   5.305  1.00 91.05           C  
ATOM   2515  CD1 LEU C  90     -14.106 -19.472   6.081  1.00 91.05           C  
ATOM   2516  CD2 LEU C  90     -13.325 -21.852   6.214  1.00 91.05           C  
ATOM   2517  N   PHE C  91     -14.597 -20.966   1.657  1.00 87.35           N  
ATOM   2518  CA  PHE C  91     -13.615 -20.848   0.586  1.00 87.35           C  
ATOM   2519  C   PHE C  91     -14.119 -19.915  -0.510  1.00 87.35           C  
ATOM   2520  O   PHE C  91     -13.327 -19.230  -1.161  1.00 87.35           O  
ATOM   2521  CB  PHE C  91     -13.293 -22.225  -0.005  1.00 87.35           C  
ATOM   2522  CG  PHE C  91     -12.296 -23.012   0.803  1.00 87.35           C  
ATOM   2523  CD1 PHE C  91     -10.940 -22.717   0.737  1.00 87.35           C  
ATOM   2524  CD2 PHE C  91     -12.716 -24.048   1.627  1.00 87.35           C  
ATOM   2525  CE1 PHE C  91     -10.015 -23.444   1.483  1.00 87.35           C  
ATOM   2526  CE2 PHE C  91     -11.797 -24.779   2.374  1.00 87.35           C  
ATOM   2527  CZ  PHE C  91     -10.448 -24.476   2.300  1.00 87.35           C  
ATOM   2528  N   TRP C  92     -15.388 -19.918  -0.732  1.00 84.46           N  
ATOM   2529  CA  TRP C  92     -15.942 -18.937  -1.658  1.00 84.46           C  
ATOM   2530  C   TRP C  92     -15.718 -17.518  -1.147  1.00 84.46           C  
ATOM   2531  O   TRP C  92     -15.347 -16.626  -1.914  1.00 84.46           O  
ATOM   2532  CB  TRP C  92     -17.438 -19.185  -1.873  1.00 84.46           C  
ATOM   2533  CG  TRP C  92     -18.060 -18.297  -2.910  1.00 84.46           C  
ATOM   2534  CD1 TRP C  92     -18.936 -17.269  -2.696  1.00 84.46           C  
ATOM   2535  CD2 TRP C  92     -17.855 -18.362  -4.324  1.00 84.46           C  
ATOM   2536  CE2 TRP C  92     -18.640 -17.342  -4.908  1.00 84.46           C  
ATOM   2537  CE3 TRP C  92     -17.084 -19.185  -5.157  1.00 84.46           C  
ATOM   2538  NE1 TRP C  92     -19.288 -16.691  -3.894  1.00 84.46           N  
ATOM   2539  CZ2 TRP C  92     -18.673 -17.123  -6.287  1.00 84.46           C  
ATOM   2540  CZ3 TRP C  92     -17.118 -18.965  -6.529  1.00 84.46           C  
ATOM   2541  CH2 TRP C  92     -17.909 -17.942  -7.078  1.00 84.46           C  
ATOM   2542  N   MET C  93     -16.011 -17.321   0.117  1.00 93.53           N  
ATOM   2543  CA  MET C  93     -15.771 -16.028   0.751  1.00 93.53           C  
ATOM   2544  C   MET C  93     -14.305 -15.627   0.631  1.00 93.53           C  
ATOM   2545  O   MET C  93     -13.995 -14.480   0.303  1.00 93.53           O  
ATOM   2546  CB  MET C  93     -16.184 -16.064   2.223  1.00 93.53           C  
ATOM   2547  CG  MET C  93     -16.031 -14.732   2.937  1.00 93.53           C  
ATOM   2548  SD  MET C  93     -14.332 -14.469   3.577  1.00 93.53           S  
ATOM   2549  CE  MET C  93     -14.311 -15.673   4.934  1.00 93.53           C  
ATOM   2550  N   LEU C  94     -13.367 -16.567   0.854  1.00 92.16           N  
ATOM   2551  CA  LEU C  94     -11.938 -16.297   0.738  1.00 92.16           C  
ATOM   2552  C   LEU C  94     -11.570 -15.913  -0.691  1.00 92.16           C  
ATOM   2553  O   LEU C  94     -10.748 -15.019  -0.907  1.00 92.16           O  
ATOM   2554  CB  LEU C  94     -11.125 -17.518   1.175  1.00 92.16           C  
ATOM   2555  CG  LEU C  94     -11.089 -17.807   2.677  1.00 92.16           C  
ATOM   2556  CD1 LEU C  94     -10.374 -19.128   2.945  1.00 92.16           C  
ATOM   2557  CD2 LEU C  94     -10.413 -16.665   3.426  1.00 92.16           C  
ATOM   2558  N   HIS C  95     -12.178 -16.538  -1.649  1.00 85.77           N  
ATOM   2559  CA  HIS C  95     -11.951 -16.209  -3.052  1.00 85.77           C  
ATOM   2560  C   HIS C  95     -12.412 -14.789  -3.366  1.00 85.77           C  
ATOM   2561  O   HIS C  95     -11.678 -14.016  -3.985  1.00 85.77           O  
ATOM   2562  CB  HIS C  95     -12.671 -17.207  -3.960  1.00 85.77           C  
ATOM   2563  CG  HIS C  95     -12.572 -16.874  -5.415  1.00 85.77           C  
ATOM   2564  CD2 HIS C  95     -13.503 -16.422  -6.288  1.00 85.77           C  
ATOM   2565  ND1 HIS C  95     -11.401 -17.002  -6.129  1.00 85.77           N  
ATOM   2566  CE1 HIS C  95     -11.615 -16.639  -7.383  1.00 85.77           C  
ATOM   2567  NE2 HIS C  95     -12.883 -16.283  -7.506  1.00 85.77           N  
ATOM   2568  N   LEU C  96     -13.582 -14.464  -2.916  1.00 88.34           N  
ATOM   2569  CA  LEU C  96     -14.133 -13.134  -3.149  1.00 88.34           C  
ATOM   2570  C   LEU C  96     -13.302 -12.069  -2.442  1.00 88.34           C  
ATOM   2571  O   LEU C  96     -13.042 -11.004  -3.004  1.00 88.34           O  
ATOM   2572  CB  LEU C  96     -15.587 -13.065  -2.671  1.00 88.34           C  
ATOM   2573  CG  LEU C  96     -16.341 -11.771  -2.981  1.00 88.34           C  
ATOM   2574  CD1 LEU C  96     -16.506 -11.600  -4.487  1.00 88.34           C  
ATOM   2575  CD2 LEU C  96     -17.698 -11.763  -2.285  1.00 88.34           C  
ATOM   2576  N   GLN C  97     -12.889 -12.379  -1.289  1.00 94.23           N  
ATOM   2577  CA  GLN C  97     -12.114 -11.424  -0.505  1.00 94.23           C  
ATOM   2578  C   GLN C  97     -10.727 -11.213  -1.107  1.00 94.23           C  
ATOM   2579  O   GLN C  97     -10.165 -10.121  -1.014  1.00 94.23           O  
ATOM   2580  CB  GLN C  97     -11.992 -11.893   0.946  1.00 94.23           C  
ATOM   2581  CG  GLN C  97     -13.247 -11.661   1.775  1.00 94.23           C  
ATOM   2582  CD  GLN C  97     -13.600 -10.191   1.906  1.00 94.23           C  
ATOM   2583  NE2 GLN C  97     -14.894  -9.898   2.000  1.00 94.23           N  
ATOM   2584  OE1 GLN C  97     -12.719  -9.326   1.922  1.00 94.23           O  
ATOM   2585  N   LYS C  98     -10.173 -12.175  -1.651  1.00 90.85           N  
ATOM   2586  CA  LYS C  98      -8.908 -12.014  -2.362  1.00 90.85           C  
ATOM   2587  C   LYS C  98      -9.052 -11.037  -3.525  1.00 90.85           C  
ATOM   2588  O   LYS C  98      -8.198 -10.170  -3.723  1.00 90.85           O  
ATOM   2589  CB  LYS C  98      -8.404 -13.365  -2.873  1.00 90.85           C  
ATOM   2590  CG  LYS C  98      -7.032 -13.307  -3.527  1.00 90.85           C  
ATOM   2591  CD  LYS C  98      -6.558 -14.689  -3.958  1.00 90.85           C  
ATOM   2592  CE  LYS C  98      -5.199 -14.627  -4.642  1.00 90.85           C  
ATOM   2593  NZ  LYS C  98      -4.721 -15.982  -5.049  1.00 90.85           N  
ATOM   2594  N   GLU C  99     -10.107 -11.182  -4.267  1.00 88.11           N  
ATOM   2595  CA  GLU C  99     -10.374 -10.274  -5.379  1.00 88.11           C  
ATOM   2596  C   GLU C  99     -10.602  -8.848  -4.885  1.00 88.11           C  
ATOM   2597  O   GLU C  99     -10.112  -7.891  -5.487  1.00 88.11           O  
ATOM   2598  CB  GLU C  99     -11.584 -10.751  -6.186  1.00 88.11           C  
ATOM   2599  CG  GLU C  99     -11.322 -12.008  -7.002  1.00 88.11           C  
ATOM   2600  CD  GLU C  99     -12.499 -12.411  -7.876  1.00 88.11           C  
ATOM   2601  OE1 GLU C  99     -12.345 -13.326  -8.718  1.00 88.11           O  
ATOM   2602  OE2 GLU C  99     -13.584 -11.807  -7.720  1.00 88.11           O  
ATOM   2603  N   THR C 100     -11.324  -8.788  -3.895  1.00 93.77           N  
ATOM   2604  CA  THR C 100     -11.574  -7.487  -3.286  1.00 93.77           C  
ATOM   2605  C   THR C 100     -10.269  -6.849  -2.817  1.00 93.77           C  
ATOM   2606  O   THR C 100     -10.027  -5.666  -3.063  1.00 93.77           O  
ATOM   2607  CB  THR C 100     -12.547  -7.605  -2.098  1.00 93.77           C  
ATOM   2608  CG2 THR C 100     -12.814  -6.240  -1.470  1.00 93.77           C  
ATOM   2609  OG1 THR C 100     -13.786  -8.159  -2.556  1.00 93.77           O  
ATOM   2610  N   PHE C 101      -9.483  -7.640  -2.175  1.00 94.25           N  
ATOM   2611  CA  PHE C 101      -8.193  -7.152  -1.703  1.00 94.25           C  
ATOM   2612  C   PHE C 101      -7.309  -6.735  -2.873  1.00 94.25           C  
ATOM   2613  O   PHE C 101      -6.585  -5.741  -2.789  1.00 94.25           O  
ATOM   2614  CB  PHE C 101      -7.484  -8.222  -0.865  1.00 94.25           C  
ATOM   2615  CG  PHE C 101      -6.239  -7.730  -0.179  1.00 94.25           C  
ATOM   2616  CD1 PHE C 101      -4.993  -8.240  -0.520  1.00 94.25           C  
ATOM   2617  CD2 PHE C 101      -6.315  -6.756   0.809  1.00 94.25           C  
ATOM   2618  CE1 PHE C 101      -3.838  -7.788   0.114  1.00 94.25           C  
ATOM   2619  CE2 PHE C 101      -5.165  -6.298   1.446  1.00 94.25           C  
ATOM   2620  CZ  PHE C 101      -3.928  -6.816   1.098  1.00 94.25           C  
ATOM   2621  N   ALA C 102      -7.361  -7.473  -3.913  1.00 90.70           N  
ATOM   2622  CA  ALA C 102      -6.610  -7.126  -5.117  1.00 90.70           C  
ATOM   2623  C   ALA C 102      -7.020  -5.755  -5.645  1.00 90.70           C  
ATOM   2624  O   ALA C 102      -6.178  -4.984  -6.108  1.00 90.70           O  
ATOM   2625  CB  ALA C 102      -6.810  -8.189  -6.194  1.00 90.70           C  
ATOM   2626  N   THR C 103      -8.234  -5.472  -5.566  1.00 92.44           N  
ATOM   2627  CA  THR C 103      -8.741  -4.172  -5.988  1.00 92.44           C  
ATOM   2628  C   THR C 103      -8.205  -3.063  -5.087  1.00 92.44           C  
ATOM   2629  O   THR C 103      -7.819  -1.995  -5.569  1.00 92.44           O  
ATOM   2630  CB  THR C 103     -10.280  -4.142  -5.981  1.00 92.44           C  
ATOM   2631  CG2 THR C 103     -10.808  -2.813  -6.511  1.00 92.44           C  
ATOM   2632  OG1 THR C 103     -10.777  -5.204  -6.805  1.00 92.44           O  
ATOM   2633  N   TYR C 104      -8.175  -3.345  -3.807  1.00 94.31           N  
ATOM   2634  CA  TYR C 104      -7.635  -2.369  -2.866  1.00 94.31           C  
ATOM   2635  C   TYR C 104      -6.161  -2.102  -3.144  1.00 94.31           C  
ATOM   2636  O   TYR C 104      -5.719  -0.951  -3.135  1.00 94.31           O  
ATOM   2637  CB  TYR C 104      -7.816  -2.855  -1.425  1.00 94.31           C  
ATOM   2638  CG  TYR C 104      -9.260  -2.986  -1.005  1.00 94.31           C  
ATOM   2639  CD1 TYR C 104     -10.254  -2.218  -1.608  1.00 94.31           C  
ATOM   2640  CD2 TYR C 104      -9.634  -3.877  -0.004  1.00 94.31           C  
ATOM   2641  CE1 TYR C 104     -11.585  -2.334  -1.223  1.00 94.31           C  
ATOM   2642  CE2 TYR C 104     -10.961  -4.002   0.389  1.00 94.31           C  
ATOM   2643  CZ  TYR C 104     -11.929  -3.227  -0.226  1.00 94.31           C  
ATOM   2644  OH  TYR C 104     -13.246  -3.346   0.160  1.00 94.31           O  
ATOM   2645  N   VAL C 105      -5.494  -3.107  -3.378  1.00 93.69           N  
ATOM   2646  CA  VAL C 105      -4.058  -2.997  -3.612  1.00 93.69           C  
ATOM   2647  C   VAL C 105      -3.803  -2.276  -4.933  1.00 93.69           C  
ATOM   2648  O   VAL C 105      -2.900  -1.442  -5.027  1.00 93.69           O  
ATOM   2649  CB  VAL C 105      -3.378  -4.384  -3.623  1.00 93.69           C  
ATOM   2650  CG1 VAL C 105      -1.922  -4.268  -4.074  1.00 93.69           C  
ATOM   2651  CG2 VAL C 105      -3.463  -5.031  -2.241  1.00 93.69           C  
ATOM   2652  N   ALA C 106      -4.510  -2.592  -5.972  1.00 91.71           N  
ATOM   2653  CA  ALA C 106      -4.387  -1.904  -7.255  1.00 91.71           C  
ATOM   2654  C   ALA C 106      -4.659  -0.410  -7.105  1.00 91.71           C  
ATOM   2655  O   ALA C 106      -3.938   0.418  -7.667  1.00 91.71           O  
ATOM   2656  CB  ALA C 106      -5.340  -2.514  -8.281  1.00 91.71           C  
ATOM   2657  N   ARG C 107      -5.650  -0.074  -6.387  1.00 92.96           N  
ATOM   2658  CA  ARG C 107      -5.978   1.324  -6.124  1.00 92.96           C  
ATOM   2659  C   ARG C 107      -4.865   2.008  -5.338  1.00 92.96           C  
ATOM   2660  O   ARG C 107      -4.487   3.141  -5.647  1.00 92.96           O  
ATOM   2661  CB  ARG C 107      -7.300   1.431  -5.362  1.00 92.96           C  
ATOM   2662  CG  ARG C 107      -7.800   2.857  -5.194  1.00 92.96           C  
ATOM   2663  CD  ARG C 107      -9.179   2.900  -4.552  1.00 92.96           C  
ATOM   2664  NE  ARG C 107      -9.676   4.268  -4.432  1.00 92.96           N  
ATOM   2665  CZ  ARG C 107     -10.900   4.597  -4.029  1.00 92.96           C  
ATOM   2666  NH1 ARG C 107     -11.781   3.658  -3.699  1.00 92.96           N  
ATOM   2667  NH2 ARG C 107     -11.248   5.873  -3.956  1.00 92.96           N  
ATOM   2668  N   PHE C 108      -4.419   1.372  -4.358  1.00 93.78           N  
ATOM   2669  CA  PHE C 108      -3.299   1.887  -3.579  1.00 93.78           C  
ATOM   2670  C   PHE C 108      -2.102   2.174  -4.476  1.00 93.78           C  
ATOM   2671  O   PHE C 108      -1.503   3.248  -4.395  1.00 93.78           O  
ATOM   2672  CB  PHE C 108      -2.907   0.895  -2.480  1.00 93.78           C  
ATOM   2673  CG  PHE C 108      -1.516   1.102  -1.943  1.00 93.78           C  
ATOM   2674  CD1 PHE C 108      -0.487   0.233  -2.284  1.00 93.78           C  
ATOM   2675  CD2 PHE C 108      -1.237   2.168  -1.098  1.00 93.78           C  
ATOM   2676  CE1 PHE C 108       0.802   0.423  -1.789  1.00 93.78           C  
ATOM   2677  CE2 PHE C 108       0.047   2.364  -0.598  1.00 93.78           C  
ATOM   2678  CZ  PHE C 108       1.064   1.489  -0.945  1.00 93.78           C  
ATOM   2679  N   GLN C 109      -1.715   1.256  -5.301  1.00 91.55           N  
ATOM   2680  CA  GLN C 109      -0.554   1.406  -6.173  1.00 91.55           C  
ATOM   2681  C   GLN C 109      -0.759   2.543  -7.171  1.00 91.55           C  
ATOM   2682  O   GLN C 109       0.190   3.248  -7.521  1.00 91.55           O  
ATOM   2683  CB  GLN C 109      -0.268   0.100  -6.917  1.00 91.55           C  
ATOM   2684  CG  GLN C 109       0.340  -0.986  -6.041  1.00 91.55           C  
ATOM   2685  CD  GLN C 109       0.846  -2.172  -6.842  1.00 91.55           C  
ATOM   2686  NE2 GLN C 109       1.166  -1.937  -8.109  1.00 91.55           N  
ATOM   2687  OE1 GLN C 109       0.948  -3.288  -6.325  1.00 91.55           O  
ATOM   2688  N   LYS C 110      -1.908   2.727  -7.592  1.00 90.80           N  
ATOM   2689  CA  LYS C 110      -2.209   3.748  -8.591  1.00 90.80           C  
ATOM   2690  C   LYS C 110      -2.310   5.130  -7.951  1.00 90.80           C  
ATOM   2691  O   LYS C 110      -1.842   6.119  -8.520  1.00 90.80           O  
ATOM   2692  CB  LYS C 110      -3.508   3.415  -9.325  1.00 90.80           C  
ATOM   2693  CG  LYS C 110      -3.808   4.334 -10.501  1.00 90.80           C  
ATOM   2694  CD  LYS C 110      -5.088   3.925 -11.218  1.00 90.80           C  
ATOM   2695  CE  LYS C 110      -5.419   4.877 -12.359  1.00 90.80           C  
ATOM   2696  NZ  LYS C 110      -6.647   4.453 -13.096  1.00 90.80           N  
ATOM   2697  N   GLU C 111      -2.831   5.136  -6.759  1.00 92.39           N  
ATOM   2698  CA  GLU C 111      -3.223   6.437  -6.227  1.00 92.39           C  
ATOM   2699  C   GLU C 111      -2.408   6.795  -4.987  1.00 92.39           C  
ATOM   2700  O   GLU C 111      -2.096   7.965  -4.759  1.00 92.39           O  
ATOM   2701  CB  GLU C 111      -4.717   6.455  -5.899  1.00 92.39           C  
ATOM   2702  CG  GLU C 111      -5.617   6.305  -7.116  1.00 92.39           C  
ATOM   2703  CD  GLU C 111      -7.097   6.246  -6.767  1.00 92.39           C  
ATOM   2704  OE1 GLU C 111      -7.927   6.035  -7.679  1.00 92.39           O  
ATOM   2705  OE2 GLU C 111      -7.426   6.414  -5.572  1.00 92.39           O  
ATOM   2706  N   ALA C 112      -2.061   5.901  -4.154  1.00 93.33           N  
ATOM   2707  CA  ALA C 112      -1.563   6.204  -2.816  1.00 93.33           C  
ATOM   2708  C   ALA C 112      -0.083   5.853  -2.689  1.00 93.33           C  
ATOM   2709  O   ALA C 112       0.595   6.319  -1.770  1.00 93.33           O  
ATOM   2710  CB  ALA C 112      -2.376   5.453  -1.764  1.00 93.33           C  
ATOM   2711  N   TYR C 113       0.376   5.059  -3.566  1.00 93.34           N  
ATOM   2712  CA  TYR C 113       1.799   4.738  -3.544  1.00 93.34           C  
ATOM   2713  C   TYR C 113       2.627   5.888  -4.106  1.00 93.34           C  
ATOM   2714  O   TYR C 113       2.554   6.188  -5.300  1.00 93.34           O  
ATOM   2715  CB  TYR C 113       2.073   3.459  -4.342  1.00 93.34           C  
ATOM   2716  CG  TYR C 113       3.534   3.084  -4.404  1.00 93.34           C  
ATOM   2717  CD1 TYR C 113       4.283   3.312  -5.557  1.00 93.34           C  
ATOM   2718  CD2 TYR C 113       4.167   2.500  -3.313  1.00 93.34           C  
ATOM   2719  CE1 TYR C 113       5.629   2.966  -5.619  1.00 93.34           C  
ATOM   2720  CE2 TYR C 113       5.512   2.151  -3.364  1.00 93.34           C  
ATOM   2721  CZ  TYR C 113       6.234   2.388  -4.520  1.00 93.34           C  
ATOM   2722  OH  TYR C 113       7.566   2.044  -4.576  1.00 93.34           O  
ATOM   2723  N   CYS C 114       3.460   6.473  -3.277  1.00 94.42           N  
ATOM   2724  CA  CYS C 114       4.299   7.607  -3.648  1.00 94.42           C  
ATOM   2725  C   CYS C 114       3.524   8.601  -4.506  1.00 94.42           C  
ATOM   2726  O   CYS C 114       3.902   8.868  -5.648  1.00 94.42           O  
ATOM   2727  CB  CYS C 114       5.541   7.131  -4.400  1.00 94.42           C  
ATOM   2728  SG  CYS C 114       6.713   6.222  -3.369  1.00 94.42           S  
ATOM   2729  N   PRO C 115       2.600   9.207  -3.886  1.00 94.76           N  
ATOM   2730  CA  PRO C 115       1.729  10.111  -4.640  1.00 94.76           C  
ATOM   2731  C   PRO C 115       2.380  11.464  -4.917  1.00 94.76           C  
ATOM   2732  O   PRO C 115       1.801  12.303  -5.610  1.00 94.76           O  
ATOM   2733  CB  PRO C 115       0.509  10.269  -3.728  1.00 94.76           C  
ATOM   2734  CG  PRO C 115       1.047  10.112  -2.342  1.00 94.76           C  
ATOM   2735  CD  PRO C 115       2.159   9.104  -2.373  1.00 94.76           C  
ATOM   2736  N   ASN C 116       3.422  11.730  -4.346  1.00 95.03           N  
ATOM   2737  CA  ASN C 116       4.096  13.013  -4.520  1.00 95.03           C  
ATOM   2738  C   ASN C 116       4.588  13.199  -5.952  1.00 95.03           C  
ATOM   2739  O   ASN C 116       5.107  12.261  -6.561  1.00 95.03           O  
ATOM   2740  CB  ASN C 116       5.261  13.145  -3.537  1.00 95.03           C  
ATOM   2741  CG  ASN C 116       6.268  12.020  -3.671  1.00 95.03           C  
ATOM   2742  ND2 ASN C 116       7.549  12.370  -3.706  1.00 95.03           N  
ATOM   2743  OD1 ASN C 116       5.898  10.845  -3.743  1.00 95.03           O  
ATOM   2744  N   LYS C 117       4.499  14.349  -6.468  1.00 94.36           N  
ATOM   2745  CA  LYS C 117       4.997  14.690  -7.797  1.00 94.36           C  
ATOM   2746  C   LYS C 117       6.346  15.398  -7.715  1.00 94.36           C  
ATOM   2747  O   LYS C 117       7.061  15.501  -8.714  1.00 94.36           O  
ATOM   2748  CB  LYS C 117       3.988  15.569  -8.537  1.00 94.36           C  
ATOM   2749  CG  LYS C 117       2.656  14.887  -8.812  1.00 94.36           C  
ATOM   2750  CD  LYS C 117       1.712  15.795  -9.589  1.00 94.36           C  
ATOM   2751  CE  LYS C 117       0.374  15.119  -9.853  1.00 94.36           C  
ATOM   2752  NZ  LYS C 117      -0.591  16.042 -10.523  1.00 94.36           N  
ATOM   2753  N   CYS C 118       6.644  15.840  -6.576  1.00 94.63           N  
ATOM   2754  CA  CYS C 118       7.892  16.539  -6.295  1.00 94.63           C  
ATOM   2755  C   CYS C 118       8.315  16.340  -4.844  1.00 94.63           C  
ATOM   2756  O   CYS C 118       7.551  15.805  -4.038  1.00 94.63           O  
ATOM   2757  CB  CYS C 118       7.749  18.032  -6.593  1.00 94.63           C  
ATOM   2758  SG  CYS C 118       6.675  18.906  -5.433  1.00 94.63           S  
ATOM   2759  N   GLY C 119       9.600  16.591  -4.662  1.00 93.90           N  
ATOM   2760  CA  GLY C 119      10.100  16.516  -3.298  1.00 93.90           C  
ATOM   2761  C   GLY C 119      10.349  15.095  -2.831  1.00 93.90           C  
ATOM   2762  O   GLY C 119      10.555  14.195  -3.647  1.00 93.90           O  
ATOM   2763  N   VAL C 120      10.395  14.965  -1.472  1.00 93.94           N  
ATOM   2764  CA  VAL C 120      10.685  13.674  -0.859  1.00 93.94           C  
ATOM   2765  C   VAL C 120       9.611  13.339   0.174  1.00 93.94           C  
ATOM   2766  O   VAL C 120       9.498  14.012   1.202  1.00 93.94           O  
ATOM   2767  CB  VAL C 120      12.082  13.660  -0.198  1.00 93.94           C  
ATOM   2768  CG1 VAL C 120      12.387  12.285   0.391  1.00 93.94           C  
ATOM   2769  CG2 VAL C 120      13.154  14.061  -1.211  1.00 93.94           C  
ATOM   2770  N   MET C 121       8.835  12.294  -0.078  1.00 95.27           N  
ATOM   2771  CA  MET C 121       7.809  11.799   0.836  1.00 95.27           C  
ATOM   2772  C   MET C 121       8.297  10.561   1.581  1.00 95.27           C  
ATOM   2773  O   MET C 121       8.852   9.644   0.972  1.00 95.27           O  
ATOM   2774  CB  MET C 121       6.520  11.480   0.078  1.00 95.27           C  
ATOM   2775  CG  MET C 121       5.416  10.914   0.956  1.00 95.27           C  
ATOM   2776  SD  MET C 121       3.920  10.457  -0.003  1.00 95.27           S  
ATOM   2777  CE  MET C 121       2.902   9.739   1.315  1.00 95.27           C  
ATOM   2778  N   LEU C 122       8.150  10.536   2.811  1.00 94.83           N  
ATOM   2779  CA  LEU C 122       8.400   9.359   3.633  1.00 94.83           C  
ATOM   2780  C   LEU C 122       7.102   8.616   3.932  1.00 94.83           C  
ATOM   2781  O   LEU C 122       6.256   9.113   4.679  1.00 94.83           O  
ATOM   2782  CB  LEU C 122       9.088   9.755   4.943  1.00 94.83           C  
ATOM   2783  CG  LEU C 122      10.454  10.429   4.814  1.00 94.83           C  
ATOM   2784  CD1 LEU C 122      11.016  10.758   6.194  1.00 94.83           C  
ATOM   2785  CD2 LEU C 122      11.419   9.539   4.037  1.00 94.83           C  
ATOM   2786  N   GLN C 123       7.027   7.483   3.394  1.00 94.77           N  
ATOM   2787  CA  GLN C 123       5.805   6.693   3.513  1.00 94.77           C  
ATOM   2788  C   GLN C 123       6.081   5.351   4.184  1.00 94.77           C  
ATOM   2789  O   GLN C 123       7.026   4.649   3.815  1.00 94.77           O  
ATOM   2790  CB  GLN C 123       5.171   6.474   2.139  1.00 94.77           C  
ATOM   2791  CG  GLN C 123       3.796   5.821   2.192  1.00 94.77           C  
ATOM   2792  CD  GLN C 123       3.169   5.659   0.821  1.00 94.77           C  
ATOM   2793  NE2 GLN C 123       1.841   5.667   0.771  1.00 94.77           N  
ATOM   2794  OE1 GLN C 123       3.871   5.530  -0.186  1.00 94.77           O  
ATOM   2795  N   THR C 124       5.285   5.043   5.102  1.00 94.74           N  
ATOM   2796  CA  THR C 124       5.390   3.755   5.776  1.00 94.74           C  
ATOM   2797  C   THR C 124       4.691   2.664   4.970  1.00 94.74           C  
ATOM   2798  O   THR C 124       3.492   2.757   4.698  1.00 94.74           O  
ATOM   2799  CB  THR C 124       4.789   3.814   7.193  1.00 94.74           C  
ATOM   2800  CG2 THR C 124       4.878   2.458   7.885  1.00 94.74           C  
ATOM   2801  OG1 THR C 124       5.507   4.783   7.969  1.00 94.74           O  
ATOM   2802  N   LEU C 125       5.443   1.739   4.645  1.00 95.30           N  
ATOM   2803  CA  LEU C 125       4.938   0.619   3.858  1.00 95.30           C  
ATOM   2804  C   LEU C 125       5.126  -0.698   4.603  1.00 95.30           C  
ATOM   2805  O   LEU C 125       6.009  -0.812   5.457  1.00 95.30           O  
ATOM   2806  CB  LEU C 125       5.645   0.557   2.501  1.00 95.30           C  
ATOM   2807  CG  LEU C 125       5.508   1.792   1.609  1.00 95.30           C  
ATOM   2808  CD1 LEU C 125       6.436   1.678   0.402  1.00 95.30           C  
ATOM   2809  CD2 LEU C 125       4.062   1.972   1.162  1.00 95.30           C  
ATOM   2810  N   ILE C 126       4.297  -1.610   4.329  1.00 95.29           N  
ATOM   2811  CA  ILE C 126       4.361  -2.966   4.863  1.00 95.29           C  
ATOM   2812  C   ILE C 126       4.687  -3.948   3.740  1.00 95.29           C  
ATOM   2813  O   ILE C 126       3.945  -4.051   2.761  1.00 95.29           O  
ATOM   2814  CB  ILE C 126       3.037  -3.364   5.555  1.00 95.29           C  
ATOM   2815  CG1 ILE C 126       2.708  -2.381   6.684  1.00 95.29           C  
ATOM   2816  CG2 ILE C 126       3.115  -4.799   6.083  1.00 95.29           C  
ATOM   2817  CD1 ILE C 126       1.261  -2.439   7.153  1.00 95.29           C  
ATOM   2818  N   TRP C 127       5.781  -4.615   3.939  1.00 92.98           N  
ATOM   2819  CA  TRP C 127       6.159  -5.661   2.995  1.00 92.98           C  
ATOM   2820  C   TRP C 127       5.373  -6.940   3.256  1.00 92.98           C  
ATOM   2821  O   TRP C 127       5.535  -7.574   4.301  1.00 92.98           O  
ATOM   2822  CB  TRP C 127       7.662  -5.944   3.079  1.00 92.98           C  
ATOM   2823  CG  TRP C 127       8.521  -4.842   2.536  1.00 92.98           C  
ATOM   2824  CD1 TRP C 127       8.978  -3.744   3.212  1.00 92.98           C  
ATOM   2825  CD2 TRP C 127       9.022  -4.728   1.201  1.00 92.98           C  
ATOM   2826  CE2 TRP C 127       9.777  -3.536   1.138  1.00 92.98           C  
ATOM   2827  CE3 TRP C 127       8.906  -5.521   0.051  1.00 92.98           C  
ATOM   2828  NE1 TRP C 127       9.735  -2.956   2.376  1.00 92.98           N  
ATOM   2829  CZ2 TRP C 127      10.414  -3.118  -0.033  1.00 92.98           C  
ATOM   2830  CZ3 TRP C 127       9.541  -5.102  -1.113  1.00 92.98           C  
ATOM   2831  CH2 TRP C 127      10.285  -3.911  -1.143  1.00 92.98           C  
ATOM   2832  N   CYS C 128       4.612  -7.385   2.241  1.00 92.10           N  
ATOM   2833  CA  CYS C 128       3.647  -8.468   2.392  1.00 92.10           C  
ATOM   2834  C   CYS C 128       4.352  -9.797   2.640  1.00 92.10           C  
ATOM   2835  O   CYS C 128       3.846 -10.643   3.380  1.00 92.10           O  
ATOM   2836  CB  CYS C 128       2.762  -8.573   1.150  1.00 92.10           C  
ATOM   2837  SG  CYS C 128       1.829  -7.070   0.791  1.00 92.10           S  
ATOM   2838  N   LYS C 129       5.480 -10.064   2.128  1.00 87.62           N  
ATOM   2839  CA  LYS C 129       6.200 -11.332   2.197  1.00 87.62           C  
ATOM   2840  C   LYS C 129       6.656 -11.630   3.623  1.00 87.62           C  
ATOM   2841  O   LYS C 129       6.523 -12.758   4.099  1.00 87.62           O  
ATOM   2842  CB  LYS C 129       7.404 -11.317   1.253  1.00 87.62           C  
ATOM   2843  CG  LYS C 129       8.008 -12.691   1.000  1.00 87.62           C  
ATOM   2844  CD  LYS C 129       9.122 -12.628  -0.037  1.00 87.62           C  
ATOM   2845  CE  LYS C 129       9.774 -13.989  -0.242  1.00 87.62           C  
ATOM   2846  NZ  LYS C 129      10.803 -13.954  -1.325  1.00 87.62           N  
ATOM   2847  N   ASN C 130       7.111 -10.618   4.394  1.00 91.17           N  
ATOM   2848  CA  ASN C 130       7.653 -10.844   5.729  1.00 91.17           C  
ATOM   2849  C   ASN C 130       6.944  -9.986   6.774  1.00 91.17           C  
ATOM   2850  O   ASN C 130       7.354  -9.949   7.935  1.00 91.17           O  
ATOM   2851  CB  ASN C 130       9.158 -10.572   5.752  1.00 91.17           C  
ATOM   2852  CG  ASN C 130       9.510  -9.190   5.240  1.00 91.17           C  
ATOM   2853  ND2 ASN C 130      10.793  -8.958   4.989  1.00 91.17           N  
ATOM   2854  OD1 ASN C 130       8.635  -8.335   5.072  1.00 91.17           O  
ATOM   2855  N   CYS C 131       6.028  -9.322   6.389  1.00 94.09           N  
ATOM   2856  CA  CYS C 131       5.219  -8.494   7.276  1.00 94.09           C  
ATOM   2857  C   CYS C 131       6.071  -7.433   7.960  1.00 94.09           C  
ATOM   2858  O   CYS C 131       5.835  -7.093   9.121  1.00 94.09           O  
ATOM   2859  CB  CYS C 131       4.523  -9.358   8.328  1.00 94.09           C  
ATOM   2860  SG  CYS C 131       3.323 -10.519   7.640  1.00 94.09           S  
ATOM   2861  N   LYS C 132       7.072  -6.898   7.312  1.00 93.84           N  
ATOM   2862  CA  LYS C 132       7.948  -5.865   7.858  1.00 93.84           C  
ATOM   2863  C   LYS C 132       7.445  -4.470   7.496  1.00 93.84           C  
ATOM   2864  O   LYS C 132       7.121  -4.203   6.338  1.00 93.84           O  
ATOM   2865  CB  LYS C 132       9.379  -6.054   7.353  1.00 93.84           C  
ATOM   2866  CG  LYS C 132      10.132  -7.186   8.037  1.00 93.84           C  
ATOM   2867  CD  LYS C 132      11.588  -7.239   7.591  1.00 93.84           C  
ATOM   2868  CE  LYS C 132      12.339  -8.381   8.262  1.00 93.84           C  
ATOM   2869  NZ  LYS C 132      13.769  -8.432   7.833  1.00 93.84           N  
ATOM   2870  N   LYS C 133       7.447  -3.690   8.434  1.00 93.18           N  
ATOM   2871  CA  LYS C 133       7.070  -2.289   8.268  1.00 93.18           C  
ATOM   2872  C   LYS C 133       8.303  -1.405   8.102  1.00 93.18           C  
ATOM   2873  O   LYS C 133       9.160  -1.354   8.987  1.00 93.18           O  
ATOM   2874  CB  LYS C 133       6.238  -1.812   9.459  1.00 93.18           C  
ATOM   2875  CG  LYS C 133       5.589  -0.452   9.255  1.00 93.18           C  
ATOM   2876  CD  LYS C 133       4.675  -0.087  10.418  1.00 93.18           C  
ATOM   2877  CE  LYS C 133       3.960   1.235  10.176  1.00 93.18           C  
ATOM   2878  NZ  LYS C 133       3.107   1.623  11.339  1.00 93.18           N  
ATOM   2879  N   GLU C 134       8.394  -0.684   7.032  1.00 93.04           N  
ATOM   2880  CA  GLU C 134       9.553   0.151   6.727  1.00 93.04           C  
ATOM   2881  C   GLU C 134       9.127   1.495   6.145  1.00 93.04           C  
ATOM   2882  O   GLU C 134       8.093   1.591   5.479  1.00 93.04           O  
ATOM   2883  CB  GLU C 134      10.492  -0.570   5.756  1.00 93.04           C  
ATOM   2884  CG  GLU C 134      11.150  -1.810   6.343  1.00 93.04           C  
ATOM   2885  CD  GLU C 134      12.087  -2.509   5.370  1.00 93.04           C  
ATOM   2886  OE1 GLU C 134      12.693  -3.539   5.744  1.00 93.04           O  
ATOM   2887  OE2 GLU C 134      12.218  -2.022   4.225  1.00 93.04           O  
ATOM   2888  N   VAL C 135       9.947   2.438   6.474  1.00 92.37           N  
ATOM   2889  CA  VAL C 135       9.736   3.765   5.903  1.00 92.37           C  
ATOM   2890  C   VAL C 135      10.430   3.860   4.547  1.00 92.37           C  
ATOM   2891  O   VAL C 135      11.647   3.685   4.451  1.00 92.37           O  
ATOM   2892  CB  VAL C 135      10.251   4.876   6.845  1.00 92.37           C  
ATOM   2893  CG1 VAL C 135      10.057   6.253   6.213  1.00 92.37           C  
ATOM   2894  CG2 VAL C 135       9.542   4.800   8.197  1.00 92.37           C  
ATOM   2895  N   HIS C 136       9.648   4.074   3.569  1.00 91.93           N  
ATOM   2896  CA  HIS C 136      10.136   4.198   2.200  1.00 91.93           C  
ATOM   2897  C   HIS C 136      10.199   5.659   1.769  1.00 91.93           C  
ATOM   2898  O   HIS C 136       9.228   6.401   1.929  1.00 91.93           O  
ATOM   2899  CB  HIS C 136       9.245   3.405   1.240  1.00 91.93           C  
ATOM   2900  CG  HIS C 136       9.629   3.559  -0.197  1.00 91.93           C  
ATOM   2901  CD2 HIS C 136       9.037   4.238  -1.208  1.00 91.93           C  
ATOM   2902  ND1 HIS C 136      10.749   2.964  -0.736  1.00 91.93           N  
ATOM   2903  CE1 HIS C 136      10.830   3.272  -2.020  1.00 91.93           C  
ATOM   2904  NE2 HIS C 136       9.803   4.045  -2.331  1.00 91.93           N  
ATOM   2905  N   ALA C 137      11.341   6.039   1.250  1.00 91.28           N  
ATOM   2906  CA  ALA C 137      11.527   7.405   0.767  1.00 91.28           C  
ATOM   2907  C   ALA C 137      11.169   7.517  -0.712  1.00 91.28           C  
ATOM   2908  O   ALA C 137      11.851   6.947  -1.568  1.00 91.28           O  
ATOM   2909  CB  ALA C 137      12.967   7.860   0.998  1.00 91.28           C  
ATOM   2910  N   CYS C 138      10.140   8.170  -0.941  1.00 93.20           N  
ATOM   2911  CA  CYS C 138       9.724   8.470  -2.307  1.00 93.20           C  
ATOM   2912  C   CYS C 138      10.395   9.739  -2.815  1.00 93.20           C  
ATOM   2913  O   CYS C 138       9.914  10.846  -2.564  1.00 93.20           O  
ATOM   2914  CB  CYS C 138       8.204   8.620  -2.382  1.00 93.20           C  
ATOM   2915  SG  CYS C 138       7.298   7.215  -1.698  1.00 93.20           S  
ATOM   2916  N   ARG C 139      11.384   9.604  -3.664  1.00 92.45           N  
ATOM   2917  CA  ARG C 139      12.190  10.723  -4.141  1.00 92.45           C  
ATOM   2918  C   ARG C 139      11.792  11.120  -5.558  1.00 92.45           C  
ATOM   2919  O   ARG C 139      11.822  10.293  -6.473  1.00 92.45           O  
ATOM   2920  CB  ARG C 139      13.679  10.374  -4.094  1.00 92.45           C  
ATOM   2921  CG  ARG C 139      14.193  10.057  -2.698  1.00 92.45           C  
ATOM   2922  CD  ARG C 139      15.672   9.699  -2.710  1.00 92.45           C  
ATOM   2923  NE  ARG C 139      16.118   9.204  -1.411  1.00 92.45           N  
ATOM   2924  CZ  ARG C 139      16.800   9.918  -0.521  1.00 92.45           C  
ATOM   2925  NH1 ARG C 139      17.131  11.179  -0.773  1.00 92.45           N  
ATOM   2926  NH2 ARG C 139      17.155   9.368   0.631  1.00 92.45           N  
ATOM   2927  N   LYS C 140      11.436  12.353  -5.692  1.00 93.05           N  
ATOM   2928  CA  LYS C 140      11.101  12.969  -6.972  1.00 93.05           C  
ATOM   2929  C   LYS C 140      11.902  14.249  -7.192  1.00 93.05           C  
ATOM   2930  O   LYS C 140      12.925  14.467  -6.540  1.00 93.05           O  
ATOM   2931  CB  LYS C 140       9.603  13.269  -7.049  1.00 93.05           C  
ATOM   2932  CG  LYS C 140       8.717  12.052  -6.825  1.00 93.05           C  
ATOM   2933  CD  LYS C 140       8.804  11.076  -7.991  1.00 93.05           C  
ATOM   2934  CE  LYS C 140       7.838   9.910  -7.820  1.00 93.05           C  
ATOM   2935  NZ  LYS C 140       8.506   8.597  -8.062  1.00 93.05           N  
ATOM   2936  N   SER C 141      11.537  14.986  -8.113  1.00 90.94           N  
ATOM   2937  CA  SER C 141      12.215  16.254  -8.369  1.00 90.94           C  
ATOM   2938  C   SER C 141      12.045  17.219  -7.201  1.00 90.94           C  
ATOM   2939  O   SER C 141      10.961  17.312  -6.619  1.00 90.94           O  
ATOM   2940  CB  SER C 141      11.685  16.894  -9.653  1.00 90.94           C  
ATOM   2941  OG  SER C 141      12.195  18.207  -9.807  1.00 90.94           O  
ATOM   2942  N   TYR C 142      13.124  17.846  -6.903  1.00 84.38           N  
ATOM   2943  CA  TYR C 142      13.100  18.788  -5.789  1.00 84.38           C  
ATOM   2944  C   TYR C 142      12.332  20.051  -6.161  1.00 84.38           C  
ATOM   2945  O   TYR C 142      11.848  20.771  -5.284  1.00 84.38           O  
ATOM   2946  CB  TYR C 142      14.525  19.150  -5.360  1.00 84.38           C  
ATOM   2947  CG  TYR C 142      15.066  18.275  -4.256  1.00 84.38           C  
ATOM   2948  CD1 TYR C 142      14.720  18.503  -2.926  1.00 84.38           C  
ATOM   2949  CD2 TYR C 142      15.925  17.219  -4.540  1.00 84.38           C  
ATOM   2950  CE1 TYR C 142      15.219  17.701  -1.905  1.00 84.38           C  
ATOM   2951  CE2 TYR C 142      16.429  16.409  -3.527  1.00 84.38           C  
ATOM   2952  CZ  TYR C 142      16.071  16.658  -2.216  1.00 84.38           C  
ATOM   2953  OH  TYR C 142      16.568  15.859  -1.209  1.00 84.38           O  
ATOM   2954  N   ASP C 143      12.232  20.261  -7.317  1.00 80.40           N  
ATOM   2955  CA  ASP C 143      11.563  21.468  -7.791  1.00 80.40           C  
ATOM   2956  C   ASP C 143      10.057  21.250  -7.915  1.00 80.40           C  
ATOM   2957  O   ASP C 143       9.597  20.572  -8.836  1.00 80.40           O  
ATOM   2958  CB  ASP C 143      12.144  21.910  -9.137  1.00 80.40           C  
ATOM   2959  CG  ASP C 143      11.607  23.253  -9.601  1.00 80.40           C  
ATOM   2960  OD1 ASP C 143      10.873  23.914  -8.837  1.00 80.40           O  
ATOM   2961  OD2 ASP C 143      11.922  23.653 -10.744  1.00 80.40           O  
ATOM   2962  N   CYS C 144       9.302  21.782  -7.051  1.00 91.36           N  
ATOM   2963  CA  CYS C 144       7.847  21.669  -7.068  1.00 91.36           C  
ATOM   2964  C   CYS C 144       7.223  22.806  -7.869  1.00 91.36           C  
ATOM   2965  O   CYS C 144       6.020  23.055  -7.767  1.00 91.36           O  
ATOM   2966  CB  CYS C 144       7.293  21.673  -5.643  1.00 91.36           C  
ATOM   2967  SG  CYS C 144       7.767  20.224  -4.675  1.00 91.36           S  
ATOM   2968  N   GLY C 145       8.020  23.470  -8.656  1.00 86.61           N  
ATOM   2969  CA  GLY C 145       7.527  24.539  -9.509  1.00 86.61           C  
ATOM   2970  C   GLY C 145       7.488  25.887  -8.814  1.00 86.61           C  
ATOM   2971  O   GLY C 145       7.687  25.971  -7.600  1.00 86.61           O  
ATOM   2972  N   GLU C 146       7.312  26.947  -9.685  1.00 90.43           N  
ATOM   2973  CA  GLU C 146       7.235  28.320  -9.194  1.00 90.43           C  
ATOM   2974  C   GLU C 146       5.795  28.823  -9.186  1.00 90.43           C  
ATOM   2975  O   GLU C 146       5.024  28.531 -10.103  1.00 90.43           O  
ATOM   2976  CB  GLU C 146       8.111  29.245 -10.044  1.00 90.43           C  
ATOM   2977  CG  GLU C 146       8.459  30.560  -9.363  1.00 90.43           C  
ATOM   2978  CD  GLU C 146       9.408  31.425 -10.177  1.00 90.43           C  
ATOM   2979  OE1 GLU C 146       9.712  32.562  -9.749  1.00 90.43           O  
ATOM   2980  OE2 GLU C 146       9.852  30.962 -11.251  1.00 90.43           O  
ATOM   2981  N   ARG C 147       5.407  29.454  -8.090  1.00 94.01           N  
ATOM   2982  CA  ARG C 147       4.071  30.023  -7.945  1.00 94.01           C  
ATOM   2983  C   ARG C 147       4.101  31.539  -8.111  1.00 94.01           C  
ATOM   2984  O   ARG C 147       4.810  32.235  -7.381  1.00 94.01           O  
ATOM   2985  CB  ARG C 147       3.473  29.656  -6.586  1.00 94.01           C  
ATOM   2986  CG  ARG C 147       3.529  28.170  -6.270  1.00 94.01           C  
ATOM   2987  CD  ARG C 147       2.418  27.402  -6.972  1.00 94.01           C  
ATOM   2988  NE  ARG C 147       2.368  26.009  -6.539  1.00 94.01           N  
ATOM   2989  CZ  ARG C 147       2.056  24.982  -7.324  1.00 94.01           C  
ATOM   2990  NH1 ARG C 147       1.758  25.172  -8.605  1.00 94.01           N  
ATOM   2991  NH2 ARG C 147       2.040  23.753  -6.826  1.00 94.01           N  
ATOM   2992  N   ASN C 148       3.363  31.997  -8.987  1.00 95.62           N  
ATOM   2993  CA  ASN C 148       3.196  33.435  -9.166  1.00 95.62           C  
ATOM   2994  C   ASN C 148       1.958  33.952  -8.439  1.00 95.62           C  
ATOM   2995  O   ASN C 148       0.834  33.575  -8.774  1.00 95.62           O  
ATOM   2996  CB  ASN C 148       3.123  33.785 -10.654  1.00 95.62           C  
ATOM   2997  CG  ASN C 148       4.429  33.529 -11.380  1.00 95.62           C  
ATOM   2998  ND2 ASN C 148       4.339  32.990 -12.590  1.00 95.62           N  
ATOM   2999  OD1 ASN C 148       5.510  33.812 -10.856  1.00 95.62           O  
ATOM   3000  N   VAL C 149       2.253  34.867  -7.541  1.00 95.17           N  
ATOM   3001  CA  VAL C 149       1.176  35.375  -6.696  1.00 95.17           C  
ATOM   3002  C   VAL C 149       1.002  36.875  -6.928  1.00 95.17           C  
ATOM   3003  O   VAL C 149       1.916  37.660  -6.663  1.00 95.17           O  
ATOM   3004  CB  VAL C 149       1.447  35.094  -5.201  1.00 95.17           C  
ATOM   3005  CG1 VAL C 149       0.289  35.593  -4.339  1.00 95.17           C  
ATOM   3006  CG2 VAL C 149       1.683  33.602  -4.974  1.00 95.17           C  
ATOM   3007  N   GLU C 150      -0.126  37.276  -7.342  1.00 95.22           N  
ATOM   3008  CA  GLU C 150      -0.481  38.684  -7.491  1.00 95.22           C  
ATOM   3009  C   GLU C 150      -1.434  39.132  -6.386  1.00 95.22           C  
ATOM   3010  O   GLU C 150      -2.533  38.590  -6.249  1.00 95.22           O  
ATOM   3011  CB  GLU C 150      -1.111  38.937  -8.863  1.00 95.22           C  
ATOM   3012  CG  GLU C 150      -0.182  38.638 -10.031  1.00 95.22           C  
ATOM   3013  CD  GLU C 150      -0.820  38.894 -11.386  1.00 95.22           C  
ATOM   3014  OE1 GLU C 150      -0.138  38.719 -12.422  1.00 95.22           O  
ATOM   3015  OE2 GLU C 150      -2.011  39.276 -11.414  1.00 95.22           O  
ATOM   3016  N   VAL C 151      -1.013  40.135  -5.771  1.00 93.90           N  
ATOM   3017  CA  VAL C 151      -1.804  40.598  -4.635  1.00 93.90           C  
ATOM   3018  C   VAL C 151      -2.017  42.107  -4.734  1.00 93.90           C  
ATOM   3019  O   VAL C 151      -1.054  42.870  -4.847  1.00 93.90           O  
ATOM   3020  CB  VAL C 151      -1.131  40.242  -3.292  1.00 93.90           C  
ATOM   3021  CG1 VAL C 151      -2.049  40.585  -2.120  1.00 93.90           C  
ATOM   3022  CG2 VAL C 151      -0.752  38.762  -3.262  1.00 93.90           C  
ATOM   3023  N   PRO C 152      -3.224  42.592  -4.662  1.00 92.77           N  
ATOM   3024  CA  PRO C 152      -3.477  44.034  -4.613  1.00 92.77           C  
ATOM   3025  C   PRO C 152      -2.955  44.682  -3.331  1.00 92.77           C  
ATOM   3026  O   PRO C 152      -2.924  44.039  -2.280  1.00 92.77           O  
ATOM   3027  CB  PRO C 152      -5.004  44.127  -4.689  1.00 92.77           C  
ATOM   3028  CG  PRO C 152      -5.447  42.765  -5.116  1.00 92.77           C  
ATOM   3029  CD  PRO C 152      -4.403  41.770  -4.698  1.00 92.77           C  
ATOM   3030  N   GLN C 153      -2.593  45.874  -3.503  1.00 91.19           N  
ATOM   3031  CA  GLN C 153      -2.108  46.629  -2.352  1.00 91.19           C  
ATOM   3032  C   GLN C 153      -3.157  46.675  -1.244  1.00 91.19           C  
ATOM   3033  O   GLN C 153      -4.350  46.822  -1.516  1.00 91.19           O  
ATOM   3034  CB  GLN C 153      -1.719  48.049  -2.766  1.00 91.19           C  
ATOM   3035  CG  GLN C 153      -0.724  48.713  -1.824  1.00 91.19           C  
ATOM   3036  CD  GLN C 153      -0.207  50.036  -2.355  1.00 91.19           C  
ATOM   3037  NE2 GLN C 153       0.704  50.657  -1.613  1.00 91.19           N  
ATOM   3038  OE1 GLN C 153      -0.620  50.496  -3.424  1.00 91.19           O  
ATOM   3039  N   MET C 154      -2.724  46.553   0.082  1.00 90.94           N  
ATOM   3040  CA  MET C 154      -3.549  46.622   1.285  1.00 90.94           C  
ATOM   3041  C   MET C 154      -4.377  45.352   1.451  1.00 90.94           C  
ATOM   3042  O   MET C 154      -5.339  45.330   2.219  1.00 90.94           O  
ATOM   3043  CB  MET C 154      -4.468  47.845   1.238  1.00 90.94           C  
ATOM   3044  CG  MET C 154      -3.752  49.161   1.492  1.00 90.94           C  
ATOM   3045  SD  MET C 154      -3.698  49.599   3.274  1.00 90.94           S  
ATOM   3046  CE  MET C 154      -5.098  50.750   3.363  1.00 90.94           C  
ATOM   3047  N   GLU C 155      -4.163  44.451   0.631  1.00 92.43           N  
ATOM   3048  CA  GLU C 155      -4.770  43.134   0.802  1.00 92.43           C  
ATOM   3049  C   GLU C 155      -3.799  42.161   1.465  1.00 92.43           C  
ATOM   3050  O   GLU C 155      -2.626  42.483   1.659  1.00 92.43           O  
ATOM   3051  CB  GLU C 155      -5.235  42.577  -0.547  1.00 92.43           C  
ATOM   3052  CG  GLU C 155      -6.479  43.257  -1.097  1.00 92.43           C  
ATOM   3053  CD  GLU C 155      -7.169  42.453  -2.187  1.00 92.43           C  
ATOM   3054  OE1 GLU C 155      -8.158  42.950  -2.775  1.00 92.43           O  
ATOM   3055  OE2 GLU C 155      -6.718  41.318  -2.457  1.00 92.43           O  
ATOM   3056  N   ASP C 156      -4.354  41.097   1.843  1.00 94.48           N  
ATOM   3057  CA  ASP C 156      -3.536  40.110   2.540  1.00 94.48           C  
ATOM   3058  C   ASP C 156      -2.810  39.201   1.551  1.00 94.48           C  
ATOM   3059  O   ASP C 156      -3.417  38.690   0.608  1.00 94.48           O  
ATOM   3060  CB  ASP C 156      -4.397  39.272   3.488  1.00 94.48           C  
ATOM   3061  CG  ASP C 156      -5.065  40.102   4.571  1.00 94.48           C  
ATOM   3062  OD1 ASP C 156      -4.735  41.300   4.713  1.00 94.48           O  
ATOM   3063  OD2 ASP C 156      -5.925  39.553   5.292  1.00 94.48           O  
ATOM   3064  N   MET C 157      -1.553  38.999   1.783  1.00 94.57           N  
ATOM   3065  CA  MET C 157      -0.756  38.045   1.017  1.00 94.57           C  
ATOM   3066  C   MET C 157      -0.712  36.689   1.713  1.00 94.57           C  
ATOM   3067  O   MET C 157      -0.316  36.596   2.875  1.00 94.57           O  
ATOM   3068  CB  MET C 157       0.665  38.573   0.813  1.00 94.57           C  
ATOM   3069  CG  MET C 157       1.565  37.627   0.034  1.00 94.57           C  
ATOM   3070  SD  MET C 157       3.315  38.179   0.012  1.00 94.57           S  
ATOM   3071  CE  MET C 157       3.791  37.797   1.721  1.00 94.57           C  
ATOM   3072  N   ILE C 158      -1.104  35.675   1.057  1.00 96.82           N  
ATOM   3073  CA  ILE C 158      -1.104  34.317   1.591  1.00 96.82           C  
ATOM   3074  C   ILE C 158      -0.262  33.410   0.696  1.00 96.82           C  
ATOM   3075  O   ILE C 158      -0.594  33.199  -0.473  1.00 96.82           O  
ATOM   3076  CB  ILE C 158      -2.539  33.760   1.719  1.00 96.82           C  
ATOM   3077  CG1 ILE C 158      -3.399  34.692   2.581  1.00 96.82           C  
ATOM   3078  CG2 ILE C 158      -2.519  32.342   2.299  1.00 96.82           C  
ATOM   3079  CD1 ILE C 158      -4.871  34.309   2.628  1.00 96.82           C  
ATOM   3080  N   LEU C 159       0.771  32.976   1.179  1.00 96.89           N  
ATOM   3081  CA  LEU C 159       1.619  32.003   0.501  1.00 96.89           C  
ATOM   3082  C   LEU C 159       1.409  30.605   1.073  1.00 96.89           C  
ATOM   3083  O   LEU C 159       1.762  30.343   2.225  1.00 96.89           O  
ATOM   3084  CB  LEU C 159       3.094  32.401   0.622  1.00 96.89           C  
ATOM   3085  CG  LEU C 159       3.448  33.826   0.195  1.00 96.89           C  
ATOM   3086  CD1 LEU C 159       4.950  34.059   0.324  1.00 96.89           C  
ATOM   3087  CD2 LEU C 159       2.982  34.088  -1.232  1.00 96.89           C  
ATOM   3088  N   ASP C 160       0.934  29.678   0.333  1.00 96.94           N  
ATOM   3089  CA  ASP C 160       0.592  28.325   0.760  1.00 96.94           C  
ATOM   3090  C   ASP C 160       1.636  27.318   0.281  1.00 96.94           C  
ATOM   3091  O   ASP C 160       1.771  27.082  -0.921  1.00 96.94           O  
ATOM   3092  CB  ASP C 160      -0.794  27.933   0.245  1.00 96.94           C  
ATOM   3093  CG  ASP C 160      -1.306  26.638   0.849  1.00 96.94           C  
ATOM   3094  OD1 ASP C 160      -0.614  26.050   1.708  1.00 96.94           O  
ATOM   3095  OD2 ASP C 160      -2.412  26.201   0.462  1.00 96.94           O  
ATOM   3096  N   CYS C 161       2.254  26.714   1.171  1.00 96.62           N  
ATOM   3097  CA  CYS C 161       3.303  25.741   0.885  1.00 96.62           C  
ATOM   3098  C   CYS C 161       2.786  24.317   1.056  1.00 96.62           C  
ATOM   3099  O   CYS C 161       3.555  23.359   0.965  1.00 96.62           O  
ATOM   3100  CB  CYS C 161       4.508  25.968   1.798  1.00 96.62           C  
ATOM   3101  SG  CYS C 161       6.016  25.151   1.229  1.00 96.62           S  
ATOM   3102  N   GLU C 162       1.632  24.092   1.364  1.00 96.37           N  
ATOM   3103  CA  GLU C 162       1.046  22.786   1.645  1.00 96.37           C  
ATOM   3104  C   GLU C 162       0.758  22.022   0.355  1.00 96.37           C  
ATOM   3105  O   GLU C 162       0.171  22.570  -0.579  1.00 96.37           O  
ATOM   3106  CB  GLU C 162      -0.239  22.938   2.463  1.00 96.37           C  
ATOM   3107  CG  GLU C 162      -0.829  21.616   2.932  1.00 96.37           C  
ATOM   3108  CD  GLU C 162      -2.025  21.787   3.856  1.00 96.37           C  
ATOM   3109  OE1 GLU C 162      -2.474  20.785   4.459  1.00 96.37           O  
ATOM   3110  OE2 GLU C 162      -2.518  22.930   3.976  1.00 96.37           O  
ATOM   3111  N   LEU C 163       1.163  20.894   0.284  1.00 94.99           N  
ATOM   3112  CA  LEU C 163       0.832  19.951  -0.779  1.00 94.99           C  
ATOM   3113  C   LEU C 163      -0.016  18.802  -0.243  1.00 94.99           C  
ATOM   3114  O   LEU C 163      -0.011  18.531   0.960  1.00 94.99           O  
ATOM   3115  CB  LEU C 163       2.108  19.401  -1.424  1.00 94.99           C  
ATOM   3116  CG  LEU C 163       3.041  20.430  -2.063  1.00 94.99           C  
ATOM   3117  CD1 LEU C 163       4.322  19.755  -2.546  1.00 94.99           C  
ATOM   3118  CD2 LEU C 163       2.342  21.146  -3.213  1.00 94.99           C  
ATOM   3119  N   ASN C 164      -0.781  18.091  -1.039  1.00 93.25           N  
ATOM   3120  CA  ASN C 164      -1.763  17.082  -0.658  1.00 93.25           C  
ATOM   3121  C   ASN C 164      -1.112  15.917   0.082  1.00 93.25           C  
ATOM   3122  O   ASN C 164      -1.716  15.334   0.984  1.00 93.25           O  
ATOM   3123  CB  ASN C 164      -2.516  16.575  -1.889  1.00 93.25           C  
ATOM   3124  CG  ASN C 164      -1.589  16.203  -3.029  1.00 93.25           C  
ATOM   3125  ND2 ASN C 164      -2.114  15.478  -4.009  1.00 93.25           N  
ATOM   3126  OD1 ASN C 164      -0.409  16.564  -3.029  1.00 93.25           O  
ATOM   3127  N   TRP C 165       0.073  15.618  -0.220  1.00 95.07           N  
ATOM   3128  CA  TRP C 165       0.727  14.430   0.322  1.00 95.07           C  
ATOM   3129  C   TRP C 165       1.449  14.754   1.626  1.00 95.07           C  
ATOM   3130  O   TRP C 165       1.934  13.853   2.314  1.00 95.07           O  
ATOM   3131  CB  TRP C 165       1.715  13.850  -0.694  1.00 95.07           C  
ATOM   3132  CG  TRP C 165       2.758  14.825  -1.154  1.00 95.07           C  
ATOM   3133  CD1 TRP C 165       2.684  15.663  -2.232  1.00 95.07           C  
ATOM   3134  CD2 TRP C 165       4.035  15.057  -0.553  1.00 95.07           C  
ATOM   3135  CE2 TRP C 165       4.683  16.052  -1.318  1.00 95.07           C  
ATOM   3136  CE3 TRP C 165       4.695  14.521   0.562  1.00 95.07           C  
ATOM   3137  NE1 TRP C 165       3.837  16.404  -2.336  1.00 95.07           N  
ATOM   3138  CZ2 TRP C 165       5.960  16.522  -1.003  1.00 95.07           C  
ATOM   3139  CZ3 TRP C 165       5.966  14.990   0.872  1.00 95.07           C  
ATOM   3140  CH2 TRP C 165       6.584  15.980   0.091  1.00 95.07           C  
ATOM   3141  N   HIS C 166       1.595  16.027   2.056  1.00 95.70           N  
ATOM   3142  CA  HIS C 166       2.303  16.417   3.269  1.00 95.70           C  
ATOM   3143  C   HIS C 166       1.688  15.763   4.501  1.00 95.70           C  
ATOM   3144  O   HIS C 166       2.409  15.308   5.393  1.00 95.70           O  
ATOM   3145  CB  HIS C 166       2.298  17.939   3.426  1.00 95.70           C  
ATOM   3146  CG  HIS C 166       3.280  18.637   2.539  1.00 95.70           C  
ATOM   3147  CD2 HIS C 166       4.178  18.149   1.651  1.00 95.70           C  
ATOM   3148  ND1 HIS C 166       3.413  20.009   2.510  1.00 95.70           N  
ATOM   3149  CE1 HIS C 166       4.353  20.335   1.639  1.00 95.70           C  
ATOM   3150  NE2 HIS C 166       4.833  19.225   1.104  1.00 95.70           N  
ATOM   3151  N   GLN C 167       0.383  15.726   4.519  1.00 92.57           N  
ATOM   3152  CA  GLN C 167      -0.326  15.171   5.667  1.00 92.57           C  
ATOM   3153  C   GLN C 167      -0.041  13.680   5.821  1.00 92.57           C  
ATOM   3154  O   GLN C 167      -0.089  13.145   6.931  1.00 92.57           O  
ATOM   3155  CB  GLN C 167      -1.831  15.408   5.535  1.00 92.57           C  
ATOM   3156  CG  GLN C 167      -2.236  16.872   5.646  1.00 92.57           C  
ATOM   3157  CD  GLN C 167      -3.708  17.097   5.363  1.00 92.57           C  
ATOM   3158  NE2 GLN C 167      -4.146  18.348   5.453  1.00 92.57           N  
ATOM   3159  OE1 GLN C 167      -4.449  16.154   5.065  1.00 92.57           O  
ATOM   3160  N   ALA C 168       0.223  13.052   4.771  1.00 91.75           N  
ATOM   3161  CA  ALA C 168       0.429  11.607   4.786  1.00 91.75           C  
ATOM   3162  C   ALA C 168       1.904  11.265   4.980  1.00 91.75           C  
ATOM   3163  O   ALA C 168       2.246  10.123   5.298  1.00 91.75           O  
ATOM   3164  CB  ALA C 168      -0.092  10.980   3.495  1.00 91.75           C  
ATOM   3165  N   SER C 169       2.813  12.200   4.836  1.00 94.27           N  
ATOM   3166  CA  SER C 169       4.252  11.975   4.938  1.00 94.27           C  
ATOM   3167  C   SER C 169       4.697  11.902   6.395  1.00 94.27           C  
ATOM   3168  O   SER C 169       4.204  12.654   7.239  1.00 94.27           O  
ATOM   3169  CB  SER C 169       5.020  13.082   4.216  1.00 94.27           C  
ATOM   3170  OG  SER C 169       6.417  12.857   4.294  1.00 94.27           O  
ATOM   3171  N   GLU C 170       5.593  11.080   6.586  1.00 93.09           N  
ATOM   3172  CA  GLU C 170       6.184  10.968   7.916  1.00 93.09           C  
ATOM   3173  C   GLU C 170       7.473  11.778   8.019  1.00 93.09           C  
ATOM   3174  O   GLU C 170       8.031  12.197   7.003  1.00 93.09           O  
ATOM   3175  CB  GLU C 170       6.454   9.502   8.264  1.00 93.09           C  
ATOM   3176  CG  GLU C 170       5.207   8.630   8.268  1.00 93.09           C  
ATOM   3177  CD  GLU C 170       5.409   7.296   8.968  1.00 93.09           C  
ATOM   3178  OE1 GLU C 170       4.487   6.449   8.940  1.00 93.09           O  
ATOM   3179  OE2 GLU C 170       6.498   7.097   9.551  1.00 93.09           O  
ATOM   3180  N   GLY C 171       7.808  12.107   9.293  1.00 92.61           N  
ATOM   3181  CA  GLY C 171       9.104  12.703   9.573  1.00 92.61           C  
ATOM   3182  C   GLY C 171       9.191  14.162   9.167  1.00 92.61           C  
ATOM   3183  O   GLY C 171      10.266  14.652   8.816  1.00 92.61           O  
ATOM   3184  N   LEU C 172       8.145  14.732   9.055  1.00 95.09           N  
ATOM   3185  CA  LEU C 172       8.151  16.148   8.706  1.00 95.09           C  
ATOM   3186  C   LEU C 172       8.423  17.009   9.934  1.00 95.09           C  
ATOM   3187  O   LEU C 172       8.054  16.640  11.051  1.00 95.09           O  
ATOM   3188  CB  LEU C 172       6.817  16.550   8.071  1.00 95.09           C  
ATOM   3189  CG  LEU C 172       6.433  15.822   6.783  1.00 95.09           C  
ATOM   3190  CD1 LEU C 172       5.060  16.281   6.303  1.00 95.09           C  
ATOM   3191  CD2 LEU C 172       7.486  16.052   5.703  1.00 95.09           C  
ATOM   3192  N   THR C 173       9.098  18.093   9.768  1.00 95.10           N  
ATOM   3193  CA  THR C 173       9.399  19.033  10.842  1.00 95.10           C  
ATOM   3194  C   THR C 173       8.620  20.333  10.657  1.00 95.10           C  
ATOM   3195  O   THR C 173       7.404  20.368  10.858  1.00 95.10           O  
ATOM   3196  CB  THR C 173      10.906  19.341  10.910  1.00 95.10           C  
ATOM   3197  CG2 THR C 173      11.706  18.092  11.273  1.00 95.10           C  
ATOM   3198  OG1 THR C 173      11.347  19.823   9.634  1.00 95.10           O  
ATOM   3199  N   ASP C 174       9.352  21.368  10.194  1.00 96.46           N  
ATOM   3200  CA  ASP C 174       8.688  22.667  10.137  1.00 96.46           C  
ATOM   3201  C   ASP C 174       8.733  23.246   8.724  1.00 96.46           C  
ATOM   3202  O   ASP C 174       9.611  22.898   7.934  1.00 96.46           O  
ATOM   3203  CB  ASP C 174       9.331  23.642  11.125  1.00 96.46           C  
ATOM   3204  CG  ASP C 174       9.175  23.209  12.573  1.00 96.46           C  
ATOM   3205  OD1 ASP C 174       8.151  22.578  12.913  1.00 96.46           O  
ATOM   3206  OD2 ASP C 174      10.084  23.502  13.380  1.00 96.46           O  
ATOM   3207  N   TYR C 175       7.689  24.104   8.544  1.00 97.24           N  
ATOM   3208  CA  TYR C 175       7.723  24.957   7.361  1.00 97.24           C  
ATOM   3209  C   TYR C 175       8.560  26.206   7.612  1.00 97.24           C  
ATOM   3210  O   TYR C 175       8.352  26.912   8.601  1.00 97.24           O  
ATOM   3211  CB  TYR C 175       6.304  25.355   6.943  1.00 97.24           C  
ATOM   3212  CG  TYR C 175       5.464  24.195   6.465  1.00 97.24           C  
ATOM   3213  CD1 TYR C 175       5.452  23.828   5.121  1.00 97.24           C  
ATOM   3214  CD2 TYR C 175       4.683  23.466   7.354  1.00 97.24           C  
ATOM   3215  CE1 TYR C 175       4.677  22.761   4.675  1.00 97.24           C  
ATOM   3216  CE2 TYR C 175       3.905  22.398   6.919  1.00 97.24           C  
ATOM   3217  CZ  TYR C 175       3.910  22.053   5.580  1.00 97.24           C  
ATOM   3218  OH  TYR C 175       3.142  20.997   5.143  1.00 97.24           O  
ATOM   3219  N   SER C 176       9.470  26.452   6.738  1.00 97.33           N  
ATOM   3220  CA  SER C 176      10.313  27.642   6.795  1.00 97.33           C  
ATOM   3221  C   SER C 176      10.122  28.513   5.559  1.00 97.33           C  
ATOM   3222  O   SER C 176      10.366  28.069   4.435  1.00 97.33           O  
ATOM   3223  CB  SER C 176      11.785  27.250   6.931  1.00 97.33           C  
ATOM   3224  OG  SER C 176      11.984  26.426   8.067  1.00 97.33           O  
ATOM   3225  N   PHE C 177       9.736  29.755   5.807  1.00 97.60           N  
ATOM   3226  CA  PHE C 177       9.572  30.713   4.720  1.00 97.60           C  
ATOM   3227  C   PHE C 177      10.724  31.710   4.699  1.00 97.60           C  
ATOM   3228  O   PHE C 177      11.036  32.329   5.718  1.00 97.60           O  
ATOM   3229  CB  PHE C 177       8.239  31.456   4.853  1.00 97.60           C  
ATOM   3230  CG  PHE C 177       7.036  30.601   4.558  1.00 97.60           C  
ATOM   3231  CD1 PHE C 177       6.471  30.587   3.288  1.00 97.60           C  
ATOM   3232  CD2 PHE C 177       6.469  29.813   5.551  1.00 97.60           C  
ATOM   3233  CE1 PHE C 177       5.358  29.797   3.012  1.00 97.60           C  
ATOM   3234  CE2 PHE C 177       5.356  29.020   5.281  1.00 97.60           C  
ATOM   3235  CZ  PHE C 177       4.801  29.015   4.012  1.00 97.60           C  
ATOM   3236  N   TYR C 178      11.273  31.790   3.599  1.00 96.89           N  
ATOM   3237  CA  TYR C 178      12.384  32.711   3.390  1.00 96.89           C  
ATOM   3238  C   TYR C 178      12.017  33.789   2.377  1.00 96.89           C  
ATOM   3239  O   TYR C 178      11.294  33.524   1.415  1.00 96.89           O  
ATOM   3240  CB  TYR C 178      13.628  31.953   2.918  1.00 96.89           C  
ATOM   3241  CG  TYR C 178      14.117  30.916   3.900  1.00 96.89           C  
ATOM   3242  CD1 TYR C 178      15.044  31.244   4.886  1.00 96.89           C  
ATOM   3243  CD2 TYR C 178      13.653  29.606   3.842  1.00 96.89           C  
ATOM   3244  CE1 TYR C 178      15.499  30.291   5.792  1.00 96.89           C  
ATOM   3245  CE2 TYR C 178      14.100  28.645   4.744  1.00 96.89           C  
ATOM   3246  CZ  TYR C 178      15.021  28.996   5.713  1.00 96.89           C  
ATOM   3247  OH  TYR C 178      15.467  28.049   6.607  1.00 96.89           O  
ATOM   3248  N   ARG C 179      12.487  34.971   2.597  1.00 96.42           N  
ATOM   3249  CA  ARG C 179      12.485  36.031   1.594  1.00 96.42           C  
ATOM   3250  C   ARG C 179      13.818  36.087   0.854  1.00 96.42           C  
ATOM   3251  O   ARG C 179      14.875  36.203   1.476  1.00 96.42           O  
ATOM   3252  CB  ARG C 179      12.189  37.384   2.241  1.00 96.42           C  
ATOM   3253  CG  ARG C 179      12.084  38.532   1.250  1.00 96.42           C  
ATOM   3254  CD  ARG C 179      11.449  39.765   1.879  1.00 96.42           C  
ATOM   3255  NE  ARG C 179      11.268  40.835   0.903  1.00 96.42           N  
ATOM   3256  CZ  ARG C 179      10.671  41.997   1.154  1.00 96.42           C  
ATOM   3257  NH1 ARG C 179      10.183  42.262   2.361  1.00 96.42           N  
ATOM   3258  NH2 ARG C 179      10.560  42.902   0.192  1.00 96.42           N  
ATOM   3259  N   VAL C 180      13.729  35.885  -0.384  1.00 95.08           N  
ATOM   3260  CA  VAL C 180      14.929  35.858  -1.211  1.00 95.08           C  
ATOM   3261  C   VAL C 180      15.191  37.246  -1.792  1.00 95.08           C  
ATOM   3262  O   VAL C 180      14.351  37.793  -2.510  1.00 95.08           O  
ATOM   3263  CB  VAL C 180      14.811  34.819  -2.350  1.00 95.08           C  
ATOM   3264  CG1 VAL C 180      16.130  34.701  -3.112  1.00 95.08           C  
ATOM   3265  CG2 VAL C 180      14.391  33.461  -1.790  1.00 95.08           C  
ATOM   3266  N   TRP C 181      16.375  37.683  -1.505  1.00 91.97           N  
ATOM   3267  CA  TRP C 181      16.737  39.017  -1.969  1.00 91.97           C  
ATOM   3268  C   TRP C 181      17.587  38.942  -3.232  1.00 91.97           C  
ATOM   3269  O   TRP C 181      18.130  37.885  -3.561  1.00 91.97           O  
ATOM   3270  CB  TRP C 181      17.491  39.781  -0.876  1.00 91.97           C  
ATOM   3271  CG  TRP C 181      16.742  39.890   0.418  1.00 91.97           C  
ATOM   3272  CD1 TRP C 181      16.951  39.159   1.555  1.00 91.97           C  
ATOM   3273  CD2 TRP C 181      15.660  40.781   0.706  1.00 91.97           C  
ATOM   3274  CE2 TRP C 181      15.260  40.535   2.038  1.00 91.97           C  
ATOM   3275  CE3 TRP C 181      14.989  41.764  -0.034  1.00 91.97           C  
ATOM   3276  NE1 TRP C 181      16.062  39.543   2.533  1.00 91.97           N  
ATOM   3277  CZ2 TRP C 181      14.218  41.240   2.646  1.00 91.97           C  
ATOM   3278  CZ3 TRP C 181      13.952  42.463   0.572  1.00 91.97           C  
ATOM   3279  CH2 TRP C 181      13.578  42.196   1.900  1.00 91.97           C  
ATOM   3280  N   GLY C 182      17.581  39.934  -4.110  1.00 83.53           N  
ATOM   3281  CA  GLY C 182      18.303  39.997  -5.371  1.00 83.53           C  
ATOM   3282  C   GLY C 182      19.794  39.760  -5.217  1.00 83.53           C  
ATOM   3283  O   GLY C 182      20.472  39.393  -6.179  1.00 83.53           O  
ATOM   3284  N   ASN C 183      20.366  40.006  -4.021  1.00 84.02           N  
ATOM   3285  CA  ASN C 183      21.794  39.815  -3.794  1.00 84.02           C  
ATOM   3286  C   ASN C 183      22.106  38.387  -3.355  1.00 84.02           C  
ATOM   3287  O   ASN C 183      23.095  38.149  -2.658  1.00 84.02           O  
ATOM   3288  CB  ASN C 183      22.312  40.814  -2.757  1.00 84.02           C  
ATOM   3289  CG  ASN C 183      21.337  41.029  -1.617  1.00 84.02           C  
ATOM   3290  ND2 ASN C 183      21.758  41.790  -0.613  1.00 84.02           N  
ATOM   3291  OD1 ASN C 183      20.216  40.516  -1.637  1.00 84.02           O  
ATOM   3292  N   ASN C 184      21.333  37.405  -3.621  1.00 82.30           N  
ATOM   3293  CA  ASN C 184      21.493  35.991  -3.295  1.00 82.30           C  
ATOM   3294  C   ASN C 184      21.496  35.760  -1.787  1.00 82.30           C  
ATOM   3295  O   ASN C 184      22.219  34.897  -1.288  1.00 82.30           O  
ATOM   3296  CB  ASN C 184      22.775  35.437  -3.920  1.00 82.30           C  
ATOM   3297  CG  ASN C 184      22.543  34.826  -5.287  1.00 82.30           C  
ATOM   3298  ND2 ASN C 184      23.622  34.424  -5.948  1.00 82.30           N  
ATOM   3299  OD1 ASN C 184      21.403  34.717  -5.746  1.00 82.30           O  
ATOM   3300  N   THR C 185      20.995  36.663  -1.104  1.00 90.27           N  
ATOM   3301  CA  THR C 185      20.790  36.494   0.331  1.00 90.27           C  
ATOM   3302  C   THR C 185      19.324  36.205   0.637  1.00 90.27           C  
ATOM   3303  O   THR C 185      18.445  36.480  -0.184  1.00 90.27           O  
ATOM   3304  CB  THR C 185      21.244  37.742   1.110  1.00 90.27           C  
ATOM   3305  CG2 THR C 185      22.738  37.989   0.930  1.00 90.27           C  
ATOM   3306  OG1 THR C 185      20.521  38.884   0.636  1.00 90.27           O  
ATOM   3307  N   GLU C 186      19.209  35.532   1.700  1.00 94.10           N  
ATOM   3308  CA  GLU C 186      17.852  35.177   2.106  1.00 94.10           C  
ATOM   3309  C   GLU C 186      17.623  35.479   3.584  1.00 94.10           C  
ATOM   3310  O   GLU C 186      18.561  35.442   4.384  1.00 94.10           O  
ATOM   3311  CB  GLU C 186      17.576  33.698   1.823  1.00 94.10           C  
ATOM   3312  CG  GLU C 186      18.505  32.747   2.560  1.00 94.10           C  
ATOM   3313  CD  GLU C 186      18.296  31.289   2.179  1.00 94.10           C  
ATOM   3314  OE1 GLU C 186      18.908  30.401   2.816  1.00 94.10           O  
ATOM   3315  OE2 GLU C 186      17.516  31.033   1.235  1.00 94.10           O  
ATOM   3316  N   THR C 187      16.403  35.829   3.985  1.00 95.75           N  
ATOM   3317  CA  THR C 187      15.987  36.094   5.357  1.00 95.75           C  
ATOM   3318  C   THR C 187      14.830  35.183   5.759  1.00 95.75           C  
ATOM   3319  O   THR C 187      13.865  35.028   5.006  1.00 95.75           O  
ATOM   3320  CB  THR C 187      15.571  37.566   5.541  1.00 95.75           C  
ATOM   3321  CG2 THR C 187      15.442  37.921   7.018  1.00 95.75           C  
ATOM   3322  OG1 THR C 187      16.558  38.413   4.941  1.00 95.75           O  
ATOM   3323  N   LEU C 188      14.998  34.658   6.914  1.00 97.04           N  
ATOM   3324  CA  LEU C 188      13.936  33.810   7.443  1.00 97.04           C  
ATOM   3325  C   LEU C 188      12.767  34.651   7.945  1.00 97.04           C  
ATOM   3326  O   LEU C 188      12.926  35.452   8.870  1.00 97.04           O  
ATOM   3327  CB  LEU C 188      14.468  32.928   8.575  1.00 97.04           C  
ATOM   3328  CG  LEU C 188      13.462  31.970   9.219  1.00 97.04           C  
ATOM   3329  CD1 LEU C 188      13.046  30.892   8.224  1.00 97.04           C  
ATOM   3330  CD2 LEU C 188      14.050  31.345  10.479  1.00 97.04           C  
ATOM   3331  N   VAL C 189      11.686  34.474   7.419  1.00 96.12           N  
ATOM   3332  CA  VAL C 189      10.503  35.273   7.722  1.00 96.12           C  
ATOM   3333  C   VAL C 189       9.634  34.544   8.744  1.00 96.12           C  
ATOM   3334  O   VAL C 189       9.094  35.163   9.663  1.00 96.12           O  
ATOM   3335  CB  VAL C 189       9.684  35.580   6.449  1.00 96.12           C  
ATOM   3336  CG1 VAL C 189       8.439  36.397   6.790  1.00 96.12           C  
ATOM   3337  CG2 VAL C 189      10.547  36.315   5.424  1.00 96.12           C  
ATOM   3338  N   SER C 190       9.467  33.282   8.557  1.00 96.26           N  
ATOM   3339  CA  SER C 190       8.630  32.485   9.449  1.00 96.26           C  
ATOM   3340  C   SER C 190       9.095  31.034   9.493  1.00 96.26           C  
ATOM   3341  O   SER C 190       9.610  30.511   8.503  1.00 96.26           O  
ATOM   3342  CB  SER C 190       7.167  32.547   9.006  1.00 96.26           C  
ATOM   3343  OG  SER C 190       6.382  31.617   9.732  1.00 96.26           O  
ATOM   3344  N   LYS C 191       8.960  30.432  10.657  1.00 96.72           N  
ATOM   3345  CA  LYS C 191       9.262  29.022  10.885  1.00 96.72           C  
ATOM   3346  C   LYS C 191       8.268  28.398  11.861  1.00 96.72           C  
ATOM   3347  O   LYS C 191       8.056  28.920  12.958  1.00 96.72           O  
ATOM   3348  CB  LYS C 191      10.688  28.856  11.412  1.00 96.72           C  
ATOM   3349  CG  LYS C 191      11.108  27.408  11.617  1.00 96.72           C  
ATOM   3350  CD  LYS C 191      12.572  27.304  12.026  1.00 96.72           C  
ATOM   3351  CE  LYS C 191      13.004  25.853  12.190  1.00 96.72           C  
ATOM   3352  NZ  LYS C 191      14.487  25.729  12.321  1.00 96.72           N  
ATOM   3353  N   GLY C 192       7.653  27.320  11.470  1.00 96.10           N  
ATOM   3354  CA  GLY C 192       6.676  26.659  12.320  1.00 96.10           C  
ATOM   3355  C   GLY C 192       5.959  25.516  11.626  1.00 96.10           C  
ATOM   3356  O   GLY C 192       6.409  25.034  10.585  1.00 96.10           O  
ATOM   3357  N   LYS C 193       4.863  25.150  12.229  1.00 96.01           N  
ATOM   3358  CA  LYS C 193       4.079  24.031  11.715  1.00 96.01           C  
ATOM   3359  C   LYS C 193       3.023  24.508  10.723  1.00 96.01           C  
ATOM   3360  O   LYS C 193       2.375  23.697  10.060  1.00 96.01           O  
ATOM   3361  CB  LYS C 193       3.414  23.268  12.863  1.00 96.01           C  
ATOM   3362  CG  LYS C 193       4.396  22.635  13.837  1.00 96.01           C  
ATOM   3363  CD  LYS C 193       5.175  21.499  13.186  1.00 96.01           C  
ATOM   3364  CE  LYS C 193       6.063  20.781  14.193  1.00 96.01           C  
ATOM   3365  NZ  LYS C 193       7.093  19.934  13.517  1.00 96.01           N  
ATOM   3366  N   GLU C 194       2.894  25.816  10.632  1.00 95.97           N  
ATOM   3367  CA  GLU C 194       1.940  26.410   9.701  1.00 95.97           C  
ATOM   3368  C   GLU C 194       2.455  26.343   8.266  1.00 95.97           C  
ATOM   3369  O   GLU C 194       3.555  26.817   7.973  1.00 95.97           O  
ATOM   3370  CB  GLU C 194       1.644  27.862  10.086  1.00 95.97           C  
ATOM   3371  CG  GLU C 194       0.984  28.014  11.449  1.00 95.97           C  
ATOM   3372  CD  GLU C 194      -0.454  27.520  11.477  1.00 95.97           C  
ATOM   3373  OE1 GLU C 194      -1.003  27.313  12.584  1.00 95.97           O  
ATOM   3374  OE2 GLU C 194      -1.036  27.338  10.385  1.00 95.97           O  
ATOM   3375  N   ALA C 195       1.678  25.911   7.445  1.00 97.07           N  
ATOM   3376  CA  ALA C 195       2.062  25.704   6.050  1.00 97.07           C  
ATOM   3377  C   ALA C 195       1.901  26.987   5.241  1.00 97.07           C  
ATOM   3378  O   ALA C 195       2.256  27.033   4.061  1.00 97.07           O  
ATOM   3379  CB  ALA C 195       1.235  24.581   5.432  1.00 97.07           C  
ATOM   3380  N   THR C 196       1.332  27.964   5.842  1.00 97.39           N  
ATOM   3381  CA  THR C 196       1.050  29.197   5.115  1.00 97.39           C  
ATOM   3382  C   THR C 196       1.760  30.381   5.763  1.00 97.39           C  
ATOM   3383  O   THR C 196       1.946  30.411   6.981  1.00 97.39           O  
ATOM   3384  CB  THR C 196      -0.463  29.475   5.051  1.00 97.39           C  
ATOM   3385  CG2 THR C 196      -1.199  28.348   4.332  1.00 97.39           C  
ATOM   3386  OG1 THR C 196      -0.977  29.593   6.383  1.00 97.39           O  
ATOM   3387  N   LEU C 197       2.191  31.241   5.020  1.00 97.05           N  
ATOM   3388  CA  LEU C 197       2.688  32.549   5.428  1.00 97.05           C  
ATOM   3389  C   LEU C 197       1.692  33.647   5.069  1.00 97.05           C  
ATOM   3390  O   LEU C 197       1.379  33.848   3.894  1.00 97.05           O  
ATOM   3391  CB  LEU C 197       4.041  32.838   4.772  1.00 97.05           C  
ATOM   3392  CG  LEU C 197       4.634  34.226   5.022  1.00 97.05           C  
ATOM   3393  CD1 LEU C 197       5.061  34.364   6.480  1.00 97.05           C  
ATOM   3394  CD2 LEU C 197       5.813  34.480   4.089  1.00 97.05           C  
ATOM   3395  N   THR C 198       1.167  34.289   5.995  1.00 96.80           N  
ATOM   3396  CA  THR C 198       0.186  35.347   5.783  1.00 96.80           C  
ATOM   3397  C   THR C 198       0.757  36.703   6.186  1.00 96.80           C  
ATOM   3398  O   THR C 198       1.269  36.862   7.296  1.00 96.80           O  
ATOM   3399  CB  THR C 198      -1.107  35.076   6.573  1.00 96.80           C  
ATOM   3400  CG2 THR C 198      -2.176  36.116   6.254  1.00 96.80           C  
ATOM   3401  OG1 THR C 198      -1.606  33.776   6.232  1.00 96.80           O  
ATOM   3402  N   LYS C 199       0.809  37.662   5.375  1.00 94.66           N  
ATOM   3403  CA  LYS C 199       1.166  39.057   5.617  1.00 94.66           C  
ATOM   3404  C   LYS C 199      -0.011  39.984   5.329  1.00 94.66           C  
ATOM   3405  O   LYS C 199      -0.393  40.171   4.173  1.00 94.66           O  
ATOM   3406  CB  LYS C 199       2.370  39.458   4.761  1.00 94.66           C  
ATOM   3407  CG  LYS C 199       2.860  40.877   5.011  1.00 94.66           C  
ATOM   3408  CD  LYS C 199       3.671  40.970   6.298  1.00 94.66           C  
ATOM   3409  CE  LYS C 199       4.244  42.366   6.499  1.00 94.66           C  
ATOM   3410  NZ  LYS C 199       5.219  42.408   7.629  1.00 94.66           N  
ATOM   3411  N   PRO C 200      -0.533  40.510   6.338  1.00 94.44           N  
ATOM   3412  CA  PRO C 200      -1.675  41.401   6.127  1.00 94.44           C  
ATOM   3413  C   PRO C 200      -1.273  42.746   5.526  1.00 94.44           C  
ATOM   3414  O   PRO C 200      -0.153  43.216   5.749  1.00 94.44           O  
ATOM   3415  CB  PRO C 200      -2.247  41.582   7.535  1.00 94.44           C  
ATOM   3416  CG  PRO C 200      -1.082  41.378   8.449  1.00 94.44           C  
ATOM   3417  CD  PRO C 200      -0.106  40.454   7.779  1.00 94.44           C  
ATOM   3418  N   MET C 201      -2.140  43.374   4.735  1.00 91.60           N  
ATOM   3419  CA  MET C 201      -1.994  44.717   4.182  1.00 91.60           C  
ATOM   3420  C   MET C 201      -0.645  44.875   3.488  1.00 91.60           C  
ATOM   3421  O   MET C 201       0.163  45.720   3.878  1.00 91.60           O  
ATOM   3422  CB  MET C 201      -2.143  45.771   5.281  1.00 91.60           C  
ATOM   3423  CG  MET C 201      -3.512  45.775   5.942  1.00 91.60           C  
ATOM   3424  SD  MET C 201      -3.682  47.105   7.195  1.00 91.60           S  
ATOM   3425  CE  MET C 201      -2.972  46.273   8.643  1.00 91.60           C  
ATOM   3426  N   VAL C 202      -0.530  44.203   2.516  1.00 92.36           N  
ATOM   3427  CA  VAL C 202       0.762  44.168   1.839  1.00 92.36           C  
ATOM   3428  C   VAL C 202       0.999  45.487   1.107  1.00 92.36           C  
ATOM   3429  O   VAL C 202       0.048  46.139   0.666  1.00 92.36           O  
ATOM   3430  CB  VAL C 202       0.852  42.986   0.849  1.00 92.36           C  
ATOM   3431  CG1 VAL C 202       0.325  41.703   1.490  1.00 92.36           C  
ATOM   3432  CG2 VAL C 202       0.081  43.302  -0.431  1.00 92.36           C  
ATOM   3433  N   GLY C 203       2.258  45.910   0.943  1.00 92.69           N  
ATOM   3434  CA  GLY C 203       2.735  47.057   0.187  1.00 92.69           C  
ATOM   3435  C   GLY C 203       3.729  46.687  -0.898  1.00 92.69           C  
ATOM   3436  O   GLY C 203       4.055  45.511  -1.072  1.00 92.69           O  
ATOM   3437  N   PRO C 204       4.122  47.686  -1.682  1.00 92.46           N  
ATOM   3438  CA  PRO C 204       5.100  47.457  -2.749  1.00 92.46           C  
ATOM   3439  C   PRO C 204       6.410  46.868  -2.231  1.00 92.46           C  
ATOM   3440  O   PRO C 204       7.101  46.153  -2.961  1.00 92.46           O  
ATOM   3441  CB  PRO C 204       5.322  48.855  -3.330  1.00 92.46           C  
ATOM   3442  CG  PRO C 204       4.259  49.701  -2.708  1.00 92.46           C  
ATOM   3443  CD  PRO C 204       3.675  48.953  -1.544  1.00 92.46           C  
ATOM   3444  N   GLU C 205       6.710  47.028  -0.984  1.00 92.06           N  
ATOM   3445  CA  GLU C 205       7.944  46.513  -0.397  1.00 92.06           C  
ATOM   3446  C   GLU C 205       7.863  45.005  -0.176  1.00 92.06           C  
ATOM   3447  O   GLU C 205       8.889  44.341  -0.013  1.00 92.06           O  
ATOM   3448  CB  GLU C 205       8.247  47.223   0.925  1.00 92.06           C  
ATOM   3449  CG  GLU C 205       7.204  46.981   2.007  1.00 92.06           C  
ATOM   3450  CD  GLU C 205       6.039  47.957   1.944  1.00 92.06           C  
ATOM   3451  OE1 GLU C 205       5.271  48.050   2.928  1.00 92.06           O  
ATOM   3452  OE2 GLU C 205       5.893  48.634   0.902  1.00 92.06           O  
ATOM   3453  N   ASP C 206       6.695  44.598  -0.068  1.00 94.97           N  
ATOM   3454  CA  ASP C 206       6.480  43.177   0.186  1.00 94.97           C  
ATOM   3455  C   ASP C 206       6.598  42.365  -1.102  1.00 94.97           C  
ATOM   3456  O   ASP C 206       6.578  41.133  -1.070  1.00 94.97           O  
ATOM   3457  CB  ASP C 206       5.112  42.947   0.829  1.00 94.97           C  
ATOM   3458  CG  ASP C 206       4.997  43.554   2.216  1.00 94.97           C  
ATOM   3459  OD1 ASP C 206       5.925  43.382   3.035  1.00 94.97           O  
ATOM   3460  OD2 ASP C 206       3.970  44.209   2.493  1.00 94.97           O  
ATOM   3461  N   ALA C 207       6.658  43.014  -2.258  1.00 95.34           N  
ATOM   3462  CA  ALA C 207       6.860  42.329  -3.532  1.00 95.34           C  
ATOM   3463  C   ALA C 207       8.256  41.717  -3.610  1.00 95.34           C  
ATOM   3464  O   ALA C 207       9.194  42.213  -2.981  1.00 95.34           O  
ATOM   3465  CB  ALA C 207       6.639  43.293  -4.694  1.00 95.34           C  
ATOM   3466  N   GLY C 208       8.288  40.602  -4.418  1.00 94.84           N  
ATOM   3467  CA  GLY C 208       9.573  39.935  -4.561  1.00 94.84           C  
ATOM   3468  C   GLY C 208       9.464  38.422  -4.553  1.00 94.84           C  
ATOM   3469  O   GLY C 208       8.416  37.868  -4.889  1.00 94.84           O  
ATOM   3470  N   SER C 209      10.673  37.824  -4.186  1.00 95.69           N  
ATOM   3471  CA  SER C 209      10.776  36.369  -4.230  1.00 95.69           C  
ATOM   3472  C   SER C 209      10.799  35.773  -2.826  1.00 95.69           C  
ATOM   3473  O   SER C 209      11.487  36.286  -1.940  1.00 95.69           O  
ATOM   3474  CB  SER C 209      12.030  35.943  -4.995  1.00 95.69           C  
ATOM   3475  OG  SER C 209      11.976  36.388  -6.340  1.00 95.69           O  
ATOM   3476  N   TYR C 210       9.992  34.758  -2.676  1.00 96.83           N  
ATOM   3477  CA  TYR C 210       9.933  34.005  -1.428  1.00 96.83           C  
ATOM   3478  C   TYR C 210      10.198  32.524  -1.673  1.00 96.83           C  
ATOM   3479  O   TYR C 210      10.050  32.037  -2.796  1.00 96.83           O  
ATOM   3480  CB  TYR C 210       8.569  34.186  -0.755  1.00 96.83           C  
ATOM   3481  CG  TYR C 210       8.306  35.597  -0.285  1.00 96.83           C  
ATOM   3482  CD1 TYR C 210       8.426  35.937   1.061  1.00 96.83           C  
ATOM   3483  CD2 TYR C 210       7.937  36.590  -1.184  1.00 96.83           C  
ATOM   3484  CE1 TYR C 210       8.184  37.234   1.498  1.00 96.83           C  
ATOM   3485  CE2 TYR C 210       7.691  37.892  -0.758  1.00 96.83           C  
ATOM   3486  CZ  TYR C 210       7.818  38.203   0.584  1.00 96.83           C  
ATOM   3487  OH  TYR C 210       7.577  39.489   1.012  1.00 96.83           O  
ATOM   3488  N   ARG C 211      10.624  31.842  -0.635  1.00 95.64           N  
ATOM   3489  CA  ARG C 211      10.904  30.411  -0.695  1.00 95.64           C  
ATOM   3490  C   ARG C 211      10.390  29.699   0.551  1.00 95.64           C  
ATOM   3491  O   ARG C 211      10.629  30.149   1.673  1.00 95.64           O  
ATOM   3492  CB  ARG C 211      12.405  30.164  -0.858  1.00 95.64           C  
ATOM   3493  CG  ARG C 211      12.769  28.704  -1.080  1.00 95.64           C  
ATOM   3494  CD  ARG C 211      14.275  28.509  -1.188  1.00 95.64           C  
ATOM   3495  NE  ARG C 211      14.941  28.728   0.093  1.00 95.64           N  
ATOM   3496  CZ  ARG C 211      16.148  29.268   0.236  1.00 95.64           C  
ATOM   3497  NH1 ARG C 211      16.849  29.656  -0.823  1.00 95.64           N  
ATOM   3498  NH2 ARG C 211      16.659  29.423   1.450  1.00 95.64           N  
ATOM   3499  N   CYS C 212       9.686  28.696   0.343  1.00 96.74           N  
ATOM   3500  CA  CYS C 212       9.216  27.841   1.426  1.00 96.74           C  
ATOM   3501  C   CYS C 212       9.972  26.517   1.444  1.00 96.74           C  
ATOM   3502  O   CYS C 212      10.197  25.912   0.395  1.00 96.74           O  
ATOM   3503  CB  CYS C 212       7.715  27.580   1.291  1.00 96.74           C  
ATOM   3504  SG  CYS C 212       7.101  26.283   2.389  1.00 96.74           S  
ATOM   3505  N   GLU C 213      10.348  26.034   2.522  1.00 95.21           N  
ATOM   3506  CA  GLU C 213      11.034  24.762   2.732  1.00 95.21           C  
ATOM   3507  C   GLU C 213      10.376  23.959   3.850  1.00 95.21           C  
ATOM   3508  O   GLU C 213      10.279  24.429   4.986  1.00 95.21           O  
ATOM   3509  CB  GLU C 213      12.512  24.994   3.052  1.00 95.21           C  
ATOM   3510  CG  GLU C 213      13.334  23.715   3.123  1.00 95.21           C  
ATOM   3511  CD  GLU C 213      14.815  23.966   3.359  1.00 95.21           C  
ATOM   3512  OE1 GLU C 213      15.483  23.113   3.987  1.00 95.21           O  
ATOM   3513  OE2 GLU C 213      15.312  25.024   2.912  1.00 95.21           O  
ATOM   3514  N   LEU C 214       9.971  22.843   3.492  1.00 96.34           N  
ATOM   3515  CA  LEU C 214       9.464  21.913   4.495  1.00 96.34           C  
ATOM   3516  C   LEU C 214      10.554  20.942   4.936  1.00 96.34           C  
ATOM   3517  O   LEU C 214      11.035  20.136   4.136  1.00 96.34           O  
ATOM   3518  CB  LEU C 214       8.264  21.135   3.946  1.00 96.34           C  
ATOM   3519  CG  LEU C 214       7.665  20.073   4.869  1.00 96.34           C  
ATOM   3520  CD1 LEU C 214       7.148  20.715   6.151  1.00 96.34           C  
ATOM   3521  CD2 LEU C 214       6.551  19.313   4.157  1.00 96.34           C  
ATOM   3522  N   GLY C 215      10.864  20.989   6.096  1.00 94.63           N  
ATOM   3523  CA  GLY C 215      11.926  20.155   6.636  1.00 94.63           C  
ATOM   3524  C   GLY C 215      11.497  18.719   6.869  1.00 94.63           C  
ATOM   3525  O   GLY C 215      10.302  18.417   6.883  1.00 94.63           O  
ATOM   3526  N   SER C 216      12.513  17.835   7.013  1.00 93.39           N  
ATOM   3527  CA  SER C 216      12.346  16.415   7.300  1.00 93.39           C  
ATOM   3528  C   SER C 216      13.420  15.913   8.259  1.00 93.39           C  
ATOM   3529  O   SER C 216      14.456  16.560   8.432  1.00 93.39           O  
ATOM   3530  CB  SER C 216      12.383  15.598   6.007  1.00 93.39           C  
ATOM   3531  OG  SER C 216      12.454  14.211   6.290  1.00 93.39           O  
ATOM   3532  N   VAL C 217      13.090  14.917   8.946  1.00 90.35           N  
ATOM   3533  CA  VAL C 217      14.051  14.306   9.860  1.00 90.35           C  
ATOM   3534  C   VAL C 217      15.259  13.798   9.077  1.00 90.35           C  
ATOM   3535  O   VAL C 217      16.340  13.617   9.641  1.00 90.35           O  
ATOM   3536  CB  VAL C 217      13.414  13.152  10.665  1.00 90.35           C  
ATOM   3537  CG1 VAL C 217      12.412  13.693  11.685  1.00 90.35           C  
ATOM   3538  CG2 VAL C 217      12.738  12.155   9.725  1.00 90.35           C  
ATOM   3539  N   ASN C 218      14.997  13.654   7.889  1.00 82.61           N  
ATOM   3540  CA  ASN C 218      16.117  13.335   7.011  1.00 82.61           C  
ATOM   3541  C   ASN C 218      16.927  14.580   6.660  1.00 82.61           C  
ATOM   3542  O   ASN C 218      16.555  15.693   7.035  1.00 82.61           O  
ATOM   3543  CB  ASN C 218      15.623  12.647   5.736  1.00 82.61           C  
ATOM   3544  CG  ASN C 218      15.130  11.236   5.988  1.00 82.61           C  
ATOM   3545  ND2 ASN C 218      14.441  10.665   5.008  1.00 82.61           N  
ATOM   3546  OD1 ASN C 218      15.366  10.664   7.055  1.00 82.61           O  
ATOM   3547  N   SER C 219      18.110  14.476   6.163  1.00 77.32           N  
ATOM   3548  CA  SER C 219      19.032  15.576   5.899  1.00 77.32           C  
ATOM   3549  C   SER C 219      18.513  16.477   4.783  1.00 77.32           C  
ATOM   3550  O   SER C 219      18.797  17.677   4.765  1.00 77.32           O  
ATOM   3551  CB  SER C 219      20.415  15.039   5.531  1.00 77.32           C  
ATOM   3552  OG  SER C 219      20.308  13.935   4.648  1.00 77.32           O  
ATOM   3553  N   SER C 220      17.564  16.044   3.993  1.00 87.15           N  
ATOM   3554  CA  SER C 220      17.076  16.837   2.869  1.00 87.15           C  
ATOM   3555  C   SER C 220      15.639  17.293   3.096  1.00 87.15           C  
ATOM   3556  O   SER C 220      14.866  16.610   3.772  1.00 87.15           O  
ATOM   3557  CB  SER C 220      17.166  16.037   1.569  1.00 87.15           C  
ATOM   3558  OG  SER C 220      16.384  14.858   1.650  1.00 87.15           O  
ATOM   3559  N   PRO C 221      15.372  18.494   2.645  1.00 92.39           N  
ATOM   3560  CA  PRO C 221      13.994  18.977   2.777  1.00 92.39           C  
ATOM   3561  C   PRO C 221      12.992  18.118   2.012  1.00 92.39           C  
ATOM   3562  O   PRO C 221      13.343  17.507   0.999  1.00 92.39           O  
ATOM   3563  CB  PRO C 221      14.059  20.391   2.194  1.00 92.39           C  
ATOM   3564  CG  PRO C 221      15.401  20.474   1.541  1.00 92.39           C  
ATOM   3565  CD  PRO C 221      16.221  19.295   1.984  1.00 92.39           C  
ATOM   3566  N   ALA C 222      11.839  18.057   2.483  1.00 95.39           N  
ATOM   3567  CA  ALA C 222      10.760  17.297   1.859  1.00 95.39           C  
ATOM   3568  C   ALA C 222      10.188  18.040   0.655  1.00 95.39           C  
ATOM   3569  O   ALA C 222       9.864  17.427  -0.364  1.00 95.39           O  
ATOM   3570  CB  ALA C 222       9.657  17.008   2.874  1.00 95.39           C  
ATOM   3571  N   THR C 223      10.109  19.367   0.809  1.00 96.05           N  
ATOM   3572  CA  THR C 223       9.510  20.184  -0.242  1.00 96.05           C  
ATOM   3573  C   THR C 223      10.181  21.552  -0.311  1.00 96.05           C  
ATOM   3574  O   THR C 223      10.535  22.128   0.719  1.00 96.05           O  
ATOM   3575  CB  THR C 223       7.997  20.361  -0.018  1.00 96.05           C  
ATOM   3576  CG2 THR C 223       7.392  21.290  -1.065  1.00 96.05           C  
ATOM   3577  OG1 THR C 223       7.354  19.083  -0.101  1.00 96.05           O  
ATOM   3578  N   ILE C 224      10.328  21.990  -1.516  1.00 95.58           N  
ATOM   3579  CA  ILE C 224      10.786  23.350  -1.776  1.00 95.58           C  
ATOM   3580  C   ILE C 224       9.877  24.014  -2.808  1.00 95.58           C  
ATOM   3581  O   ILE C 224       9.719  23.506  -3.921  1.00 95.58           O  
ATOM   3582  CB  ILE C 224      12.253  23.371  -2.260  1.00 95.58           C  
ATOM   3583  CG1 ILE C 224      13.173  22.742  -1.207  1.00 95.58           C  
ATOM   3584  CG2 ILE C 224      12.694  24.800  -2.590  1.00 95.58           C  
ATOM   3585  CD1 ILE C 224      14.612  22.562  -1.670  1.00 95.58           C  
ATOM   3586  N   ILE C 225       9.340  25.094  -2.464  1.00 96.26           N  
ATOM   3587  CA  ILE C 225       8.475  25.849  -3.364  1.00 96.26           C  
ATOM   3588  C   ILE C 225       8.947  27.300  -3.435  1.00 96.26           C  
ATOM   3589  O   ILE C 225       9.212  27.924  -2.404  1.00 96.26           O  
ATOM   3590  CB  ILE C 225       6.999  25.787  -2.914  1.00 96.26           C  
ATOM   3591  CG1 ILE C 225       6.492  24.340  -2.946  1.00 96.26           C  
ATOM   3592  CG2 ILE C 225       6.128  26.692  -3.792  1.00 96.26           C  
ATOM   3593  CD1 ILE C 225       5.048  24.180  -2.489  1.00 96.26           C  
ATOM   3594  N   ASN C 226       8.955  27.802  -4.597  1.00 95.61           N  
ATOM   3595  CA  ASN C 226       9.323  29.195  -4.827  1.00 95.61           C  
ATOM   3596  C   ASN C 226       8.111  30.038  -5.214  1.00 95.61           C  
ATOM   3597  O   ASN C 226       7.271  29.600  -6.002  1.00 95.61           O  
ATOM   3598  CB  ASN C 226      10.404  29.294  -5.905  1.00 95.61           C  
ATOM   3599  CG  ASN C 226      11.713  28.657  -5.480  1.00 95.61           C  
ATOM   3600  ND2 ASN C 226      12.220  27.742  -6.296  1.00 95.61           N  
ATOM   3601  OD1 ASN C 226      12.264  28.986  -4.426  1.00 95.61           O  
ATOM   3602  N   PHE C 227       8.058  31.208  -4.610  1.00 96.67           N  
ATOM   3603  CA  PHE C 227       6.960  32.130  -4.874  1.00 96.67           C  
ATOM   3604  C   PHE C 227       7.481  33.437  -5.461  1.00 96.67           C  
ATOM   3605  O   PHE C 227       8.508  33.956  -5.019  1.00 96.67           O  
ATOM   3606  CB  PHE C 227       6.170  32.408  -3.591  1.00 96.67           C  
ATOM   3607  CG  PHE C 227       5.588  31.174  -2.958  1.00 96.67           C  
ATOM   3608  CD1 PHE C 227       4.303  30.753  -3.275  1.00 96.67           C  
ATOM   3609  CD2 PHE C 227       6.327  30.434  -2.044  1.00 96.67           C  
ATOM   3610  CE1 PHE C 227       3.761  29.610  -2.690  1.00 96.67           C  
ATOM   3611  CE2 PHE C 227       5.793  29.291  -1.455  1.00 96.67           C  
ATOM   3612  CZ  PHE C 227       4.509  28.881  -1.779  1.00 96.67           C  
ATOM   3613  N   HIS C 228       6.799  33.907  -6.411  1.00 96.39           N  
ATOM   3614  CA  HIS C 228       7.022  35.246  -6.944  1.00 96.39           C  
ATOM   3615  C   HIS C 228       5.812  36.142  -6.706  1.00 96.39           C  
ATOM   3616  O   HIS C 228       4.775  35.978  -7.353  1.00 96.39           O  
ATOM   3617  CB  HIS C 228       7.341  35.181  -8.439  1.00 96.39           C  
ATOM   3618  CG  HIS C 228       7.821  36.478  -9.008  1.00 96.39           C  
ATOM   3619  CD2 HIS C 228       7.275  37.299  -9.936  1.00 96.39           C  
ATOM   3620  ND1 HIS C 228       9.006  37.067  -8.621  1.00 96.39           N  
ATOM   3621  CE1 HIS C 228       9.168  38.197  -9.289  1.00 96.39           C  
ATOM   3622  NE2 HIS C 228       8.132  38.360 -10.094  1.00 96.39           N  
ATOM   3623  N   VAL C 229       6.029  37.128  -5.871  1.00 96.65           N  
ATOM   3624  CA  VAL C 229       4.919  37.968  -5.433  1.00 96.65           C  
ATOM   3625  C   VAL C 229       4.972  39.314  -6.153  1.00 96.65           C  
ATOM   3626  O   VAL C 229       6.000  39.995  -6.135  1.00 96.65           O  
ATOM   3627  CB  VAL C 229       4.939  38.183  -3.903  1.00 96.65           C  
ATOM   3628  CG1 VAL C 229       3.809  39.117  -3.473  1.00 96.65           C  
ATOM   3629  CG2 VAL C 229       4.835  36.843  -3.175  1.00 96.65           C  
ATOM   3630  N   THR C 230       3.891  39.709  -6.722  1.00 95.83           N  
ATOM   3631  CA  THR C 230       3.709  41.012  -7.353  1.00 95.83           C  
ATOM   3632  C   THR C 230       2.556  41.770  -6.703  1.00 95.83           C  
ATOM   3633  O   THR C 230       1.445  41.247  -6.592  1.00 95.83           O  
ATOM   3634  CB  THR C 230       3.448  40.869  -8.863  1.00 95.83           C  
ATOM   3635  CG2 THR C 230       3.617  42.206  -9.579  1.00 95.83           C  
ATOM   3636  OG1 THR C 230       4.371  39.924  -9.416  1.00 95.83           O  
ATOM   3637  N   VAL C 231       2.868  42.936  -6.288  1.00 93.97           N  
ATOM   3638  CA  VAL C 231       1.853  43.770  -5.652  1.00 93.97           C  
ATOM   3639  C   VAL C 231       1.272  44.744  -6.675  1.00 93.97           C  
ATOM   3640  O   VAL C 231       2.000  45.550  -7.259  1.00 93.97           O  
ATOM   3641  CB  VAL C 231       2.427  44.544  -4.445  1.00 93.97           C  
ATOM   3642  CG1 VAL C 231       1.359  45.438  -3.819  1.00 93.97           C  
ATOM   3643  CG2 VAL C 231       2.991  43.574  -3.409  1.00 93.97           C  
ATOM   3644  N   LEU C 232       0.007  44.681  -6.851  1.00 92.41           N  
ATOM   3645  CA  LEU C 232      -0.689  45.519  -7.822  1.00 92.41           C  
ATOM   3646  C   LEU C 232      -1.242  46.775  -7.159  1.00 92.41           C  
ATOM   3647  O   LEU C 232      -1.820  46.705  -6.071  1.00 92.41           O  
ATOM   3648  CB  LEU C 232      -1.824  44.737  -8.489  1.00 92.41           C  
ATOM   3649  CG  LEU C 232      -1.440  43.411  -9.147  1.00 92.41           C  
ATOM   3650  CD1 LEU C 232      -2.688  42.591  -9.457  1.00 92.41           C  
ATOM   3651  CD2 LEU C 232      -0.627  43.657 -10.412  1.00 92.41           C  
ATOM   3652  N   PRO C 233      -0.912  47.888  -7.690  1.00 84.95           N  
ATOM   3653  CA  PRO C 233      -1.419  49.138  -7.121  1.00 84.95           C  
ATOM   3654  C   PRO C 233      -2.945  49.212  -7.126  1.00 84.95           C  
ATOM   3655  O   PRO C 233      -3.593  48.603  -7.980  1.00 84.95           O  
ATOM   3656  CB  PRO C 233      -0.818  50.210  -8.033  1.00 84.95           C  
ATOM   3657  CG  PRO C 233      -0.298  49.458  -9.215  1.00 84.95           C  
ATOM   3658  CD  PRO C 233      -0.348  47.989  -8.907  1.00 84.95           C  
ATOM   3659  N   LYS C 234      -3.506  49.561  -6.052  1.00 69.48           N  
ATOM   3660  CA  LYS C 234      -4.953  49.730  -5.962  1.00 69.48           C  
ATOM   3661  C   LYS C 234      -5.472  50.636  -7.074  1.00 69.48           C  
ATOM   3662  O   LYS C 234      -4.892  51.689  -7.346  1.00 69.48           O  
ATOM   3663  CB  LYS C 234      -5.344  50.300  -4.597  1.00 69.48           C  
ATOM   3664  CG  LYS C 234      -6.086  49.317  -3.704  1.00 69.48           C  
ATOM   3665  CD  LYS C 234      -6.483  49.955  -2.378  1.00 69.48           C  
ATOM   3666  CE  LYS C 234      -7.173  48.955  -1.461  1.00 69.48           C  
ATOM   3667  NZ  LYS C 234      -7.476  49.549  -0.124  1.00 69.48           N  
ATOM   3668  N   MET C 235      -5.906  50.193  -8.118  1.00 59.37           N  
ATOM   3669  CA  MET C 235      -6.527  51.086  -9.093  1.00 59.37           C  
ATOM   3670  C   MET C 235      -7.487  52.054  -8.409  1.00 59.37           C  
ATOM   3671  O   MET C 235      -8.307  51.645  -7.586  1.00 59.37           O  
ATOM   3672  CB  MET C 235      -7.267  50.284 -10.163  1.00 59.37           C  
ATOM   3673  CG  MET C 235      -6.361  49.735 -11.254  1.00 59.37           C  
ATOM   3674  SD  MET C 235      -7.125  49.839 -12.919  1.00 59.37           S  
ATOM   3675  CE  MET C 235      -5.955  48.831 -13.871  1.00 59.37           C  
ATOM   3676  N   ILE C 236      -7.031  53.212  -8.007  1.00 49.91           N  
ATOM   3677  CA  ILE C 236      -8.015  54.215  -7.620  1.00 49.91           C  
ATOM   3678  C   ILE C 236      -9.203  54.172  -8.578  1.00 49.91           C  
ATOM   3679  O   ILE C 236      -9.039  54.357  -9.787  1.00 49.91           O  
ATOM   3680  CB  ILE C 236      -7.399  55.632  -7.595  1.00 49.91           C  
ATOM   3681  CG1 ILE C 236      -6.179  55.668  -6.666  1.00 49.91           C  
ATOM   3682  CG2 ILE C 236      -8.443  56.668  -7.167  1.00 49.91           C  
ATOM   3683  CD1 ILE C 236      -5.380  56.962  -6.743  1.00 49.91           C  
ATOM   3684  N   LYS C 237     -10.075  53.179  -8.473  1.00 47.49           N  
ATOM   3685  CA  LYS C 237     -11.280  53.439  -9.254  1.00 47.49           C  
ATOM   3686  C   LYS C 237     -11.638  54.923  -9.234  1.00 47.49           C  
ATOM   3687  O   LYS C 237     -11.836  55.504  -8.166  1.00 47.49           O  
ATOM   3688  CB  LYS C 237     -12.452  52.611  -8.724  1.00 47.49           C  
ATOM   3689  CG  LYS C 237     -12.622  51.266  -9.416  1.00 47.49           C  
ATOM   3690  CD  LYS C 237     -13.851  50.526  -8.905  1.00 47.49           C  
ATOM   3691  CE  LYS C 237     -13.995  49.159  -9.561  1.00 47.49           C  
ATOM   3692  NZ  LYS C 237     -15.199  48.430  -9.063  1.00 47.49           N  
ATOM   3693  N   GLU C 238     -10.904  55.828  -9.936  1.00 42.73           N  
ATOM   3694  CA  GLU C 238     -11.515  57.146 -10.085  1.00 42.73           C  
ATOM   3695  C   GLU C 238     -13.029  57.037 -10.243  1.00 42.73           C  
ATOM   3696  O   GLU C 238     -13.518  56.325 -11.123  1.00 42.73           O  
ATOM   3697  CB  GLU C 238     -10.914  57.886 -11.282  1.00 42.73           C  
ATOM   3698  CG  GLU C 238      -9.710  58.749 -10.930  1.00 42.73           C  
ATOM   3699  CD  GLU C 238      -9.137  59.494 -12.125  1.00 42.73           C  
ATOM   3700  OE1 GLU C 238      -8.265  60.372 -11.932  1.00 42.73           O  
ATOM   3701  OE2 GLU C 238      -9.563  59.199 -13.264  1.00 42.73           O  
ATOM   3702  N   GLU C 239     -13.801  56.828  -9.156  1.00 40.98           N  
ATOM   3703  CA  GLU C 239     -15.245  57.004  -9.276  1.00 40.98           C  
ATOM   3704  C   GLU C 239     -15.585  58.108 -10.273  1.00 40.98           C  
ATOM   3705  O   GLU C 239     -15.160  59.253 -10.107  1.00 40.98           O  
ATOM   3706  CB  GLU C 239     -15.865  57.316  -7.912  1.00 40.98           C  
ATOM   3707  CG  GLU C 239     -16.419  56.095  -7.194  1.00 40.98           C  
ATOM   3708  CD  GLU C 239     -17.072  56.426  -5.862  1.00 40.98           C  
ATOM   3709  OE1 GLU C 239     -17.727  55.539  -5.269  1.00 40.98           O  
ATOM   3710  OE2 GLU C 239     -16.928  57.583  -5.407  1.00 40.98           O  
ATOM   3711  N   LYS C 240     -15.395  57.884 -11.547  1.00 42.17           N  
ATOM   3712  CA  LYS C 240     -15.938  58.926 -12.415  1.00 42.17           C  
ATOM   3713  C   LYS C 240     -17.235  59.494 -11.846  1.00 42.17           C  
ATOM   3714  O   LYS C 240     -18.116  58.742 -11.424  1.00 42.17           O  
ATOM   3715  CB  LYS C 240     -16.179  58.381 -13.823  1.00 42.17           C  
ATOM   3716  CG  LYS C 240     -15.433  59.134 -14.914  1.00 42.17           C  
ATOM   3717  CD  LYS C 240     -15.689  58.526 -16.287  1.00 42.17           C  
ATOM   3718  CE  LYS C 240     -14.945  59.281 -17.381  1.00 42.17           C  
ATOM   3719  NZ  LYS C 240     -15.194  58.690 -18.730  1.00 42.17           N  
ATOM   3720  N   PRO C 241     -17.231  60.668 -11.296  1.00 40.16           N  
ATOM   3721  CA  PRO C 241     -18.481  61.234 -10.783  1.00 40.16           C  
ATOM   3722  C   PRO C 241     -19.668  60.981 -11.709  1.00 40.16           C  
ATOM   3723  O   PRO C 241     -19.490  60.834 -12.921  1.00 40.16           O  
ATOM   3724  CB  PRO C 241     -18.175  62.731 -10.684  1.00 40.16           C  
ATOM   3725  CG  PRO C 241     -16.862  62.900 -11.379  1.00 40.16           C  
ATOM   3726  CD  PRO C 241     -16.366  61.546 -11.797  1.00 40.16           C  
ATOM   3727  N   SER C 242     -20.694  60.194 -11.308  1.00 37.64           N  
ATOM   3728  CA  SER C 242     -21.902  59.992 -12.100  1.00 37.64           C  
ATOM   3729  C   SER C 242     -22.320  61.276 -12.809  1.00 37.64           C  
ATOM   3730  O   SER C 242     -22.437  62.329 -12.178  1.00 37.64           O  
ATOM   3731  CB  SER C 242     -23.047  59.493 -11.216  1.00 37.64           C  
ATOM   3732  OG  SER C 242     -22.756  58.207 -10.696  1.00 37.64           O  
ATOM   3733  N   PRO C 243     -21.826  61.520 -14.065  1.00 34.72           N  
ATOM   3734  CA  PRO C 243     -22.177  62.748 -14.782  1.00 34.72           C  
ATOM   3735  C   PRO C 243     -23.654  63.109 -14.648  1.00 34.72           C  
ATOM   3736  O   PRO C 243     -24.187  63.857 -15.472  1.00 34.72           O  
ATOM   3737  CB  PRO C 243     -21.824  62.422 -16.235  1.00 34.72           C  
ATOM   3738  CG  PRO C 243     -21.678  60.934 -16.268  1.00 34.72           C  
ATOM   3739  CD  PRO C 243     -21.629  60.429 -14.855  1.00 34.72           C  
ATOM   3740  N   ASN C 244     -24.387  62.708 -13.540  1.00 32.27           N  
ATOM   3741  CA  ASN C 244     -25.824  62.947 -13.607  1.00 32.27           C  
ATOM   3742  C   ASN C 244     -26.135  64.407 -13.927  1.00 32.27           C  
ATOM   3743  O   ASN C 244     -26.535  65.169 -13.045  1.00 32.27           O  
ATOM   3744  CB  ASN C 244     -26.500  62.537 -12.297  1.00 32.27           C  
ATOM   3745  CG  ASN C 244     -26.894  61.073 -12.276  1.00 32.27           C  
ATOM   3746  ND2 ASN C 244     -27.212  60.561 -11.094  1.00 32.27           N  
ATOM   3747  OD1 ASN C 244     -26.911  60.407 -13.315  1.00 32.27           O  
ATOM   3748  N   ILE C 245     -25.109  65.197 -14.295  1.00 32.35           N  
ATOM   3749  CA  ILE C 245     -25.708  66.516 -14.468  1.00 32.35           C  
ATOM   3750  C   ILE C 245     -26.807  66.449 -15.525  1.00 32.35           C  
ATOM   3751  O   ILE C 245     -26.568  66.005 -16.651  1.00 32.35           O  
ATOM   3752  CB  ILE C 245     -24.648  67.569 -14.862  1.00 32.35           C  
ATOM   3753  CG1 ILE C 245     -23.574  67.680 -13.774  1.00 32.35           C  
ATOM   3754  CG2 ILE C 245     -25.307  68.927 -15.120  1.00 32.35           C  
ATOM   3755  CD1 ILE C 245     -22.393  68.561 -14.157  1.00 32.35           C  
ATOM   3756  N   VAL C 246     -28.070  66.287 -15.085  1.00 31.14           N  
ATOM   3757  CA  VAL C 246     -29.324  66.300 -15.831  1.00 31.14           C  
ATOM   3758  C   VAL C 246     -29.328  67.468 -16.815  1.00 31.14           C  
ATOM   3759  O   VAL C 246     -29.324  68.631 -16.407  1.00 31.14           O  
ATOM   3760  CB  VAL C 246     -30.545  66.393 -14.888  1.00 31.14           C  
ATOM   3761  CG1 VAL C 246     -31.847  66.312 -15.682  1.00 31.14           C  
ATOM   3762  CG2 VAL C 246     -30.489  65.290 -13.834  1.00 31.14           C  
ATOM   3763  N   THR C 247     -28.434  67.461 -17.776  1.00 30.65           N  
ATOM   3764  CA  THR C 247     -28.612  68.590 -18.682  1.00 30.65           C  
ATOM   3765  C   THR C 247     -30.021  68.599 -19.265  1.00 30.65           C  
ATOM   3766  O   THR C 247     -30.551  67.551 -19.639  1.00 30.65           O  
ATOM   3767  CB  THR C 247     -27.580  68.556 -19.826  1.00 30.65           C  
ATOM   3768  CG2 THR C 247     -26.272  69.219 -19.406  1.00 30.65           C  
ATOM   3769  OG1 THR C 247     -27.319  67.194 -20.185  1.00 30.65           O  
ATOM   3770  N   PRO C 248     -30.944  69.624 -18.974  1.00 30.84           N  
ATOM   3771  CA  PRO C 248     -32.320  69.774 -19.455  1.00 30.84           C  
ATOM   3772  C   PRO C 248     -32.445  69.559 -20.961  1.00 30.84           C  
ATOM   3773  O   PRO C 248     -31.781  70.242 -21.745  1.00 30.84           O  
ATOM   3774  CB  PRO C 248     -32.670  71.216 -19.079  1.00 30.84           C  
ATOM   3775  CG  PRO C 248     -31.390  71.800 -18.574  1.00 30.84           C  
ATOM   3776  CD  PRO C 248     -30.327  70.740 -18.629  1.00 30.84           C  
ATOM   3777  N   GLY C 249     -32.267  68.304 -21.488  1.00 25.07           N  
ATOM   3778  CA  GLY C 249     -32.291  68.062 -22.922  1.00 25.07           C  
ATOM   3779  C   GLY C 249     -33.435  68.763 -23.628  1.00 25.07           C  
ATOM   3780  O   GLY C 249     -34.433  69.121 -22.999  1.00 25.07           O  
ATOM   3781  N   GLU C 250     -33.250  69.226 -24.808  1.00 25.90           N  
ATOM   3782  CA  GLU C 250     -33.924  69.962 -25.872  1.00 25.90           C  
ATOM   3783  C   GLU C 250     -35.268  69.327 -26.218  1.00 25.90           C  
ATOM   3784  O   GLU C 250     -35.404  68.103 -26.201  1.00 25.90           O  
ATOM   3785  CB  GLU C 250     -33.041  70.034 -27.121  1.00 25.90           C  
ATOM   3786  CG  GLU C 250     -32.569  71.440 -27.461  1.00 25.90           C  
ATOM   3787  CD  GLU C 250     -31.373  71.461 -28.398  1.00 25.90           C  
ATOM   3788  OE1 GLU C 250     -30.950  72.563 -28.818  1.00 25.90           O  
ATOM   3789  OE2 GLU C 250     -30.853  70.368 -28.716  1.00 25.90           O  
ATOM   3790  N   ALA C 251     -36.402  70.105 -26.199  1.00 26.50           N  
ATOM   3791  CA  ALA C 251     -37.820  70.036 -26.541  1.00 26.50           C  
ATOM   3792  C   ALA C 251     -38.023  69.406 -27.916  1.00 26.50           C  
ATOM   3793  O   ALA C 251     -37.448  69.864 -28.906  1.00 26.50           O  
ATOM   3794  CB  ALA C 251     -38.445  71.428 -26.500  1.00 26.50           C  
ATOM   3795  N   THR C 252     -38.025  68.073 -28.039  1.00 24.31           N  
ATOM   3796  CA  THR C 252     -38.346  67.436 -29.311  1.00 24.31           C  
ATOM   3797  C   THR C 252     -39.612  68.038 -29.913  1.00 24.31           C  
ATOM   3798  O   THR C 252     -40.630  68.167 -29.230  1.00 24.31           O  
ATOM   3799  CB  THR C 252     -38.526  65.916 -29.144  1.00 24.31           C  
ATOM   3800  CG2 THR C 252     -37.571  65.145 -30.048  1.00 24.31           C  
ATOM   3801  OG1 THR C 252     -38.270  65.556 -27.781  1.00 24.31           O  
ATOM   3802  N   THR C 253     -39.484  68.787 -31.030  1.00 23.22           N  
ATOM   3803  CA  THR C 253     -40.356  69.368 -32.044  1.00 23.22           C  
ATOM   3804  C   THR C 253     -41.433  68.375 -32.467  1.00 23.22           C  
ATOM   3805  O   THR C 253     -41.226  67.161 -32.401  1.00 23.22           O  
ATOM   3806  CB  THR C 253     -39.554  69.817 -33.280  1.00 23.22           C  
ATOM   3807  CG2 THR C 253     -39.186  71.295 -33.191  1.00 23.22           C  
ATOM   3808  OG1 THR C 253     -38.353  69.042 -33.370  1.00 23.22           O  
ATOM   3809  N   GLU C 254     -42.663  68.893 -32.916  1.00 24.67           N  
ATOM   3810  CA  GLU C 254     -44.077  68.675 -33.205  1.00 24.67           C  
ATOM   3811  C   GLU C 254     -44.259  67.760 -34.413  1.00 24.67           C  
ATOM   3812  O   GLU C 254     -45.388  67.433 -34.785  1.00 24.67           O  
ATOM   3813  CB  GLU C 254     -44.790  70.008 -33.443  1.00 24.67           C  
ATOM   3814  CG  GLU C 254     -45.576  70.510 -32.240  1.00 24.67           C  
ATOM   3815  CD  GLU C 254     -46.292  71.826 -32.498  1.00 24.67           C  
ATOM   3816  OE1 GLU C 254     -47.125  72.238 -31.659  1.00 24.67           O  
ATOM   3817  OE2 GLU C 254     -46.018  72.451 -33.547  1.00 24.67           O  
ATOM   3818  N   SER C 255     -43.175  66.943 -34.752  1.00 21.70           N  
ATOM   3819  CA  SER C 255     -43.327  66.578 -36.157  1.00 21.70           C  
ATOM   3820  C   SER C 255     -44.726  66.041 -36.441  1.00 21.70           C  
ATOM   3821  O   SER C 255     -45.373  65.480 -35.554  1.00 21.70           O  
ATOM   3822  CB  SER C 255     -42.282  65.534 -36.555  1.00 21.70           C  
ATOM   3823  OG  SER C 255     -41.081  65.721 -35.826  1.00 21.70           O  
ATOM   3824  N   SER C 256     -44.960  65.815 -37.683  1.00 22.26           N  
ATOM   3825  CA  SER C 256     -45.889  65.893 -38.806  1.00 22.26           C  
ATOM   3826  C   SER C 256     -46.896  64.750 -38.771  1.00 22.26           C  
ATOM   3827  O   SER C 256     -46.538  63.609 -38.468  1.00 22.26           O  
ATOM   3828  CB  SER C 256     -45.129  65.874 -40.134  1.00 22.26           C  
ATOM   3829  OG  SER C 256     -44.205  64.799 -40.168  1.00 22.26           O  
ATOM   3830  N   ILE C 257     -48.200  65.071 -38.745  1.00 24.44           N  
ATOM   3831  CA  ILE C 257     -49.574  64.580 -38.731  1.00 24.44           C  
ATOM   3832  C   ILE C 257     -49.784  63.603 -39.886  1.00 24.44           C  
ATOM   3833  O   ILE C 257     -50.852  62.998 -40.010  1.00 24.44           O  
ATOM   3834  CB  ILE C 257     -50.590  65.741 -38.820  1.00 24.44           C  
ATOM   3835  CG1 ILE C 257     -50.354  66.745 -37.686  1.00 24.44           C  
ATOM   3836  CG2 ILE C 257     -52.024  65.205 -38.787  1.00 24.44           C  
ATOM   3837  CD1 ILE C 257     -51.222  67.993 -37.774  1.00 24.44           C  
ATOM   3838  N   SER C 258     -48.768  63.246 -40.685  1.00 23.51           N  
ATOM   3839  CA  SER C 258     -49.329  62.928 -41.994  1.00 23.51           C  
ATOM   3840  C   SER C 258     -50.417  61.865 -41.885  1.00 23.51           C  
ATOM   3841  O   SER C 258     -50.285  60.909 -41.118  1.00 23.51           O  
ATOM   3842  CB  SER C 258     -48.233  62.451 -42.947  1.00 23.51           C  
ATOM   3843  OG  SER C 258     -48.776  62.118 -44.212  1.00 23.51           O  
ATOM   3844  N   LEU C 259     -51.584  62.011 -42.625  1.00 24.57           N  
ATOM   3845  CA  LEU C 259     -52.961  61.618 -42.900  1.00 24.57           C  
ATOM   3846  C   LEU C 259     -53.029  60.170 -43.373  1.00 24.57           C  
ATOM   3847  O   LEU C 259     -54.015  59.475 -43.117  1.00 24.57           O  
ATOM   3848  CB  LEU C 259     -53.582  62.540 -43.953  1.00 24.57           C  
ATOM   3849  CG  LEU C 259     -54.337  63.760 -43.424  1.00 24.57           C  
ATOM   3850  CD1 LEU C 259     -54.219  64.922 -44.404  1.00 24.57           C  
ATOM   3851  CD2 LEU C 259     -55.800  63.416 -43.170  1.00 24.57           C  
ATOM   3852  N   GLN C 260     -52.069  59.568 -44.143  1.00 25.93           N  
ATOM   3853  CA  GLN C 260     -52.758  58.995 -45.295  1.00 25.93           C  
ATOM   3854  C   GLN C 260     -53.852  58.026 -44.855  1.00 25.93           C  
ATOM   3855  O   GLN C 260     -53.679  57.283 -43.886  1.00 25.93           O  
ATOM   3856  CB  GLN C 260     -51.766  58.284 -46.215  1.00 25.93           C  
ATOM   3857  CG  GLN C 260     -51.150  59.190 -47.273  1.00 25.93           C  
ATOM   3858  CD  GLN C 260     -50.207  58.450 -48.203  1.00 25.93           C  
ATOM   3859  NE2 GLN C 260     -49.859  59.081 -49.320  1.00 25.93           N  
ATOM   3860  OE1 GLN C 260     -49.793  57.321 -47.921  1.00 25.93           O  
ATOM   3861  N   PRO C 261     -55.076  57.967 -45.663  1.00 25.64           N  
ATOM   3862  CA  PRO C 261     -56.498  57.626 -45.742  1.00 25.64           C  
ATOM   3863  C   PRO C 261     -56.745  56.120 -45.727  1.00 25.64           C  
ATOM   3864  O   PRO C 261     -57.890  55.679 -45.592  1.00 25.64           O  
ATOM   3865  CB  PRO C 261     -56.933  58.237 -47.077  1.00 25.64           C  
ATOM   3866  CG  PRO C 261     -55.658  58.485 -47.816  1.00 25.64           C  
ATOM   3867  CD  PRO C 261     -54.512  58.330 -46.858  1.00 25.64           C  
ATOM   3868  N   LEU C 262     -55.771  55.192 -45.678  1.00 22.57           N  
ATOM   3869  CA  LEU C 262     -56.362  54.064 -46.390  1.00 22.57           C  
ATOM   3870  C   LEU C 262     -57.791  53.813 -45.918  1.00 22.57           C  
ATOM   3871  O   LEU C 262     -58.061  53.812 -44.715  1.00 22.57           O  
ATOM   3872  CB  LEU C 262     -55.518  52.803 -46.193  1.00 22.57           C  
ATOM   3873  CG  LEU C 262     -54.405  52.565 -47.214  1.00 22.57           C  
ATOM   3874  CD1 LEU C 262     -53.257  51.790 -46.576  1.00 22.57           C  
ATOM   3875  CD2 LEU C 262     -54.947  51.823 -48.431  1.00 22.57           C  
ATOM   3876  N   GLN C 263     -58.847  53.920 -46.920  1.00 21.39           N  
ATOM   3877  CA  GLN C 263     -60.149  53.305 -47.157  1.00 21.39           C  
ATOM   3878  C   GLN C 263     -60.156  51.844 -46.712  1.00 21.39           C  
ATOM   3879  O   GLN C 263     -59.162  51.136 -46.875  1.00 21.39           O  
ATOM   3880  CB  GLN C 263     -60.529  53.406 -48.635  1.00 21.39           C  
ATOM   3881  CG  GLN C 263     -61.348  54.644 -48.976  1.00 21.39           C  
ATOM   3882  CD  GLN C 263     -61.766  54.687 -50.433  1.00 21.39           C  
ATOM   3883  NE2 GLN C 263     -62.765  55.510 -50.739  1.00 21.39           N  
ATOM   3884  OE1 GLN C 263     -61.197  53.989 -51.278  1.00 21.39           O  
TER   
END
