# Supplementary material for: Deep learning insights into the architecture of the mammalian egg-sperm fusion synapse
Source: eLife. 2024 Apr 26;13:RP93131. doi: 10.7554/eLife.93131 (PMC11052572; doi:10.7554/eLife.93131)
Supplement: Figure 5—figure supplement 1—source data 1. [file elife-93131-fig5-figsupp1-data1.zip › eLife-VOR-RA-2023-93131R1_figure_5-figure_supplement_1-source_data/figure_5-figure_supplement_1c/CD81_IZUMO1_ranked_4.pdb]

ATOM      1  N   MET B   1      23.662 -64.840 -46.269  1.00 43.42           N  
ATOM      2  CA  MET B   1      22.212 -64.883 -46.102  1.00 43.42           C  
ATOM      3  C   MET B   1      21.803 -64.324 -44.745  1.00 43.42           C  
ATOM      4  O   MET B   1      20.718 -63.758 -44.602  1.00 43.42           O  
ATOM      5  CB  MET B   1      21.697 -66.315 -46.255  1.00 43.42           C  
ATOM      6  CG  MET B   1      21.141 -66.624 -47.637  1.00 43.42           C  
ATOM      7  SD  MET B   1      20.480 -68.330 -47.763  1.00 43.42           S  
ATOM      8  CE  MET B   1      19.821 -68.293 -49.453  1.00 43.42           C  
ATOM      9  N   GLY B   2      22.646 -64.600 -43.709  1.00 47.25           N  
ATOM     10  CA  GLY B   2      22.356 -64.167 -42.352  1.00 47.25           C  
ATOM     11  C   GLY B   2      22.411 -62.660 -42.182  1.00 47.25           C  
ATOM     12  O   GLY B   2      21.554 -62.074 -41.517  1.00 47.25           O  
ATOM     13  N   VAL B   3      23.482 -62.082 -42.785  1.00 56.03           N  
ATOM     14  CA  VAL B   3      23.669 -60.640 -42.661  1.00 56.03           C  
ATOM     15  C   VAL B   3      22.534 -59.908 -43.373  1.00 56.03           C  
ATOM     16  O   VAL B   3      22.031 -58.896 -42.878  1.00 56.03           O  
ATOM     17  CB  VAL B   3      25.032 -60.192 -43.232  1.00 56.03           C  
ATOM     18  CG1 VAL B   3      25.367 -58.771 -42.783  1.00 56.03           C  
ATOM     19  CG2 VAL B   3      26.134 -61.163 -42.807  1.00 56.03           C  
ATOM     20  N   GLU B   4      22.023 -60.426 -44.535  1.00 62.58           N  
ATOM     21  CA  GLU B   4      20.907 -59.827 -45.262  1.00 62.58           C  
ATOM     22  C   GLU B   4      19.612 -59.922 -44.460  1.00 62.58           C  
ATOM     23  O   GLU B   4      18.808 -58.986 -44.457  1.00 62.58           O  
ATOM     24  CB  GLU B   4      20.731 -60.499 -46.626  1.00 62.58           C  
ATOM     25  CG  GLU B   4      21.485 -59.809 -47.754  1.00 62.58           C  
ATOM     26  CD  GLU B   4      21.309 -60.494 -49.100  1.00 62.58           C  
ATOM     27  OE1 GLU B   4      21.791 -59.955 -50.122  1.00 62.58           O  
ATOM     28  OE2 GLU B   4      20.684 -61.576 -49.132  1.00 62.58           O  
ATOM     29  N   GLY B   5      19.435 -61.043 -43.717  1.00 66.04           N  
ATOM     30  CA  GLY B   5      18.268 -61.213 -42.865  1.00 66.04           C  
ATOM     31  C   GLY B   5      18.248 -60.262 -41.684  1.00 66.04           C  
ATOM     32  O   GLY B   5      17.201 -59.704 -41.348  1.00 66.04           O  
ATOM     33  N   CYS B   6      19.449 -60.040 -41.110  1.00 67.74           N  
ATOM     34  CA  CYS B   6      19.555 -59.136 -39.970  1.00 67.74           C  
ATOM     35  C   CYS B   6      19.344 -57.690 -40.400  1.00 67.74           C  
ATOM     36  O   CYS B   6      18.688 -56.919 -39.698  1.00 67.74           O  
ATOM     37  CB  CYS B   6      20.918 -59.284 -39.295  1.00 67.74           C  
ATOM     38  SG  CYS B   6      20.894 -58.935 -37.523  1.00 67.74           S  
ATOM     39  N   THR B   7      19.853 -57.334 -41.541  1.00 72.20           N  
ATOM     40  CA  THR B   7      19.673 -55.986 -42.069  1.00 72.20           C  
ATOM     41  C   THR B   7      18.207 -55.728 -42.406  1.00 72.20           C  
ATOM     42  O   THR B   7      17.699 -54.626 -42.188  1.00 72.20           O  
ATOM     43  CB  THR B   7      20.537 -55.758 -43.323  1.00 72.20           C  
ATOM     44  CG2 THR B   7      21.479 -54.573 -43.133  1.00 72.20           C  
ATOM     45  OG1 THR B   7      21.314 -56.933 -43.582  1.00 72.20           O  
ATOM     46  N   LYS B   8      17.577 -56.854 -42.818  1.00 75.96           N  
ATOM     47  CA  LYS B   8      16.156 -56.721 -43.126  1.00 75.96           C  
ATOM     48  C   LYS B   8      15.330 -56.562 -41.854  1.00 75.96           C  
ATOM     49  O   LYS B   8      14.361 -55.800 -41.828  1.00 75.96           O  
ATOM     50  CB  LYS B   8      15.664 -57.930 -43.923  1.00 75.96           C  
ATOM     51  CG  LYS B   8      15.527 -57.674 -45.416  1.00 75.96           C  
ATOM     52  CD  LYS B   8      14.949 -58.883 -46.140  1.00 75.96           C  
ATOM     53  CE  LYS B   8      14.849 -58.644 -47.640  1.00 75.96           C  
ATOM     54  NZ  LYS B   8      14.298 -59.833 -48.356  1.00 75.96           N  
ATOM     55  N   CYS B   9      15.692 -57.177 -40.848  1.00 77.12           N  
ATOM     56  CA  CYS B   9      15.007 -57.065 -39.566  1.00 77.12           C  
ATOM     57  C   CYS B   9      15.221 -55.687 -38.951  1.00 77.12           C  
ATOM     58  O   CYS B   9      14.285 -55.086 -38.421  1.00 77.12           O  
ATOM     59  CB  CYS B   9      15.494 -58.145 -38.601  1.00 77.12           C  
ATOM     60  SG  CYS B   9      14.323 -58.523 -37.279  1.00 77.12           S  
ATOM     61  N   ILE B  10      16.405 -55.242 -39.029  1.00 76.88           N  
ATOM     62  CA  ILE B  10      16.738 -53.927 -38.494  1.00 76.88           C  
ATOM     63  C   ILE B  10      16.020 -52.845 -39.297  1.00 76.88           C  
ATOM     64  O   ILE B  10      15.541 -51.859 -38.732  1.00 76.88           O  
ATOM     65  CB  ILE B  10      18.264 -53.681 -38.508  1.00 76.88           C  
ATOM     66  CG1 ILE B  10      18.966 -54.622 -37.522  1.00 76.88           C  
ATOM     67  CG2 ILE B  10      18.578 -52.217 -38.186  1.00 76.88           C  
ATOM     68  CD1 ILE B  10      20.486 -54.581 -37.602  1.00 76.88           C  
ATOM     69  N   LYS B  11      15.870 -53.123 -40.500  1.00 77.08           N  
ATOM     70  CA  LYS B  11      15.184 -52.184 -41.385  1.00 77.08           C  
ATOM     71  C   LYS B  11      13.707 -52.063 -41.019  1.00 77.08           C  
ATOM     72  O   LYS B  11      13.183 -50.956 -40.892  1.00 77.08           O  
ATOM     73  CB  LYS B  11      15.328 -52.619 -42.844  1.00 77.08           C  
ATOM     74  CG  LYS B  11      14.877 -51.569 -43.850  1.00 77.08           C  
ATOM     75  CD  LYS B  11      14.996 -52.078 -45.280  1.00 77.08           C  
ATOM     76  CE  LYS B  11      14.390 -51.098 -46.275  1.00 77.08           C  
ATOM     77  NZ  LYS B  11      14.503 -51.593 -47.680  1.00 77.08           N  
ATOM     78  N   TYR B  12      13.126 -53.153 -40.797  1.00 80.41           N  
ATOM     79  CA  TYR B  12      11.699 -53.146 -40.494  1.00 80.41           C  
ATOM     80  C   TYR B  12      11.447 -52.655 -39.073  1.00 80.41           C  
ATOM     81  O   TYR B  12      10.444 -51.988 -38.809  1.00 80.41           O  
ATOM     82  CB  TYR B  12      11.103 -54.544 -40.677  1.00 80.41           C  
ATOM     83  CG  TYR B  12      10.721 -54.860 -42.102  1.00 80.41           C  
ATOM     84  CD1 TYR B  12       9.717 -54.143 -42.750  1.00 80.41           C  
ATOM     85  CD2 TYR B  12      11.361 -55.875 -42.805  1.00 80.41           C  
ATOM     86  CE1 TYR B  12       9.360 -54.430 -44.063  1.00 80.41           C  
ATOM     87  CE2 TYR B  12      11.013 -56.172 -44.118  1.00 80.41           C  
ATOM     88  CZ  TYR B  12      10.013 -55.445 -44.738  1.00 80.41           C  
ATOM     89  OH  TYR B  12       9.663 -55.734 -46.039  1.00 80.41           O  
ATOM     90  N   LEU B  13      12.315 -52.943 -38.196  1.00 80.57           N  
ATOM     91  CA  LEU B  13      12.194 -52.457 -36.827  1.00 80.57           C  
ATOM     92  C   LEU B  13      12.340 -50.940 -36.773  1.00 80.57           C  
ATOM     93  O   LEU B  13      11.555 -50.260 -36.106  1.00 80.57           O  
ATOM     94  CB  LEU B  13      13.246 -53.115 -35.929  1.00 80.57           C  
ATOM     95  CG  LEU B  13      12.878 -53.268 -34.452  1.00 80.57           C  
ATOM     96  CD1 LEU B  13      12.902 -54.739 -34.051  1.00 80.57           C  
ATOM     97  CD2 LEU B  13      13.824 -52.454 -33.577  1.00 80.57           C  
ATOM     98  N   LEU B  14      13.278 -50.420 -37.381  1.00 79.97           N  
ATOM     99  CA  LEU B  14      13.490 -48.978 -37.451  1.00 79.97           C  
ATOM    100  C   LEU B  14      12.323 -48.290 -38.150  1.00 79.97           C  
ATOM    101  O   LEU B  14      11.921 -47.190 -37.762  1.00 79.97           O  
ATOM    102  CB  LEU B  14      14.797 -48.662 -38.183  1.00 79.97           C  
ATOM    103  CG  LEU B  14      16.037 -48.479 -37.308  1.00 79.97           C  
ATOM    104  CD1 LEU B  14      17.303 -48.599 -38.150  1.00 79.97           C  
ATOM    105  CD2 LEU B  14      15.992 -47.135 -36.591  1.00 79.97           C  
ATOM    106  N   PHE B  15      11.793 -48.934 -39.086  1.00 80.67           N  
ATOM    107  CA  PHE B  15      10.654 -48.379 -39.808  1.00 80.67           C  
ATOM    108  C   PHE B  15       9.426 -48.308 -38.907  1.00 80.67           C  
ATOM    109  O   PHE B  15       8.766 -47.269 -38.830  1.00 80.67           O  
ATOM    110  CB  PHE B  15      10.344 -49.217 -41.051  1.00 80.67           C  
ATOM    111  CG  PHE B  15       9.071 -48.820 -41.749  1.00 80.67           C  
ATOM    112  CD1 PHE B  15       7.896 -49.529 -41.537  1.00 80.67           C  
ATOM    113  CD2 PHE B  15       9.051 -47.737 -42.619  1.00 80.67           C  
ATOM    114  CE1 PHE B  15       6.716 -49.164 -42.181  1.00 80.67           C  
ATOM    115  CE2 PHE B  15       7.876 -47.366 -43.267  1.00 80.67           C  
ATOM    116  CZ  PHE B  15       6.710 -48.082 -43.048  1.00 80.67           C  
ATOM    117  N   VAL B  16       9.154 -49.393 -38.176  1.00 82.80           N  
ATOM    118  CA  VAL B  16       7.967 -49.450 -37.328  1.00 82.80           C  
ATOM    119  C   VAL B  16       8.100 -48.450 -36.183  1.00 82.80           C  
ATOM    120  O   VAL B  16       7.151 -47.727 -35.868  1.00 82.80           O  
ATOM    121  CB  VAL B  16       7.738 -50.872 -36.768  1.00 82.80           C  
ATOM    122  CG1 VAL B  16       6.680 -50.854 -35.666  1.00 82.80           C  
ATOM    123  CG2 VAL B  16       7.329 -51.827 -37.889  1.00 82.80           C  
ATOM    124  N   PHE B  17       9.206 -48.338 -35.596  1.00 80.97           N  
ATOM    125  CA  PHE B  17       9.445 -47.431 -34.480  1.00 80.97           C  
ATOM    126  C   PHE B  17       9.353 -45.979 -34.934  1.00 80.97           C  
ATOM    127  O   PHE B  17       8.706 -45.158 -34.280  1.00 80.97           O  
ATOM    128  CB  PHE B  17      10.814 -47.700 -33.850  1.00 80.97           C  
ATOM    129  CG  PHE B  17      10.745 -48.409 -32.525  1.00 80.97           C  
ATOM    130  CD1 PHE B  17      10.319 -47.740 -31.384  1.00 80.97           C  
ATOM    131  CD2 PHE B  17      11.105 -49.747 -32.421  1.00 80.97           C  
ATOM    132  CE1 PHE B  17      10.254 -48.395 -30.156  1.00 80.97           C  
ATOM    133  CE2 PHE B  17      11.043 -50.408 -31.197  1.00 80.97           C  
ATOM    134  CZ  PHE B  17      10.617 -49.730 -30.066  1.00 80.97           C  
ATOM    135  N   ASN B  18       9.941 -45.634 -35.970  1.00 81.33           N  
ATOM    136  CA  ASN B  18       9.912 -44.267 -36.476  1.00 81.33           C  
ATOM    137  C   ASN B  18       8.535 -43.902 -37.025  1.00 81.33           C  
ATOM    138  O   ASN B  18       8.129 -42.740 -36.973  1.00 81.33           O  
ATOM    139  CB  ASN B  18      10.982 -44.068 -37.551  1.00 81.33           C  
ATOM    140  CG  ASN B  18      12.362 -43.842 -36.966  1.00 81.33           C  
ATOM    141  ND2 ASN B  18      13.312 -44.691 -37.342  1.00 81.33           N  
ATOM    142  OD1 ASN B  18      12.573 -42.914 -36.181  1.00 81.33           O  
ATOM    143  N   PHE B  19       7.850 -44.945 -37.498  1.00 85.04           N  
ATOM    144  CA  PHE B  19       6.494 -44.718 -37.984  1.00 85.04           C  
ATOM    145  C   PHE B  19       5.566 -44.334 -36.837  1.00 85.04           C  
ATOM    146  O   PHE B  19       4.734 -43.436 -36.980  1.00 85.04           O  
ATOM    147  CB  PHE B  19       5.962 -45.965 -38.696  1.00 85.04           C  
ATOM    148  CG  PHE B  19       4.642 -45.751 -39.387  1.00 85.04           C  
ATOM    149  CD1 PHE B  19       3.465 -46.241 -38.835  1.00 85.04           C  
ATOM    150  CD2 PHE B  19       4.579 -45.061 -40.590  1.00 85.04           C  
ATOM    151  CE1 PHE B  19       2.242 -46.045 -39.472  1.00 85.04           C  
ATOM    152  CE2 PHE B  19       3.361 -44.861 -41.233  1.00 85.04           C  
ATOM    153  CZ  PHE B  19       2.194 -45.355 -40.673  1.00 85.04           C  
ATOM    154  N   VAL B  20       5.696 -44.984 -35.733  1.00 85.87           N  
ATOM    155  CA  VAL B  20       4.911 -44.667 -34.544  1.00 85.87           C  
ATOM    156  C   VAL B  20       5.257 -43.262 -34.056  1.00 85.87           C  
ATOM    157  O   VAL B  20       4.368 -42.488 -33.692  1.00 85.87           O  
ATOM    158  CB  VAL B  20       5.148 -45.696 -33.416  1.00 85.87           C  
ATOM    159  CG1 VAL B  20       4.509 -45.223 -32.111  1.00 85.87           C  
ATOM    160  CG2 VAL B  20       4.598 -47.063 -33.818  1.00 85.87           C  
ATOM    161  N   PHE B  21       6.452 -42.945 -34.056  1.00 82.99           N  
ATOM    162  CA  PHE B  21       6.904 -41.622 -33.640  1.00 82.99           C  
ATOM    163  C   PHE B  21       6.416 -40.553 -34.610  1.00 82.99           C  
ATOM    164  O   PHE B  21       6.089 -39.438 -34.199  1.00 82.99           O  
ATOM    165  CB  PHE B  21       8.433 -41.584 -33.541  1.00 82.99           C  
ATOM    166  CG  PHE B  21       8.958 -41.844 -32.156  1.00 82.99           C  
ATOM    167  CD1 PHE B  21       8.823 -40.890 -31.154  1.00 82.99           C  
ATOM    168  CD2 PHE B  21       9.587 -43.044 -31.853  1.00 82.99           C  
ATOM    169  CE1 PHE B  21       9.308 -41.129 -29.870  1.00 82.99           C  
ATOM    170  CE2 PHE B  21      10.075 -43.291 -30.573  1.00 82.99           C  
ATOM    171  CZ  PHE B  21       9.934 -42.331 -29.583  1.00 82.99           C  
ATOM    172  N   TRP B  22       6.425 -40.847 -35.854  1.00 86.37           N  
ATOM    173  CA  TRP B  22       5.911 -39.939 -36.875  1.00 86.37           C  
ATOM    174  C   TRP B  22       4.423 -39.675 -36.671  1.00 86.37           C  
ATOM    175  O   TRP B  22       3.975 -38.528 -36.728  1.00 86.37           O  
ATOM    176  CB  TRP B  22       6.153 -40.510 -38.275  1.00 86.37           C  
ATOM    177  CG  TRP B  22       5.627 -39.649 -39.383  1.00 86.37           C  
ATOM    178  CD1 TRP B  22       6.162 -38.476 -39.841  1.00 86.37           C  
ATOM    179  CD2 TRP B  22       4.458 -39.891 -40.171  1.00 86.37           C  
ATOM    180  CE2 TRP B  22       4.344 -38.823 -41.090  1.00 86.37           C  
ATOM    181  CE3 TRP B  22       3.495 -40.909 -40.191  1.00 86.37           C  
ATOM    182  NE1 TRP B  22       5.394 -37.975 -40.867  1.00 86.37           N  
ATOM    183  CZ2 TRP B  22       3.303 -38.745 -42.019  1.00 86.37           C  
ATOM    184  CZ3 TRP B  22       2.461 -40.829 -41.116  1.00 86.37           C  
ATOM    185  CH2 TRP B  22       2.375 -39.755 -42.017  1.00 86.37           C  
ATOM    186  N   LEU B  23       3.648 -40.694 -36.332  1.00 89.24           N  
ATOM    187  CA  LEU B  23       2.221 -40.555 -36.059  1.00 89.24           C  
ATOM    188  C   LEU B  23       1.989 -39.765 -34.774  1.00 89.24           C  
ATOM    189  O   LEU B  23       1.096 -38.918 -34.715  1.00 89.24           O  
ATOM    190  CB  LEU B  23       1.558 -41.930 -35.953  1.00 89.24           C  
ATOM    191  CG  LEU B  23       1.257 -42.641 -37.274  1.00 89.24           C  
ATOM    192  CD1 LEU B  23       0.831 -44.082 -37.015  1.00 89.24           C  
ATOM    193  CD2 LEU B  23       0.181 -41.891 -38.052  1.00 89.24           C  
ATOM    194  N   ALA B  24       2.760 -40.116 -33.772  1.00 88.64           N  
ATOM    195  CA  ALA B  24       2.662 -39.392 -32.507  1.00 88.64           C  
ATOM    196  C   ALA B  24       2.996 -37.916 -32.693  1.00 88.64           C  
ATOM    197  O   ALA B  24       2.322 -37.045 -32.136  1.00 88.64           O  
ATOM    198  CB  ALA B  24       3.586 -40.016 -31.465  1.00 88.64           C  
ATOM    199  N   GLY B  25       3.998 -37.629 -33.448  1.00 86.81           N  
ATOM    200  CA  GLY B  25       4.330 -36.249 -33.766  1.00 86.81           C  
ATOM    201  C   GLY B  25       3.232 -35.531 -34.528  1.00 86.81           C  
ATOM    202  O   GLY B  25       2.966 -34.353 -34.280  1.00 86.81           O  
ATOM    203  N   GLY B  26       2.591 -36.202 -35.414  1.00 89.58           N  
ATOM    204  CA  GLY B  26       1.457 -35.644 -36.132  1.00 89.58           C  
ATOM    205  C   GLY B  26       0.283 -35.314 -35.229  1.00 89.58           C  
ATOM    206  O   GLY B  26      -0.331 -34.254 -35.363  1.00 89.58           O  
ATOM    207  N   VAL B  27       0.065 -36.227 -34.318  1.00 90.56           N  
ATOM    208  CA  VAL B  27      -1.027 -36.023 -33.371  1.00 90.56           C  
ATOM    209  C   VAL B  27      -0.714 -34.828 -32.473  1.00 90.56           C  
ATOM    210  O   VAL B  27      -1.571 -33.969 -32.254  1.00 90.56           O  
ATOM    211  CB  VAL B  27      -1.278 -37.284 -32.514  1.00 90.56           C  
ATOM    212  CG1 VAL B  27      -2.243 -36.975 -31.370  1.00 90.56           C  
ATOM    213  CG2 VAL B  27      -1.817 -38.420 -33.382  1.00 90.56           C  
ATOM    214  N   ILE B  28       0.429 -34.707 -31.984  1.00 88.36           N  
ATOM    215  CA  ILE B  28       0.845 -33.600 -31.130  1.00 88.36           C  
ATOM    216  C   ILE B  28       0.770 -32.290 -31.910  1.00 88.36           C  
ATOM    217  O   ILE B  28       0.255 -31.289 -31.406  1.00 88.36           O  
ATOM    218  CB  ILE B  28       2.273 -33.816 -30.580  1.00 88.36           C  
ATOM    219  CG1 ILE B  28       2.292 -34.980 -29.583  1.00 88.36           C  
ATOM    220  CG2 ILE B  28       2.802 -32.533 -29.934  1.00 88.36           C  
ATOM    221  CD1 ILE B  28       3.688 -35.397 -29.145  1.00 88.36           C  
ATOM    222  N   LEU B  29       1.255 -32.288 -33.065  1.00 88.74           N  
ATOM    223  CA  LEU B  29       1.202 -31.109 -33.922  1.00 88.74           C  
ATOM    224  C   LEU B  29      -0.241 -30.714 -34.215  1.00 88.74           C  
ATOM    225  O   LEU B  29      -0.580 -29.529 -34.200  1.00 88.74           O  
ATOM    226  CB  LEU B  29       1.950 -31.366 -35.233  1.00 88.74           C  
ATOM    227  CG  LEU B  29       2.021 -30.195 -36.214  1.00 88.74           C  
ATOM    228  CD1 LEU B  29       2.811 -29.041 -35.605  1.00 88.74           C  
ATOM    229  CD2 LEU B  29       2.644 -30.639 -37.533  1.00 88.74           C  
ATOM    230  N   GLY B  30      -1.041 -31.685 -34.484  1.00 89.43           N  
ATOM    231  CA  GLY B  30      -2.452 -31.418 -34.713  1.00 89.43           C  
ATOM    232  C   GLY B  30      -3.146 -30.813 -33.507  1.00 89.43           C  
ATOM    233  O   GLY B  30      -3.849 -29.806 -33.630  1.00 89.43           O  
ATOM    234  N   VAL B  31      -2.894 -31.404 -32.367  1.00 87.97           N  
ATOM    235  CA  VAL B  31      -3.495 -30.913 -31.131  1.00 87.97           C  
ATOM    236  C   VAL B  31      -2.973 -29.512 -30.823  1.00 87.97           C  
ATOM    237  O   VAL B  31      -3.738 -28.634 -30.417  1.00 87.97           O  
ATOM    238  CB  VAL B  31      -3.206 -31.862 -29.945  1.00 87.97           C  
ATOM    239  CG1 VAL B  31      -3.597 -31.206 -28.621  1.00 87.97           C  
ATOM    240  CG2 VAL B  31      -3.946 -33.185 -30.129  1.00 87.97           C  
ATOM    241  N   ALA B  32      -1.754 -29.290 -31.050  1.00 87.68           N  
ATOM    242  CA  ALA B  32      -1.151 -27.983 -30.797  1.00 87.68           C  
ATOM    243  C   ALA B  32      -1.716 -26.927 -31.741  1.00 87.68           C  
ATOM    244  O   ALA B  32      -1.991 -25.798 -31.327  1.00 87.68           O  
ATOM    245  CB  ALA B  32       0.367 -28.061 -30.937  1.00 87.68           C  
ATOM    246  N   LEU B  33      -1.852 -27.300 -32.936  1.00 87.55           N  
ATOM    247  CA  LEU B  33      -2.424 -26.380 -33.913  1.00 87.55           C  
ATOM    248  C   LEU B  33      -3.893 -26.107 -33.607  1.00 87.55           C  
ATOM    249  O   LEU B  33      -4.384 -25.001 -33.844  1.00 87.55           O  
ATOM    250  CB  LEU B  33      -2.281 -26.945 -35.329  1.00 87.55           C  
ATOM    251  CG  LEU B  33      -0.884 -26.877 -35.947  1.00 87.55           C  
ATOM    252  CD1 LEU B  33      -0.841 -27.674 -37.248  1.00 87.55           C  
ATOM    253  CD2 LEU B  33      -0.474 -25.429 -36.189  1.00 87.55           C  
ATOM    254  N   TRP B  34      -4.567 -27.096 -33.156  1.00 85.23           N  
ATOM    255  CA  TRP B  34      -5.954 -26.908 -32.745  1.00 85.23           C  
ATOM    256  C   TRP B  34      -6.047 -25.951 -31.562  1.00 85.23           C  
ATOM    257  O   TRP B  34      -6.941 -25.102 -31.512  1.00 85.23           O  
ATOM    258  CB  TRP B  34      -6.595 -28.251 -32.384  1.00 85.23           C  
ATOM    259  CG  TRP B  34      -7.995 -28.136 -31.858  1.00 85.23           C  
ATOM    260  CD1 TRP B  34      -9.125 -27.858 -32.577  1.00 85.23           C  
ATOM    261  CD2 TRP B  34      -8.411 -28.291 -30.498  1.00 85.23           C  
ATOM    262  CE2 TRP B  34      -9.810 -28.093 -30.465  1.00 85.23           C  
ATOM    263  CE3 TRP B  34      -7.738 -28.577 -29.303  1.00 85.23           C  
ATOM    264  NE1 TRP B  34     -10.220 -27.832 -31.744  1.00 85.23           N  
ATOM    265  CZ2 TRP B  34     -10.547 -28.175 -29.281  1.00 85.23           C  
ATOM    266  CZ3 TRP B  34      -8.473 -28.657 -28.127  1.00 85.23           C  
ATOM    267  CH2 TRP B  34      -9.864 -28.457 -28.127  1.00 85.23           C  
ATOM    268  N   LEU B  35      -5.195 -26.166 -30.682  1.00 80.25           N  
ATOM    269  CA  LEU B  35      -5.167 -25.283 -29.521  1.00 80.25           C  
ATOM    270  C   LEU B  35      -4.861 -23.848 -29.937  1.00 80.25           C  
ATOM    271  O   LEU B  35      -5.364 -22.900 -29.329  1.00 80.25           O  
ATOM    272  CB  LEU B  35      -4.127 -25.765 -28.505  1.00 80.25           C  
ATOM    273  CG  LEU B  35      -4.477 -27.035 -27.728  1.00 80.25           C  
ATOM    274  CD1 LEU B  35      -3.287 -27.487 -26.888  1.00 80.25           C  
ATOM    275  CD2 LEU B  35      -5.702 -26.804 -26.849  1.00 80.25           C  
ATOM    276  N   ARG B  36      -4.073 -23.701 -30.921  1.00 78.08           N  
ATOM    277  CA  ARG B  36      -3.685 -22.377 -31.395  1.00 78.08           C  
ATOM    278  C   ARG B  36      -4.808 -21.733 -32.201  1.00 78.08           C  
ATOM    279  O   ARG B  36      -4.988 -20.514 -32.163  1.00 78.08           O  
ATOM    280  CB  ARG B  36      -2.411 -22.458 -32.241  1.00 78.08           C  
ATOM    281  CG  ARG B  36      -1.951 -21.119 -32.791  1.00 78.08           C  
ATOM    282  CD  ARG B  36      -1.441 -20.201 -31.689  1.00 78.08           C  
ATOM    283  NE  ARG B  36      -0.978 -18.923 -32.223  1.00 78.08           N  
ATOM    284  CZ  ARG B  36      -0.549 -17.904 -31.484  1.00 78.08           C  
ATOM    285  NH1 ARG B  36      -0.517 -17.993 -30.159  1.00 78.08           N  
ATOM    286  NH2 ARG B  36      -0.149 -16.786 -32.073  1.00 78.08           N  
ATOM    287  N   HIS B  37      -5.466 -22.342 -33.080  1.00 68.44           N  
ATOM    288  CA  HIS B  37      -6.408 -21.795 -34.049  1.00 68.44           C  
ATOM    289  C   HIS B  37      -7.793 -21.623 -33.434  1.00 68.44           C  
ATOM    290  O   HIS B  37      -8.745 -21.260 -34.129  1.00 68.44           O  
ATOM    291  CB  HIS B  37      -6.490 -22.694 -35.284  1.00 68.44           C  
ATOM    292  CG  HIS B  37      -6.614 -21.939 -36.569  1.00 68.44           C  
ATOM    293  CD2 HIS B  37      -7.566 -21.970 -37.530  1.00 68.44           C  
ATOM    294  ND1 HIS B  37      -5.676 -21.020 -36.985  1.00 68.44           N  
ATOM    295  CE1 HIS B  37      -6.048 -20.516 -38.150  1.00 68.44           C  
ATOM    296  NE2 HIS B  37      -7.192 -21.077 -38.503  1.00 68.44           N  
ATOM    297  N   ASP B  38      -7.962 -21.829 -32.323  1.00 56.60           N  
ATOM    298  CA  ASP B  38      -9.312 -21.500 -31.873  1.00 56.60           C  
ATOM    299  C   ASP B  38      -9.667 -20.053 -32.210  1.00 56.60           C  
ATOM    300  O   ASP B  38      -8.967 -19.125 -31.798  1.00 56.60           O  
ATOM    301  CB  ASP B  38      -9.449 -21.739 -30.369  1.00 56.60           C  
ATOM    302  CG  ASP B  38     -10.843 -22.184 -29.964  1.00 56.60           C  
ATOM    303  OD1 ASP B  38     -11.807 -21.942 -30.723  1.00 56.60           O  
ATOM    304  OD2 ASP B  38     -10.981 -22.780 -28.874  1.00 56.60           O  
ATOM    305  N   PRO B  39     -10.538 -19.836 -33.384  1.00 51.11           N  
ATOM    306  CA  PRO B  39     -10.946 -18.501 -33.826  1.00 51.11           C  
ATOM    307  C   PRO B  39     -11.214 -17.551 -32.661  1.00 51.11           C  
ATOM    308  O   PRO B  39     -10.950 -16.350 -32.766  1.00 51.11           O  
ATOM    309  CB  PRO B  39     -12.229 -18.768 -34.618  1.00 51.11           C  
ATOM    310  CG  PRO B  39     -12.487 -20.230 -34.444  1.00 51.11           C  
ATOM    311  CD  PRO B  39     -11.365 -20.820 -33.640  1.00 51.11           C  
ATOM    312  N   GLN B  40     -11.868 -18.038 -31.603  1.00 45.33           N  
ATOM    313  CA  GLN B  40     -12.262 -17.153 -30.513  1.00 45.33           C  
ATOM    314  C   GLN B  40     -11.048 -16.701 -29.706  1.00 45.33           C  
ATOM    315  O   GLN B  40     -11.090 -15.664 -29.040  1.00 45.33           O  
ATOM    316  CB  GLN B  40     -13.273 -17.845 -29.597  1.00 45.33           C  
ATOM    317  CG  GLN B  40     -14.690 -17.867 -30.153  1.00 45.33           C  
ATOM    318  CD  GLN B  40     -15.745 -17.965 -29.067  1.00 45.33           C  
ATOM    319  NE2 GLN B  40     -17.009 -17.840 -29.455  1.00 45.33           N  
ATOM    320  OE1 GLN B  40     -15.426 -18.152 -27.888  1.00 45.33           O  
ATOM    321  N   THR B  41     -10.022 -17.562 -29.727  1.00 46.88           N  
ATOM    322  CA  THR B  41      -8.801 -17.116 -29.066  1.00 46.88           C  
ATOM    323  C   THR B  41      -8.114 -16.022 -29.877  1.00 46.88           C  
ATOM    324  O   THR B  41      -7.366 -15.211 -29.327  1.00 46.88           O  
ATOM    325  CB  THR B  41      -7.825 -18.287 -28.849  1.00 46.88           C  
ATOM    326  CG2 THR B  41      -7.878 -18.789 -27.410  1.00 46.88           C  
ATOM    327  OG1 THR B  41      -8.172 -19.361 -29.731  1.00 46.88           O  
ATOM    328  N   THR B  42      -8.285 -16.043 -31.195  1.00 42.99           N  
ATOM    329  CA  THR B  42      -7.748 -14.977 -32.033  1.00 42.99           C  
ATOM    330  C   THR B  42      -8.423 -13.647 -31.713  1.00 42.99           C  
ATOM    331  O   THR B  42      -7.795 -12.589 -31.799  1.00 42.99           O  
ATOM    332  CB  THR B  42      -7.924 -15.299 -33.528  1.00 42.99           C  
ATOM    333  CG2 THR B  42      -6.573 -15.455 -34.220  1.00 42.99           C  
ATOM    334  OG1 THR B  42      -8.662 -16.521 -33.664  1.00 42.99           O  
ATOM    335  N   ASN B  43      -9.803 -13.582 -31.706  1.00 38.84           N  
ATOM    336  CA  ASN B  43     -10.474 -12.315 -31.431  1.00 38.84           C  
ATOM    337  C   ASN B  43      -9.996 -11.702 -30.118  1.00 38.84           C  
ATOM    338  O   ASN B  43     -10.039 -10.483 -29.945  1.00 38.84           O  
ATOM    339  CB  ASN B  43     -11.991 -12.504 -31.407  1.00 38.84           C  
ATOM    340  CG  ASN B  43     -12.662 -12.002 -32.672  1.00 38.84           C  
ATOM    341  ND2 ASN B  43     -13.940 -12.326 -32.833  1.00 38.84           N  
ATOM    342  OD1 ASN B  43     -12.037 -11.331 -33.496  1.00 38.84           O  
ATOM    343  N   LEU B  44      -9.803 -12.504 -29.215  1.00 33.32           N  
ATOM    344  CA  LEU B  44      -9.276 -11.930 -27.981  1.00 33.32           C  
ATOM    345  C   LEU B  44      -7.876 -11.366 -28.198  1.00 33.32           C  
ATOM    346  O   LEU B  44      -7.409 -10.537 -27.415  1.00 33.32           O  
ATOM    347  CB  LEU B  44      -9.248 -12.984 -26.870  1.00 33.32           C  
ATOM    348  CG  LEU B  44      -9.783 -12.544 -25.506  1.00 33.32           C  
ATOM    349  CD1 LEU B  44     -11.159 -13.152 -25.257  1.00 33.32           C  
ATOM    350  CD2 LEU B  44      -8.811 -12.937 -24.398  1.00 33.32           C  
ATOM    351  N   LEU B  45      -7.163 -11.978 -29.187  1.00 33.19           N  
ATOM    352  CA  LEU B  45      -5.878 -11.365 -29.501  1.00 33.19           C  
ATOM    353  C   LEU B  45      -6.067  -9.958 -30.059  1.00 33.19           C  
ATOM    354  O   LEU B  45      -5.235  -9.078 -29.831  1.00 33.19           O  
ATOM    355  CB  LEU B  45      -5.104 -12.225 -30.504  1.00 33.19           C  
ATOM    356  CG  LEU B  45      -4.255 -13.353 -29.917  1.00 33.19           C  
ATOM    357  CD1 LEU B  45      -4.147 -14.506 -30.908  1.00 33.19           C  
ATOM    358  CD2 LEU B  45      -2.872 -12.838 -29.535  1.00 33.19           C  
ATOM    359  N   TYR B  46      -6.993  -9.642 -31.017  1.00 33.66           N  
ATOM    360  CA  TYR B  46      -7.117  -8.305 -31.589  1.00 33.66           C  
ATOM    361  C   TYR B  46      -7.619  -7.312 -30.548  1.00 33.66           C  
ATOM    362  O   TYR B  46      -7.353  -6.112 -30.647  1.00 33.66           O  
ATOM    363  CB  TYR B  46      -8.062  -8.322 -32.794  1.00 33.66           C  
ATOM    364  CG  TYR B  46      -7.349  -8.338 -34.124  1.00 33.66           C  
ATOM    365  CD1 TYR B  46      -6.984  -7.150 -34.755  1.00 33.66           C  
ATOM    366  CD2 TYR B  46      -7.041  -9.539 -34.753  1.00 33.66           C  
ATOM    367  CE1 TYR B  46      -6.329  -7.160 -35.982  1.00 33.66           C  
ATOM    368  CE2 TYR B  46      -6.385  -9.560 -35.980  1.00 33.66           C  
ATOM    369  CZ  TYR B  46      -6.034  -8.368 -36.585  1.00 33.66           C  
ATOM    370  OH  TYR B  46      -5.385  -8.384 -37.800  1.00 33.66           O  
ATOM    371  N   LEU B  47      -8.618  -7.590 -29.709  1.00 30.82           N  
ATOM    372  CA  LEU B  47      -9.069  -6.534 -28.809  1.00 30.82           C  
ATOM    373  C   LEU B  47      -7.946  -6.100 -27.873  1.00 30.82           C  
ATOM    374  O   LEU B  47      -7.801  -4.911 -27.581  1.00 30.82           O  
ATOM    375  CB  LEU B  47     -10.276  -7.005 -27.993  1.00 30.82           C  
ATOM    376  CG  LEU B  47     -11.655  -6.662 -28.561  1.00 30.82           C  
ATOM    377  CD1 LEU B  47     -12.564  -7.885 -28.519  1.00 30.82           C  
ATOM    378  CD2 LEU B  47     -12.276  -5.500 -27.792  1.00 30.82           C  
ATOM    379  N   GLU B  48      -7.408  -6.923 -26.957  1.00 34.04           N  
ATOM    380  CA  GLU B  48      -6.546  -6.386 -25.909  1.00 34.04           C  
ATOM    381  C   GLU B  48      -5.162  -6.045 -26.454  1.00 34.04           C  
ATOM    382  O   GLU B  48      -4.215  -6.817 -26.285  1.00 34.04           O  
ATOM    383  CB  GLU B  48      -6.425  -7.378 -24.749  1.00 34.04           C  
ATOM    384  CG  GLU B  48      -6.837  -6.801 -23.403  1.00 34.04           C  
ATOM    385  CD  GLU B  48      -6.801  -7.824 -22.277  1.00 34.04           C  
ATOM    386  OE1 GLU B  48      -7.027  -7.444 -21.105  1.00 34.04           O  
ATOM    387  OE2 GLU B  48      -6.546  -9.013 -22.570  1.00 34.04           O  
ATOM    388  N   LEU B  49      -4.859  -6.036 -27.739  1.00 31.24           N  
ATOM    389  CA  LEU B  49      -3.550  -5.470 -28.049  1.00 31.24           C  
ATOM    390  C   LEU B  49      -3.334  -4.159 -27.300  1.00 31.24           C  
ATOM    391  O   LEU B  49      -2.466  -3.365 -27.669  1.00 31.24           O  
ATOM    392  CB  LEU B  49      -3.408  -5.240 -29.556  1.00 31.24           C  
ATOM    393  CG  LEU B  49      -2.748  -6.365 -30.354  1.00 31.24           C  
ATOM    394  CD1 LEU B  49      -3.585  -6.705 -31.583  1.00 31.24           C  
ATOM    395  CD2 LEU B  49      -1.330  -5.974 -30.758  1.00 31.24           C  
ATOM    396  N   GLY B  50      -4.089  -3.591 -26.560  1.00 32.39           N  
ATOM    397  CA  GLY B  50      -3.344  -2.462 -26.029  1.00 32.39           C  
ATOM    398  C   GLY B  50      -2.034  -2.864 -25.379  1.00 32.39           C  
ATOM    399  O   GLY B  50      -1.643  -4.033 -25.427  1.00 32.39           O  
ATOM    400  N   ASP B  51      -1.149  -1.919 -24.624  1.00 32.28           N  
ATOM    401  CA  ASP B  51       0.220  -1.966 -24.121  1.00 32.28           C  
ATOM    402  C   ASP B  51       0.418  -3.150 -23.177  1.00 32.28           C  
ATOM    403  O   ASP B  51       1.467  -3.276 -22.542  1.00 32.28           O  
ATOM    404  CB  ASP B  51       0.575  -0.660 -23.408  1.00 32.28           C  
ATOM    405  CG  ASP B  51       1.212   0.365 -24.330  1.00 32.28           C  
ATOM    406  OD1 ASP B  51       1.677  -0.009 -25.428  1.00 32.28           O  
ATOM    407  OD2 ASP B  51       1.252   1.557 -23.953  1.00 32.28           O  
ATOM    408  N   LYS B  52      -0.532  -3.716 -22.400  1.00 38.76           N  
ATOM    409  CA  LYS B  52      -0.128  -4.679 -21.380  1.00 38.76           C  
ATOM    410  C   LYS B  52       0.357  -5.980 -22.013  1.00 38.76           C  
ATOM    411  O   LYS B  52      -0.251  -6.479 -22.963  1.00 38.76           O  
ATOM    412  CB  LYS B  52      -1.286  -4.962 -20.421  1.00 38.76           C  
ATOM    413  CG  LYS B  52      -1.485  -3.892 -19.359  1.00 38.76           C  
ATOM    414  CD  LYS B  52      -2.568  -4.288 -18.363  1.00 38.76           C  
ATOM    415  CE  LYS B  52      -2.813  -3.190 -17.336  1.00 38.76           C  
ATOM    416  NZ  LYS B  52      -3.882  -3.571 -16.364  1.00 38.76           N  
ATOM    417  N   PRO B  53       1.619  -6.517 -21.847  1.00 37.92           N  
ATOM    418  CA  PRO B  53       2.189  -7.722 -22.452  1.00 37.92           C  
ATOM    419  C   PRO B  53       1.194  -8.880 -22.510  1.00 37.92           C  
ATOM    420  O   PRO B  53       0.418  -9.078 -21.571  1.00 37.92           O  
ATOM    421  CB  PRO B  53       3.365  -8.059 -21.532  1.00 37.92           C  
ATOM    422  CG  PRO B  53       3.159  -7.205 -20.322  1.00 37.92           C  
ATOM    423  CD  PRO B  53       2.076  -6.209 -20.620  1.00 37.92           C  
ATOM    424  N   ALA B  54       0.440  -9.300 -23.591  1.00 42.30           N  
ATOM    425  CA  ALA B  54      -0.418 -10.423 -23.962  1.00 42.30           C  
ATOM    426  C   ALA B  54      -0.099 -11.657 -23.125  1.00 42.30           C  
ATOM    427  O   ALA B  54       1.043 -11.850 -22.701  1.00 42.30           O  
ATOM    428  CB  ALA B  54      -0.268 -10.737 -25.448  1.00 42.30           C  
ATOM    429  N   PRO B  55      -1.091 -12.312 -22.438  1.00 50.90           N  
ATOM    430  CA  PRO B  55      -0.843 -13.564 -21.719  1.00 50.90           C  
ATOM    431  C   PRO B  55       0.121 -14.489 -22.459  1.00 50.90           C  
ATOM    432  O   PRO B  55      -0.313 -15.406 -23.160  1.00 50.90           O  
ATOM    433  CB  PRO B  55      -2.234 -14.194 -21.618  1.00 50.90           C  
ATOM    434  CG  PRO B  55      -3.090 -13.378 -22.532  1.00 50.90           C  
ATOM    435  CD  PRO B  55      -2.306 -12.176 -22.972  1.00 50.90           C  
ATOM    436  N   ASN B  56       1.449 -14.032 -22.689  1.00 59.64           N  
ATOM    437  CA  ASN B  56       2.609 -14.528 -23.422  1.00 59.64           C  
ATOM    438  C   ASN B  56       2.982 -15.943 -22.989  1.00 59.64           C  
ATOM    439  O   ASN B  56       3.372 -16.767 -23.818  1.00 59.64           O  
ATOM    440  CB  ASN B  56       3.802 -13.586 -23.240  1.00 59.64           C  
ATOM    441  CG  ASN B  56       4.460 -13.217 -24.556  1.00 59.64           C  
ATOM    442  ND2 ASN B  56       5.584 -12.515 -24.479  1.00 59.64           N  
ATOM    443  OD1 ASN B  56       3.961 -13.561 -25.631  1.00 59.64           O  
ATOM    444  N   THR B  57       2.391 -16.336 -21.728  1.00 69.43           N  
ATOM    445  CA  THR B  57       2.945 -17.610 -21.283  1.00 69.43           C  
ATOM    446  C   THR B  57       2.120 -18.775 -21.821  1.00 69.43           C  
ATOM    447  O   THR B  57       2.668 -19.822 -22.170  1.00 69.43           O  
ATOM    448  CB  THR B  57       3.006 -17.687 -19.747  1.00 69.43           C  
ATOM    449  CG2 THR B  57       4.442 -17.856 -19.261  1.00 69.43           C  
ATOM    450  OG1 THR B  57       2.466 -16.481 -19.192  1.00 69.43           O  
ATOM    451  N   PHE B  58       0.784 -18.517 -22.034  1.00 71.15           N  
ATOM    452  CA  PHE B  58      -0.067 -19.574 -22.567  1.00 71.15           C  
ATOM    453  C   PHE B  58       0.301 -19.890 -24.011  1.00 71.15           C  
ATOM    454  O   PHE B  58       0.519 -21.052 -24.363  1.00 71.15           O  
ATOM    455  CB  PHE B  58      -1.543 -19.176 -22.476  1.00 71.15           C  
ATOM    456  CG  PHE B  58      -2.484 -20.194 -23.061  1.00 71.15           C  
ATOM    457  CD1 PHE B  58      -3.166 -19.932 -24.244  1.00 71.15           C  
ATOM    458  CD2 PHE B  58      -2.687 -21.414 -22.428  1.00 71.15           C  
ATOM    459  CE1 PHE B  58      -4.038 -20.873 -24.787  1.00 71.15           C  
ATOM    460  CE2 PHE B  58      -3.556 -22.359 -22.966  1.00 71.15           C  
ATOM    461  CZ  PHE B  58      -4.230 -22.086 -24.145  1.00 71.15           C  
ATOM    462  N   TYR B  59       0.525 -18.976 -24.758  1.00 74.90           N  
ATOM    463  CA  TYR B  59       0.846 -19.169 -26.168  1.00 74.90           C  
ATOM    464  C   TYR B  59       2.271 -19.679 -26.337  1.00 74.90           C  
ATOM    465  O   TYR B  59       2.558 -20.447 -27.260  1.00 74.90           O  
ATOM    466  CB  TYR B  59       0.663 -17.862 -26.945  1.00 74.90           C  
ATOM    467  CG  TYR B  59      -0.781 -17.510 -27.209  1.00 74.90           C  
ATOM    468  CD1 TYR B  59      -1.582 -18.324 -28.007  1.00 74.90           C  
ATOM    469  CD2 TYR B  59      -1.346 -16.363 -26.663  1.00 74.90           C  
ATOM    470  CE1 TYR B  59      -2.912 -18.003 -28.254  1.00 74.90           C  
ATOM    471  CE2 TYR B  59      -2.675 -16.031 -26.904  1.00 74.90           C  
ATOM    472  CZ  TYR B  59      -3.450 -16.857 -27.699  1.00 74.90           C  
ATOM    473  OH  TYR B  59      -4.766 -16.534 -27.941  1.00 74.90           O  
ATOM    474  N   VAL B  60       3.068 -19.295 -25.423  1.00 79.68           N  
ATOM    475  CA  VAL B  60       4.433 -19.813 -25.453  1.00 79.68           C  
ATOM    476  C   VAL B  60       4.416 -21.327 -25.249  1.00 79.68           C  
ATOM    477  O   VAL B  60       5.148 -22.058 -25.919  1.00 79.68           O  
ATOM    478  CB  VAL B  60       5.318 -19.141 -24.381  1.00 79.68           C  
ATOM    479  CG1 VAL B  60       6.646 -19.882 -24.234  1.00 79.68           C  
ATOM    480  CG2 VAL B  60       5.559 -17.673 -24.731  1.00 79.68           C  
ATOM    481  N   GLY B  61       3.604 -21.731 -24.412  1.00 79.63           N  
ATOM    482  CA  GLY B  61       3.455 -23.166 -24.222  1.00 79.63           C  
ATOM    483  C   GLY B  61       2.957 -23.882 -25.463  1.00 79.63           C  
ATOM    484  O   GLY B  61       3.452 -24.959 -25.805  1.00 79.63           O  
ATOM    485  N   ILE B  62       2.059 -23.286 -26.123  1.00 82.39           N  
ATOM    486  CA  ILE B  62       1.483 -23.871 -27.328  1.00 82.39           C  
ATOM    487  C   ILE B  62       2.527 -23.888 -28.442  1.00 82.39           C  
ATOM    488  O   ILE B  62       2.651 -24.876 -29.170  1.00 82.39           O  
ATOM    489  CB  ILE B  62       0.223 -23.101 -27.785  1.00 82.39           C  
ATOM    490  CG1 ILE B  62      -0.892 -23.236 -26.743  1.00 82.39           C  
ATOM    491  CG2 ILE B  62      -0.244 -23.596 -29.156  1.00 82.39           C  
ATOM    492  CD1 ILE B  62      -2.130 -22.405 -27.049  1.00 82.39           C  
ATOM    493  N   TYR B  63       3.325 -22.881 -28.554  1.00 85.15           N  
ATOM    494  CA  TYR B  63       4.378 -22.823 -29.563  1.00 85.15           C  
ATOM    495  C   TYR B  63       5.444 -23.879 -29.300  1.00 85.15           C  
ATOM    496  O   TYR B  63       5.998 -24.457 -30.238  1.00 85.15           O  
ATOM    497  CB  TYR B  63       5.018 -21.431 -29.591  1.00 85.15           C  
ATOM    498  CG  TYR B  63       4.128 -20.366 -30.184  1.00 85.15           C  
ATOM    499  CD1 TYR B  63       3.328 -20.637 -31.292  1.00 85.15           C  
ATOM    500  CD2 TYR B  63       4.085 -19.087 -29.639  1.00 85.15           C  
ATOM    501  CE1 TYR B  63       2.507 -19.658 -31.844  1.00 85.15           C  
ATOM    502  CE2 TYR B  63       3.268 -18.101 -30.182  1.00 85.15           C  
ATOM    503  CZ  TYR B  63       2.484 -18.395 -31.282  1.00 85.15           C  
ATOM    504  OH  TYR B  63       1.674 -17.423 -31.823  1.00 85.15           O  
ATOM    505  N   ILE B  64       5.690 -24.108 -28.081  1.00 85.80           N  
ATOM    506  CA  ILE B  64       6.630 -25.164 -27.720  1.00 85.80           C  
ATOM    507  C   ILE B  64       6.074 -26.519 -28.154  1.00 85.80           C  
ATOM    508  O   ILE B  64       6.796 -27.336 -28.733  1.00 85.80           O  
ATOM    509  CB  ILE B  64       6.922 -25.166 -26.203  1.00 85.80           C  
ATOM    510  CG1 ILE B  64       7.717 -23.916 -25.811  1.00 85.80           C  
ATOM    511  CG2 ILE B  64       7.671 -26.441 -25.799  1.00 85.80           C  
ATOM    512  CD1 ILE B  64       7.883 -23.735 -24.308  1.00 85.80           C  
ATOM    513  N   LEU B  65       4.839 -26.722 -27.991  1.00 85.46           N  
ATOM    514  CA  LEU B  65       4.193 -27.968 -28.392  1.00 85.46           C  
ATOM    515  C   LEU B  65       4.209 -28.125 -29.908  1.00 85.46           C  
ATOM    516  O   LEU B  65       4.419 -29.227 -30.420  1.00 85.46           O  
ATOM    517  CB  LEU B  65       2.752 -28.013 -27.877  1.00 85.46           C  
ATOM    518  CG  LEU B  65       2.555 -28.549 -26.458  1.00 85.46           C  
ATOM    519  CD1 LEU B  65       1.207 -28.103 -25.905  1.00 85.46           C  
ATOM    520  CD2 LEU B  65       2.670 -30.070 -26.441  1.00 85.46           C  
ATOM    521  N   ILE B  66       4.022 -27.049 -30.640  1.00 87.29           N  
ATOM    522  CA  ILE B  66       4.071 -27.059 -32.099  1.00 87.29           C  
ATOM    523  C   ILE B  66       5.481 -27.412 -32.565  1.00 87.29           C  
ATOM    524  O   ILE B  66       5.657 -28.270 -33.434  1.00 87.29           O  
ATOM    525  CB  ILE B  66       3.637 -25.697 -32.686  1.00 87.29           C  
ATOM    526  CG1 ILE B  66       2.145 -25.456 -32.430  1.00 87.29           C  
ATOM    527  CG2 ILE B  66       3.953 -25.630 -34.183  1.00 87.29           C  
ATOM    528  CD1 ILE B  66       1.668 -24.062 -32.815  1.00 87.29           C  
ATOM    529  N   ALA B  67       6.436 -26.829 -31.935  1.00 90.64           N  
ATOM    530  CA  ALA B  67       7.828 -27.090 -32.294  1.00 90.64           C  
ATOM    531  C   ALA B  67       8.202 -28.544 -32.018  1.00 90.64           C  
ATOM    532  O   ALA B  67       8.799 -29.209 -32.868  1.00 90.64           O  
ATOM    533  CB  ALA B  67       8.758 -26.151 -31.531  1.00 90.64           C  
ATOM    534  N   VAL B  68       7.796 -29.067 -30.927  1.00 88.20           N  
ATOM    535  CA  VAL B  68       8.093 -30.443 -30.546  1.00 88.20           C  
ATOM    536  C   VAL B  68       7.380 -31.407 -31.492  1.00 88.20           C  
ATOM    537  O   VAL B  68       7.990 -32.350 -32.003  1.00 88.20           O  
ATOM    538  CB  VAL B  68       7.681 -30.729 -29.084  1.00 88.20           C  
ATOM    539  CG1 VAL B  68       7.721 -32.229 -28.795  1.00 88.20           C  
ATOM    540  CG2 VAL B  68       8.588 -29.971 -28.116  1.00 88.20           C  
ATOM    541  N   GLY B  69       6.153 -31.067 -31.825  1.00 87.91           N  
ATOM    542  CA  GLY B  69       5.408 -31.910 -32.746  1.00 87.91           C  
ATOM    543  C   GLY B  69       5.975 -31.904 -34.152  1.00 87.91           C  
ATOM    544  O   GLY B  69       6.097 -32.956 -34.783  1.00 87.91           O  
ATOM    545  N   ALA B  70       6.372 -30.777 -34.594  1.00 91.16           N  
ATOM    546  CA  ALA B  70       6.944 -30.644 -35.932  1.00 91.16           C  
ATOM    547  C   ALA B  70       8.283 -31.367 -36.029  1.00 91.16           C  
ATOM    548  O   ALA B  70       8.537 -32.088 -36.997  1.00 91.16           O  
ATOM    549  CB  ALA B  70       7.109 -29.171 -36.295  1.00 91.16           C  
ATOM    550  N   VAL B  71       9.085 -31.228 -35.055  1.00 90.34           N  
ATOM    551  CA  VAL B  71      10.394 -31.871 -35.041  1.00 90.34           C  
ATOM    552  C   VAL B  71      10.223 -33.387 -34.964  1.00 90.34           C  
ATOM    553  O   VAL B  71      10.890 -34.131 -35.686  1.00 90.34           O  
ATOM    554  CB  VAL B  71      11.259 -31.371 -33.863  1.00 90.34           C  
ATOM    555  CG1 VAL B  71      12.473 -32.278 -33.662  1.00 90.34           C  
ATOM    556  CG2 VAL B  71      11.701 -29.929 -34.100  1.00 90.34           C  
ATOM    557  N   MET B  72       9.370 -33.833 -34.200  1.00 86.97           N  
ATOM    558  CA  MET B  72       9.103 -35.263 -34.063  1.00 86.97           C  
ATOM    559  C   MET B  72       8.560 -35.842 -35.366  1.00 86.97           C  
ATOM    560  O   MET B  72       8.919 -36.956 -35.751  1.00 86.97           O  
ATOM    561  CB  MET B  72       8.112 -35.518 -32.925  1.00 86.97           C  
ATOM    562  CG  MET B  72       8.763 -36.029 -31.650  1.00 86.97           C  
ATOM    563  SD  MET B  72       7.536 -36.426 -30.345  1.00 86.97           S  
ATOM    564  CE  MET B  72       6.783 -37.916 -31.056  1.00 86.97           C  
ATOM    565  N   MET B  73       7.729 -35.128 -36.029  1.00 87.65           N  
ATOM    566  CA  MET B  73       7.178 -35.569 -37.307  1.00 87.65           C  
ATOM    567  C   MET B  73       8.264 -35.621 -38.377  1.00 87.65           C  
ATOM    568  O   MET B  73       8.346 -36.589 -39.136  1.00 87.65           O  
ATOM    569  CB  MET B  73       6.048 -34.641 -37.754  1.00 87.65           C  
ATOM    570  CG  MET B  73       5.227 -35.188 -38.911  1.00 87.65           C  
ATOM    571  SD  MET B  73       3.923 -34.021 -39.461  1.00 87.65           S  
ATOM    572  CE  MET B  73       3.345 -34.870 -40.958  1.00 87.65           C  
ATOM    573  N   PHE B  74       9.073 -34.666 -38.424  1.00 89.72           N  
ATOM    574  CA  PHE B  74      10.129 -34.583 -39.426  1.00 89.72           C  
ATOM    575  C   PHE B  74      11.163 -35.683 -39.215  1.00 89.72           C  
ATOM    576  O   PHE B  74      11.493 -36.419 -40.146  1.00 89.72           O  
ATOM    577  CB  PHE B  74      10.807 -33.210 -39.381  1.00 89.72           C  
ATOM    578  CG  PHE B  74      11.990 -33.086 -40.303  1.00 89.72           C  
ATOM    579  CD1 PHE B  74      13.286 -33.117 -39.802  1.00 89.72           C  
ATOM    580  CD2 PHE B  74      11.806 -32.942 -41.671  1.00 89.72           C  
ATOM    581  CE1 PHE B  74      14.382 -33.002 -40.652  1.00 89.72           C  
ATOM    582  CE2 PHE B  74      12.897 -32.827 -42.529  1.00 89.72           C  
ATOM    583  CZ  PHE B  74      14.184 -32.857 -42.017  1.00 89.72           C  
ATOM    584  N   VAL B  75      11.628 -35.852 -38.016  1.00 87.22           N  
ATOM    585  CA  VAL B  75      12.648 -36.841 -37.684  1.00 87.22           C  
ATOM    586  C   VAL B  75      12.084 -38.248 -37.869  1.00 87.22           C  
ATOM    587  O   VAL B  75      12.774 -39.140 -38.370  1.00 87.22           O  
ATOM    588  CB  VAL B  75      13.166 -36.660 -36.240  1.00 87.22           C  
ATOM    589  CG1 VAL B  75      14.072 -37.824 -35.841  1.00 87.22           C  
ATOM    590  CG2 VAL B  75      13.906 -35.330 -36.102  1.00 87.22           C  
ATOM    591  N   GLY B  76      10.810 -38.399 -37.483  1.00 84.42           N  
ATOM    592  CA  GLY B  76      10.162 -39.683 -37.705  1.00 84.42           C  
ATOM    593  C   GLY B  76      10.009 -40.029 -39.174  1.00 84.42           C  
ATOM    594  O   GLY B  76      10.181 -41.185 -39.565  1.00 84.42           O  
ATOM    595  N   PHE B  77       9.761 -39.082 -40.023  1.00 84.26           N  
ATOM    596  CA  PHE B  77       9.631 -39.267 -41.462  1.00 84.26           C  
ATOM    597  C   PHE B  77      10.973 -39.640 -42.083  1.00 84.26           C  
ATOM    598  O   PHE B  77      11.052 -40.568 -42.892  1.00 84.26           O  
ATOM    599  CB  PHE B  77       9.083 -37.998 -42.122  1.00 84.26           C  
ATOM    600  CG  PHE B  77       9.067 -38.053 -43.626  1.00 84.26           C  
ATOM    601  CD1 PHE B  77      10.039 -37.397 -44.370  1.00 84.26           C  
ATOM    602  CD2 PHE B  77       8.078 -38.762 -44.295  1.00 84.26           C  
ATOM    603  CE1 PHE B  77      10.026 -37.446 -45.762  1.00 84.26           C  
ATOM    604  CE2 PHE B  77       8.059 -38.817 -45.686  1.00 84.26           C  
ATOM    605  CZ  PHE B  77       9.033 -38.157 -46.418  1.00 84.26           C  
ATOM    606  N   LEU B  78      12.004 -38.972 -41.715  1.00 83.91           N  
ATOM    607  CA  LEU B  78      13.342 -39.253 -42.227  1.00 83.91           C  
ATOM    608  C   LEU B  78      13.779 -40.667 -41.860  1.00 83.91           C  
ATOM    609  O   LEU B  78      14.410 -41.355 -42.665  1.00 83.91           O  
ATOM    610  CB  LEU B  78      14.348 -38.237 -41.681  1.00 83.91           C  
ATOM    611  CG  LEU B  78      14.250 -36.817 -42.240  1.00 83.91           C  
ATOM    612  CD1 LEU B  78      15.214 -35.890 -41.507  1.00 83.91           C  
ATOM    613  CD2 LEU B  78      14.531 -36.812 -43.739  1.00 83.91           C  
ATOM    614  N   GLY B  79      13.429 -41.062 -40.668  1.00 79.28           N  
ATOM    615  CA  GLY B  79      13.773 -42.403 -40.223  1.00 79.28           C  
ATOM    616  C   GLY B  79      13.013 -43.490 -40.958  1.00 79.28           C  
ATOM    617  O   GLY B  79      13.595 -44.501 -41.356  1.00 79.28           O  
ATOM    618  N   CYS B  80      11.748 -43.296 -41.192  1.00 79.94           N  
ATOM    619  CA  CYS B  80      10.933 -44.279 -41.896  1.00 79.94           C  
ATOM    620  C   CYS B  80      11.325 -44.358 -43.367  1.00 79.94           C  
ATOM    621  O   CYS B  80      11.567 -45.446 -43.892  1.00 79.94           O  
ATOM    622  CB  CYS B  80       9.450 -43.934 -41.771  1.00 79.94           C  
ATOM    623  SG  CYS B  80       9.112 -42.160 -41.784  1.00 79.94           S  
ATOM    624  N   TYR B  81      11.485 -43.279 -43.993  1.00 79.63           N  
ATOM    625  CA  TYR B  81      11.828 -43.209 -45.408  1.00 79.63           C  
ATOM    626  C   TYR B  81      13.276 -43.624 -45.639  1.00 79.63           C  
ATOM    627  O   TYR B  81      13.590 -44.272 -46.641  1.00 79.63           O  
ATOM    628  CB  TYR B  81      11.599 -41.794 -45.947  1.00 79.63           C  
ATOM    629  CG  TYR B  81      11.357 -41.743 -47.435  1.00 79.63           C  
ATOM    630  CD1 TYR B  81      12.346 -41.290 -48.307  1.00 79.63           C  
ATOM    631  CD2 TYR B  81      10.141 -42.146 -47.975  1.00 79.63           C  
ATOM    632  CE1 TYR B  81      12.128 -41.239 -49.679  1.00 79.63           C  
ATOM    633  CE2 TYR B  81       9.911 -42.100 -49.346  1.00 79.63           C  
ATOM    634  CZ  TYR B  81      10.910 -41.647 -50.189  1.00 79.63           C  
ATOM    635  OH  TYR B  81      10.688 -41.599 -51.547  1.00 79.63           O  
ATOM    636  N   GLY B  82      14.063 -43.262 -44.749  1.00 78.32           N  
ATOM    637  CA  GLY B  82      15.457 -43.661 -44.852  1.00 78.32           C  
ATOM    638  C   GLY B  82      15.660 -45.160 -44.732  1.00 78.32           C  
ATOM    639  O   GLY B  82      16.509 -45.734 -45.418  1.00 78.32           O  
ATOM    640  N   ALA B  83      14.921 -45.827 -43.911  1.00 75.22           N  
ATOM    641  CA  ALA B  83      15.026 -47.270 -43.707  1.00 75.22           C  
ATOM    642  C   ALA B  83      14.455 -48.034 -44.898  1.00 75.22           C  
ATOM    643  O   ALA B  83      15.091 -48.956 -45.415  1.00 75.22           O  
ATOM    644  CB  ALA B  83      14.311 -47.680 -42.423  1.00 75.22           C  
ATOM    645  N   ILE B  84      13.388 -47.564 -45.393  1.00 77.44           N  
ATOM    646  CA  ILE B  84      12.702 -48.279 -46.463  1.00 77.44           C  
ATOM    647  C   ILE B  84      13.456 -48.089 -47.777  1.00 77.44           C  
ATOM    648  O   ILE B  84      13.605 -49.034 -48.556  1.00 77.44           O  
ATOM    649  CB  ILE B  84      11.239 -47.806 -46.611  1.00 77.44           C  
ATOM    650  CG1 ILE B  84      10.376 -48.376 -45.480  1.00 77.44           C  
ATOM    651  CG2 ILE B  84      10.679 -48.204 -47.980  1.00 77.44           C  
ATOM    652  CD1 ILE B  84       8.949 -47.844 -45.462  1.00 77.44           C  
ATOM    653  N   GLN B  85      13.929 -46.934 -48.048  1.00 79.43           N  
ATOM    654  CA  GLN B  85      14.617 -46.660 -49.305  1.00 79.43           C  
ATOM    655  C   GLN B  85      16.091 -47.047 -49.220  1.00 79.43           C  
ATOM    656  O   GLN B  85      16.783 -47.104 -50.239  1.00 79.43           O  
ATOM    657  CB  GLN B  85      14.483 -45.184 -49.681  1.00 79.43           C  
ATOM    658  CG  GLN B  85      13.139 -44.827 -50.302  1.00 79.43           C  
ATOM    659  CD  GLN B  85      13.149 -43.473 -50.986  1.00 79.43           C  
ATOM    660  NE2 GLN B  85      12.029 -43.112 -51.604  1.00 79.43           N  
ATOM    661  OE1 GLN B  85      14.154 -42.756 -50.958  1.00 79.43           O  
ATOM    662  N   GLU B  86      16.499 -47.449 -48.108  1.00 73.69           N  
ATOM    663  CA  GLU B  86      17.891 -47.828 -47.891  1.00 73.69           C  
ATOM    664  C   GLU B  86      18.843 -46.773 -48.447  1.00 73.69           C  
ATOM    665  O   GLU B  86      19.780 -47.097 -49.179  1.00 73.69           O  
ATOM    666  CB  GLU B  86      18.183 -49.187 -48.530  1.00 73.69           C  
ATOM    667  CG  GLU B  86      17.523 -50.358 -47.815  1.00 73.69           C  
ATOM    668  CD  GLU B  86      17.932 -51.711 -48.374  1.00 73.69           C  
ATOM    669  OE1 GLU B  86      17.548 -52.750 -47.791  1.00 73.69           O  
ATOM    670  OE2 GLU B  86      18.643 -51.732 -49.404  1.00 73.69           O  
ATOM    671  N   SER B  87      18.354 -45.574 -48.250  1.00 76.40           N  
ATOM    672  CA  SER B  87      19.186 -44.459 -48.689  1.00 76.40           C  
ATOM    673  C   SER B  87      20.230 -44.101 -47.637  1.00 76.40           C  
ATOM    674  O   SER B  87      19.884 -43.738 -46.510  1.00 76.40           O  
ATOM    675  CB  SER B  87      18.323 -43.236 -49.000  1.00 76.40           C  
ATOM    676  OG  SER B  87      18.921 -42.056 -48.491  1.00 76.40           O  
ATOM    677  N   GLN B  88      21.486 -44.187 -47.960  1.00 75.15           N  
ATOM    678  CA  GLN B  88      22.586 -43.855 -47.060  1.00 75.15           C  
ATOM    679  C   GLN B  88      22.542 -42.383 -46.657  1.00 75.15           C  
ATOM    680  O   GLN B  88      22.839 -42.039 -45.512  1.00 75.15           O  
ATOM    681  CB  GLN B  88      23.930 -44.181 -47.711  1.00 75.15           C  
ATOM    682  CG  GLN B  88      24.274 -45.665 -47.702  1.00 75.15           C  
ATOM    683  CD  GLN B  88      25.664 -45.942 -47.161  1.00 75.15           C  
ATOM    684  NE2 GLN B  88      25.935 -47.203 -46.841  1.00 75.15           N  
ATOM    685  OE1 GLN B  88      26.488 -45.030 -47.032  1.00 75.15           O  
ATOM    686  N   CYS B  89      22.088 -41.570 -47.523  1.00 77.75           N  
ATOM    687  CA  CYS B  89      22.027 -40.138 -47.258  1.00 77.75           C  
ATOM    688  C   CYS B  89      20.916 -39.815 -46.265  1.00 77.75           C  
ATOM    689  O   CYS B  89      21.117 -39.031 -45.336  1.00 77.75           O  
ATOM    690  CB  CYS B  89      21.806 -39.361 -48.555  1.00 77.75           C  
ATOM    691  SG  CYS B  89      21.909 -37.569 -48.357  1.00 77.75           S  
ATOM    692  N   LEU B  90      19.853 -40.442 -46.380  1.00 80.65           N  
ATOM    693  CA  LEU B  90      18.720 -40.201 -45.494  1.00 80.65           C  
ATOM    694  C   LEU B  90      18.983 -40.773 -44.106  1.00 80.65           C  
ATOM    695  O   LEU B  90      18.594 -40.176 -43.100  1.00 80.65           O  
ATOM    696  CB  LEU B  90      17.444 -40.813 -46.078  1.00 80.65           C  
ATOM    697  CG  LEU B  90      16.165 -39.987 -45.926  1.00 80.65           C  
ATOM    698  CD1 LEU B  90      16.104 -38.903 -46.997  1.00 80.65           C  
ATOM    699  CD2 LEU B  90      14.936 -40.886 -45.997  1.00 80.65           C  
ATOM    700  N   LEU B  91      19.642 -41.860 -44.036  1.00 77.86           N  
ATOM    701  CA  LEU B  91      19.989 -42.473 -42.758  1.00 77.86           C  
ATOM    702  C   LEU B  91      21.077 -41.673 -42.050  1.00 77.86           C  
ATOM    703  O   LEU B  91      21.082 -41.579 -40.820  1.00 77.86           O  
ATOM    704  CB  LEU B  91      20.456 -43.917 -42.966  1.00 77.86           C  
ATOM    705  CG  LEU B  91      19.516 -45.012 -42.458  1.00 77.86           C  
ATOM    706  CD1 LEU B  91      19.115 -45.938 -43.600  1.00 77.86           C  
ATOM    707  CD2 LEU B  91      20.174 -45.799 -41.329  1.00 77.86           C  
ATOM    708  N   GLY B  92      21.947 -41.150 -42.887  1.00 80.89           N  
ATOM    709  CA  GLY B  92      22.953 -40.272 -42.311  1.00 80.89           C  
ATOM    710  C   GLY B  92      22.368 -39.005 -41.716  1.00 80.89           C  
ATOM    711  O   GLY B  92      22.772 -38.578 -40.632  1.00 80.89           O  
ATOM    712  N   THR B  93      21.425 -38.374 -42.401  1.00 84.31           N  
ATOM    713  CA  THR B  93      20.741 -37.185 -41.907  1.00 84.31           C  
ATOM    714  C   THR B  93      19.916 -37.511 -40.665  1.00 84.31           C  
ATOM    715  O   THR B  93      19.852 -36.714 -39.729  1.00 84.31           O  
ATOM    716  CB  THR B  93      19.829 -36.575 -42.987  1.00 84.31           C  
ATOM    717  CG2 THR B  93      19.587 -35.091 -42.730  1.00 84.31           C  
ATOM    718  OG1 THR B  93      20.447 -36.731 -44.270  1.00 84.31           O  
ATOM    719  N   PHE B  94      19.322 -38.599 -40.668  1.00 82.93           N  
ATOM    720  CA  PHE B  94      18.558 -39.071 -39.519  1.00 82.93           C  
ATOM    721  C   PHE B  94      19.459 -39.243 -38.302  1.00 82.93           C  
ATOM    722  O   PHE B  94      19.126 -38.785 -37.207  1.00 82.93           O  
ATOM    723  CB  PHE B  94      17.859 -40.397 -39.846  1.00 82.93           C  
ATOM    724  CG  PHE B  94      17.165 -41.022 -38.666  1.00 82.93           C  
ATOM    725  CD1 PHE B  94      17.588 -42.246 -38.163  1.00 82.93           C  
ATOM    726  CD2 PHE B  94      16.088 -40.387 -38.062  1.00 82.93           C  
ATOM    727  CE1 PHE B  94      16.947 -42.829 -37.071  1.00 82.93           C  
ATOM    728  CE2 PHE B  94      15.442 -40.963 -36.971  1.00 82.93           C  
ATOM    729  CZ  PHE B  94      15.873 -42.184 -36.479  1.00 82.93           C  
ATOM    730  N   PHE B  95      20.600 -39.801 -38.525  1.00 81.71           N  
ATOM    731  CA  PHE B  95      21.574 -39.997 -37.457  1.00 81.71           C  
ATOM    732  C   PHE B  95      22.048 -38.659 -36.904  1.00 81.71           C  
ATOM    733  O   PHE B  95      22.149 -38.485 -35.688  1.00 81.71           O  
ATOM    734  CB  PHE B  95      22.769 -40.812 -37.961  1.00 81.71           C  
ATOM    735  CG  PHE B  95      23.770 -41.148 -36.888  1.00 81.71           C  
ATOM    736  CD1 PHE B  95      24.887 -40.346 -36.684  1.00 81.71           C  
ATOM    737  CD2 PHE B  95      23.593 -42.265 -36.083  1.00 81.71           C  
ATOM    738  CE1 PHE B  95      25.814 -40.655 -35.692  1.00 81.71           C  
ATOM    739  CE2 PHE B  95      24.515 -42.580 -35.090  1.00 81.71           C  
ATOM    740  CZ  PHE B  95      25.626 -41.775 -34.896  1.00 81.71           C  
ATOM    741  N   THR B  96      22.257 -37.756 -37.755  1.00 86.59           N  
ATOM    742  CA  THR B  96      22.705 -36.434 -37.336  1.00 86.59           C  
ATOM    743  C   THR B  96      21.607 -35.712 -36.559  1.00 86.59           C  
ATOM    744  O   THR B  96      21.880 -35.062 -35.547  1.00 86.59           O  
ATOM    745  CB  THR B  96      23.129 -35.579 -38.544  1.00 86.59           C  
ATOM    746  CG2 THR B  96      24.073 -34.458 -38.121  1.00 86.59           C  
ATOM    747  OG1 THR B  96      23.794 -36.412 -39.503  1.00 86.59           O  
ATOM    748  N   CYS B  97      20.403 -35.789 -36.900  1.00 87.23           N  
ATOM    749  CA  CYS B  97      19.272 -35.177 -36.211  1.00 87.23           C  
ATOM    750  C   CYS B  97      19.083 -35.784 -34.826  1.00 87.23           C  
ATOM    751  O   CYS B  97      18.775 -35.073 -33.868  1.00 87.23           O  
ATOM    752  CB  CYS B  97      17.991 -35.344 -37.030  1.00 87.23           C  
ATOM    753  SG  CYS B  97      17.852 -34.184 -38.407  1.00 87.23           S  
ATOM    754  N   LEU B  98      19.228 -37.058 -34.718  1.00 85.98           N  
ATOM    755  CA  LEU B  98      19.102 -37.725 -33.428  1.00 85.98           C  
ATOM    756  C   LEU B  98      20.217 -37.292 -32.481  1.00 85.98           C  
ATOM    757  O   LEU B  98      19.993 -37.145 -31.277  1.00 85.98           O  
ATOM    758  CB  LEU B  98      19.128 -39.246 -33.605  1.00 85.98           C  
ATOM    759  CG  LEU B  98      17.826 -39.895 -34.075  1.00 85.98           C  
ATOM    760  CD1 LEU B  98      18.045 -41.379 -34.356  1.00 85.98           C  
ATOM    761  CD2 LEU B  98      16.725 -39.699 -33.039  1.00 85.98           C  
ATOM    762  N   VAL B  99      21.406 -37.114 -33.063  1.00 89.15           N  
ATOM    763  CA  VAL B  99      22.530 -36.654 -32.255  1.00 89.15           C  
ATOM    764  C   VAL B  99      22.256 -35.239 -31.746  1.00 89.15           C  
ATOM    765  O   VAL B  99      22.510 -34.932 -30.579  1.00 89.15           O  
ATOM    766  CB  VAL B  99      23.854 -36.685 -33.051  1.00 89.15           C  
ATOM    767  CG1 VAL B  99      24.959 -35.953 -32.292  1.00 89.15           C  
ATOM    768  CG2 VAL B  99      24.266 -38.128 -33.341  1.00 89.15           C  
ATOM    769  N   ILE B 100      21.699 -34.427 -32.539  1.00 89.36           N  
ATOM    770  CA  ILE B 100      21.369 -33.056 -32.166  1.00 89.36           C  
ATOM    771  C   ILE B 100      20.236 -33.059 -31.142  1.00 89.36           C  
ATOM    772  O   ILE B 100      20.285 -32.327 -30.151  1.00 89.36           O  
ATOM    773  CB  ILE B 100      20.975 -32.213 -33.399  1.00 89.36           C  
ATOM    774  CG1 ILE B 100      22.163 -32.085 -34.360  1.00 89.36           C  
ATOM    775  CG2 ILE B 100      20.467 -30.834 -32.971  1.00 89.36           C  
ATOM    776  CD1 ILE B 100      21.808 -31.467 -35.705  1.00 89.36           C  
ATOM    777  N   LEU B 101      19.263 -33.855 -31.362  1.00 88.03           N  
ATOM    778  CA  LEU B 101      18.138 -33.956 -30.439  1.00 88.03           C  
ATOM    779  C   LEU B 101      18.593 -34.487 -29.083  1.00 88.03           C  
ATOM    780  O   LEU B 101      18.112 -34.034 -28.041  1.00 88.03           O  
ATOM    781  CB  LEU B 101      17.050 -34.866 -31.016  1.00 88.03           C  
ATOM    782  CG  LEU B 101      16.117 -34.234 -32.051  1.00 88.03           C  
ATOM    783  CD1 LEU B 101      15.302 -35.312 -32.757  1.00 88.03           C  
ATOM    784  CD2 LEU B 101      15.200 -33.210 -31.390  1.00 88.03           C  
ATOM    785  N   PHE B 102      19.472 -35.384 -29.105  1.00 88.09           N  
ATOM    786  CA  PHE B 102      20.029 -35.936 -27.875  1.00 88.09           C  
ATOM    787  C   PHE B 102      20.810 -34.875 -27.110  1.00 88.09           C  
ATOM    788  O   PHE B 102      20.664 -34.745 -25.893  1.00 88.09           O  
ATOM    789  CB  PHE B 102      20.934 -37.133 -28.184  1.00 88.09           C  
ATOM    790  CG  PHE B 102      21.490 -37.805 -26.958  1.00 88.09           C  
ATOM    791  CD1 PHE B 102      22.806 -37.589 -26.567  1.00 88.09           C  
ATOM    792  CD2 PHE B 102      20.698 -38.654 -26.196  1.00 88.09           C  
ATOM    793  CE1 PHE B 102      23.324 -38.210 -25.432  1.00 88.09           C  
ATOM    794  CE2 PHE B 102      21.208 -39.277 -25.061  1.00 88.09           C  
ATOM    795  CZ  PHE B 102      22.523 -39.055 -24.682  1.00 88.09           C  
ATOM    796  N   ALA B 103      21.588 -34.135 -27.857  1.00 91.26           N  
ATOM    797  CA  ALA B 103      22.349 -33.052 -27.240  1.00 91.26           C  
ATOM    798  C   ALA B 103      21.419 -31.984 -26.670  1.00 91.26           C  
ATOM    799  O   ALA B 103      21.645 -31.480 -25.567  1.00 91.26           O  
ATOM    800  CB  ALA B 103      23.308 -32.430 -28.253  1.00 91.26           C  
ATOM    801  N   CYS B 104      20.369 -31.687 -27.309  1.00 89.21           N  
ATOM    802  CA  CYS B 104      19.387 -30.711 -26.852  1.00 89.21           C  
ATOM    803  C   CYS B 104      18.611 -31.240 -25.652  1.00 89.21           C  
ATOM    804  O   CYS B 104      18.289 -30.485 -24.733  1.00 89.21           O  
ATOM    805  CB  CYS B 104      18.419 -30.354 -27.980  1.00 89.21           C  
ATOM    806  SG  CYS B 104      19.158 -29.340 -29.279  1.00 89.21           S  
ATOM    807  N   GLU B 105      18.325 -32.442 -25.658  1.00 87.22           N  
ATOM    808  CA  GLU B 105      17.615 -33.063 -24.544  1.00 87.22           C  
ATOM    809  C   GLU B 105      18.454 -33.035 -23.269  1.00 87.22           C  
ATOM    810  O   GLU B 105      17.947 -32.715 -22.192  1.00 87.22           O  
ATOM    811  CB  GLU B 105      17.228 -34.503 -24.887  1.00 87.22           C  
ATOM    812  CG  GLU B 105      16.338 -35.166 -23.846  1.00 87.22           C  
ATOM    813  CD  GLU B 105      16.004 -36.613 -24.176  1.00 87.22           C  
ATOM    814  OE1 GLU B 105      15.422 -37.312 -23.316  1.00 87.22           O  
ATOM    815  OE2 GLU B 105      16.326 -37.050 -25.303  1.00 87.22           O  
ATOM    816  N   VAL B 106      19.713 -33.357 -23.463  1.00 89.99           N  
ATOM    817  CA  VAL B 106      20.619 -33.335 -22.319  1.00 89.99           C  
ATOM    818  C   VAL B 106      20.781 -31.902 -21.816  1.00 89.99           C  
ATOM    819  O   VAL B 106      20.736 -31.652 -20.610  1.00 89.99           O  
ATOM    820  CB  VAL B 106      21.997 -33.935 -22.675  1.00 89.99           C  
ATOM    821  CG1 VAL B 106      22.989 -33.725 -21.533  1.00 89.99           C  
ATOM    822  CG2 VAL B 106      21.862 -35.421 -23.004  1.00 89.99           C  
ATOM    823  N   ALA B 107      20.906 -31.027 -22.750  1.00 91.81           N  
ATOM    824  CA  ALA B 107      21.034 -29.619 -22.382  1.00 91.81           C  
ATOM    825  C   ALA B 107      19.764 -29.111 -21.708  1.00 91.81           C  
ATOM    826  O   ALA B 107      19.828 -28.426 -20.684  1.00 91.81           O  
ATOM    827  CB  ALA B 107      21.354 -28.774 -23.613  1.00 91.81           C  
ATOM    828  N   ALA B 108      18.631 -29.428 -22.177  1.00 89.09           N  
ATOM    829  CA  ALA B 108      17.346 -29.041 -21.601  1.00 89.09           C  
ATOM    830  C   ALA B 108      17.119 -29.725 -20.256  1.00 89.09           C  
ATOM    831  O   ALA B 108      16.552 -29.129 -19.338  1.00 89.09           O  
ATOM    832  CB  ALA B 108      16.209 -29.377 -22.564  1.00 89.09           C  
ATOM    833  N   GLY B 109      17.559 -30.960 -20.200  1.00 87.90           N  
ATOM    834  CA  GLY B 109      17.464 -31.677 -18.938  1.00 87.90           C  
ATOM    835  C   GLY B 109      18.292 -31.051 -17.831  1.00 87.90           C  
ATOM    836  O   GLY B 109      17.801 -30.853 -16.718  1.00 87.90           O  
ATOM    837  N   ILE B 110      19.480 -30.677 -18.098  1.00 90.26           N  
ATOM    838  CA  ILE B 110      20.360 -30.035 -17.127  1.00 90.26           C  
ATOM    839  C   ILE B 110      19.820 -28.651 -16.778  1.00 90.26           C  
ATOM    840  O   ILE B 110      19.707 -28.300 -15.602  1.00 90.26           O  
ATOM    841  CB  ILE B 110      21.807 -29.930 -17.657  1.00 90.26           C  
ATOM    842  CG1 ILE B 110      22.409 -31.326 -17.848  1.00 90.26           C  
ATOM    843  CG2 ILE B 110      22.668 -29.085 -16.714  1.00 90.26           C  
ATOM    844  CD1 ILE B 110      23.775 -31.326 -18.520  1.00 90.26           C  
ATOM    845  N   TRP B 111      19.509 -27.950 -17.714  1.00 88.94           N  
ATOM    846  CA  TRP B 111      18.967 -26.612 -17.500  1.00 88.94           C  
ATOM    847  C   TRP B 111      17.653 -26.673 -16.728  1.00 88.94           C  
ATOM    848  O   TRP B 111      17.419 -25.868 -15.824  1.00 88.94           O  
ATOM    849  CB  TRP B 111      18.757 -25.896 -18.837  1.00 88.94           C  
ATOM    850  CG  TRP B 111      18.264 -24.487 -18.702  1.00 88.94           C  
ATOM    851  CD1 TRP B 111      19.022 -23.363 -18.523  1.00 88.94           C  
ATOM    852  CD2 TRP B 111      16.902 -24.051 -18.731  1.00 88.94           C  
ATOM    853  CE2 TRP B 111      16.907 -22.648 -18.564  1.00 88.94           C  
ATOM    854  CE3 TRP B 111      15.675 -24.711 -18.885  1.00 88.94           C  
ATOM    855  NE1 TRP B 111      18.212 -22.254 -18.439  1.00 88.94           N  
ATOM    856  CZ2 TRP B 111      15.731 -21.894 -18.545  1.00 88.94           C  
ATOM    857  CZ3 TRP B 111      14.506 -23.959 -18.865  1.00 88.94           C  
ATOM    858  CH2 TRP B 111      14.546 -22.565 -18.697  1.00 88.94           C  
ATOM    859  N   GLY B 112      16.750 -27.533 -17.112  1.00 86.99           N  
ATOM    860  CA  GLY B 112      15.489 -27.722 -16.413  1.00 86.99           C  
ATOM    861  C   GLY B 112      15.667 -28.114 -14.958  1.00 86.99           C  
ATOM    862  O   GLY B 112      14.896 -27.686 -14.096  1.00 86.99           O  
ATOM    863  N   PHE B 113      16.716 -28.883 -14.736  1.00 87.19           N  
ATOM    864  CA  PHE B 113      16.987 -29.327 -13.375  1.00 87.19           C  
ATOM    865  C   PHE B 113      17.524 -28.180 -12.527  1.00 87.19           C  
ATOM    866  O   PHE B 113      17.112 -28.004 -11.378  1.00 87.19           O  
ATOM    867  CB  PHE B 113      17.985 -30.490 -13.376  1.00 87.19           C  
ATOM    868  CG  PHE B 113      18.248 -31.066 -12.010  1.00 87.19           C  
ATOM    869  CD1 PHE B 113      19.394 -30.719 -11.304  1.00 87.19           C  
ATOM    870  CD2 PHE B 113      17.350 -31.954 -11.432  1.00 87.19           C  
ATOM    871  CE1 PHE B 113      19.640 -31.250 -10.040  1.00 87.19           C  
ATOM    872  CE2 PHE B 113      17.590 -32.488 -10.170  1.00 87.19           C  
ATOM    873  CZ  PHE B 113      18.736 -32.136  -9.477  1.00 87.19           C  
ATOM    874  N   VAL B 114      18.386 -27.392 -13.050  1.00 89.70           N  
ATOM    875  CA  VAL B 114      18.970 -26.266 -12.330  1.00 89.70           C  
ATOM    876  C   VAL B 114      17.914 -25.184 -12.117  1.00 89.70           C  
ATOM    877  O   VAL B 114      17.897 -24.520 -11.077  1.00 89.70           O  
ATOM    878  CB  VAL B 114      20.188 -25.682 -13.081  1.00 89.70           C  
ATOM    879  CG1 VAL B 114      20.650 -24.380 -12.431  1.00 89.70           C  
ATOM    880  CG2 VAL B 114      21.329 -26.698 -13.119  1.00 89.70           C  
ATOM    881  N   ASN B 115      17.010 -25.084 -13.018  1.00 90.58           N  
ATOM    882  CA  ASN B 115      15.976 -24.057 -12.956  1.00 90.58           C  
ATOM    883  C   ASN B 115      14.594 -24.666 -12.738  1.00 90.58           C  
ATOM    884  O   ASN B 115      13.618 -24.237 -13.356  1.00 90.58           O  
ATOM    885  CB  ASN B 115      15.987 -23.206 -14.227  1.00 90.58           C  
ATOM    886  CG  ASN B 115      17.237 -22.357 -14.351  1.00 90.58           C  
ATOM    887  ND2 ASN B 115      17.751 -22.232 -15.569  1.00 90.58           N  
ATOM    888  OD1 ASN B 115      17.738 -21.819 -13.360  1.00 90.58           O  
ATOM    889  N   LYS B 116      14.528 -25.673 -12.004  1.00 89.57           N  
ATOM    890  CA  LYS B 116      13.280 -26.395 -11.775  1.00 89.57           C  
ATOM    891  C   LYS B 116      12.210 -25.474 -11.195  1.00 89.57           C  
ATOM    892  O   LYS B 116      11.036 -25.569 -11.560  1.00 89.57           O  
ATOM    893  CB  LYS B 116      13.510 -27.584 -10.841  1.00 89.57           C  
ATOM    894  CG  LYS B 116      14.056 -27.200  -9.474  1.00 89.57           C  
ATOM    895  CD  LYS B 116      14.365 -28.430  -8.631  1.00 89.57           C  
ATOM    896  CE  LYS B 116      14.941 -28.048  -7.274  1.00 89.57           C  
ATOM    897  NZ  LYS B 116      15.239 -29.251  -6.440  1.00 89.57           N  
ATOM    898  N   ASP B 117      12.673 -24.582 -10.312  1.00 88.22           N  
ATOM    899  CA  ASP B 117      11.717 -23.670  -9.691  1.00 88.22           C  
ATOM    900  C   ASP B 117      11.155 -22.685 -10.714  1.00 88.22           C  
ATOM    901  O   ASP B 117       9.972 -22.344 -10.671  1.00 88.22           O  
ATOM    902  CB  ASP B 117      12.372 -22.913  -8.534  1.00 88.22           C  
ATOM    903  CG  ASP B 117      12.852 -23.828  -7.422  1.00 88.22           C  
ATOM    904  OD1 ASP B 117      12.226 -24.884  -7.188  1.00 88.22           O  
ATOM    905  OD2 ASP B 117      13.864 -23.489  -6.773  1.00 88.22           O  
ATOM    906  N   GLN B 118      11.991 -22.244 -11.579  1.00 87.78           N  
ATOM    907  CA  GLN B 118      11.547 -21.334 -12.629  1.00 87.78           C  
ATOM    908  C   GLN B 118      10.578 -22.026 -13.584  1.00 87.78           C  
ATOM    909  O   GLN B 118       9.589 -21.430 -14.012  1.00 87.78           O  
ATOM    910  CB  GLN B 118      12.744 -20.782 -13.403  1.00 87.78           C  
ATOM    911  CG  GLN B 118      12.374 -19.731 -14.441  1.00 87.78           C  
ATOM    912  CD  GLN B 118      11.830 -18.458 -13.819  1.00 87.78           C  
ATOM    913  NE2 GLN B 118      10.917 -17.797 -14.522  1.00 87.78           N  
ATOM    914  OE1 GLN B 118      12.225 -18.073 -12.713  1.00 87.78           O  
ATOM    915  N   ILE B 119      10.819 -23.188 -13.902  1.00 87.17           N  
ATOM    916  CA  ILE B 119       9.947 -23.945 -14.793  1.00 87.17           C  
ATOM    917  C   ILE B 119       8.601 -24.186 -14.114  1.00 87.17           C  
ATOM    918  O   ILE B 119       7.549 -24.073 -14.749  1.00 87.17           O  
ATOM    919  CB  ILE B 119      10.588 -25.290 -15.205  1.00 87.17           C  
ATOM    920  CG1 ILE B 119      11.884 -25.046 -15.986  1.00 87.17           C  
ATOM    921  CG2 ILE B 119       9.604 -26.129 -16.024  1.00 87.17           C  
ATOM    922  CD1 ILE B 119      12.645 -26.318 -16.334  1.00 87.17           C  
ATOM    923  N   ALA B 120       8.685 -24.534 -12.886  1.00 89.62           N  
ATOM    924  CA  ALA B 120       7.454 -24.729 -12.124  1.00 89.62           C  
ATOM    925  C   ALA B 120       6.600 -23.465 -12.125  1.00 89.62           C  
ATOM    926  O   ALA B 120       5.382 -23.532 -12.304  1.00 89.62           O  
ATOM    927  CB  ALA B 120       7.778 -25.147 -10.691  1.00 89.62           C  
ATOM    928  N   LYS B 121       7.203 -22.369 -11.965  1.00 86.85           N  
ATOM    929  CA  LYS B 121       6.509 -21.084 -11.990  1.00 86.85           C  
ATOM    930  C   LYS B 121       5.905 -20.812 -13.364  1.00 86.85           C  
ATOM    931  O   LYS B 121       4.777 -20.323 -13.466  1.00 86.85           O  
ATOM    932  CB  LYS B 121       7.462 -19.952 -11.602  1.00 86.85           C  
ATOM    933  CG  LYS B 121       6.760 -18.689 -11.124  1.00 86.85           C  
ATOM    934  CD  LYS B 121       7.759 -17.617 -10.713  1.00 86.85           C  
ATOM    935  CE  LYS B 121       7.061 -16.320 -10.326  1.00 86.85           C  
ATOM    936  NZ  LYS B 121       8.034 -15.281  -9.872  1.00 86.85           N  
ATOM    937  N   ASP B 122       6.631 -21.125 -14.358  1.00 85.76           N  
ATOM    938  CA  ASP B 122       6.147 -20.932 -15.721  1.00 85.76           C  
ATOM    939  C   ASP B 122       4.936 -21.819 -16.005  1.00 85.76           C  
ATOM    940  O   ASP B 122       3.986 -21.390 -16.662  1.00 85.76           O  
ATOM    941  CB  ASP B 122       7.260 -21.221 -16.731  1.00 85.76           C  
ATOM    942  CG  ASP B 122       8.350 -20.165 -16.730  1.00 85.76           C  
ATOM    943  OD1 ASP B 122       8.108 -19.039 -16.245  1.00 85.76           O  
ATOM    944  OD2 ASP B 122       9.461 -20.460 -17.223  1.00 85.76           O  
ATOM    945  N   VAL B 123       4.985 -22.961 -15.501  1.00 89.28           N  
ATOM    946  CA  VAL B 123       3.875 -23.889 -15.688  1.00 89.28           C  
ATOM    947  C   VAL B 123       2.655 -23.399 -14.910  1.00 89.28           C  
ATOM    948  O   VAL B 123       1.525 -23.488 -15.396  1.00 89.28           O  
ATOM    949  CB  VAL B 123       4.250 -25.321 -15.245  1.00 89.28           C  
ATOM    950  CG1 VAL B 123       3.018 -26.223 -15.233  1.00 89.28           C  
ATOM    951  CG2 VAL B 123       5.329 -25.897 -16.161  1.00 89.28           C  
ATOM    952  N   LYS B 124       2.902 -23.005 -13.798  1.00 88.43           N  
ATOM    953  CA  LYS B 124       1.813 -22.447 -13.001  1.00 88.43           C  
ATOM    954  C   LYS B 124       1.162 -21.263 -13.711  1.00 88.43           C  
ATOM    955  O   LYS B 124      -0.065 -21.167 -13.770  1.00 88.43           O  
ATOM    956  CB  LYS B 124       2.322 -22.017 -11.624  1.00 88.43           C  
ATOM    957  CG  LYS B 124       2.659 -23.177 -10.698  1.00 88.43           C  
ATOM    958  CD  LYS B 124       3.207 -22.687  -9.364  1.00 88.43           C  
ATOM    959  CE  LYS B 124       3.814 -23.826  -8.556  1.00 88.43           C  
ATOM    960  NZ  LYS B 124       4.351 -23.351  -7.247  1.00 88.43           N  
ATOM    961  N   GLN B 125       1.997 -20.421 -14.252  1.00 85.28           N  
ATOM    962  CA  GLN B 125       1.485 -19.267 -14.984  1.00 85.28           C  
ATOM    963  C   GLN B 125       0.704 -19.703 -16.221  1.00 85.28           C  
ATOM    964  O   GLN B 125      -0.313 -19.097 -16.565  1.00 85.28           O  
ATOM    965  CB  GLN B 125       2.628 -18.335 -15.386  1.00 85.28           C  
ATOM    966  CG  GLN B 125       2.177 -16.922 -15.735  1.00 85.28           C  
ATOM    967  CD  GLN B 125       3.337 -15.996 -16.049  1.00 85.28           C  
ATOM    968  NE2 GLN B 125       3.026 -14.750 -16.389  1.00 85.28           N  
ATOM    969  OE1 GLN B 125       4.504 -16.397 -15.985  1.00 85.28           O  
ATOM    970  N   PHE B 126       1.237 -20.630 -16.828  1.00 85.72           N  
ATOM    971  CA  PHE B 126       0.532 -21.202 -17.969  1.00 85.72           C  
ATOM    972  C   PHE B 126      -0.839 -21.720 -17.553  1.00 85.72           C  
ATOM    973  O   PHE B 126      -1.845 -21.417 -18.198  1.00 85.72           O  
ATOM    974  CB  PHE B 126       1.353 -22.334 -18.597  1.00 85.72           C  
ATOM    975  CG  PHE B 126       0.634 -23.064 -19.698  1.00 85.72           C  
ATOM    976  CD1 PHE B 126       0.056 -24.306 -19.465  1.00 85.72           C  
ATOM    977  CD2 PHE B 126       0.537 -22.509 -20.968  1.00 85.72           C  
ATOM    978  CE1 PHE B 126      -0.610 -24.986 -20.483  1.00 85.72           C  
ATOM    979  CE2 PHE B 126      -0.128 -23.182 -21.990  1.00 85.72           C  
ATOM    980  CZ  PHE B 126      -0.699 -24.421 -21.746  1.00 85.72           C  
ATOM    981  N   TYR B 127      -0.906 -22.421 -16.515  1.00 87.60           N  
ATOM    982  CA  TYR B 127      -2.149 -22.971 -15.985  1.00 87.60           C  
ATOM    983  C   TYR B 127      -3.107 -21.859 -15.575  1.00 87.60           C  
ATOM    984  O   TYR B 127      -4.297 -21.907 -15.894  1.00 87.60           O  
ATOM    985  CB  TYR B 127      -1.866 -23.884 -14.788  1.00 87.60           C  
ATOM    986  CG  TYR B 127      -3.109 -24.326 -14.055  1.00 87.60           C  
ATOM    987  CD1 TYR B 127      -3.468 -23.746 -12.839  1.00 87.60           C  
ATOM    988  CD2 TYR B 127      -3.927 -25.323 -14.574  1.00 87.60           C  
ATOM    989  CE1 TYR B 127      -4.610 -24.151 -12.159  1.00 87.60           C  
ATOM    990  CE2 TYR B 127      -5.073 -25.736 -13.902  1.00 87.60           C  
ATOM    991  CZ  TYR B 127      -5.406 -25.145 -12.697  1.00 87.60           C  
ATOM    992  OH  TYR B 127      -6.539 -25.549 -12.027  1.00 87.60           O  
ATOM    993  N   ASP B 128      -2.597 -20.935 -14.888  1.00 85.04           N  
ATOM    994  CA  ASP B 128      -3.421 -19.829 -14.410  1.00 85.04           C  
ATOM    995  C   ASP B 128      -4.062 -19.078 -15.575  1.00 85.04           C  
ATOM    996  O   ASP B 128      -5.236 -18.710 -15.512  1.00 85.04           O  
ATOM    997  CB  ASP B 128      -2.589 -18.869 -13.558  1.00 85.04           C  
ATOM    998  CG  ASP B 128      -2.223 -19.444 -12.201  1.00 85.04           C  
ATOM    999  OD1 ASP B 128      -2.748 -20.516 -11.831  1.00 85.04           O  
ATOM   1000  OD2 ASP B 128      -1.404 -18.817 -11.494  1.00 85.04           O  
ATOM   1001  N   GLN B 129      -3.305 -18.870 -16.587  1.00 83.43           N  
ATOM   1002  CA  GLN B 129      -3.829 -18.181 -17.760  1.00 83.43           C  
ATOM   1003  C   GLN B 129      -4.877 -19.029 -18.475  1.00 83.43           C  
ATOM   1004  O   GLN B 129      -5.890 -18.508 -18.944  1.00 83.43           O  
ATOM   1005  CB  GLN B 129      -2.697 -17.823 -18.724  1.00 83.43           C  
ATOM   1006  CG  GLN B 129      -1.818 -16.675 -18.242  1.00 83.43           C  
ATOM   1007  CD  GLN B 129      -0.696 -16.349 -19.208  1.00 83.43           C  
ATOM   1008  NE2 GLN B 129       0.109 -15.349 -18.866  1.00 83.43           N  
ATOM   1009  OE1 GLN B 129      -0.553 -16.992 -20.254  1.00 83.43           O  
ATOM   1010  N   ALA B 130      -4.614 -20.191 -18.497  1.00 84.65           N  
ATOM   1011  CA  ALA B 130      -5.579 -21.102 -19.106  1.00 84.65           C  
ATOM   1012  C   ALA B 130      -6.868 -21.159 -18.291  1.00 84.65           C  
ATOM   1013  O   ALA B 130      -7.966 -21.149 -18.853  1.00 84.65           O  
ATOM   1014  CB  ALA B 130      -4.979 -22.499 -19.245  1.00 84.65           C  
ATOM   1015  N   LEU B 131      -6.728 -21.279 -17.052  1.00 85.37           N  
ATOM   1016  CA  LEU B 131      -7.882 -21.335 -16.160  1.00 85.37           C  
ATOM   1017  C   LEU B 131      -8.696 -20.049 -16.241  1.00 85.37           C  
ATOM   1018  O   LEU B 131      -9.926 -20.091 -16.306  1.00 85.37           O  
ATOM   1019  CB  LEU B 131      -7.431 -21.578 -14.716  1.00 85.37           C  
ATOM   1020  CG  LEU B 131      -8.542 -21.754 -13.680  1.00 85.37           C  
ATOM   1021  CD1 LEU B 131      -9.335 -23.025 -13.962  1.00 85.37           C  
ATOM   1022  CD2 LEU B 131      -7.960 -21.782 -12.271  1.00 85.37           C  
ATOM   1023  N   GLN B 132      -8.013 -18.996 -16.238  1.00 81.69           N  
ATOM   1024  CA  GLN B 132      -8.696 -17.710 -16.337  1.00 81.69           C  
ATOM   1025  C   GLN B 132      -9.484 -17.603 -17.639  1.00 81.69           C  
ATOM   1026  O   GLN B 132     -10.638 -17.170 -17.639  1.00 81.69           O  
ATOM   1027  CB  GLN B 132      -7.693 -16.561 -16.235  1.00 81.69           C  
ATOM   1028  CG  GLN B 132      -8.340 -15.191 -16.074  1.00 81.69           C  
ATOM   1029  CD  GLN B 132      -7.324 -14.079 -15.891  1.00 81.69           C  
ATOM   1030  NE2 GLN B 132      -7.811 -12.855 -15.716  1.00 81.69           N  
ATOM   1031  OE1 GLN B 132      -6.113 -14.318 -15.904  1.00 81.69           O  
ATOM   1032  N   GLN B 133      -8.886 -17.994 -18.671  1.00 80.06           N  
ATOM   1033  CA  GLN B 133      -9.557 -17.967 -19.965  1.00 80.06           C  
ATOM   1034  C   GLN B 133     -10.742 -18.928 -19.992  1.00 80.06           C  
ATOM   1035  O   GLN B 133     -11.783 -18.623 -20.577  1.00 80.06           O  
ATOM   1036  CB  GLN B 133      -8.576 -18.313 -21.087  1.00 80.06           C  
ATOM   1037  CG  GLN B 133      -9.105 -18.012 -22.482  1.00 80.06           C  
ATOM   1038  CD  GLN B 133      -8.052 -18.185 -23.560  1.00 80.06           C  
ATOM   1039  NE2 GLN B 133      -8.445 -17.981 -24.813  1.00 80.06           N  
ATOM   1040  OE1 GLN B 133      -6.893 -18.500 -23.269  1.00 80.06           O  
ATOM   1041  N   ALA B 134     -10.565 -19.990 -19.322  1.00 81.54           N  
ATOM   1042  CA  ALA B 134     -11.612 -21.008 -19.306  1.00 81.54           C  
ATOM   1043  C   ALA B 134     -12.799 -20.561 -18.457  1.00 81.54           C  
ATOM   1044  O   ALA B 134     -13.943 -20.926 -18.737  1.00 81.54           O  
ATOM   1045  CB  ALA B 134     -11.058 -22.332 -18.785  1.00 81.54           C  
ATOM   1046  N   VAL B 135     -12.521 -19.816 -17.477  1.00 77.99           N  
ATOM   1047  CA  VAL B 135     -13.566 -19.384 -16.556  1.00 77.99           C  
ATOM   1048  C   VAL B 135     -14.274 -18.154 -17.119  1.00 77.99           C  
ATOM   1049  O   VAL B 135     -15.496 -18.029 -17.010  1.00 77.99           O  
ATOM   1050  CB  VAL B 135     -12.996 -19.075 -15.153  1.00 77.99           C  
ATOM   1051  CG1 VAL B 135     -14.041 -18.378 -14.286  1.00 77.99           C  
ATOM   1052  CG2 VAL B 135     -12.508 -20.357 -14.482  1.00 77.99           C  
ATOM   1053  N   VAL B 136     -13.572 -17.327 -17.769  1.00 73.24           N  
ATOM   1054  CA  VAL B 136     -14.119 -16.059 -18.241  1.00 73.24           C  
ATOM   1055  C   VAL B 136     -14.845 -16.270 -19.568  1.00 73.24           C  
ATOM   1056  O   VAL B 136     -15.922 -15.711 -19.789  1.00 73.24           O  
ATOM   1057  CB  VAL B 136     -13.015 -14.990 -18.403  1.00 73.24           C  
ATOM   1058  CG1 VAL B 136     -13.580 -13.723 -19.041  1.00 73.24           C  
ATOM   1059  CG2 VAL B 136     -12.377 -14.673 -17.051  1.00 73.24           C  
ATOM   1060  N   ASP B 137     -14.183 -16.999 -20.372  1.00 73.85           N  
ATOM   1061  CA  ASP B 137     -14.726 -17.231 -21.707  1.00 73.85           C  
ATOM   1062  C   ASP B 137     -15.340 -18.625 -21.815  1.00 73.85           C  
ATOM   1063  O   ASP B 137     -14.620 -19.619 -21.924  1.00 73.85           O  
ATOM   1064  CB  ASP B 137     -13.639 -17.052 -22.768  1.00 73.85           C  
ATOM   1065  CG  ASP B 137     -14.201 -16.863 -24.166  1.00 73.85           C  
ATOM   1066  OD1 ASP B 137     -15.421 -17.049 -24.364  1.00 73.85           O  
ATOM   1067  OD2 ASP B 137     -13.415 -16.528 -25.079  1.00 73.85           O  
ATOM   1068  N   ASP B 138     -16.622 -18.702 -21.790  1.00 75.80           N  
ATOM   1069  CA  ASP B 138     -17.334 -19.974 -21.867  1.00 75.80           C  
ATOM   1070  C   ASP B 138     -17.115 -20.646 -23.220  1.00 75.80           C  
ATOM   1071  O   ASP B 138     -17.295 -21.859 -23.353  1.00 75.80           O  
ATOM   1072  CB  ASP B 138     -18.829 -19.768 -21.618  1.00 75.80           C  
ATOM   1073  CG  ASP B 138     -19.215 -19.923 -20.157  1.00 75.80           C  
ATOM   1074  OD1 ASP B 138     -18.424 -20.493 -19.375  1.00 75.80           O  
ATOM   1075  OD2 ASP B 138     -20.320 -19.472 -19.785  1.00 75.80           O  
ATOM   1076  N   ASP B 139     -16.653 -19.889 -24.131  1.00 75.24           N  
ATOM   1077  CA  ASP B 139     -16.485 -20.442 -25.471  1.00 75.24           C  
ATOM   1078  C   ASP B 139     -15.037 -20.860 -25.716  1.00 75.24           C  
ATOM   1079  O   ASP B 139     -14.690 -21.304 -26.812  1.00 75.24           O  
ATOM   1080  CB  ASP B 139     -16.926 -19.430 -26.530  1.00 75.24           C  
ATOM   1081  CG  ASP B 139     -18.428 -19.203 -26.544  1.00 75.24           C  
ATOM   1082  OD1 ASP B 139     -19.188 -20.128 -26.187  1.00 75.24           O  
ATOM   1083  OD2 ASP B 139     -18.855 -18.089 -26.919  1.00 75.24           O  
ATOM   1084  N   ALA B 140     -14.238 -20.720 -24.677  1.00 79.09           N  
ATOM   1085  CA  ALA B 140     -12.836 -21.103 -24.809  1.00 79.09           C  
ATOM   1086  C   ALA B 140     -12.660 -22.610 -24.644  1.00 79.09           C  
ATOM   1087  O   ALA B 140     -12.060 -23.069 -23.670  1.00 79.09           O  
ATOM   1088  CB  ALA B 140     -11.982 -20.357 -23.787  1.00 79.09           C  
ATOM   1089  N   ASN B 141     -13.099 -23.308 -25.639  1.00 81.77           N  
ATOM   1090  CA  ASN B 141     -13.036 -24.765 -25.613  1.00 81.77           C  
ATOM   1091  C   ASN B 141     -11.598 -25.264 -25.503  1.00 81.77           C  
ATOM   1092  O   ASN B 141     -11.337 -26.281 -24.860  1.00 81.77           O  
ATOM   1093  CB  ASN B 141     -13.709 -25.354 -26.855  1.00 81.77           C  
ATOM   1094  CG  ASN B 141     -15.208 -25.135 -26.867  1.00 81.77           C  
ATOM   1095  ND2 ASN B 141     -15.798 -25.134 -28.057  1.00 81.77           N  
ATOM   1096  OD1 ASN B 141     -15.831 -24.967 -25.815  1.00 81.77           O  
ATOM   1097  N   ASN B 142     -10.690 -24.551 -26.127  1.00 81.81           N  
ATOM   1098  CA  ASN B 142      -9.282 -24.933 -26.085  1.00 81.81           C  
ATOM   1099  C   ASN B 142      -8.709 -24.807 -24.676  1.00 81.81           C  
ATOM   1100  O   ASN B 142      -8.054 -25.728 -24.184  1.00 81.81           O  
ATOM   1101  CB  ASN B 142      -8.468 -24.088 -27.067  1.00 81.81           C  
ATOM   1102  CG  ASN B 142      -8.951 -24.226 -28.497  1.00 81.81           C  
ATOM   1103  ND2 ASN B 142      -8.406 -23.408 -29.390  1.00 81.81           N  
ATOM   1104  OD1 ASN B 142      -9.809 -25.061 -28.798  1.00 81.81           O  
ATOM   1105  N   ALA B 143      -9.006 -23.684 -24.092  1.00 82.50           N  
ATOM   1106  CA  ALA B 143      -8.549 -23.474 -22.720  1.00 82.50           C  
ATOM   1107  C   ALA B 143      -9.214 -24.459 -21.764  1.00 82.50           C  
ATOM   1108  O   ALA B 143      -8.574 -24.965 -20.839  1.00 82.50           O  
ATOM   1109  CB  ALA B 143      -8.830 -22.038 -22.280  1.00 82.50           C  
ATOM   1110  N   LYS B 144     -10.393 -24.786 -21.980  1.00 86.52           N  
ATOM   1111  CA  LYS B 144     -11.130 -25.742 -21.157  1.00 86.52           C  
ATOM   1112  C   LYS B 144     -10.532 -27.141 -21.272  1.00 86.52           C  
ATOM   1113  O   LYS B 144     -10.420 -27.857 -20.276  1.00 86.52           O  
ATOM   1114  CB  LYS B 144     -12.605 -25.767 -21.555  1.00 86.52           C  
ATOM   1115  CG  LYS B 144     -13.387 -24.538 -21.115  1.00 86.52           C  
ATOM   1116  CD  LYS B 144     -14.843 -24.614 -21.555  1.00 86.52           C  
ATOM   1117  CE  LYS B 144     -15.573 -23.301 -21.304  1.00 86.52           C  
ATOM   1118  NZ  LYS B 144     -16.969 -23.334 -21.833  1.00 86.52           N  
ATOM   1119  N   ALA B 145     -10.205 -27.421 -22.417  1.00 84.64           N  
ATOM   1120  CA  ALA B 145      -9.595 -28.729 -22.641  1.00 84.64           C  
ATOM   1121  C   ALA B 145      -8.248 -28.834 -21.929  1.00 84.64           C  
ATOM   1122  O   ALA B 145      -7.927 -29.872 -21.346  1.00 84.64           O  
ATOM   1123  CB  ALA B 145      -9.426 -28.990 -24.135  1.00 84.64           C  
ATOM   1124  N   VAL B 146      -7.472 -27.825 -22.021  1.00 85.33           N  
ATOM   1125  CA  VAL B 146      -6.167 -27.800 -21.371  1.00 85.33           C  
ATOM   1126  C   VAL B 146      -6.341 -27.907 -19.857  1.00 85.33           C  
ATOM   1127  O   VAL B 146      -5.685 -28.723 -19.206  1.00 85.33           O  
ATOM   1128  CB  VAL B 146      -5.378 -26.519 -21.728  1.00 85.33           C  
ATOM   1129  CG1 VAL B 146      -4.132 -26.392 -20.853  1.00 85.33           C  
ATOM   1130  CG2 VAL B 146      -4.998 -26.522 -23.207  1.00 85.33           C  
ATOM   1131  N   VAL B 147      -7.232 -27.148 -19.372  1.00 88.95           N  
ATOM   1132  CA  VAL B 147      -7.469 -27.124 -17.932  1.00 88.95           C  
ATOM   1133  C   VAL B 147      -8.025 -28.471 -17.476  1.00 88.95           C  
ATOM   1134  O   VAL B 147      -7.609 -29.004 -16.445  1.00 88.95           O  
ATOM   1135  CB  VAL B 147      -8.435 -25.986 -17.535  1.00 88.95           C  
ATOM   1136  CG1 VAL B 147      -8.873 -26.132 -16.078  1.00 88.95           C  
ATOM   1137  CG2 VAL B 147      -7.780 -24.626 -17.766  1.00 88.95           C  
ATOM   1138  N   LYS B 148      -8.909 -29.005 -18.178  1.00 87.16           N  
ATOM   1139  CA  LYS B 148      -9.478 -30.309 -17.849  1.00 87.16           C  
ATOM   1140  C   LYS B 148      -8.402 -31.391 -17.832  1.00 87.16           C  
ATOM   1141  O   LYS B 148      -8.388 -32.245 -16.944  1.00 87.16           O  
ATOM   1142  CB  LYS B 148     -10.579 -30.681 -18.845  1.00 87.16           C  
ATOM   1143  CG  LYS B 148     -11.379 -31.913 -18.450  1.00 87.16           C  
ATOM   1144  CD  LYS B 148     -12.525 -32.170 -19.421  1.00 87.16           C  
ATOM   1145  CE  LYS B 148     -13.309 -33.419 -19.044  1.00 87.16           C  
ATOM   1146  NZ  LYS B 148     -14.444 -33.666 -19.983  1.00 87.16           N  
ATOM   1147  N   THR B 149      -7.588 -31.284 -18.775  1.00 85.15           N  
ATOM   1148  CA  THR B 149      -6.495 -32.248 -18.830  1.00 85.15           C  
ATOM   1149  C   THR B 149      -5.569 -32.083 -17.629  1.00 85.15           C  
ATOM   1150  O   THR B 149      -5.138 -33.072 -17.031  1.00 85.15           O  
ATOM   1151  CB  THR B 149      -5.684 -32.100 -20.131  1.00 85.15           C  
ATOM   1152  CG2 THR B 149      -4.592 -33.161 -20.222  1.00 85.15           C  
ATOM   1153  OG1 THR B 149      -6.564 -32.238 -21.254  1.00 85.15           O  
ATOM   1154  N   PHE B 150      -5.244 -30.912 -17.301  1.00 87.69           N  
ATOM   1155  CA  PHE B 150      -4.452 -30.653 -16.104  1.00 87.69           C  
ATOM   1156  C   PHE B 150      -5.143 -31.209 -14.865  1.00 87.69           C  
ATOM   1157  O   PHE B 150      -4.513 -31.879 -14.045  1.00 87.69           O  
ATOM   1158  CB  PHE B 150      -4.204 -29.150 -15.937  1.00 87.69           C  
ATOM   1159  CG  PHE B 150      -2.897 -28.683 -16.517  1.00 87.69           C  
ATOM   1160  CD1 PHE B 150      -1.697 -28.952 -15.870  1.00 87.69           C  
ATOM   1161  CD2 PHE B 150      -2.867 -27.973 -17.711  1.00 87.69           C  
ATOM   1162  CE1 PHE B 150      -0.485 -28.520 -16.405  1.00 87.69           C  
ATOM   1163  CE2 PHE B 150      -1.661 -27.537 -18.251  1.00 87.69           C  
ATOM   1164  CZ  PHE B 150      -0.471 -27.812 -17.596  1.00 87.69           C  
ATOM   1165  N   HIS B 151      -6.357 -30.936 -14.804  1.00 87.66           N  
ATOM   1166  CA  HIS B 151      -7.133 -31.348 -13.641  1.00 87.66           C  
ATOM   1167  C   HIS B 151      -7.248 -32.868 -13.564  1.00 87.66           C  
ATOM   1168  O   HIS B 151      -7.156 -33.447 -12.479  1.00 87.66           O  
ATOM   1169  CB  HIS B 151      -8.528 -30.718 -13.676  1.00 87.66           C  
ATOM   1170  CG  HIS B 151      -8.531 -29.253 -13.375  1.00 87.66           C  
ATOM   1171  CD2 HIS B 151      -7.528 -28.415 -13.023  1.00 87.66           C  
ATOM   1172  ND1 HIS B 151      -9.676 -28.488 -13.421  1.00 87.66           N  
ATOM   1173  CE1 HIS B 151      -9.375 -27.238 -13.109  1.00 87.66           C  
ATOM   1174  NE2 HIS B 151      -8.078 -27.168 -12.862  1.00 87.66           N  
ATOM   1175  N   GLU B 152      -7.444 -33.553 -14.598  1.00 85.26           N  
ATOM   1176  CA  GLU B 152      -7.549 -35.009 -14.638  1.00 85.26           C  
ATOM   1177  C   GLU B 152      -6.196 -35.667 -14.384  1.00 85.26           C  
ATOM   1178  O   GLU B 152      -6.115 -36.685 -13.692  1.00 85.26           O  
ATOM   1179  CB  GLU B 152      -8.114 -35.471 -15.984  1.00 85.26           C  
ATOM   1180  CG  GLU B 152      -9.601 -35.196 -16.153  1.00 85.26           C  
ATOM   1181  CD  GLU B 152     -10.151 -35.671 -17.489  1.00 85.26           C  
ATOM   1182  OE1 GLU B 152     -11.381 -35.583 -17.705  1.00 85.26           O  
ATOM   1183  OE2 GLU B 152      -9.345 -36.138 -18.325  1.00 85.26           O  
ATOM   1184  N   THR B 153      -5.203 -35.030 -14.844  1.00 84.72           N  
ATOM   1185  CA  THR B 153      -3.869 -35.609 -14.732  1.00 84.72           C  
ATOM   1186  C   THR B 153      -3.299 -35.390 -13.333  1.00 84.72           C  
ATOM   1187  O   THR B 153      -2.686 -36.293 -12.758  1.00 84.72           O  
ATOM   1188  CB  THR B 153      -2.910 -35.011 -15.778  1.00 84.72           C  
ATOM   1189  CG2 THR B 153      -1.574 -35.744 -15.783  1.00 84.72           C  
ATOM   1190  OG1 THR B 153      -3.505 -35.116 -17.078  1.00 84.72           O  
ATOM   1191  N   LEU B 154      -3.463 -34.303 -12.826  1.00 86.74           N  
ATOM   1192  CA  LEU B 154      -2.889 -33.956 -11.530  1.00 86.74           C  
ATOM   1193  C   LEU B 154      -3.915 -34.129 -10.416  1.00 86.74           C  
ATOM   1194  O   LEU B 154      -3.601 -33.933  -9.240  1.00 86.74           O  
ATOM   1195  CB  LEU B 154      -2.370 -32.515 -11.543  1.00 86.74           C  
ATOM   1196  CG  LEU B 154      -1.203 -32.223 -12.487  1.00 86.74           C  
ATOM   1197  CD1 LEU B 154      -0.873 -30.734 -12.477  1.00 86.74           C  
ATOM   1198  CD2 LEU B 154       0.019 -33.049 -12.100  1.00 86.74           C  
ATOM   1199  N   ASP B 155      -5.230 -34.449 -10.823  1.00 86.14           N  
ATOM   1200  CA  ASP B 155      -6.305 -34.601  -9.847  1.00 86.14           C  
ATOM   1201  C   ASP B 155      -6.431 -33.357  -8.971  1.00 86.14           C  
ATOM   1202  O   ASP B 155      -6.398 -33.451  -7.742  1.00 86.14           O  
ATOM   1203  CB  ASP B 155      -6.069 -35.837  -8.976  1.00 86.14           C  
ATOM   1204  CG  ASP B 155      -7.291 -36.235  -8.169  1.00 86.14           C  
ATOM   1205  OD1 ASP B 155      -8.427 -35.919  -8.585  1.00 86.14           O  
ATOM   1206  OD2 ASP B 155      -7.117 -36.869  -7.105  1.00 86.14           O  
ATOM   1207  N   CYS B 156      -6.496 -32.272  -9.630  1.00 85.89           N  
ATOM   1208  CA  CYS B 156      -6.635 -30.987  -8.954  1.00 85.89           C  
ATOM   1209  C   CYS B 156      -7.713 -30.137  -9.616  1.00 85.89           C  
ATOM   1210  O   CYS B 156      -8.280 -30.529 -10.637  1.00 85.89           O  
ATOM   1211  CB  CYS B 156      -5.305 -30.234  -8.955  1.00 85.89           C  
ATOM   1212  SG  CYS B 156      -4.830 -29.599 -10.578  1.00 85.89           S  
ATOM   1213  N   CYS B 157      -8.083 -29.107  -8.844  1.00 84.54           N  
ATOM   1214  CA  CYS B 157      -9.100 -28.204  -9.371  1.00 84.54           C  
ATOM   1215  C   CYS B 157      -8.852 -26.774  -8.906  1.00 84.54           C  
ATOM   1216  O   CYS B 157      -9.150 -26.428  -7.761  1.00 84.54           O  
ATOM   1217  CB  CYS B 157     -10.494 -28.656  -8.937  1.00 84.54           C  
ATOM   1218  SG  CYS B 157     -11.836 -27.759  -9.748  1.00 84.54           S  
ATOM   1219  N   GLY B 158      -8.144 -25.980  -9.835  1.00 81.84           N  
ATOM   1220  CA  GLY B 158      -7.949 -24.582  -9.490  1.00 81.84           C  
ATOM   1221  C   GLY B 158      -6.534 -24.270  -9.039  1.00 81.84           C  
ATOM   1222  O   GLY B 158      -5.804 -25.164  -8.606  1.00 81.84           O  
ATOM   1223  N   SER B 159      -6.149 -23.041  -9.185  1.00 80.43           N  
ATOM   1224  CA  SER B 159      -4.795 -22.594  -8.878  1.00 80.43           C  
ATOM   1225  C   SER B 159      -4.572 -22.498  -7.373  1.00 80.43           C  
ATOM   1226  O   SER B 159      -3.474 -22.773  -6.883  1.00 80.43           O  
ATOM   1227  CB  SER B 159      -4.516 -21.240  -9.530  1.00 80.43           C  
ATOM   1228  OG  SER B 159      -5.483 -20.282  -9.134  1.00 80.43           O  
ATOM   1229  N   SER B 160      -5.511 -22.071  -6.662  1.00 76.47           N  
ATOM   1230  CA  SER B 160      -5.474 -21.927  -5.210  1.00 76.47           C  
ATOM   1231  C   SER B 160      -6.740 -22.482  -4.566  1.00 76.47           C  
ATOM   1232  O   SER B 160      -7.671 -22.887  -5.265  1.00 76.47           O  
ATOM   1233  CB  SER B 160      -5.296 -20.459  -4.822  1.00 76.47           C  
ATOM   1234  OG  SER B 160      -6.522 -19.757  -4.933  1.00 76.47           O  
ATOM   1235  N   THR B 161      -6.650 -22.619  -3.341  1.00 72.89           N  
ATOM   1236  CA  THR B 161      -7.795 -23.118  -2.588  1.00 72.89           C  
ATOM   1237  C   THR B 161      -9.041 -22.288  -2.886  1.00 72.89           C  
ATOM   1238  O   THR B 161     -10.136 -22.835  -3.040  1.00 72.89           O  
ATOM   1239  CB  THR B 161      -7.517 -23.103  -1.073  1.00 72.89           C  
ATOM   1240  CG2 THR B 161      -6.677 -24.307  -0.657  1.00 72.89           C  
ATOM   1241  OG1 THR B 161      -6.812 -21.903  -0.734  1.00 72.89           O  
ATOM   1242  N   LEU B 162      -8.827 -21.037  -3.084  1.00 74.20           N  
ATOM   1243  CA  LEU B 162      -9.955 -20.150  -3.342  1.00 74.20           C  
ATOM   1244  C   LEU B 162     -10.486 -20.342  -4.757  1.00 74.20           C  
ATOM   1245  O   LEU B 162     -11.700 -20.320  -4.979  1.00 74.20           O  
ATOM   1246  CB  LEU B 162      -9.546 -18.688  -3.132  1.00 74.20           C  
ATOM   1247  CG  LEU B 162     -10.473 -17.845  -2.256  1.00 74.20           C  
ATOM   1248  CD1 LEU B 162     -10.104 -18.006  -0.784  1.00 74.20           C  
ATOM   1249  CD2 LEU B 162     -10.411 -16.378  -2.669  1.00 74.20           C  
ATOM   1250  N   THR B 163      -9.596 -20.569  -5.611  1.00 76.13           N  
ATOM   1251  CA  THR B 163      -9.995 -20.759  -7.001  1.00 76.13           C  
ATOM   1252  C   THR B 163     -10.643 -22.127  -7.196  1.00 76.13           C  
ATOM   1253  O   THR B 163     -11.510 -22.292  -8.056  1.00 76.13           O  
ATOM   1254  CB  THR B 163      -8.791 -20.619  -7.952  1.00 76.13           C  
ATOM   1255  CG2 THR B 163      -9.244 -20.253  -9.362  1.00 76.13           C  
ATOM   1256  OG1 THR B 163      -7.918 -19.595  -7.461  1.00 76.13           O  
ATOM   1257  N   ALA B 164     -10.200 -23.099  -6.378  1.00 73.00           N  
ATOM   1258  CA  ALA B 164     -10.815 -24.422  -6.432  1.00 73.00           C  
ATOM   1259  C   ALA B 164     -12.308 -24.346  -6.123  1.00 73.00           C  
ATOM   1260  O   ALA B 164     -13.118 -25.004  -6.779  1.00 73.00           O  
ATOM   1261  CB  ALA B 164     -10.121 -25.371  -5.458  1.00 73.00           C  
ATOM   1262  N   LEU B 165     -12.614 -23.551  -5.181  1.00 70.27           N  
ATOM   1263  CA  LEU B 165     -14.016 -23.386  -4.810  1.00 70.27           C  
ATOM   1264  C   LEU B 165     -14.784 -22.648  -5.900  1.00 70.27           C  
ATOM   1265  O   LEU B 165     -15.879 -23.064  -6.285  1.00 70.27           O  
ATOM   1266  CB  LEU B 165     -14.133 -22.629  -3.485  1.00 70.27           C  
ATOM   1267  CG  LEU B 165     -14.627 -23.437  -2.284  1.00 70.27           C  
ATOM   1268  CD1 LEU B 165     -13.684 -23.256  -1.099  1.00 70.27           C  
ATOM   1269  CD2 LEU B 165     -16.047 -23.027  -1.910  1.00 70.27           C  
ATOM   1270  N   THR B 166     -14.166 -21.608  -6.377  1.00 71.54           N  
ATOM   1271  CA  THR B 166     -14.840 -20.822  -7.405  1.00 71.54           C  
ATOM   1272  C   THR B 166     -15.049 -21.652  -8.669  1.00 71.54           C  
ATOM   1273  O   THR B 166     -16.116 -21.598  -9.282  1.00 71.54           O  
ATOM   1274  CB  THR B 166     -14.042 -19.551  -7.749  1.00 71.54           C  
ATOM   1275  CG2 THR B 166     -14.083 -18.548  -6.601  1.00 71.54           C  
ATOM   1276  OG1 THR B 166     -12.678 -19.905  -8.009  1.00 71.54           O  
ATOM   1277  N   THR B 167     -14.042 -22.386  -8.880  1.00 74.42           N  
ATOM   1278  CA  THR B 167     -14.126 -23.238 -10.062  1.00 74.42           C  
ATOM   1279  C   THR B 167     -15.142 -24.357  -9.850  1.00 74.42           C  
ATOM   1280  O   THR B 167     -15.918 -24.677 -10.752  1.00 74.42           O  
ATOM   1281  CB  THR B 167     -12.755 -23.844 -10.412  1.00 74.42           C  
ATOM   1282  CG2 THR B 167     -12.776 -24.487 -11.795  1.00 74.42           C  
ATOM   1283  OG1 THR B 167     -11.763 -22.810 -10.393  1.00 74.42           O  
ATOM   1284  N   SER B 168     -15.157 -24.949  -8.685  1.00 72.53           N  
ATOM   1285  CA  SER B 168     -16.070 -26.046  -8.381  1.00 72.53           C  
ATOM   1286  C   SER B 168     -17.516 -25.564  -8.332  1.00 72.53           C  
ATOM   1287  O   SER B 168     -18.435 -26.303  -8.693  1.00 72.53           O  
ATOM   1288  CB  SER B 168     -15.697 -26.701  -7.051  1.00 72.53           C  
ATOM   1289  OG  SER B 168     -15.706 -25.750  -6.000  1.00 72.53           O  
ATOM   1290  N   VAL B 169     -17.681 -24.314  -8.028  1.00 70.05           N  
ATOM   1291  CA  VAL B 169     -19.031 -23.779  -7.885  1.00 70.05           C  
ATOM   1292  C   VAL B 169     -19.514 -23.231  -9.226  1.00 70.05           C  
ATOM   1293  O   VAL B 169     -20.667 -23.440  -9.610  1.00 70.05           O  
ATOM   1294  CB  VAL B 169     -19.093 -22.677  -6.805  1.00 70.05           C  
ATOM   1295  CG1 VAL B 169     -20.459 -21.991  -6.812  1.00 70.05           C  
ATOM   1296  CG2 VAL B 169     -18.793 -23.263  -5.427  1.00 70.05           C  
ATOM   1297  N   LEU B 170     -18.584 -22.612  -9.964  1.00 68.00           N  
ATOM   1298  CA  LEU B 170     -18.991 -21.929 -11.187  1.00 68.00           C  
ATOM   1299  C   LEU B 170     -18.874 -22.856 -12.393  1.00 68.00           C  
ATOM   1300  O   LEU B 170     -19.695 -22.796 -13.310  1.00 68.00           O  
ATOM   1301  CB  LEU B 170     -18.141 -20.675 -11.408  1.00 68.00           C  
ATOM   1302  CG  LEU B 170     -18.390 -19.510 -10.448  1.00 68.00           C  
ATOM   1303  CD1 LEU B 170     -17.191 -18.567 -10.438  1.00 68.00           C  
ATOM   1304  CD2 LEU B 170     -19.661 -18.761 -10.834  1.00 68.00           C  
ATOM   1305  N   LYS B 171     -17.820 -23.602 -12.344  1.00 71.34           N  
ATOM   1306  CA  LYS B 171     -17.536 -24.468 -13.485  1.00 71.34           C  
ATOM   1307  C   LYS B 171     -17.184 -25.882 -13.028  1.00 71.34           C  
ATOM   1308  O   LYS B 171     -16.069 -26.353 -13.256  1.00 71.34           O  
ATOM   1309  CB  LYS B 171     -16.398 -23.891 -14.327  1.00 71.34           C  
ATOM   1310  CG  LYS B 171     -16.765 -22.619 -15.077  1.00 71.34           C  
ATOM   1311  CD  LYS B 171     -15.856 -22.397 -16.279  1.00 71.34           C  
ATOM   1312  CE  LYS B 171     -16.253 -21.151 -17.059  1.00 71.34           C  
ATOM   1313  NZ  LYS B 171     -15.435 -20.988 -18.297  1.00 71.34           N  
ATOM   1314  N   ASN B 172     -18.132 -26.518 -12.457  1.00 73.12           N  
ATOM   1315  CA  ASN B 172     -17.955 -27.866 -11.927  1.00 73.12           C  
ATOM   1316  C   ASN B 172     -17.504 -28.840 -13.012  1.00 73.12           C  
ATOM   1317  O   ASN B 172     -16.915 -29.880 -12.713  1.00 73.12           O  
ATOM   1318  CB  ASN B 172     -19.246 -28.360 -11.273  1.00 73.12           C  
ATOM   1319  CG  ASN B 172     -19.202 -28.280  -9.760  1.00 73.12           C  
ATOM   1320  ND2 ASN B 172     -20.337 -28.540  -9.120  1.00 73.12           N  
ATOM   1321  OD1 ASN B 172     -18.159 -27.987  -9.171  1.00 73.12           O  
ATOM   1322  N   ASN B 173     -17.671 -28.444 -14.249  1.00 76.59           N  
ATOM   1323  CA  ASN B 173     -17.297 -29.309 -15.364  1.00 76.59           C  
ATOM   1324  C   ASN B 173     -15.782 -29.368 -15.545  1.00 76.59           C  
ATOM   1325  O   ASN B 173     -15.267 -30.266 -16.212  1.00 76.59           O  
ATOM   1326  CB  ASN B 173     -17.968 -28.838 -16.656  1.00 76.59           C  
ATOM   1327  CG  ASN B 173     -19.478 -28.959 -16.607  1.00 76.59           C  
ATOM   1328  ND2 ASN B 173     -20.164 -28.149 -17.405  1.00 76.59           N  
ATOM   1329  OD1 ASN B 173     -20.024 -29.772 -15.858  1.00 76.59           O  
ATOM   1330  N   LEU B 174     -15.092 -28.472 -15.007  1.00 81.25           N  
ATOM   1331  CA  LEU B 174     -13.643 -28.410 -15.158  1.00 81.25           C  
ATOM   1332  C   LEU B 174     -12.947 -29.242 -14.086  1.00 81.25           C  
ATOM   1333  O   LEU B 174     -11.765 -29.570 -14.217  1.00 81.25           O  
ATOM   1334  CB  LEU B 174     -13.158 -26.959 -15.088  1.00 81.25           C  
ATOM   1335  CG  LEU B 174     -13.348 -26.119 -16.353  1.00 81.25           C  
ATOM   1336  CD1 LEU B 174     -13.792 -24.706 -15.988  1.00 81.25           C  
ATOM   1337  CD2 LEU B 174     -12.062 -26.087 -17.171  1.00 81.25           C  
ATOM   1338  N   CYS B 175     -13.594 -29.517 -13.062  1.00 82.90           N  
ATOM   1339  CA  CYS B 175     -13.009 -30.295 -11.977  1.00 82.90           C  
ATOM   1340  C   CYS B 175     -13.194 -31.789 -12.216  1.00 82.90           C  
ATOM   1341  O   CYS B 175     -14.136 -32.201 -12.894  1.00 82.90           O  
ATOM   1342  CB  CYS B 175     -13.633 -29.903 -10.638  1.00 82.90           C  
ATOM   1343  SG  CYS B 175     -13.309 -28.192 -10.158  1.00 82.90           S  
ATOM   1344  N   PRO B 176     -12.173 -32.476 -11.816  1.00 75.30           N  
ATOM   1345  CA  PRO B 176     -12.258 -33.923 -12.026  1.00 75.30           C  
ATOM   1346  C   PRO B 176     -13.521 -34.532 -11.423  1.00 75.30           C  
ATOM   1347  O   PRO B 176     -14.101 -33.966 -10.493  1.00 75.30           O  
ATOM   1348  CB  PRO B 176     -11.006 -34.455 -11.324  1.00 75.30           C  
ATOM   1349  CG  PRO B 176     -10.379 -33.251 -10.696  1.00 75.30           C  
ATOM   1350  CD  PRO B 176     -11.203 -32.047 -11.046  1.00 75.30           C  
ATOM   1351  N   SER B 177     -14.009 -35.663 -11.965  1.00 65.60           N  
ATOM   1352  CA  SER B 177     -15.248 -36.381 -11.688  1.00 65.60           C  
ATOM   1353  C   SER B 177     -15.299 -36.858 -10.240  1.00 65.60           C  
ATOM   1354  O   SER B 177     -14.311 -37.376  -9.716  1.00 65.60           O  
ATOM   1355  CB  SER B 177     -15.398 -37.576 -12.631  1.00 65.60           C  
ATOM   1356  OG  SER B 177     -15.389 -37.153 -13.983  1.00 65.60           O  
ATOM   1357  N   GLY B 178     -16.440 -36.499  -9.524  1.00 61.20           N  
ATOM   1358  CA  GLY B 178     -16.845 -36.998  -8.219  1.00 61.20           C  
ATOM   1359  C   GLY B 178     -16.371 -36.122  -7.075  1.00 61.20           C  
ATOM   1360  O   GLY B 178     -16.413 -36.533  -5.913  1.00 61.20           O  
ATOM   1361  N   SER B 179     -15.556 -35.155  -7.413  1.00 61.69           N  
ATOM   1362  CA  SER B 179     -14.986 -34.454  -6.268  1.00 61.69           C  
ATOM   1363  C   SER B 179     -16.008 -33.521  -5.626  1.00 61.69           C  
ATOM   1364  O   SER B 179     -16.661 -32.737  -6.317  1.00 61.69           O  
ATOM   1365  CB  SER B 179     -13.749 -33.657  -6.690  1.00 61.69           C  
ATOM   1366  OG  SER B 179     -14.098 -32.637  -7.610  1.00 61.69           O  
ATOM   1367  N   ASN B 180     -16.596 -34.024  -4.630  1.00 63.82           N  
ATOM   1368  CA  ASN B 180     -17.411 -33.164  -3.779  1.00 63.82           C  
ATOM   1369  C   ASN B 180     -16.667 -31.889  -3.391  1.00 63.82           C  
ATOM   1370  O   ASN B 180     -15.435 -31.853  -3.415  1.00 63.82           O  
ATOM   1371  CB  ASN B 180     -17.860 -33.919  -2.525  1.00 63.82           C  
ATOM   1372  CG  ASN B 180     -19.069 -34.799  -2.775  1.00 63.82           C  
ATOM   1373  ND2 ASN B 180     -19.318 -35.734  -1.867  1.00 63.82           N  
ATOM   1374  OD1 ASN B 180     -19.772 -34.640  -3.776  1.00 63.82           O  
ATOM   1375  N   ILE B 181     -17.353 -30.751  -3.379  1.00 63.34           N  
ATOM   1376  CA  ILE B 181     -16.819 -29.432  -3.059  1.00 63.34           C  
ATOM   1377  C   ILE B 181     -15.874 -29.536  -1.864  1.00 63.34           C  
ATOM   1378  O   ILE B 181     -14.776 -28.974  -1.882  1.00 63.34           O  
ATOM   1379  CB  ILE B 181     -17.949 -28.421  -2.764  1.00 63.34           C  
ATOM   1380  CG1 ILE B 181     -18.845 -28.247  -3.995  1.00 63.34           C  
ATOM   1381  CG2 ILE B 181     -17.368 -27.077  -2.314  1.00 63.34           C  
ATOM   1382  CD1 ILE B 181     -20.128 -27.473  -3.723  1.00 63.34           C  
ATOM   1383  N   ILE B 182     -16.210 -30.284  -0.945  1.00 65.52           N  
ATOM   1384  CA  ILE B 182     -15.434 -30.403   0.285  1.00 65.52           C  
ATOM   1385  C   ILE B 182     -14.160 -31.202   0.016  1.00 65.52           C  
ATOM   1386  O   ILE B 182     -13.091 -30.870   0.533  1.00 65.52           O  
ATOM   1387  CB  ILE B 182     -16.257 -31.070   1.409  1.00 65.52           C  
ATOM   1388  CG1 ILE B 182     -17.465 -30.199   1.775  1.00 65.52           C  
ATOM   1389  CG2 ILE B 182     -15.381 -31.332   2.637  1.00 65.52           C  
ATOM   1390  CD1 ILE B 182     -18.404 -30.837   2.790  1.00 65.52           C  
ATOM   1391  N   SER B 183     -14.341 -32.207  -0.747  1.00 69.02           N  
ATOM   1392  CA  SER B 183     -13.170 -33.018  -1.066  1.00 69.02           C  
ATOM   1393  C   SER B 183     -12.136 -32.213  -1.844  1.00 69.02           C  
ATOM   1394  O   SER B 183     -10.932 -32.351  -1.614  1.00 69.02           O  
ATOM   1395  CB  SER B 183     -13.577 -34.253  -1.870  1.00 69.02           C  
ATOM   1396  OG  SER B 183     -14.026 -33.887  -3.164  1.00 69.02           O  
ATOM   1397  N   ASN B 184     -12.649 -31.390  -2.688  1.00 66.39           N  
ATOM   1398  CA  ASN B 184     -11.745 -30.568  -3.484  1.00 66.39           C  
ATOM   1399  C   ASN B 184     -11.057 -29.504  -2.633  1.00 66.39           C  
ATOM   1400  O   ASN B 184      -9.945 -29.076  -2.945  1.00 66.39           O  
ATOM   1401  CB  ASN B 184     -12.496 -29.913  -4.646  1.00 66.39           C  
ATOM   1402  CG  ASN B 184     -12.685 -30.852  -5.820  1.00 66.39           C  
ATOM   1403  ND2 ASN B 184     -13.480 -30.429  -6.797  1.00 66.39           N  
ATOM   1404  OD1 ASN B 184     -12.123 -31.950  -5.852  1.00 66.39           O  
ATOM   1405  N   LEU B 185     -11.694 -29.098  -1.622  1.00 66.80           N  
ATOM   1406  CA  LEU B 185     -11.127 -28.084  -0.740  1.00 66.80           C  
ATOM   1407  C   LEU B 185      -9.988 -28.664   0.091  1.00 66.80           C  
ATOM   1408  O   LEU B 185      -9.046 -27.951   0.443  1.00 66.80           O  
ATOM   1409  CB  LEU B 185     -12.207 -27.512   0.182  1.00 66.80           C  
ATOM   1410  CG  LEU B 185     -12.652 -26.076  -0.104  1.00 66.80           C  
ATOM   1411  CD1 LEU B 185     -14.157 -26.023  -0.340  1.00 66.80           C  
ATOM   1412  CD2 LEU B 185     -12.252 -25.155   1.043  1.00 66.80           C  
ATOM   1413  N   PHE B 186     -10.096 -29.973   0.243  1.00 68.35           N  
ATOM   1414  CA  PHE B 186      -9.093 -30.596   1.099  1.00 68.35           C  
ATOM   1415  C   PHE B 186      -8.004 -31.257   0.263  1.00 68.35           C  
ATOM   1416  O   PHE B 186      -6.990 -31.709   0.800  1.00 68.35           O  
ATOM   1417  CB  PHE B 186      -9.743 -31.630   2.025  1.00 68.35           C  
ATOM   1418  CG  PHE B 186     -10.636 -31.026   3.076  1.00 68.35           C  
ATOM   1419  CD1 PHE B 186     -10.100 -30.276   4.116  1.00 68.35           C  
ATOM   1420  CD2 PHE B 186     -12.011 -31.209   3.022  1.00 68.35           C  
ATOM   1421  CE1 PHE B 186     -10.924 -29.717   5.090  1.00 68.35           C  
ATOM   1422  CE2 PHE B 186     -12.841 -30.652   3.992  1.00 68.35           C  
ATOM   1423  CZ  PHE B 186     -12.295 -29.908   5.025  1.00 68.35           C  
ATOM   1424  N   LYS B 187      -8.319 -31.278  -0.968  1.00 74.02           N  
ATOM   1425  CA  LYS B 187      -7.301 -31.803  -1.873  1.00 74.02           C  
ATOM   1426  C   LYS B 187      -6.285 -30.726  -2.242  1.00 74.02           C  
ATOM   1427  O   LYS B 187      -6.569 -29.532  -2.128  1.00 74.02           O  
ATOM   1428  CB  LYS B 187      -7.948 -32.370  -3.137  1.00 74.02           C  
ATOM   1429  CG  LYS B 187      -8.467 -33.791  -2.984  1.00 74.02           C  
ATOM   1430  CD  LYS B 187      -9.034 -34.325  -4.294  1.00 74.02           C  
ATOM   1431  CE  LYS B 187      -9.605 -35.727  -4.128  1.00 74.02           C  
ATOM   1432  NZ  LYS B 187     -10.253 -36.213  -5.383  1.00 74.02           N  
ATOM   1433  N   GLU B 188      -5.145 -31.113  -2.471  1.00 79.04           N  
ATOM   1434  CA  GLU B 188      -4.088 -30.204  -2.902  1.00 79.04           C  
ATOM   1435  C   GLU B 188      -4.469 -29.490  -4.197  1.00 79.04           C  
ATOM   1436  O   GLU B 188      -5.110 -30.077  -5.070  1.00 79.04           O  
ATOM   1437  CB  GLU B 188      -2.771 -30.960  -3.087  1.00 79.04           C  
ATOM   1438  CG  GLU B 188      -2.144 -31.431  -1.783  1.00 79.04           C  
ATOM   1439  CD  GLU B 188      -0.872 -32.239  -1.985  1.00 79.04           C  
ATOM   1440  OE1 GLU B 188      -0.232 -32.625  -0.981  1.00 79.04           O  
ATOM   1441  OE2 GLU B 188      -0.511 -32.485  -3.157  1.00 79.04           O  
ATOM   1442  N   ASP B 189      -4.216 -28.240  -4.271  1.00 82.92           N  
ATOM   1443  CA  ASP B 189      -4.499 -27.441  -5.459  1.00 82.92           C  
ATOM   1444  C   ASP B 189      -3.474 -27.709  -6.558  1.00 82.92           C  
ATOM   1445  O   ASP B 189      -2.515 -28.456  -6.352  1.00 82.92           O  
ATOM   1446  CB  ASP B 189      -4.521 -25.951  -5.112  1.00 82.92           C  
ATOM   1447  CG  ASP B 189      -3.266 -25.492  -4.392  1.00 82.92           C  
ATOM   1448  OD1 ASP B 189      -2.154 -25.917  -4.773  1.00 82.92           O  
ATOM   1449  OD2 ASP B 189      -3.389 -24.701  -3.432  1.00 82.92           O  
ATOM   1450  N   CYS B 190      -3.719 -27.259  -7.657  1.00 87.74           N  
ATOM   1451  CA  CYS B 190      -2.898 -27.538  -8.829  1.00 87.74           C  
ATOM   1452  C   CYS B 190      -1.512 -26.918  -8.685  1.00 87.74           C  
ATOM   1453  O   CYS B 190      -0.524 -27.481  -9.158  1.00 87.74           O  
ATOM   1454  CB  CYS B 190      -3.573 -27.011 -10.094  1.00 87.74           C  
ATOM   1455  SG  CYS B 190      -5.009 -27.977 -10.609  1.00 87.74           S  
ATOM   1456  N   HIS B 191      -1.442 -25.745  -8.047  1.00 88.56           N  
ATOM   1457  CA  HIS B 191      -0.143 -25.120  -7.830  1.00 88.56           C  
ATOM   1458  C   HIS B 191       0.746 -25.988  -6.945  1.00 88.56           C  
ATOM   1459  O   HIS B 191       1.933 -26.164  -7.233  1.00 88.56           O  
ATOM   1460  CB  HIS B 191      -0.313 -23.735  -7.204  1.00 88.56           C  
ATOM   1461  CG  HIS B 191      -0.607 -22.658  -8.199  1.00 88.56           C  
ATOM   1462  CD2 HIS B 191      -1.063 -22.724  -9.472  1.00 88.56           C  
ATOM   1463  ND1 HIS B 191      -0.430 -21.319  -7.921  1.00 88.56           N  
ATOM   1464  CE1 HIS B 191      -0.766 -20.607  -8.984  1.00 88.56           C  
ATOM   1465  NE2 HIS B 191      -1.154 -21.436  -9.938  1.00 88.56           N  
ATOM   1466  N   GLN B 192       0.188 -26.551  -5.915  1.00 86.26           N  
ATOM   1467  CA  GLN B 192       0.931 -27.440  -5.027  1.00 86.26           C  
ATOM   1468  C   GLN B 192       1.333 -28.726  -5.745  1.00 86.26           C  
ATOM   1469  O   GLN B 192       2.455 -29.208  -5.582  1.00 86.26           O  
ATOM   1470  CB  GLN B 192       0.104 -27.769  -3.783  1.00 86.26           C  
ATOM   1471  CG  GLN B 192       0.052 -26.640  -2.762  1.00 86.26           C  
ATOM   1472  CD  GLN B 192      -0.831 -26.964  -1.572  1.00 86.26           C  
ATOM   1473  NE2 GLN B 192      -0.842 -26.078  -0.582  1.00 86.26           N  
ATOM   1474  OE1 GLN B 192      -1.498 -28.003  -1.542  1.00 86.26           O  
ATOM   1475  N   LYS B 193       0.477 -29.197  -6.517  1.00 87.99           N  
ATOM   1476  CA  LYS B 193       0.756 -30.422  -7.261  1.00 87.99           C  
ATOM   1477  C   LYS B 193       1.859 -30.201  -8.291  1.00 87.99           C  
ATOM   1478  O   LYS B 193       2.696 -31.079  -8.511  1.00 87.99           O  
ATOM   1479  CB  LYS B 193      -0.512 -30.930  -7.951  1.00 87.99           C  
ATOM   1480  CG  LYS B 193      -1.543 -31.515  -6.998  1.00 87.99           C  
ATOM   1481  CD  LYS B 193      -1.150 -32.912  -6.538  1.00 87.99           C  
ATOM   1482  CE  LYS B 193      -2.243 -33.551  -5.692  1.00 87.99           C  
ATOM   1483  NZ  LYS B 193      -1.885 -34.942  -5.282  1.00 87.99           N  
ATOM   1484  N   ILE B 194       1.842 -29.033  -8.880  1.00 89.57           N  
ATOM   1485  CA  ILE B 194       2.866 -28.682  -9.859  1.00 89.57           C  
ATOM   1486  C   ILE B 194       4.218 -28.541  -9.162  1.00 89.57           C  
ATOM   1487  O   ILE B 194       5.229 -29.057  -9.643  1.00 89.57           O  
ATOM   1488  CB  ILE B 194       2.510 -27.376 -10.605  1.00 89.57           C  
ATOM   1489  CG1 ILE B 194       1.311 -27.603 -11.534  1.00 89.57           C  
ATOM   1490  CG2 ILE B 194       3.718 -26.855 -11.388  1.00 89.57           C  
ATOM   1491  CD1 ILE B 194       0.745 -26.326 -12.138  1.00 89.57           C  
ATOM   1492  N   ASP B 195       4.187 -27.937  -8.065  1.00 88.73           N  
ATOM   1493  CA  ASP B 195       5.414 -27.810  -7.285  1.00 88.73           C  
ATOM   1494  C   ASP B 195       5.914 -29.176  -6.822  1.00 88.73           C  
ATOM   1495  O   ASP B 195       7.118 -29.442  -6.843  1.00 88.73           O  
ATOM   1496  CB  ASP B 195       5.192 -26.895  -6.079  1.00 88.73           C  
ATOM   1497  CG  ASP B 195       5.164 -25.422  -6.449  1.00 88.73           C  
ATOM   1498  OD1 ASP B 195       5.721 -25.047  -7.503  1.00 88.73           O  
ATOM   1499  OD2 ASP B 195       4.580 -24.629  -5.678  1.00 88.73           O  
ATOM   1500  N   ASP B 196       5.026 -30.000  -6.393  1.00 88.20           N  
ATOM   1501  CA  ASP B 196       5.394 -31.345  -5.962  1.00 88.20           C  
ATOM   1502  C   ASP B 196       5.969 -32.155  -7.123  1.00 88.20           C  
ATOM   1503  O   ASP B 196       6.892 -32.950  -6.934  1.00 88.20           O  
ATOM   1504  CB  ASP B 196       4.184 -32.067  -5.366  1.00 88.20           C  
ATOM   1505  CG  ASP B 196       4.557 -33.340  -4.628  1.00 88.20           C  
ATOM   1506  OD1 ASP B 196       5.641 -33.391  -4.007  1.00 88.20           O  
ATOM   1507  OD2 ASP B 196       3.763 -34.304  -4.670  1.00 88.20           O  
ATOM   1508  N   LEU B 197       5.416 -31.936  -8.231  1.00 86.71           N  
ATOM   1509  CA  LEU B 197       5.891 -32.630  -9.422  1.00 86.71           C  
ATOM   1510  C   LEU B 197       7.340 -32.262  -9.724  1.00 86.71           C  
ATOM   1511  O   LEU B 197       8.144 -33.128 -10.077  1.00 86.71           O  
ATOM   1512  CB  LEU B 197       5.005 -32.297 -10.626  1.00 86.71           C  
ATOM   1513  CG  LEU B 197       5.226 -33.139 -11.883  1.00 86.71           C  
ATOM   1514  CD1 LEU B 197       4.043 -34.075 -12.109  1.00 86.71           C  
ATOM   1515  CD2 LEU B 197       5.443 -32.242 -13.097  1.00 86.71           C  
ATOM   1516  N   PHE B 198       7.765 -31.010  -9.486  1.00 87.54           N  
ATOM   1517  CA  PHE B 198       9.084 -30.519  -9.865  1.00 87.54           C  
ATOM   1518  C   PHE B 198      10.029 -30.528  -8.670  1.00 87.54           C  
ATOM   1519  O   PHE B 198      11.235 -30.322  -8.825  1.00 87.54           O  
ATOM   1520  CB  PHE B 198       8.986 -29.105 -10.447  1.00 87.54           C  
ATOM   1521  CG  PHE B 198       8.463 -29.063 -11.858  1.00 87.54           C  
ATOM   1522  CD1 PHE B 198       9.300 -29.338 -12.932  1.00 87.54           C  
ATOM   1523  CD2 PHE B 198       7.134 -28.749 -12.109  1.00 87.54           C  
ATOM   1524  CE1 PHE B 198       8.819 -29.300 -14.238  1.00 87.54           C  
ATOM   1525  CE2 PHE B 198       6.647 -28.709 -13.412  1.00 87.54           C  
ATOM   1526  CZ  PHE B 198       7.491 -28.984 -14.475  1.00 87.54           C  
ATOM   1527  N   SER B 199       9.500 -30.742  -7.504  1.00 82.86           N  
ATOM   1528  CA  SER B 199      10.366 -30.810  -6.331  1.00 82.86           C  
ATOM   1529  C   SER B 199      10.434 -32.229  -5.776  1.00 82.86           C  
ATOM   1530  O   SER B 199      11.517 -32.809  -5.669  1.00 82.86           O  
ATOM   1531  CB  SER B 199       9.876 -29.851  -5.245  1.00 82.86           C  
ATOM   1532  OG  SER B 199       9.902 -28.512  -5.707  1.00 82.86           O  
ATOM   1533  N   GLY B 200       9.342 -32.878  -5.465  1.00 80.41           N  
ATOM   1534  CA  GLY B 200       9.296 -34.195  -4.850  1.00 80.41           C  
ATOM   1535  C   GLY B 200       9.214 -35.324  -5.860  1.00 80.41           C  
ATOM   1536  O   GLY B 200       9.704 -36.426  -5.608  1.00 80.41           O  
ATOM   1537  N   LYS B 201       8.642 -35.102  -6.978  1.00 83.47           N  
ATOM   1538  CA  LYS B 201       8.428 -36.144  -7.978  1.00 83.47           C  
ATOM   1539  C   LYS B 201       9.278 -35.895  -9.221  1.00 83.47           C  
ATOM   1540  O   LYS B 201       8.912 -36.311 -10.323  1.00 83.47           O  
ATOM   1541  CB  LYS B 201       6.950 -36.225  -8.361  1.00 83.47           C  
ATOM   1542  CG  LYS B 201       6.039 -36.663  -7.224  1.00 83.47           C  
ATOM   1543  CD  LYS B 201       4.604 -36.849  -7.697  1.00 83.47           C  
ATOM   1544  CE  LYS B 201       3.691 -37.288  -6.560  1.00 83.47           C  
ATOM   1545  NZ  LYS B 201       2.285 -37.490  -7.024  1.00 83.47           N  
ATOM   1546  N   LEU B 202      10.337 -35.196  -9.061  1.00 85.12           N  
ATOM   1547  CA  LEU B 202      11.258 -34.895 -10.151  1.00 85.12           C  
ATOM   1548  C   LEU B 202      11.845 -36.174 -10.737  1.00 85.12           C  
ATOM   1549  O   LEU B 202      12.234 -36.206 -11.906  1.00 85.12           O  
ATOM   1550  CB  LEU B 202      12.384 -33.979  -9.664  1.00 85.12           C  
ATOM   1551  CG  LEU B 202      13.133 -33.192 -10.741  1.00 85.12           C  
ATOM   1552  CD1 LEU B 202      12.360 -31.931 -11.108  1.00 85.12           C  
ATOM   1553  CD2 LEU B 202      14.541 -32.845 -10.269  1.00 85.12           C  
ATOM   1554  N   TYR B 203      11.897 -37.235  -9.931  1.00 85.19           N  
ATOM   1555  CA  TYR B 203      12.432 -38.514 -10.384  1.00 85.19           C  
ATOM   1556  C   TYR B 203      11.583 -39.094 -11.508  1.00 85.19           C  
ATOM   1557  O   TYR B 203      12.105 -39.750 -12.413  1.00 85.19           O  
ATOM   1558  CB  TYR B 203      12.507 -39.508  -9.220  1.00 85.19           C  
ATOM   1559  CG  TYR B 203      11.162 -40.039  -8.790  1.00 85.19           C  
ATOM   1560  CD1 TYR B 203      10.445 -39.430  -7.763  1.00 85.19           C  
ATOM   1561  CD2 TYR B 203      10.604 -41.154  -9.410  1.00 85.19           C  
ATOM   1562  CE1 TYR B 203       9.206 -39.918  -7.362  1.00 85.19           C  
ATOM   1563  CE2 TYR B 203       9.366 -41.651  -9.017  1.00 85.19           C  
ATOM   1564  CZ  TYR B 203       8.675 -41.027  -7.994  1.00 85.19           C  
ATOM   1565  OH  TYR B 203       7.449 -41.515  -7.601  1.00 85.19           O  
ATOM   1566  N   LEU B 204      10.361 -38.788 -11.519  1.00 86.46           N  
ATOM   1567  CA  LEU B 204       9.485 -39.265 -12.584  1.00 86.46           C  
ATOM   1568  C   LEU B 204       9.849 -38.619 -13.917  1.00 86.46           C  
ATOM   1569  O   LEU B 204       9.900 -39.296 -14.946  1.00 86.46           O  
ATOM   1570  CB  LEU B 204       8.021 -38.974 -12.245  1.00 86.46           C  
ATOM   1571  CG  LEU B 204       7.429 -39.756 -11.073  1.00 86.46           C  
ATOM   1572  CD1 LEU B 204       6.045 -39.218 -10.723  1.00 86.46           C  
ATOM   1573  CD2 LEU B 204       7.362 -41.243 -11.401  1.00 86.46           C  
ATOM   1574  N   ILE B 205      10.137 -37.347 -13.848  1.00 85.15           N  
ATOM   1575  CA  ILE B 205      10.558 -36.623 -15.043  1.00 85.15           C  
ATOM   1576  C   ILE B 205      11.936 -37.110 -15.483  1.00 85.15           C  
ATOM   1577  O   ILE B 205      12.193 -37.270 -16.679  1.00 85.15           O  
ATOM   1578  CB  ILE B 205      10.579 -35.098 -14.801  1.00 85.15           C  
ATOM   1579  CG1 ILE B 205       9.178 -34.595 -14.435  1.00 85.15           C  
ATOM   1580  CG2 ILE B 205      11.120 -34.363 -16.031  1.00 85.15           C  
ATOM   1581  CD1 ILE B 205       9.133 -33.130 -14.022  1.00 85.15           C  
ATOM   1582  N   GLY B 206      12.759 -37.384 -14.482  1.00 86.50           N  
ATOM   1583  CA  GLY B 206      14.068 -37.941 -14.788  1.00 86.50           C  
ATOM   1584  C   GLY B 206      13.997 -39.309 -15.439  1.00 86.50           C  
ATOM   1585  O   GLY B 206      14.706 -39.577 -16.412  1.00 86.50           O  
ATOM   1586  N   ILE B 207      13.101 -40.123 -14.975  1.00 89.17           N  
ATOM   1587  CA  ILE B 207      12.922 -41.457 -15.538  1.00 89.17           C  
ATOM   1588  C   ILE B 207      12.413 -41.346 -16.974  1.00 89.17           C  
ATOM   1589  O   ILE B 207      12.925 -42.016 -17.874  1.00 89.17           O  
ATOM   1590  CB  ILE B 207      11.947 -42.303 -14.689  1.00 89.17           C  
ATOM   1591  CG1 ILE B 207      12.596 -42.684 -13.353  1.00 89.17           C  
ATOM   1592  CG2 ILE B 207      11.505 -43.552 -15.458  1.00 89.17           C  
ATOM   1593  CD1 ILE B 207      11.647 -43.360 -12.374  1.00 89.17           C  
ATOM   1594  N   ALA B 208      11.490 -40.500 -17.181  1.00 87.97           N  
ATOM   1595  CA  ALA B 208      10.957 -40.305 -18.527  1.00 87.97           C  
ATOM   1596  C   ALA B 208      12.034 -39.777 -19.472  1.00 87.97           C  
ATOM   1597  O   ALA B 208      12.139 -40.227 -20.615  1.00 87.97           O  
ATOM   1598  CB  ALA B 208       9.767 -39.350 -18.495  1.00 87.97           C  
ATOM   1599  N   ALA B 209      12.821 -38.870 -18.991  1.00 87.88           N  
ATOM   1600  CA  ALA B 209      13.903 -38.308 -19.794  1.00 87.88           C  
ATOM   1601  C   ALA B 209      14.937 -39.374 -20.146  1.00 87.88           C  
ATOM   1602  O   ALA B 209      15.419 -39.430 -21.279  1.00 87.88           O  
ATOM   1603  CB  ALA B 209      14.570 -37.150 -19.055  1.00 87.88           C  
ATOM   1604  N   ILE B 210      15.268 -40.210 -19.251  1.00 89.36           N  
ATOM   1605  CA  ILE B 210      16.242 -41.274 -19.465  1.00 89.36           C  
ATOM   1606  C   ILE B 210      15.684 -42.293 -20.455  1.00 89.36           C  
ATOM   1607  O   ILE B 210      16.403 -42.767 -21.339  1.00 89.36           O  
ATOM   1608  CB  ILE B 210      16.624 -41.969 -18.138  1.00 89.36           C  
ATOM   1609  CG1 ILE B 210      17.473 -41.032 -17.271  1.00 89.36           C  
ATOM   1610  CG2 ILE B 210      17.360 -43.283 -18.409  1.00 89.36           C  
ATOM   1611  CD1 ILE B 210      17.740 -41.562 -15.868  1.00 89.36           C  
ATOM   1612  N   VAL B 211      14.411 -42.636 -20.356  1.00 89.99           N  
ATOM   1613  CA  VAL B 211      13.773 -43.569 -21.278  1.00 89.99           C  
ATOM   1614  C   VAL B 211      13.844 -43.020 -22.701  1.00 89.99           C  
ATOM   1615  O   VAL B 211      14.231 -43.733 -23.630  1.00 89.99           O  
ATOM   1616  CB  VAL B 211      12.304 -43.841 -20.884  1.00 89.99           C  
ATOM   1617  CG1 VAL B 211      11.563 -44.549 -22.017  1.00 89.99           C  
ATOM   1618  CG2 VAL B 211      12.241 -44.667 -19.601  1.00 89.99           C  
ATOM   1619  N   VAL B 212      13.568 -41.766 -22.833  1.00 86.25           N  
ATOM   1620  CA  VAL B 212      13.625 -41.131 -24.145  1.00 86.25           C  
ATOM   1621  C   VAL B 212      15.064 -41.130 -24.656  1.00 86.25           C  
ATOM   1622  O   VAL B 212      15.310 -41.390 -25.836  1.00 86.25           O  
ATOM   1623  CB  VAL B 212      13.072 -39.689 -24.103  1.00 86.25           C  
ATOM   1624  CG1 VAL B 212      13.369 -38.959 -25.410  1.00 86.25           C  
ATOM   1625  CG2 VAL B 212      11.570 -39.702 -23.823  1.00 86.25           C  
ATOM   1626  N   ALA B 213      15.986 -40.946 -23.762  1.00 88.66           N  
ATOM   1627  CA  ALA B 213      17.398 -40.946 -24.133  1.00 88.66           C  
ATOM   1628  C   ALA B 213      17.848 -42.333 -24.582  1.00 88.66           C  
ATOM   1629  O   ALA B 213      18.566 -42.468 -25.576  1.00 88.66           O  
ATOM   1630  CB  ALA B 213      18.256 -40.463 -22.966  1.00 88.66           C  
ATOM   1631  N   VAL B 214      17.421 -43.345 -23.946  1.00 89.78           N  
ATOM   1632  CA  VAL B 214      17.787 -44.720 -24.271  1.00 89.78           C  
ATOM   1633  C   VAL B 214      17.198 -45.104 -25.626  1.00 89.78           C  
ATOM   1634  O   VAL B 214      17.875 -45.722 -26.451  1.00 89.78           O  
ATOM   1635  CB  VAL B 214      17.310 -45.708 -23.182  1.00 89.78           C  
ATOM   1636  CG1 VAL B 214      17.452 -47.151 -23.663  1.00 89.78           C  
ATOM   1637  CG2 VAL B 214      18.092 -45.492 -21.888  1.00 89.78           C  
ATOM   1638  N   ILE B 215      15.987 -44.731 -25.897  1.00 83.96           N  
ATOM   1639  CA  ILE B 215      15.342 -45.013 -27.175  1.00 83.96           C  
ATOM   1640  C   ILE B 215      16.091 -44.301 -28.299  1.00 83.96           C  
ATOM   1641  O   ILE B 215      16.289 -44.867 -29.377  1.00 83.96           O  
ATOM   1642  CB  ILE B 215      13.857 -44.586 -27.165  1.00 83.96           C  
ATOM   1643  CG1 ILE B 215      13.057 -45.454 -26.188  1.00 83.96           C  
ATOM   1644  CG2 ILE B 215      13.264 -44.661 -28.575  1.00 83.96           C  
ATOM   1645  CD1 ILE B 215      11.647 -44.946 -25.920  1.00 83.96           C  
ATOM   1646  N   MET B 216      16.554 -43.143 -28.003  1.00 84.96           N  
ATOM   1647  CA  MET B 216      17.295 -42.376 -28.999  1.00 84.96           C  
ATOM   1648  C   MET B 216      18.633 -43.037 -29.311  1.00 84.96           C  
ATOM   1649  O   MET B 216      19.044 -43.102 -30.472  1.00 84.96           O  
ATOM   1650  CB  MET B 216      17.520 -40.943 -28.517  1.00 84.96           C  
ATOM   1651  CG  MET B 216      16.371 -40.000 -28.834  1.00 84.96           C  
ATOM   1652  SD  MET B 216      16.725 -38.268 -28.342  1.00 84.96           S  
ATOM   1653  CE  MET B 216      15.080 -37.532 -28.560  1.00 84.96           C  
ATOM   1654  N   ILE B 217      19.298 -43.510 -28.351  1.00 86.70           N  
ATOM   1655  CA  ILE B 217      20.578 -44.185 -28.532  1.00 86.70           C  
ATOM   1656  C   ILE B 217      20.372 -45.481 -29.315  1.00 86.70           C  
ATOM   1657  O   ILE B 217      21.143 -45.793 -30.225  1.00 86.70           O  
ATOM   1658  CB  ILE B 217      21.259 -44.481 -27.177  1.00 86.70           C  
ATOM   1659  CG1 ILE B 217      21.669 -43.173 -26.490  1.00 86.70           C  
ATOM   1660  CG2 ILE B 217      22.467 -45.402 -27.369  1.00 86.70           C  
ATOM   1661  CD1 ILE B 217      22.159 -43.353 -25.060  1.00 86.70           C  
ATOM   1662  N   PHE B 218      19.394 -46.179 -28.970  1.00 85.00           N  
ATOM   1663  CA  PHE B 218      19.076 -47.413 -29.679  1.00 85.00           C  
ATOM   1664  C   PHE B 218      18.813 -47.138 -31.154  1.00 85.00           C  
ATOM   1665  O   PHE B 218      19.297 -47.866 -32.024  1.00 85.00           O  
ATOM   1666  CB  PHE B 218      17.861 -48.099 -29.048  1.00 85.00           C  
ATOM   1667  CG  PHE B 218      17.995 -49.594 -28.940  1.00 85.00           C  
ATOM   1668  CD1 PHE B 218      17.547 -50.423 -29.962  1.00 85.00           C  
ATOM   1669  CD2 PHE B 218      18.570 -50.172 -27.815  1.00 85.00           C  
ATOM   1670  CE1 PHE B 218      17.670 -51.806 -29.864  1.00 85.00           C  
ATOM   1671  CE2 PHE B 218      18.697 -51.554 -27.711  1.00 85.00           C  
ATOM   1672  CZ  PHE B 218      18.245 -52.369 -28.736  1.00 85.00           C  
ATOM   1673  N   GLU B 219      18.062 -46.094 -31.415  1.00 82.07           N  
ATOM   1674  CA  GLU B 219      17.778 -45.723 -32.797  1.00 82.07           C  
ATOM   1675  C   GLU B 219      19.048 -45.297 -33.526  1.00 82.07           C  
ATOM   1676  O   GLU B 219      19.209 -45.571 -34.717  1.00 82.07           O  
ATOM   1677  CB  GLU B 219      16.738 -44.601 -32.850  1.00 82.07           C  
ATOM   1678  CG  GLU B 219      15.315 -45.067 -32.578  1.00 82.07           C  
ATOM   1679  CD  GLU B 219      14.288 -43.952 -32.686  1.00 82.07           C  
ATOM   1680  OE1 GLU B 219      13.075 -44.249 -32.769  1.00 82.07           O  
ATOM   1681  OE2 GLU B 219      14.699 -42.770 -32.689  1.00 82.07           O  
ATOM   1682  N   MET B 220      19.925 -44.634 -32.820  1.00 83.13           N  
ATOM   1683  CA  MET B 220      21.200 -44.225 -33.401  1.00 83.13           C  
ATOM   1684  C   MET B 220      22.044 -45.441 -33.770  1.00 83.13           C  
ATOM   1685  O   MET B 220      22.613 -45.499 -34.861  1.00 83.13           O  
ATOM   1686  CB  MET B 220      21.971 -43.328 -32.432  1.00 83.13           C  
ATOM   1687  CG  MET B 220      21.481 -41.889 -32.408  1.00 83.13           C  
ATOM   1688  SD  MET B 220      22.527 -40.808 -31.356  1.00 83.13           S  
ATOM   1689  CE  MET B 220      21.934 -41.292 -29.711  1.00 83.13           C  
ATOM   1690  N   ILE B 221      22.031 -46.440 -32.960  1.00 82.77           N  
ATOM   1691  CA  ILE B 221      22.811 -47.651 -33.190  1.00 82.77           C  
ATOM   1692  C   ILE B 221      22.223 -48.428 -34.366  1.00 82.77           C  
ATOM   1693  O   ILE B 221      22.952 -48.839 -35.272  1.00 82.77           O  
ATOM   1694  CB  ILE B 221      22.856 -48.542 -31.928  1.00 82.77           C  
ATOM   1695  CG1 ILE B 221      23.635 -47.843 -30.809  1.00 82.77           C  
ATOM   1696  CG2 ILE B 221      23.468 -49.908 -32.252  1.00 82.77           C  
ATOM   1697  CD1 ILE B 221      23.575 -48.563 -29.468  1.00 82.77           C  
ATOM   1698  N   LEU B 222      20.954 -48.561 -34.371  1.00 80.96           N  
ATOM   1699  CA  LEU B 222      20.297 -49.310 -35.437  1.00 80.96           C  
ATOM   1700  C   LEU B 222      20.469 -48.608 -36.780  1.00 80.96           C  
ATOM   1701  O   LEU B 222      20.643 -49.264 -37.809  1.00 80.96           O  
ATOM   1702  CB  LEU B 222      18.807 -49.487 -35.128  1.00 80.96           C  
ATOM   1703  CG  LEU B 222      18.461 -50.437 -33.980  1.00 80.96           C  
ATOM   1704  CD1 LEU B 222      16.955 -50.455 -33.743  1.00 80.96           C  
ATOM   1705  CD2 LEU B 222      18.978 -51.841 -34.274  1.00 80.96           C  
ATOM   1706  N   SER B 223      20.393 -47.300 -36.766  1.00 77.20           N  
ATOM   1707  CA  SER B 223      20.581 -46.534 -37.994  1.00 77.20           C  
ATOM   1708  C   SER B 223      22.005 -46.675 -38.521  1.00 77.20           C  
ATOM   1709  O   SER B 223      22.216 -46.797 -39.730  1.00 77.20           O  
ATOM   1710  CB  SER B 223      20.260 -45.058 -37.760  1.00 77.20           C  
ATOM   1711  OG  SER B 223      18.879 -44.880 -37.493  1.00 77.20           O  
ATOM   1712  N   MET B 224      22.939 -46.762 -37.709  1.00 77.67           N  
ATOM   1713  CA  MET B 224      24.333 -46.919 -38.117  1.00 77.67           C  
ATOM   1714  C   MET B 224      24.592 -48.331 -38.632  1.00 77.67           C  
ATOM   1715  O   MET B 224      25.314 -48.515 -39.614  1.00 77.67           O  
ATOM   1716  CB  MET B 224      25.273 -46.608 -36.951  1.00 77.67           C  
ATOM   1717  CG  MET B 224      26.146 -45.384 -37.178  1.00 77.67           C  
ATOM   1718  SD  MET B 224      27.854 -45.615 -36.552  1.00 77.67           S  
ATOM   1719  CE  MET B 224      28.643 -44.122 -37.216  1.00 77.67           C  
ATOM   1720  N   VAL B 225      24.041 -49.335 -38.038  1.00 78.52           N  
ATOM   1721  CA  VAL B 225      24.206 -50.717 -38.474  1.00 78.52           C  
ATOM   1722  C   VAL B 225      23.573 -50.905 -39.850  1.00 78.52           C  
ATOM   1723  O   VAL B 225      24.137 -51.580 -40.713  1.00 78.52           O  
ATOM   1724  CB  VAL B 225      23.588 -51.709 -37.463  1.00 78.52           C  
ATOM   1725  CG1 VAL B 225      23.550 -53.120 -38.045  1.00 78.52           C  
ATOM   1726  CG2 VAL B 225      24.371 -51.690 -36.151  1.00 78.52           C  
ATOM   1727  N   LEU B 226      22.478 -50.299 -40.014  1.00 74.39           N  
ATOM   1728  CA  LEU B 226      21.801 -50.386 -41.304  1.00 74.39           C  
ATOM   1729  C   LEU B 226      22.588 -49.647 -42.381  1.00 74.39           C  
ATOM   1730  O   LEU B 226      22.697 -50.124 -43.512  1.00 74.39           O  
ATOM   1731  CB  LEU B 226      20.385 -49.812 -41.206  1.00 74.39           C  
ATOM   1732  CG  LEU B 226      19.465 -50.070 -42.400  1.00 74.39           C  
ATOM   1733  CD1 LEU B 226      19.008 -51.525 -42.413  1.00 74.39           C  
ATOM   1734  CD2 LEU B 226      18.268 -49.128 -42.366  1.00 74.39           C  
ATOM   1735  N   CYS B 227      23.088 -48.528 -41.989  1.00 72.99           N  
ATOM   1736  CA  CYS B 227      23.894 -47.753 -42.926  1.00 72.99           C  
ATOM   1737  C   CYS B 227      25.135 -48.530 -43.351  1.00 72.99           C  
ATOM   1738  O   CYS B 227      25.460 -48.589 -44.537  1.00 72.99           O  
ATOM   1739  CB  CYS B 227      24.305 -46.419 -42.304  1.00 72.99           C  
ATOM   1740  SG  CYS B 227      24.894 -45.205 -43.506  1.00 72.99           S  
ATOM   1741  N   CYS B 228      25.813 -49.175 -42.482  1.00 73.04           N  
ATOM   1742  CA  CYS B 228      27.012 -49.957 -42.764  1.00 73.04           C  
ATOM   1743  C   CYS B 228      26.668 -51.221 -43.542  1.00 73.04           C  
ATOM   1744  O   CYS B 228      27.426 -51.643 -44.416  1.00 73.04           O  
ATOM   1745  CB  CYS B 228      27.729 -50.325 -41.466  1.00 73.04           C  
ATOM   1746  SG  CYS B 228      28.515 -48.922 -40.644  1.00 73.04           S  
ATOM   1747  N   GLY B 229      25.571 -51.786 -43.204  1.00 72.33           N  
ATOM   1748  CA  GLY B 229      25.134 -52.963 -43.940  1.00 72.33           C  
ATOM   1749  C   GLY B 229      24.837 -52.677 -45.400  1.00 72.33           C  
ATOM   1750  O   GLY B 229      25.173 -53.478 -46.275  1.00 72.33           O  
ATOM   1751  N   ILE B 230      24.240 -51.601 -45.675  1.00 70.79           N  
ATOM   1752  CA  ILE B 230      23.934 -51.206 -47.046  1.00 70.79           C  
ATOM   1753  C   ILE B 230      25.226 -50.872 -47.787  1.00 70.79           C  
ATOM   1754  O   ILE B 230      25.386 -51.222 -48.959  1.00 70.79           O  
ATOM   1755  CB  ILE B 230      22.968 -50.001 -47.084  1.00 70.79           C  
ATOM   1756  CG1 ILE B 230      21.612 -50.386 -46.481  1.00 70.79           C  
ATOM   1757  CG2 ILE B 230      22.803 -49.486 -48.517  1.00 70.79           C  
ATOM   1758  CD1 ILE B 230      20.689 -49.201 -46.229  1.00 70.79           C  
ATOM   1759  N   ARG B 231      26.134 -50.225 -47.159  1.00 68.73           N  
ATOM   1760  CA  ARG B 231      27.410 -49.870 -47.774  1.00 68.73           C  
ATOM   1761  C   ARG B 231      28.210 -51.117 -48.133  1.00 68.73           C  
ATOM   1762  O   ARG B 231      28.826 -51.179 -49.200  1.00 68.73           O  
ATOM   1763  CB  ARG B 231      28.227 -48.975 -46.839  1.00 68.73           C  
ATOM   1764  CG  ARG B 231      29.463 -48.373 -47.487  1.00 68.73           C  
ATOM   1765  CD  ARG B 231      30.209 -47.453 -46.533  1.00 68.73           C  
ATOM   1766  NE  ARG B 231      31.553 -47.946 -46.246  1.00 68.73           N  
ATOM   1767  CZ  ARG B 231      32.414 -47.364 -45.417  1.00 68.73           C  
ATOM   1768  NH1 ARG B 231      32.088 -46.250 -44.772  1.00 68.73           N  
ATOM   1769  NH2 ARG B 231      33.613 -47.899 -45.230  1.00 68.73           N  
ATOM   1770  N   ASN B 232      28.183 -52.060 -47.206  1.00 66.30           N  
ATOM   1771  CA  ASN B 232      28.935 -53.289 -47.440  1.00 66.30           C  
ATOM   1772  C   ASN B 232      28.288 -54.143 -48.526  1.00 66.30           C  
ATOM   1773  O   ASN B 232      28.978 -54.869 -49.243  1.00 66.30           O  
ATOM   1774  CB  ASN B 232      29.070 -54.090 -46.143  1.00 66.30           C  
ATOM   1775  CG  ASN B 232      30.444 -54.712 -45.981  1.00 66.30           C  
ATOM   1776  ND2 ASN B 232      30.597 -55.554 -44.966  1.00 66.30           N  
ATOM   1777  OD1 ASN B 232      31.359 -54.437 -46.761  1.00 66.30           O  
ATOM   1778  N   SER B 233      26.999 -54.051 -48.577  1.00 62.10           N  
ATOM   1779  CA  SER B 233      26.319 -54.828 -49.609  1.00 62.10           C  
ATOM   1780  C   SER B 233      26.516 -54.208 -50.989  1.00 62.10           C  
ATOM   1781  O   SER B 233      26.344 -54.880 -52.008  1.00 62.10           O  
ATOM   1782  CB  SER B 233      24.826 -54.940 -49.300  1.00 62.10           C  
ATOM   1783  OG  SER B 233      24.197 -53.673 -49.393  1.00 62.10           O  
ATOM   1784  N   SER B 234      26.644 -52.911 -51.046  1.00 57.15           N  
ATOM   1785  CA  SER B 234      26.864 -52.275 -52.342  1.00 57.15           C  
ATOM   1786  C   SER B 234      28.270 -52.555 -52.862  1.00 57.15           C  
ATOM   1787  O   SER B 234      28.562 -52.317 -54.036  1.00 57.15           O  
ATOM   1788  CB  SER B 234      26.637 -50.767 -52.245  1.00 57.15           C  
ATOM   1789  OG  SER B 234      27.597 -50.167 -51.393  1.00 57.15           O  
ATOM   1790  N   VAL B 235      29.231 -52.722 -52.047  1.00 51.50           N  
ATOM   1791  CA  VAL B 235      30.583 -52.992 -52.524  1.00 51.50           C  
ATOM   1792  C   VAL B 235      30.668 -54.422 -53.056  1.00 51.50           C  
ATOM   1793  O   VAL B 235      31.437 -54.703 -53.977  1.00 51.50           O  
ATOM   1794  CB  VAL B 235      31.632 -52.775 -51.411  1.00 51.50           C  
ATOM   1795  CG1 VAL B 235      33.035 -53.103 -51.919  1.00 51.50           C  
ATOM   1796  CG2 VAL B 235      31.570 -51.339 -50.893  1.00 51.50           C  
ATOM   1797  N   TYR B 236      29.911 -55.387 -52.523  1.00 38.43           N  
ATOM   1798  CA  TYR B 236      30.014 -56.671 -53.206  1.00 38.43           C  
ATOM   1799  C   TYR B 236      29.008 -56.766 -54.345  1.00 38.43           C  
ATOM   1800  O   TYR B 236      27.913 -56.204 -54.264  1.00 38.43           O  
ATOM   1801  CB  TYR B 236      29.795 -57.823 -52.219  1.00 38.43           C  
ATOM   1802  CG  TYR B 236      30.957 -58.049 -51.283  1.00 38.43           C  
ATOM   1803  CD1 TYR B 236      32.081 -58.763 -51.694  1.00 38.43           C  
ATOM   1804  CD2 TYR B 236      30.934 -57.550 -49.985  1.00 38.43           C  
ATOM   1805  CE1 TYR B 236      33.153 -58.976 -50.835  1.00 38.43           C  
ATOM   1806  CE2 TYR B 236      32.001 -57.756 -49.116  1.00 38.43           C  
ATOM   1807  CZ  TYR B 236      33.104 -58.469 -49.549  1.00 38.43           C  
ATOM   1808  OH  TYR B 236      34.163 -58.676 -48.693  1.00 38.43           O  
TER   
ATOM   1809  N   CYS C   1      -2.046  -9.310   2.398  1.00 91.98           N  
ATOM   1810  CA  CYS C   1      -1.480  -8.364   3.353  1.00 91.98           C  
ATOM   1811  C   CYS C   1      -2.339  -8.278   4.609  1.00 91.98           C  
ATOM   1812  O   CYS C   1      -1.889  -7.778   5.641  1.00 91.98           O  
ATOM   1813  CB  CYS C   1      -1.345  -6.980   2.720  1.00 91.98           C  
ATOM   1814  SG  CYS C   1       0.279  -6.668   1.994  1.00 91.98           S  
ATOM   1815  N   VAL C   2      -3.528  -8.759   4.570  1.00 94.92           N  
ATOM   1816  CA  VAL C   2      -4.496  -8.570   5.646  1.00 94.92           C  
ATOM   1817  C   VAL C   2      -4.070  -9.374   6.872  1.00 94.92           C  
ATOM   1818  O   VAL C   2      -4.433  -9.037   8.001  1.00 94.92           O  
ATOM   1819  CB  VAL C   2      -5.919  -8.980   5.207  1.00 94.92           C  
ATOM   1820  CG1 VAL C   2      -6.488  -7.972   4.210  1.00 94.92           C  
ATOM   1821  CG2 VAL C   2      -5.909 -10.383   4.605  1.00 94.92           C  
ATOM   1822  N   ILE C   3      -3.304 -10.384   6.649  1.00 94.73           N  
ATOM   1823  CA  ILE C   3      -2.836 -11.243   7.732  1.00 94.73           C  
ATOM   1824  C   ILE C   3      -1.873 -10.464   8.627  1.00 94.73           C  
ATOM   1825  O   ILE C   3      -1.564 -10.896   9.739  1.00 94.73           O  
ATOM   1826  CB  ILE C   3      -2.152 -12.518   7.189  1.00 94.73           C  
ATOM   1827  CG1 ILE C   3      -2.165 -13.623   8.251  1.00 94.73           C  
ATOM   1828  CG2 ILE C   3      -0.722 -12.211   6.735  1.00 94.73           C  
ATOM   1829  CD1 ILE C   3      -2.360 -15.023   7.683  1.00 94.73           C  
ATOM   1830  N   CYS C   4      -1.350  -9.406   8.162  1.00 95.72           N  
ATOM   1831  CA  CYS C   4      -0.443  -8.558   8.929  1.00 95.72           C  
ATOM   1832  C   CYS C   4      -1.197  -7.787  10.006  1.00 95.72           C  
ATOM   1833  O   CYS C   4      -0.583  -7.170  10.878  1.00 95.72           O  
ATOM   1834  CB  CYS C   4       0.288  -7.583   8.007  1.00 95.72           C  
ATOM   1835  SG  CYS C   4       1.323  -8.391   6.767  1.00 95.72           S  
ATOM   1836  N   ASP C   5      -2.426  -7.684   9.955  1.00 95.71           N  
ATOM   1837  CA  ASP C   5      -3.275  -7.088  10.982  1.00 95.71           C  
ATOM   1838  C   ASP C   5      -3.529  -8.071  12.123  1.00 95.71           C  
ATOM   1839  O   ASP C   5      -4.115  -9.136  11.912  1.00 95.71           O  
ATOM   1840  CB  ASP C   5      -4.602  -6.625  10.380  1.00 95.71           C  
ATOM   1841  CG  ASP C   5      -5.412  -5.757  11.327  1.00 95.71           C  
ATOM   1842  OD1 ASP C   5      -5.329  -5.956  12.559  1.00 95.71           O  
ATOM   1843  OD2 ASP C   5      -6.143  -4.869  10.838  1.00 95.71           O  
ATOM   1844  N   PRO C   6      -3.181  -7.739  13.315  1.00 95.46           N  
ATOM   1845  CA  PRO C   6      -3.390  -8.626  14.462  1.00 95.46           C  
ATOM   1846  C   PRO C   6      -4.856  -9.003  14.657  1.00 95.46           C  
ATOM   1847  O   PRO C   6      -5.157 -10.102  15.130  1.00 95.46           O  
ATOM   1848  CB  PRO C   6      -2.877  -7.801  15.644  1.00 95.46           C  
ATOM   1849  CG  PRO C   6      -1.934  -6.811  15.040  1.00 95.46           C  
ATOM   1850  CD  PRO C   6      -2.403  -6.494  13.648  1.00 95.46           C  
ATOM   1851  N   SER C   7      -5.717  -8.134  14.349  1.00 96.51           N  
ATOM   1852  CA  SER C   7      -7.142  -8.411  14.493  1.00 96.51           C  
ATOM   1853  C   SER C   7      -7.571  -9.575  13.605  1.00 96.51           C  
ATOM   1854  O   SER C   7      -8.435 -10.367  13.985  1.00 96.51           O  
ATOM   1855  CB  SER C   7      -7.968  -7.169  14.155  1.00 96.51           C  
ATOM   1856  OG  SER C   7      -7.621  -6.088  15.001  1.00 96.51           O  
ATOM   1857  N   VAL C   8      -7.013  -9.670  12.479  1.00 97.02           N  
ATOM   1858  CA  VAL C   8      -7.317 -10.756  11.552  1.00 97.02           C  
ATOM   1859  C   VAL C   8      -6.783 -12.074  12.107  1.00 97.02           C  
ATOM   1860  O   VAL C   8      -7.477 -13.094  12.079  1.00 97.02           O  
ATOM   1861  CB  VAL C   8      -6.725 -10.489  10.151  1.00 97.02           C  
ATOM   1862  CG1 VAL C   8      -6.882 -11.717   9.255  1.00 97.02           C  
ATOM   1863  CG2 VAL C   8      -7.392  -9.271   9.514  1.00 97.02           C  
ATOM   1864  N   VAL C   9      -5.614 -12.054  12.652  1.00 96.22           N  
ATOM   1865  CA  VAL C   9      -5.001 -13.238  13.247  1.00 96.22           C  
ATOM   1866  C   VAL C   9      -5.843 -13.717  14.427  1.00 96.22           C  
ATOM   1867  O   VAL C   9      -6.095 -14.916  14.571  1.00 96.22           O  
ATOM   1868  CB  VAL C   9      -3.552 -12.957  13.705  1.00 96.22           C  
ATOM   1869  CG1 VAL C   9      -2.954 -14.188  14.383  1.00 96.22           C  
ATOM   1870  CG2 VAL C   9      -2.693 -12.526  12.518  1.00 96.22           C  
ATOM   1871  N   LEU C  10      -6.277 -12.780  15.188  1.00 95.86           N  
ATOM   1872  CA  LEU C  10      -7.118 -13.099  16.337  1.00 95.86           C  
ATOM   1873  C   LEU C  10      -8.449 -13.693  15.888  1.00 95.86           C  
ATOM   1874  O   LEU C  10      -8.951 -14.637  16.503  1.00 95.86           O  
ATOM   1875  CB  LEU C  10      -7.365 -11.846  17.184  1.00 95.86           C  
ATOM   1876  CG  LEU C  10      -6.193 -11.366  18.041  1.00 95.86           C  
ATOM   1877  CD1 LEU C  10      -6.517 -10.016  18.673  1.00 95.86           C  
ATOM   1878  CD2 LEU C  10      -5.854 -12.397  19.112  1.00 95.86           C  
ATOM   1879  N   ALA C  11      -9.021 -13.125  14.873  1.00 96.18           N  
ATOM   1880  CA  ALA C  11     -10.289 -13.624  14.347  1.00 96.18           C  
ATOM   1881  C   ALA C  11     -10.141 -15.049  13.820  1.00 96.18           C  
ATOM   1882  O   ALA C  11     -11.048 -15.871  13.973  1.00 96.18           O  
ATOM   1883  CB  ALA C  11     -10.807 -12.703  13.244  1.00 96.18           C  
ATOM   1884  N   LEU C  12      -9.027 -15.357  13.188  1.00 96.09           N  
ATOM   1885  CA  LEU C  12      -8.767 -16.699  12.677  1.00 96.09           C  
ATOM   1886  C   LEU C  12      -8.590 -17.691  13.822  1.00 96.09           C  
ATOM   1887  O   LEU C  12      -9.061 -18.828  13.741  1.00 96.09           O  
ATOM   1888  CB  LEU C  12      -7.522 -16.703  11.787  1.00 96.09           C  
ATOM   1889  CG  LEU C  12      -7.630 -15.940  10.466  1.00 96.09           C  
ATOM   1890  CD1 LEU C  12      -6.326 -16.048   9.682  1.00 96.09           C  
ATOM   1891  CD2 LEU C  12      -8.801 -16.461   9.641  1.00 96.09           C  
ATOM   1892  N   LYS C  13      -7.975 -17.287  14.879  1.00 95.70           N  
ATOM   1893  CA  LYS C  13      -7.829 -18.125  16.065  1.00 95.70           C  
ATOM   1894  C   LYS C  13      -9.183 -18.398  16.714  1.00 95.70           C  
ATOM   1895  O   LYS C  13      -9.459 -19.523  17.136  1.00 95.70           O  
ATOM   1896  CB  LYS C  13      -6.887 -17.468  17.075  1.00 95.70           C  
ATOM   1897  CG  LYS C  13      -5.418 -17.526  16.679  1.00 95.70           C  
ATOM   1898  CD  LYS C  13      -4.523 -16.953  17.769  1.00 95.70           C  
ATOM   1899  CE  LYS C  13      -3.058 -16.959  17.352  1.00 95.70           C  
ATOM   1900  NZ  LYS C  13      -2.181 -16.360  18.402  1.00 95.70           N  
ATOM   1901  N   SER C  14      -9.940 -17.354  16.787  1.00 95.57           N  
ATOM   1902  CA  SER C  14     -11.285 -17.498  17.335  1.00 95.57           C  
ATOM   1903  C   SER C  14     -12.137 -18.423  16.474  1.00 95.57           C  
ATOM   1904  O   SER C  14     -12.935 -19.206  16.994  1.00 95.57           O  
ATOM   1905  CB  SER C  14     -11.964 -16.132  17.456  1.00 95.57           C  
ATOM   1906  OG  SER C  14     -13.296 -16.272  17.919  1.00 95.57           O  
ATOM   1907  N   LEU C  15     -12.007 -18.298  15.206  1.00 96.06           N  
ATOM   1908  CA  LEU C  15     -12.699 -19.191  14.283  1.00 96.06           C  
ATOM   1909  C   LEU C  15     -12.341 -20.646  14.563  1.00 96.06           C  
ATOM   1910  O   LEU C  15     -13.220 -21.509  14.605  1.00 96.06           O  
ATOM   1911  CB  LEU C  15     -12.354 -18.838  12.834  1.00 96.06           C  
ATOM   1912  CG  LEU C  15     -13.067 -19.648  11.750  1.00 96.06           C  
ATOM   1913  CD1 LEU C  15     -14.555 -19.315  11.733  1.00 96.06           C  
ATOM   1914  CD2 LEU C  15     -12.440 -19.385  10.385  1.00 96.06           C  
ATOM   1915  N   GLU C  16     -11.126 -20.917  14.822  1.00 95.68           N  
ATOM   1916  CA  GLU C  16     -10.622 -22.265  15.070  1.00 95.68           C  
ATOM   1917  C   GLU C  16     -11.057 -22.774  16.442  1.00 95.68           C  
ATOM   1918  O   GLU C  16     -11.595 -23.876  16.558  1.00 95.68           O  
ATOM   1919  CB  GLU C  16      -9.096 -22.297  14.956  1.00 95.68           C  
ATOM   1920  CG  GLU C  16      -8.492 -23.675  15.187  1.00 95.68           C  
ATOM   1921  CD  GLU C  16      -6.974 -23.685  15.108  1.00 95.68           C  
ATOM   1922  OE1 GLU C  16      -6.372 -24.783  15.114  1.00 95.68           O  
ATOM   1923  OE2 GLU C  16      -6.380 -22.586  15.039  1.00 95.68           O  
ATOM   1924  N   LYS C  17     -10.944 -22.012  17.492  1.00 94.95           N  
ATOM   1925  CA  LYS C  17     -11.144 -22.436  18.875  1.00 94.95           C  
ATOM   1926  C   LYS C  17     -12.618 -22.365  19.264  1.00 94.95           C  
ATOM   1927  O   LYS C  17     -13.124 -23.245  19.964  1.00 94.95           O  
ATOM   1928  CB  LYS C  17     -10.307 -21.578  19.826  1.00 94.95           C  
ATOM   1929  CG  LYS C  17      -8.810 -21.826  19.727  1.00 94.95           C  
ATOM   1930  CD  LYS C  17      -8.063 -21.207  20.903  1.00 94.95           C  
ATOM   1931  CE  LYS C  17      -6.570 -21.499  20.833  1.00 94.95           C  
ATOM   1932  NZ  LYS C  17      -5.845 -20.970  22.027  1.00 94.95           N  
ATOM   1933  N   ASP C  18     -13.264 -21.388  18.747  1.00 95.14           N  
ATOM   1934  CA  ASP C  18     -14.605 -21.110  19.254  1.00 95.14           C  
ATOM   1935  C   ASP C  18     -15.672 -21.569  18.262  1.00 95.14           C  
ATOM   1936  O   ASP C  18     -16.702 -22.118  18.658  1.00 95.14           O  
ATOM   1937  CB  ASP C  18     -14.770 -19.619  19.552  1.00 95.14           C  
ATOM   1938  CG  ASP C  18     -13.764 -19.103  20.566  1.00 95.14           C  
ATOM   1939  OD1 ASP C  18     -13.349 -19.873  21.459  1.00 95.14           O  
ATOM   1940  OD2 ASP C  18     -13.386 -17.915  20.474  1.00 95.14           O  
ATOM   1941  N   TYR C  19     -15.480 -21.411  17.029  1.00 95.04           N  
ATOM   1942  CA  TYR C  19     -16.543 -21.631  16.054  1.00 95.04           C  
ATOM   1943  C   TYR C  19     -16.459 -23.034  15.464  1.00 95.04           C  
ATOM   1944  O   TYR C  19     -17.470 -23.733  15.365  1.00 95.04           O  
ATOM   1945  CB  TYR C  19     -16.470 -20.589  14.933  1.00 95.04           C  
ATOM   1946  CG  TYR C  19     -17.735 -20.486  14.116  1.00 95.04           C  
ATOM   1947  CD1 TYR C  19     -17.825 -21.081  12.859  1.00 95.04           C  
ATOM   1948  CD2 TYR C  19     -18.841 -19.795  14.597  1.00 95.04           C  
ATOM   1949  CE1 TYR C  19     -18.987 -20.988  12.101  1.00 95.04           C  
ATOM   1950  CE2 TYR C  19     -20.008 -19.695  13.848  1.00 95.04           C  
ATOM   1951  CZ  TYR C  19     -20.073 -20.294  12.603  1.00 95.04           C  
ATOM   1952  OH  TYR C  19     -21.226 -20.200  11.858  1.00 95.04           O  
ATOM   1953  N   LEU C  20     -15.356 -23.523  15.123  1.00 94.02           N  
ATOM   1954  CA  LEU C  20     -15.172 -24.777  14.400  1.00 94.02           C  
ATOM   1955  C   LEU C  20     -15.686 -25.957  15.217  1.00 94.02           C  
ATOM   1956  O   LEU C  20     -16.370 -26.835  14.686  1.00 94.02           O  
ATOM   1957  CB  LEU C  20     -13.694 -24.986  14.056  1.00 94.02           C  
ATOM   1958  CG  LEU C  20     -13.145 -24.158  12.893  1.00 94.02           C  
ATOM   1959  CD1 LEU C  20     -11.762 -24.659  12.492  1.00 94.02           C  
ATOM   1960  CD2 LEU C  20     -14.102 -24.206  11.705  1.00 94.02           C  
ATOM   1961  N   PRO C  21     -15.393 -26.155  16.511  1.00 93.34           N  
ATOM   1962  CA  PRO C  21     -15.824 -27.323  17.284  1.00 93.34           C  
ATOM   1963  C   PRO C  21     -17.334 -27.544  17.223  1.00 93.34           C  
ATOM   1964  O   PRO C  21     -17.792 -28.688  17.177  1.00 93.34           O  
ATOM   1965  CB  PRO C  21     -15.378 -26.986  18.709  1.00 93.34           C  
ATOM   1966  CG  PRO C  21     -14.176 -26.116  18.538  1.00 93.34           C  
ATOM   1967  CD  PRO C  21     -14.390 -25.236  17.339  1.00 93.34           C  
ATOM   1968  N   GLY C  22     -18.112 -26.554  17.023  1.00 93.38           N  
ATOM   1969  CA  GLY C  22     -19.560 -26.686  16.999  1.00 93.38           C  
ATOM   1970  C   GLY C  22     -20.141 -26.642  15.599  1.00 93.38           C  
ATOM   1971  O   GLY C  22     -21.346 -26.828  15.416  1.00 93.38           O  
ATOM   1972  N   HIS C  23     -19.339 -26.445  14.595  1.00 94.14           N  
ATOM   1973  CA  HIS C  23     -19.925 -26.143  13.294  1.00 94.14           C  
ATOM   1974  C   HIS C  23     -19.282 -26.981  12.193  1.00 94.14           C  
ATOM   1975  O   HIS C  23     -19.681 -26.894  11.029  1.00 94.14           O  
ATOM   1976  CB  HIS C  23     -19.781 -24.654  12.973  1.00 94.14           C  
ATOM   1977  CG  HIS C  23     -20.546 -23.764  13.899  1.00 94.14           C  
ATOM   1978  CD2 HIS C  23     -21.725 -23.117  13.739  1.00 94.14           C  
ATOM   1979  ND1 HIS C  23     -20.103 -23.453  15.167  1.00 94.14           N  
ATOM   1980  CE1 HIS C  23     -20.980 -22.651  15.748  1.00 94.14           C  
ATOM   1981  NE2 HIS C  23     -21.973 -22.431  14.903  1.00 94.14           N  
ATOM   1982  N   LEU C  24     -18.242 -27.762  12.522  1.00 90.51           N  
ATOM   1983  CA  LEU C  24     -17.555 -28.645  11.587  1.00 90.51           C  
ATOM   1984  C   LEU C  24     -17.019 -29.881  12.300  1.00 90.51           C  
ATOM   1985  O   LEU C  24     -16.730 -29.835  13.499  1.00 90.51           O  
ATOM   1986  CB  LEU C  24     -16.408 -27.904  10.894  1.00 90.51           C  
ATOM   1987  CG  LEU C  24     -15.846 -28.555   9.630  1.00 90.51           C  
ATOM   1988  CD1 LEU C  24     -16.878 -28.516   8.509  1.00 90.51           C  
ATOM   1989  CD2 LEU C  24     -14.556 -27.865   9.200  1.00 90.51           C  
ATOM   1990  N   ASP C  25     -16.975 -30.987  11.622  1.00 90.31           N  
ATOM   1991  CA  ASP C  25     -16.438 -32.234  12.157  1.00 90.31           C  
ATOM   1992  C   ASP C  25     -14.969 -32.077  12.545  1.00 90.31           C  
ATOM   1993  O   ASP C  25     -14.195 -31.449  11.822  1.00 90.31           O  
ATOM   1994  CB  ASP C  25     -16.595 -33.367  11.140  1.00 90.31           C  
ATOM   1995  CG  ASP C  25     -18.010 -33.911  11.072  1.00 90.31           C  
ATOM   1996  OD1 ASP C  25     -18.744 -33.830  12.080  1.00 90.31           O  
ATOM   1997  OD2 ASP C  25     -18.395 -34.429  10.001  1.00 90.31           O  
ATOM   1998  N   ALA C  26     -14.550 -32.619  13.628  1.00 90.03           N  
ATOM   1999  CA  ALA C  26     -13.217 -32.479  14.210  1.00 90.03           C  
ATOM   2000  C   ALA C  26     -12.144 -32.990  13.251  1.00 90.03           C  
ATOM   2001  O   ALA C  26     -11.025 -32.473  13.229  1.00 90.03           O  
ATOM   2002  CB  ALA C  26     -13.137 -33.224  15.540  1.00 90.03           C  
ATOM   2003  N   LYS C  27     -12.557 -33.897  12.447  1.00 86.79           N  
ATOM   2004  CA  LYS C  27     -11.598 -34.492  11.521  1.00 86.79           C  
ATOM   2005  C   LYS C  27     -11.148 -33.481  10.470  1.00 86.79           C  
ATOM   2006  O   LYS C  27     -10.075 -33.626   9.881  1.00 86.79           O  
ATOM   2007  CB  LYS C  27     -12.201 -35.722  10.839  1.00 86.79           C  
ATOM   2008  CG  LYS C  27     -13.457 -35.428  10.032  1.00 86.79           C  
ATOM   2009  CD  LYS C  27     -14.033 -36.695   9.413  1.00 86.79           C  
ATOM   2010  CE  LYS C  27     -15.278 -36.400   8.589  1.00 86.79           C  
ATOM   2011  NZ  LYS C  27     -15.788 -37.622   7.899  1.00 86.79           N  
ATOM   2012  N   HIS C  28     -11.948 -32.464  10.248  1.00 85.52           N  
ATOM   2013  CA  HIS C  28     -11.683 -31.503   9.183  1.00 85.52           C  
ATOM   2014  C   HIS C  28     -11.112 -30.204   9.743  1.00 85.52           C  
ATOM   2015  O   HIS C  28     -10.791 -29.286   8.985  1.00 85.52           O  
ATOM   2016  CB  HIS C  28     -12.960 -31.217   8.390  1.00 85.52           C  
ATOM   2017  CG  HIS C  28     -13.505 -32.414   7.677  1.00 85.52           C  
ATOM   2018  CD2 HIS C  28     -14.717 -33.011   7.742  1.00 85.52           C  
ATOM   2019  ND1 HIS C  28     -12.764 -33.139   6.770  1.00 85.52           N  
ATOM   2020  CE1 HIS C  28     -13.502 -34.135   6.305  1.00 85.52           C  
ATOM   2021  NE2 HIS C  28     -14.691 -34.080   6.879  1.00 85.52           N  
ATOM   2022  N   HIS C  29     -10.971 -30.092  11.056  1.00 89.32           N  
ATOM   2023  CA  HIS C  29     -10.582 -28.835  11.685  1.00 89.32           C  
ATOM   2024  C   HIS C  29      -9.200 -28.391  11.221  1.00 89.32           C  
ATOM   2025  O   HIS C  29      -9.030 -27.265  10.749  1.00 89.32           O  
ATOM   2026  CB  HIS C  29     -10.607 -28.968  13.209  1.00 89.32           C  
ATOM   2027  CG  HIS C  29     -11.987 -29.032  13.782  1.00 89.32           C  
ATOM   2028  CD2 HIS C  29     -13.186 -29.245  13.193  1.00 89.32           C  
ATOM   2029  ND1 HIS C  29     -12.242 -28.863  15.126  1.00 89.32           N  
ATOM   2030  CE1 HIS C  29     -13.543 -28.970  15.338  1.00 89.32           C  
ATOM   2031  NE2 HIS C  29     -14.139 -29.202  14.181  1.00 89.32           N  
ATOM   2032  N   LYS C  30      -8.250 -29.280  11.318  1.00 88.67           N  
ATOM   2033  CA  LYS C  30      -6.869 -28.956  10.976  1.00 88.67           C  
ATOM   2034  C   LYS C  30      -6.734 -28.623   9.493  1.00 88.67           C  
ATOM   2035  O   LYS C  30      -6.142 -27.603   9.131  1.00 88.67           O  
ATOM   2036  CB  LYS C  30      -5.939 -30.115  11.340  1.00 88.67           C  
ATOM   2037  CG  LYS C  30      -4.460 -29.786  11.210  1.00 88.67           C  
ATOM   2038  CD  LYS C  30      -3.586 -30.957  11.639  1.00 88.67           C  
ATOM   2039  CE  LYS C  30      -2.105 -30.645  11.468  1.00 88.67           C  
ATOM   2040  NZ  LYS C  30      -1.245 -31.796  11.877  1.00 88.67           N  
ATOM   2041  N   ALA C  31      -7.335 -29.419   8.709  1.00 83.45           N  
ATOM   2042  CA  ALA C  31      -7.270 -29.209   7.264  1.00 83.45           C  
ATOM   2043  C   ALA C  31      -7.971 -27.913   6.866  1.00 83.45           C  
ATOM   2044  O   ALA C  31      -7.482 -27.173   6.009  1.00 83.45           O  
ATOM   2045  CB  ALA C  31      -7.888 -30.393   6.525  1.00 83.45           C  
ATOM   2046  N   MET C  32      -9.084 -27.640   7.455  1.00 86.41           N  
ATOM   2047  CA  MET C  32      -9.852 -26.428   7.185  1.00 86.41           C  
ATOM   2048  C   MET C  32      -9.044 -25.183   7.533  1.00 86.41           C  
ATOM   2049  O   MET C  32      -8.944 -24.257   6.726  1.00 86.41           O  
ATOM   2050  CB  MET C  32     -11.164 -26.436   7.972  1.00 86.41           C  
ATOM   2051  CG  MET C  32     -12.022 -25.202   7.746  1.00 86.41           C  
ATOM   2052  SD  MET C  32     -12.778 -25.168   6.074  1.00 86.41           S  
ATOM   2053  CE  MET C  32     -13.553 -23.527   6.107  1.00 86.41           C  
ATOM   2054  N   MET C  33      -8.449 -25.220   8.660  1.00 90.89           N  
ATOM   2055  CA  MET C  33      -7.711 -24.047   9.121  1.00 90.89           C  
ATOM   2056  C   MET C  33      -6.459 -23.828   8.281  1.00 90.89           C  
ATOM   2057  O   MET C  33      -6.069 -22.687   8.027  1.00 90.89           O  
ATOM   2058  CB  MET C  33      -7.333 -24.195  10.596  1.00 90.89           C  
ATOM   2059  CG  MET C  33      -8.505 -24.029  11.549  1.00 90.89           C  
ATOM   2060  SD  MET C  33      -9.476 -22.508  11.213  1.00 90.89           S  
ATOM   2061  CE  MET C  33      -8.181 -21.252  11.416  1.00 90.89           C  
ATOM   2062  N   GLU C  34      -5.826 -24.839   7.905  1.00 86.96           N  
ATOM   2063  CA  GLU C  34      -4.677 -24.724   7.012  1.00 86.96           C  
ATOM   2064  C   GLU C  34      -5.068 -24.061   5.693  1.00 86.96           C  
ATOM   2065  O   GLU C  34      -4.351 -23.193   5.192  1.00 86.96           O  
ATOM   2066  CB  GLU C  34      -4.062 -26.100   6.746  1.00 86.96           C  
ATOM   2067  CG  GLU C  34      -3.220 -26.629   7.899  1.00 86.96           C  
ATOM   2068  CD  GLU C  34      -2.681 -28.030   7.653  1.00 86.96           C  
ATOM   2069  OE1 GLU C  34      -1.951 -28.560   8.522  1.00 86.96           O  
ATOM   2070  OE2 GLU C  34      -2.987 -28.601   6.583  1.00 86.96           O  
ATOM   2071  N   ARG C  35      -6.190 -24.397   5.214  1.00 84.17           N  
ATOM   2072  CA  ARG C  35      -6.670 -23.847   3.951  1.00 84.17           C  
ATOM   2073  C   ARG C  35      -7.099 -22.393   4.116  1.00 84.17           C  
ATOM   2074  O   ARG C  35      -6.856 -21.565   3.236  1.00 84.17           O  
ATOM   2075  CB  ARG C  35      -7.834 -24.678   3.409  1.00 84.17           C  
ATOM   2076  CG  ARG C  35      -7.412 -26.011   2.809  1.00 84.17           C  
ATOM   2077  CD  ARG C  35      -8.572 -26.708   2.111  1.00 84.17           C  
ATOM   2078  NE  ARG C  35      -8.151 -27.959   1.487  1.00 84.17           N  
ATOM   2079  CZ  ARG C  35      -8.969 -28.815   0.880  1.00 84.17           C  
ATOM   2080  NH1 ARG C  35     -10.272 -28.571   0.804  1.00 84.17           N  
ATOM   2081  NH2 ARG C  35      -8.480 -29.925   0.346  1.00 84.17           N  
ATOM   2082  N   VAL C  36      -7.756 -22.185   5.170  1.00 90.32           N  
ATOM   2083  CA  VAL C  36      -8.193 -20.824   5.457  1.00 90.32           C  
ATOM   2084  C   VAL C  36      -6.978 -19.912   5.609  1.00 90.32           C  
ATOM   2085  O   VAL C  36      -6.935 -18.823   5.032  1.00 90.32           O  
ATOM   2086  CB  VAL C  36      -9.067 -20.764   6.730  1.00 90.32           C  
ATOM   2087  CG1 VAL C  36      -9.267 -19.318   7.182  1.00 90.32           C  
ATOM   2088  CG2 VAL C  36     -10.414 -21.441   6.484  1.00 90.32           C  
ATOM   2089  N   GLU C  37      -6.002 -20.331   6.329  1.00 90.93           N  
ATOM   2090  CA  GLU C  37      -4.784 -19.553   6.530  1.00 90.93           C  
ATOM   2091  C   GLU C  37      -4.049 -19.326   5.211  1.00 90.93           C  
ATOM   2092  O   GLU C  37      -3.553 -18.228   4.952  1.00 90.93           O  
ATOM   2093  CB  GLU C  37      -3.860 -20.247   7.534  1.00 90.93           C  
ATOM   2094  CG  GLU C  37      -4.317 -20.121   8.980  1.00 90.93           C  
ATOM   2095  CD  GLU C  37      -3.366 -20.775   9.970  1.00 90.93           C  
ATOM   2096  OE1 GLU C  37      -3.656 -20.766  11.187  1.00 90.93           O  
ATOM   2097  OE2 GLU C  37      -2.322 -21.302   9.524  1.00 90.93           O  
ATOM   2098  N   ASN C  38      -4.013 -20.347   4.444  1.00 84.92           N  
ATOM   2099  CA  ASN C  38      -3.388 -20.212   3.133  1.00 84.92           C  
ATOM   2100  C   ASN C  38      -4.160 -19.245   2.241  1.00 84.92           C  
ATOM   2101  O   ASN C  38      -3.560 -18.472   1.491  1.00 84.92           O  
ATOM   2102  CB  ASN C  38      -3.264 -21.578   2.455  1.00 84.92           C  
ATOM   2103  CG  ASN C  38      -2.176 -22.438   3.068  1.00 84.92           C  
ATOM   2104  ND2 ASN C  38      -2.217 -23.735   2.786  1.00 84.92           N  
ATOM   2105  OD1 ASN C  38      -1.307 -21.941   3.788  1.00 84.92           O  
ATOM   2106  N   ALA C  39      -5.411 -19.332   2.294  1.00 87.08           N  
ATOM   2107  CA  ALA C  39      -6.258 -18.438   1.508  1.00 87.08           C  
ATOM   2108  C   ALA C  39      -6.056 -16.984   1.923  1.00 87.08           C  
ATOM   2109  O   ALA C  39      -6.003 -16.091   1.074  1.00 87.08           O  
ATOM   2110  CB  ALA C  39      -7.726 -18.831   1.654  1.00 87.08           C  
ATOM   2111  N   VAL C  40      -5.977 -16.775   3.186  1.00 92.03           N  
ATOM   2112  CA  VAL C  40      -5.789 -15.425   3.706  1.00 92.03           C  
ATOM   2113  C   VAL C  40      -4.383 -14.931   3.369  1.00 92.03           C  
ATOM   2114  O   VAL C  40      -4.195 -13.761   3.026  1.00 92.03           O  
ATOM   2115  CB  VAL C  40      -6.022 -15.366   5.232  1.00 92.03           C  
ATOM   2116  CG1 VAL C  40      -5.661 -13.987   5.781  1.00 92.03           C  
ATOM   2117  CG2 VAL C  40      -7.472 -15.714   5.563  1.00 92.03           C  
ATOM   2118  N   LYS C  41      -3.423 -15.802   3.491  1.00 88.17           N  
ATOM   2119  CA  LYS C  41      -2.056 -15.460   3.108  1.00 88.17           C  
ATOM   2120  C   LYS C  41      -1.967 -15.137   1.619  1.00 88.17           C  
ATOM   2121  O   LYS C  41      -1.161 -14.300   1.206  1.00 88.17           O  
ATOM   2122  CB  LYS C  41      -1.098 -16.599   3.456  1.00 88.17           C  
ATOM   2123  CG  LYS C  41      -0.686 -16.637   4.920  1.00 88.17           C  
ATOM   2124  CD  LYS C  41       0.232 -17.816   5.213  1.00 88.17           C  
ATOM   2125  CE  LYS C  41       0.535 -17.934   6.700  1.00 88.17           C  
ATOM   2126  NZ  LYS C  41       1.344 -19.153   7.005  1.00 88.17           N  
ATOM   2127  N   ASP C  42      -2.825 -15.708   0.871  1.00 85.00           N  
ATOM   2128  CA  ASP C  42      -2.846 -15.531  -0.577  1.00 85.00           C  
ATOM   2129  C   ASP C  42      -3.311 -14.127  -0.953  1.00 85.00           C  
ATOM   2130  O   ASP C  42      -3.243 -13.736  -2.120  1.00 85.00           O  
ATOM   2131  CB  ASP C  42      -3.751 -16.578  -1.233  1.00 85.00           C  
ATOM   2132  CG  ASP C  42      -3.476 -16.754  -2.716  1.00 85.00           C  
ATOM   2133  OD1 ASP C  42      -2.293 -16.803  -3.116  1.00 85.00           O  
ATOM   2134  OD2 ASP C  42      -4.452 -16.840  -3.492  1.00 85.00           O  
ATOM   2135  N   PHE C  43      -3.778 -13.380  -0.031  1.00 88.42           N  
ATOM   2136  CA  PHE C  43      -4.169 -11.994  -0.262  1.00 88.42           C  
ATOM   2137  C   PHE C  43      -2.972 -11.161  -0.706  1.00 88.42           C  
ATOM   2138  O   PHE C  43      -3.137 -10.059  -1.232  1.00 88.42           O  
ATOM   2139  CB  PHE C  43      -4.790 -11.391   1.002  1.00 88.42           C  
ATOM   2140  CG  PHE C  43      -6.261 -11.671   1.148  1.00 88.42           C  
ATOM   2141  CD1 PHE C  43      -7.139 -10.666   1.534  1.00 88.42           C  
ATOM   2142  CD2 PHE C  43      -6.766 -12.940   0.898  1.00 88.42           C  
ATOM   2143  CE1 PHE C  43      -8.502 -10.922   1.670  1.00 88.42           C  
ATOM   2144  CE2 PHE C  43      -8.127 -13.203   1.033  1.00 88.42           C  
ATOM   2145  CZ  PHE C  43      -8.993 -12.193   1.419  1.00 88.42           C  
ATOM   2146  N   GLN C  44      -1.851 -11.681  -0.414  1.00 84.27           N  
ATOM   2147  CA  GLN C  44      -0.635 -10.975  -0.806  1.00 84.27           C  
ATOM   2148  C   GLN C  44      -0.295 -11.240  -2.270  1.00 84.27           C  
ATOM   2149  O   GLN C  44       0.486 -10.501  -2.874  1.00 84.27           O  
ATOM   2150  CB  GLN C  44       0.536 -11.386   0.088  1.00 84.27           C  
ATOM   2151  CG  GLN C  44       0.903 -12.859  -0.018  1.00 84.27           C  
ATOM   2152  CD  GLN C  44       2.071 -13.239   0.874  1.00 84.27           C  
ATOM   2153  NE2 GLN C  44       2.126 -14.504   1.275  1.00 84.27           N  
ATOM   2154  OE1 GLN C  44       2.919 -12.401   1.198  1.00 84.27           O  
ATOM   2155  N   GLU C  45      -0.832 -12.288  -2.801  1.00 80.96           N  
ATOM   2156  CA  GLU C  45      -0.584 -12.627  -4.199  1.00 80.96           C  
ATOM   2157  C   GLU C  45      -1.643 -12.012  -5.112  1.00 80.96           C  
ATOM   2158  O   GLU C  45      -2.599 -12.684  -5.502  1.00 80.96           O  
ATOM   2159  CB  GLU C  45      -0.546 -14.145  -4.387  1.00 80.96           C  
ATOM   2160  CG  GLU C  45       0.522 -14.841  -3.557  1.00 80.96           C  
ATOM   2161  CD  GLU C  45       1.936 -14.555  -4.038  1.00 80.96           C  
ATOM   2162  OE1 GLU C  45       2.900 -14.842  -3.292  1.00 80.96           O  
ATOM   2163  OE2 GLU C  45       2.081 -14.039  -5.168  1.00 80.96           O  
ATOM   2164  N   LEU C  46      -1.414 -10.854  -5.438  1.00 79.50           N  
ATOM   2165  CA  LEU C  46      -2.371 -10.089  -6.231  1.00 79.50           C  
ATOM   2166  C   LEU C  46      -1.842  -9.852  -7.642  1.00 79.50           C  
ATOM   2167  O   LEU C  46      -0.635  -9.694  -7.838  1.00 79.50           O  
ATOM   2168  CB  LEU C  46      -2.677  -8.749  -5.557  1.00 79.50           C  
ATOM   2169  CG  LEU C  46      -3.288  -8.820  -4.156  1.00 79.50           C  
ATOM   2170  CD1 LEU C  46      -3.325  -7.432  -3.524  1.00 79.50           C  
ATOM   2171  CD2 LEU C  46      -4.687  -9.424  -4.212  1.00 79.50           C  
ATOM   2172  N   SER C  47      -2.592 -10.093  -8.617  1.00 72.69           N  
ATOM   2173  CA  SER C  47      -2.328  -9.663  -9.986  1.00 72.69           C  
ATOM   2174  C   SER C  47      -3.163  -8.441 -10.352  1.00 72.69           C  
ATOM   2175  O   SER C  47      -4.375  -8.548 -10.550  1.00 72.69           O  
ATOM   2176  CB  SER C  47      -2.612 -10.798 -10.970  1.00 72.69           C  
ATOM   2177  OG  SER C  47      -3.950 -11.251 -10.843  1.00 72.69           O  
ATOM   2178  N   LEU C  48      -2.441  -7.419 -10.413  1.00 70.09           N  
ATOM   2179  CA  LEU C  48      -3.145  -6.183 -10.736  1.00 70.09           C  
ATOM   2180  C   LEU C  48      -3.147  -5.935 -12.240  1.00 70.09           C  
ATOM   2181  O   LEU C  48      -2.221  -6.347 -12.943  1.00 70.09           O  
ATOM   2182  CB  LEU C  48      -2.505  -4.996 -10.011  1.00 70.09           C  
ATOM   2183  CG  LEU C  48      -2.436  -5.089  -8.487  1.00 70.09           C  
ATOM   2184  CD1 LEU C  48      -1.523  -4.001  -7.930  1.00 70.09           C  
ATOM   2185  CD2 LEU C  48      -3.832  -4.985  -7.880  1.00 70.09           C  
ATOM   2186  N   ASN C  49      -4.274  -5.788 -12.890  1.00 60.55           N  
ATOM   2187  CA  ASN C  49      -4.495  -5.635 -14.324  1.00 60.55           C  
ATOM   2188  C   ASN C  49      -3.516  -4.639 -14.938  1.00 60.55           C  
ATOM   2189  O   ASN C  49      -2.897  -4.924 -15.966  1.00 60.55           O  
ATOM   2190  CB  ASN C  49      -5.936  -5.204 -14.602  1.00 60.55           C  
ATOM   2191  CG  ASN C  49      -6.935  -6.318 -14.363  1.00 60.55           C  
ATOM   2192  ND2 ASN C  49      -8.219  -5.979 -14.392  1.00 60.55           N  
ATOM   2193  OD1 ASN C  49      -6.558  -7.474 -14.155  1.00 60.55           O  
ATOM   2194  N   GLU C  50      -3.292  -3.386 -14.433  1.00 56.04           N  
ATOM   2195  CA  GLU C  50      -2.602  -2.293 -15.111  1.00 56.04           C  
ATOM   2196  C   GLU C  50      -1.167  -2.149 -14.607  1.00 56.04           C  
ATOM   2197  O   GLU C  50      -0.239  -1.982 -15.400  1.00 56.04           O  
ATOM   2198  CB  GLU C  50      -3.360  -0.977 -14.921  1.00 56.04           C  
ATOM   2199  CG  GLU C  50      -4.676  -0.911 -15.682  1.00 56.04           C  
ATOM   2200  CD  GLU C  50      -5.396   0.418 -15.521  1.00 56.04           C  
ATOM   2201  OE1 GLU C  50      -6.467   0.607 -16.140  1.00 56.04           O  
ATOM   2202  OE2 GLU C  50      -4.884   1.278 -14.770  1.00 56.04           O  
ATOM   2203  N   ASP C  51      -0.986  -2.261 -13.284  1.00 62.93           N  
ATOM   2204  CA  ASP C  51       0.312  -1.995 -12.671  1.00 62.93           C  
ATOM   2205  C   ASP C  51       0.832  -3.226 -11.932  1.00 62.93           C  
ATOM   2206  O   ASP C  51       0.049  -4.082 -11.512  1.00 62.93           O  
ATOM   2207  CB  ASP C  51       0.221  -0.805 -11.714  1.00 62.93           C  
ATOM   2208  CG  ASP C  51      -0.021   0.512 -12.427  1.00 62.93           C  
ATOM   2209  OD1 ASP C  51       0.240   0.604 -13.646  1.00 62.93           O  
ATOM   2210  OD2 ASP C  51      -0.475   1.471 -11.764  1.00 62.93           O  
ATOM   2211  N   ALA C  52       2.098  -3.382 -12.076  1.00 74.25           N  
ATOM   2212  CA  ALA C  52       2.736  -4.442 -11.299  1.00 74.25           C  
ATOM   2213  C   ALA C  52       2.490  -4.250  -9.806  1.00 74.25           C  
ATOM   2214  O   ALA C  52       2.539  -3.126  -9.301  1.00 74.25           O  
ATOM   2215  CB  ALA C  52       4.235  -4.485 -11.588  1.00 74.25           C  
ATOM   2216  N   TYR C  53       2.014  -5.171  -9.153  1.00 79.90           N  
ATOM   2217  CA  TYR C  53       1.809  -5.166  -7.710  1.00 79.90           C  
ATOM   2218  C   TYR C  53       3.131  -4.991  -6.970  1.00 79.90           C  
ATOM   2219  O   TYR C  53       4.060  -5.782  -7.153  1.00 79.90           O  
ATOM   2220  CB  TYR C  53       1.126  -6.461  -7.259  1.00 79.90           C  
ATOM   2221  CG  TYR C  53       0.984  -6.582  -5.760  1.00 79.90           C  
ATOM   2222  CD1 TYR C  53       1.526  -7.668  -5.076  1.00 79.90           C  
ATOM   2223  CD2 TYR C  53       0.309  -5.613  -5.027  1.00 79.90           C  
ATOM   2224  CE1 TYR C  53       1.396  -7.786  -3.696  1.00 79.90           C  
ATOM   2225  CE2 TYR C  53       0.173  -5.721  -3.646  1.00 79.90           C  
ATOM   2226  CZ  TYR C  53       0.720  -6.809  -2.991  1.00 79.90           C  
ATOM   2227  OH  TYR C  53       0.589  -6.920  -1.625  1.00 79.90           O  
ATOM   2228  N   MET C  54       3.308  -3.982  -6.179  1.00 84.52           N  
ATOM   2229  CA  MET C  54       4.544  -3.621  -5.491  1.00 84.52           C  
ATOM   2230  C   MET C  54       4.713  -4.434  -4.211  1.00 84.52           C  
ATOM   2231  O   MET C  54       5.815  -4.523  -3.668  1.00 84.52           O  
ATOM   2232  CB  MET C  54       4.564  -2.126  -5.167  1.00 84.52           C  
ATOM   2233  CG  MET C  54       4.643  -1.234  -6.396  1.00 84.52           C  
ATOM   2234  SD  MET C  54       4.814   0.542  -5.966  1.00 84.52           S  
ATOM   2235  CE  MET C  54       3.099   0.926  -5.510  1.00 84.52           C  
ATOM   2236  N   GLY C  55       3.514  -4.982  -3.715  1.00 89.57           N  
ATOM   2237  CA  GLY C  55       3.598  -5.800  -2.516  1.00 89.57           C  
ATOM   2238  C   GLY C  55       3.609  -4.985  -1.237  1.00 89.57           C  
ATOM   2239  O   GLY C  55       4.132  -5.431  -0.213  1.00 89.57           O  
ATOM   2240  N   VAL C  56       3.185  -3.747  -1.368  1.00 93.63           N  
ATOM   2241  CA  VAL C  56       3.149  -2.875  -0.199  1.00 93.63           C  
ATOM   2242  C   VAL C  56       1.775  -2.217  -0.088  1.00 93.63           C  
ATOM   2243  O   VAL C  56       1.057  -2.092  -1.085  1.00 93.63           O  
ATOM   2244  CB  VAL C  56       4.252  -1.795  -0.262  1.00 93.63           C  
ATOM   2245  CG1 VAL C  56       5.638  -2.437  -0.226  1.00 93.63           C  
ATOM   2246  CG2 VAL C  56       4.088  -0.937  -1.515  1.00 93.63           C  
ATOM   2247  N   VAL C  57       1.414  -1.854   1.085  1.00 95.71           N  
ATOM   2248  CA  VAL C  57       0.186  -1.119   1.364  1.00 95.71           C  
ATOM   2249  C   VAL C  57       0.415  -0.151   2.523  1.00 95.71           C  
ATOM   2250  O   VAL C  57       1.413  -0.256   3.239  1.00 95.71           O  
ATOM   2251  CB  VAL C  57      -0.985  -2.073   1.692  1.00 95.71           C  
ATOM   2252  CG1 VAL C  57      -1.364  -2.904   0.466  1.00 95.71           C  
ATOM   2253  CG2 VAL C  57      -0.620  -2.982   2.864  1.00 95.71           C  
ATOM   2254  N   ASP C  58      -0.330   0.836   2.619  1.00 94.77           N  
ATOM   2255  CA  ASP C  58      -0.311   1.698   3.796  1.00 94.77           C  
ATOM   2256  C   ASP C  58      -1.235   1.159   4.886  1.00 94.77           C  
ATOM   2257  O   ASP C  58      -1.938   0.167   4.678  1.00 94.77           O  
ATOM   2258  CB  ASP C  58      -0.716   3.125   3.423  1.00 94.77           C  
ATOM   2259  CG  ASP C  58      -2.095   3.205   2.790  1.00 94.77           C  
ATOM   2260  OD1 ASP C  58      -2.790   2.169   2.711  1.00 94.77           O  
ATOM   2261  OD2 ASP C  58      -2.488   4.312   2.364  1.00 94.77           O  
ATOM   2262  N   GLU C  59      -1.165   1.742   6.041  1.00 94.32           N  
ATOM   2263  CA  GLU C  59      -1.957   1.295   7.183  1.00 94.32           C  
ATOM   2264  C   GLU C  59      -3.452   1.445   6.911  1.00 94.32           C  
ATOM   2265  O   GLU C  59      -4.243   0.567   7.263  1.00 94.32           O  
ATOM   2266  CB  GLU C  59      -1.571   2.076   8.443  1.00 94.32           C  
ATOM   2267  CG  GLU C  59      -2.197   1.532   9.719  1.00 94.32           C  
ATOM   2268  CD  GLU C  59      -1.586   0.217  10.174  1.00 94.32           C  
ATOM   2269  OE1 GLU C  59      -2.253  -0.537  10.919  1.00 94.32           O  
ATOM   2270  OE2 GLU C  59      -0.430  -0.062   9.784  1.00 94.32           O  
ATOM   2271  N   ALA C  60      -3.864   2.551   6.353  1.00 94.55           N  
ATOM   2272  CA  ALA C  60      -5.271   2.812   6.060  1.00 94.55           C  
ATOM   2273  C   ALA C  60      -5.851   1.732   5.151  1.00 94.55           C  
ATOM   2274  O   ALA C  60      -6.947   1.225   5.401  1.00 94.55           O  
ATOM   2275  CB  ALA C  60      -5.434   4.187   5.417  1.00 94.55           C  
ATOM   2276  N   THR C  61      -5.175   1.412   4.106  1.00 96.11           N  
ATOM   2277  CA  THR C  61      -5.605   0.376   3.173  1.00 96.11           C  
ATOM   2278  C   THR C  61      -5.673  -0.981   3.866  1.00 96.11           C  
ATOM   2279  O   THR C  61      -6.624  -1.739   3.664  1.00 96.11           O  
ATOM   2280  CB  THR C  61      -4.659   0.290   1.961  1.00 96.11           C  
ATOM   2281  CG2 THR C  61      -5.131  -0.767   0.968  1.00 96.11           C  
ATOM   2282  OG1 THR C  61      -4.615   1.563   1.304  1.00 96.11           O  
ATOM   2283  N   LEU C  62      -4.661  -1.324   4.670  1.00 96.88           N  
ATOM   2284  CA  LEU C  62      -4.661  -2.566   5.433  1.00 96.88           C  
ATOM   2285  C   LEU C  62      -5.876  -2.638   6.353  1.00 96.88           C  
ATOM   2286  O   LEU C  62      -6.563  -3.662   6.402  1.00 96.88           O  
ATOM   2287  CB  LEU C  62      -3.376  -2.692   6.254  1.00 96.88           C  
ATOM   2288  CG  LEU C  62      -3.253  -3.935   7.138  1.00 96.88           C  
ATOM   2289  CD1 LEU C  62      -3.243  -5.196   6.280  1.00 96.88           C  
ATOM   2290  CD2 LEU C  62      -1.998  -3.856   8.000  1.00 96.88           C  
ATOM   2291  N   GLN C  63      -6.133  -1.548   7.028  1.00 96.36           N  
ATOM   2292  CA  GLN C  63      -7.254  -1.496   7.960  1.00 96.36           C  
ATOM   2293  C   GLN C  63      -8.585  -1.647   7.229  1.00 96.36           C  
ATOM   2294  O   GLN C  63      -9.479  -2.355   7.697  1.00 96.36           O  
ATOM   2295  CB  GLN C  63      -7.235  -0.186   8.750  1.00 96.36           C  
ATOM   2296  CG  GLN C  63      -6.135  -0.117   9.800  1.00 96.36           C  
ATOM   2297  CD  GLN C  63      -6.301  -1.156  10.894  1.00 96.36           C  
ATOM   2298  NE2 GLN C  63      -5.222  -1.432  11.619  1.00 96.36           N  
ATOM   2299  OE1 GLN C  63      -7.391  -1.704  11.087  1.00 96.36           O  
ATOM   2300  N   LYS C  64      -8.689  -0.976   6.168  1.00 96.20           N  
ATOM   2301  CA  LYS C  64      -9.898  -1.084   5.359  1.00 96.20           C  
ATOM   2302  C   LYS C  64     -10.136  -2.524   4.913  1.00 96.20           C  
ATOM   2303  O   LYS C  64     -11.255  -3.030   5.002  1.00 96.20           O  
ATOM   2304  CB  LYS C  64      -9.811  -0.166   4.137  1.00 96.20           C  
ATOM   2305  CG  LYS C  64     -11.145   0.075   3.447  1.00 96.20           C  
ATOM   2306  CD  LYS C  64     -11.014   1.085   2.314  1.00 96.20           C  
ATOM   2307  CE  LYS C  64     -12.359   1.370   1.660  1.00 96.20           C  
ATOM   2308  NZ  LYS C  64     -12.238   2.372   0.560  1.00 96.20           N  
ATOM   2309  N   GLY C  65      -9.107  -3.149   4.394  1.00 96.75           N  
ATOM   2310  CA  GLY C  65      -9.189  -4.544   3.993  1.00 96.75           C  
ATOM   2311  C   GLY C  65      -9.501  -5.479   5.148  1.00 96.75           C  
ATOM   2312  O   GLY C  65     -10.339  -6.373   5.020  1.00 96.75           O  
ATOM   2313  N   SER C  66      -8.846  -5.285   6.276  1.00 97.01           N  
ATOM   2314  CA  SER C  66      -9.054  -6.110   7.461  1.00 97.01           C  
ATOM   2315  C   SER C  66     -10.473  -5.958   7.998  1.00 97.01           C  
ATOM   2316  O   SER C  66     -11.115  -6.947   8.357  1.00 97.01           O  
ATOM   2317  CB  SER C  66      -8.045  -5.745   8.552  1.00 97.01           C  
ATOM   2318  OG  SER C  66      -6.718  -5.947   8.097  1.00 97.01           O  
ATOM   2319  N   TRP C  67     -10.885  -4.726   8.046  1.00 97.16           N  
ATOM   2320  CA  TRP C  67     -12.238  -4.458   8.521  1.00 97.16           C  
ATOM   2321  C   TRP C  67     -13.272  -5.149   7.637  1.00 97.16           C  
ATOM   2322  O   TRP C  67     -14.198  -5.790   8.139  1.00 97.16           O  
ATOM   2323  CB  TRP C  67     -12.507  -2.951   8.560  1.00 97.16           C  
ATOM   2324  CG  TRP C  67     -13.872  -2.588   9.064  1.00 97.16           C  
ATOM   2325  CD1 TRP C  67     -14.263  -2.462  10.368  1.00 97.16           C  
ATOM   2326  CD2 TRP C  67     -15.029  -2.310   8.269  1.00 97.16           C  
ATOM   2327  CE2 TRP C  67     -16.088  -2.021   9.160  1.00 97.16           C  
ATOM   2328  CE3 TRP C  67     -15.274  -2.275   6.890  1.00 97.16           C  
ATOM   2329  NE1 TRP C  67     -15.594  -2.121  10.433  1.00 97.16           N  
ATOM   2330  CZ2 TRP C  67     -17.372  -1.701   8.714  1.00 97.16           C  
ATOM   2331  CZ3 TRP C  67     -16.553  -1.958   6.449  1.00 97.16           C  
ATOM   2332  CH2 TRP C  67     -17.584  -1.675   7.360  1.00 97.16           C  
ATOM   2333  N   SER C  68     -13.150  -5.009   6.362  1.00 96.91           N  
ATOM   2334  CA  SER C  68     -14.058  -5.649   5.416  1.00 96.91           C  
ATOM   2335  C   SER C  68     -14.066  -7.163   5.595  1.00 96.91           C  
ATOM   2336  O   SER C  68     -15.130  -7.785   5.624  1.00 96.91           O  
ATOM   2337  CB  SER C  68     -13.669  -5.298   3.979  1.00 96.91           C  
ATOM   2338  OG  SER C  68     -14.555  -5.907   3.056  1.00 96.91           O  
ATOM   2339  N   LEU C  69     -12.944  -7.764   5.721  1.00 97.37           N  
ATOM   2340  CA  LEU C  69     -12.806  -9.202   5.917  1.00 97.37           C  
ATOM   2341  C   LEU C  69     -13.450  -9.636   7.230  1.00 97.37           C  
ATOM   2342  O   LEU C  69     -14.221 -10.598   7.260  1.00 97.37           O  
ATOM   2343  CB  LEU C  69     -11.330  -9.608   5.899  1.00 97.37           C  
ATOM   2344  CG  LEU C  69     -11.026 -11.074   6.208  1.00 97.37           C  
ATOM   2345  CD1 LEU C  69     -11.625 -11.977   5.136  1.00 97.37           C  
ATOM   2346  CD2 LEU C  69      -9.522 -11.296   6.322  1.00 97.37           C  
ATOM   2347  N   LEU C  70     -13.173  -8.919   8.302  1.00 97.23           N  
ATOM   2348  CA  LEU C  70     -13.680  -9.263   9.626  1.00 97.23           C  
ATOM   2349  C   LEU C  70     -15.195  -9.099   9.686  1.00 97.23           C  
ATOM   2350  O   LEU C  70     -15.885  -9.902  10.318  1.00 97.23           O  
ATOM   2351  CB  LEU C  70     -13.018  -8.393  10.697  1.00 97.23           C  
ATOM   2352  CG  LEU C  70     -11.553  -8.700  11.010  1.00 97.23           C  
ATOM   2353  CD1 LEU C  70     -10.982  -7.651  11.960  1.00 97.23           C  
ATOM   2354  CD2 LEU C  70     -11.416 -10.099  11.605  1.00 97.23           C  
ATOM   2355  N   LYS C  71     -15.679  -8.047   9.107  1.00 97.16           N  
ATOM   2356  CA  LYS C  71     -17.120  -7.823   9.040  1.00 97.16           C  
ATOM   2357  C   LYS C  71     -17.827  -8.986   8.351  1.00 97.16           C  
ATOM   2358  O   LYS C  71     -18.841  -9.484   8.845  1.00 97.16           O  
ATOM   2359  CB  LYS C  71     -17.427  -6.516   8.308  1.00 97.16           C  
ATOM   2360  CG  LYS C  71     -18.908  -6.171   8.250  1.00 97.16           C  
ATOM   2361  CD  LYS C  71     -19.153  -4.882   7.475  1.00 97.16           C  
ATOM   2362  CE  LYS C  71     -20.639  -4.630   7.263  1.00 97.16           C  
ATOM   2363  NZ  LYS C  71     -20.884  -3.371   6.498  1.00 97.16           N  
ATOM   2364  N   ASP C  72     -17.340  -9.438   7.284  1.00 96.90           N  
ATOM   2365  CA  ASP C  72     -17.936 -10.536   6.530  1.00 96.90           C  
ATOM   2366  C   ASP C  72     -17.752 -11.866   7.258  1.00 96.90           C  
ATOM   2367  O   ASP C  72     -18.638 -12.724   7.227  1.00 96.90           O  
ATOM   2368  CB  ASP C  72     -17.328 -10.617   5.128  1.00 96.90           C  
ATOM   2369  CG  ASP C  72     -18.036  -9.725   4.122  1.00 96.90           C  
ATOM   2370  OD1 ASP C  72     -19.014  -9.042   4.495  1.00 96.90           O  
ATOM   2371  OD2 ASP C  72     -17.614  -9.707   2.946  1.00 96.90           O  
ATOM   2372  N   LEU C  73     -16.588 -12.038   7.845  1.00 96.92           N  
ATOM   2373  CA  LEU C  73     -16.370 -13.239   8.644  1.00 96.92           C  
ATOM   2374  C   LEU C  73     -17.357 -13.308   9.803  1.00 96.92           C  
ATOM   2375  O   LEU C  73     -17.915 -14.371  10.087  1.00 96.92           O  
ATOM   2376  CB  LEU C  73     -14.935 -13.277   9.176  1.00 96.92           C  
ATOM   2377  CG  LEU C  73     -14.539 -14.521   9.971  1.00 96.92           C  
ATOM   2378  CD1 LEU C  73     -14.675 -15.770   9.105  1.00 96.92           C  
ATOM   2379  CD2 LEU C  73     -13.116 -14.387  10.503  1.00 96.92           C  
ATOM   2380  N   LYS C  74     -17.544 -12.228  10.423  1.00 96.32           N  
ATOM   2381  CA  LYS C  74     -18.513 -12.141  11.513  1.00 96.32           C  
ATOM   2382  C   LYS C  74     -19.922 -12.458  11.023  1.00 96.32           C  
ATOM   2383  O   LYS C  74     -20.689 -13.130  11.714  1.00 96.32           O  
ATOM   2384  CB  LYS C  74     -18.479 -10.752  12.151  1.00 96.32           C  
ATOM   2385  CG  LYS C  74     -19.264 -10.649  13.452  1.00 96.32           C  
ATOM   2386  CD  LYS C  74     -19.162  -9.256  14.057  1.00 96.32           C  
ATOM   2387  CE  LYS C  74     -19.881  -9.173  15.397  1.00 96.32           C  
ATOM   2388  NZ  LYS C  74     -21.358  -9.326  15.242  1.00 96.32           N  
ATOM   2389  N   ARG C  75     -20.299 -11.946   9.953  1.00 96.45           N  
ATOM   2390  CA  ARG C  75     -21.596 -12.248   9.355  1.00 96.45           C  
ATOM   2391  C   ARG C  75     -21.794 -13.753   9.212  1.00 96.45           C  
ATOM   2392  O   ARG C  75     -22.869 -14.275   9.518  1.00 96.45           O  
ATOM   2393  CB  ARG C  75     -21.729 -11.569   7.991  1.00 96.45           C  
ATOM   2394  CG  ARG C  75     -23.091 -11.758   7.340  1.00 96.45           C  
ATOM   2395  CD  ARG C  75     -23.114 -11.224   5.914  1.00 96.45           C  
ATOM   2396  NE  ARG C  75     -22.280 -12.027   5.024  1.00 96.45           N  
ATOM   2397  CZ  ARG C  75     -21.960 -11.692   3.778  1.00 96.45           C  
ATOM   2398  NH1 ARG C  75     -22.400 -10.556   3.247  1.00 96.45           N  
ATOM   2399  NH2 ARG C  75     -21.194 -12.497   3.056  1.00 96.45           N  
ATOM   2400  N   ILE C  76     -20.742 -14.458   8.789  1.00 95.07           N  
ATOM   2401  CA  ILE C  76     -20.806 -15.905   8.614  1.00 95.07           C  
ATOM   2402  C   ILE C  76     -20.938 -16.583   9.976  1.00 95.07           C  
ATOM   2403  O   ILE C  76     -21.790 -17.455  10.163  1.00 95.07           O  
ATOM   2404  CB  ILE C  76     -19.565 -16.441   7.867  1.00 95.07           C  
ATOM   2405  CG1 ILE C  76     -19.560 -15.945   6.415  1.00 95.07           C  
ATOM   2406  CG2 ILE C  76     -19.519 -17.971   7.922  1.00 95.07           C  
ATOM   2407  CD1 ILE C  76     -18.339 -16.379   5.618  1.00 95.07           C  
ATOM   2408  N   THR C  77     -20.132 -16.229  10.930  1.00 95.02           N  
ATOM   2409  CA  THR C  77     -20.157 -16.861  12.245  1.00 95.02           C  
ATOM   2410  C   THR C  77     -21.443 -16.511  12.988  1.00 95.02           C  
ATOM   2411  O   THR C  77     -21.958 -17.319  13.763  1.00 95.02           O  
ATOM   2412  CB  THR C  77     -18.941 -16.439  13.090  1.00 95.02           C  
ATOM   2413  CG2 THR C  77     -17.644 -16.974  12.493  1.00 95.02           C  
ATOM   2414  OG1 THR C  77     -18.876 -15.008  13.141  1.00 95.02           O  
ATOM   2415  N   ASP C  78     -22.000 -15.347  12.768  1.00 95.22           N  
ATOM   2416  CA  ASP C  78     -23.257 -14.940  13.389  1.00 95.22           C  
ATOM   2417  C   ASP C  78     -24.433 -15.724  12.810  1.00 95.22           C  
ATOM   2418  O   ASP C  78     -25.462 -15.888  13.470  1.00 95.22           O  
ATOM   2419  CB  ASP C  78     -23.485 -13.439  13.206  1.00 95.22           C  
ATOM   2420  CG  ASP C  78     -22.652 -12.593  14.152  1.00 95.22           C  
ATOM   2421  OD1 ASP C  78     -22.018 -13.152  15.073  1.00 95.22           O  
ATOM   2422  OD2 ASP C  78     -22.632 -11.356  13.978  1.00 95.22           O  
ATOM   2423  N   SER C  79     -24.376 -16.170  11.655  1.00 94.40           N  
ATOM   2424  CA  SER C  79     -25.434 -16.916  10.982  1.00 94.40           C  
ATOM   2425  C   SER C  79     -25.529 -18.342  11.513  1.00 94.40           C  
ATOM   2426  O   SER C  79     -26.518 -19.037  11.267  1.00 94.40           O  
ATOM   2427  CB  SER C  79     -25.195 -16.941   9.471  1.00 94.40           C  
ATOM   2428  OG  SER C  79     -24.131 -17.818   9.144  1.00 94.40           O  
ATOM   2429  N   ASP C  80     -24.557 -18.814  12.189  1.00 93.52           N  
ATOM   2430  CA  ASP C  80     -24.535 -20.140  12.801  1.00 93.52           C  
ATOM   2431  C   ASP C  80     -24.617 -21.235  11.741  1.00 93.52           C  
ATOM   2432  O   ASP C  80     -25.295 -22.246  11.937  1.00 93.52           O  
ATOM   2433  CB  ASP C  80     -25.682 -20.288  13.802  1.00 93.52           C  
ATOM   2434  CG  ASP C  80     -25.248 -20.920  15.112  1.00 93.52           C  
ATOM   2435  OD1 ASP C  80     -24.029 -21.062  15.346  1.00 93.52           O  
ATOM   2436  OD2 ASP C  80     -26.133 -21.281  15.918  1.00 93.52           O  
ATOM   2437  N   VAL C  81     -24.123 -20.957  10.600  1.00 92.74           N  
ATOM   2438  CA  VAL C  81     -24.089 -21.926   9.509  1.00 92.74           C  
ATOM   2439  C   VAL C  81     -23.103 -23.043   9.840  1.00 92.74           C  
ATOM   2440  O   VAL C  81     -22.064 -22.800  10.458  1.00 92.74           O  
ATOM   2441  CB  VAL C  81     -23.707 -21.257   8.169  1.00 92.74           C  
ATOM   2442  CG1 VAL C  81     -22.264 -20.757   8.207  1.00 92.74           C  
ATOM   2443  CG2 VAL C  81     -23.908 -22.232   7.011  1.00 92.74           C  
ATOM   2444  N   LYS C  82     -23.404 -24.309   9.415  1.00 91.98           N  
ATOM   2445  CA  LYS C  82     -22.607 -25.469   9.803  1.00 91.98           C  
ATOM   2446  C   LYS C  82     -22.290 -26.347   8.596  1.00 91.98           C  
ATOM   2447  O   LYS C  82     -22.861 -26.159   7.519  1.00 91.98           O  
ATOM   2448  CB  LYS C  82     -23.335 -26.288  10.870  1.00 91.98           C  
ATOM   2449  CG  LYS C  82     -23.704 -25.495  12.115  1.00 91.98           C  
ATOM   2450  CD  LYS C  82     -24.439 -26.359  13.131  1.00 91.98           C  
ATOM   2451  CE  LYS C  82     -24.835 -25.560  14.365  1.00 91.98           C  
ATOM   2452  NZ  LYS C  82     -25.419 -26.432  15.427  1.00 91.98           N  
ATOM   2453  N   GLY C  83     -21.225 -27.212   8.785  1.00 87.08           N  
ATOM   2454  CA  GLY C  83     -20.937 -28.292   7.856  1.00 87.08           C  
ATOM   2455  C   GLY C  83     -20.451 -27.804   6.504  1.00 87.08           C  
ATOM   2456  O   GLY C  83     -19.565 -26.950   6.429  1.00 87.08           O  
ATOM   2457  N   ASP C  84     -21.023 -28.381   5.441  1.00 81.05           N  
ATOM   2458  CA  ASP C  84     -20.594 -28.126   4.070  1.00 81.05           C  
ATOM   2459  C   ASP C  84     -20.969 -26.711   3.632  1.00 81.05           C  
ATOM   2460  O   ASP C  84     -20.225 -26.067   2.890  1.00 81.05           O  
ATOM   2461  CB  ASP C  84     -21.207 -29.151   3.114  1.00 81.05           C  
ATOM   2462  CG  ASP C  84     -20.594 -30.533   3.256  1.00 81.05           C  
ATOM   2463  OD1 ASP C  84     -19.626 -30.695   4.031  1.00 81.05           O  
ATOM   2464  OD2 ASP C  84     -21.081 -31.469   2.585  1.00 81.05           O  
ATOM   2465  N   LEU C  85     -22.110 -26.336   4.019  1.00 84.50           N  
ATOM   2466  CA  LEU C  85     -22.544 -24.987   3.671  1.00 84.50           C  
ATOM   2467  C   LEU C  85     -21.622 -23.942   4.291  1.00 84.50           C  
ATOM   2468  O   LEU C  85     -21.312 -22.931   3.658  1.00 84.50           O  
ATOM   2469  CB  LEU C  85     -23.985 -24.752   4.135  1.00 84.50           C  
ATOM   2470  CG  LEU C  85     -24.624 -23.427   3.717  1.00 84.50           C  
ATOM   2471  CD1 LEU C  85     -24.740 -23.350   2.198  1.00 84.50           C  
ATOM   2472  CD2 LEU C  85     -25.990 -23.261   4.373  1.00 84.50           C  
ATOM   2473  N   PHE C  86     -21.152 -24.117   5.555  1.00 89.82           N  
ATOM   2474  CA  PHE C  86     -20.199 -23.242   6.228  1.00 89.82           C  
ATOM   2475  C   PHE C  86     -18.908 -23.131   5.428  1.00 89.82           C  
ATOM   2476  O   PHE C  86     -18.424 -22.026   5.170  1.00 89.82           O  
ATOM   2477  CB  PHE C  86     -19.899 -23.758   7.640  1.00 89.82           C  
ATOM   2478  CG  PHE C  86     -18.681 -23.134   8.267  1.00 89.82           C  
ATOM   2479  CD1 PHE C  86     -17.575 -23.910   8.592  1.00 89.82           C  
ATOM   2480  CD2 PHE C  86     -18.643 -21.772   8.533  1.00 89.82           C  
ATOM   2481  CE1 PHE C  86     -16.446 -23.335   9.173  1.00 89.82           C  
ATOM   2482  CE2 PHE C  86     -17.519 -21.190   9.113  1.00 89.82           C  
ATOM   2483  CZ  PHE C  86     -16.422 -21.974   9.432  1.00 89.82           C  
ATOM   2484  N   VAL C  87     -18.433 -24.263   5.027  1.00 85.63           N  
ATOM   2485  CA  VAL C  87     -17.178 -24.315   4.284  1.00 85.63           C  
ATOM   2486  C   VAL C  87     -17.329 -23.568   2.961  1.00 85.63           C  
ATOM   2487  O   VAL C  87     -16.467 -22.768   2.590  1.00 85.63           O  
ATOM   2488  CB  VAL C  87     -16.734 -25.772   4.025  1.00 85.63           C  
ATOM   2489  CG1 VAL C  87     -15.496 -25.807   3.129  1.00 85.63           C  
ATOM   2490  CG2 VAL C  87     -16.460 -26.489   5.345  1.00 85.63           C  
ATOM   2491  N   LYS C  88     -18.395 -23.790   2.289  1.00 82.12           N  
ATOM   2492  CA  LYS C  88     -18.662 -23.139   1.010  1.00 82.12           C  
ATOM   2493  C   LYS C  88     -18.781 -21.627   1.177  1.00 82.12           C  
ATOM   2494  O   LYS C  88     -18.177 -20.863   0.421  1.00 82.12           O  
ATOM   2495  CB  LYS C  88     -19.936 -23.699   0.378  1.00 82.12           C  
ATOM   2496  CG  LYS C  88     -20.169 -23.244  -1.056  1.00 82.12           C  
ATOM   2497  CD  LYS C  88     -21.442 -23.847  -1.636  1.00 82.12           C  
ATOM   2498  CE  LYS C  88     -21.748 -23.287  -3.018  1.00 82.12           C  
ATOM   2499  NZ  LYS C  88     -23.019 -23.843  -3.571  1.00 82.12           N  
ATOM   2500  N   GLU C  89     -19.549 -21.199   2.175  1.00 87.29           N  
ATOM   2501  CA  GLU C  89     -19.751 -19.774   2.412  1.00 87.29           C  
ATOM   2502  C   GLU C  89     -18.452 -19.096   2.840  1.00 87.29           C  
ATOM   2503  O   GLU C  89     -18.171 -17.968   2.432  1.00 87.29           O  
ATOM   2504  CB  GLU C  89     -20.834 -19.553   3.473  1.00 87.29           C  
ATOM   2505  CG  GLU C  89     -22.246 -19.824   2.975  1.00 87.29           C  
ATOM   2506  CD  GLU C  89     -23.321 -19.399   3.961  1.00 87.29           C  
ATOM   2507  OE1 GLU C  89     -24.525 -19.507   3.631  1.00 87.29           O  
ATOM   2508  OE2 GLU C  89     -22.958 -18.952   5.072  1.00 87.29           O  
ATOM   2509  N   LEU C  90     -17.705 -19.736   3.629  1.00 90.40           N  
ATOM   2510  CA  LEU C  90     -16.450 -19.183   4.126  1.00 90.40           C  
ATOM   2511  C   LEU C  90     -15.473 -18.941   2.981  1.00 90.40           C  
ATOM   2512  O   LEU C  90     -14.925 -17.843   2.849  1.00 90.40           O  
ATOM   2513  CB  LEU C  90     -15.822 -20.123   5.159  1.00 90.40           C  
ATOM   2514  CG  LEU C  90     -14.501 -19.663   5.778  1.00 90.40           C  
ATOM   2515  CD1 LEU C  90     -14.701 -18.361   6.547  1.00 90.40           C  
ATOM   2516  CD2 LEU C  90     -13.933 -20.746   6.688  1.00 90.40           C  
ATOM   2517  N   PHE C  91     -15.276 -19.884   2.143  1.00 87.42           N  
ATOM   2518  CA  PHE C  91     -14.301 -19.766   1.065  1.00 87.42           C  
ATOM   2519  C   PHE C  91     -14.809 -18.826  -0.023  1.00 87.42           C  
ATOM   2520  O   PHE C  91     -14.021 -18.133  -0.669  1.00 87.42           O  
ATOM   2521  CB  PHE C  91     -13.990 -21.141   0.467  1.00 87.42           C  
ATOM   2522  CG  PHE C  91     -12.997 -21.940   1.268  1.00 87.42           C  
ATOM   2523  CD1 PHE C  91     -11.642 -21.637   1.221  1.00 87.42           C  
ATOM   2524  CD2 PHE C  91     -13.420 -22.994   2.067  1.00 87.42           C  
ATOM   2525  CE1 PHE C  91     -10.720 -22.375   1.961  1.00 87.42           C  
ATOM   2526  CE2 PHE C  91     -12.505 -23.736   2.810  1.00 87.42           C  
ATOM   2527  CZ  PHE C  91     -11.155 -23.425   2.754  1.00 87.42           C  
ATOM   2528  N   TRP C  92     -16.089 -18.850  -0.217  1.00 85.79           N  
ATOM   2529  CA  TRP C  92     -16.650 -17.868  -1.138  1.00 85.79           C  
ATOM   2530  C   TRP C  92     -16.415 -16.448  -0.631  1.00 85.79           C  
ATOM   2531  O   TRP C  92     -16.051 -15.558  -1.403  1.00 85.79           O  
ATOM   2532  CB  TRP C  92     -18.149 -18.111  -1.337  1.00 85.79           C  
ATOM   2533  CG  TRP C  92     -18.766 -17.266  -2.411  1.00 85.79           C  
ATOM   2534  CD1 TRP C  92     -19.631 -16.221  -2.243  1.00 85.79           C  
ATOM   2535  CD2 TRP C  92     -18.568 -17.399  -3.822  1.00 85.79           C  
ATOM   2536  CE2 TRP C  92     -19.344 -16.400  -4.449  1.00 85.79           C  
ATOM   2537  CE3 TRP C  92     -17.807 -18.267  -4.618  1.00 85.79           C  
ATOM   2538  NE1 TRP C  92     -19.983 -15.695  -3.464  1.00 85.79           N  
ATOM   2539  CZ2 TRP C  92     -19.381 -16.244  -5.837  1.00 85.79           C  
ATOM   2540  CZ3 TRP C  92     -17.845 -18.111  -5.998  1.00 85.79           C  
ATOM   2541  CH2 TRP C  92     -18.628 -17.107  -6.592  1.00 85.79           C  
ATOM   2542  N   MET C  93     -16.673 -16.222   0.631  1.00 93.74           N  
ATOM   2543  CA  MET C  93     -16.419 -14.928   1.259  1.00 93.74           C  
ATOM   2544  C   MET C  93     -14.951 -14.536   1.123  1.00 93.74           C  
ATOM   2545  O   MET C  93     -14.639 -13.392   0.788  1.00 93.74           O  
ATOM   2546  CB  MET C  93     -16.818 -14.959   2.735  1.00 93.74           C  
ATOM   2547  CG  MET C  93     -16.643 -13.626   3.445  1.00 93.74           C  
ATOM   2548  SD  MET C  93     -14.933 -13.375   4.059  1.00 93.74           S  
ATOM   2549  CE  MET C  93     -14.900 -14.581   5.415  1.00 93.74           C  
ATOM   2550  N   LEU C  94     -14.024 -15.490   1.330  1.00 92.36           N  
ATOM   2551  CA  LEU C  94     -12.596 -15.230   1.199  1.00 92.36           C  
ATOM   2552  C   LEU C  94     -12.241 -14.846  -0.234  1.00 92.36           C  
ATOM   2553  O   LEU C  94     -11.418 -13.955  -0.457  1.00 92.36           O  
ATOM   2554  CB  LEU C  94     -11.785 -16.457   1.626  1.00 92.36           C  
ATOM   2555  CG  LEU C  94     -11.739 -16.750   3.126  1.00 92.36           C  
ATOM   2556  CD1 LEU C  94     -11.023 -18.071   3.386  1.00 92.36           C  
ATOM   2557  CD2 LEU C  94     -11.056 -15.609   3.874  1.00 92.36           C  
ATOM   2558  N   HIS C  95     -12.866 -15.469  -1.180  1.00 86.51           N  
ATOM   2559  CA  HIS C  95     -12.650 -15.141  -2.585  1.00 86.51           C  
ATOM   2560  C   HIS C  95     -13.102 -13.718  -2.895  1.00 86.51           C  
ATOM   2561  O   HIS C  95     -12.367 -12.952  -3.523  1.00 86.51           O  
ATOM   2562  CB  HIS C  95     -13.386 -16.134  -3.486  1.00 86.51           C  
ATOM   2563  CG  HIS C  95     -13.316 -15.791  -4.940  1.00 86.51           C  
ATOM   2564  CD2 HIS C  95     -14.268 -15.352  -5.796  1.00 86.51           C  
ATOM   2565  ND1 HIS C  95     -12.153 -15.889  -5.673  1.00 86.51           N  
ATOM   2566  CE1 HIS C  95     -12.394 -15.524  -6.921  1.00 86.51           C  
ATOM   2567  NE2 HIS C  95     -13.670 -15.194  -7.023  1.00 86.51           N  
ATOM   2568  N   LEU C  96     -14.273 -13.385  -2.429  1.00 89.35           N  
ATOM   2569  CA  LEU C  96     -14.820 -12.052  -2.657  1.00 89.35           C  
ATOM   2570  C   LEU C  96     -13.975 -10.991  -1.959  1.00 89.35           C  
ATOM   2571  O   LEU C  96     -13.713  -9.928  -2.526  1.00 89.35           O  
ATOM   2572  CB  LEU C  96     -16.267 -11.975  -2.163  1.00 89.35           C  
ATOM   2573  CG  LEU C  96     -17.017 -10.676  -2.463  1.00 89.35           C  
ATOM   2574  CD1 LEU C  96     -17.236 -10.524  -3.965  1.00 89.35           C  
ATOM   2575  CD2 LEU C  96     -18.347 -10.641  -1.718  1.00 89.35           C  
ATOM   2576  N   GLN C  97     -13.563 -11.315  -0.798  1.00 94.62           N  
ATOM   2577  CA  GLN C  97     -12.773 -10.365  -0.021  1.00 94.62           C  
ATOM   2578  C   GLN C  97     -11.393 -10.163  -0.639  1.00 94.62           C  
ATOM   2579  O   GLN C  97     -10.824  -9.072  -0.556  1.00 94.62           O  
ATOM   2580  CB  GLN C  97     -12.637 -10.836   1.427  1.00 94.62           C  
ATOM   2581  CG  GLN C  97     -13.887 -10.610   2.268  1.00 94.62           C  
ATOM   2582  CD  GLN C  97     -14.251  -9.143   2.396  1.00 94.62           C  
ATOM   2583  NE2 GLN C  97     -15.547  -8.854   2.428  1.00 94.62           N  
ATOM   2584  OE1 GLN C  97     -13.374  -8.276   2.466  1.00 94.62           O  
ATOM   2585  N   LYS C  98     -10.842 -11.126  -1.196  1.00 91.86           N  
ATOM   2586  CA  LYS C  98      -9.582 -10.972  -1.917  1.00 91.86           C  
ATOM   2587  C   LYS C  98      -9.729  -9.994  -3.079  1.00 91.86           C  
ATOM   2588  O   LYS C  98      -8.870  -9.134  -3.286  1.00 91.86           O  
ATOM   2589  CB  LYS C  98      -9.089 -12.325  -2.431  1.00 91.86           C  
ATOM   2590  CG  LYS C  98      -7.719 -12.275  -3.090  1.00 91.86           C  
ATOM   2591  CD  LYS C  98      -7.254 -13.661  -3.520  1.00 91.86           C  
ATOM   2592  CE  LYS C  98      -5.893 -13.609  -4.201  1.00 91.86           C  
ATOM   2593  NZ  LYS C  98      -5.422 -14.969  -4.601  1.00 91.86           N  
ATOM   2594  N   GLU C  99     -10.787 -10.138  -3.804  1.00 89.04           N  
ATOM   2595  CA  GLU C  99     -11.055  -9.227  -4.912  1.00 89.04           C  
ATOM   2596  C   GLU C  99     -11.267  -7.800  -4.415  1.00 89.04           C  
ATOM   2597  O   GLU C  99     -10.777  -6.846  -5.022  1.00 89.04           O  
ATOM   2598  CB  GLU C  99     -12.277  -9.693  -5.709  1.00 89.04           C  
ATOM   2599  CG  GLU C  99     -12.030 -10.946  -6.536  1.00 89.04           C  
ATOM   2600  CD  GLU C  99     -13.205 -11.319  -7.426  1.00 89.04           C  
ATOM   2601  OE1 GLU C  99     -13.056 -12.221  -8.281  1.00 89.04           O  
ATOM   2602  OE2 GLU C  99     -14.282 -10.704  -7.267  1.00 89.04           O  
ATOM   2603  N   THR C 100     -11.984  -7.730  -3.403  1.00 94.31           N  
ATOM   2604  CA  THR C 100     -12.213  -6.427  -2.789  1.00 94.31           C  
ATOM   2605  C   THR C 100     -10.896  -5.804  -2.335  1.00 94.31           C  
ATOM   2606  O   THR C 100     -10.648  -4.620  -2.577  1.00 94.31           O  
ATOM   2607  CB  THR C 100     -13.172  -6.536  -1.589  1.00 94.31           C  
ATOM   2608  CG2 THR C 100     -13.421  -5.169  -0.958  1.00 94.31           C  
ATOM   2609  OG1 THR C 100     -14.421  -7.081  -2.031  1.00 94.31           O  
ATOM   2610  N   PHE C 101     -10.116  -6.621  -1.727  1.00 95.09           N  
ATOM   2611  CA  PHE C 101      -8.814  -6.149  -1.270  1.00 95.09           C  
ATOM   2612  C   PHE C 101      -7.944  -5.733  -2.450  1.00 95.09           C  
ATOM   2613  O   PHE C 101      -7.210  -4.745  -2.371  1.00 95.09           O  
ATOM   2614  CB  PHE C 101      -8.105  -7.230  -0.449  1.00 95.09           C  
ATOM   2615  CG  PHE C 101      -6.841  -6.756   0.215  1.00 95.09           C  
ATOM   2616  CD1 PHE C 101      -5.606  -7.272  -0.161  1.00 95.09           C  
ATOM   2617  CD2 PHE C 101      -6.887  -5.795   1.216  1.00 95.09           C  
ATOM   2618  CE1 PHE C 101      -4.434  -6.836   0.453  1.00 95.09           C  
ATOM   2619  CE2 PHE C 101      -5.720  -5.353   1.834  1.00 95.09           C  
ATOM   2620  CZ  PHE C 101      -4.495  -5.876   1.452  1.00 95.09           C  
ATOM   2621  N   ALA C 102      -8.016  -6.470  -3.501  1.00 92.02           N  
ATOM   2622  CA  ALA C 102      -7.277  -6.122  -4.712  1.00 92.02           C  
ATOM   2623  C   ALA C 102      -7.681  -4.743  -5.224  1.00 92.02           C  
ATOM   2624  O   ALA C 102      -6.836  -3.976  -5.693  1.00 92.02           O  
ATOM   2625  CB  ALA C 102      -7.503  -7.175  -5.794  1.00 92.02           C  
ATOM   2626  N   THR C 103      -8.895  -4.455  -5.116  1.00 93.29           N  
ATOM   2627  CA  THR C 103      -9.396  -3.147  -5.521  1.00 93.29           C  
ATOM   2628  C   THR C 103      -8.839  -2.051  -4.618  1.00 93.29           C  
ATOM   2629  O   THR C 103      -8.444  -0.985  -5.096  1.00 93.29           O  
ATOM   2630  CB  THR C 103     -10.935  -3.106  -5.494  1.00 93.29           C  
ATOM   2631  CG2 THR C 103     -11.457  -1.762  -5.993  1.00 93.29           C  
ATOM   2632  OG1 THR C 103     -11.449  -4.147  -6.333  1.00 93.29           O  
ATOM   2633  N   TYR C 104      -8.801  -2.336  -3.351  1.00 94.85           N  
ATOM   2634  CA  TYR C 104      -8.240  -1.374  -2.408  1.00 94.85           C  
ATOM   2635  C   TYR C 104      -6.768  -1.116  -2.704  1.00 94.85           C  
ATOM   2636  O   TYR C 104      -6.318   0.033  -2.695  1.00 94.85           O  
ATOM   2637  CB  TYR C 104      -8.403  -1.874  -0.970  1.00 94.85           C  
ATOM   2638  CG  TYR C 104      -9.842  -1.996  -0.529  1.00 94.85           C  
ATOM   2639  CD1 TYR C 104     -10.837  -1.215  -1.111  1.00 94.85           C  
ATOM   2640  CD2 TYR C 104     -10.208  -2.893   0.469  1.00 94.85           C  
ATOM   2641  CE1 TYR C 104     -12.164  -1.324  -0.706  1.00 94.85           C  
ATOM   2642  CE2 TYR C 104     -11.531  -3.009   0.881  1.00 94.85           C  
ATOM   2643  CZ  TYR C 104     -12.500  -2.222   0.289  1.00 94.85           C  
ATOM   2644  OH  TYR C 104     -13.812  -2.333   0.693  1.00 94.85           O  
ATOM   2645  N   VAL C 105      -6.101  -2.141  -2.955  1.00 94.44           N  
ATOM   2646  CA  VAL C 105      -4.667  -2.041  -3.206  1.00 94.44           C  
ATOM   2647  C   VAL C 105      -4.422  -1.310  -4.524  1.00 94.44           C  
ATOM   2648  O   VAL C 105      -3.512  -0.485  -4.625  1.00 94.44           O  
ATOM   2649  CB  VAL C 105      -3.997  -3.433  -3.235  1.00 94.44           C  
ATOM   2650  CG1 VAL C 105      -2.544  -3.323  -3.692  1.00 94.44           C  
ATOM   2651  CG2 VAL C 105      -4.080  -4.093  -1.860  1.00 94.44           C  
ATOM   2652  N   ALA C 106      -5.150  -1.609  -5.545  1.00 92.70           N  
ATOM   2653  CA  ALA C 106      -5.038  -0.913  -6.823  1.00 92.70           C  
ATOM   2654  C   ALA C 106      -5.290   0.583  -6.656  1.00 92.70           C  
ATOM   2655  O   ALA C 106      -4.566   1.408  -7.219  1.00 92.70           O  
ATOM   2656  CB  ALA C 106      -6.013  -1.504  -7.838  1.00 92.70           C  
ATOM   2657  N   ARG C 107      -6.279   0.919  -5.906  1.00 93.60           N  
ATOM   2658  CA  ARG C 107      -6.587   2.317  -5.625  1.00 93.60           C  
ATOM   2659  C   ARG C 107      -5.456   2.982  -4.848  1.00 93.60           C  
ATOM   2660  O   ARG C 107      -5.071   4.114  -5.148  1.00 93.60           O  
ATOM   2661  CB  ARG C 107      -7.898   2.432  -4.845  1.00 93.60           C  
ATOM   2662  CG  ARG C 107      -8.378   3.863  -4.652  1.00 93.60           C  
ATOM   2663  CD  ARG C 107      -9.749   3.914  -3.993  1.00 93.60           C  
ATOM   2664  NE  ARG C 107     -10.227   5.286  -3.851  1.00 93.60           N  
ATOM   2665  CZ  ARG C 107     -11.443   5.626  -3.431  1.00 93.60           C  
ATOM   2666  NH1 ARG C 107     -12.331   4.694  -3.102  1.00 93.60           N  
ATOM   2667  NH2 ARG C 107     -11.773   6.905  -3.339  1.00 93.60           N  
ATOM   2668  N   PHE C 108      -4.990   2.316  -3.901  1.00 94.39           N  
ATOM   2669  CA  PHE C 108      -3.857   2.810  -3.129  1.00 94.39           C  
ATOM   2670  C   PHE C 108      -2.665   3.096  -4.036  1.00 94.39           C  
ATOM   2671  O   PHE C 108      -2.055   4.164  -3.949  1.00 94.39           O  
ATOM   2672  CB  PHE C 108      -3.460   1.801  -2.047  1.00 94.39           C  
ATOM   2673  CG  PHE C 108      -2.057   1.980  -1.534  1.00 94.39           C  
ATOM   2674  CD1 PHE C 108      -1.049   1.097  -1.903  1.00 94.39           C  
ATOM   2675  CD2 PHE C 108      -1.745   3.031  -0.682  1.00 94.39           C  
ATOM   2676  CE1 PHE C 108       0.250   1.260  -1.430  1.00 94.39           C  
ATOM   2677  CE2 PHE C 108      -0.448   3.200  -0.205  1.00 94.39           C  
ATOM   2678  CZ  PHE C 108       0.548   2.313  -0.580  1.00 94.39           C  
ATOM   2679  N   GLN C 109      -2.308   2.187  -4.886  1.00 92.56           N  
ATOM   2680  CA  GLN C 109      -1.157   2.337  -5.770  1.00 92.56           C  
ATOM   2681  C   GLN C 109      -1.365   3.488  -6.751  1.00 92.56           C  
ATOM   2682  O   GLN C 109      -0.412   4.181  -7.114  1.00 92.56           O  
ATOM   2683  CB  GLN C 109      -0.891   1.039  -6.534  1.00 92.56           C  
ATOM   2684  CG  GLN C 109      -0.281  -0.063  -5.678  1.00 92.56           C  
ATOM   2685  CD  GLN C 109       0.206  -1.242  -6.500  1.00 92.56           C  
ATOM   2686  NE2 GLN C 109       0.727  -0.961  -7.689  1.00 92.56           N  
ATOM   2687  OE1 GLN C 109       0.115  -2.396  -6.069  1.00 92.56           O  
ATOM   2688  N   LYS C 110      -2.527   3.693  -7.138  1.00 91.45           N  
ATOM   2689  CA  LYS C 110      -2.836   4.729  -8.120  1.00 91.45           C  
ATOM   2690  C   LYS C 110      -2.913   6.104  -7.462  1.00 91.45           C  
ATOM   2691  O   LYS C 110      -2.450   7.096  -8.030  1.00 91.45           O  
ATOM   2692  CB  LYS C 110      -4.151   4.416  -8.835  1.00 91.45           C  
ATOM   2693  CG  LYS C 110      -4.465   5.354  -9.991  1.00 91.45           C  
ATOM   2694  CD  LYS C 110      -5.767   4.971 -10.683  1.00 91.45           C  
ATOM   2695  CE  LYS C 110      -6.109   5.941 -11.807  1.00 91.45           C  
ATOM   2696  NZ  LYS C 110      -7.361   5.545 -12.518  1.00 91.45           N  
ATOM   2697  N   GLU C 111      -3.413   6.113  -6.255  1.00 92.86           N  
ATOM   2698  CA  GLU C 111      -3.785   7.411  -5.700  1.00 92.86           C  
ATOM   2699  C   GLU C 111      -2.948   7.743  -4.468  1.00 92.86           C  
ATOM   2700  O   GLU C 111      -2.612   8.907  -4.235  1.00 92.86           O  
ATOM   2701  CB  GLU C 111      -5.274   7.439  -5.348  1.00 92.86           C  
ATOM   2702  CG  GLU C 111      -6.194   7.308  -6.553  1.00 92.86           C  
ATOM   2703  CD  GLU C 111      -7.668   7.264  -6.181  1.00 92.86           C  
ATOM   2704  OE1 GLU C 111      -8.515   7.078  -7.084  1.00 92.86           O  
ATOM   2705  OE2 GLU C 111      -7.977   7.417  -4.979  1.00 92.86           O  
ATOM   2706  N   ALA C 112      -2.592   6.818  -3.668  1.00 93.86           N  
ATOM   2707  CA  ALA C 112      -2.070   7.096  -2.332  1.00 93.86           C  
ATOM   2708  C   ALA C 112      -0.589   6.739  -2.237  1.00 93.86           C  
ATOM   2709  O   ALA C 112       0.110   7.199  -1.330  1.00 93.86           O  
ATOM   2710  CB  ALA C 112      -2.868   6.332  -1.279  1.00 93.86           C  
ATOM   2711  N   TYR C 113      -0.148   5.946  -3.140  1.00 94.08           N  
ATOM   2712  CA  TYR C 113       1.270   5.606  -3.142  1.00 94.08           C  
ATOM   2713  C   TYR C 113       2.104   6.751  -3.703  1.00 94.08           C  
ATOM   2714  O   TYR C 113       2.021   7.063  -4.894  1.00 94.08           O  
ATOM   2715  CB  TYR C 113       1.516   4.332  -3.956  1.00 94.08           C  
ATOM   2716  CG  TYR C 113       2.972   3.942  -4.046  1.00 94.08           C  
ATOM   2717  CD1 TYR C 113       3.705   4.175  -5.207  1.00 94.08           C  
ATOM   2718  CD2 TYR C 113       3.616   3.338  -2.972  1.00 94.08           C  
ATOM   2719  CE1 TYR C 113       5.046   3.816  -5.296  1.00 94.08           C  
ATOM   2720  CE2 TYR C 113       4.956   2.974  -3.048  1.00 94.08           C  
ATOM   2721  CZ  TYR C 113       5.662   3.216  -4.212  1.00 94.08           C  
ATOM   2722  OH  TYR C 113       6.989   2.858  -4.294  1.00 94.08           O  
ATOM   2723  N   CYS C 114       2.947   7.325  -2.868  1.00 95.11           N  
ATOM   2724  CA  CYS C 114       3.796   8.450  -3.241  1.00 95.11           C  
ATOM   2725  C   CYS C 114       3.023   9.462  -4.079  1.00 95.11           C  
ATOM   2726  O   CYS C 114       3.391   9.740  -5.221  1.00 95.11           O  
ATOM   2727  CB  CYS C 114       5.021   7.965  -4.014  1.00 95.11           C  
ATOM   2728  SG  CYS C 114       6.198   7.036  -3.006  1.00 95.11           S  
ATOM   2729  N   PRO C 115       2.096  10.065  -3.436  1.00 95.15           N  
ATOM   2730  CA  PRO C 115       1.223  10.985  -4.169  1.00 95.15           C  
ATOM   2731  C   PRO C 115       1.881  12.337  -4.436  1.00 95.15           C  
ATOM   2732  O   PRO C 115       1.302  13.186  -5.118  1.00 95.15           O  
ATOM   2733  CB  PRO C 115       0.017  11.140  -3.239  1.00 95.15           C  
ATOM   2734  CG  PRO C 115       0.570  10.969  -1.862  1.00 95.15           C  
ATOM   2735  CD  PRO C 115       1.673   9.950  -1.914  1.00 95.15           C  
ATOM   2736  N   ASN C 116       2.949  12.580  -3.885  1.00 95.57           N  
ATOM   2737  CA  ASN C 116       3.635  13.858  -4.046  1.00 95.57           C  
ATOM   2738  C   ASN C 116       4.107  14.064  -5.482  1.00 95.57           C  
ATOM   2739  O   ASN C 116       4.610  13.132  -6.114  1.00 95.57           O  
ATOM   2740  CB  ASN C 116       4.816  13.959  -3.079  1.00 95.57           C  
ATOM   2741  CG  ASN C 116       5.804  12.821  -3.242  1.00 95.57           C  
ATOM   2742  ND2 ASN C 116       7.086  13.155  -3.325  1.00 95.57           N  
ATOM   2743  OD1 ASN C 116       5.418  11.650  -3.295  1.00 95.57           O  
ATOM   2744  N   LYS C 117       4.004  15.229  -5.962  1.00 94.85           N  
ATOM   2745  CA  LYS C 117       4.484  15.592  -7.293  1.00 94.85           C  
ATOM   2746  C   LYS C 117       5.839  16.290  -7.217  1.00 94.85           C  
ATOM   2747  O   LYS C 117       6.542  16.402  -8.223  1.00 94.85           O  
ATOM   2748  CB  LYS C 117       3.471  16.491  -8.002  1.00 94.85           C  
ATOM   2749  CG  LYS C 117       2.130  15.822  -8.268  1.00 94.85           C  
ATOM   2750  CD  LYS C 117       1.177  16.754  -9.006  1.00 94.85           C  
ATOM   2751  CE  LYS C 117      -0.172  16.093  -9.255  1.00 94.85           C  
ATOM   2752  NZ  LYS C 117      -1.139  17.032  -9.898  1.00 94.85           N  
ATOM   2753  N   CYS C 118       6.144  16.701  -6.095  1.00 95.24           N  
ATOM   2754  CA  CYS C 118       7.401  17.386  -5.815  1.00 95.24           C  
ATOM   2755  C   CYS C 118       7.836  17.159  -4.372  1.00 95.24           C  
ATOM   2756  O   CYS C 118       7.075  16.620  -3.567  1.00 95.24           O  
ATOM   2757  CB  CYS C 118       7.267  18.885  -6.087  1.00 95.24           C  
ATOM   2758  SG  CYS C 118       6.210  19.747  -4.904  1.00 95.24           S  
ATOM   2759  N   GLY C 119       9.127  17.384  -4.208  1.00 94.63           N  
ATOM   2760  CA  GLY C 119       9.638  17.281  -2.850  1.00 94.63           C  
ATOM   2761  C   GLY C 119       9.886  15.850  -2.414  1.00 94.63           C  
ATOM   2762  O   GLY C 119      10.088  14.967  -3.249  1.00 94.63           O  
ATOM   2763  N   VAL C 120       9.949  15.705  -1.066  1.00 94.88           N  
ATOM   2764  CA  VAL C 120      10.240  14.400  -0.482  1.00 94.88           C  
ATOM   2765  C   VAL C 120       9.183  14.054   0.565  1.00 94.88           C  
ATOM   2766  O   VAL C 120       9.094  14.710   1.607  1.00 94.88           O  
ATOM   2767  CB  VAL C 120      11.649  14.362   0.152  1.00 94.88           C  
ATOM   2768  CG1 VAL C 120      11.956  12.971   0.702  1.00 94.88           C  
ATOM   2769  CG2 VAL C 120      12.704  14.781  -0.870  1.00 94.88           C  
ATOM   2770  N   MET C 121       8.403  13.026   0.307  1.00 95.85           N  
ATOM   2771  CA  MET C 121       7.393  12.521   1.232  1.00 95.85           C  
ATOM   2772  C   MET C 121       7.889  11.268   1.947  1.00 95.85           C  
ATOM   2773  O   MET C 121       8.421  10.356   1.312  1.00 95.85           O  
ATOM   2774  CB  MET C 121       6.089  12.218   0.491  1.00 95.85           C  
ATOM   2775  CG  MET C 121       5.003  11.630   1.377  1.00 95.85           C  
ATOM   2776  SD  MET C 121       3.484  11.205   0.440  1.00 95.85           S  
ATOM   2777  CE  MET C 121       2.499  10.438   1.757  1.00 95.85           C  
ATOM   2778  N   LEU C 122       7.778  11.246   3.186  1.00 95.22           N  
ATOM   2779  CA  LEU C 122       8.032  10.052   3.985  1.00 95.22           C  
ATOM   2780  C   LEU C 122       6.731   9.318   4.293  1.00 95.22           C  
ATOM   2781  O   LEU C 122       5.919   9.795   5.090  1.00 95.22           O  
ATOM   2782  CB  LEU C 122       8.746  10.421   5.288  1.00 95.22           C  
ATOM   2783  CG  LEU C 122      10.113  11.091   5.146  1.00 95.22           C  
ATOM   2784  CD1 LEU C 122      10.707  11.382   6.520  1.00 95.22           C  
ATOM   2785  CD2 LEU C 122      11.055  10.216   4.326  1.00 95.22           C  
ATOM   2786  N   GLN C 123       6.623   8.217   3.711  1.00 95.06           N  
ATOM   2787  CA  GLN C 123       5.392   7.443   3.833  1.00 95.06           C  
ATOM   2788  C   GLN C 123       5.655   6.092   4.493  1.00 95.06           C  
ATOM   2789  O   GLN C 123       6.580   5.376   4.105  1.00 95.06           O  
ATOM   2790  CB  GLN C 123       4.746   7.240   2.462  1.00 95.06           C  
ATOM   2791  CG  GLN C 123       3.369   6.595   2.520  1.00 95.06           C  
ATOM   2792  CD  GLN C 123       2.725   6.459   1.152  1.00 95.06           C  
ATOM   2793  NE2 GLN C 123       1.399   6.517   1.113  1.00 95.06           N  
ATOM   2794  OE1 GLN C 123       3.415   6.305   0.140  1.00 95.06           O  
ATOM   2795  N   THR C 124       4.864   5.793   5.415  1.00 95.06           N  
ATOM   2796  CA  THR C 124       4.957   4.497   6.080  1.00 95.06           C  
ATOM   2797  C   THR C 124       4.234   3.422   5.273  1.00 95.06           C  
ATOM   2798  O   THR C 124       3.034   3.535   5.014  1.00 95.06           O  
ATOM   2799  CB  THR C 124       4.372   4.557   7.503  1.00 95.06           C  
ATOM   2800  CG2 THR C 124       4.442   3.193   8.183  1.00 95.06           C  
ATOM   2801  OG1 THR C 124       5.114   5.504   8.280  1.00 95.06           O  
ATOM   2802  N   LEU C 125       4.963   2.495   4.940  1.00 95.92           N  
ATOM   2803  CA  LEU C 125       4.431   1.389   4.151  1.00 95.92           C  
ATOM   2804  C   LEU C 125       4.604   0.064   4.886  1.00 95.92           C  
ATOM   2805  O   LEU C 125       5.497  -0.073   5.725  1.00 95.92           O  
ATOM   2806  CB  LEU C 125       5.122   1.323   2.786  1.00 95.92           C  
ATOM   2807  CG  LEU C 125       4.995   2.563   1.901  1.00 95.92           C  
ATOM   2808  CD1 LEU C 125       5.910   2.446   0.688  1.00 95.92           C  
ATOM   2809  CD2 LEU C 125       3.546   2.764   1.467  1.00 95.92           C  
ATOM   2810  N   ILE C 126       3.743  -0.822   4.620  1.00 95.88           N  
ATOM   2811  CA  ILE C 126       3.791  -2.182   5.143  1.00 95.88           C  
ATOM   2812  C   ILE C 126       4.084  -3.162   4.008  1.00 95.88           C  
ATOM   2813  O   ILE C 126       3.324  -3.246   3.041  1.00 95.88           O  
ATOM   2814  CB  ILE C 126       2.472  -2.563   5.852  1.00 95.88           C  
ATOM   2815  CG1 ILE C 126       2.175  -1.579   6.990  1.00 95.88           C  
ATOM   2816  CG2 ILE C 126       2.535  -4.001   6.374  1.00 95.88           C  
ATOM   2817  CD1 ILE C 126       0.737  -1.625   7.487  1.00 95.88           C  
ATOM   2818  N   TRP C 127       5.181  -3.835   4.181  1.00 94.36           N  
ATOM   2819  CA  TRP C 127       5.527  -4.878   3.220  1.00 94.36           C  
ATOM   2820  C   TRP C 127       4.716  -6.145   3.478  1.00 94.36           C  
ATOM   2821  O   TRP C 127       4.870  -6.787   4.519  1.00 94.36           O  
ATOM   2822  CB  TRP C 127       7.024  -5.193   3.284  1.00 94.36           C  
ATOM   2823  CG  TRP C 127       7.899  -4.094   2.763  1.00 94.36           C  
ATOM   2824  CD1 TRP C 127       8.361  -3.010   3.456  1.00 94.36           C  
ATOM   2825  CD2 TRP C 127       8.417  -3.971   1.435  1.00 94.36           C  
ATOM   2826  CE2 TRP C 127       9.185  -2.787   1.393  1.00 94.36           C  
ATOM   2827  CE3 TRP C 127       8.306  -4.749   0.274  1.00 94.36           C  
ATOM   2828  NE1 TRP C 127       9.135  -2.219   2.638  1.00 94.36           N  
ATOM   2829  CZ2 TRP C 127       9.840  -2.361   0.235  1.00 94.36           C  
ATOM   2830  CZ3 TRP C 127       8.958  -4.324  -0.878  1.00 94.36           C  
ATOM   2831  CH2 TRP C 127       9.715  -3.141  -0.886  1.00 94.36           C  
ATOM   2832  N   CYS C 128       3.945  -6.553   2.459  1.00 93.26           N  
ATOM   2833  CA  CYS C 128       2.963  -7.620   2.612  1.00 93.26           C  
ATOM   2834  C   CYS C 128       3.648  -8.962   2.843  1.00 93.26           C  
ATOM   2835  O   CYS C 128       3.135  -9.806   3.581  1.00 93.26           O  
ATOM   2836  CB  CYS C 128       2.064  -7.702   1.380  1.00 93.26           C  
ATOM   2837  SG  CYS C 128       1.150  -6.181   1.042  1.00 93.26           S  
ATOM   2838  N   LYS C 129       4.767  -9.237   2.314  1.00 89.45           N  
ATOM   2839  CA  LYS C 129       5.466 -10.518   2.360  1.00 89.45           C  
ATOM   2840  C   LYS C 129       5.938 -10.836   3.777  1.00 89.45           C  
ATOM   2841  O   LYS C 129       5.791 -11.965   4.247  1.00 89.45           O  
ATOM   2842  CB  LYS C 129       6.656 -10.516   1.401  1.00 89.45           C  
ATOM   2843  CG  LYS C 129       7.273 -11.889   1.177  1.00 89.45           C  
ATOM   2844  CD  LYS C 129       8.383 -11.840   0.135  1.00 89.45           C  
ATOM   2845  CE  LYS C 129       9.047 -13.199  -0.040  1.00 89.45           C  
ATOM   2846  NZ  LYS C 129      10.077 -13.177  -1.122  1.00 89.45           N  
ATOM   2847  N   ASN C 130       6.403  -9.835   4.531  1.00 92.13           N  
ATOM   2848  CA  ASN C 130       6.963 -10.086   5.855  1.00 92.13           C  
ATOM   2849  C   ASN C 130       6.289  -9.226   6.921  1.00 92.13           C  
ATOM   2850  O   ASN C 130       6.721  -9.208   8.075  1.00 92.13           O  
ATOM   2851  CB  ASN C 130       8.474  -9.844   5.855  1.00 92.13           C  
ATOM   2852  CG  ASN C 130       8.843  -8.461   5.355  1.00 92.13           C  
ATOM   2853  ND2 ASN C 130      10.126  -8.253   5.082  1.00 92.13           N  
ATOM   2854  OD1 ASN C 130       7.984  -7.587   5.217  1.00 92.13           O  
ATOM   2855  N   CYS C 131       5.380  -8.530   6.571  1.00 94.67           N  
ATOM   2856  CA  CYS C 131       4.600  -7.701   7.482  1.00 94.67           C  
ATOM   2857  C   CYS C 131       5.479  -6.656   8.158  1.00 94.67           C  
ATOM   2858  O   CYS C 131       5.256  -6.307   9.318  1.00 94.67           O  
ATOM   2859  CB  CYS C 131       3.916  -8.566   8.542  1.00 94.67           C  
ATOM   2860  SG  CYS C 131       2.695  -9.713   7.867  1.00 94.67           S  
ATOM   2861  N   LYS C 132       6.503  -6.170   7.491  1.00 94.45           N  
ATOM   2862  CA  LYS C 132       7.405  -5.156   8.030  1.00 94.45           C  
ATOM   2863  C   LYS C 132       6.922  -3.751   7.682  1.00 94.45           C  
ATOM   2864  O   LYS C 132       6.585  -3.472   6.530  1.00 94.45           O  
ATOM   2865  CB  LYS C 132       8.825  -5.367   7.506  1.00 94.45           C  
ATOM   2866  CG  LYS C 132       9.559  -6.532   8.155  1.00 94.45           C  
ATOM   2867  CD  LYS C 132      11.002  -6.620   7.678  1.00 94.45           C  
ATOM   2868  CE  LYS C 132      11.729  -7.802   8.306  1.00 94.45           C  
ATOM   2869  NZ  LYS C 132      13.143  -7.895   7.836  1.00 94.45           N  
ATOM   2870  N   LYS C 133       6.927  -2.985   8.632  1.00 93.56           N  
ATOM   2871  CA  LYS C 133       6.575  -1.575   8.479  1.00 93.56           C  
ATOM   2872  C   LYS C 133       7.821  -0.714   8.296  1.00 93.56           C  
ATOM   2873  O   LYS C 133       8.696  -0.686   9.164  1.00 93.56           O  
ATOM   2874  CB  LYS C 133       5.774  -1.088   9.688  1.00 93.56           C  
ATOM   2875  CG  LYS C 133       5.123   0.273   9.490  1.00 93.56           C  
ATOM   2876  CD  LYS C 133       4.243   0.649  10.676  1.00 93.56           C  
ATOM   2877  CE  LYS C 133       3.525   1.972  10.443  1.00 93.56           C  
ATOM   2878  NZ  LYS C 133       2.680   2.357  11.613  1.00 93.56           N  
ATOM   2879  N   GLU C 134       7.916  -0.014   7.226  1.00 93.68           N  
ATOM   2880  CA  GLU C 134       9.084   0.802   6.906  1.00 93.68           C  
ATOM   2881  C   GLU C 134       8.672   2.161   6.349  1.00 93.68           C  
ATOM   2882  O   GLU C 134       7.631   2.284   5.701  1.00 93.68           O  
ATOM   2883  CB  GLU C 134       9.989   0.077   5.906  1.00 93.68           C  
ATOM   2884  CG  GLU C 134      10.648  -1.174   6.469  1.00 93.68           C  
ATOM   2885  CD  GLU C 134      11.566  -1.867   5.474  1.00 93.68           C  
ATOM   2886  OE1 GLU C 134      12.165  -2.909   5.826  1.00 93.68           O  
ATOM   2887  OE2 GLU C 134      11.687  -1.365   4.335  1.00 93.68           O  
ATOM   2888  N   VAL C 135       9.497   3.090   6.697  1.00 92.95           N  
ATOM   2889  CA  VAL C 135       9.301   4.428   6.149  1.00 92.95           C  
ATOM   2890  C   VAL C 135       9.982   4.534   4.785  1.00 92.95           C  
ATOM   2891  O   VAL C 135      11.197   4.354   4.676  1.00 92.95           O  
ATOM   2892  CB  VAL C 135       9.844   5.517   7.101  1.00 92.95           C  
ATOM   2893  CG1 VAL C 135       9.657   6.907   6.495  1.00 92.95           C  
ATOM   2894  CG2 VAL C 135       9.156   5.427   8.462  1.00 92.95           C  
ATOM   2895  N   HIS C 136       9.188   4.748   3.830  1.00 93.27           N  
ATOM   2896  CA  HIS C 136       9.663   4.881   2.457  1.00 93.27           C  
ATOM   2897  C   HIS C 136       9.738   6.345   2.039  1.00 93.27           C  
ATOM   2898  O   HIS C 136       8.773   7.094   2.208  1.00 93.27           O  
ATOM   2899  CB  HIS C 136       8.755   4.107   1.499  1.00 93.27           C  
ATOM   2900  CG  HIS C 136       9.118   4.278   0.058  1.00 93.27           C  
ATOM   2901  CD2 HIS C 136       8.515   4.975  -0.933  1.00 93.27           C  
ATOM   2902  ND1 HIS C 136      10.226   3.684  -0.505  1.00 93.27           N  
ATOM   2903  CE1 HIS C 136      10.290   4.010  -1.785  1.00 93.27           C  
ATOM   2904  NE2 HIS C 136       9.263   4.793  -2.070  1.00 93.27           N  
ATOM   2905  N   ALA C 137      10.877   6.712   1.516  1.00 92.55           N  
ATOM   2906  CA  ALA C 137      11.073   8.083   1.049  1.00 92.55           C  
ATOM   2907  C   ALA C 137      10.685   8.222  -0.421  1.00 92.55           C  
ATOM   2908  O   ALA C 137      11.340   7.654  -1.298  1.00 92.55           O  
ATOM   2909  CB  ALA C 137      12.523   8.513   1.256  1.00 92.55           C  
ATOM   2910  N   CYS C 138       9.664   8.893  -0.605  1.00 94.35           N  
ATOM   2911  CA  CYS C 138       9.219   9.221  -1.954  1.00 94.35           C  
ATOM   2912  C   CYS C 138       9.890  10.494  -2.455  1.00 94.35           C  
ATOM   2913  O   CYS C 138       9.416  11.599  -2.185  1.00 94.35           O  
ATOM   2914  CB  CYS C 138       7.700   9.385  -1.995  1.00 94.35           C  
ATOM   2915  SG  CYS C 138       6.798   7.974  -1.317  1.00 94.35           S  
ATOM   2916  N   ARG C 139      10.867  10.333  -3.312  1.00 93.83           N  
ATOM   2917  CA  ARG C 139      11.673  11.453  -3.783  1.00 93.83           C  
ATOM   2918  C   ARG C 139      11.256  11.877  -5.187  1.00 93.83           C  
ATOM   2919  O   ARG C 139      11.258  11.064  -6.113  1.00 93.83           O  
ATOM   2920  CB  ARG C 139      13.160  11.091  -3.767  1.00 93.83           C  
ATOM   2921  CG  ARG C 139      13.693  10.741  -2.386  1.00 93.83           C  
ATOM   2922  CD  ARG C 139      15.167  10.367  -2.429  1.00 93.83           C  
ATOM   2923  NE  ARG C 139      15.623   9.823  -1.152  1.00 93.83           N  
ATOM   2924  CZ  ARG C 139      16.298  10.509  -0.234  1.00 93.83           C  
ATOM   2925  NH1 ARG C 139      16.611  11.783  -0.435  1.00 93.83           N  
ATOM   2926  NH2 ARG C 139      16.664   9.915   0.893  1.00 93.83           N  
ATOM   2927  N   LYS C 140      10.897  13.128  -5.286  1.00 94.04           N  
ATOM   2928  CA  LYS C 140      10.543  13.771  -6.549  1.00 94.04           C  
ATOM   2929  C   LYS C 140      11.356  15.045  -6.765  1.00 94.04           C  
ATOM   2930  O   LYS C 140      12.373  15.258  -6.101  1.00 94.04           O  
ATOM   2931  CB  LYS C 140       9.047  14.091  -6.588  1.00 94.04           C  
ATOM   2932  CG  LYS C 140       8.150  12.880  -6.378  1.00 94.04           C  
ATOM   2933  CD  LYS C 140       8.201  11.933  -7.570  1.00 94.04           C  
ATOM   2934  CE  LYS C 140       7.229  10.773  -7.406  1.00 94.04           C  
ATOM   2935  NZ  LYS C 140       7.941   9.481  -7.168  1.00 94.04           N  
ATOM   2936  N   SER C 141      11.010  15.774  -7.699  1.00 92.43           N  
ATOM   2937  CA  SER C 141      11.698  17.033  -7.966  1.00 92.43           C  
ATOM   2938  C   SER C 141      11.504  18.022  -6.822  1.00 92.43           C  
ATOM   2939  O   SER C 141      10.413  18.118  -6.255  1.00 92.43           O  
ATOM   2940  CB  SER C 141      11.199  17.649  -9.274  1.00 92.43           C  
ATOM   2941  OG  SER C 141      11.721  18.955  -9.446  1.00 92.43           O  
ATOM   2942  N   TYR C 142      12.561  18.696  -6.581  1.00 87.33           N  
ATOM   2943  CA  TYR C 142      12.491  19.699  -5.523  1.00 87.33           C  
ATOM   2944  C   TYR C 142      11.737  20.936  -5.994  1.00 87.33           C  
ATOM   2945  O   TYR C 142      11.297  21.750  -5.179  1.00 87.33           O  
ATOM   2946  CB  TYR C 142      13.898  20.090  -5.060  1.00 87.33           C  
ATOM   2947  CG  TYR C 142      14.466  19.174  -4.004  1.00 87.33           C  
ATOM   2948  CD1 TYR C 142      14.037  19.254  -2.681  1.00 87.33           C  
ATOM   2949  CD2 TYR C 142      15.432  18.227  -4.325  1.00 87.33           C  
ATOM   2950  CE1 TYR C 142      14.558  18.413  -1.703  1.00 87.33           C  
ATOM   2951  CE2 TYR C 142      15.961  17.381  -3.355  1.00 87.33           C  
ATOM   2952  CZ  TYR C 142      15.518  17.482  -2.050  1.00 87.33           C  
ATOM   2953  OH  TYR C 142      16.038  16.647  -1.086  1.00 87.33           O  
ATOM   2954  N   ASP C 143      11.603  21.011  -7.139  1.00 84.17           N  
ATOM   2955  CA  ASP C 143      10.922  22.160  -7.727  1.00 84.17           C  
ATOM   2956  C   ASP C 143       9.407  21.988  -7.675  1.00 84.17           C  
ATOM   2957  O   ASP C 143       8.826  21.293  -8.512  1.00 84.17           O  
ATOM   2958  CB  ASP C 143      11.379  22.371  -9.174  1.00 84.17           C  
ATOM   2959  CG  ASP C 143      10.807  23.633  -9.796  1.00 84.17           C  
ATOM   2960  OD1 ASP C 143      10.164  24.430  -9.080  1.00 84.17           O  
ATOM   2961  OD2 ASP C 143      11.001  23.830 -11.016  1.00 84.17           O  
ATOM   2962  N   CYS C 144       8.769  22.563  -6.801  1.00 91.81           N  
ATOM   2963  CA  CYS C 144       7.317  22.511  -6.668  1.00 91.81           C  
ATOM   2964  C   CYS C 144       6.659  23.658  -7.424  1.00 91.81           C  
ATOM   2965  O   CYS C 144       5.462  23.907  -7.264  1.00 91.81           O  
ATOM   2966  CB  CYS C 144       6.912  22.560  -5.195  1.00 91.81           C  
ATOM   2967  SG  CYS C 144       7.440  21.118  -4.246  1.00 91.81           S  
ATOM   2968  N   GLY C 145       7.416  24.310  -8.285  1.00 86.42           N  
ATOM   2969  CA  GLY C 145       6.885  25.415  -9.066  1.00 86.42           C  
ATOM   2970  C   GLY C 145       6.900  26.735  -8.320  1.00 86.42           C  
ATOM   2971  O   GLY C 145       7.053  26.762  -7.097  1.00 86.42           O  
ATOM   2972  N   GLU C 146       6.832  27.822  -9.146  1.00 89.87           N  
ATOM   2973  CA  GLU C 146       6.795  29.171  -8.593  1.00 89.87           C  
ATOM   2974  C   GLU C 146       5.366  29.704  -8.532  1.00 89.87           C  
ATOM   2975  O   GLU C 146       4.574  29.479  -9.450  1.00 89.87           O  
ATOM   2976  CB  GLU C 146       7.674  30.114  -9.417  1.00 89.87           C  
ATOM   2977  CG  GLU C 146       8.043  31.402  -8.692  1.00 89.87           C  
ATOM   2978  CD  GLU C 146       8.987  32.288  -9.487  1.00 89.87           C  
ATOM   2979  OE1 GLU C 146       9.312  33.403  -9.020  1.00 89.87           O  
ATOM   2980  OE2 GLU C 146       9.407  31.864 -10.588  1.00 89.87           O  
ATOM   2981  N   ARG C 147       5.006  30.248  -7.399  1.00 94.17           N  
ATOM   2982  CA  ARG C 147       3.684  30.835  -7.201  1.00 94.17           C  
ATOM   2983  C   ARG C 147       3.731  32.351  -7.354  1.00 94.17           C  
ATOM   2984  O   ARG C 147       4.466  33.031  -6.634  1.00 94.17           O  
ATOM   2985  CB  ARG C 147       3.130  30.463  -5.824  1.00 94.17           C  
ATOM   2986  CG  ARG C 147       3.176  28.973  -5.524  1.00 94.17           C  
ATOM   2987  CD  ARG C 147       2.055  28.221  -6.228  1.00 94.17           C  
ATOM   2988  NE  ARG C 147       1.995  26.825  -5.806  1.00 94.17           N  
ATOM   2989  CZ  ARG C 147       1.791  25.794  -6.623  1.00 94.17           C  
ATOM   2990  NH1 ARG C 147       1.623  25.984  -7.926  1.00 94.17           N  
ATOM   2991  NH2 ARG C 147       1.754  24.564  -6.132  1.00 94.17           N  
ATOM   2992  N   ASN C 148       3.001  32.825  -8.213  1.00 95.75           N  
ATOM   2993  CA  ASN C 148       2.847  34.267  -8.377  1.00 95.75           C  
ATOM   2994  C   ASN C 148       1.625  34.790  -7.627  1.00 95.75           C  
ATOM   2995  O   ASN C 148       0.493  34.423  -7.945  1.00 95.75           O  
ATOM   2996  CB  ASN C 148       2.755  34.632  -9.860  1.00 95.75           C  
ATOM   2997  CG  ASN C 148       4.038  34.340 -10.614  1.00 95.75           C  
ATOM   2998  ND2 ASN C 148       3.908  33.794 -11.817  1.00 95.75           N  
ATOM   2999  OD1 ASN C 148       5.137  34.602 -10.118  1.00 95.75           O  
ATOM   3000  N   VAL C 149       1.954  35.684  -6.724  1.00 95.16           N  
ATOM   3001  CA  VAL C 149       0.899  36.194  -5.855  1.00 95.16           C  
ATOM   3002  C   VAL C 149       0.736  37.698  -6.066  1.00 95.16           C  
ATOM   3003  O   VAL C 149       1.658  38.471  -5.801  1.00 95.16           O  
ATOM   3004  CB  VAL C 149       1.192  35.893  -4.368  1.00 95.16           C  
ATOM   3005  CG1 VAL C 149       0.056  36.399  -3.480  1.00 95.16           C  
ATOM   3006  CG2 VAL C 149       1.410  34.396  -4.160  1.00 95.16           C  
ATOM   3007  N   GLU C 150      -0.397  38.118  -6.455  1.00 95.17           N  
ATOM   3008  CA  GLU C 150      -0.746  39.530  -6.587  1.00 95.17           C  
ATOM   3009  C   GLU C 150      -1.684  39.974  -5.468  1.00 95.17           C  
ATOM   3010  O   GLU C 150      -2.786  39.439  -5.325  1.00 95.17           O  
ATOM   3011  CB  GLU C 150      -1.389  39.800  -7.949  1.00 95.17           C  
ATOM   3012  CG  GLU C 150      -0.474  39.509  -9.129  1.00 95.17           C  
ATOM   3013  CD  GLU C 150      -1.124  39.784 -10.476  1.00 95.17           C  
ATOM   3014  OE1 GLU C 150      -0.452  39.624 -11.519  1.00 95.17           O  
ATOM   3015  OE2 GLU C 150      -2.316  40.165 -10.487  1.00 95.17           O  
ATOM   3016  N   VAL C 151      -1.233  40.938  -4.849  1.00 93.75           N  
ATOM   3017  CA  VAL C 151      -2.005  41.390  -3.695  1.00 93.75           C  
ATOM   3018  C   VAL C 151      -2.206  42.901  -3.767  1.00 93.75           C  
ATOM   3019  O   VAL C 151      -1.238  43.657  -3.888  1.00 93.75           O  
ATOM   3020  CB  VAL C 151      -1.316  41.006  -2.367  1.00 93.75           C  
ATOM   3021  CG1 VAL C 151      -2.210  41.349  -1.177  1.00 93.75           C  
ATOM   3022  CG2 VAL C 151      -0.959  39.521  -2.361  1.00 93.75           C  
ATOM   3023  N   PRO C 152      -3.407  43.406  -3.667  1.00 92.50           N  
ATOM   3024  CA  PRO C 152      -3.652  44.847  -3.590  1.00 92.50           C  
ATOM   3025  C   PRO C 152      -3.104  45.471  -2.308  1.00 92.50           C  
ATOM   3026  O   PRO C 152      -3.051  44.809  -1.269  1.00 92.50           O  
ATOM   3027  CB  PRO C 152      -5.178  44.949  -3.637  1.00 92.50           C  
ATOM   3028  CG  PRO C 152      -5.638  43.599  -4.080  1.00 92.50           C  
ATOM   3029  CD  PRO C 152      -4.587  42.592  -3.709  1.00 92.50           C  
ATOM   3030  N   GLN C 153      -2.727  46.651  -2.485  1.00 91.02           N  
ATOM   3031  CA  GLN C 153      -2.222  47.392  -1.333  1.00 91.02           C  
ATOM   3032  C   GLN C 153      -3.257  47.437  -0.212  1.00 91.02           C  
ATOM   3033  O   GLN C 153      -4.452  47.594  -0.469  1.00 91.02           O  
ATOM   3034  CB  GLN C 153      -1.826  48.812  -1.739  1.00 91.02           C  
ATOM   3035  CG  GLN C 153      -0.857  49.480  -0.773  1.00 91.02           C  
ATOM   3036  CD  GLN C 153      -0.331  50.806  -1.291  1.00 91.02           C  
ATOM   3037  NE2 GLN C 153       0.565  51.426  -0.532  1.00 91.02           N  
ATOM   3038  OE1 GLN C 153      -0.727  51.268  -2.366  1.00 91.02           O  
ATOM   3039  N   MET C 154      -2.809  47.302   1.088  1.00 90.75           N  
ATOM   3040  CA  MET C 154      -3.622  47.372   2.299  1.00 90.75           C  
ATOM   3041  C   MET C 154      -4.453  46.104   2.468  1.00 90.75           C  
ATOM   3042  O   MET C 154      -5.390  46.074   3.267  1.00 90.75           O  
ATOM   3043  CB  MET C 154      -4.537  48.597   2.264  1.00 90.75           C  
ATOM   3044  CG  MET C 154      -3.802  49.916   2.432  1.00 90.75           C  
ATOM   3045  SD  MET C 154      -3.496  50.331   4.193  1.00 90.75           S  
ATOM   3046  CE  MET C 154      -4.931  51.390   4.525  1.00 90.75           C  
ATOM   3047  N   GLU C 155      -4.272  45.206   1.642  1.00 92.31           N  
ATOM   3048  CA  GLU C 155      -4.884  43.891   1.807  1.00 92.31           C  
ATOM   3049  C   GLU C 155      -3.910  42.905   2.446  1.00 92.31           C  
ATOM   3050  O   GLU C 155      -2.733  43.218   2.630  1.00 92.31           O  
ATOM   3051  CB  GLU C 155      -5.372  43.352   0.460  1.00 92.31           C  
ATOM   3052  CG  GLU C 155      -6.613  44.055  -0.071  1.00 92.31           C  
ATOM   3053  CD  GLU C 155      -7.331  43.267  -1.155  1.00 92.31           C  
ATOM   3054  OE1 GLU C 155      -8.333  43.773  -1.710  1.00 92.31           O  
ATOM   3055  OE2 GLU C 155      -6.889  42.135  -1.451  1.00 92.31           O  
ATOM   3056  N   ASP C 156      -4.467  41.838   2.816  1.00 94.37           N  
ATOM   3057  CA  ASP C 156      -3.651  40.832   3.489  1.00 94.37           C  
ATOM   3058  C   ASP C 156      -2.947  39.929   2.479  1.00 94.37           C  
ATOM   3059  O   ASP C 156      -3.569  39.446   1.532  1.00 94.37           O  
ATOM   3060  CB  ASP C 156      -4.509  39.991   4.436  1.00 94.37           C  
ATOM   3061  CG  ASP C 156      -5.142  40.810   5.548  1.00 94.37           C  
ATOM   3062  OD1 ASP C 156      -4.786  41.997   5.709  1.00 94.37           O  
ATOM   3063  OD2 ASP C 156      -6.001  40.261   6.272  1.00 94.37           O  
ATOM   3064  N   MET C 157      -1.708  39.719   2.698  1.00 94.34           N  
ATOM   3065  CA  MET C 157      -0.927  38.769   1.911  1.00 94.34           C  
ATOM   3066  C   MET C 157      -0.887  37.404   2.589  1.00 94.34           C  
ATOM   3067  O   MET C 157      -0.480  37.292   3.747  1.00 94.34           O  
ATOM   3068  CB  MET C 157       0.496  39.288   1.697  1.00 94.34           C  
ATOM   3069  CG  MET C 157       1.378  38.346   0.893  1.00 94.34           C  
ATOM   3070  SD  MET C 157       3.133  38.883   0.861  1.00 94.34           S  
ATOM   3071  CE  MET C 157       3.624  38.472   2.559  1.00 94.34           C  
ATOM   3072  N   ILE C 158      -1.296  36.394   1.910  1.00 96.66           N  
ATOM   3073  CA  ILE C 158      -1.298  35.030   2.426  1.00 96.66           C  
ATOM   3074  C   ILE C 158      -0.472  34.130   1.509  1.00 96.66           C  
ATOM   3075  O   ILE C 158      -0.818  33.939   0.341  1.00 96.66           O  
ATOM   3076  CB  ILE C 158      -2.735  34.480   2.564  1.00 96.66           C  
ATOM   3077  CG1 ILE C 158      -3.579  35.407   3.447  1.00 96.66           C  
ATOM   3078  CG2 ILE C 158      -2.718  33.055   3.125  1.00 96.66           C  
ATOM   3079  CD1 ILE C 158      -5.053  35.032   3.506  1.00 96.66           C  
ATOM   3080  N   LEU C 159       0.558  33.685   1.978  1.00 96.91           N  
ATOM   3081  CA  LEU C 159       1.393  32.716   1.276  1.00 96.91           C  
ATOM   3082  C   LEU C 159       1.180  31.312   1.830  1.00 96.91           C  
ATOM   3083  O   LEU C 159       1.545  31.029   2.973  1.00 96.91           O  
ATOM   3084  CB  LEU C 159       2.871  33.102   1.388  1.00 96.91           C  
ATOM   3085  CG  LEU C 159       3.231  34.531   0.977  1.00 96.91           C  
ATOM   3086  CD1 LEU C 159       4.736  34.751   1.090  1.00 96.91           C  
ATOM   3087  CD2 LEU C 159       2.748  34.818  -0.440  1.00 96.91           C  
ATOM   3088  N   ASP C 160       0.681  30.404   1.073  1.00 96.98           N  
ATOM   3089  CA  ASP C 160       0.330  29.047   1.483  1.00 96.98           C  
ATOM   3090  C   ASP C 160       1.363  28.039   0.983  1.00 96.98           C  
ATOM   3091  O   ASP C 160       1.488  27.817  -0.222  1.00 96.98           O  
ATOM   3092  CB  ASP C 160      -1.061  28.673   0.970  1.00 96.98           C  
ATOM   3093  CG  ASP C 160      -1.582  27.375   1.563  1.00 96.98           C  
ATOM   3094  OD1 ASP C 160      -0.890  26.769   2.408  1.00 96.98           O  
ATOM   3095  OD2 ASP C 160      -2.694  26.954   1.178  1.00 96.98           O  
ATOM   3096  N   CYS C 161       1.978  27.428   1.879  1.00 96.79           N  
ATOM   3097  CA  CYS C 161       3.019  26.453   1.577  1.00 96.79           C  
ATOM   3098  C   CYS C 161       2.497  25.029   1.737  1.00 96.79           C  
ATOM   3099  O   CYS C 161       3.261  24.069   1.635  1.00 96.79           O  
ATOM   3100  CB  CYS C 161       4.232  26.665   2.482  1.00 96.79           C  
ATOM   3101  SG  CYS C 161       5.728  25.834   1.904  1.00 96.79           S  
ATOM   3102  N   GLU C 162       1.330  24.815   2.046  1.00 96.40           N  
ATOM   3103  CA  GLU C 162       0.734  23.510   2.316  1.00 96.40           C  
ATOM   3104  C   GLU C 162       0.423  22.766   1.021  1.00 96.40           C  
ATOM   3105  O   GLU C 162      -0.175  23.329   0.102  1.00 96.40           O  
ATOM   3106  CB  GLU C 162      -0.539  23.662   3.153  1.00 96.40           C  
ATOM   3107  CG  GLU C 162      -1.132  22.340   3.617  1.00 96.40           C  
ATOM   3108  CD  GLU C 162      -2.314  22.510   4.557  1.00 96.40           C  
ATOM   3109  OE1 GLU C 162      -2.767  21.504   5.151  1.00 96.40           O  
ATOM   3110  OE2 GLU C 162      -2.792  23.657   4.702  1.00 96.40           O  
ATOM   3111  N   LEU C 163       0.836  21.638   0.947  1.00 95.31           N  
ATOM   3112  CA  LEU C 163       0.483  20.709  -0.121  1.00 95.31           C  
ATOM   3113  C   LEU C 163      -0.365  19.561   0.415  1.00 95.31           C  
ATOM   3114  O   LEU C 163      -0.337  19.269   1.612  1.00 95.31           O  
ATOM   3115  CB  LEU C 163       1.745  20.159  -0.791  1.00 95.31           C  
ATOM   3116  CG  LEU C 163       2.682  21.190  -1.423  1.00 95.31           C  
ATOM   3117  CD1 LEU C 163       3.946  20.512  -1.940  1.00 95.31           C  
ATOM   3118  CD2 LEU C 163       1.973  21.939  -2.548  1.00 95.31           C  
ATOM   3119  N   ASN C 164      -1.162  18.874  -0.384  1.00 93.40           N  
ATOM   3120  CA  ASN C 164      -2.146  17.868  -0.001  1.00 93.40           C  
ATOM   3121  C   ASN C 164      -1.491  16.691   0.718  1.00 93.40           C  
ATOM   3122  O   ASN C 164      -2.082  16.109   1.630  1.00 93.40           O  
ATOM   3123  CB  ASN C 164      -2.918  17.379  -1.226  1.00 93.40           C  
ATOM   3124  CG  ASN C 164      -3.766  18.467  -1.855  1.00 93.40           C  
ATOM   3125  ND2 ASN C 164      -4.231  18.226  -3.076  1.00 93.40           N  
ATOM   3126  OD1 ASN C 164      -4.001  19.516  -1.250  1.00 93.40           O  
ATOM   3127  N   TRP C 165      -0.318  16.388   0.381  1.00 95.29           N  
ATOM   3128  CA  TRP C 165       0.335  15.190   0.893  1.00 95.29           C  
ATOM   3129  C   TRP C 165       1.083  15.488   2.188  1.00 95.29           C  
ATOM   3130  O   TRP C 165       1.573  14.573   2.855  1.00 95.29           O  
ATOM   3131  CB  TRP C 165       1.302  14.616  -0.147  1.00 95.29           C  
ATOM   3132  CG  TRP C 165       2.346  15.588  -0.609  1.00 95.29           C  
ATOM   3133  CD1 TRP C 165       2.262  16.442  -1.674  1.00 95.29           C  
ATOM   3134  CD2 TRP C 165       3.633  15.801  -0.024  1.00 95.29           C  
ATOM   3135  CE2 TRP C 165       4.279  16.800  -0.784  1.00 95.29           C  
ATOM   3136  CE3 TRP C 165       4.305  15.243   1.073  1.00 95.29           C  
ATOM   3137  NE1 TRP C 165       3.422  17.175  -1.784  1.00 95.29           N  
ATOM   3138  CZ2 TRP C 165       5.565  17.254  -0.482  1.00 95.29           C  
ATOM   3139  CZ3 TRP C 165       5.585  15.696   1.372  1.00 95.29           C  
ATOM   3140  CH2 TRP C 165       6.199  16.692   0.596  1.00 95.29           C  
ATOM   3141  N   HIS C 166       1.244  16.758   2.620  1.00 95.87           N  
ATOM   3142  CA  HIS C 166       1.977  17.125   3.827  1.00 95.87           C  
ATOM   3143  C   HIS C 166       1.380  16.455   5.060  1.00 95.87           C  
ATOM   3144  O   HIS C 166       2.114  15.986   5.933  1.00 95.87           O  
ATOM   3145  CB  HIS C 166       1.986  18.643   4.006  1.00 95.87           C  
ATOM   3146  CG  HIS C 166       2.960  19.347   3.117  1.00 95.87           C  
ATOM   3147  CD2 HIS C 166       3.834  18.868   2.200  1.00 95.87           C  
ATOM   3148  ND1 HIS C 166       3.112  20.718   3.116  1.00 95.87           N  
ATOM   3149  CE1 HIS C 166       4.039  21.051   2.234  1.00 95.87           C  
ATOM   3150  NE2 HIS C 166       4.494  19.948   1.665  1.00 95.87           N  
ATOM   3151  N   GLN C 167       0.084  16.428   5.103  1.00 92.60           N  
ATOM   3152  CA  GLN C 167      -0.612  15.860   6.253  1.00 92.60           C  
ATOM   3153  C   GLN C 167      -0.328  14.366   6.385  1.00 92.60           C  
ATOM   3154  O   GLN C 167      -0.347  13.822   7.490  1.00 92.60           O  
ATOM   3155  CB  GLN C 167      -2.119  16.101   6.141  1.00 92.60           C  
ATOM   3156  CG  GLN C 167      -2.520  17.563   6.282  1.00 92.60           C  
ATOM   3157  CD  GLN C 167      -3.995  17.794   6.015  1.00 92.60           C  
ATOM   3158  NE2 GLN C 167      -4.435  19.041   6.152  1.00 92.60           N  
ATOM   3159  OE1 GLN C 167      -4.735  16.860   5.689  1.00 92.60           O  
ATOM   3160  N   ALA C 168      -0.098  13.744   5.336  1.00 91.80           N  
ATOM   3161  CA  ALA C 168       0.104  12.298   5.332  1.00 91.80           C  
ATOM   3162  C   ALA C 168       1.580  11.949   5.489  1.00 91.80           C  
ATOM   3163  O   ALA C 168       1.926  10.799   5.769  1.00 91.80           O  
ATOM   3164  CB  ALA C 168      -0.450  11.689   4.046  1.00 91.80           C  
ATOM   3165  N   SER C 169       2.493  12.877   5.344  1.00 94.58           N  
ATOM   3166  CA  SER C 169       3.933  12.646   5.409  1.00 94.58           C  
ATOM   3167  C   SER C 169       4.412  12.545   6.853  1.00 94.58           C  
ATOM   3168  O   SER C 169       3.942  13.284   7.722  1.00 94.58           O  
ATOM   3169  CB  SER C 169       4.688  13.765   4.690  1.00 94.58           C  
ATOM   3170  OG  SER C 169       6.085  13.523   4.713  1.00 94.58           O  
ATOM   3171  N   GLU C 170       5.298  11.700   7.013  1.00 93.23           N  
ATOM   3172  CA  GLU C 170       5.914  11.555   8.328  1.00 93.23           C  
ATOM   3173  C   GLU C 170       7.203  12.365   8.426  1.00 93.23           C  
ATOM   3174  O   GLU C 170       7.742  12.810   7.411  1.00 93.23           O  
ATOM   3175  CB  GLU C 170       6.195  10.080   8.631  1.00 93.23           C  
ATOM   3176  CG  GLU C 170       4.953   9.202   8.608  1.00 93.23           C  
ATOM   3177  CD  GLU C 170       5.122   7.904   9.383  1.00 93.23           C  
ATOM   3178  OE1 GLU C 170       4.209   7.049   9.342  1.00 93.23           O  
ATOM   3179  OE2 GLU C 170       6.176   7.743  10.038  1.00 93.23           O  
ATOM   3180  N   GLY C 171       7.558  12.674   9.699  1.00 92.83           N  
ATOM   3181  CA  GLY C 171       8.862  13.259   9.969  1.00 92.83           C  
ATOM   3182  C   GLY C 171       8.951  14.724   9.582  1.00 92.83           C  
ATOM   3183  O   GLY C 171      10.024  15.213   9.224  1.00 92.83           O  
ATOM   3184  N   LEU C 172       7.898  15.296   9.511  1.00 95.26           N  
ATOM   3185  CA  LEU C 172       7.906  16.718   9.187  1.00 95.26           C  
ATOM   3186  C   LEU C 172       8.203  17.557  10.425  1.00 95.26           C  
ATOM   3187  O   LEU C 172       7.857  17.166  11.542  1.00 95.26           O  
ATOM   3188  CB  LEU C 172       6.563  17.138   8.583  1.00 95.26           C  
ATOM   3189  CG  LEU C 172       6.152  16.435   7.288  1.00 95.26           C  
ATOM   3190  CD1 LEU C 172       4.780  16.920   6.833  1.00 95.26           C  
ATOM   3191  CD2 LEU C 172       7.194  16.667   6.200  1.00 95.26           C  
ATOM   3192  N   THR C 173       8.873  18.637  10.245  1.00 95.10           N  
ATOM   3193  CA  THR C 173       9.195  19.559  11.328  1.00 95.10           C  
ATOM   3194  C   THR C 173       8.424  20.866  11.172  1.00 95.10           C  
ATOM   3195  O   THR C 173       7.212  20.908  11.394  1.00 95.10           O  
ATOM   3196  CB  THR C 173      10.706  19.855  11.378  1.00 95.10           C  
ATOM   3197  CG2 THR C 173      11.501  18.599  11.720  1.00 95.10           C  
ATOM   3198  OG1 THR C 173      11.134  20.344  10.102  1.00 95.10           O  
ATOM   3199  N   ASP C 174       9.149  21.908  10.699  1.00 96.55           N  
ATOM   3200  CA  ASP C 174       8.497  23.214  10.671  1.00 96.55           C  
ATOM   3201  C   ASP C 174       8.524  23.812   9.265  1.00 96.55           C  
ATOM   3202  O   ASP C 174       9.387  23.467   8.456  1.00 96.55           O  
ATOM   3203  CB  ASP C 174       9.165  24.170  11.662  1.00 96.55           C  
ATOM   3204  CG  ASP C 174       9.003  23.732  13.108  1.00 96.55           C  
ATOM   3205  OD1 ASP C 174       7.987  23.087  13.439  1.00 96.55           O  
ATOM   3206  OD2 ASP C 174       9.900  24.039  13.923  1.00 96.55           O  
ATOM   3207  N   TYR C 175       7.493  24.666   9.126  1.00 97.28           N  
ATOM   3208  CA  TYR C 175       7.512  25.536   7.955  1.00 97.28           C  
ATOM   3209  C   TYR C 175       8.361  26.776   8.211  1.00 97.28           C  
ATOM   3210  O   TYR C 175       8.172  27.469   9.213  1.00 97.28           O  
ATOM   3211  CB  TYR C 175       6.088  25.950   7.570  1.00 97.28           C  
ATOM   3212  CG  TYR C 175       5.230  24.802   7.097  1.00 97.28           C  
ATOM   3213  CD1 TYR C 175       5.186  24.448   5.750  1.00 97.28           C  
ATOM   3214  CD2 TYR C 175       4.461  24.069   7.994  1.00 97.28           C  
ATOM   3215  CE1 TYR C 175       4.395  23.393   5.308  1.00 97.28           C  
ATOM   3216  CE2 TYR C 175       3.666  23.011   7.564  1.00 97.28           C  
ATOM   3217  CZ  TYR C 175       3.640  22.681   6.222  1.00 97.28           C  
ATOM   3218  OH  TYR C 175       2.856  21.635   5.791  1.00 97.28           O  
ATOM   3219  N   SER C 176       9.260  27.035   7.313  1.00 97.40           N  
ATOM   3220  CA  SER C 176      10.114  28.218   7.373  1.00 97.40           C  
ATOM   3221  C   SER C 176       9.910  29.109   6.153  1.00 97.40           C  
ATOM   3222  O   SER C 176      10.130  28.678   5.019  1.00 97.40           O  
ATOM   3223  CB  SER C 176      11.584  27.811   7.479  1.00 97.40           C  
ATOM   3224  OG  SER C 176      11.794  26.964   8.595  1.00 97.40           O  
ATOM   3225  N   PHE C 177       9.546  30.344   6.438  1.00 97.62           N  
ATOM   3226  CA  PHE C 177       9.370  31.323   5.373  1.00 97.62           C  
ATOM   3227  C   PHE C 177      10.533  32.308   5.346  1.00 97.62           C  
ATOM   3228  O   PHE C 177      10.868  32.909   6.370  1.00 97.62           O  
ATOM   3229  CB  PHE C 177       8.047  32.076   5.544  1.00 97.62           C  
ATOM   3230  CG  PHE C 177       6.830  31.237   5.262  1.00 97.62           C  
ATOM   3231  CD1 PHE C 177       6.240  31.248   4.004  1.00 97.62           C  
ATOM   3232  CD2 PHE C 177       6.278  30.438   6.253  1.00 97.62           C  
ATOM   3233  CE1 PHE C 177       5.113  30.473   3.740  1.00 97.62           C  
ATOM   3234  CE2 PHE C 177       5.152  29.661   5.997  1.00 97.62           C  
ATOM   3235  CZ  PHE C 177       4.570  29.680   4.739  1.00 97.62           C  
ATOM   3236  N   TYR C 178      11.052  32.407   4.247  1.00 96.98           N  
ATOM   3237  CA  TYR C 178      12.170  33.319   4.031  1.00 96.98           C  
ATOM   3238  C   TYR C 178      11.795  34.415   3.039  1.00 96.98           C  
ATOM   3239  O   TYR C 178      11.054  34.169   2.084  1.00 96.98           O  
ATOM   3240  CB  TYR C 178      13.397  32.556   3.526  1.00 96.98           C  
ATOM   3241  CG  TYR C 178      13.891  31.498   4.483  1.00 96.98           C  
ATOM   3242  CD1 TYR C 178      14.843  31.799   5.455  1.00 96.98           C  
ATOM   3243  CD2 TYR C 178      13.407  30.195   4.417  1.00 96.98           C  
ATOM   3244  CE1 TYR C 178      15.301  30.827   6.337  1.00 96.98           C  
ATOM   3245  CE2 TYR C 178      13.858  29.215   5.294  1.00 96.98           C  
ATOM   3246  CZ  TYR C 178      14.804  29.540   6.249  1.00 96.98           C  
ATOM   3247  OH  TYR C 178      15.255  28.573   7.121  1.00 96.98           O  
ATOM   3248  N   ARG C 179      12.291  35.578   3.280  1.00 96.47           N  
ATOM   3249  CA  ARG C 179      12.290  36.652   2.293  1.00 96.47           C  
ATOM   3250  C   ARG C 179      13.614  36.704   1.538  1.00 96.47           C  
ATOM   3251  O   ARG C 179      14.681  36.793   2.149  1.00 96.47           O  
ATOM   3252  CB  ARG C 179      12.017  38.000   2.965  1.00 96.47           C  
ATOM   3253  CG  ARG C 179      11.920  39.165   1.992  1.00 96.47           C  
ATOM   3254  CD  ARG C 179      11.347  40.408   2.657  1.00 96.47           C  
ATOM   3255  NE  ARG C 179      11.146  41.489   1.698  1.00 96.47           N  
ATOM   3256  CZ  ARG C 179      10.598  42.667   1.985  1.00 96.47           C  
ATOM   3257  NH1 ARG C 179      10.184  42.939   3.217  1.00 96.47           N  
ATOM   3258  NH2 ARG C 179      10.463  43.579   1.033  1.00 96.47           N  
ATOM   3259  N   VAL C 180      13.496  36.521   0.297  1.00 94.99           N  
ATOM   3260  CA  VAL C 180      14.685  36.492  -0.547  1.00 94.99           C  
ATOM   3261  C   VAL C 180      14.951  37.884  -1.115  1.00 94.99           C  
ATOM   3262  O   VAL C 180      14.106  38.446  -1.816  1.00 94.99           O  
ATOM   3263  CB  VAL C 180      14.543  35.467  -1.694  1.00 94.99           C  
ATOM   3264  CG1 VAL C 180      15.849  35.347  -2.477  1.00 94.99           C  
ATOM   3265  CG2 VAL C 180      14.121  34.105  -1.142  1.00 94.99           C  
ATOM   3266  N   TRP C 181      16.153  38.310  -0.834  1.00 92.19           N  
ATOM   3267  CA  TRP C 181      16.520  39.649  -1.284  1.00 92.19           C  
ATOM   3268  C   TRP C 181      17.344  39.586  -2.567  1.00 92.19           C  
ATOM   3269  O   TRP C 181      17.856  38.525  -2.931  1.00 92.19           O  
ATOM   3270  CB  TRP C 181      17.305  40.386  -0.195  1.00 92.19           C  
ATOM   3271  CG  TRP C 181      16.579  40.494   1.112  1.00 92.19           C  
ATOM   3272  CD1 TRP C 181      16.789  39.742   2.235  1.00 92.19           C  
ATOM   3273  CD2 TRP C 181      15.522  41.404   1.430  1.00 92.19           C  
ATOM   3274  CE2 TRP C 181      15.138  41.149   2.764  1.00 92.19           C  
ATOM   3275  CE3 TRP C 181      14.863  42.413   0.715  1.00 92.19           C  
ATOM   3276  NE1 TRP C 181      15.925  40.131   3.232  1.00 92.19           N  
ATOM   3277  CZ2 TRP C 181      14.122  41.867   3.400  1.00 92.19           C  
ATOM   3278  CZ3 TRP C 181      13.852  43.127   1.349  1.00 92.19           C  
ATOM   3279  CH2 TRP C 181      13.493  42.848   2.678  1.00 92.19           C  
ATOM   3280  N   GLY C 182      17.349  40.614  -3.384  1.00 84.27           N  
ATOM   3281  CA  GLY C 182      18.048  40.694  -4.656  1.00 84.27           C  
ATOM   3282  C   GLY C 182      19.534  40.416  -4.539  1.00 84.27           C  
ATOM   3283  O   GLY C 182      20.171  39.998  -5.508  1.00 84.27           O  
ATOM   3284  N   ASN C 183      20.134  40.630  -3.365  1.00 84.84           N  
ATOM   3285  CA  ASN C 183      21.561  40.397  -3.164  1.00 84.84           C  
ATOM   3286  C   ASN C 183      21.843  38.948  -2.777  1.00 84.84           C  
ATOM   3287  O   ASN C 183      22.846  38.661  -2.121  1.00 84.84           O  
ATOM   3288  CB  ASN C 183      22.115  41.349  -2.103  1.00 84.84           C  
ATOM   3289  CG  ASN C 183      21.231  41.434  -0.875  1.00 84.84           C  
ATOM   3290  ND2 ASN C 183      21.679  42.180   0.129  1.00 84.84           N  
ATOM   3291  OD1 ASN C 183      20.154  40.833  -0.827  1.00 84.84           O  
ATOM   3292  N   ASN C 184      21.031  38.021  -3.024  1.00 82.72           N  
ATOM   3293  CA  ASN C 184      21.161  36.595  -2.743  1.00 82.72           C  
ATOM   3294  C   ASN C 184      21.205  36.321  -1.242  1.00 82.72           C  
ATOM   3295  O   ASN C 184      21.901  35.409  -0.794  1.00 82.72           O  
ATOM   3296  CB  ASN C 184      22.405  36.024  -3.425  1.00 82.72           C  
ATOM   3297  CG  ASN C 184      22.128  35.533  -4.832  1.00 82.72           C  
ATOM   3298  ND2 ASN C 184      23.183  35.165  -5.550  1.00 82.72           N  
ATOM   3299  OD1 ASN C 184      20.976  35.488  -5.271  1.00 82.72           O  
ATOM   3300  N   THR C 185      20.738  37.215  -0.548  1.00 90.31           N  
ATOM   3301  CA  THR C 185      20.566  37.012   0.887  1.00 90.31           C  
ATOM   3302  C   THR C 185      19.103  36.738   1.223  1.00 90.31           C  
ATOM   3303  O   THR C 185      18.212  37.029   0.422  1.00 90.31           O  
ATOM   3304  CB  THR C 185      21.060  38.231   1.687  1.00 90.31           C  
ATOM   3305  CG2 THR C 185      22.544  38.485   1.441  1.00 90.31           C  
ATOM   3306  OG1 THR C 185      20.315  39.389   1.290  1.00 90.31           O  
ATOM   3307  N   GLU C 186      19.017  36.063   2.295  1.00 94.16           N  
ATOM   3308  CA  GLU C 186      17.665  35.716   2.723  1.00 94.16           C  
ATOM   3309  C   GLU C 186      17.463  36.008   4.207  1.00 94.16           C  
ATOM   3310  O   GLU C 186      18.414  35.957   4.989  1.00 94.16           O  
ATOM   3311  CB  GLU C 186      17.371  34.241   2.433  1.00 94.16           C  
ATOM   3312  CG  GLU C 186      18.302  33.275   3.150  1.00 94.16           C  
ATOM   3313  CD  GLU C 186      18.064  31.822   2.773  1.00 94.16           C  
ATOM   3314  OE1 GLU C 186      18.690  30.926   3.386  1.00 94.16           O  
ATOM   3315  OE2 GLU C 186      17.247  31.577   1.858  1.00 94.16           O  
ATOM   3316  N   THR C 187      16.242  36.364   4.601  1.00 95.64           N  
ATOM   3317  CA  THR C 187      15.844  36.620   5.980  1.00 95.64           C  
ATOM   3318  C   THR C 187      14.685  35.715   6.386  1.00 95.64           C  
ATOM   3319  O   THR C 187      13.709  35.577   5.647  1.00 95.64           O  
ATOM   3320  CB  THR C 187      15.443  38.092   6.181  1.00 95.64           C  
ATOM   3321  CG2 THR C 187      15.308  38.429   7.663  1.00 95.64           C  
ATOM   3322  OG1 THR C 187      16.443  38.939   5.600  1.00 95.64           O  
ATOM   3323  N   LEU C 188      14.857  35.172   7.548  1.00 96.99           N  
ATOM   3324  CA  LEU C 188      13.796  34.327   8.085  1.00 96.99           C  
ATOM   3325  C   LEU C 188      12.640  35.173   8.608  1.00 96.99           C  
ATOM   3326  O   LEU C 188      12.816  35.971   9.531  1.00 96.99           O  
ATOM   3327  CB  LEU C 188      14.336  33.434   9.205  1.00 96.99           C  
ATOM   3328  CG  LEU C 188      13.334  32.480   9.855  1.00 96.99           C  
ATOM   3329  CD1 LEU C 188      12.896  31.411   8.859  1.00 96.99           C  
ATOM   3330  CD2 LEU C 188      13.934  31.842  11.103  1.00 96.99           C  
ATOM   3331  N   VAL C 189      11.539  35.012   8.079  1.00 95.98           N  
ATOM   3332  CA  VAL C 189      10.365  35.815   8.403  1.00 95.98           C  
ATOM   3333  C   VAL C 189       9.501  35.078   9.424  1.00 95.98           C  
ATOM   3334  O   VAL C 189       8.980  35.686  10.361  1.00 95.98           O  
ATOM   3335  CB  VAL C 189       9.536  36.145   7.142  1.00 95.98           C  
ATOM   3336  CG1 VAL C 189       8.303  36.969   7.506  1.00 95.98           C  
ATOM   3337  CG2 VAL C 189      10.395  36.886   6.119  1.00 95.98           C  
ATOM   3338  N   SER C 190       9.324  33.820   9.222  1.00 96.20           N  
ATOM   3339  CA  SER C 190       8.489  33.017  10.109  1.00 96.20           C  
ATOM   3340  C   SER C 190       8.944  31.562  10.131  1.00 96.20           C  
ATOM   3341  O   SER C 190       9.461  31.052   9.135  1.00 96.20           O  
ATOM   3342  CB  SER C 190       7.023  33.094   9.680  1.00 96.20           C  
ATOM   3343  OG  SER C 190       6.242  32.142  10.383  1.00 96.20           O  
ATOM   3344  N   LYS C 191       8.816  30.958  11.307  1.00 96.68           N  
ATOM   3345  CA  LYS C 191       9.112  29.543  11.513  1.00 96.68           C  
ATOM   3346  C   LYS C 191       8.128  28.912  12.494  1.00 96.68           C  
ATOM   3347  O   LYS C 191       7.931  29.423  13.599  1.00 96.68           O  
ATOM   3348  CB  LYS C 191      10.544  29.362  12.018  1.00 96.68           C  
ATOM   3349  CG  LYS C 191      10.960  27.909  12.194  1.00 96.68           C  
ATOM   3350  CD  LYS C 191      12.427  27.790  12.584  1.00 96.68           C  
ATOM   3351  CE  LYS C 191      12.858  26.335  12.707  1.00 96.68           C  
ATOM   3352  NZ  LYS C 191      14.339  26.206  12.852  1.00 96.68           N  
ATOM   3353  N   GLY C 192       7.503  27.848  12.087  1.00 96.03           N  
ATOM   3354  CA  GLY C 192       6.533  27.182  12.940  1.00 96.03           C  
ATOM   3355  C   GLY C 192       5.796  26.056  12.239  1.00 96.03           C  
ATOM   3356  O   GLY C 192       6.236  25.577  11.193  1.00 96.03           O  
ATOM   3357  N   LYS C 193       4.721  25.680  12.860  1.00 95.97           N  
ATOM   3358  CA  LYS C 193       3.922  24.575  12.338  1.00 95.97           C  
ATOM   3359  C   LYS C 193       2.858  25.077  11.366  1.00 95.97           C  
ATOM   3360  O   LYS C 193       2.188  24.280  10.707  1.00 95.97           O  
ATOM   3361  CB  LYS C 193       3.265  23.802  13.482  1.00 95.97           C  
ATOM   3362  CG  LYS C 193       4.254  23.149  14.436  1.00 95.97           C  
ATOM   3363  CD  LYS C 193       5.025  22.024  13.759  1.00 95.97           C  
ATOM   3364  CE  LYS C 193       5.922  21.287  14.744  1.00 95.97           C  
ATOM   3365  NZ  LYS C 193       6.957  20.468  14.045  1.00 95.97           N  
ATOM   3366  N   GLU C 194       2.740  26.391  11.310  1.00 96.05           N  
ATOM   3367  CA  GLU C 194       1.781  27.011  10.400  1.00 96.05           C  
ATOM   3368  C   GLU C 194       2.274  26.954   8.957  1.00 96.05           C  
ATOM   3369  O   GLU C 194       3.371  27.427   8.651  1.00 96.05           O  
ATOM   3370  CB  GLU C 194       1.512  28.461  10.808  1.00 96.05           C  
ATOM   3371  CG  GLU C 194       0.857  28.604  12.175  1.00 96.05           C  
ATOM   3372  CD  GLU C 194      -0.592  28.146  12.196  1.00 96.05           C  
ATOM   3373  OE1 GLU C 194      -1.136  27.906  13.298  1.00 96.05           O  
ATOM   3374  OE2 GLU C 194      -1.188  28.026  11.103  1.00 96.05           O  
ATOM   3375  N   ALA C 195       1.490  26.542   8.141  1.00 97.04           N  
ATOM   3376  CA  ALA C 195       1.846  26.348   6.738  1.00 97.04           C  
ATOM   3377  C   ALA C 195       1.687  27.644   5.948  1.00 97.04           C  
ATOM   3378  O   ALA C 195       2.038  27.705   4.767  1.00 97.04           O  
ATOM   3379  CB  ALA C 195       0.991  25.242   6.121  1.00 97.04           C  
ATOM   3380  N   THR C 196       1.127  28.616   6.583  1.00 97.27           N  
ATOM   3381  CA  THR C 196       0.841  29.861   5.879  1.00 97.27           C  
ATOM   3382  C   THR C 196       1.569  31.032   6.532  1.00 97.27           C  
ATOM   3383  O   THR C 196       1.775  31.042   7.747  1.00 97.27           O  
ATOM   3384  CB  THR C 196      -0.671  30.149   5.844  1.00 97.27           C  
ATOM   3385  CG2 THR C 196      -1.425  29.042   5.113  1.00 97.27           C  
ATOM   3386  OG1 THR C 196      -1.164  30.242   7.186  1.00 97.27           O  
ATOM   3387  N   LEU C 197       2.002  31.895   5.773  1.00 96.98           N  
ATOM   3388  CA  LEU C 197       2.515  33.195   6.188  1.00 96.98           C  
ATOM   3389  C   LEU C 197       1.521  34.303   5.857  1.00 96.98           C  
ATOM   3390  O   LEU C 197       1.186  34.513   4.690  1.00 96.98           O  
ATOM   3391  CB  LEU C 197       3.859  33.482   5.513  1.00 96.98           C  
ATOM   3392  CG  LEU C 197       4.463  34.865   5.764  1.00 96.98           C  
ATOM   3393  CD1 LEU C 197       4.902  34.995   7.219  1.00 96.98           C  
ATOM   3394  CD2 LEU C 197       5.635  35.116   4.822  1.00 96.98           C  
ATOM   3395  N   THR C 198       1.025  34.938   6.813  1.00 96.70           N  
ATOM   3396  CA  THR C 198       0.051  36.008   6.631  1.00 96.70           C  
ATOM   3397  C   THR C 198       0.643  37.353   7.038  1.00 96.70           C  
ATOM   3398  O   THR C 198       1.188  37.492   8.135  1.00 96.70           O  
ATOM   3399  CB  THR C 198      -1.231  35.740   7.443  1.00 96.70           C  
ATOM   3400  CG2 THR C 198      -2.291  36.799   7.162  1.00 96.70           C  
ATOM   3401  OG1 THR C 198      -1.752  34.452   7.090  1.00 96.70           O  
ATOM   3402  N   LYS C 199       0.683  38.313   6.240  1.00 94.62           N  
ATOM   3403  CA  LYS C 199       1.059  39.703   6.487  1.00 94.62           C  
ATOM   3404  C   LYS C 199      -0.115  40.643   6.231  1.00 94.62           C  
ATOM   3405  O   LYS C 199      -0.514  40.848   5.083  1.00 94.62           O  
ATOM   3406  CB  LYS C 199       2.250  40.101   5.615  1.00 94.62           C  
ATOM   3407  CG  LYS C 199       2.754  41.515   5.863  1.00 94.62           C  
ATOM   3408  CD  LYS C 199       3.569  41.600   7.146  1.00 94.62           C  
ATOM   3409  CE  LYS C 199       4.131  42.999   7.361  1.00 94.62           C  
ATOM   3410  NZ  LYS C 199       5.111  43.036   8.487  1.00 94.62           N  
ATOM   3411  N   PRO C 200      -0.598  41.164   7.237  1.00 94.37           N  
ATOM   3412  CA  PRO C 200      -1.735  42.069   7.056  1.00 94.37           C  
ATOM   3413  C   PRO C 200      -1.328  43.417   6.466  1.00 94.37           C  
ATOM   3414  O   PRO C 200      -0.198  43.868   6.668  1.00 94.37           O  
ATOM   3415  CB  PRO C 200      -2.281  42.237   8.476  1.00 94.37           C  
ATOM   3416  CG  PRO C 200      -1.104  42.008   9.368  1.00 94.37           C  
ATOM   3417  CD  PRO C 200      -0.150  41.082   8.670  1.00 94.37           C  
ATOM   3418  N   MET C 201      -2.198  44.045   5.696  1.00 91.62           N  
ATOM   3419  CA  MET C 201      -2.045  45.397   5.165  1.00 91.62           C  
ATOM   3420  C   MET C 201      -0.704  45.554   4.456  1.00 91.62           C  
ATOM   3421  O   MET C 201       0.122  46.375   4.857  1.00 91.62           O  
ATOM   3422  CB  MET C 201      -2.169  46.432   6.283  1.00 91.62           C  
ATOM   3423  CG  MET C 201      -3.530  46.443   6.961  1.00 91.62           C  
ATOM   3424  SD  MET C 201      -3.668  47.747   8.244  1.00 91.62           S  
ATOM   3425  CE  MET C 201      -2.852  46.915   9.635  1.00 91.62           C  
ATOM   3426  N   VAL C 202      -0.606  44.901   3.485  1.00 92.30           N  
ATOM   3427  CA  VAL C 202       0.674  44.861   2.787  1.00 92.30           C  
ATOM   3428  C   VAL C 202       0.915  46.188   2.071  1.00 92.30           C  
ATOM   3429  O   VAL C 202      -0.035  46.859   1.660  1.00 92.30           O  
ATOM   3430  CB  VAL C 202       0.733  43.693   1.777  1.00 92.30           C  
ATOM   3431  CG1 VAL C 202       0.753  42.350   2.506  1.00 92.30           C  
ATOM   3432  CG2 VAL C 202      -0.447  43.762   0.812  1.00 92.30           C  
ATOM   3433  N   GLY C 203       2.163  46.596   1.892  1.00 92.60           N  
ATOM   3434  CA  GLY C 203       2.643  47.749   1.148  1.00 92.60           C  
ATOM   3435  C   GLY C 203       3.624  47.385   0.049  1.00 92.60           C  
ATOM   3436  O   GLY C 203       3.923  46.206  -0.156  1.00 92.60           O  
ATOM   3437  N   PRO C 204       4.013  48.398  -0.713  1.00 92.37           N  
ATOM   3438  CA  PRO C 204       4.984  48.176  -1.788  1.00 92.37           C  
ATOM   3439  C   PRO C 204       6.290  47.562  -1.286  1.00 92.37           C  
ATOM   3440  O   PRO C 204       6.972  46.857  -2.035  1.00 92.37           O  
ATOM   3441  CB  PRO C 204       5.220  49.581  -2.346  1.00 92.37           C  
ATOM   3442  CG  PRO C 204       4.050  50.383  -1.871  1.00 92.37           C  
ATOM   3443  CD  PRO C 204       3.490  49.725  -0.643  1.00 92.37           C  
ATOM   3444  N   GLU C 205       6.601  47.704  -0.035  1.00 91.99           N  
ATOM   3445  CA  GLU C 205       7.830  47.169   0.542  1.00 91.99           C  
ATOM   3446  C   GLU C 205       7.736  45.658   0.738  1.00 91.99           C  
ATOM   3447  O   GLU C 205       8.755  44.981   0.886  1.00 91.99           O  
ATOM   3448  CB  GLU C 205       8.142  47.852   1.876  1.00 91.99           C  
ATOM   3449  CG  GLU C 205       7.108  47.587   2.959  1.00 91.99           C  
ATOM   3450  CD  GLU C 205       5.944  48.566   2.933  1.00 91.99           C  
ATOM   3451  OE1 GLU C 205       5.194  48.644   3.932  1.00 91.99           O  
ATOM   3452  OE2 GLU C 205       5.783  49.262   1.906  1.00 91.99           O  
ATOM   3453  N   ASP C 206       6.565  45.258   0.828  1.00 94.96           N  
ATOM   3454  CA  ASP C 206       6.335  43.836   1.061  1.00 94.96           C  
ATOM   3455  C   ASP C 206       6.435  43.043  -0.240  1.00 94.96           C  
ATOM   3456  O   ASP C 206       6.403  41.810  -0.226  1.00 94.96           O  
ATOM   3457  CB  ASP C 206       4.965  43.614   1.708  1.00 94.96           C  
ATOM   3458  CG  ASP C 206       4.870  44.197   3.107  1.00 94.96           C  
ATOM   3459  OD1 ASP C 206       5.803  44.004   3.914  1.00 94.96           O  
ATOM   3460  OD2 ASP C 206       3.849  44.855   3.405  1.00 94.96           O  
ATOM   3461  N   ALA C 207       6.496  43.701  -1.368  1.00 95.42           N  
ATOM   3462  CA  ALA C 207       6.679  43.037  -2.655  1.00 95.42           C  
ATOM   3463  C   ALA C 207       8.066  42.409  -2.756  1.00 95.42           C  
ATOM   3464  O   ALA C 207       9.015  42.883  -2.127  1.00 95.42           O  
ATOM   3465  CB  ALA C 207       6.460  44.024  -3.799  1.00 95.42           C  
ATOM   3466  N   GLY C 208       8.062  41.305  -3.594  1.00 94.92           N  
ATOM   3467  CA  GLY C 208       9.340  40.631  -3.755  1.00 94.92           C  
ATOM   3468  C   GLY C 208       9.218  39.117  -3.771  1.00 94.92           C  
ATOM   3469  O   GLY C 208       8.164  38.579  -4.115  1.00 94.92           O  
ATOM   3470  N   SER C 209      10.419  38.528  -3.416  1.00 95.70           N  
ATOM   3471  CA  SER C 209      10.513  37.073  -3.482  1.00 95.70           C  
ATOM   3472  C   SER C 209      10.548  36.458  -2.087  1.00 95.70           C  
ATOM   3473  O   SER C 209      11.249  36.953  -1.202  1.00 95.70           O  
ATOM   3474  CB  SER C 209      11.758  36.651  -4.264  1.00 95.70           C  
ATOM   3475  OG  SER C 209      11.693  37.118  -5.601  1.00 95.70           O  
ATOM   3476  N   TYR C 210       9.722  35.451  -1.969  1.00 96.84           N  
ATOM   3477  CA  TYR C 210       9.667  34.680  -0.733  1.00 96.84           C  
ATOM   3478  C   TYR C 210       9.922  33.200  -1.002  1.00 96.84           C  
ATOM   3479  O   TYR C 210       9.758  32.731  -2.130  1.00 96.84           O  
ATOM   3480  CB  TYR C 210       8.309  34.858  -0.048  1.00 96.84           C  
ATOM   3481  CG  TYR C 210       8.056  36.265   0.439  1.00 96.84           C  
ATOM   3482  CD1 TYR C 210       8.190  36.590   1.787  1.00 96.84           C  
ATOM   3483  CD2 TYR C 210       7.682  37.269  -0.447  1.00 96.84           C  
ATOM   3484  CE1 TYR C 210       7.957  37.884   2.240  1.00 96.84           C  
ATOM   3485  CE2 TYR C 210       7.446  38.567  -0.004  1.00 96.84           C  
ATOM   3486  CZ  TYR C 210       7.586  38.865   1.339  1.00 96.84           C  
ATOM   3487  OH  TYR C 210       7.353  40.148   1.782  1.00 96.84           O  
ATOM   3488  N   ARG C 211      10.362  32.508   0.025  1.00 95.89           N  
ATOM   3489  CA  ARG C 211      10.636  31.077  -0.057  1.00 95.89           C  
ATOM   3490  C   ARG C 211      10.127  30.351   1.184  1.00 95.89           C  
ATOM   3491  O   ARG C 211      10.389  30.776   2.311  1.00 95.89           O  
ATOM   3492  CB  ARG C 211      12.135  30.825  -0.233  1.00 95.89           C  
ATOM   3493  CG  ARG C 211      12.490  29.366  -0.472  1.00 95.89           C  
ATOM   3494  CD  ARG C 211      13.993  29.165  -0.601  1.00 95.89           C  
ATOM   3495  NE  ARG C 211      14.677  29.386   0.671  1.00 95.89           N  
ATOM   3496  CZ  ARG C 211      15.906  29.879   0.794  1.00 95.89           C  
ATOM   3497  NH1 ARG C 211      16.614  30.213  -0.278  1.00 95.89           N  
ATOM   3498  NH2 ARG C 211      16.432  30.039   2.000  1.00 95.89           N  
ATOM   3499  N   CYS C 212       9.401  29.369   0.955  1.00 97.01           N  
ATOM   3500  CA  CYS C 212       8.932  28.496   2.027  1.00 97.01           C  
ATOM   3501  C   CYS C 212       9.679  27.169   2.016  1.00 97.01           C  
ATOM   3502  O   CYS C 212       9.892  26.580   0.955  1.00 97.01           O  
ATOM   3503  CB  CYS C 212       7.429  28.247   1.896  1.00 97.01           C  
ATOM   3504  SG  CYS C 212       6.813  26.936   2.975  1.00 97.01           S  
ATOM   3505  N   GLU C 213      10.059  26.683   3.096  1.00 95.55           N  
ATOM   3506  CA  GLU C 213      10.743  25.405   3.278  1.00 95.55           C  
ATOM   3507  C   GLU C 213      10.094  24.588   4.392  1.00 95.55           C  
ATOM   3508  O   GLU C 213      10.012  25.041   5.536  1.00 95.55           O  
ATOM   3509  CB  GLU C 213      12.226  25.628   3.585  1.00 95.55           C  
ATOM   3510  CG  GLU C 213      13.039  24.343   3.651  1.00 95.55           C  
ATOM   3511  CD  GLU C 213      14.525  24.584   3.868  1.00 95.55           C  
ATOM   3512  OE1 GLU C 213      15.186  23.746   4.521  1.00 95.55           O  
ATOM   3513  OE2 GLU C 213      15.031  25.620   3.383  1.00 95.55           O  
ATOM   3514  N   LEU C 214       9.680  23.481   4.030  1.00 96.70           N  
ATOM   3515  CA  LEU C 214       9.178  22.537   5.022  1.00 96.70           C  
ATOM   3516  C   LEU C 214      10.268  21.551   5.435  1.00 96.70           C  
ATOM   3517  O   LEU C 214      10.727  20.750   4.618  1.00 96.70           O  
ATOM   3518  CB  LEU C 214       7.967  21.777   4.475  1.00 96.70           C  
ATOM   3519  CG  LEU C 214       7.375  20.700   5.385  1.00 96.70           C  
ATOM   3520  CD1 LEU C 214       6.884  21.319   6.690  1.00 96.70           C  
ATOM   3521  CD2 LEU C 214       6.242  19.965   4.677  1.00 96.70           C  
ATOM   3522  N   GLY C 215      10.590  21.580   6.598  1.00 94.97           N  
ATOM   3523  CA  GLY C 215      11.653  20.733   7.114  1.00 94.97           C  
ATOM   3524  C   GLY C 215      11.220  19.295   7.329  1.00 94.97           C  
ATOM   3525  O   GLY C 215      10.024  18.998   7.350  1.00 94.97           O  
ATOM   3526  N   SER C 216      12.256  18.417   7.443  1.00 93.65           N  
ATOM   3527  CA  SER C 216      12.086  16.993   7.708  1.00 93.65           C  
ATOM   3528  C   SER C 216      13.165  16.473   8.651  1.00 93.65           C  
ATOM   3529  O   SER C 216      14.202  17.115   8.831  1.00 93.65           O  
ATOM   3530  CB  SER C 216      12.112  16.198   6.402  1.00 93.65           C  
ATOM   3531  OG  SER C 216      12.176  14.806   6.662  1.00 93.65           O  
ATOM   3532  N   VAL C 217      12.845  15.451   9.304  1.00 90.73           N  
ATOM   3533  CA  VAL C 217      13.811  14.819  10.196  1.00 90.73           C  
ATOM   3534  C   VAL C 217      15.016  14.334   9.392  1.00 90.73           C  
ATOM   3535  O   VAL C 217      16.101  14.140   9.946  1.00 90.73           O  
ATOM   3536  CB  VAL C 217      13.181  13.641  10.973  1.00 90.73           C  
ATOM   3537  CG1 VAL C 217      12.147  14.149  11.978  1.00 90.73           C  
ATOM   3538  CG2 VAL C 217      12.546  12.644  10.006  1.00 90.73           C  
ATOM   3539  N   ASN C 218      14.762  14.224   8.207  1.00 83.22           N  
ATOM   3540  CA  ASN C 218      15.871  13.924   7.306  1.00 83.22           C  
ATOM   3541  C   ASN C 218      16.671  15.179   6.967  1.00 83.22           C  
ATOM   3542  O   ASN C 218      16.303  16.283   7.370  1.00 83.22           O  
ATOM   3543  CB  ASN C 218      15.358  13.258   6.027  1.00 83.22           C  
ATOM   3544  CG  ASN C 218      14.867  11.844   6.261  1.00 83.22           C  
ATOM   3545  ND2 ASN C 218      14.148  11.297   5.289  1.00 83.22           N  
ATOM   3546  OD1 ASN C 218      15.130  11.248   7.309  1.00 83.22           O  
ATOM   3547  N   SER C 219      17.830  15.048   6.417  1.00 78.97           N  
ATOM   3548  CA  SER C 219      18.745  16.154   6.148  1.00 78.97           C  
ATOM   3549  C   SER C 219      18.195  17.073   5.063  1.00 78.97           C  
ATOM   3550  O   SER C 219      18.465  18.277   5.068  1.00 78.97           O  
ATOM   3551  CB  SER C 219      20.118  15.624   5.731  1.00 78.97           C  
ATOM   3552  OG  SER C 219      19.990  14.613   4.747  1.00 78.97           O  
ATOM   3553  N   SER C 220      17.255  16.639   4.281  1.00 88.54           N  
ATOM   3554  CA  SER C 220      16.735  17.443   3.180  1.00 88.54           C  
ATOM   3555  C   SER C 220      15.305  17.897   3.455  1.00 88.54           C  
ATOM   3556  O   SER C 220      14.549  17.204   4.139  1.00 88.54           O  
ATOM   3557  CB  SER C 220      16.786  16.657   1.870  1.00 88.54           C  
ATOM   3558  OG  SER C 220      16.003  15.479   1.960  1.00 88.54           O  
ATOM   3559  N   PRO C 221      15.029  19.112   3.034  1.00 92.92           N  
ATOM   3560  CA  PRO C 221      13.656  19.595   3.206  1.00 92.92           C  
ATOM   3561  C   PRO C 221      12.635  18.749   2.448  1.00 92.92           C  
ATOM   3562  O   PRO C 221      12.964  18.150   1.421  1.00 92.92           O  
ATOM   3563  CB  PRO C 221      13.710  21.018   2.644  1.00 92.92           C  
ATOM   3564  CG  PRO C 221      15.160  21.272   2.386  1.00 92.92           C  
ATOM   3565  CD  PRO C 221      15.904  19.974   2.521  1.00 92.92           C  
ATOM   3566  N   ALA C 222      11.510  18.700   2.938  1.00 95.93           N  
ATOM   3567  CA  ALA C 222      10.412  17.957   2.324  1.00 95.93           C  
ATOM   3568  C   ALA C 222       9.825  18.723   1.142  1.00 95.93           C  
ATOM   3569  O   ALA C 222       9.477  18.127   0.120  1.00 95.93           O  
ATOM   3570  CB  ALA C 222       9.326  17.662   3.356  1.00 95.93           C  
ATOM   3571  N   THR C 223       9.757  20.046   1.317  1.00 96.49           N  
ATOM   3572  CA  THR C 223       9.145  20.883   0.291  1.00 96.49           C  
ATOM   3573  C   THR C 223       9.821  22.249   0.232  1.00 96.49           C  
ATOM   3574  O   THR C 223      10.200  22.806   1.265  1.00 96.49           O  
ATOM   3575  CB  THR C 223       7.637  21.064   0.548  1.00 96.49           C  
ATOM   3576  CG2 THR C 223       7.014  22.006  -0.478  1.00 96.49           C  
ATOM   3577  OG1 THR C 223       6.986  19.790   0.465  1.00 96.49           O  
ATOM   3578  N   ILE C 224       9.958  22.698  -0.975  1.00 95.89           N  
ATOM   3579  CA  ILE C 224      10.417  24.059  -1.226  1.00 95.89           C  
ATOM   3580  C   ILE C 224       9.493  24.736  -2.236  1.00 95.89           C  
ATOM   3581  O   ILE C 224       9.307  24.237  -3.348  1.00 95.89           O  
ATOM   3582  CB  ILE C 224      11.875  24.080  -1.736  1.00 95.89           C  
ATOM   3583  CG1 ILE C 224      12.810  23.435  -0.707  1.00 95.89           C  
ATOM   3584  CG2 ILE C 224      12.316  25.512  -2.055  1.00 95.89           C  
ATOM   3585  CD1 ILE C 224      14.241  23.257  -1.195  1.00 95.89           C  
ATOM   3586  N   ILE C 225       8.978  25.812  -1.865  1.00 96.51           N  
ATOM   3587  CA  ILE C 225       8.102  26.583  -2.738  1.00 96.51           C  
ATOM   3588  C   ILE C 225       8.578  28.034  -2.796  1.00 96.51           C  
ATOM   3589  O   ILE C 225       8.852  28.645  -1.761  1.00 96.51           O  
ATOM   3590  CB  ILE C 225       6.633  26.520  -2.264  1.00 96.51           C  
ATOM   3591  CG1 ILE C 225       6.120  25.077  -2.307  1.00 96.51           C  
ATOM   3592  CG2 ILE C 225       5.750  27.440  -3.113  1.00 96.51           C  
ATOM   3593  CD1 ILE C 225       4.685  24.914  -1.823  1.00 96.51           C  
ATOM   3594  N   ASN C 226       8.578  28.539  -3.958  1.00 95.84           N  
ATOM   3595  CA  ASN C 226       8.951  29.932  -4.177  1.00 95.84           C  
ATOM   3596  C   ASN C 226       7.739  30.787  -4.536  1.00 95.84           C  
ATOM   3597  O   ASN C 226       6.881  30.361  -5.310  1.00 95.84           O  
ATOM   3598  CB  ASN C 226      10.018  30.038  -5.268  1.00 95.84           C  
ATOM   3599  CG  ASN C 226      11.327  29.382  -4.871  1.00 95.84           C  
ATOM   3600  ND2 ASN C 226      11.818  28.481  -5.714  1.00 95.84           N  
ATOM   3601  OD1 ASN C 226      11.890  29.683  -3.815  1.00 95.84           O  
ATOM   3602  N   PHE C 227       7.725  31.949  -3.921  1.00 96.77           N  
ATOM   3603  CA  PHE C 227       6.635  32.889  -4.159  1.00 96.77           C  
ATOM   3604  C   PHE C 227       7.164  34.197  -4.731  1.00 96.77           C  
ATOM   3605  O   PHE C 227       8.209  34.692  -4.302  1.00 96.77           O  
ATOM   3606  CB  PHE C 227       5.863  33.156  -2.864  1.00 96.77           C  
ATOM   3607  CG  PHE C 227       5.286  31.917  -2.233  1.00 96.77           C  
ATOM   3608  CD1 PHE C 227       3.993  31.505  -2.531  1.00 96.77           C  
ATOM   3609  CD2 PHE C 227       6.039  31.162  -1.342  1.00 96.77           C  
ATOM   3610  CE1 PHE C 227       3.457  30.358  -1.949  1.00 96.77           C  
ATOM   3611  CE2 PHE C 227       5.511  30.015  -0.757  1.00 96.77           C  
ATOM   3612  CZ  PHE C 227       4.219  29.616  -1.061  1.00 96.77           C  
ATOM   3613  N   HIS C 228       6.481  34.692  -5.664  1.00 96.49           N  
ATOM   3614  CA  HIS C 228       6.711  36.037  -6.178  1.00 96.49           C  
ATOM   3615  C   HIS C 228       5.510  36.940  -5.917  1.00 96.49           C  
ATOM   3616  O   HIS C 228       4.467  36.794  -6.557  1.00 96.49           O  
ATOM   3617  CB  HIS C 228       7.018  35.991  -7.676  1.00 96.49           C  
ATOM   3618  CG  HIS C 228       7.492  37.297  -8.231  1.00 96.49           C  
ATOM   3619  CD2 HIS C 228       6.962  38.104  -9.180  1.00 96.49           C  
ATOM   3620  ND1 HIS C 228       8.651  37.910  -7.806  1.00 96.49           N  
ATOM   3621  CE1 HIS C 228       8.813  39.041  -8.471  1.00 96.49           C  
ATOM   3622  NE2 HIS C 228       7.803  39.182  -9.311  1.00 96.49           N  
ATOM   3623  N   VAL C 229       5.761  37.891  -5.070  1.00 96.66           N  
ATOM   3624  CA  VAL C 229       4.666  38.737  -4.607  1.00 96.66           C  
ATOM   3625  C   VAL C 229       4.724  40.090  -5.312  1.00 96.66           C  
ATOM   3626  O   VAL C 229       5.760  40.758  -5.301  1.00 96.66           O  
ATOM   3627  CB  VAL C 229       4.710  38.933  -3.074  1.00 96.66           C  
ATOM   3628  CG1 VAL C 229       3.593  39.868  -2.617  1.00 96.66           C  
ATOM   3629  CG2 VAL C 229       4.609  37.586  -2.361  1.00 96.66           C  
ATOM   3630  N   THR C 230       3.632  40.496  -5.854  1.00 95.83           N  
ATOM   3631  CA  THR C 230       3.449  41.807  -6.467  1.00 95.83           C  
ATOM   3632  C   THR C 230       2.314  42.568  -5.789  1.00 95.83           C  
ATOM   3633  O   THR C 230       1.201  42.053  -5.667  1.00 95.83           O  
ATOM   3634  CB  THR C 230       3.159  41.683  -7.975  1.00 95.83           C  
ATOM   3635  CG2 THR C 230       3.323  43.026  -8.679  1.00 95.83           C  
ATOM   3636  OG1 THR C 230       4.067  40.738  -8.555  1.00 95.83           O  
ATOM   3637  N   VAL C 231       2.657  43.707  -5.363  1.00 93.91           N  
ATOM   3638  CA  VAL C 231       1.662  44.546  -4.703  1.00 93.91           C  
ATOM   3639  C   VAL C 231       1.077  45.538  -5.705  1.00 93.91           C  
ATOM   3640  O   VAL C 231       1.806  46.345  -6.288  1.00 93.91           O  
ATOM   3641  CB  VAL C 231       2.265  45.300  -3.497  1.00 93.91           C  
ATOM   3642  CG1 VAL C 231       1.215  46.189  -2.835  1.00 93.91           C  
ATOM   3643  CG2 VAL C 231       2.845  44.311  -2.487  1.00 93.91           C  
ATOM   3644  N   LEU C 232      -0.191  45.500  -5.872  1.00 92.36           N  
ATOM   3645  CA  LEU C 232      -0.894  46.358  -6.820  1.00 92.36           C  
ATOM   3646  C   LEU C 232      -1.421  47.612  -6.131  1.00 92.36           C  
ATOM   3647  O   LEU C 232      -1.988  47.533  -5.039  1.00 92.36           O  
ATOM   3648  CB  LEU C 232      -2.050  45.598  -7.475  1.00 92.36           C  
ATOM   3649  CG  LEU C 232      -1.691  44.278  -8.161  1.00 92.36           C  
ATOM   3650  CD1 LEU C 232      -2.954  43.480  -8.468  1.00 92.36           C  
ATOM   3651  CD2 LEU C 232      -0.892  44.536  -9.434  1.00 92.36           C  
ATOM   3652  N   PRO C 233      -1.069  48.726  -6.647  1.00 84.67           N  
ATOM   3653  CA  PRO C 233      -1.553  49.977  -6.055  1.00 84.67           C  
ATOM   3654  C   PRO C 233      -3.077  50.070  -6.037  1.00 84.67           C  
ATOM   3655  O   PRO C 233      -3.746  49.472  -6.884  1.00 84.67           O  
ATOM   3656  CB  PRO C 233      -0.950  51.053  -6.961  1.00 84.67           C  
ATOM   3657  CG  PRO C 233      -0.460  50.310  -8.162  1.00 84.67           C  
ATOM   3658  CD  PRO C 233      -0.521  48.838  -7.870  1.00 84.67           C  
ATOM   3659  N   LYS C 234      -3.606  50.416  -4.931  1.00 69.56           N  
ATOM   3660  CA  LYS C 234      -5.049  50.616  -4.821  1.00 69.56           C  
ATOM   3661  C   LYS C 234      -5.561  51.535  -5.927  1.00 69.56           C  
ATOM   3662  O   LYS C 234      -4.963  52.577  -6.204  1.00 69.56           O  
ATOM   3663  CB  LYS C 234      -5.408  51.194  -3.451  1.00 69.56           C  
ATOM   3664  CG  LYS C 234      -6.034  50.186  -2.499  1.00 69.56           C  
ATOM   3665  CD  LYS C 234      -6.409  50.831  -1.171  1.00 69.56           C  
ATOM   3666  CE  LYS C 234      -6.974  49.808  -0.193  1.00 69.56           C  
ATOM   3667  NZ  LYS C 234      -7.230  50.410   1.150  1.00 69.56           N  
ATOM   3668  N   MET C 235      -6.000  51.123  -6.968  1.00 58.98           N  
ATOM   3669  CA  MET C 235      -6.608  52.034  -7.933  1.00 58.98           C  
ATOM   3670  C   MET C 235      -7.557  53.006  -7.242  1.00 58.98           C  
ATOM   3671  O   MET C 235      -8.398  52.595  -6.440  1.00 58.98           O  
ATOM   3672  CB  MET C 235      -7.356  51.252  -9.015  1.00 58.98           C  
ATOM   3673  CG  MET C 235      -6.461  50.744 -10.134  1.00 58.98           C  
ATOM   3674  SD  MET C 235      -7.256  50.874 -11.782  1.00 58.98           S  
ATOM   3675  CE  MET C 235      -5.874  50.371 -12.845  1.00 58.98           C  
ATOM   3676  N   ILE C 236      -7.103  54.153  -6.788  1.00 49.62           N  
ATOM   3677  CA  ILE C 236      -8.078  55.170  -6.410  1.00 49.62           C  
ATOM   3678  C   ILE C 236      -9.220  55.192  -7.425  1.00 49.62           C  
ATOM   3679  O   ILE C 236      -8.993  55.408  -8.619  1.00 49.62           O  
ATOM   3680  CB  ILE C 236      -7.427  56.566  -6.304  1.00 49.62           C  
ATOM   3681  CG1 ILE C 236      -6.252  56.535  -5.321  1.00 49.62           C  
ATOM   3682  CG2 ILE C 236      -8.463  57.615  -5.886  1.00 49.62           C  
ATOM   3683  CD1 ILE C 236      -5.402  57.798  -5.330  1.00 49.62           C  
ATOM   3684  N   LYS C 237     -10.150  54.264  -7.356  1.00 46.77           N  
ATOM   3685  CA  LYS C 237     -11.311  54.585  -8.180  1.00 46.77           C  
ATOM   3686  C   LYS C 237     -11.604  56.084  -8.159  1.00 46.77           C  
ATOM   3687  O   LYS C 237     -11.810  56.666  -7.092  1.00 46.77           O  
ATOM   3688  CB  LYS C 237     -12.539  53.806  -7.705  1.00 46.77           C  
ATOM   3689  CG  LYS C 237     -12.739  52.474  -8.414  1.00 46.77           C  
ATOM   3690  CD  LYS C 237     -14.000  51.770  -7.932  1.00 46.77           C  
ATOM   3691  CE  LYS C 237     -14.159  50.401  -8.583  1.00 46.77           C  
ATOM   3692  NZ  LYS C 237     -15.390  49.702  -8.106  1.00 46.77           N  
ATOM   3693  N   GLU C 238     -10.812  56.977  -8.815  1.00 42.42           N  
ATOM   3694  CA  GLU C 238     -11.360  58.323  -8.957  1.00 42.42           C  
ATOM   3695  C   GLU C 238     -12.873  58.285  -9.146  1.00 42.42           C  
ATOM   3696  O   GLU C 238     -13.376  57.588 -10.031  1.00 42.42           O  
ATOM   3697  CB  GLU C 238     -10.700  59.051 -10.130  1.00 42.42           C  
ATOM   3698  CG  GLU C 238      -9.452  59.832  -9.746  1.00 42.42           C  
ATOM   3699  CD  GLU C 238      -8.811  60.555 -10.919  1.00 42.42           C  
ATOM   3700  OE1 GLU C 238      -7.908  61.394 -10.696  1.00 42.42           O  
ATOM   3701  OE2 GLU C 238      -9.217  60.283 -12.072  1.00 42.42           O  
ATOM   3702  N   GLU C 239     -13.670  58.155  -8.030  1.00 40.29           N  
ATOM   3703  CA  GLU C 239     -15.102  58.388  -8.194  1.00 40.29           C  
ATOM   3704  C   GLU C 239     -15.368  59.495  -9.212  1.00 40.29           C  
ATOM   3705  O   GLU C 239     -14.893  60.620  -9.052  1.00 40.29           O  
ATOM   3706  CB  GLU C 239     -15.746  58.743  -6.852  1.00 40.29           C  
ATOM   3707  CG  GLU C 239     -16.323  57.546  -6.110  1.00 40.29           C  
ATOM   3708  CD  GLU C 239     -17.002  57.921  -4.803  1.00 40.29           C  
ATOM   3709  OE1 GLU C 239     -17.688  57.059  -4.207  1.00 40.29           O  
ATOM   3710  OE2 GLU C 239     -16.850  59.085  -4.372  1.00 40.29           O  
ATOM   3711  N   LYS C 240     -15.198  59.275 -10.448  1.00 41.83           N  
ATOM   3712  CA  LYS C 240     -15.657  60.331 -11.346  1.00 41.83           C  
ATOM   3713  C   LYS C 240     -16.927  60.991 -10.814  1.00 41.83           C  
ATOM   3714  O   LYS C 240     -17.871  60.304 -10.419  1.00 41.83           O  
ATOM   3715  CB  LYS C 240     -15.904  59.774 -12.749  1.00 41.83           C  
ATOM   3716  CG  LYS C 240     -15.241  60.576 -13.859  1.00 41.83           C  
ATOM   3717  CD  LYS C 240     -15.451  59.926 -15.220  1.00 41.83           C  
ATOM   3718  CE  LYS C 240     -14.791  60.731 -16.333  1.00 41.83           C  
ATOM   3719  NZ  LYS C 240     -14.922  60.054 -17.657  1.00 41.83           N  
ATOM   3720  N   PRO C 241     -16.878  62.192 -10.235  1.00 39.73           N  
ATOM   3721  CA  PRO C 241     -18.112  62.811  -9.748  1.00 39.73           C  
ATOM   3722  C   PRO C 241     -19.308  62.543 -10.660  1.00 39.73           C  
ATOM   3723  O   PRO C 241     -19.134  62.322 -11.861  1.00 39.73           O  
ATOM   3724  CB  PRO C 241     -17.771  64.303  -9.721  1.00 39.73           C  
ATOM   3725  CG  PRO C 241     -16.440  64.403 -10.394  1.00 39.73           C  
ATOM   3726  CD  PRO C 241     -15.990  63.019 -10.767  1.00 39.73           C  
ATOM   3727  N   SER C 242     -20.372  61.922 -10.149  1.00 37.48           N  
ATOM   3728  CA  SER C 242     -21.573  61.701 -10.949  1.00 37.48           C  
ATOM   3729  C   SER C 242     -21.883  62.912 -11.824  1.00 37.48           C  
ATOM   3730  O   SER C 242     -21.858  64.049 -11.351  1.00 37.48           O  
ATOM   3731  CB  SER C 242     -22.769  61.392 -10.048  1.00 37.48           C  
ATOM   3732  OG  SER C 242     -22.504  60.267  -9.228  1.00 37.48           O  
ATOM   3733  N   PRO C 243     -21.593  62.880 -13.103  1.00 34.07           N  
ATOM   3734  CA  PRO C 243     -21.880  64.070 -13.910  1.00 34.07           C  
ATOM   3735  C   PRO C 243     -23.166  64.774 -13.486  1.00 34.07           C  
ATOM   3736  O   PRO C 243     -24.098  64.126 -13.002  1.00 34.07           O  
ATOM   3737  CB  PRO C 243     -22.005  63.511 -15.329  1.00 34.07           C  
ATOM   3738  CG  PRO C 243     -22.090  62.029 -15.150  1.00 34.07           C  
ATOM   3739  CD  PRO C 243     -21.843  61.708 -13.704  1.00 34.07           C  
ATOM   3740  N   ASN C 244     -23.164  66.008 -12.875  1.00 32.88           N  
ATOM   3741  CA  ASN C 244     -24.352  66.810 -12.600  1.00 32.88           C  
ATOM   3742  C   ASN C 244     -25.423  66.610 -13.668  1.00 32.88           C  
ATOM   3743  O   ASN C 244     -25.118  66.589 -14.863  1.00 32.88           O  
ATOM   3744  CB  ASN C 244     -23.986  68.291 -12.487  1.00 32.88           C  
ATOM   3745  CG  ASN C 244     -23.468  68.661 -11.111  1.00 32.88           C  
ATOM   3746  ND2 ASN C 244     -22.803  69.807 -11.015  1.00 32.88           N  
ATOM   3747  OD1 ASN C 244     -23.662  67.924 -10.141  1.00 32.88           O  
ATOM   3748  N   ILE C 245     -26.532  65.836 -13.390  1.00 31.29           N  
ATOM   3749  CA  ILE C 245     -27.697  65.730 -14.263  1.00 31.29           C  
ATOM   3750  C   ILE C 245     -28.057  67.108 -14.812  1.00 31.29           C  
ATOM   3751  O   ILE C 245     -28.377  68.023 -14.049  1.00 31.29           O  
ATOM   3752  CB  ILE C 245     -28.904  65.115 -13.522  1.00 31.29           C  
ATOM   3753  CG1 ILE C 245     -28.560  63.710 -13.014  1.00 31.29           C  
ATOM   3754  CG2 ILE C 245     -30.137  65.082 -14.432  1.00 31.29           C  
ATOM   3755  CD1 ILE C 245     -29.601  63.121 -12.071  1.00 31.29           C  
ATOM   3756  N   VAL C 246     -27.262  67.680 -15.676  1.00 31.27           N  
ATOM   3757  CA  VAL C 246     -27.716  68.938 -16.261  1.00 31.27           C  
ATOM   3758  C   VAL C 246     -29.197  68.837 -16.616  1.00 31.27           C  
ATOM   3759  O   VAL C 246     -29.629  67.863 -17.237  1.00 31.27           O  
ATOM   3760  CB  VAL C 246     -26.892  69.312 -17.514  1.00 31.27           C  
ATOM   3761  CG1 VAL C 246     -27.363  70.644 -18.092  1.00 31.27           C  
ATOM   3762  CG2 VAL C 246     -25.403  69.368 -17.175  1.00 31.27           C  
ATOM   3763  N   THR C 247     -30.089  69.461 -15.815  1.00 32.14           N  
ATOM   3764  CA  THR C 247     -31.517  69.606 -16.074  1.00 32.14           C  
ATOM   3765  C   THR C 247     -31.766  69.964 -17.536  1.00 32.14           C  
ATOM   3766  O   THR C 247     -31.139  70.880 -18.073  1.00 32.14           O  
ATOM   3767  CB  THR C 247     -32.142  70.680 -15.165  1.00 32.14           C  
ATOM   3768  CG2 THR C 247     -32.569  70.088 -13.826  1.00 32.14           C  
ATOM   3769  OG1 THR C 247     -31.183  71.719 -14.931  1.00 32.14           O  
ATOM   3770  N   PRO C 248     -32.107  68.998 -18.376  1.00 27.33           N  
ATOM   3771  CA  PRO C 248     -32.339  69.307 -19.789  1.00 27.33           C  
ATOM   3772  C   PRO C 248     -33.078  70.628 -19.990  1.00 27.33           C  
ATOM   3773  O   PRO C 248     -33.935  70.990 -19.179  1.00 27.33           O  
ATOM   3774  CB  PRO C 248     -33.188  68.128 -20.274  1.00 27.33           C  
ATOM   3775  CG  PRO C 248     -33.527  67.367 -19.033  1.00 27.33           C  
ATOM   3776  CD  PRO C 248     -32.939  68.088 -17.855  1.00 27.33           C  
ATOM   3777  N   GLY C 249     -32.510  71.626 -20.663  1.00 24.14           N  
ATOM   3778  CA  GLY C 249     -33.073  72.890 -21.109  1.00 24.14           C  
ATOM   3779  C   GLY C 249     -34.495  72.763 -21.623  1.00 24.14           C  
ATOM   3780  O   GLY C 249     -34.940  71.666 -21.967  1.00 24.14           O  
ATOM   3781  N   GLU C 250     -35.451  73.724 -21.333  1.00 27.41           N  
ATOM   3782  CA  GLU C 250     -36.719  74.153 -21.913  1.00 27.41           C  
ATOM   3783  C   GLU C 250     -36.614  74.294 -23.429  1.00 27.41           C  
ATOM   3784  O   GLU C 250     -35.908  75.173 -23.928  1.00 27.41           O  
ATOM   3785  CB  GLU C 250     -37.173  75.477 -21.292  1.00 27.41           C  
ATOM   3786  CG  GLU C 250     -38.533  75.402 -20.613  1.00 27.41           C  
ATOM   3787  CD  GLU C 250     -38.712  76.439 -19.515  1.00 27.41           C  
ATOM   3788  OE1 GLU C 250     -39.808  76.502 -18.912  1.00 27.41           O  
ATOM   3789  OE2 GLU C 250     -37.750  77.196 -19.257  1.00 27.41           O  
ATOM   3790  N   ALA C 251     -36.294  73.224 -24.182  1.00 23.65           N  
ATOM   3791  CA  ALA C 251     -36.364  73.482 -25.617  1.00 23.65           C  
ATOM   3792  C   ALA C 251     -37.604  74.301 -25.967  1.00 23.65           C  
ATOM   3793  O   ALA C 251     -38.732  73.859 -25.736  1.00 23.65           O  
ATOM   3794  CB  ALA C 251     -36.361  72.168 -26.395  1.00 23.65           C  
ATOM   3795  N   THR C 252     -37.445  75.590 -26.123  1.00 22.64           N  
ATOM   3796  CA  THR C 252     -38.219  76.758 -26.526  1.00 22.64           C  
ATOM   3797  C   THR C 252     -38.962  76.491 -27.832  1.00 22.64           C  
ATOM   3798  O   THR C 252     -38.596  75.589 -28.587  1.00 22.64           O  
ATOM   3799  CB  THR C 252     -37.318  77.996 -26.689  1.00 22.64           C  
ATOM   3800  CG2 THR C 252     -37.975  79.237 -26.093  1.00 22.64           C  
ATOM   3801  OG1 THR C 252     -36.070  77.763 -26.023  1.00 22.64           O  
ATOM   3802  N   THR C 253     -39.577  77.633 -28.444  1.00 22.69           N  
ATOM   3803  CA  THR C 253     -40.723  78.211 -29.137  1.00 22.69           C  
ATOM   3804  C   THR C 253     -40.495  78.214 -30.647  1.00 22.69           C  
ATOM   3805  O   THR C 253     -41.317  78.738 -31.402  1.00 22.69           O  
ATOM   3806  CB  THR C 253     -41.002  79.646 -28.655  1.00 22.69           C  
ATOM   3807  CG2 THR C 253     -41.959  79.650 -27.467  1.00 22.69           C  
ATOM   3808  OG1 THR C 253     -39.769  80.261 -28.263  1.00 22.69           O  
ATOM   3809  N   GLU C 254     -39.255  77.683 -31.137  1.00 20.51           N  
ATOM   3810  CA  GLU C 254     -39.128  78.366 -32.421  1.00 20.51           C  
ATOM   3811  C   GLU C 254     -40.376  78.170 -33.276  1.00 20.51           C  
ATOM   3812  O   GLU C 254     -41.075  77.162 -33.143  1.00 20.51           O  
ATOM   3813  CB  GLU C 254     -37.891  77.869 -33.174  1.00 20.51           C  
ATOM   3814  CG  GLU C 254     -36.694  78.803 -33.073  1.00 20.51           C  
ATOM   3815  CD  GLU C 254     -35.476  78.301 -33.833  1.00 20.51           C  
ATOM   3816  OE1 GLU C 254     -34.487  79.059 -33.963  1.00 20.51           O  
ATOM   3817  OE2 GLU C 254     -35.511  77.143 -34.304  1.00 20.51           O  
ATOM   3818  N   SER C 255     -40.406  78.994 -34.494  1.00 21.18           N  
ATOM   3819  CA  SER C 255     -41.085  79.860 -35.453  1.00 21.18           C  
ATOM   3820  C   SER C 255     -41.606  79.065 -36.645  1.00 21.18           C  
ATOM   3821  O   SER C 255     -42.682  79.356 -37.170  1.00 21.18           O  
ATOM   3822  CB  SER C 255     -40.145  80.965 -35.938  1.00 21.18           C  
ATOM   3823  OG  SER C 255     -39.558  81.643 -34.840  1.00 21.18           O  
ATOM   3824  N   SER C 256     -40.647  78.312 -37.422  1.00 21.05           N  
ATOM   3825  CA  SER C 256     -40.518  78.629 -38.841  1.00 21.05           C  
ATOM   3826  C   SER C 256     -41.764  78.214 -39.615  1.00 21.05           C  
ATOM   3827  O   SER C 256     -42.559  77.403 -39.135  1.00 21.05           O  
ATOM   3828  CB  SER C 256     -39.287  77.944 -39.435  1.00 21.05           C  
ATOM   3829  OG  SER C 256     -39.282  76.561 -39.123  1.00 21.05           O  
ATOM   3830  N   ILE C 257     -41.464  77.648 -41.015  1.00 20.10           N  
ATOM   3831  CA  ILE C 257     -41.522  78.049 -42.417  1.00 20.10           C  
ATOM   3832  C   ILE C 257     -42.794  77.502 -43.059  1.00 20.10           C  
ATOM   3833  O   ILE C 257     -43.122  76.323 -42.898  1.00 20.10           O  
ATOM   3834  CB  ILE C 257     -40.278  77.564 -43.195  1.00 20.10           C  
ATOM   3835  CG1 ILE C 257     -39.002  78.160 -42.588  1.00 20.10           C  
ATOM   3836  CG2 ILE C 257     -40.396  77.920 -44.679  1.00 20.10           C  
ATOM   3837  CD1 ILE C 257     -37.716  77.629 -43.206  1.00 20.10           C  
ATOM   3838  N   SER C 258     -43.481  78.380 -43.826  1.00 23.12           N  
ATOM   3839  CA  SER C 258     -44.657  78.783 -44.590  1.00 23.12           C  
ATOM   3840  C   SER C 258     -44.829  77.922 -45.838  1.00 23.12           C  
ATOM   3841  O   SER C 258     -45.926  77.436 -46.116  1.00 23.12           O  
ATOM   3842  CB  SER C 258     -44.559  80.257 -44.988  1.00 23.12           C  
ATOM   3843  OG  SER C 258     -45.666  80.638 -45.787  1.00 23.12           O  
ATOM   3844  N   LEU C 259     -43.768  77.925 -46.845  1.00 21.76           N  
ATOM   3845  CA  LEU C 259     -43.972  78.353 -48.225  1.00 21.76           C  
ATOM   3846  C   LEU C 259     -44.573  77.227 -49.060  1.00 21.76           C  
ATOM   3847  O   LEU C 259     -44.465  76.052 -48.696  1.00 21.76           O  
ATOM   3848  CB  LEU C 259     -42.651  78.814 -48.845  1.00 21.76           C  
ATOM   3849  CG  LEU C 259     -42.303  80.294 -48.678  1.00 21.76           C  
ATOM   3850  CD1 LEU C 259     -40.791  80.483 -48.643  1.00 21.76           C  
ATOM   3851  CD2 LEU C 259     -42.924  81.118 -49.801  1.00 21.76           C  
ATOM   3852  N   GLN C 260     -44.374  77.280 -50.741  1.00 22.25           N  
ATOM   3853  CA  GLN C 260     -44.944  77.525 -52.060  1.00 22.25           C  
ATOM   3854  C   GLN C 260     -44.744  76.323 -52.979  1.00 22.25           C  
ATOM   3855  O   GLN C 260     -45.395  76.216 -54.021  1.00 22.25           O  
ATOM   3856  CB  GLN C 260     -44.325  78.775 -52.690  1.00 22.25           C  
ATOM   3857  CG  GLN C 260     -45.041  80.068 -52.323  1.00 22.25           C  
ATOM   3858  CD  GLN C 260     -44.472  81.277 -53.040  1.00 22.25           C  
ATOM   3859  NE2 GLN C 260     -45.199  82.389 -52.995  1.00 22.25           N  
ATOM   3860  OE1 GLN C 260     -43.389  81.214 -53.629  1.00 22.25           O  
ATOM   3861  N   PRO C 261     -43.850  75.343 -53.254  1.00 22.00           N  
ATOM   3862  CA  PRO C 261     -44.106  74.881 -54.621  1.00 22.00           C  
ATOM   3863  C   PRO C 261     -45.508  74.300 -54.793  1.00 22.00           C  
ATOM   3864  O   PRO C 261     -46.134  73.886 -53.813  1.00 22.00           O  
ATOM   3865  CB  PRO C 261     -43.039  73.804 -54.836  1.00 22.00           C  
ATOM   3866  CG  PRO C 261     -42.518  73.504 -53.467  1.00 22.00           C  
ATOM   3867  CD  PRO C 261     -43.094  74.506 -52.507  1.00 22.00           C  
ATOM   3868  N   LEU C 262     -45.893  73.669 -56.141  1.00 18.83           N  
ATOM   3869  CA  LEU C 262     -45.876  73.695 -57.599  1.00 18.83           C  
ATOM   3870  C   LEU C 262     -46.437  72.397 -58.172  1.00 18.83           C  
ATOM   3871  O   LEU C 262     -46.494  71.380 -57.476  1.00 18.83           O  
ATOM   3872  CB  LEU C 262     -44.454  73.922 -58.116  1.00 18.83           C  
ATOM   3873  CG  LEU C 262     -44.080  75.364 -58.463  1.00 18.83           C  
ATOM   3874  CD1 LEU C 262     -42.649  75.660 -58.027  1.00 18.83           C  
ATOM   3875  CD2 LEU C 262     -44.253  75.616 -59.957  1.00 18.83           C  
ATOM   3876  N   GLN C 263     -46.002  72.245 -59.658  1.00 18.46           N  
ATOM   3877  CA  GLN C 263     -45.537  71.953 -61.009  1.00 18.46           C  
ATOM   3878  C   GLN C 263     -44.471  70.861 -60.999  1.00 18.46           C  
ATOM   3879  O   GLN C 263     -43.613  70.832 -60.114  1.00 18.46           O  
ATOM   3880  CB  GLN C 263     -44.990  73.215 -61.675  1.00 18.46           C  
ATOM   3881  CG  GLN C 263     -46.022  73.973 -62.498  1.00 18.46           C  
ATOM   3882  CD  GLN C 263     -45.428  75.154 -63.242  1.00 18.46           C  
ATOM   3883  NE2 GLN C 263     -46.129  75.623 -64.268  1.00 18.46           N  
ATOM   3884  OE1 GLN C 263     -44.348  75.644 -62.895  1.00 18.46           O  
TER   
END
