# Supplementary material for: Deep learning insights into the architecture of the mammalian egg-sperm fusion synapse
Source: eLife. 2024 Apr 26;13:RP93131. doi: 10.7554/eLife.93131 (PMC11052572; doi:10.7554/eLife.93131)
Supplement: Figure 5—figure supplement 1—source data 1. [file elife-93131-fig5-figsupp1-data1.zip › eLife-VOR-RA-2023-93131R1_figure_5-figure_supplement_1-source_data/figure_5-figure_supplement_1c/CD81_IZUMO1_ranked_6.pdb]

ATOM      1  N   MET B   1      23.480 -67.256 -45.861  1.00 44.89           N  
ATOM      2  CA  MET B   1      22.036 -67.321 -45.656  1.00 44.89           C  
ATOM      3  C   MET B   1      21.652 -66.740 -44.299  1.00 44.89           C  
ATOM      4  O   MET B   1      20.619 -66.080 -44.172  1.00 44.89           O  
ATOM      5  CB  MET B   1      21.541 -68.764 -45.765  1.00 44.89           C  
ATOM      6  CG  MET B   1      21.036 -69.136 -47.150  1.00 44.89           C  
ATOM      7  SD  MET B   1      20.428 -70.865 -47.236  1.00 44.89           S  
ATOM      8  CE  MET B   1      19.872 -70.924 -48.962  1.00 44.89           C  
ATOM      9  N   GLY B   2      22.445 -67.104 -43.233  1.00 48.75           N  
ATOM     10  CA  GLY B   2      22.142 -66.638 -41.890  1.00 48.75           C  
ATOM     11  C   GLY B   2      22.241 -65.132 -41.745  1.00 48.75           C  
ATOM     12  O   GLY B   2      21.383 -64.505 -41.119  1.00 48.75           O  
ATOM     13  N   VAL B   3      23.360 -64.623 -42.311  1.00 56.41           N  
ATOM     14  CA  VAL B   3      23.583 -63.184 -42.226  1.00 56.41           C  
ATOM     15  C   VAL B   3      22.487 -62.445 -42.989  1.00 56.41           C  
ATOM     16  O   VAL B   3      22.021 -61.388 -42.553  1.00 56.41           O  
ATOM     17  CB  VAL B   3      24.972 -62.791 -42.776  1.00 56.41           C  
ATOM     18  CG1 VAL B   3      25.437 -61.466 -42.175  1.00 56.41           C  
ATOM     19  CG2 VAL B   3      25.990 -63.895 -42.492  1.00 56.41           C  
ATOM     20  N   GLU B   4      22.067 -63.035 -44.155  1.00 63.43           N  
ATOM     21  CA  GLU B   4      20.984 -62.425 -44.921  1.00 63.43           C  
ATOM     22  C   GLU B   4      19.675 -62.448 -44.139  1.00 63.43           C  
ATOM     23  O   GLU B   4      18.903 -61.486 -44.181  1.00 63.43           O  
ATOM     24  CB  GLU B   4      20.808 -63.138 -46.264  1.00 63.43           C  
ATOM     25  CG  GLU B   4      21.669 -62.566 -47.382  1.00 63.43           C  
ATOM     26  CD  GLU B   4      21.468 -63.271 -48.714  1.00 63.43           C  
ATOM     27  OE1 GLU B   4      22.047 -62.825 -49.730  1.00 63.43           O  
ATOM     28  OE2 GLU B   4      20.724 -64.277 -48.742  1.00 63.43           O  
ATOM     29  N   GLY B   5      19.408 -63.571 -43.398  1.00 67.33           N  
ATOM     30  CA  GLY B   5      18.219 -63.661 -42.565  1.00 67.33           C  
ATOM     31  C   GLY B   5      18.230 -62.686 -41.403  1.00 67.33           C  
ATOM     32  O   GLY B   5      17.207 -62.075 -41.089  1.00 67.33           O  
ATOM     33  N   CYS B   6      19.424 -62.577 -40.840  1.00 71.56           N  
ATOM     34  CA  CYS B   6      19.549 -61.658 -39.714  1.00 71.56           C  
ATOM     35  C   CYS B   6      19.406 -60.211 -40.172  1.00 71.56           C  
ATOM     36  O   CYS B   6      18.774 -59.400 -39.493  1.00 71.56           O  
ATOM     37  CB  CYS B   6      20.892 -61.849 -39.011  1.00 71.56           C  
ATOM     38  SG  CYS B   6      20.906 -61.277 -37.299  1.00 71.56           S  
ATOM     39  N   THR B   7      19.955 -59.953 -41.320  1.00 75.97           N  
ATOM     40  CA  THR B   7      19.849 -58.603 -41.864  1.00 75.97           C  
ATOM     41  C   THR B   7      18.401 -58.274 -42.215  1.00 75.97           C  
ATOM     42  O   THR B   7      17.945 -57.148 -42.002  1.00 75.97           O  
ATOM     43  CB  THR B   7      20.734 -58.434 -43.112  1.00 75.97           C  
ATOM     44  CG2 THR B   7      21.838 -57.409 -42.868  1.00 75.97           C  
ATOM     45  OG1 THR B   7      21.331 -59.693 -43.443  1.00 75.97           O  
ATOM     46  N   LYS B   8      17.724 -59.376 -42.660  1.00 78.52           N  
ATOM     47  CA  LYS B   8      16.314 -59.167 -42.979  1.00 78.52           C  
ATOM     48  C   LYS B   8      15.492 -58.942 -41.713  1.00 78.52           C  
ATOM     49  O   LYS B   8      14.583 -58.109 -41.696  1.00 78.52           O  
ATOM     50  CB  LYS B   8      15.757 -60.358 -43.759  1.00 78.52           C  
ATOM     51  CG  LYS B   8      15.942 -60.251 -45.267  1.00 78.52           C  
ATOM     52  CD  LYS B   8      15.262 -61.403 -45.996  1.00 78.52           C  
ATOM     53  CE  LYS B   8      15.465 -61.309 -47.502  1.00 78.52           C  
ATOM     54  NZ  LYS B   8      14.816 -62.446 -48.221  1.00 78.52           N  
ATOM     55  N   CYS B   9      15.815 -59.616 -40.723  1.00 80.98           N  
ATOM     56  CA  CYS B   9      15.121 -59.449 -39.452  1.00 80.98           C  
ATOM     57  C   CYS B   9      15.407 -58.077 -38.851  1.00 80.98           C  
ATOM     58  O   CYS B   9      14.498 -57.410 -38.355  1.00 80.98           O  
ATOM     59  CB  CYS B   9      15.533 -60.542 -38.467  1.00 80.98           C  
ATOM     60  SG  CYS B   9      14.498 -60.618 -36.988  1.00 80.98           S  
ATOM     61  N   ILE B  10      16.647 -57.713 -38.900  1.00 81.13           N  
ATOM     62  CA  ILE B  10      17.043 -56.414 -38.371  1.00 81.13           C  
ATOM     63  C   ILE B  10      16.392 -55.302 -39.191  1.00 81.13           C  
ATOM     64  O   ILE B  10      15.939 -54.297 -38.638  1.00 81.13           O  
ATOM     65  CB  ILE B  10      18.580 -56.248 -38.368  1.00 81.13           C  
ATOM     66  CG1 ILE B  10      19.217 -57.205 -37.354  1.00 81.13           C  
ATOM     67  CG2 ILE B  10      18.966 -54.797 -38.069  1.00 81.13           C  
ATOM     68  CD1 ILE B  10      20.738 -57.251 -37.419  1.00 81.13           C  
ATOM     69  N   LYS B  11      16.235 -55.612 -40.378  1.00 81.52           N  
ATOM     70  CA  LYS B  11      15.623 -54.639 -41.280  1.00 81.52           C  
ATOM     71  C   LYS B  11      14.153 -54.421 -40.936  1.00 81.52           C  
ATOM     72  O   LYS B  11      13.700 -53.280 -40.819  1.00 81.52           O  
ATOM     73  CB  LYS B  11      15.760 -55.093 -42.734  1.00 81.52           C  
ATOM     74  CG  LYS B  11      15.095 -54.164 -43.738  1.00 81.52           C  
ATOM     75  CD  LYS B  11      15.223 -54.694 -45.160  1.00 81.52           C  
ATOM     76  CE  LYS B  11      14.343 -53.916 -46.129  1.00 81.52           C  
ATOM     77  NZ  LYS B  11      14.454 -54.442 -47.523  1.00 81.52           N  
ATOM     78  N   TYR B  12      13.466 -55.482 -40.772  1.00 83.10           N  
ATOM     79  CA  TYR B  12      12.038 -55.372 -40.500  1.00 83.10           C  
ATOM     80  C   TYR B  12      11.790 -54.868 -39.083  1.00 83.10           C  
ATOM     81  O   TYR B  12      10.835 -54.126 -38.841  1.00 83.10           O  
ATOM     82  CB  TYR B  12      11.348 -56.725 -40.701  1.00 83.10           C  
ATOM     83  CG  TYR B  12      11.070 -57.056 -42.147  1.00 83.10           C  
ATOM     84  CD1 TYR B  12      10.182 -56.291 -42.899  1.00 83.10           C  
ATOM     85  CD2 TYR B  12      11.694 -58.135 -42.764  1.00 83.10           C  
ATOM     86  CE1 TYR B  12       9.921 -56.594 -44.232  1.00 83.10           C  
ATOM     87  CE2 TYR B  12      11.441 -58.447 -44.096  1.00 83.10           C  
ATOM     88  CZ  TYR B  12      10.555 -57.672 -44.819  1.00 83.10           C  
ATOM     89  OH  TYR B  12      10.301 -57.975 -46.139  1.00 83.10           O  
ATOM     90  N   LEU B  13      12.646 -55.188 -38.204  1.00 84.71           N  
ATOM     91  CA  LEU B  13      12.526 -54.681 -36.842  1.00 84.71           C  
ATOM     92  C   LEU B  13      12.757 -53.175 -36.800  1.00 84.71           C  
ATOM     93  O   LEU B  13      11.994 -52.443 -36.166  1.00 84.71           O  
ATOM     94  CB  LEU B  13      13.522 -55.387 -35.918  1.00 84.71           C  
ATOM     95  CG  LEU B  13      13.234 -55.303 -34.418  1.00 84.71           C  
ATOM     96  CD1 LEU B  13      13.584 -56.621 -33.737  1.00 84.71           C  
ATOM     97  CD2 LEU B  13      14.006 -54.148 -33.789  1.00 84.71           C  
ATOM     98  N   LEU B  14      13.725 -52.718 -37.434  1.00 84.77           N  
ATOM     99  CA  LEU B  14      14.018 -51.291 -37.501  1.00 84.77           C  
ATOM    100  C   LEU B  14      12.898 -50.539 -38.213  1.00 84.77           C  
ATOM    101  O   LEU B  14      12.541 -49.428 -37.816  1.00 84.77           O  
ATOM    102  CB  LEU B  14      15.348 -51.050 -38.220  1.00 84.77           C  
ATOM    103  CG  LEU B  14      16.601 -51.040 -37.343  1.00 84.77           C  
ATOM    104  CD1 LEU B  14      17.854 -51.143 -38.207  1.00 84.77           C  
ATOM    105  CD2 LEU B  14      16.641 -49.782 -36.481  1.00 84.77           C  
ATOM    106  N   PHE B  15      12.365 -51.200 -39.159  1.00 85.27           N  
ATOM    107  CA  PHE B  15      11.280 -50.572 -39.904  1.00 85.27           C  
ATOM    108  C   PHE B  15      10.046 -50.406 -39.027  1.00 85.27           C  
ATOM    109  O   PHE B  15       9.470 -49.318 -38.955  1.00 85.27           O  
ATOM    110  CB  PHE B  15      10.933 -51.395 -41.149  1.00 85.27           C  
ATOM    111  CG  PHE B  15       9.689 -50.930 -41.856  1.00 85.27           C  
ATOM    112  CD1 PHE B  15       8.478 -51.584 -41.664  1.00 85.27           C  
ATOM    113  CD2 PHE B  15       9.731 -49.838 -42.713  1.00 85.27           C  
ATOM    114  CE1 PHE B  15       7.324 -51.155 -42.317  1.00 85.27           C  
ATOM    115  CE2 PHE B  15       8.582 -49.405 -43.370  1.00 85.27           C  
ATOM    116  CZ  PHE B  15       7.381 -50.065 -43.171  1.00 85.27           C  
ATOM    117  N   VAL B  16       9.665 -51.476 -38.341  1.00 86.90           N  
ATOM    118  CA  VAL B  16       8.458 -51.444 -37.522  1.00 86.90           C  
ATOM    119  C   VAL B  16       8.639 -50.452 -36.374  1.00 86.90           C  
ATOM    120  O   VAL B  16       7.743 -49.655 -36.089  1.00 86.90           O  
ATOM    121  CB  VAL B  16       8.112 -52.844 -36.967  1.00 86.90           C  
ATOM    122  CG1 VAL B  16       7.018 -52.749 -35.905  1.00 86.90           C  
ATOM    123  CG2 VAL B  16       7.681 -53.774 -38.100  1.00 86.90           C  
ATOM    124  N   PHE B  17       9.768 -50.421 -35.752  1.00 84.56           N  
ATOM    125  CA  PHE B  17      10.044 -49.535 -34.627  1.00 84.56           C  
ATOM    126  C   PHE B  17      10.053 -48.078 -35.074  1.00 84.56           C  
ATOM    127  O   PHE B  17       9.433 -47.224 -34.438  1.00 84.56           O  
ATOM    128  CB  PHE B  17      11.383 -49.893 -33.976  1.00 84.56           C  
ATOM    129  CG  PHE B  17      11.263 -50.874 -32.840  1.00 84.56           C  
ATOM    130  CD1 PHE B  17      10.622 -50.516 -31.661  1.00 84.56           C  
ATOM    131  CD2 PHE B  17      11.792 -52.152 -32.952  1.00 84.56           C  
ATOM    132  CE1 PHE B  17      10.509 -51.421 -30.607  1.00 84.56           C  
ATOM    133  CE2 PHE B  17      11.684 -53.062 -31.904  1.00 84.56           C  
ATOM    134  CZ  PHE B  17      11.043 -52.694 -30.732  1.00 84.56           C  
ATOM    135  N   ASN B  18      10.667 -47.796 -36.138  1.00 86.43           N  
ATOM    136  CA  ASN B  18      10.744 -46.425 -36.633  1.00 86.43           C  
ATOM    137  C   ASN B  18       9.408 -45.962 -37.209  1.00 86.43           C  
ATOM    138  O   ASN B  18       9.073 -44.779 -37.136  1.00 86.43           O  
ATOM    139  CB  ASN B  18      11.848 -46.295 -37.685  1.00 86.43           C  
ATOM    140  CG  ASN B  18      13.233 -46.233 -37.071  1.00 86.43           C  
ATOM    141  ND2 ASN B  18      14.048 -47.246 -37.341  1.00 86.43           N  
ATOM    142  OD1 ASN B  18      13.569 -45.282 -36.361  1.00 86.43           O  
ATOM    143  N   PHE B  19       8.664 -46.954 -37.734  1.00 87.81           N  
ATOM    144  CA  PHE B  19       7.342 -46.621 -38.250  1.00 87.81           C  
ATOM    145  C   PHE B  19       6.422 -46.160 -37.126  1.00 87.81           C  
ATOM    146  O   PHE B  19       5.679 -45.189 -37.284  1.00 87.81           O  
ATOM    147  CB  PHE B  19       6.727 -47.824 -38.973  1.00 87.81           C  
ATOM    148  CG  PHE B  19       5.406 -47.526 -39.630  1.00 87.81           C  
ATOM    149  CD1 PHE B  19       4.223 -48.022 -39.097  1.00 87.81           C  
ATOM    150  CD2 PHE B  19       5.349 -46.752 -40.781  1.00 87.81           C  
ATOM    151  CE1 PHE B  19       2.998 -47.749 -39.703  1.00 87.81           C  
ATOM    152  CE2 PHE B  19       4.128 -46.474 -41.392  1.00 87.81           C  
ATOM    153  CZ  PHE B  19       2.955 -46.974 -40.852  1.00 87.81           C  
ATOM    154  N   VAL B  20       6.496 -46.840 -36.033  1.00 88.13           N  
ATOM    155  CA  VAL B  20       5.711 -46.459 -34.863  1.00 88.13           C  
ATOM    156  C   VAL B  20       6.145 -45.077 -34.378  1.00 88.13           C  
ATOM    157  O   VAL B  20       5.305 -44.243 -34.032  1.00 88.13           O  
ATOM    158  CB  VAL B  20       5.854 -47.492 -33.723  1.00 88.13           C  
ATOM    159  CG1 VAL B  20       5.224 -46.964 -32.435  1.00 88.13           C  
ATOM    160  CG2 VAL B  20       5.218 -48.821 -34.126  1.00 88.13           C  
ATOM    161  N   PHE B  21       7.394 -44.823 -34.360  1.00 86.29           N  
ATOM    162  CA  PHE B  21       7.920 -43.530 -33.936  1.00 86.29           C  
ATOM    163  C   PHE B  21       7.511 -42.432 -34.911  1.00 86.29           C  
ATOM    164  O   PHE B  21       7.215 -41.308 -34.499  1.00 86.29           O  
ATOM    165  CB  PHE B  21       9.446 -43.583 -33.815  1.00 86.29           C  
ATOM    166  CG  PHE B  21       9.932 -44.050 -32.469  1.00 86.29           C  
ATOM    167  CD1 PHE B  21       9.744 -43.268 -31.336  1.00 86.29           C  
ATOM    168  CD2 PHE B  21      10.578 -45.272 -32.338  1.00 86.29           C  
ATOM    169  CE1 PHE B  21      10.194 -43.698 -30.090  1.00 86.29           C  
ATOM    170  CE2 PHE B  21      11.030 -45.709 -31.096  1.00 86.29           C  
ATOM    171  CZ  PHE B  21      10.838 -44.920 -29.973  1.00 86.29           C  
ATOM    172  N   TRP B  22       7.498 -42.765 -36.156  1.00 87.96           N  
ATOM    173  CA  TRP B  22       7.061 -41.825 -37.184  1.00 87.96           C  
ATOM    174  C   TRP B  22       5.594 -41.454 -36.993  1.00 87.96           C  
ATOM    175  O   TRP B  22       5.235 -40.274 -37.033  1.00 87.96           O  
ATOM    176  CB  TRP B  22       7.274 -42.415 -38.580  1.00 87.96           C  
ATOM    177  CG  TRP B  22       6.808 -41.528 -39.694  1.00 87.96           C  
ATOM    178  CD1 TRP B  22       7.421 -40.398 -40.160  1.00 87.96           C  
ATOM    179  CD2 TRP B  22       5.625 -41.696 -40.482  1.00 87.96           C  
ATOM    180  CE2 TRP B  22       5.585 -40.630 -41.407  1.00 87.96           C  
ATOM    181  CE3 TRP B  22       4.594 -42.645 -40.495  1.00 87.96           C  
ATOM    182  NE1 TRP B  22       6.691 -39.853 -41.190  1.00 87.96           N  
ATOM    183  CZ2 TRP B  22       4.552 -40.487 -42.337  1.00 87.96           C  
ATOM    184  CZ3 TRP B  22       3.568 -42.502 -41.420  1.00 87.96           C  
ATOM    185  CH2 TRP B  22       3.556 -41.429 -42.328  1.00 87.96           C  
ATOM    186  N   LEU B  23       4.732 -42.413 -36.697  1.00 89.98           N  
ATOM    187  CA  LEU B  23       3.313 -42.173 -36.458  1.00 89.98           C  
ATOM    188  C   LEU B  23       3.107 -41.363 -35.182  1.00 89.98           C  
ATOM    189  O   LEU B  23       2.284 -40.443 -35.152  1.00 89.98           O  
ATOM    190  CB  LEU B  23       2.553 -43.498 -36.362  1.00 89.98           C  
ATOM    191  CG  LEU B  23       2.360 -44.266 -37.671  1.00 89.98           C  
ATOM    192  CD1 LEU B  23       1.644 -45.587 -37.411  1.00 89.98           C  
ATOM    193  CD2 LEU B  23       1.586 -43.421 -38.678  1.00 89.98           C  
ATOM    194  N   ALA B  24       3.885 -41.775 -34.171  1.00 89.44           N  
ATOM    195  CA  ALA B  24       3.794 -41.046 -32.908  1.00 89.44           C  
ATOM    196  C   ALA B  24       4.218 -39.591 -33.085  1.00 89.44           C  
ATOM    197  O   ALA B  24       3.579 -38.683 -32.547  1.00 89.44           O  
ATOM    198  CB  ALA B  24       4.653 -41.720 -31.841  1.00 89.44           C  
ATOM    199  N   GLY B  25       5.259 -39.378 -33.852  1.00 86.81           N  
ATOM    200  CA  GLY B  25       5.677 -38.019 -34.157  1.00 86.81           C  
ATOM    201  C   GLY B  25       4.630 -37.229 -34.920  1.00 86.81           C  
ATOM    202  O   GLY B  25       4.424 -36.043 -34.653  1.00 86.81           O  
ATOM    203  N   GLY B  26       3.961 -37.893 -35.816  1.00 88.91           N  
ATOM    204  CA  GLY B  26       2.875 -37.260 -36.547  1.00 88.91           C  
ATOM    205  C   GLY B  26       1.717 -36.848 -35.657  1.00 88.91           C  
ATOM    206  O   GLY B  26       1.178 -35.749 -35.799  1.00 88.91           O  
ATOM    207  N   VAL B  27       1.389 -37.756 -34.779  1.00 89.79           N  
ATOM    208  CA  VAL B  27       0.297 -37.473 -33.853  1.00 89.79           C  
ATOM    209  C   VAL B  27       0.677 -36.301 -32.949  1.00 89.79           C  
ATOM    210  O   VAL B  27      -0.119 -35.380 -32.749  1.00 89.79           O  
ATOM    211  CB  VAL B  27      -0.059 -38.711 -32.999  1.00 89.79           C  
ATOM    212  CG1 VAL B  27      -1.015 -38.331 -31.870  1.00 89.79           C  
ATOM    213  CG2 VAL B  27      -0.668 -39.804 -33.874  1.00 89.79           C  
ATOM    214  N   ILE B  28       1.856 -36.274 -32.463  1.00 89.09           N  
ATOM    215  CA  ILE B  28       2.324 -35.199 -31.595  1.00 89.09           C  
ATOM    216  C   ILE B  28       2.346 -33.883 -32.368  1.00 89.09           C  
ATOM    217  O   ILE B  28       1.885 -32.854 -31.868  1.00 89.09           O  
ATOM    218  CB  ILE B  28       3.725 -35.506 -31.021  1.00 89.09           C  
ATOM    219  CG1 ILE B  28       3.650 -36.667 -30.022  1.00 89.09           C  
ATOM    220  CG2 ILE B  28       4.327 -34.259 -30.367  1.00 89.09           C  
ATOM    221  CD1 ILE B  28       5.009 -37.162 -29.546  1.00 89.09           C  
ATOM    222  N   LEU B  29       2.848 -33.897 -33.503  1.00 87.47           N  
ATOM    223  CA  LEU B  29       2.889 -32.704 -34.344  1.00 87.47           C  
ATOM    224  C   LEU B  29       1.479 -32.207 -34.647  1.00 87.47           C  
ATOM    225  O   LEU B  29       1.217 -31.002 -34.591  1.00 87.47           O  
ATOM    226  CB  LEU B  29       3.631 -32.995 -35.650  1.00 87.47           C  
ATOM    227  CG  LEU B  29       3.782 -31.821 -36.619  1.00 87.47           C  
ATOM    228  CD1 LEU B  29       4.594 -30.702 -35.975  1.00 87.47           C  
ATOM    229  CD2 LEU B  29       4.434 -32.281 -37.920  1.00 87.47           C  
ATOM    230  N   GLY B  30       0.628 -33.153 -34.980  1.00 89.51           N  
ATOM    231  CA  GLY B  30      -0.755 -32.780 -35.231  1.00 89.51           C  
ATOM    232  C   GLY B  30      -1.425 -32.132 -34.035  1.00 89.51           C  
ATOM    233  O   GLY B  30      -2.052 -31.079 -34.162  1.00 89.51           O  
ATOM    234  N   VAL B  31      -1.253 -32.735 -32.893  1.00 87.50           N  
ATOM    235  CA  VAL B  31      -1.843 -32.208 -31.667  1.00 87.50           C  
ATOM    236  C   VAL B  31      -1.229 -30.848 -31.341  1.00 87.50           C  
ATOM    237  O   VAL B  31      -1.937 -29.919 -30.946  1.00 87.50           O  
ATOM    238  CB  VAL B  31      -1.648 -33.178 -30.480  1.00 87.50           C  
ATOM    239  CG1 VAL B  31      -2.030 -32.504 -29.163  1.00 87.50           C  
ATOM    240  CG2 VAL B  31      -2.468 -34.449 -30.691  1.00 87.50           C  
ATOM    241  N   ALA B  32       0.046 -30.749 -31.542  1.00 86.96           N  
ATOM    242  CA  ALA B  32       0.731 -29.492 -31.256  1.00 86.96           C  
ATOM    243  C   ALA B  32       0.251 -28.382 -32.187  1.00 86.96           C  
ATOM    244  O   ALA B  32       0.039 -27.247 -31.752  1.00 86.96           O  
ATOM    245  CB  ALA B  32       2.243 -29.668 -31.379  1.00 86.96           C  
ATOM    246  N   LEU B  33       0.100 -28.713 -33.417  1.00 88.08           N  
ATOM    247  CA  LEU B  33      -0.393 -27.730 -34.375  1.00 88.08           C  
ATOM    248  C   LEU B  33      -1.841 -27.357 -34.075  1.00 88.08           C  
ATOM    249  O   LEU B  33      -2.243 -26.207 -34.266  1.00 88.08           O  
ATOM    250  CB  LEU B  33      -0.278 -28.268 -35.803  1.00 88.08           C  
ATOM    251  CG  LEU B  33       1.131 -28.325 -36.395  1.00 88.08           C  
ATOM    252  CD1 LEU B  33       1.112 -29.041 -37.742  1.00 88.08           C  
ATOM    253  CD2 LEU B  33       1.707 -26.920 -36.538  1.00 88.08           C  
ATOM    254  N   TRP B  34      -2.607 -28.358 -33.682  1.00 85.89           N  
ATOM    255  CA  TRP B  34      -3.983 -28.078 -33.283  1.00 85.89           C  
ATOM    256  C   TRP B  34      -4.020 -27.130 -32.088  1.00 85.89           C  
ATOM    257  O   TRP B  34      -4.838 -26.208 -32.044  1.00 85.89           O  
ATOM    258  CB  TRP B  34      -4.720 -29.376 -32.944  1.00 85.89           C  
ATOM    259  CG  TRP B  34      -6.108 -29.167 -32.416  1.00 85.89           C  
ATOM    260  CD1 TRP B  34      -7.221 -28.827 -33.134  1.00 85.89           C  
ATOM    261  CD2 TRP B  34      -6.528 -29.282 -31.053  1.00 85.89           C  
ATOM    262  CE2 TRP B  34      -7.912 -28.997 -31.017  1.00 85.89           C  
ATOM    263  CE3 TRP B  34      -5.870 -29.597 -29.858  1.00 85.89           C  
ATOM    264  NE1 TRP B  34      -8.309 -28.724 -32.299  1.00 85.89           N  
ATOM    265  CZ2 TRP B  34      -8.649 -29.020 -29.831  1.00 85.89           C  
ATOM    266  CZ3 TRP B  34      -6.605 -29.619 -28.677  1.00 85.89           C  
ATOM    267  CH2 TRP B  34      -7.980 -29.332 -28.676  1.00 85.89           C  
ATOM    268  N   LEU B  35      -3.157 -27.357 -31.176  1.00 81.40           N  
ATOM    269  CA  LEU B  35      -3.078 -26.487 -30.009  1.00 81.40           C  
ATOM    270  C   LEU B  35      -2.665 -25.075 -30.411  1.00 81.40           C  
ATOM    271  O   LEU B  35      -3.103 -24.097 -29.799  1.00 81.40           O  
ATOM    272  CB  LEU B  35      -2.085 -27.049 -28.987  1.00 81.40           C  
ATOM    273  CG  LEU B  35      -2.526 -28.306 -28.236  1.00 81.40           C  
ATOM    274  CD1 LEU B  35      -1.399 -28.811 -27.340  1.00 81.40           C  
ATOM    275  CD2 LEU B  35      -3.782 -28.029 -27.417  1.00 81.40           C  
ATOM    276  N   ARG B  36      -1.832 -24.985 -31.360  1.00 80.51           N  
ATOM    277  CA  ARG B  36      -1.355 -23.682 -31.811  1.00 80.51           C  
ATOM    278  C   ARG B  36      -2.437 -22.943 -32.591  1.00 80.51           C  
ATOM    279  O   ARG B  36      -2.501 -21.712 -32.559  1.00 80.51           O  
ATOM    280  CB  ARG B  36      -0.101 -23.837 -32.673  1.00 80.51           C  
ATOM    281  CG  ARG B  36       0.426 -22.526 -33.235  1.00 80.51           C  
ATOM    282  CD  ARG B  36       0.903 -21.591 -32.133  1.00 80.51           C  
ATOM    283  NE  ARG B  36       1.449 -20.351 -32.678  1.00 80.51           N  
ATOM    284  CZ  ARG B  36       1.706 -19.258 -31.964  1.00 80.51           C  
ATOM    285  NH1 ARG B  36       1.470 -19.230 -30.658  1.00 80.51           N  
ATOM    286  NH2 ARG B  36       2.202 -18.184 -32.561  1.00 80.51           N  
ATOM    287  N   HIS B  37      -3.201 -23.529 -33.455  1.00 68.90           N  
ATOM    288  CA  HIS B  37      -4.120 -22.906 -34.401  1.00 68.90           C  
ATOM    289  C   HIS B  37      -5.425 -22.505 -33.721  1.00 68.90           C  
ATOM    290  O   HIS B  37      -6.324 -21.962 -34.364  1.00 68.90           O  
ATOM    291  CB  HIS B  37      -4.407 -23.851 -35.571  1.00 68.90           C  
ATOM    292  CG  HIS B  37      -4.598 -23.148 -36.877  1.00 68.90           C  
ATOM    293  CD2 HIS B  37      -5.451 -23.390 -37.901  1.00 68.90           C  
ATOM    294  ND1 HIS B  37      -3.852 -22.050 -37.247  1.00 68.90           N  
ATOM    295  CE1 HIS B  37      -4.238 -21.646 -38.446  1.00 68.90           C  
ATOM    296  NE2 HIS B  37      -5.207 -22.442 -38.864  1.00 68.90           N  
ATOM    297  N   ASP B  38      -5.558 -22.692 -32.555  1.00 56.22           N  
ATOM    298  CA  ASP B  38      -6.846 -22.175 -32.103  1.00 56.22           C  
ATOM    299  C   ASP B  38      -6.970 -20.680 -32.393  1.00 56.22           C  
ATOM    300  O   ASP B  38      -6.140 -19.885 -31.948  1.00 56.22           O  
ATOM    301  CB  ASP B  38      -7.035 -22.437 -30.607  1.00 56.22           C  
ATOM    302  CG  ASP B  38      -8.482 -22.699 -30.229  1.00 56.22           C  
ATOM    303  OD1 ASP B  38      -9.391 -22.326 -31.001  1.00 56.22           O  
ATOM    304  OD2 ASP B  38      -8.715 -23.281 -29.147  1.00 56.22           O  
ATOM    305  N   PRO B  39      -7.757 -20.327 -33.546  1.00 50.31           N  
ATOM    306  CA  PRO B  39      -7.977 -18.947 -33.984  1.00 50.31           C  
ATOM    307  C   PRO B  39      -8.132 -17.974 -32.817  1.00 50.31           C  
ATOM    308  O   PRO B  39      -7.715 -16.817 -32.912  1.00 50.31           O  
ATOM    309  CB  PRO B  39      -9.271 -19.035 -34.797  1.00 50.31           C  
ATOM    310  CG  PRO B  39      -9.726 -20.449 -34.635  1.00 50.31           C  
ATOM    311  CD  PRO B  39      -8.700 -21.193 -33.831  1.00 50.31           C  
ATOM    312  N   GLN B  40      -8.938 -18.347 -31.743  1.00 46.41           N  
ATOM    313  CA  GLN B  40      -9.256 -17.434 -30.650  1.00 46.41           C  
ATOM    314  C   GLN B  40      -8.032 -17.169 -29.779  1.00 46.41           C  
ATOM    315  O   GLN B  40      -7.980 -16.169 -29.060  1.00 46.41           O  
ATOM    316  CB  GLN B  40     -10.396 -17.993 -29.797  1.00 46.41           C  
ATOM    317  CG  GLN B  40     -11.779 -17.771 -30.397  1.00 46.41           C  
ATOM    318  CD  GLN B  40     -12.893 -17.936 -29.380  1.00 46.41           C  
ATOM    319  NE2 GLN B  40     -14.118 -17.620 -29.786  1.00 46.41           N  
ATOM    320  OE1 GLN B  40     -12.654 -18.342 -28.238  1.00 46.41           O  
ATOM    321  N   THR B  41      -7.081 -18.146 -29.786  1.00 46.90           N  
ATOM    322  CA  THR B  41      -5.840 -17.896 -29.061  1.00 46.90           C  
ATOM    323  C   THR B  41      -5.024 -16.805 -29.749  1.00 46.90           C  
ATOM    324  O   THR B  41      -4.310 -16.047 -29.089  1.00 46.90           O  
ATOM    325  CB  THR B  41      -4.993 -19.177 -28.944  1.00 46.90           C  
ATOM    326  CG2 THR B  41      -4.772 -19.557 -27.483  1.00 46.90           C  
ATOM    327  OG1 THR B  41      -5.668 -20.251 -29.609  1.00 46.90           O  
ATOM    328  N   THR B  42      -5.064 -16.788 -31.078  1.00 42.54           N  
ATOM    329  CA  THR B  42      -4.365 -15.720 -31.785  1.00 42.54           C  
ATOM    330  C   THR B  42      -4.895 -14.354 -31.362  1.00 42.54           C  
ATOM    331  O   THR B  42      -4.133 -13.390 -31.265  1.00 42.54           O  
ATOM    332  CB  THR B  42      -4.502 -15.878 -33.311  1.00 42.54           C  
ATOM    333  CG2 THR B  42      -3.138 -15.841 -33.992  1.00 42.54           C  
ATOM    334  OG1 THR B  42      -5.136 -17.130 -33.601  1.00 42.54           O  
ATOM    335  N   ASN B  43      -6.283 -14.214 -31.402  1.00 39.67           N  
ATOM    336  CA  ASN B  43      -6.848 -12.915 -31.052  1.00 39.67           C  
ATOM    337  C   ASN B  43      -6.450 -12.493 -29.641  1.00 39.67           C  
ATOM    338  O   ASN B  43      -6.278 -11.302 -29.371  1.00 39.67           O  
ATOM    339  CB  ASN B  43      -8.372 -12.938 -31.189  1.00 39.67           C  
ATOM    340  CG  ASN B  43      -8.874 -12.028 -32.292  1.00 39.67           C  
ATOM    341  ND2 ASN B  43     -10.163 -12.120 -32.597  1.00 39.67           N  
ATOM    342  OD1 ASN B  43      -8.109 -11.249 -32.867  1.00 39.67           O  
ATOM    343  N   LEU B  44      -6.429 -13.465 -28.786  1.00 35.13           N  
ATOM    344  CA  LEU B  44      -5.989 -13.109 -27.442  1.00 35.13           C  
ATOM    345  C   LEU B  44      -4.549 -12.605 -27.456  1.00 35.13           C  
ATOM    346  O   LEU B  44      -4.151 -11.827 -26.587  1.00 35.13           O  
ATOM    347  CB  LEU B  44      -6.112 -14.310 -26.501  1.00 35.13           C  
ATOM    348  CG  LEU B  44      -6.499 -14.001 -25.054  1.00 35.13           C  
ATOM    349  CD1 LEU B  44      -7.987 -14.258 -24.837  1.00 35.13           C  
ATOM    350  CD2 LEU B  44      -5.662 -14.832 -24.087  1.00 35.13           C  
ATOM    351  N   LEU B  45      -3.744 -13.197 -28.388  1.00 35.14           N  
ATOM    352  CA  LEU B  45      -2.410 -12.627 -28.546  1.00 35.14           C  
ATOM    353  C   LEU B  45      -2.490 -11.150 -28.916  1.00 35.14           C  
ATOM    354  O   LEU B  45      -1.643 -10.355 -28.504  1.00 35.14           O  
ATOM    355  CB  LEU B  45      -1.622 -13.391 -29.614  1.00 35.14           C  
ATOM    356  CG  LEU B  45      -0.847 -14.620 -29.135  1.00 35.14           C  
ATOM    357  CD1 LEU B  45      -0.811 -15.683 -30.228  1.00 35.14           C  
ATOM    358  CD2 LEU B  45       0.565 -14.231 -28.713  1.00 35.14           C  
ATOM    359  N   TYR B  46      -3.405 -10.784 -29.872  1.00 34.37           N  
ATOM    360  CA  TYR B  46      -3.439  -9.384 -30.279  1.00 34.37           C  
ATOM    361  C   TYR B  46      -3.882  -8.491 -29.126  1.00 34.37           C  
ATOM    362  O   TYR B  46      -3.442  -7.344 -29.015  1.00 34.37           O  
ATOM    363  CB  TYR B  46      -4.374  -9.193 -31.476  1.00 34.37           C  
ATOM    364  CG  TYR B  46      -3.656  -9.103 -32.800  1.00 34.37           C  
ATOM    365  CD1 TYR B  46      -3.142  -7.892 -33.256  1.00 34.37           C  
ATOM    366  CD2 TYR B  46      -3.490 -10.230 -33.599  1.00 34.37           C  
ATOM    367  CE1 TYR B  46      -2.481  -7.804 -34.477  1.00 34.37           C  
ATOM    368  CE2 TYR B  46      -2.831 -10.155 -34.821  1.00 34.37           C  
ATOM    369  CZ  TYR B  46      -2.330  -8.940 -35.250  1.00 34.37           C  
ATOM    370  OH  TYR B  46      -1.676  -8.859 -36.460  1.00 34.37           O  
ATOM    371  N   LEU B  47      -4.907  -8.859 -28.309  1.00 32.27           N  
ATOM    372  CA  LEU B  47      -5.362  -7.910 -27.300  1.00 32.27           C  
ATOM    373  C   LEU B  47      -4.284  -7.676 -26.246  1.00 32.27           C  
ATOM    374  O   LEU B  47      -4.198  -6.589 -25.670  1.00 32.27           O  
ATOM    375  CB  LEU B  47      -6.644  -8.412 -26.630  1.00 32.27           C  
ATOM    376  CG  LEU B  47      -7.960  -8.011 -27.298  1.00 32.27           C  
ATOM    377  CD1 LEU B  47      -8.954  -9.166 -27.249  1.00 32.27           C  
ATOM    378  CD2 LEU B  47      -8.542  -6.770 -26.629  1.00 32.27           C  
ATOM    379  N   GLU B  48      -3.715  -8.713 -25.545  1.00 34.05           N  
ATOM    380  CA  GLU B  48      -2.814  -8.406 -24.438  1.00 34.05           C  
ATOM    381  C   GLU B  48      -1.469  -7.896 -24.947  1.00 34.05           C  
ATOM    382  O   GLU B  48      -0.470  -8.617 -24.906  1.00 34.05           O  
ATOM    383  CB  GLU B  48      -2.609  -9.639 -23.553  1.00 34.05           C  
ATOM    384  CG  GLU B  48      -3.138  -9.473 -22.136  1.00 34.05           C  
ATOM    385  CD  GLU B  48      -2.926 -10.704 -21.269  1.00 34.05           C  
ATOM    386  OE1 GLU B  48      -3.225 -10.650 -20.054  1.00 34.05           O  
ATOM    387  OE2 GLU B  48      -2.455 -11.730 -21.808  1.00 34.05           O  
ATOM    388  N   LEU B  49      -1.312  -7.491 -26.196  1.00 32.90           N  
ATOM    389  CA  LEU B  49      -0.031  -6.865 -26.505  1.00 32.90           C  
ATOM    390  C   LEU B  49       0.348  -5.846 -25.435  1.00 32.90           C  
ATOM    391  O   LEU B  49       1.319  -5.103 -25.596  1.00 32.90           O  
ATOM    392  CB  LEU B  49      -0.084  -6.185 -27.876  1.00 32.90           C  
ATOM    393  CG  LEU B  49       0.251  -7.067 -29.081  1.00 32.90           C  
ATOM    394  CD1 LEU B  49      -0.663  -6.728 -30.255  1.00 32.90           C  
ATOM    395  CD2 LEU B  49       1.715  -6.904 -29.473  1.00 32.90           C  
ATOM    396  N   GLY B  50      -0.536  -5.416 -24.495  1.00 32.46           N  
ATOM    397  CA  GLY B  50       0.193  -4.469 -23.666  1.00 32.46           C  
ATOM    398  C   GLY B  50       1.398  -5.083 -22.976  1.00 32.46           C  
ATOM    399  O   GLY B  50       1.664  -6.277 -23.128  1.00 32.46           O  
ATOM    400  N   ASP B  51       2.303  -4.277 -22.179  1.00 33.54           N  
ATOM    401  CA  ASP B  51       3.618  -4.467 -21.574  1.00 33.54           C  
ATOM    402  C   ASP B  51       3.641  -5.712 -20.690  1.00 33.54           C  
ATOM    403  O   ASP B  51       4.556  -5.891 -19.884  1.00 33.54           O  
ATOM    404  CB  ASP B  51       4.016  -3.236 -20.758  1.00 33.54           C  
ATOM    405  CG  ASP B  51       4.693  -2.164 -21.593  1.00 33.54           C  
ATOM    406  OD1 ASP B  51       5.231  -2.484 -22.676  1.00 33.54           O  
ATOM    407  OD2 ASP B  51       4.694  -0.990 -21.164  1.00 33.54           O  
ATOM    408  N   LYS B  52       2.478  -6.286 -20.202  1.00 38.96           N  
ATOM    409  CA  LYS B  52       2.682  -7.405 -19.287  1.00 38.96           C  
ATOM    410  C   LYS B  52       3.447  -8.539 -19.966  1.00 38.96           C  
ATOM    411  O   LYS B  52       3.267  -8.788 -21.159  1.00 38.96           O  
ATOM    412  CB  LYS B  52       1.342  -7.921 -18.761  1.00 38.96           C  
ATOM    413  CG  LYS B  52       0.771  -7.101 -17.613  1.00 38.96           C  
ATOM    414  CD  LYS B  52      -0.511  -7.719 -17.069  1.00 38.96           C  
ATOM    415  CE  LYS B  52      -1.107  -6.876 -15.949  1.00 38.96           C  
ATOM    416  NZ  LYS B  52      -2.372  -7.471 -15.421  1.00 38.96           N  
ATOM    417  N   PRO B  53       4.599  -9.044 -19.374  1.00 38.79           N  
ATOM    418  CA  PRO B  53       5.366 -10.116 -20.012  1.00 38.79           C  
ATOM    419  C   PRO B  53       4.476 -11.142 -20.711  1.00 38.79           C  
ATOM    420  O   PRO B  53       3.359 -11.404 -20.259  1.00 38.79           O  
ATOM    421  CB  PRO B  53       6.121 -10.754 -18.844  1.00 38.79           C  
ATOM    422  CG  PRO B  53       5.473 -10.193 -17.619  1.00 38.79           C  
ATOM    423  CD  PRO B  53       4.562  -9.073 -18.031  1.00 38.79           C  
ATOM    424  N   ALA B  54       4.455 -11.347 -22.116  1.00 40.06           N  
ATOM    425  CA  ALA B  54       3.834 -12.142 -23.173  1.00 40.06           C  
ATOM    426  C   ALA B  54       3.364 -13.492 -22.640  1.00 40.06           C  
ATOM    427  O   ALA B  54       4.036 -14.107 -21.809  1.00 40.06           O  
ATOM    428  CB  ALA B  54       4.809 -12.340 -24.331  1.00 40.06           C  
ATOM    429  N   PRO B  55       2.055 -13.886 -22.607  1.00 50.76           N  
ATOM    430  CA  PRO B  55       1.539 -15.255 -22.679  1.00 50.76           C  
ATOM    431  C   PRO B  55       2.526 -16.224 -23.328  1.00 50.76           C  
ATOM    432  O   PRO B  55       2.123 -17.274 -23.833  1.00 50.76           O  
ATOM    433  CB  PRO B  55       0.276 -15.111 -23.531  1.00 50.76           C  
ATOM    434  CG  PRO B  55       0.341 -13.723 -24.079  1.00 50.76           C  
ATOM    435  CD  PRO B  55       1.467 -12.995 -23.403  1.00 50.76           C  
ATOM    436  N   ASN B  56       3.925 -15.870 -23.167  1.00 60.12           N  
ATOM    437  CA  ASN B  56       5.048 -16.427 -23.914  1.00 60.12           C  
ATOM    438  C   ASN B  56       5.389 -17.838 -23.446  1.00 60.12           C  
ATOM    439  O   ASN B  56       5.752 -18.694 -24.255  1.00 60.12           O  
ATOM    440  CB  ASN B  56       6.274 -15.518 -23.797  1.00 60.12           C  
ATOM    441  CG  ASN B  56       7.109 -15.497 -25.062  1.00 60.12           C  
ATOM    442  ND2 ASN B  56       8.231 -14.789 -25.020  1.00 60.12           N  
ATOM    443  OD1 ASN B  56       6.749 -16.113 -26.069  1.00 60.12           O  
ATOM    444  N   THR B  57       4.864 -18.097 -22.121  1.00 69.95           N  
ATOM    445  CA  THR B  57       5.343 -19.400 -21.674  1.00 69.95           C  
ATOM    446  C   THR B  57       4.476 -20.519 -22.243  1.00 69.95           C  
ATOM    447  O   THR B  57       4.987 -21.572 -22.632  1.00 69.95           O  
ATOM    448  CB  THR B  57       5.360 -19.492 -20.137  1.00 69.95           C  
ATOM    449  CG2 THR B  57       6.181 -20.688 -19.666  1.00 69.95           C  
ATOM    450  OG1 THR B  57       5.933 -18.293 -19.600  1.00 69.95           O  
ATOM    451  N   PHE B  58       3.149 -20.151 -22.463  1.00 71.38           N  
ATOM    452  CA  PHE B  58       2.246 -21.148 -23.028  1.00 71.38           C  
ATOM    453  C   PHE B  58       2.631 -21.473 -24.466  1.00 71.38           C  
ATOM    454  O   PHE B  58       2.758 -22.644 -24.830  1.00 71.38           O  
ATOM    455  CB  PHE B  58       0.797 -20.655 -22.971  1.00 71.38           C  
ATOM    456  CG  PHE B  58      -0.192 -21.608 -23.586  1.00 71.38           C  
ATOM    457  CD1 PHE B  58      -0.823 -21.299 -24.785  1.00 71.38           C  
ATOM    458  CD2 PHE B  58      -0.492 -22.813 -22.964  1.00 71.38           C  
ATOM    459  CE1 PHE B  58      -1.739 -22.179 -25.356  1.00 71.38           C  
ATOM    460  CE2 PHE B  58      -1.406 -23.697 -23.529  1.00 71.38           C  
ATOM    461  CZ  PHE B  58      -2.030 -23.378 -24.724  1.00 71.38           C  
ATOM    462  N   TYR B  59       2.918 -20.521 -25.163  1.00 75.31           N  
ATOM    463  CA  TYR B  59       3.254 -20.736 -26.567  1.00 75.31           C  
ATOM    464  C   TYR B  59       4.640 -21.353 -26.708  1.00 75.31           C  
ATOM    465  O   TYR B  59       4.877 -22.165 -27.605  1.00 75.31           O  
ATOM    466  CB  TYR B  59       3.189 -19.418 -27.344  1.00 75.31           C  
ATOM    467  CG  TYR B  59       1.782 -18.945 -27.619  1.00 75.31           C  
ATOM    468  CD1 TYR B  59       0.911 -19.705 -28.397  1.00 75.31           C  
ATOM    469  CD2 TYR B  59       1.322 -17.737 -27.105  1.00 75.31           C  
ATOM    470  CE1 TYR B  59      -0.386 -19.272 -28.656  1.00 75.31           C  
ATOM    471  CE2 TYR B  59       0.028 -17.295 -27.357  1.00 75.31           C  
ATOM    472  CZ  TYR B  59      -0.817 -18.068 -28.131  1.00 75.31           C  
ATOM    473  OH  TYR B  59      -2.100 -17.635 -28.384  1.00 75.31           O  
ATOM    474  N   VAL B  60       5.497 -21.056 -25.750  1.00 79.39           N  
ATOM    475  CA  VAL B  60       6.821 -21.668 -25.760  1.00 79.39           C  
ATOM    476  C   VAL B  60       6.694 -23.177 -25.566  1.00 79.39           C  
ATOM    477  O   VAL B  60       7.379 -23.955 -26.234  1.00 79.39           O  
ATOM    478  CB  VAL B  60       7.734 -21.064 -24.670  1.00 79.39           C  
ATOM    479  CG1 VAL B  60       9.003 -21.900 -24.504  1.00 79.39           C  
ATOM    480  CG2 VAL B  60       8.084 -19.617 -25.009  1.00 79.39           C  
ATOM    481  N   GLY B  61       5.828 -23.516 -24.761  1.00 80.61           N  
ATOM    482  CA  GLY B  61       5.578 -24.937 -24.576  1.00 80.61           C  
ATOM    483  C   GLY B  61       5.056 -25.620 -25.826  1.00 80.61           C  
ATOM    484  O   GLY B  61       5.492 -26.722 -26.165  1.00 80.61           O  
ATOM    485  N   ILE B  62       4.226 -24.947 -26.509  1.00 84.09           N  
ATOM    486  CA  ILE B  62       3.635 -25.501 -27.724  1.00 84.09           C  
ATOM    487  C   ILE B  62       4.699 -25.601 -28.815  1.00 84.09           C  
ATOM    488  O   ILE B  62       4.769 -26.604 -29.530  1.00 84.09           O  
ATOM    489  CB  ILE B  62       2.445 -24.645 -28.212  1.00 84.09           C  
ATOM    490  CG1 ILE B  62       1.300 -24.693 -27.193  1.00 84.09           C  
ATOM    491  CG2 ILE B  62       1.972 -25.116 -29.590  1.00 84.09           C  
ATOM    492  CD1 ILE B  62       0.140 -23.762 -27.523  1.00 84.09           C  
ATOM    493  N   TYR B  63       5.567 -24.651 -28.888  1.00 85.61           N  
ATOM    494  CA  TYR B  63       6.632 -24.673 -29.886  1.00 85.61           C  
ATOM    495  C   TYR B  63       7.615 -25.804 -29.608  1.00 85.61           C  
ATOM    496  O   TYR B  63       8.128 -26.431 -30.538  1.00 85.61           O  
ATOM    497  CB  TYR B  63       7.372 -23.333 -29.911  1.00 85.61           C  
ATOM    498  CG  TYR B  63       6.560 -22.201 -30.493  1.00 85.61           C  
ATOM    499  CD1 TYR B  63       5.708 -22.414 -31.575  1.00 85.61           C  
ATOM    500  CD2 TYR B  63       6.643 -20.918 -29.963  1.00 85.61           C  
ATOM    501  CE1 TYR B  63       4.959 -21.374 -32.116  1.00 85.61           C  
ATOM    502  CE2 TYR B  63       5.898 -19.871 -30.496  1.00 85.61           C  
ATOM    503  CZ  TYR B  63       5.060 -20.109 -31.570  1.00 85.61           C  
ATOM    504  OH  TYR B  63       4.320 -19.075 -32.100  1.00 85.61           O  
ATOM    505  N   ILE B  64       7.835 -26.055 -28.423  1.00 86.94           N  
ATOM    506  CA  ILE B  64       8.693 -27.175 -28.053  1.00 86.94           C  
ATOM    507  C   ILE B  64       8.055 -28.486 -28.505  1.00 86.94           C  
ATOM    508  O   ILE B  64       8.731 -29.350 -29.070  1.00 86.94           O  
ATOM    509  CB  ILE B  64       8.958 -27.205 -26.531  1.00 86.94           C  
ATOM    510  CG1 ILE B  64       9.826 -26.012 -26.116  1.00 86.94           C  
ATOM    511  CG2 ILE B  64       9.614 -28.528 -26.124  1.00 86.94           C  
ATOM    512  CD1 ILE B  64       9.972 -25.846 -24.609  1.00 86.94           C  
ATOM    513  N   LEU B  65       6.781 -28.580 -28.353  1.00 86.05           N  
ATOM    514  CA  LEU B  65       6.063 -29.780 -28.771  1.00 86.05           C  
ATOM    515  C   LEU B  65       6.104 -29.939 -30.286  1.00 86.05           C  
ATOM    516  O   LEU B  65       6.261 -31.051 -30.794  1.00 86.05           O  
ATOM    517  CB  LEU B  65       4.611 -29.730 -28.289  1.00 86.05           C  
ATOM    518  CG  LEU B  65       4.348 -30.239 -26.871  1.00 86.05           C  
ATOM    519  CD1 LEU B  65       2.986 -29.761 -26.380  1.00 86.05           C  
ATOM    520  CD2 LEU B  65       4.433 -31.761 -26.826  1.00 86.05           C  
ATOM    521  N   ILE B  66       6.004 -28.864 -31.016  1.00 86.86           N  
ATOM    522  CA  ILE B  66       6.080 -28.881 -32.474  1.00 86.86           C  
ATOM    523  C   ILE B  66       7.467 -29.345 -32.913  1.00 86.86           C  
ATOM    524  O   ILE B  66       7.593 -30.215 -33.778  1.00 86.86           O  
ATOM    525  CB  ILE B  66       5.764 -27.493 -33.073  1.00 86.86           C  
ATOM    526  CG1 ILE B  66       4.293 -27.130 -32.835  1.00 86.86           C  
ATOM    527  CG2 ILE B  66       6.102 -27.459 -34.566  1.00 86.86           C  
ATOM    528  CD1 ILE B  66       3.939 -25.700 -33.218  1.00 86.86           C  
ATOM    529  N   ALA B  67       8.452 -28.793 -32.249  1.00 90.15           N  
ATOM    530  CA  ALA B  67       9.826 -29.158 -32.585  1.00 90.15           C  
ATOM    531  C   ALA B  67      10.086 -30.635 -32.304  1.00 90.15           C  
ATOM    532  O   ALA B  67      10.653 -31.342 -33.141  1.00 90.15           O  
ATOM    533  CB  ALA B  67      10.813 -28.290 -31.806  1.00 90.15           C  
ATOM    534  N   VAL B  68       9.604 -31.130 -31.202  1.00 89.29           N  
ATOM    535  CA  VAL B  68       9.794 -32.526 -30.817  1.00 89.29           C  
ATOM    536  C   VAL B  68       9.049 -33.437 -31.789  1.00 89.29           C  
ATOM    537  O   VAL B  68       9.609 -34.419 -32.282  1.00 89.29           O  
ATOM    538  CB  VAL B  68       9.316 -32.786 -29.370  1.00 89.29           C  
ATOM    539  CG1 VAL B  68       9.243 -34.285 -29.087  1.00 89.29           C  
ATOM    540  CG2 VAL B  68      10.241 -32.093 -28.371  1.00 89.29           C  
ATOM    541  N   GLY B  69       7.841 -33.009 -32.151  1.00 88.10           N  
ATOM    542  CA  GLY B  69       7.068 -33.802 -33.092  1.00 88.10           C  
ATOM    543  C   GLY B  69       7.676 -33.838 -34.482  1.00 88.10           C  
ATOM    544  O   GLY B  69       7.757 -34.900 -35.102  1.00 88.10           O  
ATOM    545  N   ALA B  70       8.141 -32.733 -34.923  1.00 91.44           N  
ATOM    546  CA  ALA B  70       8.753 -32.647 -36.246  1.00 91.44           C  
ATOM    547  C   ALA B  70      10.042 -33.464 -36.307  1.00 91.44           C  
ATOM    548  O   ALA B  70      10.276 -34.193 -37.274  1.00 91.44           O  
ATOM    549  CB  ALA B  70       9.033 -31.191 -36.609  1.00 91.44           C  
ATOM    550  N   VAL B  71      10.841 -33.381 -35.273  1.00 90.83           N  
ATOM    551  CA  VAL B  71      12.102 -34.115 -35.233  1.00 90.83           C  
ATOM    552  C   VAL B  71      11.827 -35.615 -35.168  1.00 90.83           C  
ATOM    553  O   VAL B  71      12.453 -36.399 -35.886  1.00 90.83           O  
ATOM    554  CB  VAL B  71      12.973 -33.679 -34.033  1.00 90.83           C  
ATOM    555  CG1 VAL B  71      14.118 -34.665 -33.811  1.00 90.83           C  
ATOM    556  CG2 VAL B  71      13.513 -32.268 -34.249  1.00 90.83           C  
ATOM    557  N   MET B  72      10.911 -35.977 -34.404  1.00 89.16           N  
ATOM    558  CA  MET B  72      10.545 -37.385 -34.277  1.00 89.16           C  
ATOM    559  C   MET B  72       9.997 -37.926 -35.594  1.00 89.16           C  
ATOM    560  O   MET B  72      10.298 -39.056 -35.980  1.00 89.16           O  
ATOM    561  CB  MET B  72       9.514 -37.576 -33.164  1.00 89.16           C  
ATOM    562  CG  MET B  72      10.118 -37.615 -31.770  1.00 89.16           C  
ATOM    563  SD  MET B  72       8.862 -37.931 -30.469  1.00 89.16           S  
ATOM    564  CE  MET B  72       8.361 -39.618 -30.911  1.00 89.16           C  
ATOM    565  N   MET B  73       9.228 -37.143 -36.298  1.00 89.20           N  
ATOM    566  CA  MET B  73       8.669 -37.548 -37.585  1.00 89.20           C  
ATOM    567  C   MET B  73       9.767 -37.688 -38.634  1.00 89.20           C  
ATOM    568  O   MET B  73       9.788 -38.661 -39.391  1.00 89.20           O  
ATOM    569  CB  MET B  73       7.619 -36.543 -38.057  1.00 89.20           C  
ATOM    570  CG  MET B  73       6.860 -36.986 -39.297  1.00 89.20           C  
ATOM    571  SD  MET B  73       5.602 -35.759 -39.827  1.00 89.20           S  
ATOM    572  CE  MET B  73       4.910 -36.613 -41.271  1.00 89.20           C  
ATOM    573  N   PHE B  74      10.655 -36.792 -38.643  1.00 89.97           N  
ATOM    574  CA  PHE B  74      11.737 -36.796 -39.622  1.00 89.97           C  
ATOM    575  C   PHE B  74      12.680 -37.968 -39.380  1.00 89.97           C  
ATOM    576  O   PHE B  74      12.984 -38.727 -40.304  1.00 89.97           O  
ATOM    577  CB  PHE B  74      12.514 -35.477 -39.570  1.00 89.97           C  
ATOM    578  CG  PHE B  74      13.727 -35.452 -40.461  1.00 89.97           C  
ATOM    579  CD1 PHE B  74      15.003 -35.572 -39.925  1.00 89.97           C  
ATOM    580  CD2 PHE B  74      13.590 -35.309 -41.836  1.00 89.97           C  
ATOM    581  CE1 PHE B  74      16.127 -35.549 -40.748  1.00 89.97           C  
ATOM    582  CE2 PHE B  74      14.709 -35.285 -42.664  1.00 89.97           C  
ATOM    583  CZ  PHE B  74      15.976 -35.405 -42.118  1.00 89.97           C  
ATOM    584  N   VAL B  75      13.077 -38.163 -38.143  1.00 88.48           N  
ATOM    585  CA  VAL B  75      14.021 -39.219 -37.795  1.00 88.48           C  
ATOM    586  C   VAL B  75      13.368 -40.584 -37.999  1.00 88.48           C  
ATOM    587  O   VAL B  75      14.005 -41.516 -38.495  1.00 88.48           O  
ATOM    588  CB  VAL B  75      14.519 -39.077 -36.340  1.00 88.48           C  
ATOM    589  CG1 VAL B  75      15.330 -40.305 -35.925  1.00 88.48           C  
ATOM    590  CG2 VAL B  75      15.350 -37.805 -36.181  1.00 88.48           C  
ATOM    591  N   GLY B  76      12.065 -40.650 -37.637  1.00 86.86           N  
ATOM    592  CA  GLY B  76      11.345 -41.890 -37.876  1.00 86.86           C  
ATOM    593  C   GLY B  76      11.218 -42.233 -39.349  1.00 86.86           C  
ATOM    594  O   GLY B  76      11.347 -43.397 -39.733  1.00 86.86           O  
ATOM    595  N   PHE B  77      11.053 -41.266 -40.186  1.00 86.60           N  
ATOM    596  CA  PHE B  77      10.964 -41.453 -41.630  1.00 86.60           C  
ATOM    597  C   PHE B  77      12.294 -41.934 -42.196  1.00 86.60           C  
ATOM    598  O   PHE B  77      12.332 -42.869 -42.999  1.00 86.60           O  
ATOM    599  CB  PHE B  77      10.542 -40.151 -42.317  1.00 86.60           C  
ATOM    600  CG  PHE B  77      10.612 -40.207 -43.819  1.00 86.60           C  
ATOM    601  CD1 PHE B  77      11.668 -39.616 -44.502  1.00 86.60           C  
ATOM    602  CD2 PHE B  77       9.621 -40.852 -44.549  1.00 86.60           C  
ATOM    603  CE1 PHE B  77      11.735 -39.665 -45.892  1.00 86.60           C  
ATOM    604  CE2 PHE B  77       9.682 -40.906 -45.938  1.00 86.60           C  
ATOM    605  CZ  PHE B  77      10.740 -40.311 -46.608  1.00 86.60           C  
ATOM    606  N   LEU B  78      13.394 -41.316 -41.787  1.00 85.05           N  
ATOM    607  CA  LEU B  78      14.719 -41.699 -42.261  1.00 85.05           C  
ATOM    608  C   LEU B  78      15.034 -43.144 -41.888  1.00 85.05           C  
ATOM    609  O   LEU B  78      15.620 -43.882 -42.682  1.00 85.05           O  
ATOM    610  CB  LEU B  78      15.787 -40.766 -41.684  1.00 85.05           C  
ATOM    611  CG  LEU B  78      15.795 -39.333 -42.218  1.00 85.05           C  
ATOM    612  CD1 LEU B  78      16.836 -38.499 -41.480  1.00 85.05           C  
ATOM    613  CD2 LEU B  78      16.060 -39.322 -43.719  1.00 85.05           C  
ATOM    614  N   GLY B  79      14.574 -43.463 -40.710  1.00 81.77           N  
ATOM    615  CA  GLY B  79      14.831 -44.818 -40.247  1.00 81.77           C  
ATOM    616  C   GLY B  79      14.033 -45.867 -40.998  1.00 81.77           C  
ATOM    617  O   GLY B  79      14.574 -46.904 -41.388  1.00 81.77           O  
ATOM    618  N   CYS B  80      12.764 -45.548 -41.224  1.00 82.55           N  
ATOM    619  CA  CYS B  80      11.918 -46.517 -41.913  1.00 82.55           C  
ATOM    620  C   CYS B  80      12.279 -46.603 -43.391  1.00 82.55           C  
ATOM    621  O   CYS B  80      12.446 -47.698 -43.931  1.00 82.55           O  
ATOM    622  CB  CYS B  80      10.443 -46.146 -41.759  1.00 82.55           C  
ATOM    623  SG  CYS B  80      10.022 -44.535 -42.459  1.00 82.55           S  
ATOM    624  N   TYR B  81      12.493 -45.550 -44.018  1.00 82.11           N  
ATOM    625  CA  TYR B  81      12.835 -45.515 -45.436  1.00 82.11           C  
ATOM    626  C   TYR B  81      14.256 -46.014 -45.667  1.00 82.11           C  
ATOM    627  O   TYR B  81      14.527 -46.698 -46.656  1.00 82.11           O  
ATOM    628  CB  TYR B  81      12.683 -44.095 -45.990  1.00 82.11           C  
ATOM    629  CG  TYR B  81      12.454 -44.047 -47.481  1.00 82.11           C  
ATOM    630  CD1 TYR B  81      13.467 -43.645 -48.349  1.00 82.11           C  
ATOM    631  CD2 TYR B  81      11.223 -44.401 -48.025  1.00 82.11           C  
ATOM    632  CE1 TYR B  81      13.258 -43.598 -49.724  1.00 82.11           C  
ATOM    633  CE2 TYR B  81      11.004 -44.357 -49.398  1.00 82.11           C  
ATOM    634  CZ  TYR B  81      12.027 -43.955 -50.237  1.00 82.11           C  
ATOM    635  OH  TYR B  81      11.815 -43.910 -51.597  1.00 82.11           O  
ATOM    636  N   GLY B  82      15.076 -45.699 -44.753  1.00 80.68           N  
ATOM    637  CA  GLY B  82      16.445 -46.178 -44.855  1.00 80.68           C  
ATOM    638  C   GLY B  82      16.560 -47.685 -44.724  1.00 80.68           C  
ATOM    639  O   GLY B  82      17.366 -48.314 -45.414  1.00 80.68           O  
ATOM    640  N   ALA B  83      15.710 -48.239 -43.934  1.00 78.78           N  
ATOM    641  CA  ALA B  83      15.737 -49.683 -43.716  1.00 78.78           C  
ATOM    642  C   ALA B  83      15.136 -50.428 -44.904  1.00 78.78           C  
ATOM    643  O   ALA B  83      15.726 -51.387 -45.408  1.00 78.78           O  
ATOM    644  CB  ALA B  83      14.991 -50.042 -42.434  1.00 78.78           C  
ATOM    645  N   ILE B  84      14.110 -49.929 -45.415  1.00 80.54           N  
ATOM    646  CA  ILE B  84      13.397 -50.628 -46.479  1.00 80.54           C  
ATOM    647  C   ILE B  84      14.171 -50.502 -47.789  1.00 80.54           C  
ATOM    648  O   ILE B  84      14.281 -51.466 -48.549  1.00 80.54           O  
ATOM    649  CB  ILE B  84      11.961 -50.085 -46.649  1.00 80.54           C  
ATOM    650  CG1 ILE B  84      11.089 -50.496 -45.458  1.00 80.54           C  
ATOM    651  CG2 ILE B  84      11.352 -50.571 -47.967  1.00 80.54           C  
ATOM    652  CD1 ILE B  84       9.630 -50.079 -45.585  1.00 80.54           C  
ATOM    653  N   GLN B  85      14.742 -49.361 -48.020  1.00 80.93           N  
ATOM    654  CA  GLN B  85      15.453 -49.139 -49.274  1.00 80.93           C  
ATOM    655  C   GLN B  85      16.899 -49.618 -49.180  1.00 80.93           C  
ATOM    656  O   GLN B  85      17.570 -49.786 -50.199  1.00 80.93           O  
ATOM    657  CB  GLN B  85      15.414 -47.659 -49.660  1.00 80.93           C  
ATOM    658  CG  GLN B  85      14.067 -47.201 -50.201  1.00 80.93           C  
ATOM    659  CD  GLN B  85      14.120 -45.808 -50.802  1.00 80.93           C  
ATOM    660  NE2 GLN B  85      12.996 -45.352 -51.343  1.00 80.93           N  
ATOM    661  OE1 GLN B  85      15.163 -45.146 -50.778  1.00 80.93           O  
ATOM    662  N   GLU B  86      17.283 -50.075 -48.070  1.00 77.55           N  
ATOM    663  CA  GLU B  86      18.655 -50.517 -47.837  1.00 77.55           C  
ATOM    664  C   GLU B  86      19.660 -49.509 -48.386  1.00 77.55           C  
ATOM    665  O   GLU B  86      20.605 -49.885 -49.084  1.00 77.55           O  
ATOM    666  CB  GLU B  86      18.891 -51.892 -48.465  1.00 77.55           C  
ATOM    667  CG  GLU B  86      18.057 -53.003 -47.844  1.00 77.55           C  
ATOM    668  CD  GLU B  86      18.409 -54.385 -48.372  1.00 77.55           C  
ATOM    669  OE1 GLU B  86      17.887 -55.390 -47.838  1.00 77.55           O  
ATOM    670  OE2 GLU B  86      19.215 -54.463 -49.325  1.00 77.55           O  
ATOM    671  N   SER B  87      19.233 -48.227 -48.142  1.00 80.67           N  
ATOM    672  CA  SER B  87      20.113 -47.148 -48.579  1.00 80.67           C  
ATOM    673  C   SER B  87      21.170 -46.835 -47.527  1.00 80.67           C  
ATOM    674  O   SER B  87      20.840 -46.441 -46.406  1.00 80.67           O  
ATOM    675  CB  SER B  87      19.302 -45.888 -48.891  1.00 80.67           C  
ATOM    676  OG  SER B  87      20.153 -44.763 -49.020  1.00 80.67           O  
ATOM    677  N   GLN B  88      22.406 -46.968 -47.840  1.00 78.33           N  
ATOM    678  CA  GLN B  88      23.509 -46.685 -46.929  1.00 78.33           C  
ATOM    679  C   GLN B  88      23.531 -45.211 -46.534  1.00 78.33           C  
ATOM    680  O   GLN B  88      23.802 -44.877 -45.378  1.00 78.33           O  
ATOM    681  CB  GLN B  88      24.844 -47.078 -47.563  1.00 78.33           C  
ATOM    682  CG  GLN B  88      25.109 -48.577 -47.559  1.00 78.33           C  
ATOM    683  CD  GLN B  88      26.586 -48.913 -47.642  1.00 78.33           C  
ATOM    684  NE2 GLN B  88      26.940 -50.134 -47.256  1.00 78.33           N  
ATOM    685  OE1 GLN B  88      27.403 -48.082 -48.050  1.00 78.33           O  
ATOM    686  N   CYS B  89      23.154 -44.342 -47.503  1.00 81.57           N  
ATOM    687  CA  CYS B  89      23.159 -42.908 -47.233  1.00 81.57           C  
ATOM    688  C   CYS B  89      22.055 -42.535 -46.250  1.00 81.57           C  
ATOM    689  O   CYS B  89      22.281 -41.754 -45.324  1.00 81.57           O  
ATOM    690  CB  CYS B  89      22.988 -42.117 -48.530  1.00 81.57           C  
ATOM    691  SG  CYS B  89      23.111 -40.328 -48.313  1.00 81.57           S  
ATOM    692  N   LEU B  90      20.958 -43.136 -46.379  1.00 83.61           N  
ATOM    693  CA  LEU B  90      19.831 -42.828 -45.506  1.00 83.61           C  
ATOM    694  C   LEU B  90      20.048 -43.410 -44.114  1.00 83.61           C  
ATOM    695  O   LEU B  90      19.712 -42.775 -43.111  1.00 83.61           O  
ATOM    696  CB  LEU B  90      18.529 -43.368 -46.101  1.00 83.61           C  
ATOM    697  CG  LEU B  90      17.258 -42.580 -45.780  1.00 83.61           C  
ATOM    698  CD1 LEU B  90      17.241 -41.265 -46.552  1.00 83.61           C  
ATOM    699  CD2 LEU B  90      16.019 -43.410 -46.099  1.00 83.61           C  
ATOM    700  N   LEU B  91      20.652 -44.531 -44.070  1.00 82.42           N  
ATOM    701  CA  LEU B  91      20.936 -45.155 -42.781  1.00 82.42           C  
ATOM    702  C   LEU B  91      22.050 -44.413 -42.052  1.00 82.42           C  
ATOM    703  O   LEU B  91      22.022 -44.294 -40.825  1.00 82.42           O  
ATOM    704  CB  LEU B  91      21.323 -46.624 -42.972  1.00 82.42           C  
ATOM    705  CG  LEU B  91      20.217 -47.654 -42.730  1.00 82.42           C  
ATOM    706  CD1 LEU B  91      20.061 -48.558 -43.948  1.00 82.42           C  
ATOM    707  CD2 LEU B  91      20.517 -48.477 -41.481  1.00 82.42           C  
ATOM    708  N   GLY B  92      22.981 -43.960 -42.866  1.00 84.23           N  
ATOM    709  CA  GLY B  92      24.022 -43.140 -42.266  1.00 84.23           C  
ATOM    710  C   GLY B  92      23.496 -41.844 -41.678  1.00 84.23           C  
ATOM    711  O   GLY B  92      23.900 -41.442 -40.585  1.00 84.23           O  
ATOM    712  N   THR B  93      22.610 -41.167 -42.433  1.00 86.75           N  
ATOM    713  CA  THR B  93      21.985 -39.946 -41.939  1.00 86.75           C  
ATOM    714  C   THR B  93      21.142 -40.233 -40.700  1.00 86.75           C  
ATOM    715  O   THR B  93      21.131 -39.442 -39.754  1.00 86.75           O  
ATOM    716  CB  THR B  93      21.105 -39.292 -43.021  1.00 86.75           C  
ATOM    717  CG2 THR B  93      20.593 -37.930 -42.565  1.00 86.75           C  
ATOM    718  OG1 THR B  93      21.874 -39.126 -44.218  1.00 86.75           O  
ATOM    719  N   PHE B  94      20.492 -41.330 -40.690  1.00 85.93           N  
ATOM    720  CA  PHE B  94      19.699 -41.752 -39.541  1.00 85.93           C  
ATOM    721  C   PHE B  94      20.584 -41.957 -38.318  1.00 85.93           C  
ATOM    722  O   PHE B  94      20.274 -41.464 -37.232  1.00 85.93           O  
ATOM    723  CB  PHE B  94      18.936 -43.042 -39.858  1.00 85.93           C  
ATOM    724  CG  PHE B  94      18.210 -43.624 -38.675  1.00 85.93           C  
ATOM    725  CD1 PHE B  94      18.593 -44.847 -38.140  1.00 85.93           C  
ATOM    726  CD2 PHE B  94      17.143 -42.946 -38.098  1.00 85.93           C  
ATOM    727  CE1 PHE B  94      17.924 -45.388 -37.045  1.00 85.93           C  
ATOM    728  CE2 PHE B  94      16.469 -43.481 -37.004  1.00 85.93           C  
ATOM    729  CZ  PHE B  94      16.860 -44.702 -36.480  1.00 85.93           C  
ATOM    730  N   PHE B  95      21.672 -42.589 -38.542  1.00 85.71           N  
ATOM    731  CA  PHE B  95      22.624 -42.830 -37.464  1.00 85.71           C  
ATOM    732  C   PHE B  95      23.158 -41.514 -36.910  1.00 85.71           C  
ATOM    733  O   PHE B  95      23.238 -41.335 -35.693  1.00 85.71           O  
ATOM    734  CB  PHE B  95      23.785 -43.702 -37.954  1.00 85.71           C  
ATOM    735  CG  PHE B  95      24.826 -43.974 -36.903  1.00 85.71           C  
ATOM    736  CD1 PHE B  95      25.966 -43.184 -36.813  1.00 85.71           C  
ATOM    737  CD2 PHE B  95      24.664 -45.020 -36.003  1.00 85.71           C  
ATOM    738  CE1 PHE B  95      26.931 -43.435 -35.841  1.00 85.71           C  
ATOM    739  CE2 PHE B  95      25.625 -45.275 -35.030  1.00 85.71           C  
ATOM    740  CZ  PHE B  95      26.758 -44.483 -34.950  1.00 85.71           C  
ATOM    741  N   THR B  96      23.478 -40.610 -37.806  1.00 88.73           N  
ATOM    742  CA  THR B  96      24.000 -39.316 -37.382  1.00 88.73           C  
ATOM    743  C   THR B  96      22.942 -38.533 -36.610  1.00 88.73           C  
ATOM    744  O   THR B  96      23.245 -37.910 -35.589  1.00 88.73           O  
ATOM    745  CB  THR B  96      24.481 -38.485 -38.586  1.00 88.73           C  
ATOM    746  CG2 THR B  96      25.111 -37.172 -38.132  1.00 88.73           C  
ATOM    747  OG1 THR B  96      25.452 -39.239 -39.322  1.00 88.73           O  
ATOM    748  N   CYS B  97      21.733 -38.551 -37.009  1.00 88.93           N  
ATOM    749  CA  CYS B  97      20.646 -37.859 -36.325  1.00 88.93           C  
ATOM    750  C   CYS B  97      20.411 -38.449 -34.940  1.00 88.93           C  
ATOM    751  O   CYS B  97      20.156 -37.716 -33.983  1.00 88.93           O  
ATOM    752  CB  CYS B  97      19.360 -37.936 -37.147  1.00 88.93           C  
ATOM    753  SG  CYS B  97      19.366 -36.878 -38.610  1.00 88.93           S  
ATOM    754  N   LEU B  98      20.504 -39.762 -34.817  1.00 88.01           N  
ATOM    755  CA  LEU B  98      20.330 -40.412 -33.522  1.00 88.01           C  
ATOM    756  C   LEU B  98      21.454 -40.030 -32.566  1.00 88.01           C  
ATOM    757  O   LEU B  98      21.222 -39.842 -31.370  1.00 88.01           O  
ATOM    758  CB  LEU B  98      20.280 -41.933 -33.688  1.00 88.01           C  
ATOM    759  CG  LEU B  98      18.978 -42.512 -34.246  1.00 88.01           C  
ATOM    760  CD1 LEU B  98      19.092 -44.025 -34.394  1.00 88.01           C  
ATOM    761  CD2 LEU B  98      17.801 -42.143 -33.349  1.00 88.01           C  
ATOM    762  N   VAL B  99      22.676 -39.918 -33.114  1.00 89.64           N  
ATOM    763  CA  VAL B  99      23.810 -39.516 -32.288  1.00 89.64           C  
ATOM    764  C   VAL B  99      23.601 -38.092 -31.779  1.00 89.64           C  
ATOM    765  O   VAL B  99      23.841 -37.805 -30.605  1.00 89.64           O  
ATOM    766  CB  VAL B  99      25.141 -39.613 -33.068  1.00 89.64           C  
ATOM    767  CG1 VAL B  99      26.274 -38.951 -32.287  1.00 89.64           C  
ATOM    768  CG2 VAL B  99      25.477 -41.073 -33.370  1.00 89.64           C  
ATOM    769  N   ILE B 100      23.111 -37.254 -32.633  1.00 90.81           N  
ATOM    770  CA  ILE B 100      22.860 -35.867 -32.258  1.00 90.81           C  
ATOM    771  C   ILE B 100      21.723 -35.805 -31.241  1.00 90.81           C  
ATOM    772  O   ILE B 100      21.801 -35.067 -30.256  1.00 90.81           O  
ATOM    773  CB  ILE B 100      22.522 -35.000 -33.492  1.00 90.81           C  
ATOM    774  CG1 ILE B 100      23.732 -34.914 -34.430  1.00 90.81           C  
ATOM    775  CG2 ILE B 100      22.062 -33.604 -33.062  1.00 90.81           C  
ATOM    776  CD1 ILE B 100      23.419 -34.299 -35.788  1.00 90.81           C  
ATOM    777  N   LEU B 101      20.717 -36.565 -31.478  1.00 89.01           N  
ATOM    778  CA  LEU B 101      19.584 -36.595 -30.560  1.00 89.01           C  
ATOM    779  C   LEU B 101      20.000 -37.141 -29.200  1.00 89.01           C  
ATOM    780  O   LEU B 101      19.550 -36.646 -28.163  1.00 89.01           O  
ATOM    781  CB  LEU B 101      18.448 -37.442 -31.139  1.00 89.01           C  
ATOM    782  CG  LEU B 101      17.584 -36.778 -32.211  1.00 89.01           C  
ATOM    783  CD1 LEU B 101      16.623 -37.794 -32.821  1.00 89.01           C  
ATOM    784  CD2 LEU B 101      16.820 -35.596 -31.626  1.00 89.01           C  
ATOM    785  N   PHE B 102      20.803 -38.126 -29.221  1.00 89.29           N  
ATOM    786  CA  PHE B 102      21.310 -38.700 -27.980  1.00 89.29           C  
ATOM    787  C   PHE B 102      22.130 -37.676 -27.206  1.00 89.29           C  
ATOM    788  O   PHE B 102      21.958 -37.521 -25.995  1.00 89.29           O  
ATOM    789  CB  PHE B 102      22.157 -39.944 -28.268  1.00 89.29           C  
ATOM    790  CG  PHE B 102      22.661 -40.634 -27.030  1.00 89.29           C  
ATOM    791  CD1 PHE B 102      23.978 -40.476 -26.617  1.00 89.29           C  
ATOM    792  CD2 PHE B 102      21.818 -41.441 -26.277  1.00 89.29           C  
ATOM    793  CE1 PHE B 102      24.449 -41.113 -25.471  1.00 89.29           C  
ATOM    794  CE2 PHE B 102      22.280 -42.082 -25.131  1.00 89.29           C  
ATOM    795  CZ  PHE B 102      23.596 -41.917 -24.730  1.00 89.29           C  
ATOM    796  N   ALA B 103      22.993 -36.957 -27.933  1.00 91.74           N  
ATOM    797  CA  ALA B 103      23.800 -35.915 -27.304  1.00 91.74           C  
ATOM    798  C   ALA B 103      22.919 -34.804 -26.740  1.00 91.74           C  
ATOM    799  O   ALA B 103      23.149 -34.325 -25.628  1.00 91.74           O  
ATOM    800  CB  ALA B 103      24.802 -35.342 -28.303  1.00 91.74           C  
ATOM    801  N   CYS B 104      21.920 -34.466 -27.442  1.00 90.19           N  
ATOM    802  CA  CYS B 104      20.990 -33.436 -26.991  1.00 90.19           C  
ATOM    803  C   CYS B 104      20.187 -33.914 -25.788  1.00 90.19           C  
ATOM    804  O   CYS B 104      19.911 -33.138 -24.872  1.00 90.19           O  
ATOM    805  CB  CYS B 104      20.043 -33.037 -28.122  1.00 90.19           C  
ATOM    806  SG  CYS B 104      20.839 -32.092 -29.440  1.00 90.19           S  
ATOM    807  N   GLU B 105      19.821 -35.108 -25.773  1.00 88.87           N  
ATOM    808  CA  GLU B 105      19.071 -35.673 -24.654  1.00 88.87           C  
ATOM    809  C   GLU B 105      19.903 -35.673 -23.375  1.00 88.87           C  
ATOM    810  O   GLU B 105      19.414 -35.290 -22.311  1.00 88.87           O  
ATOM    811  CB  GLU B 105      18.609 -37.096 -24.981  1.00 88.87           C  
ATOM    812  CG  GLU B 105      17.720 -37.714 -23.912  1.00 88.87           C  
ATOM    813  CD  GLU B 105      17.329 -39.152 -24.215  1.00 88.87           C  
ATOM    814  OE1 GLU B 105      16.736 -39.818 -23.335  1.00 88.87           O  
ATOM    815  OE2 GLU B 105      17.620 -39.617 -25.339  1.00 88.87           O  
ATOM    816  N   VAL B 106      21.139 -36.083 -23.543  1.00 90.37           N  
ATOM    817  CA  VAL B 106      22.027 -36.096 -22.385  1.00 90.37           C  
ATOM    818  C   VAL B 106      22.251 -34.668 -21.890  1.00 90.37           C  
ATOM    819  O   VAL B 106      22.187 -34.405 -20.688  1.00 90.37           O  
ATOM    820  CB  VAL B 106      23.381 -36.764 -22.715  1.00 90.37           C  
ATOM    821  CG1 VAL B 106      24.361 -36.600 -21.555  1.00 90.37           C  
ATOM    822  CG2 VAL B 106      23.180 -38.241 -23.046  1.00 90.37           C  
ATOM    823  N   ALA B 107      22.437 -33.776 -22.827  1.00 92.08           N  
ATOM    824  CA  ALA B 107      22.637 -32.376 -22.461  1.00 92.08           C  
ATOM    825  C   ALA B 107      21.388 -31.796 -21.805  1.00 92.08           C  
ATOM    826  O   ALA B 107      21.477 -31.105 -20.787  1.00 92.08           O  
ATOM    827  CB  ALA B 107      23.018 -31.554 -23.690  1.00 92.08           C  
ATOM    828  N   ALA B 108      20.254 -32.075 -22.317  1.00 90.21           N  
ATOM    829  CA  ALA B 108      18.988 -31.604 -21.762  1.00 90.21           C  
ATOM    830  C   ALA B 108      18.706 -32.253 -20.410  1.00 90.21           C  
ATOM    831  O   ALA B 108      18.176 -31.608 -19.503  1.00 90.21           O  
ATOM    832  CB  ALA B 108      17.843 -31.886 -22.732  1.00 90.21           C  
ATOM    833  N   GLY B 109      19.069 -33.518 -20.331  1.00 89.49           N  
ATOM    834  CA  GLY B 109      18.908 -34.202 -19.058  1.00 89.49           C  
ATOM    835  C   GLY B 109      19.758 -33.608 -17.951  1.00 89.49           C  
ATOM    836  O   GLY B 109      19.263 -33.357 -16.849  1.00 89.49           O  
ATOM    837  N   ILE B 110      21.000 -33.326 -18.233  1.00 91.67           N  
ATOM    838  CA  ILE B 110      21.903 -32.725 -17.257  1.00 91.67           C  
ATOM    839  C   ILE B 110      21.429 -31.314 -16.915  1.00 91.67           C  
ATOM    840  O   ILE B 110      21.325 -30.956 -15.740  1.00 91.67           O  
ATOM    841  CB  ILE B 110      23.357 -32.691 -17.779  1.00 91.67           C  
ATOM    842  CG1 ILE B 110      23.891 -34.116 -17.964  1.00 91.67           C  
ATOM    843  CG2 ILE B 110      24.253 -31.889 -16.830  1.00 91.67           C  
ATOM    844  CD1 ILE B 110      25.254 -34.182 -18.641  1.00 91.67           C  
ATOM    845  N   TRP B 111      21.148 -30.584 -17.907  1.00 90.52           N  
ATOM    846  CA  TRP B 111      20.675 -29.220 -17.694  1.00 90.52           C  
ATOM    847  C   TRP B 111      19.359 -29.215 -16.924  1.00 90.52           C  
ATOM    848  O   TRP B 111      19.161 -28.395 -16.024  1.00 90.52           O  
ATOM    849  CB  TRP B 111      20.502 -28.494 -19.031  1.00 90.52           C  
ATOM    850  CG  TRP B 111      20.056 -27.069 -18.897  1.00 90.52           C  
ATOM    851  CD1 TRP B 111      20.851 -25.969 -18.738  1.00 90.52           C  
ATOM    852  CD2 TRP B 111      18.707 -26.591 -18.907  1.00 90.52           C  
ATOM    853  CE2 TRP B 111      18.759 -25.189 -18.749  1.00 90.52           C  
ATOM    854  CE3 TRP B 111      17.458 -27.214 -19.035  1.00 90.52           C  
ATOM    855  NE1 TRP B 111      20.078 -24.834 -18.648  1.00 90.52           N  
ATOM    856  CZ2 TRP B 111      17.608 -24.397 -18.716  1.00 90.52           C  
ATOM    857  CZ3 TRP B 111      16.314 -26.425 -19.002  1.00 90.52           C  
ATOM    858  CH2 TRP B 111      16.399 -25.032 -18.843  1.00 90.52           C  
ATOM    859  N   GLY B 112      18.424 -30.076 -17.303  1.00 88.47           N  
ATOM    860  CA  GLY B 112      17.147 -30.187 -16.618  1.00 88.47           C  
ATOM    861  C   GLY B 112      17.286 -30.575 -15.158  1.00 88.47           C  
ATOM    862  O   GLY B 112      16.549 -30.073 -14.305  1.00 88.47           O  
ATOM    863  N   PHE B 113      18.276 -31.435 -14.915  1.00 89.53           N  
ATOM    864  CA  PHE B 113      18.509 -31.877 -13.545  1.00 89.53           C  
ATOM    865  C   PHE B 113      19.081 -30.745 -12.701  1.00 89.53           C  
ATOM    866  O   PHE B 113      18.648 -30.529 -11.567  1.00 89.53           O  
ATOM    867  CB  PHE B 113      19.456 -33.080 -13.521  1.00 89.53           C  
ATOM    868  CG  PHE B 113      19.716 -33.620 -12.140  1.00 89.53           C  
ATOM    869  CD1 PHE B 113      20.881 -33.289 -11.458  1.00 89.53           C  
ATOM    870  CD2 PHE B 113      18.796 -34.459 -11.525  1.00 89.53           C  
ATOM    871  CE1 PHE B 113      21.124 -33.787 -10.180  1.00 89.53           C  
ATOM    872  CE2 PHE B 113      19.033 -34.960 -10.248  1.00 89.53           C  
ATOM    873  CZ  PHE B 113      20.198 -34.624  -9.577  1.00 89.53           C  
ATOM    874  N   VAL B 114      19.999 -29.941 -13.232  1.00 90.86           N  
ATOM    875  CA  VAL B 114      20.633 -28.844 -12.510  1.00 90.86           C  
ATOM    876  C   VAL B 114      19.635 -27.704 -12.322  1.00 90.86           C  
ATOM    877  O   VAL B 114      19.651 -27.019 -11.296  1.00 90.86           O  
ATOM    878  CB  VAL B 114      21.892 -28.333 -13.246  1.00 90.86           C  
ATOM    879  CG1 VAL B 114      22.427 -27.064 -12.586  1.00 90.86           C  
ATOM    880  CG2 VAL B 114      22.968 -29.418 -13.275  1.00 90.86           C  
ATOM    881  N   ASN B 115      18.732 -27.580 -13.249  1.00 92.19           N  
ATOM    882  CA  ASN B 115      17.760 -26.491 -13.214  1.00 92.19           C  
ATOM    883  C   ASN B 115      16.342 -27.013 -12.997  1.00 92.19           C  
ATOM    884  O   ASN B 115      15.392 -26.503 -13.592  1.00 92.19           O  
ATOM    885  CB  ASN B 115      17.832 -25.666 -14.500  1.00 92.19           C  
ATOM    886  CG  ASN B 115      19.141 -24.915 -14.640  1.00 92.19           C  
ATOM    887  ND2 ASN B 115      19.888 -25.216 -15.695  1.00 92.19           N  
ATOM    888  OD1 ASN B 115      19.479 -24.071 -13.805  1.00 92.19           O  
ATOM    889  N   LYS B 116      16.230 -27.998 -12.262  1.00 91.34           N  
ATOM    890  CA  LYS B 116      14.941 -28.651 -12.049  1.00 91.34           C  
ATOM    891  C   LYS B 116      13.917 -27.673 -11.481  1.00 91.34           C  
ATOM    892  O   LYS B 116      12.744 -27.705 -11.862  1.00 91.34           O  
ATOM    893  CB  LYS B 116      15.096 -29.850 -11.111  1.00 91.34           C  
ATOM    894  CG  LYS B 116      15.643 -29.494  -9.736  1.00 91.34           C  
ATOM    895  CD  LYS B 116      15.882 -30.738  -8.891  1.00 91.34           C  
ATOM    896  CE  LYS B 116      16.457 -30.386  -7.526  1.00 91.34           C  
ATOM    897  NZ  LYS B 116      16.671 -31.601  -6.685  1.00 91.34           N  
ATOM    898  N   ASP B 117      14.401 -26.797 -10.607  1.00 90.50           N  
ATOM    899  CA  ASP B 117      13.476 -25.841 -10.005  1.00 90.50           C  
ATOM    900  C   ASP B 117      12.983 -24.828 -11.037  1.00 90.50           C  
ATOM    901  O   ASP B 117      11.813 -24.444 -11.027  1.00 90.50           O  
ATOM    902  CB  ASP B 117      14.142 -25.115  -8.833  1.00 90.50           C  
ATOM    903  CG  ASP B 117      14.557 -26.054  -7.714  1.00 90.50           C  
ATOM    904  OD1 ASP B 117      13.833 -27.035  -7.441  1.00 90.50           O  
ATOM    905  OD2 ASP B 117      15.617 -25.808  -7.099  1.00 90.50           O  
ATOM    906  N   GLN B 118      13.889 -24.407 -11.876  1.00 89.06           N  
ATOM    907  CA  GLN B 118      13.499 -23.480 -12.933  1.00 89.06           C  
ATOM    908  C   GLN B 118      12.492 -24.121 -13.885  1.00 89.06           C  
ATOM    909  O   GLN B 118      11.539 -23.471 -14.318  1.00 89.06           O  
ATOM    910  CB  GLN B 118      14.727 -23.004 -13.712  1.00 89.06           C  
ATOM    911  CG  GLN B 118      14.415 -21.959 -14.773  1.00 89.06           C  
ATOM    912  CD  GLN B 118      13.890 -20.662 -14.185  1.00 89.06           C  
ATOM    913  NE2 GLN B 118      13.032 -19.976 -14.932  1.00 89.06           N  
ATOM    914  OE1 GLN B 118      14.251 -20.282 -13.067  1.00 89.06           O  
ATOM    915  N   ILE B 119      12.702 -25.335 -14.196  1.00 88.83           N  
ATOM    916  CA  ILE B 119      11.791 -26.038 -15.093  1.00 88.83           C  
ATOM    917  C   ILE B 119      10.423 -26.185 -14.428  1.00 88.83           C  
ATOM    918  O   ILE B 119       9.389 -26.011 -15.076  1.00 88.83           O  
ATOM    919  CB  ILE B 119      12.345 -27.424 -15.491  1.00 88.83           C  
ATOM    920  CG1 ILE B 119      13.679 -27.273 -16.230  1.00 88.83           C  
ATOM    921  CG2 ILE B 119      11.329 -28.187 -16.343  1.00 88.83           C  
ATOM    922  CD1 ILE B 119      14.367 -28.595 -16.541  1.00 88.83           C  
ATOM    923  N   ALA B 120      10.457 -26.512 -13.170  1.00 90.84           N  
ATOM    924  CA  ALA B 120       9.205 -26.627 -12.428  1.00 90.84           C  
ATOM    925  C   ALA B 120       8.428 -25.314 -12.457  1.00 90.84           C  
ATOM    926  O   ALA B 120       7.213 -25.309 -12.674  1.00 90.84           O  
ATOM    927  CB  ALA B 120       9.479 -27.047 -10.986  1.00 90.84           C  
ATOM    928  N   LYS B 121       9.083 -24.277 -12.282  1.00 88.77           N  
ATOM    929  CA  LYS B 121       8.457 -22.959 -12.326  1.00 88.77           C  
ATOM    930  C   LYS B 121       7.886 -22.667 -13.711  1.00 88.77           C  
ATOM    931  O   LYS B 121       6.784 -22.125 -13.832  1.00 88.77           O  
ATOM    932  CB  LYS B 121       9.460 -21.874 -11.934  1.00 88.77           C  
ATOM    933  CG  LYS B 121       9.719 -21.781 -10.437  1.00 88.77           C  
ATOM    934  CD  LYS B 121      10.696 -20.661 -10.108  1.00 88.77           C  
ATOM    935  CE  LYS B 121      11.041 -20.637  -8.624  1.00 88.77           C  
ATOM    936  NZ  LYS B 121      12.103 -19.632  -8.318  1.00 88.77           N  
ATOM    937  N   ASP B 122       8.631 -23.014 -14.735  1.00 87.03           N  
ATOM    938  CA  ASP B 122       8.174 -22.794 -16.103  1.00 87.03           C  
ATOM    939  C   ASP B 122       6.912 -23.603 -16.398  1.00 87.03           C  
ATOM    940  O   ASP B 122       5.996 -23.114 -17.062  1.00 87.03           O  
ATOM    941  CB  ASP B 122       9.276 -23.155 -17.102  1.00 87.03           C  
ATOM    942  CG  ASP B 122      10.434 -22.174 -17.087  1.00 87.03           C  
ATOM    943  OD1 ASP B 122      10.265 -21.038 -16.595  1.00 87.03           O  
ATOM    944  OD2 ASP B 122      11.526 -22.540 -17.573  1.00 87.03           O  
ATOM    945  N   VAL B 123       6.916 -24.772 -15.880  1.00 90.61           N  
ATOM    946  CA  VAL B 123       5.753 -25.628 -16.086  1.00 90.61           C  
ATOM    947  C   VAL B 123       4.554 -25.064 -15.329  1.00 90.61           C  
ATOM    948  O   VAL B 123       3.431 -25.070 -15.838  1.00 90.61           O  
ATOM    949  CB  VAL B 123       6.031 -27.081 -15.639  1.00 90.61           C  
ATOM    950  CG1 VAL B 123       4.748 -27.909 -15.668  1.00 90.61           C  
ATOM    951  CG2 VAL B 123       7.101 -27.715 -16.525  1.00 90.61           C  
ATOM    952  N   LYS B 124       4.784 -24.680 -14.189  1.00 89.85           N  
ATOM    953  CA  LYS B 124       3.709 -24.066 -13.415  1.00 89.85           C  
ATOM    954  C   LYS B 124       3.137 -22.848 -14.136  1.00 89.85           C  
ATOM    955  O   LYS B 124       1.918 -22.685 -14.217  1.00 89.85           O  
ATOM    956  CB  LYS B 124       4.210 -23.664 -12.027  1.00 89.85           C  
ATOM    957  CG  LYS B 124       4.462 -24.841 -11.095  1.00 89.85           C  
ATOM    958  CD  LYS B 124       4.952 -24.378  -9.729  1.00 89.85           C  
ATOM    959  CE  LYS B 124       5.568 -25.524  -8.936  1.00 89.85           C  
ATOM    960  NZ  LYS B 124       6.087 -25.066  -7.614  1.00 89.85           N  
ATOM    961  N   GLN B 125       4.040 -22.064 -14.657  1.00 85.01           N  
ATOM    962  CA  GLN B 125       3.598 -20.886 -15.395  1.00 85.01           C  
ATOM    963  C   GLN B 125       2.809 -21.279 -16.640  1.00 85.01           C  
ATOM    964  O   GLN B 125       1.825 -20.624 -16.991  1.00 85.01           O  
ATOM    965  CB  GLN B 125       4.795 -20.016 -15.785  1.00 85.01           C  
ATOM    966  CG  GLN B 125       4.408 -18.654 -16.347  1.00 85.01           C  
ATOM    967  CD  GLN B 125       5.609 -17.767 -16.612  1.00 85.01           C  
ATOM    968  NE2 GLN B 125       5.367 -16.602 -17.204  1.00 85.01           N  
ATOM    969  OE1 GLN B 125       6.746 -18.123 -16.285  1.00 85.01           O  
ATOM    970  N   PHE B 126       3.310 -22.270 -17.267  1.00 86.25           N  
ATOM    971  CA  PHE B 126       2.589 -22.797 -18.419  1.00 86.25           C  
ATOM    972  C   PHE B 126       1.179 -23.222 -18.026  1.00 86.25           C  
ATOM    973  O   PHE B 126       0.207 -22.868 -18.698  1.00 86.25           O  
ATOM    974  CB  PHE B 126       3.344 -23.980 -19.033  1.00 86.25           C  
ATOM    975  CG  PHE B 126       2.610 -24.646 -20.165  1.00 86.25           C  
ATOM    976  CD1 PHE B 126       1.929 -25.840 -19.963  1.00 86.25           C  
ATOM    977  CD2 PHE B 126       2.602 -24.078 -21.432  1.00 86.25           C  
ATOM    978  CE1 PHE B 126       1.249 -26.459 -21.009  1.00 86.25           C  
ATOM    979  CE2 PHE B 126       1.924 -24.691 -22.482  1.00 86.25           C  
ATOM    980  CZ  PHE B 126       1.250 -25.882 -22.269  1.00 86.25           C  
ATOM    981  N   TYR B 127       1.056 -23.884 -16.996  1.00 89.13           N  
ATOM    982  CA  TYR B 127      -0.230 -24.358 -16.497  1.00 89.13           C  
ATOM    983  C   TYR B 127      -1.134 -23.189 -16.121  1.00 89.13           C  
ATOM    984  O   TYR B 127      -2.311 -23.165 -16.486  1.00 89.13           O  
ATOM    985  CB  TYR B 127      -0.032 -25.274 -15.286  1.00 89.13           C  
ATOM    986  CG  TYR B 127      -1.317 -25.632 -14.578  1.00 89.13           C  
ATOM    987  CD1 TYR B 127      -1.661 -25.028 -13.370  1.00 89.13           C  
ATOM    988  CD2 TYR B 127      -2.189 -26.574 -15.114  1.00 89.13           C  
ATOM    989  CE1 TYR B 127      -2.842 -25.356 -12.714  1.00 89.13           C  
ATOM    990  CE2 TYR B 127      -3.372 -26.909 -14.466  1.00 89.13           C  
ATOM    991  CZ  TYR B 127      -3.691 -26.295 -13.269  1.00 89.13           C  
ATOM    992  OH  TYR B 127      -4.862 -26.623 -12.622  1.00 89.13           O  
ATOM    993  N   ASP B 128      -0.583 -22.311 -15.413  1.00 85.04           N  
ATOM    994  CA  ASP B 128      -1.364 -21.167 -14.954  1.00 85.04           C  
ATOM    995  C   ASP B 128      -1.941 -20.387 -16.134  1.00 85.04           C  
ATOM    996  O   ASP B 128      -3.098 -19.966 -16.100  1.00 85.04           O  
ATOM    997  CB  ASP B 128      -0.506 -20.246 -14.084  1.00 85.04           C  
ATOM    998  CG  ASP B 128      -0.204 -20.834 -12.717  1.00 85.04           C  
ATOM    999  OD1 ASP B 128      -0.820 -21.855 -12.342  1.00 85.04           O  
ATOM   1000  OD2 ASP B 128       0.656 -20.269 -12.007  1.00 85.04           O  
ATOM   1001  N   GLN B 129      -1.160 -20.193 -17.138  1.00 81.99           N  
ATOM   1002  CA  GLN B 129      -1.628 -19.474 -18.319  1.00 81.99           C  
ATOM   1003  C   GLN B 129      -2.715 -20.260 -19.046  1.00 81.99           C  
ATOM   1004  O   GLN B 129      -3.694 -19.681 -19.520  1.00 81.99           O  
ATOM   1005  CB  GLN B 129      -0.464 -19.188 -19.269  1.00 81.99           C  
ATOM   1006  CG  GLN B 129       0.484 -18.105 -18.771  1.00 81.99           C  
ATOM   1007  CD  GLN B 129       1.659 -17.879 -19.704  1.00 81.99           C  
ATOM   1008  NE2 GLN B 129       2.483 -16.884 -19.389  1.00 81.99           N  
ATOM   1009  OE1 GLN B 129       1.825 -18.592 -20.698  1.00 81.99           O  
ATOM   1010  N   ALA B 130      -2.496 -21.495 -19.067  1.00 85.22           N  
ATOM   1011  CA  ALA B 130      -3.508 -22.339 -19.699  1.00 85.22           C  
ATOM   1012  C   ALA B 130      -4.812 -22.315 -18.907  1.00 85.22           C  
ATOM   1013  O   ALA B 130      -5.896 -22.223 -19.488  1.00 85.22           O  
ATOM   1014  CB  ALA B 130      -2.997 -23.771 -19.835  1.00 85.22           C  
ATOM   1015  N   LEU B 131      -4.694 -22.440 -17.649  1.00 85.75           N  
ATOM   1016  CA  LEU B 131      -5.871 -22.442 -16.787  1.00 85.75           C  
ATOM   1017  C   LEU B 131      -6.619 -21.117 -16.885  1.00 85.75           C  
ATOM   1018  O   LEU B 131      -7.848 -21.100 -16.992  1.00 85.75           O  
ATOM   1019  CB  LEU B 131      -5.470 -22.709 -15.334  1.00 85.75           C  
ATOM   1020  CG  LEU B 131      -6.614 -22.803 -14.322  1.00 85.75           C  
ATOM   1021  CD1 LEU B 131      -7.510 -23.995 -14.644  1.00 85.75           C  
ATOM   1022  CD2 LEU B 131      -6.065 -22.909 -12.903  1.00 85.75           C  
ATOM   1023  N   GLN B 132      -5.914 -20.092 -16.826  1.00 79.79           N  
ATOM   1024  CA  GLN B 132      -6.536 -18.776 -16.923  1.00 79.79           C  
ATOM   1025  C   GLN B 132      -7.301 -18.625 -18.234  1.00 79.79           C  
ATOM   1026  O   GLN B 132      -8.429 -18.127 -18.247  1.00 79.79           O  
ATOM   1027  CB  GLN B 132      -5.483 -17.674 -16.800  1.00 79.79           C  
ATOM   1028  CG  GLN B 132      -6.068 -16.274 -16.683  1.00 79.79           C  
ATOM   1029  CD  GLN B 132      -5.011 -15.212 -16.445  1.00 79.79           C  
ATOM   1030  NE2 GLN B 132      -5.446 -13.969 -16.272  1.00 79.79           N  
ATOM   1031  OE1 GLN B 132      -3.812 -15.507 -16.417  1.00 79.79           O  
ATOM   1032  N   GLN B 133      -6.649 -19.065 -19.287  1.00 78.39           N  
ATOM   1033  CA  GLN B 133      -7.306 -18.994 -20.587  1.00 78.39           C  
ATOM   1034  C   GLN B 133      -8.539 -19.893 -20.630  1.00 78.39           C  
ATOM   1035  O   GLN B 133      -9.562 -19.525 -21.212  1.00 78.39           O  
ATOM   1036  CB  GLN B 133      -6.335 -19.383 -21.703  1.00 78.39           C  
ATOM   1037  CG  GLN B 133      -6.850 -19.077 -23.102  1.00 78.39           C  
ATOM   1038  CD  GLN B 133      -5.781 -19.229 -24.169  1.00 78.39           C  
ATOM   1039  NE2 GLN B 133      -6.159 -19.009 -25.423  1.00 78.39           N  
ATOM   1040  OE1 GLN B 133      -4.625 -19.541 -23.866  1.00 78.39           O  
ATOM   1041  N   ALA B 134      -8.395 -21.003 -19.977  1.00 82.41           N  
ATOM   1042  CA  ALA B 134      -9.495 -21.963 -19.986  1.00 82.41           C  
ATOM   1043  C   ALA B 134     -10.673 -21.455 -19.160  1.00 82.41           C  
ATOM   1044  O   ALA B 134     -11.831 -21.735 -19.481  1.00 82.41           O  
ATOM   1045  CB  ALA B 134      -9.024 -23.316 -19.458  1.00 82.41           C  
ATOM   1046  N   VAL B 135     -10.396 -20.711 -18.146  1.00 75.83           N  
ATOM   1047  CA  VAL B 135     -11.443 -20.241 -17.246  1.00 75.83           C  
ATOM   1048  C   VAL B 135     -12.085 -18.977 -17.814  1.00 75.83           C  
ATOM   1049  O   VAL B 135     -13.304 -18.807 -17.744  1.00 75.83           O  
ATOM   1050  CB  VAL B 135     -10.893 -19.968 -15.828  1.00 75.83           C  
ATOM   1051  CG1 VAL B 135     -11.928 -19.228 -14.980  1.00 75.83           C  
ATOM   1052  CG2 VAL B 135     -10.484 -21.277 -15.154  1.00 75.83           C  
ATOM   1053  N   VAL B 136     -11.327 -18.159 -18.441  1.00 70.39           N  
ATOM   1054  CA  VAL B 136     -11.813 -16.864 -18.903  1.00 70.39           C  
ATOM   1055  C   VAL B 136     -12.521 -17.027 -20.247  1.00 70.39           C  
ATOM   1056  O   VAL B 136     -13.576 -16.431 -20.475  1.00 70.39           O  
ATOM   1057  CB  VAL B 136     -10.664 -15.838 -19.028  1.00 70.39           C  
ATOM   1058  CG1 VAL B 136     -11.158 -14.551 -19.685  1.00 70.39           C  
ATOM   1059  CG2 VAL B 136     -10.062 -15.543 -17.655  1.00 70.39           C  
ATOM   1060  N   ASP B 137     -11.853 -17.767 -21.123  1.00 71.82           N  
ATOM   1061  CA  ASP B 137     -12.387 -17.953 -22.468  1.00 71.82           C  
ATOM   1062  C   ASP B 137     -13.069 -19.311 -22.607  1.00 71.82           C  
ATOM   1063  O   ASP B 137     -12.400 -20.344 -22.676  1.00 71.82           O  
ATOM   1064  CB  ASP B 137     -11.276 -17.815 -23.511  1.00 71.82           C  
ATOM   1065  CG  ASP B 137     -11.806 -17.607 -24.919  1.00 71.82           C  
ATOM   1066  OD1 ASP B 137     -13.028 -17.746 -25.137  1.00 71.82           O  
ATOM   1067  OD2 ASP B 137     -10.992 -17.304 -25.819  1.00 71.82           O  
ATOM   1068  N   ASP B 138     -14.364 -19.335 -22.598  1.00 74.25           N  
ATOM   1069  CA  ASP B 138     -15.131 -20.573 -22.704  1.00 74.25           C  
ATOM   1070  C   ASP B 138     -14.907 -21.243 -24.057  1.00 74.25           C  
ATOM   1071  O   ASP B 138     -15.136 -22.445 -24.206  1.00 74.25           O  
ATOM   1072  CB  ASP B 138     -16.622 -20.301 -22.493  1.00 74.25           C  
ATOM   1073  CG  ASP B 138     -17.045 -20.417 -21.038  1.00 74.25           C  
ATOM   1074  OD1 ASP B 138     -16.308 -21.030 -20.236  1.00 74.25           O  
ATOM   1075  OD2 ASP B 138     -18.127 -19.893 -20.693  1.00 74.25           O  
ATOM   1076  N   ASP B 139     -14.441 -20.512 -24.982  1.00 76.13           N  
ATOM   1077  CA  ASP B 139     -14.259 -21.069 -26.319  1.00 76.13           C  
ATOM   1078  C   ASP B 139     -12.822 -21.542 -26.528  1.00 76.13           C  
ATOM   1079  O   ASP B 139     -12.467 -22.008 -27.611  1.00 76.13           O  
ATOM   1080  CB  ASP B 139     -14.634 -20.038 -27.386  1.00 76.13           C  
ATOM   1081  CG  ASP B 139     -16.118 -19.721 -27.410  1.00 76.13           C  
ATOM   1082  OD1 ASP B 139     -16.936 -20.605 -27.074  1.00 76.13           O  
ATOM   1083  OD2 ASP B 139     -16.474 -18.578 -27.770  1.00 76.13           O  
ATOM   1084  N   ALA B 140     -11.997 -21.440 -25.449  1.00 81.06           N  
ATOM   1085  CA  ALA B 140     -10.612 -21.891 -25.551  1.00 81.06           C  
ATOM   1086  C   ALA B 140     -10.515 -23.405 -25.386  1.00 81.06           C  
ATOM   1087  O   ALA B 140     -10.041 -23.895 -24.359  1.00 81.06           O  
ATOM   1088  CB  ALA B 140      -9.745 -21.188 -24.509  1.00 81.06           C  
ATOM   1089  N   ASN B 141     -10.906 -24.111 -26.405  1.00 83.10           N  
ATOM   1090  CA  ASN B 141     -10.913 -25.569 -26.371  1.00 83.10           C  
ATOM   1091  C   ASN B 141      -9.502 -26.134 -26.229  1.00 83.10           C  
ATOM   1092  O   ASN B 141      -9.301 -27.155 -25.569  1.00 83.10           O  
ATOM   1093  CB  ASN B 141     -11.587 -26.132 -27.624  1.00 83.10           C  
ATOM   1094  CG  ASN B 141     -13.063 -25.793 -27.695  1.00 83.10           C  
ATOM   1095  ND2 ASN B 141     -13.587 -25.678 -28.910  1.00 83.10           N  
ATOM   1096  OD1 ASN B 141     -13.727 -25.635 -26.668  1.00 83.10           O  
ATOM   1097  N   ASN B 142      -8.584 -25.428 -26.820  1.00 84.19           N  
ATOM   1098  CA  ASN B 142      -7.201 -25.884 -26.748  1.00 84.19           C  
ATOM   1099  C   ASN B 142      -6.656 -25.801 -25.324  1.00 84.19           C  
ATOM   1100  O   ASN B 142      -6.049 -26.753 -24.831  1.00 84.19           O  
ATOM   1101  CB  ASN B 142      -6.318 -25.076 -27.702  1.00 84.19           C  
ATOM   1102  CG  ASN B 142      -6.771 -25.180 -29.145  1.00 84.19           C  
ATOM   1103  ND2 ASN B 142      -6.180 -24.366 -30.012  1.00 84.19           N  
ATOM   1104  OD1 ASN B 142      -7.647 -25.984 -29.478  1.00 84.19           O  
ATOM   1105  N   ALA B 143      -6.927 -24.669 -24.711  1.00 85.04           N  
ATOM   1106  CA  ALA B 143      -6.484 -24.505 -23.330  1.00 85.04           C  
ATOM   1107  C   ALA B 143      -7.211 -25.473 -22.401  1.00 85.04           C  
ATOM   1108  O   ALA B 143      -6.609 -26.031 -21.481  1.00 85.04           O  
ATOM   1109  CB  ALA B 143      -6.700 -23.065 -22.868  1.00 85.04           C  
ATOM   1110  N   LYS B 144      -8.402 -25.719 -22.662  1.00 87.17           N  
ATOM   1111  CA  LYS B 144      -9.190 -26.647 -21.856  1.00 87.17           C  
ATOM   1112  C   LYS B 144      -8.647 -28.069 -21.965  1.00 87.17           C  
ATOM   1113  O   LYS B 144      -8.569 -28.787 -20.966  1.00 87.17           O  
ATOM   1114  CB  LYS B 144     -10.658 -26.613 -22.279  1.00 87.17           C  
ATOM   1115  CG  LYS B 144     -11.395 -25.350 -21.858  1.00 87.17           C  
ATOM   1116  CD  LYS B 144     -12.847 -25.369 -22.320  1.00 87.17           C  
ATOM   1117  CE  LYS B 144     -13.528 -24.028 -22.083  1.00 87.17           C  
ATOM   1118  NZ  LYS B 144     -14.916 -24.007 -22.633  1.00 87.17           N  
ATOM   1119  N   ALA B 145      -8.333 -28.353 -23.093  1.00 86.25           N  
ATOM   1120  CA  ALA B 145      -7.781 -29.690 -23.305  1.00 86.25           C  
ATOM   1121  C   ALA B 145      -6.455 -29.859 -22.570  1.00 86.25           C  
ATOM   1122  O   ALA B 145      -6.194 -30.909 -21.980  1.00 86.25           O  
ATOM   1123  CB  ALA B 145      -7.598 -29.958 -24.797  1.00 86.25           C  
ATOM   1124  N   VAL B 146      -5.646 -28.870 -22.653  1.00 87.55           N  
ATOM   1125  CA  VAL B 146      -4.356 -28.907 -21.972  1.00 87.55           C  
ATOM   1126  C   VAL B 146      -4.572 -29.020 -20.464  1.00 87.55           C  
ATOM   1127  O   VAL B 146      -3.979 -29.880 -19.808  1.00 87.55           O  
ATOM   1128  CB  VAL B 146      -3.506 -27.659 -22.296  1.00 87.55           C  
ATOM   1129  CG1 VAL B 146      -2.277 -27.592 -21.391  1.00 87.55           C  
ATOM   1130  CG2 VAL B 146      -3.091 -27.664 -23.766  1.00 87.55           C  
ATOM   1131  N   VAL B 147      -5.449 -28.242 -19.980  1.00 90.18           N  
ATOM   1132  CA  VAL B 147      -5.707 -28.218 -18.544  1.00 90.18           C  
ATOM   1133  C   VAL B 147      -6.323 -29.545 -18.107  1.00 90.18           C  
ATOM   1134  O   VAL B 147      -5.938 -30.106 -17.079  1.00 90.18           O  
ATOM   1135  CB  VAL B 147      -6.633 -27.044 -18.154  1.00 90.18           C  
ATOM   1136  CG1 VAL B 147      -7.087 -27.177 -16.701  1.00 90.18           C  
ATOM   1137  CG2 VAL B 147      -5.925 -25.709 -18.376  1.00 90.18           C  
ATOM   1138  N   LYS B 148      -7.204 -30.050 -18.862  1.00 88.46           N  
ATOM   1139  CA  LYS B 148      -7.830 -31.329 -18.541  1.00 88.46           C  
ATOM   1140  C   LYS B 148      -6.797 -32.452 -18.503  1.00 88.46           C  
ATOM   1141  O   LYS B 148      -6.842 -33.314 -17.623  1.00 88.46           O  
ATOM   1142  CB  LYS B 148      -8.926 -31.660 -19.555  1.00 88.46           C  
ATOM   1143  CG  LYS B 148      -9.778 -32.862 -19.175  1.00 88.46           C  
ATOM   1144  CD  LYS B 148     -10.916 -33.076 -20.164  1.00 88.46           C  
ATOM   1145  CE  LYS B 148     -11.746 -34.302 -19.807  1.00 88.46           C  
ATOM   1146  NZ  LYS B 148     -12.854 -34.524 -20.784  1.00 88.46           N  
ATOM   1147  N   THR B 149      -5.938 -32.373 -19.400  1.00 87.80           N  
ATOM   1148  CA  THR B 149      -4.891 -33.389 -19.430  1.00 87.80           C  
ATOM   1149  C   THR B 149      -3.990 -33.273 -18.205  1.00 87.80           C  
ATOM   1150  O   THR B 149      -3.623 -34.283 -17.600  1.00 87.80           O  
ATOM   1151  CB  THR B 149      -4.040 -33.275 -20.709  1.00 87.80           C  
ATOM   1152  CG2 THR B 149      -2.994 -34.383 -20.772  1.00 87.80           C  
ATOM   1153  OG1 THR B 149      -4.895 -33.373 -21.855  1.00 87.80           O  
ATOM   1154  N   PHE B 150      -3.653 -32.085 -17.848  1.00 90.04           N  
ATOM   1155  CA  PHE B 150      -2.880 -31.880 -16.630  1.00 90.04           C  
ATOM   1156  C   PHE B 150      -3.625 -32.424 -15.417  1.00 90.04           C  
ATOM   1157  O   PHE B 150      -3.048 -33.141 -14.597  1.00 90.04           O  
ATOM   1158  CB  PHE B 150      -2.570 -30.393 -16.432  1.00 90.04           C  
ATOM   1159  CG  PHE B 150      -1.235 -29.973 -16.985  1.00 90.04           C  
ATOM   1160  CD1 PHE B 150      -0.062 -30.263 -16.301  1.00 90.04           C  
ATOM   1161  CD2 PHE B 150      -1.154 -29.286 -18.189  1.00 90.04           C  
ATOM   1162  CE1 PHE B 150       1.176 -29.875 -16.810  1.00 90.04           C  
ATOM   1163  CE2 PHE B 150       0.079 -28.895 -18.705  1.00 90.04           C  
ATOM   1164  CZ  PHE B 150       1.242 -29.190 -18.013  1.00 90.04           C  
ATOM   1165  N   HIS B 151      -4.819 -32.090 -15.401  1.00 88.97           N  
ATOM   1166  CA  HIS B 151      -5.639 -32.475 -14.257  1.00 88.97           C  
ATOM   1167  C   HIS B 151      -5.809 -33.989 -14.186  1.00 88.97           C  
ATOM   1168  O   HIS B 151      -5.756 -34.574 -13.102  1.00 88.97           O  
ATOM   1169  CB  HIS B 151      -7.007 -31.795 -14.326  1.00 88.97           C  
ATOM   1170  CG  HIS B 151      -6.960 -30.323 -14.065  1.00 88.97           C  
ATOM   1171  CD2 HIS B 151      -5.934 -29.518 -13.703  1.00 88.97           C  
ATOM   1172  ND1 HIS B 151      -8.071 -29.513 -14.167  1.00 88.97           N  
ATOM   1173  CE1 HIS B 151      -7.728 -28.269 -13.879  1.00 88.97           C  
ATOM   1174  NE2 HIS B 151      -6.437 -28.244 -13.594  1.00 88.97           N  
ATOM   1175  N   GLU B 152      -6.004 -34.685 -15.236  1.00 86.95           N  
ATOM   1176  CA  GLU B 152      -6.175 -36.135 -15.273  1.00 86.95           C  
ATOM   1177  C   GLU B 152      -4.860 -36.853 -14.988  1.00 86.95           C  
ATOM   1178  O   GLU B 152      -4.840 -37.864 -14.282  1.00 86.95           O  
ATOM   1179  CB  GLU B 152      -6.733 -36.576 -16.629  1.00 86.95           C  
ATOM   1180  CG  GLU B 152      -8.201 -36.229 -16.833  1.00 86.95           C  
ATOM   1181  CD  GLU B 152      -8.725 -36.623 -18.204  1.00 86.95           C  
ATOM   1182  OE1 GLU B 152      -9.940 -36.461 -18.460  1.00 86.95           O  
ATOM   1183  OE2 GLU B 152      -7.914 -37.098 -19.031  1.00 86.95           O  
ATOM   1184  N   THR B 153      -3.805 -36.267 -15.453  1.00 87.66           N  
ATOM   1185  CA  THR B 153      -2.509 -36.922 -15.319  1.00 87.66           C  
ATOM   1186  C   THR B 153      -1.950 -36.731 -13.911  1.00 87.66           C  
ATOM   1187  O   THR B 153      -1.387 -37.661 -13.330  1.00 87.66           O  
ATOM   1188  CB  THR B 153      -1.502 -36.384 -16.352  1.00 87.66           C  
ATOM   1189  CG2 THR B 153      -0.205 -37.186 -16.326  1.00 87.66           C  
ATOM   1190  OG1 THR B 153      -2.078 -36.468 -17.661  1.00 87.66           O  
ATOM   1191  N   LEU B 154      -2.135 -35.601 -13.395  1.00 89.45           N  
ATOM   1192  CA  LEU B 154      -1.568 -35.295 -12.086  1.00 89.45           C  
ATOM   1193  C   LEU B 154      -2.617 -35.447 -10.990  1.00 89.45           C  
ATOM   1194  O   LEU B 154      -2.309 -35.298  -9.805  1.00 89.45           O  
ATOM   1195  CB  LEU B 154      -0.999 -33.873 -12.069  1.00 89.45           C  
ATOM   1196  CG  LEU B 154       0.205 -33.615 -12.977  1.00 89.45           C  
ATOM   1197  CD1 LEU B 154       0.600 -32.142 -12.927  1.00 89.45           C  
ATOM   1198  CD2 LEU B 154       1.379 -34.502 -12.575  1.00 89.45           C  
ATOM   1199  N   ASP B 155      -3.915 -35.704 -11.419  1.00 88.24           N  
ATOM   1200  CA  ASP B 155      -5.023 -35.813 -10.474  1.00 88.24           C  
ATOM   1201  C   ASP B 155      -5.112 -34.575  -9.586  1.00 88.24           C  
ATOM   1202  O   ASP B 155      -5.112 -34.684  -8.358  1.00 88.24           O  
ATOM   1203  CB  ASP B 155      -4.871 -37.069  -9.612  1.00 88.24           C  
ATOM   1204  CG  ASP B 155      -6.127 -37.407  -8.830  1.00 88.24           C  
ATOM   1205  OD1 ASP B 155      -7.237 -37.030  -9.266  1.00 88.24           O  
ATOM   1206  OD2 ASP B 155      -6.007 -38.054  -7.767  1.00 88.24           O  
ATOM   1207  N   CYS B 156      -5.132 -33.509 -10.247  1.00 87.51           N  
ATOM   1208  CA  CYS B 156      -5.247 -32.228  -9.559  1.00 87.51           C  
ATOM   1209  C   CYS B 156      -6.273 -31.332 -10.242  1.00 87.51           C  
ATOM   1210  O   CYS B 156      -6.805 -31.682 -11.298  1.00 87.51           O  
ATOM   1211  CB  CYS B 156      -3.892 -31.523  -9.508  1.00 87.51           C  
ATOM   1212  SG  CYS B 156      -3.319 -30.934 -11.117  1.00 87.51           S  
ATOM   1213  N   CYS B 157      -6.590 -30.244  -9.475  1.00 85.00           N  
ATOM   1214  CA  CYS B 157      -7.563 -29.302 -10.019  1.00 85.00           C  
ATOM   1215  C   CYS B 157      -7.260 -27.881  -9.562  1.00 85.00           C  
ATOM   1216  O   CYS B 157      -7.447 -27.547  -8.390  1.00 85.00           O  
ATOM   1217  CB  CYS B 157      -8.980 -29.692  -9.596  1.00 85.00           C  
ATOM   1218  SG  CYS B 157     -10.272 -28.711 -10.392  1.00 85.00           S  
ATOM   1219  N   GLY B 158      -6.553 -27.099 -10.481  1.00 83.17           N  
ATOM   1220  CA  GLY B 158      -6.310 -25.703 -10.155  1.00 83.17           C  
ATOM   1221  C   GLY B 158      -4.909 -25.447  -9.634  1.00 83.17           C  
ATOM   1222  O   GLY B 158      -4.220 -26.376  -9.209  1.00 83.17           O  
ATOM   1223  N   SER B 159      -4.476 -24.196  -9.685  1.00 81.41           N  
ATOM   1224  CA  SER B 159      -3.126 -23.800  -9.301  1.00 81.41           C  
ATOM   1225  C   SER B 159      -2.987 -23.706  -7.785  1.00 81.41           C  
ATOM   1226  O   SER B 159      -1.910 -23.952  -7.238  1.00 81.41           O  
ATOM   1227  CB  SER B 159      -2.757 -22.460  -9.938  1.00 81.41           C  
ATOM   1228  OG  SER B 159      -3.702 -21.461  -9.592  1.00 81.41           O  
ATOM   1229  N   SER B 160      -4.003 -23.335  -7.090  1.00 77.91           N  
ATOM   1230  CA  SER B 160      -4.039 -23.201  -5.637  1.00 77.91           C  
ATOM   1231  C   SER B 160      -5.342 -23.749  -5.065  1.00 77.91           C  
ATOM   1232  O   SER B 160      -6.262 -24.087  -5.813  1.00 77.91           O  
ATOM   1233  CB  SER B 160      -3.868 -21.737  -5.229  1.00 77.91           C  
ATOM   1234  OG  SER B 160      -5.054 -21.003  -5.481  1.00 77.91           O  
ATOM   1235  N   THR B 161      -5.299 -23.870  -3.795  1.00 72.65           N  
ATOM   1236  CA  THR B 161      -6.485 -24.371  -3.109  1.00 72.65           C  
ATOM   1237  C   THR B 161      -7.709 -23.532  -3.461  1.00 72.65           C  
ATOM   1238  O   THR B 161      -8.793 -24.072  -3.693  1.00 72.65           O  
ATOM   1239  CB  THR B 161      -6.285 -24.379  -1.582  1.00 72.65           C  
ATOM   1240  CG2 THR B 161      -5.481 -25.596  -1.139  1.00 72.65           C  
ATOM   1241  OG1 THR B 161      -5.587 -23.190  -1.192  1.00 72.65           O  
ATOM   1242  N   LEU B 162      -7.503 -22.259  -3.632  1.00 73.77           N  
ATOM   1243  CA  LEU B 162      -8.621 -21.372  -3.931  1.00 73.77           C  
ATOM   1244  C   LEU B 162      -9.075 -21.537  -5.377  1.00 73.77           C  
ATOM   1245  O   LEU B 162     -10.276 -21.552  -5.657  1.00 73.77           O  
ATOM   1246  CB  LEU B 162      -8.234 -19.915  -3.668  1.00 73.77           C  
ATOM   1247  CG  LEU B 162      -9.386 -18.942  -3.409  1.00 73.77           C  
ATOM   1248  CD1 LEU B 162      -9.970 -19.172  -2.019  1.00 73.77           C  
ATOM   1249  CD2 LEU B 162      -8.915 -17.501  -3.566  1.00 73.77           C  
ATOM   1250  N   THR B 163      -8.100 -21.692  -6.180  1.00 74.29           N  
ATOM   1251  CA  THR B 163      -8.437 -21.858  -7.589  1.00 74.29           C  
ATOM   1252  C   THR B 163      -9.090 -23.215  -7.833  1.00 74.29           C  
ATOM   1253  O   THR B 163      -9.962 -23.344  -8.695  1.00 74.29           O  
ATOM   1254  CB  THR B 163      -7.189 -21.718  -8.481  1.00 74.29           C  
ATOM   1255  CG2 THR B 163      -7.574 -21.590  -9.951  1.00 74.29           C  
ATOM   1256  OG1 THR B 163      -6.455 -20.552  -8.087  1.00 74.29           O  
ATOM   1257  N   ALA B 164      -8.682 -24.201  -7.007  1.00 71.37           N  
ATOM   1258  CA  ALA B 164      -9.316 -25.512  -7.112  1.00 71.37           C  
ATOM   1259  C   ALA B 164     -10.812 -25.422  -6.824  1.00 71.37           C  
ATOM   1260  O   ALA B 164     -11.623 -26.040  -7.519  1.00 71.37           O  
ATOM   1261  CB  ALA B 164      -8.653 -26.502  -6.157  1.00 71.37           C  
ATOM   1262  N   LEU B 165     -11.125 -24.680  -5.888  1.00 69.76           N  
ATOM   1263  CA  LEU B 165     -12.528 -24.510  -5.525  1.00 69.76           C  
ATOM   1264  C   LEU B 165     -13.285 -23.762  -6.619  1.00 69.76           C  
ATOM   1265  O   LEU B 165     -14.373 -24.178  -7.022  1.00 69.76           O  
ATOM   1266  CB  LEU B 165     -12.653 -23.759  -4.197  1.00 69.76           C  
ATOM   1267  CG  LEU B 165     -12.545 -24.605  -2.928  1.00 69.76           C  
ATOM   1268  CD1 LEU B 165     -12.055 -23.752  -1.762  1.00 69.76           C  
ATOM   1269  CD2 LEU B 165     -13.888 -25.249  -2.598  1.00 69.76           C  
ATOM   1270  N   THR B 166     -12.666 -22.715  -7.096  1.00 69.89           N  
ATOM   1271  CA  THR B 166     -13.330 -21.911  -8.116  1.00 69.89           C  
ATOM   1272  C   THR B 166     -13.523 -22.714  -9.399  1.00 69.89           C  
ATOM   1273  O   THR B 166     -14.589 -22.664 -10.015  1.00 69.89           O  
ATOM   1274  CB  THR B 166     -12.532 -20.630  -8.423  1.00 69.89           C  
ATOM   1275  CG2 THR B 166     -12.635 -19.630  -7.277  1.00 69.89           C  
ATOM   1276  OG1 THR B 166     -11.155 -20.969  -8.625  1.00 69.89           O  
ATOM   1277  N   THR B 167     -12.448 -23.423  -9.601  1.00 72.64           N  
ATOM   1278  CA  THR B 167     -12.531 -24.248 -10.801  1.00 72.64           C  
ATOM   1279  C   THR B 167     -13.567 -25.356 -10.626  1.00 72.64           C  
ATOM   1280  O   THR B 167     -14.342 -25.638 -11.543  1.00 72.64           O  
ATOM   1281  CB  THR B 167     -11.165 -24.870 -11.146  1.00 72.64           C  
ATOM   1282  CG2 THR B 167     -11.185 -25.511 -12.530  1.00 72.64           C  
ATOM   1283  OG1 THR B 167     -10.161 -23.848 -11.120  1.00 72.64           O  
ATOM   1284  N   SER B 168     -13.595 -25.954  -9.453  1.00 71.30           N  
ATOM   1285  CA  SER B 168     -14.530 -27.043  -9.187  1.00 71.30           C  
ATOM   1286  C   SER B 168     -15.970 -26.541  -9.167  1.00 71.30           C  
ATOM   1287  O   SER B 168     -16.886 -27.251  -9.588  1.00 71.30           O  
ATOM   1288  CB  SER B 168     -14.198 -27.721  -7.857  1.00 71.30           C  
ATOM   1289  OG  SER B 168     -12.895 -28.279  -7.888  1.00 71.30           O  
ATOM   1290  N   VAL B 169     -16.142 -25.317  -8.852  1.00 67.31           N  
ATOM   1291  CA  VAL B 169     -17.490 -24.768  -8.739  1.00 67.31           C  
ATOM   1292  C   VAL B 169     -17.930 -24.197 -10.085  1.00 67.31           C  
ATOM   1293  O   VAL B 169     -19.072 -24.399 -10.509  1.00 67.31           O  
ATOM   1294  CB  VAL B 169     -17.568 -23.677  -7.647  1.00 67.31           C  
ATOM   1295  CG1 VAL B 169     -18.915 -22.957  -7.699  1.00 67.31           C  
ATOM   1296  CG2 VAL B 169     -17.339 -24.289  -6.265  1.00 67.31           C  
ATOM   1297  N   LEU B 170     -16.997 -23.575 -10.785  1.00 65.92           N  
ATOM   1298  CA  LEU B 170     -17.372 -22.855 -11.996  1.00 65.92           C  
ATOM   1299  C   LEU B 170     -17.234 -23.748 -13.226  1.00 65.92           C  
ATOM   1300  O   LEU B 170     -18.033 -23.652 -14.160  1.00 65.92           O  
ATOM   1301  CB  LEU B 170     -16.511 -21.600 -12.163  1.00 65.92           C  
ATOM   1302  CG  LEU B 170     -16.767 -20.466 -11.170  1.00 65.92           C  
ATOM   1303  CD1 LEU B 170     -15.626 -19.455 -11.214  1.00 65.92           C  
ATOM   1304  CD2 LEU B 170     -18.101 -19.788 -11.465  1.00 65.92           C  
ATOM   1305  N   LYS B 171     -16.157 -24.492 -13.161  1.00 68.59           N  
ATOM   1306  CA  LYS B 171     -15.853 -25.322 -14.324  1.00 68.59           C  
ATOM   1307  C   LYS B 171     -15.524 -26.752 -13.906  1.00 68.59           C  
ATOM   1308  O   LYS B 171     -14.403 -27.222 -14.108  1.00 68.59           O  
ATOM   1309  CB  LYS B 171     -14.689 -24.728 -15.119  1.00 68.59           C  
ATOM   1310  CG  LYS B 171     -15.033 -23.438 -15.848  1.00 68.59           C  
ATOM   1311  CD  LYS B 171     -14.051 -23.155 -16.977  1.00 68.59           C  
ATOM   1312  CE  LYS B 171     -14.431 -21.898 -17.748  1.00 68.59           C  
ATOM   1313  NZ  LYS B 171     -13.464 -21.611 -18.850  1.00 68.59           N  
ATOM   1314  N   ASN B 172     -16.494 -27.407 -13.328  1.00 70.83           N  
ATOM   1315  CA  ASN B 172     -16.332 -28.771 -12.835  1.00 70.83           C  
ATOM   1316  C   ASN B 172     -15.859 -29.712 -13.940  1.00 70.83           C  
ATOM   1317  O   ASN B 172     -15.248 -30.744 -13.661  1.00 70.83           O  
ATOM   1318  CB  ASN B 172     -17.640 -29.280 -12.226  1.00 70.83           C  
ATOM   1319  CG  ASN B 172     -17.728 -29.027 -10.735  1.00 70.83           C  
ATOM   1320  ND2 ASN B 172     -18.894 -29.290 -10.157  1.00 70.83           N  
ATOM   1321  OD1 ASN B 172     -16.756 -28.597 -10.107  1.00 70.83           O  
ATOM   1322  N   ASN B 173     -16.016 -29.270 -15.186  1.00 76.44           N  
ATOM   1323  CA  ASN B 173     -15.617 -30.114 -16.306  1.00 76.44           C  
ATOM   1324  C   ASN B 173     -14.100 -30.164 -16.459  1.00 76.44           C  
ATOM   1325  O   ASN B 173     -13.570 -31.039 -17.147  1.00 76.44           O  
ATOM   1326  CB  ASN B 173     -16.265 -29.626 -17.604  1.00 76.44           C  
ATOM   1327  CG  ASN B 173     -17.777 -29.746 -17.584  1.00 76.44           C  
ATOM   1328  ND2 ASN B 173     -18.447 -28.918 -18.375  1.00 76.44           N  
ATOM   1329  OD1 ASN B 173     -18.336 -30.575 -16.863  1.00 76.44           O  
ATOM   1330  N   LEU B 174     -13.440 -29.318 -15.848  1.00 82.88           N  
ATOM   1331  CA  LEU B 174     -11.988 -29.264 -15.968  1.00 82.88           C  
ATOM   1332  C   LEU B 174     -11.322 -30.110 -14.888  1.00 82.88           C  
ATOM   1333  O   LEU B 174     -10.132 -30.417 -14.980  1.00 82.88           O  
ATOM   1334  CB  LEU B 174     -11.495 -27.818 -15.877  1.00 82.88           C  
ATOM   1335  CG  LEU B 174     -11.746 -26.937 -17.102  1.00 82.88           C  
ATOM   1336  CD1 LEU B 174     -11.922 -25.482 -16.682  1.00 82.88           C  
ATOM   1337  CD2 LEU B 174     -10.604 -27.077 -18.104  1.00 82.88           C  
ATOM   1338  N   CYS B 175     -12.005 -30.438 -13.901  1.00 84.20           N  
ATOM   1339  CA  CYS B 175     -11.456 -31.245 -12.816  1.00 84.20           C  
ATOM   1340  C   CYS B 175     -11.671 -32.731 -13.080  1.00 84.20           C  
ATOM   1341  O   CYS B 175     -12.594 -33.110 -13.803  1.00 84.20           O  
ATOM   1342  CB  CYS B 175     -12.097 -30.857 -11.484  1.00 84.20           C  
ATOM   1343  SG  CYS B 175     -11.726 -29.167 -10.964  1.00 84.20           S  
ATOM   1344  N   PRO B 176     -10.737 -33.460 -12.568  1.00 80.01           N  
ATOM   1345  CA  PRO B 176     -10.875 -34.901 -12.799  1.00 80.01           C  
ATOM   1346  C   PRO B 176     -12.186 -35.463 -12.251  1.00 80.01           C  
ATOM   1347  O   PRO B 176     -12.768 -34.892 -11.326  1.00 80.01           O  
ATOM   1348  CB  PRO B 176      -9.674 -35.492 -12.055  1.00 80.01           C  
ATOM   1349  CG  PRO B 176      -8.955 -34.310 -11.490  1.00 80.01           C  
ATOM   1350  CD  PRO B 176      -9.743 -33.074 -11.812  1.00 80.01           C  
ATOM   1351  N   SER B 177     -12.654 -36.549 -12.886  1.00 68.02           N  
ATOM   1352  CA  SER B 177     -13.938 -37.195 -12.630  1.00 68.02           C  
ATOM   1353  C   SER B 177     -14.027 -37.697 -11.193  1.00 68.02           C  
ATOM   1354  O   SER B 177     -13.077 -38.290 -10.677  1.00 68.02           O  
ATOM   1355  CB  SER B 177     -14.155 -38.358 -13.600  1.00 68.02           C  
ATOM   1356  OG  SER B 177     -14.210 -37.893 -14.938  1.00 68.02           O  
ATOM   1357  N   GLY B 178     -15.087 -37.401 -10.487  1.00 62.65           N  
ATOM   1358  CA  GLY B 178     -15.483 -37.900  -9.180  1.00 62.65           C  
ATOM   1359  C   GLY B 178     -14.994 -37.032  -8.036  1.00 62.65           C  
ATOM   1360  O   GLY B 178     -15.099 -37.416  -6.869  1.00 62.65           O  
ATOM   1361  N   SER B 179     -14.191 -36.092  -8.439  1.00 63.36           N  
ATOM   1362  CA  SER B 179     -13.617 -35.366  -7.312  1.00 63.36           C  
ATOM   1363  C   SER B 179     -14.641 -34.434  -6.675  1.00 63.36           C  
ATOM   1364  O   SER B 179     -15.314 -33.671  -7.372  1.00 63.36           O  
ATOM   1365  CB  SER B 179     -12.394 -34.564  -7.757  1.00 63.36           C  
ATOM   1366  OG  SER B 179     -12.748 -33.613  -8.747  1.00 63.36           O  
ATOM   1367  N   ASN B 180     -15.168 -34.934  -5.609  1.00 64.00           N  
ATOM   1368  CA  ASN B 180     -15.999 -34.063  -4.786  1.00 64.00           C  
ATOM   1369  C   ASN B 180     -15.225 -32.838  -4.309  1.00 64.00           C  
ATOM   1370  O   ASN B 180     -13.995 -32.865  -4.235  1.00 64.00           O  
ATOM   1371  CB  ASN B 180     -16.564 -34.832  -3.590  1.00 64.00           C  
ATOM   1372  CG  ASN B 180     -17.670 -35.793  -3.984  1.00 64.00           C  
ATOM   1373  ND2 ASN B 180     -18.073 -36.647  -3.051  1.00 64.00           N  
ATOM   1374  OD1 ASN B 180     -18.157 -35.766  -5.117  1.00 64.00           O  
ATOM   1375  N   ILE B 181     -15.861 -31.709  -4.249  1.00 63.29           N  
ATOM   1376  CA  ILE B 181     -15.304 -30.416  -3.864  1.00 63.29           C  
ATOM   1377  C   ILE B 181     -14.425 -30.582  -2.626  1.00 63.29           C  
ATOM   1378  O   ILE B 181     -13.316 -30.046  -2.569  1.00 63.29           O  
ATOM   1379  CB  ILE B 181     -16.418 -29.379  -3.596  1.00 63.29           C  
ATOM   1380  CG1 ILE B 181     -17.232 -29.128  -4.871  1.00 63.29           C  
ATOM   1381  CG2 ILE B 181     -15.822 -28.074  -3.061  1.00 63.29           C  
ATOM   1382  CD1 ILE B 181     -18.516 -28.344  -4.641  1.00 63.29           C  
ATOM   1383  N   ILE B 182     -14.829 -31.408  -1.750  1.00 64.34           N  
ATOM   1384  CA  ILE B 182     -14.118 -31.571  -0.485  1.00 64.34           C  
ATOM   1385  C   ILE B 182     -12.839 -32.374  -0.712  1.00 64.34           C  
ATOM   1386  O   ILE B 182     -11.791 -32.053  -0.148  1.00 64.34           O  
ATOM   1387  CB  ILE B 182     -15.005 -32.262   0.575  1.00 64.34           C  
ATOM   1388  CG1 ILE B 182     -16.230 -31.396   0.893  1.00 64.34           C  
ATOM   1389  CG2 ILE B 182     -14.198 -32.556   1.844  1.00 64.34           C  
ATOM   1390  CD1 ILE B 182     -17.193 -32.030   1.887  1.00 64.34           C  
ATOM   1391  N   SER B 183     -12.979 -33.323  -1.515  1.00 68.70           N  
ATOM   1392  CA  SER B 183     -11.799 -34.136  -1.793  1.00 68.70           C  
ATOM   1393  C   SER B 183     -10.716 -33.319  -2.490  1.00 68.70           C  
ATOM   1394  O   SER B 183      -9.530 -33.465  -2.190  1.00 68.70           O  
ATOM   1395  CB  SER B 183     -12.171 -35.343  -2.654  1.00 68.70           C  
ATOM   1396  OG  SER B 183     -12.569 -34.933  -3.951  1.00 68.70           O  
ATOM   1397  N   ASN B 184     -11.186 -32.492  -3.373  1.00 66.54           N  
ATOM   1398  CA  ASN B 184     -10.232 -31.668  -4.107  1.00 66.54           C  
ATOM   1399  C   ASN B 184      -9.567 -30.637  -3.200  1.00 66.54           C  
ATOM   1400  O   ASN B 184      -8.437 -30.216  -3.454  1.00 66.54           O  
ATOM   1401  CB  ASN B 184     -10.916 -30.974  -5.287  1.00 66.54           C  
ATOM   1402  CG  ASN B 184     -11.085 -31.889  -6.484  1.00 66.54           C  
ATOM   1403  ND2 ASN B 184     -11.787 -31.408  -7.504  1.00 66.54           N  
ATOM   1404  OD1 ASN B 184     -10.589 -33.019  -6.493  1.00 66.54           O  
ATOM   1405  N   LEU B 185     -10.298 -30.248  -2.229  1.00 65.62           N  
ATOM   1406  CA  LEU B 185      -9.742 -29.284  -1.285  1.00 65.62           C  
ATOM   1407  C   LEU B 185      -8.615 -29.909  -0.471  1.00 65.62           C  
ATOM   1408  O   LEU B 185      -7.653 -29.227  -0.109  1.00 65.62           O  
ATOM   1409  CB  LEU B 185     -10.834 -28.760  -0.348  1.00 65.62           C  
ATOM   1410  CG  LEU B 185     -10.682 -27.315   0.130  1.00 65.62           C  
ATOM   1411  CD1 LEU B 185     -11.482 -26.374  -0.763  1.00 65.62           C  
ATOM   1412  CD2 LEU B 185     -11.121 -27.184   1.584  1.00 65.62           C  
ATOM   1413  N   PHE B 186      -8.760 -31.230  -0.329  1.00 67.94           N  
ATOM   1414  CA  PHE B 186      -7.776 -31.884   0.525  1.00 67.94           C  
ATOM   1415  C   PHE B 186      -6.689 -32.548  -0.313  1.00 67.94           C  
ATOM   1416  O   PHE B 186      -5.694 -33.036   0.227  1.00 67.94           O  
ATOM   1417  CB  PHE B 186      -8.450 -32.921   1.429  1.00 67.94           C  
ATOM   1418  CG  PHE B 186      -9.346 -32.320   2.478  1.00 67.94           C  
ATOM   1419  CD1 PHE B 186      -8.808 -31.691   3.594  1.00 67.94           C  
ATOM   1420  CD2 PHE B 186     -10.727 -32.383   2.348  1.00 67.94           C  
ATOM   1421  CE1 PHE B 186      -9.635 -31.134   4.567  1.00 67.94           C  
ATOM   1422  CE2 PHE B 186     -11.560 -31.829   3.315  1.00 67.94           C  
ATOM   1423  CZ  PHE B 186     -11.012 -31.206   4.424  1.00 67.94           C  
ATOM   1424  N   LYS B 187      -7.007 -32.511  -1.548  1.00 75.49           N  
ATOM   1425  CA  LYS B 187      -5.987 -33.033  -2.452  1.00 75.49           C  
ATOM   1426  C   LYS B 187      -4.949 -31.965  -2.786  1.00 75.49           C  
ATOM   1427  O   LYS B 187      -5.222 -30.769  -2.668  1.00 75.49           O  
ATOM   1428  CB  LYS B 187      -6.626 -33.563  -3.736  1.00 75.49           C  
ATOM   1429  CG  LYS B 187      -7.164 -34.982  -3.620  1.00 75.49           C  
ATOM   1430  CD  LYS B 187      -7.727 -35.477  -4.946  1.00 75.49           C  
ATOM   1431  CE  LYS B 187      -8.335 -36.866  -4.812  1.00 75.49           C  
ATOM   1432  NZ  LYS B 187      -8.964 -37.320  -6.088  1.00 75.49           N  
ATOM   1433  N   GLU B 188      -3.776 -32.381  -3.035  1.00 81.53           N  
ATOM   1434  CA  GLU B 188      -2.711 -31.475  -3.455  1.00 81.53           C  
ATOM   1435  C   GLU B 188      -3.076 -30.758  -4.752  1.00 81.53           C  
ATOM   1436  O   GLU B 188      -3.700 -31.346  -5.638  1.00 81.53           O  
ATOM   1437  CB  GLU B 188      -1.394 -32.238  -3.629  1.00 81.53           C  
ATOM   1438  CG  GLU B 188      -0.788 -32.724  -2.320  1.00 81.53           C  
ATOM   1439  CD  GLU B 188       0.482 -33.536  -2.512  1.00 81.53           C  
ATOM   1440  OE1 GLU B 188       1.143 -33.879  -1.505  1.00 81.53           O  
ATOM   1441  OE2 GLU B 188       0.823 -33.830  -3.680  1.00 81.53           O  
ATOM   1442  N   ASP B 189      -2.796 -29.472  -4.788  1.00 85.51           N  
ATOM   1443  CA  ASP B 189      -3.067 -28.700  -5.997  1.00 85.51           C  
ATOM   1444  C   ASP B 189      -2.031 -28.994  -7.081  1.00 85.51           C  
ATOM   1445  O   ASP B 189      -1.063 -29.719  -6.841  1.00 85.51           O  
ATOM   1446  CB  ASP B 189      -3.088 -27.202  -5.684  1.00 85.51           C  
ATOM   1447  CG  ASP B 189      -1.800 -26.711  -5.047  1.00 85.51           C  
ATOM   1448  OD1 ASP B 189      -0.727 -26.821  -5.678  1.00 85.51           O  
ATOM   1449  OD2 ASP B 189      -1.859 -26.213  -3.903  1.00 85.51           O  
ATOM   1450  N   CYS B 190      -2.244 -28.483  -8.185  1.00 89.55           N  
ATOM   1451  CA  CYS B 190      -1.417 -28.803  -9.343  1.00 89.55           C  
ATOM   1452  C   CYS B 190      -0.006 -28.253  -9.173  1.00 89.55           C  
ATOM   1453  O   CYS B 190       0.963 -28.867  -9.622  1.00 89.55           O  
ATOM   1454  CB  CYS B 190      -2.042 -28.243 -10.620  1.00 89.55           C  
ATOM   1455  SG  CYS B 190      -3.534 -29.116 -11.143  1.00 89.55           S  
ATOM   1456  N   HIS B 191       0.100 -27.110  -8.517  1.00 90.05           N  
ATOM   1457  CA  HIS B 191       1.426 -26.553  -8.276  1.00 90.05           C  
ATOM   1458  C   HIS B 191       2.256 -27.473  -7.387  1.00 90.05           C  
ATOM   1459  O   HIS B 191       3.431 -27.723  -7.669  1.00 90.05           O  
ATOM   1460  CB  HIS B 191       1.319 -25.167  -7.640  1.00 90.05           C  
ATOM   1461  CG  HIS B 191       1.109 -24.066  -8.632  1.00 90.05           C  
ATOM   1462  CD2 HIS B 191       0.649 -24.092  -9.904  1.00 90.05           C  
ATOM   1463  ND1 HIS B 191       1.390 -22.747  -8.349  1.00 90.05           N  
ATOM   1464  CE1 HIS B 191       1.110 -22.007  -9.408  1.00 90.05           C  
ATOM   1465  NE2 HIS B 191       0.659 -22.799 -10.366  1.00 90.05           N  
ATOM   1466  N   GLN B 192       1.679 -28.002  -6.386  1.00 88.04           N  
ATOM   1467  CA  GLN B 192       2.371 -28.928  -5.494  1.00 88.04           C  
ATOM   1468  C   GLN B 192       2.724 -30.226  -6.214  1.00 88.04           C  
ATOM   1469  O   GLN B 192       3.817 -30.766  -6.032  1.00 88.04           O  
ATOM   1470  CB  GLN B 192       1.516 -29.226  -4.261  1.00 88.04           C  
ATOM   1471  CG  GLN B 192       1.488 -28.094  -3.243  1.00 88.04           C  
ATOM   1472  CD  GLN B 192       0.560 -28.376  -2.077  1.00 88.04           C  
ATOM   1473  NE2 GLN B 192       0.647 -27.552  -1.038  1.00 88.04           N  
ATOM   1474  OE1 GLN B 192      -0.229 -29.326  -2.109  1.00 88.04           O  
ATOM   1475  N   LYS B 193       1.810 -30.678  -6.993  1.00 89.94           N  
ATOM   1476  CA  LYS B 193       2.040 -31.909  -7.742  1.00 89.94           C  
ATOM   1477  C   LYS B 193       3.186 -31.742  -8.736  1.00 89.94           C  
ATOM   1478  O   LYS B 193       3.986 -32.660  -8.929  1.00 89.94           O  
ATOM   1479  CB  LYS B 193       0.768 -32.337  -8.476  1.00 89.94           C  
ATOM   1480  CG  LYS B 193      -0.329 -32.860  -7.560  1.00 89.94           C  
ATOM   1481  CD  LYS B 193      -0.027 -34.273  -7.076  1.00 89.94           C  
ATOM   1482  CE  LYS B 193      -1.186 -34.851  -6.277  1.00 89.94           C  
ATOM   1483  NZ  LYS B 193      -0.929 -36.266  -5.872  1.00 89.94           N  
ATOM   1484  N   ILE B 194       3.240 -30.558  -9.330  1.00 91.34           N  
ATOM   1485  CA  ILE B 194       4.305 -30.266 -10.282  1.00 91.34           C  
ATOM   1486  C   ILE B 194       5.646 -30.199  -9.553  1.00 91.34           C  
ATOM   1487  O   ILE B 194       6.639 -30.766 -10.013  1.00 91.34           O  
ATOM   1488  CB  ILE B 194       4.041 -28.946 -11.039  1.00 91.34           C  
ATOM   1489  CG1 ILE B 194       2.852 -29.107 -11.994  1.00 91.34           C  
ATOM   1490  CG2 ILE B 194       5.294 -28.497 -11.797  1.00 91.34           C  
ATOM   1491  CD1 ILE B 194       2.372 -27.800 -12.612  1.00 91.34           C  
ATOM   1492  N   ASP B 195       5.649 -29.595  -8.449  1.00 91.37           N  
ATOM   1493  CA  ASP B 195       6.869 -29.534  -7.649  1.00 91.37           C  
ATOM   1494  C   ASP B 195       7.303 -30.928  -7.203  1.00 91.37           C  
ATOM   1495  O   ASP B 195       8.491 -31.255  -7.240  1.00 91.37           O  
ATOM   1496  CB  ASP B 195       6.666 -28.629  -6.431  1.00 91.37           C  
ATOM   1497  CG  ASP B 195       6.724 -27.152  -6.774  1.00 91.37           C  
ATOM   1498  OD1 ASP B 195       7.306 -26.789  -7.818  1.00 91.37           O  
ATOM   1499  OD2 ASP B 195       6.185 -26.341  -5.990  1.00 91.37           O  
ATOM   1500  N   ASP B 196       6.350 -31.702  -6.787  1.00 90.96           N  
ATOM   1501  CA  ASP B 196       6.658 -33.060  -6.347  1.00 90.96           C  
ATOM   1502  C   ASP B 196       7.213 -33.896  -7.499  1.00 90.96           C  
ATOM   1503  O   ASP B 196       8.109 -34.720  -7.299  1.00 90.96           O  
ATOM   1504  CB  ASP B 196       5.412 -33.731  -5.763  1.00 90.96           C  
ATOM   1505  CG  ASP B 196       5.718 -35.050  -5.076  1.00 90.96           C  
ATOM   1506  OD1 ASP B 196       6.689 -35.121  -4.294  1.00 90.96           O  
ATOM   1507  OD2 ASP B 196       4.980 -36.029  -5.321  1.00 90.96           O  
ATOM   1508  N   LEU B 197       6.732 -33.683  -8.646  1.00 90.07           N  
ATOM   1509  CA  LEU B 197       7.190 -34.412  -9.824  1.00 90.07           C  
ATOM   1510  C   LEU B 197       8.661 -34.126 -10.103  1.00 90.07           C  
ATOM   1511  O   LEU B 197       9.416 -35.032 -10.462  1.00 90.07           O  
ATOM   1512  CB  LEU B 197       6.345 -34.043 -11.045  1.00 90.07           C  
ATOM   1513  CG  LEU B 197       6.589 -34.863 -12.313  1.00 90.07           C  
ATOM   1514  CD1 LEU B 197       6.018 -36.269 -12.152  1.00 90.07           C  
ATOM   1515  CD2 LEU B 197       5.981 -34.169 -13.526  1.00 90.07           C  
ATOM   1516  N   PHE B 198       9.118 -32.887  -9.857  1.00 90.15           N  
ATOM   1517  CA  PHE B 198      10.465 -32.475 -10.234  1.00 90.15           C  
ATOM   1518  C   PHE B 198      11.389 -32.474  -9.023  1.00 90.15           C  
ATOM   1519  O   PHE B 198      12.589 -32.221  -9.150  1.00 90.15           O  
ATOM   1520  CB  PHE B 198      10.443 -31.086 -10.880  1.00 90.15           C  
ATOM   1521  CG  PHE B 198       9.941 -31.083 -12.298  1.00 90.15           C  
ATOM   1522  CD1 PHE B 198      10.774 -31.456 -13.346  1.00 90.15           C  
ATOM   1523  CD2 PHE B 198       8.635 -30.707 -12.583  1.00 90.15           C  
ATOM   1524  CE1 PHE B 198      10.311 -31.454 -14.659  1.00 90.15           C  
ATOM   1525  CE2 PHE B 198       8.166 -30.703 -13.894  1.00 90.15           C  
ATOM   1526  CZ  PHE B 198       9.005 -31.076 -14.930  1.00 90.15           C  
ATOM   1527  N   SER B 199      10.838 -32.688  -7.844  1.00 87.20           N  
ATOM   1528  CA  SER B 199      11.681 -32.776  -6.657  1.00 87.20           C  
ATOM   1529  C   SER B 199      11.650 -34.178  -6.058  1.00 87.20           C  
ATOM   1530  O   SER B 199      12.657 -34.890  -6.079  1.00 87.20           O  
ATOM   1531  CB  SER B 199      11.240 -31.754  -5.608  1.00 87.20           C  
ATOM   1532  OG  SER B 199       9.901 -31.992  -5.207  1.00 87.20           O  
ATOM   1533  N   GLY B 200      10.462 -34.746  -5.690  1.00 85.38           N  
ATOM   1534  CA  GLY B 200      10.329 -36.045  -5.051  1.00 85.38           C  
ATOM   1535  C   GLY B 200      10.232 -37.190  -6.042  1.00 85.38           C  
ATOM   1536  O   GLY B 200      10.653 -38.310  -5.747  1.00 85.38           O  
ATOM   1537  N   LYS B 201       9.677 -36.972  -7.160  1.00 88.51           N  
ATOM   1538  CA  LYS B 201       9.451 -38.033  -8.137  1.00 88.51           C  
ATOM   1539  C   LYS B 201      10.332 -37.842  -9.369  1.00 88.51           C  
ATOM   1540  O   LYS B 201       9.987 -38.300 -10.460  1.00 88.51           O  
ATOM   1541  CB  LYS B 201       7.979 -38.081  -8.546  1.00 88.51           C  
ATOM   1542  CG  LYS B 201       7.034 -38.468  -7.419  1.00 88.51           C  
ATOM   1543  CD  LYS B 201       5.599 -38.600  -7.911  1.00 88.51           C  
ATOM   1544  CE  LYS B 201       4.652 -38.986  -6.783  1.00 88.51           C  
ATOM   1545  NZ  LYS B 201       3.239 -39.087  -7.256  1.00 88.51           N  
ATOM   1546  N   LEU B 202      11.441 -37.213  -9.219  1.00 88.53           N  
ATOM   1547  CA  LEU B 202      12.370 -36.953 -10.312  1.00 88.53           C  
ATOM   1548  C   LEU B 202      12.890 -38.259 -10.905  1.00 88.53           C  
ATOM   1549  O   LEU B 202      13.246 -38.312 -12.085  1.00 88.53           O  
ATOM   1550  CB  LEU B 202      13.543 -36.097  -9.827  1.00 88.53           C  
ATOM   1551  CG  LEU B 202      14.431 -35.486 -10.912  1.00 88.53           C  
ATOM   1552  CD1 LEU B 202      13.648 -34.454 -11.717  1.00 88.53           C  
ATOM   1553  CD2 LEU B 202      15.675 -34.858 -10.294  1.00 88.53           C  
ATOM   1554  N   TYR B 203      12.865 -39.314 -10.106  1.00 89.28           N  
ATOM   1555  CA  TYR B 203      13.340 -40.612 -10.571  1.00 89.28           C  
ATOM   1556  C   TYR B 203      12.469 -41.139 -11.705  1.00 89.28           C  
ATOM   1557  O   TYR B 203      12.965 -41.795 -12.623  1.00 89.28           O  
ATOM   1558  CB  TYR B 203      13.364 -41.621  -9.418  1.00 89.28           C  
ATOM   1559  CG  TYR B 203      11.999 -42.143  -9.041  1.00 89.28           C  
ATOM   1560  CD1 TYR B 203      11.262 -41.547  -8.020  1.00 89.28           C  
ATOM   1561  CD2 TYR B 203      11.444 -43.233  -9.703  1.00 89.28           C  
ATOM   1562  CE1 TYR B 203      10.005 -42.026  -7.667  1.00 89.28           C  
ATOM   1563  CE2 TYR B 203      10.188 -43.720  -9.358  1.00 89.28           C  
ATOM   1564  CZ  TYR B 203       9.476 -43.111  -8.341  1.00 89.28           C  
ATOM   1565  OH  TYR B 203       8.232 -43.589  -7.996  1.00 89.28           O  
ATOM   1566  N   LEU B 204      11.267 -40.809 -11.692  1.00 89.00           N  
ATOM   1567  CA  LEU B 204      10.382 -41.243 -12.769  1.00 89.00           C  
ATOM   1568  C   LEU B 204      10.801 -40.624 -14.098  1.00 89.00           C  
ATOM   1569  O   LEU B 204      10.839 -41.309 -15.122  1.00 89.00           O  
ATOM   1570  CB  LEU B 204       8.931 -40.871 -12.453  1.00 89.00           C  
ATOM   1571  CG  LEU B 204       8.288 -41.591 -11.267  1.00 89.00           C  
ATOM   1572  CD1 LEU B 204       6.890 -41.042 -11.007  1.00 89.00           C  
ATOM   1573  CD2 LEU B 204       8.240 -43.095 -11.516  1.00 89.00           C  
ATOM   1574  N   ILE B 205      11.151 -39.382 -14.071  1.00 88.24           N  
ATOM   1575  CA  ILE B 205      11.627 -38.688 -15.261  1.00 88.24           C  
ATOM   1576  C   ILE B 205      12.977 -39.262 -15.689  1.00 88.24           C  
ATOM   1577  O   ILE B 205      13.229 -39.450 -16.882  1.00 88.24           O  
ATOM   1578  CB  ILE B 205      11.746 -37.166 -15.019  1.00 88.24           C  
ATOM   1579  CG1 ILE B 205      10.375 -36.572 -14.674  1.00 88.24           C  
ATOM   1580  CG2 ILE B 205      12.353 -36.470 -16.240  1.00 88.24           C  
ATOM   1581  CD1 ILE B 205      10.423 -35.110 -14.250  1.00 88.24           C  
ATOM   1582  N   GLY B 206      13.750 -39.552 -14.678  1.00 88.66           N  
ATOM   1583  CA  GLY B 206      15.029 -40.181 -14.967  1.00 88.66           C  
ATOM   1584  C   GLY B 206      14.890 -41.542 -15.623  1.00 88.66           C  
ATOM   1585  O   GLY B 206      15.587 -41.842 -16.595  1.00 88.66           O  
ATOM   1586  N   ILE B 207      13.949 -42.347 -15.135  1.00 90.86           N  
ATOM   1587  CA  ILE B 207      13.710 -43.671 -15.701  1.00 90.86           C  
ATOM   1588  C   ILE B 207      13.228 -43.537 -17.143  1.00 90.86           C  
ATOM   1589  O   ILE B 207      13.715 -44.236 -18.034  1.00 90.86           O  
ATOM   1590  CB  ILE B 207      12.683 -44.465 -14.863  1.00 90.86           C  
ATOM   1591  CG1 ILE B 207      13.292 -44.875 -13.517  1.00 90.86           C  
ATOM   1592  CG2 ILE B 207      12.188 -45.692 -15.637  1.00 90.86           C  
ATOM   1593  CD1 ILE B 207      12.294 -45.495 -12.550  1.00 90.86           C  
ATOM   1594  N   ALA B 208      12.360 -42.631 -17.379  1.00 89.67           N  
ATOM   1595  CA  ALA B 208      11.860 -42.412 -18.735  1.00 89.67           C  
ATOM   1596  C   ALA B 208      12.982 -41.963 -19.666  1.00 89.67           C  
ATOM   1597  O   ALA B 208      13.074 -42.426 -20.806  1.00 89.67           O  
ATOM   1598  CB  ALA B 208      10.734 -41.381 -18.726  1.00 89.67           C  
ATOM   1599  N   ALA B 209      13.820 -41.080 -19.162  1.00 89.15           N  
ATOM   1600  CA  ALA B 209      14.946 -40.590 -19.954  1.00 89.15           C  
ATOM   1601  C   ALA B 209      15.911 -41.721 -20.295  1.00 89.15           C  
ATOM   1602  O   ALA B 209      16.391 -41.817 -21.426  1.00 89.15           O  
ATOM   1603  CB  ALA B 209      15.677 -39.477 -19.206  1.00 89.15           C  
ATOM   1604  N   ILE B 210      16.157 -42.599 -19.397  1.00 90.73           N  
ATOM   1605  CA  ILE B 210      17.070 -43.717 -19.605  1.00 90.73           C  
ATOM   1606  C   ILE B 210      16.463 -44.701 -20.602  1.00 90.73           C  
ATOM   1607  O   ILE B 210      17.161 -45.216 -21.479  1.00 90.73           O  
ATOM   1608  CB  ILE B 210      17.397 -44.434 -18.276  1.00 90.73           C  
ATOM   1609  CG1 ILE B 210      18.276 -43.543 -17.390  1.00 90.73           C  
ATOM   1610  CG2 ILE B 210      18.075 -45.781 -18.540  1.00 90.73           C  
ATOM   1611  CD1 ILE B 210      18.495 -44.089 -15.985  1.00 90.73           C  
ATOM   1612  N   VAL B 211      15.158 -44.957 -20.499  1.00 90.97           N  
ATOM   1613  CA  VAL B 211      14.481 -45.851 -21.432  1.00 90.97           C  
ATOM   1614  C   VAL B 211      14.617 -45.314 -22.855  1.00 90.97           C  
ATOM   1615  O   VAL B 211      14.973 -46.057 -23.774  1.00 90.97           O  
ATOM   1616  CB  VAL B 211      12.988 -46.025 -21.070  1.00 90.97           C  
ATOM   1617  CG1 VAL B 211      12.229 -46.693 -22.216  1.00 90.97           C  
ATOM   1618  CG2 VAL B 211      12.844 -46.837 -19.784  1.00 90.97           C  
ATOM   1619  N   VAL B 212      14.427 -44.031 -22.979  1.00 88.65           N  
ATOM   1620  CA  VAL B 212      14.551 -43.410 -24.293  1.00 88.65           C  
ATOM   1621  C   VAL B 212      15.994 -43.517 -24.782  1.00 88.65           C  
ATOM   1622  O   VAL B 212      16.238 -43.815 -25.954  1.00 88.65           O  
ATOM   1623  CB  VAL B 212      14.106 -41.931 -24.267  1.00 88.65           C  
ATOM   1624  CG1 VAL B 212      14.477 -41.232 -25.574  1.00 88.65           C  
ATOM   1625  CG2 VAL B 212      12.602 -41.832 -24.012  1.00 88.65           C  
ATOM   1626  N   ALA B 213      16.907 -43.376 -23.900  1.00 89.41           N  
ATOM   1627  CA  ALA B 213      18.321 -43.467 -24.253  1.00 89.41           C  
ATOM   1628  C   ALA B 213      18.685 -44.880 -24.700  1.00 89.41           C  
ATOM   1629  O   ALA B 213      19.403 -45.060 -25.687  1.00 89.41           O  
ATOM   1630  CB  ALA B 213      19.193 -43.045 -23.072  1.00 89.41           C  
ATOM   1631  N   VAL B 214      18.183 -45.871 -24.037  1.00 90.51           N  
ATOM   1632  CA  VAL B 214      18.471 -47.266 -24.359  1.00 90.51           C  
ATOM   1633  C   VAL B 214      17.878 -47.615 -25.721  1.00 90.51           C  
ATOM   1634  O   VAL B 214      18.522 -48.284 -26.533  1.00 90.51           O  
ATOM   1635  CB  VAL B 214      17.922 -48.222 -23.277  1.00 90.51           C  
ATOM   1636  CG1 VAL B 214      18.002 -49.673 -23.748  1.00 90.51           C  
ATOM   1637  CG2 VAL B 214      18.685 -48.040 -21.967  1.00 90.51           C  
ATOM   1638  N   ILE B 215      16.698 -47.137 -26.004  1.00 86.53           N  
ATOM   1639  CA  ILE B 215      16.063 -47.382 -27.294  1.00 86.53           C  
ATOM   1640  C   ILE B 215      16.877 -46.723 -28.404  1.00 86.53           C  
ATOM   1641  O   ILE B 215      17.056 -47.301 -29.479  1.00 86.53           O  
ATOM   1642  CB  ILE B 215      14.608 -46.861 -27.314  1.00 86.53           C  
ATOM   1643  CG1 ILE B 215      13.735 -47.674 -26.352  1.00 86.53           C  
ATOM   1644  CG2 ILE B 215      14.040 -46.902 -28.736  1.00 86.53           C  
ATOM   1645  CD1 ILE B 215      12.351 -47.084 -26.122  1.00 86.53           C  
ATOM   1646  N   MET B 216      17.411 -45.569 -28.083  1.00 87.91           N  
ATOM   1647  CA  MET B 216      18.216 -44.862 -29.074  1.00 87.91           C  
ATOM   1648  C   MET B 216      19.511 -45.613 -29.361  1.00 87.91           C  
ATOM   1649  O   MET B 216      19.921 -45.736 -30.517  1.00 87.91           O  
ATOM   1650  CB  MET B 216      18.529 -43.441 -28.599  1.00 87.91           C  
ATOM   1651  CG  MET B 216      17.355 -42.484 -28.715  1.00 87.91           C  
ATOM   1652  SD  MET B 216      17.793 -40.772 -28.220  1.00 87.91           S  
ATOM   1653  CE  MET B 216      16.266 -39.904 -28.682  1.00 87.91           C  
ATOM   1654  N   ILE B 217      20.134 -46.127 -28.386  1.00 88.98           N  
ATOM   1655  CA  ILE B 217      21.375 -46.876 -28.542  1.00 88.98           C  
ATOM   1656  C   ILE B 217      21.109 -48.159 -29.327  1.00 88.98           C  
ATOM   1657  O   ILE B 217      21.879 -48.519 -30.220  1.00 88.98           O  
ATOM   1658  CB  ILE B 217      22.011 -47.207 -27.173  1.00 88.98           C  
ATOM   1659  CG1 ILE B 217      22.495 -45.926 -26.486  1.00 88.98           C  
ATOM   1660  CG2 ILE B 217      23.159 -48.207 -27.339  1.00 88.98           C  
ATOM   1661  CD1 ILE B 217      22.957 -46.130 -25.050  1.00 88.98           C  
ATOM   1662  N   PHE B 218      20.041 -48.764 -28.977  1.00 87.90           N  
ATOM   1663  CA  PHE B 218      19.670 -49.981 -29.689  1.00 87.90           C  
ATOM   1664  C   PHE B 218      19.453 -49.698 -31.170  1.00 87.90           C  
ATOM   1665  O   PHE B 218      19.924 -50.448 -32.028  1.00 87.90           O  
ATOM   1666  CB  PHE B 218      18.406 -50.597 -29.081  1.00 87.90           C  
ATOM   1667  CG  PHE B 218      18.157 -52.018 -29.509  1.00 87.90           C  
ATOM   1668  CD1 PHE B 218      17.211 -52.308 -30.485  1.00 87.90           C  
ATOM   1669  CD2 PHE B 218      18.869 -53.063 -28.936  1.00 87.90           C  
ATOM   1670  CE1 PHE B 218      16.978 -53.623 -30.883  1.00 87.90           C  
ATOM   1671  CE2 PHE B 218      18.642 -54.380 -29.328  1.00 87.90           C  
ATOM   1672  CZ  PHE B 218      17.696 -54.657 -30.301  1.00 87.90           C  
ATOM   1673  N   GLU B 219      18.791 -48.609 -31.450  1.00 84.74           N  
ATOM   1674  CA  GLU B 219      18.552 -48.234 -32.840  1.00 84.74           C  
ATOM   1675  C   GLU B 219      19.858 -47.892 -33.553  1.00 84.74           C  
ATOM   1676  O   GLU B 219      20.025 -48.198 -34.735  1.00 84.74           O  
ATOM   1677  CB  GLU B 219      17.584 -47.051 -32.920  1.00 84.74           C  
ATOM   1678  CG  GLU B 219      16.142 -47.413 -32.593  1.00 84.74           C  
ATOM   1679  CD  GLU B 219      15.193 -46.227 -32.676  1.00 84.74           C  
ATOM   1680  OE1 GLU B 219      13.965 -46.440 -32.797  1.00 84.74           O  
ATOM   1681  OE2 GLU B 219      15.682 -45.077 -32.621  1.00 84.74           O  
ATOM   1682  N   MET B 220      20.769 -47.285 -32.824  1.00 86.27           N  
ATOM   1683  CA  MET B 220      22.074 -46.968 -33.398  1.00 86.27           C  
ATOM   1684  C   MET B 220      22.838 -48.240 -33.748  1.00 86.27           C  
ATOM   1685  O   MET B 220      23.409 -48.347 -34.835  1.00 86.27           O  
ATOM   1686  CB  MET B 220      22.895 -46.114 -32.430  1.00 86.27           C  
ATOM   1687  CG  MET B 220      22.457 -44.658 -32.374  1.00 86.27           C  
ATOM   1688  SD  MET B 220      23.595 -43.621 -31.378  1.00 86.27           S  
ATOM   1689  CE  MET B 220      23.173 -44.192 -29.709  1.00 86.27           C  
ATOM   1690  N   ILE B 221      22.733 -49.229 -32.927  1.00 86.10           N  
ATOM   1691  CA  ILE B 221      23.437 -50.488 -33.136  1.00 86.10           C  
ATOM   1692  C   ILE B 221      22.828 -51.230 -34.324  1.00 86.10           C  
ATOM   1693  O   ILE B 221      23.548 -51.686 -35.215  1.00 86.10           O  
ATOM   1694  CB  ILE B 221      23.397 -51.375 -31.871  1.00 86.10           C  
ATOM   1695  CG1 ILE B 221      24.209 -50.732 -30.741  1.00 86.10           C  
ATOM   1696  CG2 ILE B 221      23.910 -52.784 -32.183  1.00 86.10           C  
ATOM   1697  CD1 ILE B 221      24.072 -51.441 -29.401  1.00 86.10           C  
ATOM   1698  N   LEU B 222      21.524 -51.244 -34.344  1.00 83.41           N  
ATOM   1699  CA  LEU B 222      20.853 -51.960 -35.424  1.00 83.41           C  
ATOM   1700  C   LEU B 222      21.101 -51.277 -36.764  1.00 83.41           C  
ATOM   1701  O   LEU B 222      21.277 -51.947 -37.784  1.00 83.41           O  
ATOM   1702  CB  LEU B 222      19.349 -52.051 -35.154  1.00 83.41           C  
ATOM   1703  CG  LEU B 222      18.919 -52.981 -34.018  1.00 83.41           C  
ATOM   1704  CD1 LEU B 222      17.405 -52.934 -33.839  1.00 83.41           C  
ATOM   1705  CD2 LEU B 222      19.387 -54.406 -34.288  1.00 83.41           C  
ATOM   1706  N   SER B 223      21.071 -49.950 -36.734  1.00 82.53           N  
ATOM   1707  CA  SER B 223      21.327 -49.210 -37.964  1.00 82.53           C  
ATOM   1708  C   SER B 223      22.750 -49.438 -38.462  1.00 82.53           C  
ATOM   1709  O   SER B 223      22.977 -49.580 -39.665  1.00 82.53           O  
ATOM   1710  CB  SER B 223      21.086 -47.714 -37.751  1.00 82.53           C  
ATOM   1711  OG  SER B 223      19.706 -47.448 -37.568  1.00 82.53           O  
ATOM   1712  N   MET B 224      23.693 -49.565 -37.626  1.00 82.51           N  
ATOM   1713  CA  MET B 224      25.083 -49.803 -38.004  1.00 82.51           C  
ATOM   1714  C   MET B 224      25.272 -51.228 -38.511  1.00 82.51           C  
ATOM   1715  O   MET B 224      25.984 -51.454 -39.492  1.00 82.51           O  
ATOM   1716  CB  MET B 224      26.016 -49.541 -36.821  1.00 82.51           C  
ATOM   1717  CG  MET B 224      27.255 -48.738 -37.183  1.00 82.51           C  
ATOM   1718  SD  MET B 224      28.672 -49.094 -36.073  1.00 82.51           S  
ATOM   1719  CE  MET B 224      29.974 -48.139 -36.900  1.00 82.51           C  
ATOM   1720  N   VAL B 225      24.641 -52.194 -37.894  1.00 82.16           N  
ATOM   1721  CA  VAL B 225      24.736 -53.586 -38.320  1.00 82.16           C  
ATOM   1722  C   VAL B 225      24.129 -53.743 -39.712  1.00 82.16           C  
ATOM   1723  O   VAL B 225      24.681 -54.449 -40.559  1.00 82.16           O  
ATOM   1724  CB  VAL B 225      24.033 -54.535 -37.322  1.00 82.16           C  
ATOM   1725  CG1 VAL B 225      23.931 -55.945 -37.898  1.00 82.16           C  
ATOM   1726  CG2 VAL B 225      24.778 -54.551 -35.988  1.00 82.16           C  
ATOM   1727  N   LEU B 226      23.068 -53.056 -39.895  1.00 80.11           N  
ATOM   1728  CA  LEU B 226      22.423 -53.116 -41.202  1.00 80.11           C  
ATOM   1729  C   LEU B 226      23.281 -52.435 -42.263  1.00 80.11           C  
ATOM   1730  O   LEU B 226      23.411 -52.939 -43.381  1.00 80.11           O  
ATOM   1731  CB  LEU B 226      21.041 -52.461 -41.150  1.00 80.11           C  
ATOM   1732  CG  LEU B 226      20.205 -52.536 -42.427  1.00 80.11           C  
ATOM   1733  CD1 LEU B 226      19.888 -53.988 -42.768  1.00 80.11           C  
ATOM   1734  CD2 LEU B 226      18.923 -51.724 -42.277  1.00 80.11           C  
ATOM   1735  N   CYS B 227      23.814 -51.336 -41.891  1.00 78.99           N  
ATOM   1736  CA  CYS B 227      24.681 -50.611 -42.814  1.00 78.99           C  
ATOM   1737  C   CYS B 227      25.886 -51.457 -43.208  1.00 78.99           C  
ATOM   1738  O   CYS B 227      26.237 -51.534 -44.386  1.00 78.99           O  
ATOM   1739  CB  CYS B 227      25.151 -49.298 -42.188  1.00 78.99           C  
ATOM   1740  SG  CYS B 227      25.894 -48.154 -43.371  1.00 78.99           S  
ATOM   1741  N   CYS B 228      26.452 -52.153 -42.289  1.00 77.21           N  
ATOM   1742  CA  CYS B 228      27.613 -52.996 -42.548  1.00 77.21           C  
ATOM   1743  C   CYS B 228      27.221 -54.239 -43.337  1.00 77.21           C  
ATOM   1744  O   CYS B 228      27.973 -54.694 -44.201  1.00 77.21           O  
ATOM   1745  CB  CYS B 228      28.281 -53.404 -41.235  1.00 77.21           C  
ATOM   1746  SG  CYS B 228      29.102 -52.043 -40.381  1.00 77.21           S  
ATOM   1747  N   GLY B 229      26.088 -54.700 -43.011  1.00 76.63           N  
ATOM   1748  CA  GLY B 229      25.605 -55.851 -43.757  1.00 76.63           C  
ATOM   1749  C   GLY B 229      25.361 -55.552 -45.224  1.00 76.63           C  
ATOM   1750  O   GLY B 229      25.692 -56.363 -46.091  1.00 76.63           O  
ATOM   1751  N   ILE B 230      24.856 -54.417 -45.502  1.00 76.26           N  
ATOM   1752  CA  ILE B 230      24.598 -54.001 -46.877  1.00 76.26           C  
ATOM   1753  C   ILE B 230      25.921 -53.751 -47.597  1.00 76.26           C  
ATOM   1754  O   ILE B 230      26.079 -54.119 -48.763  1.00 76.26           O  
ATOM   1755  CB  ILE B 230      23.713 -52.735 -46.927  1.00 76.26           C  
ATOM   1756  CG1 ILE B 230      22.324 -53.033 -46.353  1.00 76.26           C  
ATOM   1757  CG2 ILE B 230      23.612 -52.204 -48.360  1.00 76.26           C  
ATOM   1758  CD1 ILE B 230      21.485 -51.790 -46.085  1.00 76.26           C  
ATOM   1759  N   ARG B 231      26.843 -53.167 -46.897  1.00 73.78           N  
ATOM   1760  CA  ARG B 231      28.140 -52.876 -47.497  1.00 73.78           C  
ATOM   1761  C   ARG B 231      28.877 -54.162 -47.856  1.00 73.78           C  
ATOM   1762  O   ARG B 231      29.505 -54.249 -48.914  1.00 73.78           O  
ATOM   1763  CB  ARG B 231      28.994 -52.030 -46.550  1.00 73.78           C  
ATOM   1764  CG  ARG B 231      30.243 -51.453 -47.197  1.00 73.78           C  
ATOM   1765  CD  ARG B 231      31.014 -50.559 -46.236  1.00 73.78           C  
ATOM   1766  NE  ARG B 231      32.318 -51.125 -45.901  1.00 73.78           N  
ATOM   1767  CZ  ARG B 231      33.157 -50.618 -45.002  1.00 73.78           C  
ATOM   1768  NH1 ARG B 231      32.843 -49.518 -44.326  1.00 73.78           N  
ATOM   1769  NH2 ARG B 231      34.318 -51.214 -44.776  1.00 73.78           N  
ATOM   1770  N   ASN B 232      28.734 -55.088 -46.934  1.00 72.04           N  
ATOM   1771  CA  ASN B 232      29.426 -56.351 -47.167  1.00 72.04           C  
ATOM   1772  C   ASN B 232      28.760 -57.161 -48.275  1.00 72.04           C  
ATOM   1773  O   ASN B 232      29.422 -57.936 -48.967  1.00 72.04           O  
ATOM   1774  CB  ASN B 232      29.495 -57.172 -45.877  1.00 72.04           C  
ATOM   1775  CG  ASN B 232      30.786 -56.952 -45.113  1.00 72.04           C  
ATOM   1776  ND2 ASN B 232      30.860 -57.501 -43.906  1.00 72.04           N  
ATOM   1777  OD1 ASN B 232      31.707 -56.295 -45.603  1.00 72.04           O  
ATOM   1778  N   SER B 233      27.495 -57.000 -48.318  1.00 64.55           N  
ATOM   1779  CA  SER B 233      26.819 -57.743 -49.377  1.00 64.55           C  
ATOM   1780  C   SER B 233      27.097 -57.128 -50.745  1.00 64.55           C  
ATOM   1781  O   SER B 233      27.011 -57.813 -51.767  1.00 64.55           O  
ATOM   1782  CB  SER B 233      25.312 -57.787 -49.125  1.00 64.55           C  
ATOM   1783  OG  SER B 233      24.752 -56.487 -49.196  1.00 64.55           O  
ATOM   1784  N   SER B 234      27.245 -55.793 -50.730  1.00 57.37           N  
ATOM   1785  CA  SER B 234      27.526 -55.178 -52.022  1.00 57.37           C  
ATOM   1786  C   SER B 234      28.937 -55.508 -52.498  1.00 57.37           C  
ATOM   1787  O   SER B 234      29.237 -55.403 -53.689  1.00 57.37           O  
ATOM   1788  CB  SER B 234      27.347 -53.660 -51.944  1.00 57.37           C  
ATOM   1789  OG  SER B 234      28.483 -53.051 -51.353  1.00 57.37           O  
ATOM   1790  N   VAL B 235      29.850 -55.707 -51.604  1.00 52.24           N  
ATOM   1791  CA  VAL B 235      31.208 -56.003 -52.045  1.00 52.24           C  
ATOM   1792  C   VAL B 235      31.287 -57.444 -52.545  1.00 52.24           C  
ATOM   1793  O   VAL B 235      32.052 -57.748 -53.463  1.00 52.24           O  
ATOM   1794  CB  VAL B 235      32.236 -55.775 -50.914  1.00 52.24           C  
ATOM   1795  CG1 VAL B 235      33.635 -56.188 -51.363  1.00 52.24           C  
ATOM   1796  CG2 VAL B 235      32.222 -54.313 -50.469  1.00 52.24           C  
ATOM   1797  N   TYR B 236      30.482 -58.352 -52.002  1.00 40.16           N  
ATOM   1798  CA  TYR B 236      30.591 -59.669 -52.617  1.00 40.16           C  
ATOM   1799  C   TYR B 236      29.628 -59.805 -53.791  1.00 40.16           C  
ATOM   1800  O   TYR B 236      28.532 -59.238 -53.771  1.00 40.16           O  
ATOM   1801  CB  TYR B 236      30.316 -60.770 -51.587  1.00 40.16           C  
ATOM   1802  CG  TYR B 236      31.430 -60.955 -50.585  1.00 40.16           C  
ATOM   1803  CD1 TYR B 236      32.584 -61.660 -50.919  1.00 40.16           C  
ATOM   1804  CD2 TYR B 236      31.330 -60.426 -49.303  1.00 40.16           C  
ATOM   1805  CE1 TYR B 236      33.611 -61.835 -49.998  1.00 40.16           C  
ATOM   1806  CE2 TYR B 236      32.352 -60.594 -48.374  1.00 40.16           C  
ATOM   1807  CZ  TYR B 236      33.487 -61.299 -48.731  1.00 40.16           C  
ATOM   1808  OH  TYR B 236      34.501 -61.469 -47.815  1.00 40.16           O  
TER   
ATOM   1809  N   CYS C   1      -1.376 -10.015   2.062  1.00 90.95           N  
ATOM   1810  CA  CYS C   1      -0.947  -8.993   3.010  1.00 90.95           C  
ATOM   1811  C   CYS C   1      -1.882  -8.938   4.213  1.00 90.95           C  
ATOM   1812  O   CYS C   1      -1.523  -8.392   5.258  1.00 90.95           O  
ATOM   1813  CB  CYS C   1      -0.891  -7.624   2.333  1.00 90.95           C  
ATOM   1814  SG  CYS C   1       0.629  -7.335   1.401  1.00 90.95           S  
ATOM   1815  N   VAL C   2      -3.067  -9.541   4.110  1.00 95.12           N  
ATOM   1816  CA  VAL C   2      -4.091  -9.379   5.136  1.00 95.12           C  
ATOM   1817  C   VAL C   2      -3.694 -10.154   6.390  1.00 95.12           C  
ATOM   1818  O   VAL C   2      -4.121  -9.816   7.497  1.00 95.12           O  
ATOM   1819  CB  VAL C   2      -5.475  -9.850   4.635  1.00 95.12           C  
ATOM   1820  CG1 VAL C   2      -6.043  -8.867   3.612  1.00 95.12           C  
ATOM   1821  CG2 VAL C   2      -5.376 -11.252   4.035  1.00 95.12           C  
ATOM   1822  N   ILE C   3      -2.837 -11.115   6.243  1.00 95.20           N  
ATOM   1823  CA  ILE C   3      -2.400 -11.932   7.370  1.00 95.20           C  
ATOM   1824  C   ILE C   3      -1.518 -11.100   8.299  1.00 95.20           C  
ATOM   1825  O   ILE C   3      -1.265 -11.492   9.440  1.00 95.20           O  
ATOM   1826  CB  ILE C   3      -1.640 -13.190   6.894  1.00 95.20           C  
ATOM   1827  CG1 ILE C   3      -1.631 -14.257   7.996  1.00 95.20           C  
ATOM   1828  CG2 ILE C   3      -0.214 -12.831   6.467  1.00 95.20           C  
ATOM   1829  CD1 ILE C   3      -1.608 -15.686   7.474  1.00 95.20           C  
ATOM   1830  N   CYS C   4      -1.026 -10.032   7.823  1.00 96.19           N  
ATOM   1831  CA  CYS C   4      -0.198  -9.135   8.620  1.00 96.19           C  
ATOM   1832  C   CYS C   4      -1.035  -8.395   9.656  1.00 96.19           C  
ATOM   1833  O   CYS C   4      -0.493  -7.783  10.577  1.00 96.19           O  
ATOM   1834  CB  CYS C   4       0.522  -8.129   7.722  1.00 96.19           C  
ATOM   1835  SG  CYS C   4       1.678  -8.888   6.560  1.00 96.19           S  
ATOM   1836  N   ASP C   5      -2.282  -8.350   9.596  1.00 95.99           N  
ATOM   1837  CA  ASP C   5      -3.195  -7.799  10.594  1.00 95.99           C  
ATOM   1838  C   ASP C   5      -3.449  -8.801  11.718  1.00 95.99           C  
ATOM   1839  O   ASP C   5      -3.952  -9.901  11.475  1.00 95.99           O  
ATOM   1840  CB  ASP C   5      -4.519  -7.392   9.943  1.00 95.99           C  
ATOM   1841  CG  ASP C   5      -5.400  -6.563  10.860  1.00 95.99           C  
ATOM   1842  OD1 ASP C   5      -5.308  -6.717  12.096  1.00 95.99           O  
ATOM   1843  OD2 ASP C   5      -6.195  -5.751  10.341  1.00 95.99           O  
ATOM   1844  N   PRO C   6      -3.155  -8.406  12.923  1.00 94.97           N  
ATOM   1845  CA  PRO C   6      -3.361  -9.317  14.052  1.00 94.97           C  
ATOM   1846  C   PRO C   6      -4.814  -9.765  14.191  1.00 94.97           C  
ATOM   1847  O   PRO C   6      -5.079 -10.873  14.666  1.00 94.97           O  
ATOM   1848  CB  PRO C   6      -2.930  -8.482  15.261  1.00 94.97           C  
ATOM   1849  CG  PRO C   6      -2.031  -7.429  14.698  1.00 94.97           C  
ATOM   1850  CD  PRO C   6      -2.461  -7.140  13.288  1.00 94.97           C  
ATOM   1851  N   SER C   7      -5.755  -8.931  13.862  1.00 96.41           N  
ATOM   1852  CA  SER C   7      -7.167  -9.287  13.952  1.00 96.41           C  
ATOM   1853  C   SER C   7      -7.497 -10.473  13.051  1.00 96.41           C  
ATOM   1854  O   SER C   7      -8.324 -11.316  13.403  1.00 96.41           O  
ATOM   1855  CB  SER C   7      -8.046  -8.093  13.578  1.00 96.41           C  
ATOM   1856  OG  SER C   7      -7.805  -7.000  14.446  1.00 96.41           O  
ATOM   1857  N   VAL C   8      -6.861 -10.542  11.917  1.00 96.79           N  
ATOM   1858  CA  VAL C   8      -7.083 -11.643  10.985  1.00 96.79           C  
ATOM   1859  C   VAL C   8      -6.515 -12.935  11.565  1.00 96.79           C  
ATOM   1860  O   VAL C   8      -7.165 -13.982  11.520  1.00 96.79           O  
ATOM   1861  CB  VAL C   8      -6.450 -11.354   9.605  1.00 96.79           C  
ATOM   1862  CG1 VAL C   8      -6.520 -12.590   8.709  1.00 96.79           C  
ATOM   1863  CG2 VAL C   8      -7.143 -10.167   8.938  1.00 96.79           C  
ATOM   1864  N   VAL C   9      -5.357 -12.875  12.149  1.00 95.92           N  
ATOM   1865  CA  VAL C   9      -4.719 -14.034  12.765  1.00 95.92           C  
ATOM   1866  C   VAL C   9      -5.588 -14.559  13.904  1.00 95.92           C  
ATOM   1867  O   VAL C   9      -5.804 -15.767  14.024  1.00 95.92           O  
ATOM   1868  CB  VAL C   9      -3.305 -13.694  13.286  1.00 95.92           C  
ATOM   1869  CG1 VAL C   9      -2.687 -14.897  13.996  1.00 95.92           C  
ATOM   1870  CG2 VAL C   9      -2.411 -13.229  12.138  1.00 95.92           C  
ATOM   1871  N   LEU C  10      -6.094 -13.629  14.688  1.00 95.32           N  
ATOM   1872  CA  LEU C  10      -6.957 -14.001  15.803  1.00 95.32           C  
ATOM   1873  C   LEU C  10      -8.244 -14.647  15.302  1.00 95.32           C  
ATOM   1874  O   LEU C  10      -8.726 -15.618  15.890  1.00 95.32           O  
ATOM   1875  CB  LEU C  10      -7.287 -12.775  16.659  1.00 95.32           C  
ATOM   1876  CG  LEU C  10      -6.169 -12.262  17.568  1.00 95.32           C  
ATOM   1877  CD1 LEU C  10      -6.578 -10.945  18.219  1.00 95.32           C  
ATOM   1878  CD2 LEU C  10      -5.819 -13.303  18.625  1.00 95.32           C  
ATOM   1879  N   ALA C  11      -8.824 -14.108  14.251  1.00 95.79           N  
ATOM   1880  CA  ALA C  11     -10.049 -14.663  13.683  1.00 95.79           C  
ATOM   1881  C   ALA C  11      -9.821 -16.078  13.161  1.00 95.79           C  
ATOM   1882  O   ALA C  11     -10.689 -16.943  13.295  1.00 95.79           O  
ATOM   1883  CB  ALA C  11     -10.572 -13.765  12.565  1.00 95.79           C  
ATOM   1884  N   LEU C  12      -8.654 -16.327  12.563  1.00 95.66           N  
ATOM   1885  CA  LEU C  12      -8.328 -17.658  12.062  1.00 95.66           C  
ATOM   1886  C   LEU C  12      -8.150 -18.644  13.211  1.00 95.66           C  
ATOM   1887  O   LEU C  12      -8.577 -19.797  13.117  1.00 95.66           O  
ATOM   1888  CB  LEU C  12      -7.056 -17.613  11.210  1.00 95.66           C  
ATOM   1889  CG  LEU C  12      -7.150 -16.847   9.890  1.00 95.66           C  
ATOM   1890  CD1 LEU C  12      -5.820 -16.907   9.147  1.00 95.66           C  
ATOM   1891  CD2 LEU C  12      -8.276 -17.407   9.026  1.00 95.66           C  
ATOM   1892  N   LYS C  13      -7.593 -18.189  14.326  1.00 95.11           N  
ATOM   1893  CA  LYS C  13      -7.460 -19.030  15.512  1.00 95.11           C  
ATOM   1894  C   LYS C  13      -8.826 -19.364  16.107  1.00 95.11           C  
ATOM   1895  O   LYS C  13      -9.068 -20.500  16.518  1.00 95.11           O  
ATOM   1896  CB  LYS C  13      -6.585 -18.343  16.562  1.00 95.11           C  
ATOM   1897  CG  LYS C  13      -5.103 -18.326  16.219  1.00 95.11           C  
ATOM   1898  CD  LYS C  13      -4.274 -17.735  17.351  1.00 95.11           C  
ATOM   1899  CE  LYS C  13      -2.795 -17.680  16.993  1.00 95.11           C  
ATOM   1900  NZ  LYS C  13      -1.983 -17.062  18.084  1.00 95.11           N  
ATOM   1901  N   SER C  14      -9.634 -18.362  16.160  1.00 95.34           N  
ATOM   1902  CA  SER C  14     -10.987 -18.577  16.662  1.00 95.34           C  
ATOM   1903  C   SER C  14     -11.763 -19.536  15.765  1.00 95.34           C  
ATOM   1904  O   SER C  14     -12.545 -20.355  16.253  1.00 95.34           O  
ATOM   1905  CB  SER C  14     -11.737 -17.248  16.770  1.00 95.34           C  
ATOM   1906  OG  SER C  14     -13.073 -17.457  17.194  1.00 95.34           O  
ATOM   1907  N   LEU C  15     -11.597 -19.424  14.465  1.00 96.07           N  
ATOM   1908  CA  LEU C  15     -12.220 -20.348  13.523  1.00 96.07           C  
ATOM   1909  C   LEU C  15     -11.815 -21.787  13.825  1.00 96.07           C  
ATOM   1910  O   LEU C  15     -12.660 -22.685  13.839  1.00 96.07           O  
ATOM   1911  CB  LEU C  15     -11.837 -19.988  12.086  1.00 96.07           C  
ATOM   1912  CG  LEU C  15     -12.472 -20.837  10.983  1.00 96.07           C  
ATOM   1913  CD1 LEU C  15     -13.971 -20.570  10.905  1.00 96.07           C  
ATOM   1914  CD2 LEU C  15     -11.803 -20.556   9.641  1.00 96.07           C  
ATOM   1915  N   GLU C  16     -10.586 -21.980  14.140  1.00 95.62           N  
ATOM   1916  CA  GLU C  16     -10.044 -23.307  14.416  1.00 95.62           C  
ATOM   1917  C   GLU C  16     -10.523 -23.829  15.767  1.00 95.62           C  
ATOM   1918  O   GLU C  16     -11.029 -24.949  15.862  1.00 95.62           O  
ATOM   1919  CB  GLU C  16      -8.513 -23.283  14.373  1.00 95.62           C  
ATOM   1920  CG  GLU C  16      -7.869 -24.634  14.651  1.00 95.62           C  
ATOM   1921  CD  GLU C  16      -6.350 -24.581  14.669  1.00 95.62           C  
ATOM   1922  OE1 GLU C  16      -5.705 -25.655  14.689  1.00 95.62           O  
ATOM   1923  OE2 GLU C  16      -5.799 -23.457  14.666  1.00 95.62           O  
ATOM   1924  N   LYS C  17     -10.466 -23.023  16.851  1.00 94.62           N  
ATOM   1925  CA  LYS C  17     -10.701 -23.460  18.224  1.00 94.62           C  
ATOM   1926  C   LYS C  17     -12.189 -23.443  18.559  1.00 94.62           C  
ATOM   1927  O   LYS C  17     -12.685 -24.332  19.255  1.00 94.62           O  
ATOM   1928  CB  LYS C  17      -9.933 -22.576  19.207  1.00 94.62           C  
ATOM   1929  CG  LYS C  17      -8.420 -22.673  19.075  1.00 94.62           C  
ATOM   1930  CD  LYS C  17      -7.904 -24.029  19.538  1.00 94.62           C  
ATOM   1931  CE  LYS C  17      -6.385 -24.108  19.457  1.00 94.62           C  
ATOM   1932  NZ  LYS C  17      -5.885 -25.481  19.765  1.00 94.62           N  
ATOM   1933  N   ASP C  18     -12.877 -22.495  17.982  1.00 94.87           N  
ATOM   1934  CA  ASP C  18     -14.247 -22.277  18.434  1.00 94.87           C  
ATOM   1935  C   ASP C  18     -15.253 -22.770  17.396  1.00 94.87           C  
ATOM   1936  O   ASP C  18     -16.248 -23.411  17.743  1.00 94.87           O  
ATOM   1937  CB  ASP C  18     -14.484 -20.795  18.732  1.00 94.87           C  
ATOM   1938  CG  ASP C  18     -13.557 -20.251  19.804  1.00 94.87           C  
ATOM   1939  OD1 ASP C  18     -13.196 -21.000  20.737  1.00 94.87           O  
ATOM   1940  OD2 ASP C  18     -13.187 -19.060  19.717  1.00 94.87           O  
ATOM   1941  N   TYR C  19     -15.009 -22.602  16.155  1.00 95.14           N  
ATOM   1942  CA  TYR C  19     -16.029 -22.863  15.146  1.00 95.14           C  
ATOM   1943  C   TYR C  19     -15.876 -24.262  14.562  1.00 95.14           C  
ATOM   1944  O   TYR C  19     -16.856 -24.998  14.430  1.00 95.14           O  
ATOM   1945  CB  TYR C  19     -15.956 -21.820  14.026  1.00 95.14           C  
ATOM   1946  CG  TYR C  19     -17.186 -21.781  13.152  1.00 95.14           C  
ATOM   1947  CD1 TYR C  19     -17.197 -22.402  11.904  1.00 95.14           C  
ATOM   1948  CD2 TYR C  19     -18.338 -21.124  13.570  1.00 95.14           C  
ATOM   1949  CE1 TYR C  19     -18.326 -22.367  11.093  1.00 95.14           C  
ATOM   1950  CE2 TYR C  19     -19.474 -21.083  12.768  1.00 95.14           C  
ATOM   1951  CZ  TYR C  19     -19.458 -21.707  11.533  1.00 95.14           C  
ATOM   1952  OH  TYR C  19     -20.580 -21.670  10.735  1.00 95.14           O  
ATOM   1953  N   LEU C  20     -14.746 -24.731  14.288  1.00 94.07           N  
ATOM   1954  CA  LEU C  20     -14.509 -25.979  13.570  1.00 94.07           C  
ATOM   1955  C   LEU C  20     -15.015 -27.172  14.375  1.00 94.07           C  
ATOM   1956  O   LEU C  20     -15.652 -28.073  13.823  1.00 94.07           O  
ATOM   1957  CB  LEU C  20     -13.018 -26.150  13.268  1.00 94.07           C  
ATOM   1958  CG  LEU C  20     -12.453 -25.284  12.140  1.00 94.07           C  
ATOM   1959  CD1 LEU C  20     -11.042 -25.740  11.780  1.00 94.07           C  
ATOM   1960  CD2 LEU C  20     -13.364 -25.335  10.919  1.00 94.07           C  
ATOM   1961  N   PRO C  21     -14.733 -27.347  15.723  1.00 93.78           N  
ATOM   1962  CA  PRO C  21     -15.156 -28.531  16.476  1.00 93.78           C  
ATOM   1963  C   PRO C  21     -16.657 -28.790  16.372  1.00 93.78           C  
ATOM   1964  O   PRO C  21     -17.085 -29.945  16.314  1.00 93.78           O  
ATOM   1965  CB  PRO C  21     -14.757 -28.195  17.915  1.00 93.78           C  
ATOM   1966  CG  PRO C  21     -13.580 -27.284  17.783  1.00 93.78           C  
ATOM   1967  CD  PRO C  21     -13.790 -26.404  16.584  1.00 93.78           C  
ATOM   1968  N   GLY C  22     -17.504 -27.821  16.103  1.00 93.43           N  
ATOM   1969  CA  GLY C  22     -18.944 -28.005  16.022  1.00 93.43           C  
ATOM   1970  C   GLY C  22     -19.471 -27.970  14.600  1.00 93.43           C  
ATOM   1971  O   GLY C  22     -20.657 -28.211  14.366  1.00 93.43           O  
ATOM   1972  N   HIS C  23     -18.590 -27.826  13.632  1.00 93.87           N  
ATOM   1973  CA  HIS C  23     -19.128 -27.566  12.301  1.00 93.87           C  
ATOM   1974  C   HIS C  23     -18.403 -28.391  11.243  1.00 93.87           C  
ATOM   1975  O   HIS C  23     -18.774 -28.362  10.067  1.00 93.87           O  
ATOM   1976  CB  HIS C  23     -19.030 -26.078  11.965  1.00 93.87           C  
ATOM   1977  CG  HIS C  23     -19.884 -25.209  12.834  1.00 93.87           C  
ATOM   1978  CD2 HIS C  23     -21.058 -24.583  12.585  1.00 93.87           C  
ATOM   1979  ND1 HIS C  23     -19.550 -24.899  14.135  1.00 93.87           N  
ATOM   1980  CE1 HIS C  23     -20.484 -24.119  14.649  1.00 93.87           C  
ATOM   1981  NE2 HIS C  23     -21.411 -23.911  13.730  1.00 93.87           N  
ATOM   1982  N   LEU C  24     -17.364 -29.137  11.616  1.00 90.22           N  
ATOM   1983  CA  LEU C  24     -16.605 -30.004  10.721  1.00 90.22           C  
ATOM   1984  C   LEU C  24     -16.031 -31.197  11.480  1.00 90.22           C  
ATOM   1985  O   LEU C  24     -15.759 -31.103  12.679  1.00 90.22           O  
ATOM   1986  CB  LEU C  24     -15.474 -29.221  10.048  1.00 90.22           C  
ATOM   1987  CG  LEU C  24     -14.820 -29.883   8.835  1.00 90.22           C  
ATOM   1988  CD1 LEU C  24     -15.811 -29.965   7.678  1.00 90.22           C  
ATOM   1989  CD2 LEU C  24     -13.568 -29.119   8.419  1.00 90.22           C  
ATOM   1990  N   ASP C  25     -15.934 -32.315  10.823  1.00 89.93           N  
ATOM   1991  CA  ASP C  25     -15.369 -33.523  11.417  1.00 89.93           C  
ATOM   1992  C   ASP C  25     -13.923 -33.295  11.853  1.00 89.93           C  
ATOM   1993  O   ASP C  25     -13.156 -32.630  11.154  1.00 89.93           O  
ATOM   1994  CB  ASP C  25     -15.443 -34.691  10.432  1.00 89.93           C  
ATOM   1995  CG  ASP C  25     -16.852 -35.230  10.257  1.00 89.93           C  
ATOM   1996  OD1 ASP C  25     -17.697 -35.033  11.157  1.00 89.93           O  
ATOM   1997  OD2 ASP C  25     -17.118 -35.862   9.212  1.00 89.93           O  
ATOM   1998  N   ALA C  26     -13.512 -33.790  13.003  1.00 89.99           N  
ATOM   1999  CA  ALA C  26     -12.206 -33.578  13.624  1.00 89.99           C  
ATOM   2000  C   ALA C  26     -11.080 -34.050  12.709  1.00 89.99           C  
ATOM   2001  O   ALA C  26      -9.990 -33.474  12.709  1.00 89.99           O  
ATOM   2002  CB  ALA C  26     -12.134 -34.300  14.968  1.00 89.99           C  
ATOM   2003  N   LYS C  27     -11.393 -35.007  11.875  1.00 86.37           N  
ATOM   2004  CA  LYS C  27     -10.363 -35.574  11.011  1.00 86.37           C  
ATOM   2005  C   LYS C  27      -9.924 -34.572   9.947  1.00 86.37           C  
ATOM   2006  O   LYS C  27      -8.822 -34.674   9.406  1.00 86.37           O  
ATOM   2007  CB  LYS C  27     -10.865 -36.857  10.347  1.00 86.37           C  
ATOM   2008  CG  LYS C  27     -12.102 -36.662   9.483  1.00 86.37           C  
ATOM   2009  CD  LYS C  27     -12.587 -37.982   8.898  1.00 86.37           C  
ATOM   2010  CE  LYS C  27     -13.831 -37.791   8.040  1.00 86.37           C  
ATOM   2011  NZ  LYS C  27     -14.277 -39.072   7.416  1.00 86.37           N  
ATOM   2012  N   HIS C  28     -10.789 -33.587   9.681  1.00 84.39           N  
ATOM   2013  CA  HIS C  28     -10.519 -32.641   8.604  1.00 84.39           C  
ATOM   2014  C   HIS C  28     -10.020 -31.309   9.155  1.00 84.39           C  
ATOM   2015  O   HIS C  28      -9.676 -30.406   8.388  1.00 84.39           O  
ATOM   2016  CB  HIS C  28     -11.772 -32.422   7.756  1.00 84.39           C  
ATOM   2017  CG  HIS C  28     -12.239 -33.653   7.045  1.00 84.39           C  
ATOM   2018  CD2 HIS C  28     -13.420 -34.312   7.092  1.00 84.39           C  
ATOM   2019  ND1 HIS C  28     -11.442 -34.348   6.162  1.00 84.39           N  
ATOM   2020  CE1 HIS C  28     -12.117 -35.385   5.693  1.00 84.39           C  
ATOM   2021  NE2 HIS C  28     -13.319 -35.386   6.242  1.00 84.39           N  
ATOM   2022  N   HIS C  29      -9.939 -31.190  10.487  1.00 88.50           N  
ATOM   2023  CA  HIS C  29      -9.638 -29.899  11.095  1.00 88.50           C  
ATOM   2024  C   HIS C  29      -8.255 -29.406  10.683  1.00 88.50           C  
ATOM   2025  O   HIS C  29      -8.108 -28.274  10.216  1.00 88.50           O  
ATOM   2026  CB  HIS C  29      -9.730 -29.991  12.620  1.00 88.50           C  
ATOM   2027  CG  HIS C  29     -11.133 -30.067  13.131  1.00 88.50           C  
ATOM   2028  CD2 HIS C  29     -12.304 -30.286  12.488  1.00 88.50           C  
ATOM   2029  ND1 HIS C  29     -11.449 -29.905  14.463  1.00 88.50           N  
ATOM   2030  CE1 HIS C  29     -12.757 -30.022  14.616  1.00 88.50           C  
ATOM   2031  NE2 HIS C  29     -13.299 -30.254  13.433  1.00 88.50           N  
ATOM   2032  N   LYS C  30      -7.271 -30.258  10.828  1.00 87.31           N  
ATOM   2033  CA  LYS C  30      -5.894 -29.870  10.539  1.00 87.31           C  
ATOM   2034  C   LYS C  30      -5.713 -29.543   9.059  1.00 87.31           C  
ATOM   2035  O   LYS C  30      -5.143 -28.507   8.712  1.00 87.31           O  
ATOM   2036  CB  LYS C  30      -4.925 -30.979  10.952  1.00 87.31           C  
ATOM   2037  CG  LYS C  30      -3.458 -30.582  10.868  1.00 87.31           C  
ATOM   2038  CD  LYS C  30      -2.547 -31.709  11.336  1.00 87.31           C  
ATOM   2039  CE  LYS C  30      -1.077 -31.332  11.206  1.00 87.31           C  
ATOM   2040  NZ  LYS C  30      -0.179 -32.454  11.613  1.00 87.31           N  
ATOM   2041  N   ALA C  31      -6.231 -30.384   8.203  1.00 81.50           N  
ATOM   2042  CA  ALA C  31      -6.114 -30.174   6.762  1.00 81.50           C  
ATOM   2043  C   ALA C  31      -6.846 -28.906   6.332  1.00 81.50           C  
ATOM   2044  O   ALA C  31      -6.352 -28.152   5.490  1.00 81.50           O  
ATOM   2045  CB  ALA C  31      -6.658 -31.382   6.003  1.00 81.50           C  
ATOM   2046  N   MET C  32      -7.999 -28.666   6.908  1.00 85.45           N  
ATOM   2047  CA  MET C  32      -8.798 -27.485   6.592  1.00 85.45           C  
ATOM   2048  C   MET C  32      -8.053 -26.208   6.966  1.00 85.45           C  
ATOM   2049  O   MET C  32      -7.956 -25.281   6.159  1.00 85.45           O  
ATOM   2050  CB  MET C  32     -10.145 -27.536   7.314  1.00 85.45           C  
ATOM   2051  CG  MET C  32     -11.046 -26.349   7.016  1.00 85.45           C  
ATOM   2052  SD  MET C  32     -11.848 -26.470   5.370  1.00 85.45           S  
ATOM   2053  CE  MET C  32     -12.634 -24.837   5.276  1.00 85.45           C  
ATOM   2054  N   MET C  33      -7.526 -26.226   8.146  1.00 90.87           N  
ATOM   2055  CA  MET C  33      -6.862 -25.019   8.629  1.00 90.87           C  
ATOM   2056  C   MET C  33      -5.591 -24.744   7.833  1.00 90.87           C  
ATOM   2057  O   MET C  33      -5.252 -23.587   7.576  1.00 90.87           O  
ATOM   2058  CB  MET C  33      -6.530 -25.145  10.116  1.00 90.87           C  
ATOM   2059  CG  MET C  33      -7.744 -25.036  11.026  1.00 90.87           C  
ATOM   2060  SD  MET C  33      -8.769 -23.561  10.656  1.00 90.87           S  
ATOM   2061  CE  MET C  33      -7.537 -22.249  10.888  1.00 90.87           C  
ATOM   2062  N   GLU C  34      -4.866 -25.736   7.503  1.00 86.60           N  
ATOM   2063  CA  GLU C  34      -3.686 -25.562   6.662  1.00 86.60           C  
ATOM   2064  C   GLU C  34      -4.048 -24.912   5.329  1.00 86.60           C  
ATOM   2065  O   GLU C  34      -3.353 -24.006   4.865  1.00 86.60           O  
ATOM   2066  CB  GLU C  34      -2.993 -26.906   6.421  1.00 86.60           C  
ATOM   2067  CG  GLU C  34      -2.198 -27.410   7.617  1.00 86.60           C  
ATOM   2068  CD  GLU C  34      -1.602 -28.793   7.400  1.00 86.60           C  
ATOM   2069  OE1 GLU C  34      -0.890 -29.294   8.300  1.00 86.60           O  
ATOM   2070  OE2 GLU C  34      -1.849 -29.378   6.322  1.00 86.60           O  
ATOM   2071  N   ARG C  35      -5.140 -25.332   4.786  1.00 83.83           N  
ATOM   2072  CA  ARG C  35      -5.579 -24.801   3.500  1.00 83.83           C  
ATOM   2073  C   ARG C  35      -6.076 -23.366   3.642  1.00 83.83           C  
ATOM   2074  O   ARG C  35      -5.825 -22.527   2.772  1.00 83.83           O  
ATOM   2075  CB  ARG C  35      -6.679 -25.680   2.902  1.00 83.83           C  
ATOM   2076  CG  ARG C  35      -6.175 -27.000   2.340  1.00 83.83           C  
ATOM   2077  CD  ARG C  35      -7.302 -27.816   1.723  1.00 83.83           C  
ATOM   2078  NE  ARG C  35      -6.798 -29.019   1.066  1.00 83.83           N  
ATOM   2079  CZ  ARG C  35      -7.529 -30.097   0.792  1.00 83.83           C  
ATOM   2080  NH1 ARG C  35      -8.816 -30.143   1.116  1.00 83.83           N  
ATOM   2081  NH2 ARG C  35      -6.968 -31.136   0.191  1.00 83.83           N  
ATOM   2082  N   VAL C  36      -6.790 -23.150   4.677  1.00 89.81           N  
ATOM   2083  CA  VAL C  36      -7.296 -21.804   4.930  1.00 89.81           C  
ATOM   2084  C   VAL C  36      -6.129 -20.842   5.131  1.00 89.81           C  
ATOM   2085  O   VAL C  36      -6.101 -19.758   4.543  1.00 89.81           O  
ATOM   2086  CB  VAL C  36      -8.232 -21.772   6.159  1.00 89.81           C  
ATOM   2087  CG1 VAL C  36      -8.530 -20.332   6.572  1.00 89.81           C  
ATOM   2088  CG2 VAL C  36      -9.527 -22.526   5.864  1.00 89.81           C  
ATOM   2089  N   GLU C  37      -5.182 -21.220   5.927  1.00 90.85           N  
ATOM   2090  CA  GLU C  37      -4.014 -20.381   6.180  1.00 90.85           C  
ATOM   2091  C   GLU C  37      -3.228 -20.127   4.898  1.00 90.85           C  
ATOM   2092  O   GLU C  37      -2.779 -19.006   4.650  1.00 90.85           O  
ATOM   2093  CB  GLU C  37      -3.109 -21.021   7.234  1.00 90.85           C  
ATOM   2094  CG  GLU C  37      -3.654 -20.932   8.652  1.00 90.85           C  
ATOM   2095  CD  GLU C  37      -2.736 -21.556   9.690  1.00 90.85           C  
ATOM   2096  OE1 GLU C  37      -3.082 -21.544  10.893  1.00 90.85           O  
ATOM   2097  OE2 GLU C  37      -1.660 -22.060   9.297  1.00 90.85           O  
ATOM   2098  N   ASN C  38      -3.071 -21.125   4.121  1.00 86.34           N  
ATOM   2099  CA  ASN C  38      -2.375 -20.966   2.848  1.00 86.34           C  
ATOM   2100  C   ASN C  38      -3.144 -20.050   1.899  1.00 86.34           C  
ATOM   2101  O   ASN C  38      -2.542 -19.253   1.177  1.00 86.34           O  
ATOM   2102  CB  ASN C  38      -2.135 -22.328   2.194  1.00 86.34           C  
ATOM   2103  CG  ASN C  38      -1.049 -23.126   2.888  1.00 86.34           C  
ATOM   2104  ND2 ASN C  38      -1.028 -24.432   2.650  1.00 86.34           N  
ATOM   2105  OD1 ASN C  38      -0.234 -22.573   3.632  1.00 86.34           O  
ATOM   2106  N   ALA C  39      -4.418 -20.214   1.877  1.00 86.74           N  
ATOM   2107  CA  ALA C  39      -5.252 -19.369   1.026  1.00 86.74           C  
ATOM   2108  C   ALA C  39      -5.133 -17.901   1.426  1.00 86.74           C  
ATOM   2109  O   ALA C  39      -5.056 -17.021   0.565  1.00 86.74           O  
ATOM   2110  CB  ALA C  39      -6.708 -19.819   1.092  1.00 86.74           C  
ATOM   2111  N   VAL C  40      -5.123 -17.688   2.728  1.00 92.18           N  
ATOM   2112  CA  VAL C  40      -5.024 -16.320   3.227  1.00 92.18           C  
ATOM   2113  C   VAL C  40      -3.629 -15.767   2.943  1.00 92.18           C  
ATOM   2114  O   VAL C  40      -3.481 -14.601   2.570  1.00 92.18           O  
ATOM   2115  CB  VAL C  40      -5.330 -16.245   4.739  1.00 92.18           C  
ATOM   2116  CG1 VAL C  40      -5.066 -14.837   5.274  1.00 92.18           C  
ATOM   2117  CG2 VAL C  40      -6.773 -16.662   5.013  1.00 92.18           C  
ATOM   2118  N   LYS C  41      -2.632 -16.553   3.142  1.00 88.98           N  
ATOM   2119  CA  LYS C  41      -1.269 -16.138   2.822  1.00 88.98           C  
ATOM   2120  C   LYS C  41      -1.122 -15.835   1.333  1.00 88.98           C  
ATOM   2121  O   LYS C  41      -0.332 -14.973   0.945  1.00 88.98           O  
ATOM   2122  CB  LYS C  41      -0.268 -17.216   3.240  1.00 88.98           C  
ATOM   2123  CG  LYS C  41       0.039 -17.232   4.730  1.00 88.98           C  
ATOM   2124  CD  LYS C  41       1.017 -18.344   5.087  1.00 88.98           C  
ATOM   2125  CE  LYS C  41       1.224 -18.445   6.591  1.00 88.98           C  
ATOM   2126  NZ  LYS C  41       2.090 -19.607   6.955  1.00 88.98           N  
ATOM   2127  N   ASP C  42      -1.930 -16.522   0.547  1.00 86.28           N  
ATOM   2128  CA  ASP C  42      -1.873 -16.363  -0.903  1.00 86.28           C  
ATOM   2129  C   ASP C  42      -2.372 -14.983  -1.324  1.00 86.28           C  
ATOM   2130  O   ASP C  42      -2.213 -14.587  -2.482  1.00 86.28           O  
ATOM   2131  CB  ASP C  42      -2.694 -17.454  -1.595  1.00 86.28           C  
ATOM   2132  CG  ASP C  42      -2.328 -17.633  -3.058  1.00 86.28           C  
ATOM   2133  OD1 ASP C  42      -1.123 -17.624  -3.390  1.00 86.28           O  
ATOM   2134  OD2 ASP C  42      -3.252 -17.781  -3.886  1.00 86.28           O  
ATOM   2135  N   PHE C  43      -2.917 -14.229  -0.439  1.00 89.54           N  
ATOM   2136  CA  PHE C  43      -3.375 -12.872  -0.718  1.00 89.54           C  
ATOM   2137  C   PHE C  43      -2.210 -11.980  -1.128  1.00 89.54           C  
ATOM   2138  O   PHE C  43      -2.412 -10.916  -1.717  1.00 89.54           O  
ATOM   2139  CB  PHE C  43      -4.085 -12.281   0.505  1.00 89.54           C  
ATOM   2140  CG  PHE C  43      -5.543 -12.643   0.594  1.00 89.54           C  
ATOM   2141  CD1 PHE C  43      -6.502 -11.667   0.834  1.00 89.54           C  
ATOM   2142  CD2 PHE C  43      -5.954 -13.960   0.439  1.00 89.54           C  
ATOM   2143  CE1 PHE C  43      -7.852 -11.999   0.917  1.00 89.54           C  
ATOM   2144  CE2 PHE C  43      -7.301 -14.300   0.522  1.00 89.54           C  
ATOM   2145  CZ  PHE C  43      -8.248 -13.317   0.762  1.00 89.54           C  
ATOM   2146  N   GLN C  44      -1.064 -12.390  -0.746  1.00 86.36           N  
ATOM   2147  CA  GLN C  44       0.113 -11.601  -1.090  1.00 86.36           C  
ATOM   2148  C   GLN C  44       0.542 -11.852  -2.533  1.00 86.36           C  
ATOM   2149  O   GLN C  44       1.283 -11.057  -3.114  1.00 86.36           O  
ATOM   2150  CB  GLN C  44       1.269 -11.912  -0.137  1.00 86.36           C  
ATOM   2151  CG  GLN C  44       1.755 -13.353  -0.212  1.00 86.36           C  
ATOM   2152  CD  GLN C  44       2.910 -13.632   0.732  1.00 86.36           C  
ATOM   2153  NE2 GLN C  44       2.977 -14.859   1.240  1.00 86.36           N  
ATOM   2154  OE1 GLN C  44       3.736 -12.754   1.001  1.00 86.36           O  
ATOM   2155  N   GLU C  45       0.141 -12.977  -3.093  1.00 81.86           N  
ATOM   2156  CA  GLU C  45       0.487 -13.312  -4.471  1.00 81.86           C  
ATOM   2157  C   GLU C  45      -0.544 -12.756  -5.450  1.00 81.86           C  
ATOM   2158  O   GLU C  45      -1.445 -13.476  -5.884  1.00 81.86           O  
ATOM   2159  CB  GLU C  45       0.611 -14.828  -4.642  1.00 81.86           C  
ATOM   2160  CG  GLU C  45       1.641 -15.468  -3.722  1.00 81.86           C  
ATOM   2161  CD  GLU C  45       3.074 -15.097  -4.075  1.00 81.86           C  
ATOM   2162  OE1 GLU C  45       3.973 -15.274  -3.223  1.00 81.86           O  
ATOM   2163  OE2 GLU C  45       3.296 -14.624  -5.211  1.00 81.86           O  
ATOM   2164  N   LEU C  46      -0.347 -11.545  -5.740  1.00 80.39           N  
ATOM   2165  CA  LEU C  46      -1.302 -10.849  -6.596  1.00 80.39           C  
ATOM   2166  C   LEU C  46      -0.706 -10.587  -7.976  1.00 80.39           C  
ATOM   2167  O   LEU C  46       0.504 -10.387  -8.105  1.00 80.39           O  
ATOM   2168  CB  LEU C  46      -1.733  -9.528  -5.955  1.00 80.39           C  
ATOM   2169  CG  LEU C  46      -2.401  -9.627  -4.583  1.00 80.39           C  
ATOM   2170  CD1 LEU C  46      -2.600  -8.235  -3.988  1.00 80.39           C  
ATOM   2171  CD2 LEU C  46      -3.732 -10.363  -4.687  1.00 80.39           C  
ATOM   2172  N   SER C  47      -1.354 -10.905  -8.990  1.00 71.40           N  
ATOM   2173  CA  SER C  47      -1.017 -10.466 -10.340  1.00 71.40           C  
ATOM   2174  C   SER C  47      -1.905  -9.308 -10.782  1.00 71.40           C  
ATOM   2175  O   SER C  47      -3.094  -9.495 -11.043  1.00 71.40           O  
ATOM   2176  CB  SER C  47      -1.147 -11.625 -11.329  1.00 71.40           C  
ATOM   2177  OG  SER C  47      -2.452 -12.177 -11.288  1.00 71.40           O  
ATOM   2178  N   LEU C  48      -1.261  -8.156 -10.709  1.00 70.66           N  
ATOM   2179  CA  LEU C  48      -2.031  -6.973 -11.075  1.00 70.66           C  
ATOM   2180  C   LEU C  48      -1.967  -6.725 -12.579  1.00 70.66           C  
ATOM   2181  O   LEU C  48      -0.979  -7.075 -13.228  1.00 70.66           O  
ATOM   2182  CB  LEU C  48      -1.518  -5.743 -10.322  1.00 70.66           C  
ATOM   2183  CG  LEU C  48      -1.541  -5.825  -8.795  1.00 70.66           C  
ATOM   2184  CD1 LEU C  48      -0.774  -4.655  -8.190  1.00 70.66           C  
ATOM   2185  CD2 LEU C  48      -2.976  -5.854  -8.282  1.00 70.66           C  
ATOM   2186  N   ASN C  49      -3.047  -6.669 -13.288  1.00 60.19           N  
ATOM   2187  CA  ASN C  49      -3.215  -6.548 -14.732  1.00 60.19           C  
ATOM   2188  C   ASN C  49      -2.274  -5.501 -15.320  1.00 60.19           C  
ATOM   2189  O   ASN C  49      -1.635  -5.741 -16.346  1.00 60.19           O  
ATOM   2190  CB  ASN C  49      -4.668  -6.210 -15.077  1.00 60.19           C  
ATOM   2191  CG  ASN C  49      -5.616  -7.361 -14.802  1.00 60.19           C  
ATOM   2192  ND2 ASN C  49      -6.912  -7.073 -14.801  1.00 60.19           N  
ATOM   2193  OD1 ASN C  49      -5.187  -8.498 -14.589  1.00 60.19           O  
ATOM   2194  N   GLU C  50      -2.170  -4.251 -14.808  1.00 55.88           N  
ATOM   2195  CA  GLU C  50      -1.511  -3.138 -15.484  1.00 55.88           C  
ATOM   2196  C   GLU C  50      -0.112  -2.902 -14.922  1.00 55.88           C  
ATOM   2197  O   GLU C  50       0.839  -2.690 -15.676  1.00 55.88           O  
ATOM   2198  CB  GLU C  50      -2.349  -1.863 -15.364  1.00 55.88           C  
ATOM   2199  CG  GLU C  50      -3.607  -1.871 -16.220  1.00 55.88           C  
ATOM   2200  CD  GLU C  50      -4.408  -0.583 -16.120  1.00 55.88           C  
ATOM   2201  OE1 GLU C  50      -5.441  -0.455 -16.817  1.00 55.88           O  
ATOM   2202  OE2 GLU C  50      -3.999   0.307 -15.342  1.00 55.88           O  
ATOM   2203  N   ASP C  51       0.001  -3.040 -13.613  1.00 63.65           N  
ATOM   2204  CA  ASP C  51       1.262  -2.687 -12.968  1.00 63.65           C  
ATOM   2205  C   ASP C  51       1.831  -3.871 -12.191  1.00 63.65           C  
ATOM   2206  O   ASP C  51       1.091  -4.773 -11.794  1.00 63.65           O  
ATOM   2207  CB  ASP C  51       1.070  -1.488 -12.036  1.00 63.65           C  
ATOM   2208  CG  ASP C  51       0.810  -0.192 -12.782  1.00 63.65           C  
ATOM   2209  OD1 ASP C  51       1.187  -0.085 -13.969  1.00 63.65           O  
ATOM   2210  OD2 ASP C  51       0.224   0.732 -12.178  1.00 63.65           O  
ATOM   2211  N   ALA C  52       3.127  -3.959 -12.299  1.00 72.56           N  
ATOM   2212  CA  ALA C  52       3.799  -4.963 -11.480  1.00 72.56           C  
ATOM   2213  C   ALA C  52       3.461  -4.782 -10.003  1.00 72.56           C  
ATOM   2214  O   ALA C  52       3.396  -3.655  -9.507  1.00 72.56           O  
ATOM   2215  CB  ALA C  52       5.310  -4.897 -11.688  1.00 72.56           C  
ATOM   2216  N   TYR C  53       3.007  -5.756  -9.419  1.00 82.05           N  
ATOM   2217  CA  TYR C  53       2.729  -5.752  -7.988  1.00 82.05           C  
ATOM   2218  C   TYR C  53       4.003  -5.521  -7.184  1.00 82.05           C  
ATOM   2219  O   TYR C  53       4.985  -6.250  -7.344  1.00 82.05           O  
ATOM   2220  CB  TYR C  53       2.075  -7.071  -7.563  1.00 82.05           C  
ATOM   2221  CG  TYR C  53       1.876  -7.197  -6.073  1.00 82.05           C  
ATOM   2222  CD1 TYR C  53       2.427  -8.261  -5.364  1.00 82.05           C  
ATOM   2223  CD2 TYR C  53       1.133  -6.253  -5.370  1.00 82.05           C  
ATOM   2224  CE1 TYR C  53       2.244  -8.384  -3.990  1.00 82.05           C  
ATOM   2225  CE2 TYR C  53       0.943  -6.365  -3.996  1.00 82.05           C  
ATOM   2226  CZ  TYR C  53       1.502  -7.431  -3.316  1.00 82.05           C  
ATOM   2227  OH  TYR C  53       1.317  -7.547  -1.957  1.00 82.05           O  
ATOM   2228  N   MET C  54       4.088  -4.470  -6.336  1.00 85.20           N  
ATOM   2229  CA  MET C  54       5.278  -4.064  -5.595  1.00 85.20           C  
ATOM   2230  C   MET C  54       5.420  -4.870  -4.307  1.00 85.20           C  
ATOM   2231  O   MET C  54       6.497  -4.912  -3.711  1.00 85.20           O  
ATOM   2232  CB  MET C  54       5.229  -2.569  -5.274  1.00 85.20           C  
ATOM   2233  CG  MET C  54       5.277  -1.677  -6.503  1.00 85.20           C  
ATOM   2234  SD  MET C  54       5.575   0.085  -6.082  1.00 85.20           S  
ATOM   2235  CE  MET C  54       3.951   0.534  -5.413  1.00 85.20           C  
ATOM   2236  N   GLY C  55       4.273  -5.496  -3.876  1.00 90.71           N  
ATOM   2237  CA  GLY C  55       4.317  -6.311  -2.672  1.00 90.71           C  
ATOM   2238  C   GLY C  55       4.225  -5.496  -1.397  1.00 90.71           C  
ATOM   2239  O   GLY C  55       4.677  -5.936  -0.338  1.00 90.71           O  
ATOM   2240  N   VAL C  56       3.756  -4.267  -1.552  1.00 93.67           N  
ATOM   2241  CA  VAL C  56       3.612  -3.408  -0.380  1.00 93.67           C  
ATOM   2242  C   VAL C  56       2.212  -2.803  -0.352  1.00 93.67           C  
ATOM   2243  O   VAL C  56       1.548  -2.709  -1.387  1.00 93.67           O  
ATOM   2244  CB  VAL C  56       4.678  -2.289  -0.363  1.00 93.67           C  
ATOM   2245  CG1 VAL C  56       6.082  -2.882  -0.254  1.00 93.67           C  
ATOM   2246  CG2 VAL C  56       4.557  -1.421  -1.614  1.00 93.67           C  
ATOM   2247  N   VAL C  57       1.755  -2.460   0.825  1.00 95.68           N  
ATOM   2248  CA  VAL C  57       0.491  -1.760   1.031  1.00 95.68           C  
ATOM   2249  C   VAL C  57       0.628  -0.780   2.194  1.00 95.68           C  
ATOM   2250  O   VAL C  57       1.585  -0.854   2.968  1.00 95.68           O  
ATOM   2251  CB  VAL C  57      -0.668  -2.746   1.298  1.00 95.68           C  
ATOM   2252  CG1 VAL C  57      -0.967  -3.578   0.052  1.00 95.68           C  
ATOM   2253  CG2 VAL C  57      -0.334  -3.652   2.482  1.00 95.68           C  
ATOM   2254  N   ASP C  58      -0.197   0.203   2.241  1.00 95.42           N  
ATOM   2255  CA  ASP C  58      -0.266   1.062   3.419  1.00 95.42           C  
ATOM   2256  C   ASP C  58      -1.212   0.481   4.469  1.00 95.42           C  
ATOM   2257  O   ASP C  58      -1.900  -0.509   4.211  1.00 95.42           O  
ATOM   2258  CB  ASP C  58      -0.714   2.472   3.030  1.00 95.42           C  
ATOM   2259  CG  ASP C  58      -2.057   2.493   2.322  1.00 95.42           C  
ATOM   2260  OD1 ASP C  58      -2.670   1.418   2.145  1.00 95.42           O  
ATOM   2261  OD2 ASP C  58      -2.505   3.594   1.934  1.00 95.42           O  
ATOM   2262  N   GLU C  59      -1.183   1.069   5.651  1.00 95.01           N  
ATOM   2263  CA  GLU C  59      -2.001   0.581   6.758  1.00 95.01           C  
ATOM   2264  C   GLU C  59      -3.488   0.666   6.423  1.00 95.01           C  
ATOM   2265  O   GLU C  59      -4.255  -0.241   6.753  1.00 95.01           O  
ATOM   2266  CB  GLU C  59      -1.704   1.372   8.034  1.00 95.01           C  
ATOM   2267  CG  GLU C  59      -2.355   0.793   9.281  1.00 95.01           C  
ATOM   2268  CD  GLU C  59      -1.729  -0.516   9.734  1.00 95.01           C  
ATOM   2269  OE1 GLU C  59      -2.405  -1.302  10.437  1.00 95.01           O  
ATOM   2270  OE2 GLU C  59      -0.553  -0.758   9.382  1.00 95.01           O  
ATOM   2271  N   ALA C  60      -3.913   1.749   5.795  1.00 95.07           N  
ATOM   2272  CA  ALA C  60      -5.319   1.949   5.450  1.00 95.07           C  
ATOM   2273  C   ALA C  60      -5.819   0.844   4.525  1.00 95.07           C  
ATOM   2274  O   ALA C  60      -6.904   0.296   4.732  1.00 95.07           O  
ATOM   2275  CB  ALA C  60      -5.517   3.315   4.798  1.00 95.07           C  
ATOM   2276  N   THR C  61      -5.100   0.547   3.514  1.00 96.11           N  
ATOM   2277  CA  THR C  61      -5.464  -0.503   2.569  1.00 96.11           C  
ATOM   2278  C   THR C  61      -5.502  -1.862   3.259  1.00 96.11           C  
ATOM   2279  O   THR C  61      -6.419  -2.654   3.031  1.00 96.11           O  
ATOM   2280  CB  THR C  61      -4.481  -0.553   1.384  1.00 96.11           C  
ATOM   2281  CG2 THR C  61      -4.888  -1.623   0.376  1.00 96.11           C  
ATOM   2282  OG1 THR C  61      -4.465   0.722   0.729  1.00 96.11           O  
ATOM   2283  N   LEU C  62      -4.499  -2.156   4.117  1.00 96.87           N  
ATOM   2284  CA  LEU C  62      -4.482  -3.397   4.883  1.00 96.87           C  
ATOM   2285  C   LEU C  62      -5.731  -3.517   5.750  1.00 96.87           C  
ATOM   2286  O   LEU C  62      -6.375  -4.569   5.776  1.00 96.87           O  
ATOM   2287  CB  LEU C  62      -3.229  -3.470   5.759  1.00 96.87           C  
ATOM   2288  CG  LEU C  62      -3.116  -4.685   6.682  1.00 96.87           C  
ATOM   2289  CD1 LEU C  62      -3.071  -5.970   5.863  1.00 96.87           C  
ATOM   2290  CD2 LEU C  62      -1.884  -4.568   7.572  1.00 96.87           C  
ATOM   2291  N   GLN C  63      -6.061  -2.411   6.424  1.00 95.98           N  
ATOM   2292  CA  GLN C  63      -7.222  -2.410   7.308  1.00 95.98           C  
ATOM   2293  C   GLN C  63      -8.512  -2.626   6.524  1.00 95.98           C  
ATOM   2294  O   GLN C  63      -9.396  -3.364   6.962  1.00 95.98           O  
ATOM   2295  CB  GLN C  63      -7.297  -1.100   8.094  1.00 95.98           C  
ATOM   2296  CG  GLN C  63      -6.247  -0.977   9.189  1.00 95.98           C  
ATOM   2297  CD  GLN C  63      -6.463  -1.962  10.323  1.00 95.98           C  
ATOM   2298  NE2 GLN C  63      -5.438  -2.151  11.148  1.00 95.98           N  
ATOM   2299  OE1 GLN C  63      -7.541  -2.549  10.457  1.00 95.98           O  
ATOM   2300  N   LYS C  64      -8.583  -1.954   5.423  1.00 96.33           N  
ATOM   2301  CA  LYS C  64      -9.752  -2.129   4.566  1.00 96.33           C  
ATOM   2302  C   LYS C  64      -9.900  -3.582   4.129  1.00 96.33           C  
ATOM   2303  O   LYS C  64     -10.997  -4.143   4.180  1.00 96.33           O  
ATOM   2304  CB  LYS C  64      -9.660  -1.219   3.340  1.00 96.33           C  
ATOM   2305  CG  LYS C  64     -10.979  -1.040   2.602  1.00 96.33           C  
ATOM   2306  CD  LYS C  64     -10.850  -0.039   1.461  1.00 96.33           C  
ATOM   2307  CE  LYS C  64     -12.177   0.167   0.744  1.00 96.33           C  
ATOM   2308  NZ  LYS C  64     -12.049   1.126  -0.394  1.00 96.33           N  
ATOM   2309  N   GLY C  65      -8.847  -4.161   3.646  1.00 96.97           N  
ATOM   2310  CA  GLY C  65      -8.855  -5.561   3.254  1.00 96.97           C  
ATOM   2311  C   GLY C  65      -9.183  -6.499   4.401  1.00 96.97           C  
ATOM   2312  O   GLY C  65      -9.981  -7.424   4.244  1.00 96.97           O  
ATOM   2313  N   SER C  66      -8.575  -6.280   5.592  1.00 96.57           N  
ATOM   2314  CA  SER C  66      -8.809  -7.105   6.772  1.00 96.57           C  
ATOM   2315  C   SER C  66     -10.257  -7.005   7.240  1.00 96.57           C  
ATOM   2316  O   SER C  66     -10.877  -8.015   7.578  1.00 96.57           O  
ATOM   2317  CB  SER C  66      -7.868  -6.698   7.906  1.00 96.57           C  
ATOM   2318  OG  SER C  66      -6.514  -6.854   7.517  1.00 96.57           O  
ATOM   2319  N   TRP C  67     -10.732  -5.765   7.258  1.00 96.64           N  
ATOM   2320  CA  TRP C  67     -12.117  -5.558   7.672  1.00 96.64           C  
ATOM   2321  C   TRP C  67     -13.078  -6.299   6.748  1.00 96.64           C  
ATOM   2322  O   TRP C  67     -14.006  -6.964   7.212  1.00 96.64           O  
ATOM   2323  CB  TRP C  67     -12.455  -4.064   7.689  1.00 96.64           C  
ATOM   2324  CG  TRP C  67     -13.847  -3.761   8.158  1.00 96.64           C  
ATOM   2325  CD1 TRP C  67     -14.256  -3.558   9.446  1.00 96.64           C  
ATOM   2326  CD2 TRP C  67     -15.014  -3.630   7.341  1.00 96.64           C  
ATOM   2327  CE2 TRP C  67     -16.098  -3.347   8.201  1.00 96.64           C  
ATOM   2328  CE3 TRP C  67     -15.248  -3.725   5.962  1.00 96.64           C  
ATOM   2329  NE1 TRP C  67     -15.609  -3.308   9.479  1.00 96.64           N  
ATOM   2330  CZ2 TRP C  67     -17.398  -3.157   7.726  1.00 96.64           C  
ATOM   2331  CZ3 TRP C  67     -16.543  -3.535   5.493  1.00 96.64           C  
ATOM   2332  CH2 TRP C  67     -17.599  -3.254   6.375  1.00 96.64           C  
ATOM   2333  N   SER C  68     -12.890  -6.164   5.446  1.00 96.88           N  
ATOM   2334  CA  SER C  68     -13.732  -6.849   4.472  1.00 96.88           C  
ATOM   2335  C   SER C  68     -13.683  -8.361   4.666  1.00 96.88           C  
ATOM   2336  O   SER C  68     -14.720  -9.028   4.654  1.00 96.88           O  
ATOM   2337  CB  SER C  68     -13.301  -6.496   3.048  1.00 96.88           C  
ATOM   2338  OG  SER C  68     -14.131  -7.141   2.097  1.00 96.88           O  
ATOM   2339  N   LEU C  69     -12.548  -8.913   4.840  1.00 96.97           N  
ATOM   2340  CA  LEU C  69     -12.361 -10.346   5.040  1.00 96.97           C  
ATOM   2341  C   LEU C  69     -13.044 -10.809   6.322  1.00 96.97           C  
ATOM   2342  O   LEU C  69     -13.773 -11.803   6.318  1.00 96.97           O  
ATOM   2343  CB  LEU C  69     -10.870 -10.690   5.088  1.00 96.97           C  
ATOM   2344  CG  LEU C  69     -10.520 -12.142   5.421  1.00 96.97           C  
ATOM   2345  CD1 LEU C  69     -11.053 -13.077   4.340  1.00 96.97           C  
ATOM   2346  CD2 LEU C  69      -9.012 -12.305   5.581  1.00 96.97           C  
ATOM   2347  N   LEU C  70     -12.830 -10.089   7.445  1.00 96.39           N  
ATOM   2348  CA  LEU C  70     -13.380 -10.464   8.744  1.00 96.39           C  
ATOM   2349  C   LEU C  70     -14.902 -10.364   8.738  1.00 96.39           C  
ATOM   2350  O   LEU C  70     -15.585 -11.199   9.336  1.00 96.39           O  
ATOM   2351  CB  LEU C  70     -12.803  -9.574   9.847  1.00 96.39           C  
ATOM   2352  CG  LEU C  70     -11.338  -9.816  10.218  1.00 96.39           C  
ATOM   2353  CD1 LEU C  70     -10.862  -8.761  11.210  1.00 96.39           C  
ATOM   2354  CD2 LEU C  70     -11.157 -11.218  10.789  1.00 96.39           C  
ATOM   2355  N   LYS C  71     -15.402  -9.324   8.113  1.00 96.36           N  
ATOM   2356  CA  LYS C  71     -16.849  -9.171   7.993  1.00 96.36           C  
ATOM   2357  C   LYS C  71     -17.473 -10.373   7.291  1.00 96.36           C  
ATOM   2358  O   LYS C  71     -18.475 -10.919   7.756  1.00 96.36           O  
ATOM   2359  CB  LYS C  71     -17.192  -7.886   7.239  1.00 96.36           C  
ATOM   2360  CG  LYS C  71     -18.686  -7.620   7.115  1.00 96.36           C  
ATOM   2361  CD  LYS C  71     -18.965  -6.365   6.298  1.00 96.36           C  
ATOM   2362  CE  LYS C  71     -20.421  -6.296   5.859  1.00 96.36           C  
ATOM   2363  NZ  LYS C  71     -20.702  -5.061   5.067  1.00 96.36           N  
ATOM   2364  N   ASP C  72     -16.945 -10.791   6.204  1.00 96.40           N  
ATOM   2365  CA  ASP C  72     -17.478 -11.914   5.438  1.00 96.40           C  
ATOM   2366  C   ASP C  72     -17.263 -13.233   6.175  1.00 96.40           C  
ATOM   2367  O   ASP C  72     -18.107 -14.130   6.113  1.00 96.40           O  
ATOM   2368  CB  ASP C  72     -16.832 -11.973   4.052  1.00 96.40           C  
ATOM   2369  CG  ASP C  72     -17.544 -11.108   3.027  1.00 96.40           C  
ATOM   2370  OD1 ASP C  72     -18.560 -10.467   3.372  1.00 96.40           O  
ATOM   2371  OD2 ASP C  72     -17.087 -11.070   1.864  1.00 96.40           O  
ATOM   2372  N   LEU C  73     -16.091 -13.356   6.834  1.00 96.18           N  
ATOM   2373  CA  LEU C  73     -15.864 -14.547   7.645  1.00 96.18           C  
ATOM   2374  C   LEU C  73     -16.900 -14.651   8.760  1.00 96.18           C  
ATOM   2375  O   LEU C  73     -17.430 -15.733   9.023  1.00 96.18           O  
ATOM   2376  CB  LEU C  73     -14.454 -14.529   8.242  1.00 96.18           C  
ATOM   2377  CG  LEU C  73     -14.051 -15.753   9.065  1.00 96.18           C  
ATOM   2378  CD1 LEU C  73     -14.150 -17.017   8.218  1.00 96.18           C  
ATOM   2379  CD2 LEU C  73     -12.640 -15.583   9.620  1.00 96.18           C  
ATOM   2380  N   LYS C  74     -17.157 -13.566   9.394  1.00 94.94           N  
ATOM   2381  CA  LYS C  74     -18.168 -13.532  10.446  1.00 94.94           C  
ATOM   2382  C   LYS C  74     -19.543 -13.906   9.899  1.00 94.94           C  
ATOM   2383  O   LYS C  74     -20.309 -14.610  10.561  1.00 94.94           O  
ATOM   2384  CB  LYS C  74     -18.222 -12.147  11.094  1.00 94.94           C  
ATOM   2385  CG  LYS C  74     -19.085 -12.081  12.345  1.00 94.94           C  
ATOM   2386  CD  LYS C  74     -19.058 -10.693  12.971  1.00 94.94           C  
ATOM   2387  CE  LYS C  74     -19.871 -10.643  14.258  1.00 94.94           C  
ATOM   2388  NZ  LYS C  74     -21.324 -10.875  14.002  1.00 94.94           N  
ATOM   2389  N   ARG C  75     -19.906 -13.410   8.781  1.00 95.90           N  
ATOM   2390  CA  ARG C  75     -21.168 -13.770   8.142  1.00 95.90           C  
ATOM   2391  C   ARG C  75     -21.303 -15.284   8.012  1.00 95.90           C  
ATOM   2392  O   ARG C  75     -22.366 -15.844   8.286  1.00 95.90           O  
ATOM   2393  CB  ARG C  75     -21.280 -13.114   6.765  1.00 95.90           C  
ATOM   2394  CG  ARG C  75     -22.614 -13.354   6.075  1.00 95.90           C  
ATOM   2395  CD  ARG C  75     -22.623 -12.800   4.657  1.00 95.90           C  
ATOM   2396  NE  ARG C  75     -21.770 -13.581   3.767  1.00 95.90           N  
ATOM   2397  CZ  ARG C  75     -21.400 -13.203   2.547  1.00 95.90           C  
ATOM   2398  NH1 ARG C  75     -21.802 -12.040   2.045  1.00 95.90           N  
ATOM   2399  NH2 ARG C  75     -20.621 -13.992   1.822  1.00 95.90           N  
ATOM   2400  N   ILE C  76     -20.221 -15.977   7.624  1.00 94.40           N  
ATOM   2401  CA  ILE C  76     -20.230 -17.426   7.454  1.00 94.40           C  
ATOM   2402  C   ILE C  76     -20.376 -18.105   8.814  1.00 94.40           C  
ATOM   2403  O   ILE C  76     -21.188 -19.018   8.975  1.00 94.40           O  
ATOM   2404  CB  ILE C  76     -18.949 -17.919   6.743  1.00 94.40           C  
ATOM   2405  CG1 ILE C  76     -18.906 -17.402   5.300  1.00 94.40           C  
ATOM   2406  CG2 ILE C  76     -18.866 -19.448   6.780  1.00 94.40           C  
ATOM   2407  CD1 ILE C  76     -17.636 -17.776   4.548  1.00 94.40           C  
ATOM   2408  N   THR C  77     -19.583 -17.652   9.837  1.00 94.61           N  
ATOM   2409  CA  THR C  77     -19.636 -18.285  11.151  1.00 94.61           C  
ATOM   2410  C   THR C  77     -20.969 -17.994  11.836  1.00 94.61           C  
ATOM   2411  O   THR C  77     -21.481 -18.826  12.587  1.00 94.61           O  
ATOM   2412  CB  THR C  77     -18.479 -17.810  12.048  1.00 94.61           C  
ATOM   2413  CG2 THR C  77     -17.132 -18.255  11.490  1.00 94.61           C  
ATOM   2414  OG1 THR C  77     -18.501 -16.379  12.128  1.00 94.61           O  
ATOM   2415  N   ASP C  78     -21.585 -16.858  11.576  1.00 94.56           N  
ATOM   2416  CA  ASP C  78     -22.884 -16.517  12.147  1.00 94.56           C  
ATOM   2417  C   ASP C  78     -23.997 -17.349  11.515  1.00 94.56           C  
ATOM   2418  O   ASP C  78     -25.030 -17.593  12.142  1.00 94.56           O  
ATOM   2419  CB  ASP C  78     -23.175 -15.026  11.967  1.00 94.56           C  
ATOM   2420  CG  ASP C  78     -22.423 -14.151  12.956  1.00 94.56           C  
ATOM   2421  OD1 ASP C  78     -21.795 -14.690  13.893  1.00 94.56           O  
ATOM   2422  OD2 ASP C  78     -22.463 -12.912  12.799  1.00 94.56           O  
ATOM   2423  N   SER C  79     -23.900 -17.779  10.332  1.00 94.15           N  
ATOM   2424  CA  SER C  79     -24.903 -18.569   9.626  1.00 94.15           C  
ATOM   2425  C   SER C  79     -24.955 -19.999  10.156  1.00 94.15           C  
ATOM   2426  O   SER C  79     -25.909 -20.731   9.887  1.00 94.15           O  
ATOM   2427  CB  SER C  79     -24.613 -18.585   8.125  1.00 94.15           C  
ATOM   2428  OG  SER C  79     -23.496 -19.408   7.836  1.00 94.15           O  
ATOM   2429  N   ASP C  80     -24.007 -20.429  10.928  1.00 92.37           N  
ATOM   2430  CA  ASP C  80     -23.939 -21.749  11.548  1.00 92.37           C  
ATOM   2431  C   ASP C  80     -23.949 -22.853  10.493  1.00 92.37           C  
ATOM   2432  O   ASP C  80     -24.590 -23.890  10.677  1.00 92.37           O  
ATOM   2433  CB  ASP C  80     -25.101 -21.945  12.524  1.00 92.37           C  
ATOM   2434  CG  ASP C  80     -24.731 -22.803  13.721  1.00 92.37           C  
ATOM   2435  OD1 ASP C  80     -23.526 -22.950  14.018  1.00 92.37           O  
ATOM   2436  OD2 ASP C  80     -25.654 -23.338  14.373  1.00 92.37           O  
ATOM   2437  N   VAL C  81     -23.407 -22.572   9.295  1.00 92.09           N  
ATOM   2438  CA  VAL C  81     -23.297 -23.562   8.229  1.00 92.09           C  
ATOM   2439  C   VAL C  81     -22.274 -24.628   8.615  1.00 92.09           C  
ATOM   2440  O   VAL C  81     -21.270 -24.326   9.264  1.00 92.09           O  
ATOM   2441  CB  VAL C  81     -22.904 -22.908   6.885  1.00 92.09           C  
ATOM   2442  CG1 VAL C  81     -21.489 -22.337   6.955  1.00 92.09           C  
ATOM   2443  CG2 VAL C  81     -23.021 -23.918   5.746  1.00 92.09           C  
ATOM   2444  N   LYS C  82     -22.514 -25.901   8.264  1.00 90.20           N  
ATOM   2445  CA  LYS C  82     -21.677 -27.017   8.697  1.00 90.20           C  
ATOM   2446  C   LYS C  82     -21.259 -27.883   7.513  1.00 90.20           C  
ATOM   2447  O   LYS C  82     -21.811 -27.754   6.418  1.00 90.20           O  
ATOM   2448  CB  LYS C  82     -22.411 -27.866   9.736  1.00 90.20           C  
ATOM   2449  CG  LYS C  82     -22.870 -27.088  10.961  1.00 90.20           C  
ATOM   2450  CD  LYS C  82     -23.618 -27.981  11.942  1.00 90.20           C  
ATOM   2451  CE  LYS C  82     -24.106 -27.196  13.152  1.00 90.20           C  
ATOM   2452  NZ  LYS C  82     -24.765 -28.083  14.158  1.00 90.20           N  
ATOM   2453  N   GLY C  83     -20.211 -28.695   7.717  1.00 86.22           N  
ATOM   2454  CA  GLY C  83     -19.830 -29.771   6.816  1.00 86.22           C  
ATOM   2455  C   GLY C  83     -19.289 -29.275   5.488  1.00 86.22           C  
ATOM   2456  O   GLY C  83     -18.504 -28.325   5.449  1.00 86.22           O  
ATOM   2457  N   ASP C  84     -19.730 -29.915   4.399  1.00 78.74           N  
ATOM   2458  CA  ASP C  84     -19.227 -29.650   3.055  1.00 78.74           C  
ATOM   2459  C   ASP C  84     -19.646 -28.263   2.573  1.00 78.74           C  
ATOM   2460  O   ASP C  84     -18.891 -27.588   1.873  1.00 78.74           O  
ATOM   2461  CB  ASP C  84     -19.723 -30.718   2.077  1.00 78.74           C  
ATOM   2462  CG  ASP C  84     -19.031 -32.057   2.260  1.00 78.74           C  
ATOM   2463  OD1 ASP C  84     -18.096 -32.153   3.084  1.00 78.74           O  
ATOM   2464  OD2 ASP C  84     -19.421 -33.025   1.571  1.00 78.74           O  
ATOM   2465  N   LEU C  85     -20.863 -27.929   2.894  1.00 83.36           N  
ATOM   2466  CA  LEU C  85     -21.341 -26.611   2.492  1.00 83.36           C  
ATOM   2467  C   LEU C  85     -20.509 -25.511   3.142  1.00 83.36           C  
ATOM   2468  O   LEU C  85     -20.207 -24.498   2.507  1.00 83.36           O  
ATOM   2469  CB  LEU C  85     -22.815 -26.439   2.863  1.00 83.36           C  
ATOM   2470  CG  LEU C  85     -23.490 -25.153   2.381  1.00 83.36           C  
ATOM   2471  CD1 LEU C  85     -23.456 -25.076   0.858  1.00 83.36           C  
ATOM   2472  CD2 LEU C  85     -24.925 -25.079   2.892  1.00 83.36           C  
ATOM   2473  N   PHE C  86     -20.073 -25.712   4.457  1.00 88.78           N  
ATOM   2474  CA  PHE C  86     -19.205 -24.777   5.163  1.00 88.78           C  
ATOM   2475  C   PHE C  86     -17.884 -24.602   4.426  1.00 88.78           C  
ATOM   2476  O   PHE C  86     -17.443 -23.475   4.190  1.00 88.78           O  
ATOM   2477  CB  PHE C  86     -18.949 -25.258   6.596  1.00 88.78           C  
ATOM   2478  CG  PHE C  86     -17.791 -24.571   7.268  1.00 88.78           C  
ATOM   2479  CD1 PHE C  86     -16.660 -25.288   7.641  1.00 88.78           C  
ATOM   2480  CD2 PHE C  86     -17.834 -23.207   7.527  1.00 88.78           C  
ATOM   2481  CE1 PHE C  86     -15.588 -24.654   8.263  1.00 88.78           C  
ATOM   2482  CE2 PHE C  86     -16.765 -22.567   8.150  1.00 88.78           C  
ATOM   2483  CZ  PHE C  86     -15.644 -23.293   8.517  1.00 88.78           C  
ATOM   2484  N   VAL C  87     -17.325 -25.720   4.075  1.00 84.08           N  
ATOM   2485  CA  VAL C  87     -16.032 -25.706   3.398  1.00 84.08           C  
ATOM   2486  C   VAL C  87     -16.155 -24.974   2.064  1.00 84.08           C  
ATOM   2487  O   VAL C  87     -15.320 -24.129   1.733  1.00 84.08           O  
ATOM   2488  CB  VAL C  87     -15.495 -27.137   3.173  1.00 84.08           C  
ATOM   2489  CG1 VAL C  87     -14.207 -27.107   2.350  1.00 84.08           C  
ATOM   2490  CG2 VAL C  87     -15.261 -27.835   4.512  1.00 84.08           C  
ATOM   2491  N   LYS C  88     -17.198 -25.255   1.333  1.00 80.62           N  
ATOM   2492  CA  LYS C  88     -17.420 -24.626   0.033  1.00 80.62           C  
ATOM   2493  C   LYS C  88     -17.606 -23.119   0.176  1.00 80.62           C  
ATOM   2494  O   LYS C  88     -17.009 -22.341  -0.570  1.00 80.62           O  
ATOM   2495  CB  LYS C  88     -18.636 -25.242  -0.659  1.00 80.62           C  
ATOM   2496  CG  LYS C  88     -18.358 -26.582  -1.324  1.00 80.62           C  
ATOM   2497  CD  LYS C  88     -19.587 -27.112  -2.051  1.00 80.62           C  
ATOM   2498  CE  LYS C  88     -19.323 -28.472  -2.682  1.00 80.62           C  
ATOM   2499  NZ  LYS C  88     -20.538 -29.014  -3.361  1.00 80.62           N  
ATOM   2500  N   GLU C  89     -18.431 -22.733   1.119  1.00 85.46           N  
ATOM   2501  CA  GLU C  89     -18.706 -21.314   1.318  1.00 85.46           C  
ATOM   2502  C   GLU C  89     -17.458 -20.571   1.788  1.00 85.46           C  
ATOM   2503  O   GLU C  89     -17.202 -19.443   1.360  1.00 85.46           O  
ATOM   2504  CB  GLU C  89     -19.843 -21.121   2.324  1.00 85.46           C  
ATOM   2505  CG  GLU C  89     -21.217 -21.480   1.775  1.00 85.46           C  
ATOM   2506  CD  GLU C  89     -22.356 -21.065   2.691  1.00 85.46           C  
ATOM   2507  OE1 GLU C  89     -23.536 -21.231   2.307  1.00 85.46           O  
ATOM   2508  OE2 GLU C  89     -22.068 -20.568   3.803  1.00 85.46           O  
ATOM   2509  N   LEU C  90     -16.747 -21.183   2.647  1.00 89.52           N  
ATOM   2510  CA  LEU C  90     -15.551 -20.553   3.194  1.00 89.52           C  
ATOM   2511  C   LEU C  90     -14.525 -20.288   2.097  1.00 89.52           C  
ATOM   2512  O   LEU C  90     -14.018 -19.171   1.972  1.00 89.52           O  
ATOM   2513  CB  LEU C  90     -14.933 -21.432   4.285  1.00 89.52           C  
ATOM   2514  CG  LEU C  90     -13.680 -20.884   4.970  1.00 89.52           C  
ATOM   2515  CD1 LEU C  90     -13.995 -19.571   5.679  1.00 89.52           C  
ATOM   2516  CD2 LEU C  90     -13.115 -21.906   5.950  1.00 89.52           C  
ATOM   2517  N   PHE C  91     -14.227 -21.244   1.292  1.00 86.30           N  
ATOM   2518  CA  PHE C  91     -13.199 -21.094   0.269  1.00 86.30           C  
ATOM   2519  C   PHE C  91     -13.689 -20.198  -0.862  1.00 86.30           C  
ATOM   2520  O   PHE C  91     -12.900 -19.475  -1.475  1.00 86.30           O  
ATOM   2521  CB  PHE C  91     -12.783 -22.460  -0.284  1.00 86.30           C  
ATOM   2522  CG  PHE C  91     -11.810 -23.200   0.592  1.00 86.30           C  
ATOM   2523  CD1 PHE C  91     -10.473 -22.825   0.641  1.00 86.30           C  
ATOM   2524  CD2 PHE C  91     -12.231 -24.271   1.369  1.00 86.30           C  
ATOM   2525  CE1 PHE C  91      -9.569 -23.507   1.452  1.00 86.30           C  
ATOM   2526  CE2 PHE C  91     -11.335 -24.958   2.182  1.00 86.30           C  
ATOM   2527  CZ  PHE C  91     -10.004 -24.576   2.220  1.00 86.30           C  
ATOM   2528  N   TRP C  92     -14.976 -20.256  -1.150  1.00 83.53           N  
ATOM   2529  CA  TRP C  92     -15.514 -19.310  -2.123  1.00 83.53           C  
ATOM   2530  C   TRP C  92     -15.358 -17.875  -1.632  1.00 83.53           C  
ATOM   2531  O   TRP C  92     -14.987 -16.985  -2.402  1.00 83.53           O  
ATOM   2532  CB  TRP C  92     -16.989 -19.609  -2.405  1.00 83.53           C  
ATOM   2533  CG  TRP C  92     -17.577 -18.784  -3.510  1.00 83.53           C  
ATOM   2534  CD1 TRP C  92     -18.482 -17.768  -3.387  1.00 83.53           C  
ATOM   2535  CD2 TRP C  92     -17.303 -18.910  -4.909  1.00 83.53           C  
ATOM   2536  CE2 TRP C  92     -18.079 -17.936  -5.576  1.00 83.53           C  
ATOM   2537  CE3 TRP C  92     -16.476 -19.754  -5.664  1.00 83.53           C  
ATOM   2538  NE1 TRP C  92     -18.788 -17.253  -4.625  1.00 83.53           N  
ATOM   2539  CZ2 TRP C  92     -18.049 -17.782  -6.964  1.00 83.53           C  
ATOM   2540  CZ3 TRP C  92     -16.449 -19.599  -7.045  1.00 83.53           C  
ATOM   2541  CH2 TRP C  92     -17.233 -18.619  -7.679  1.00 83.53           C  
ATOM   2542  N   MET C  93     -15.700 -17.686  -0.357  1.00 92.16           N  
ATOM   2543  CA  MET C  93     -15.535 -16.369   0.250  1.00 92.16           C  
ATOM   2544  C   MET C  93     -14.081 -15.914   0.179  1.00 92.16           C  
ATOM   2545  O   MET C  93     -13.802 -14.760  -0.148  1.00 92.16           O  
ATOM   2546  CB  MET C  93     -16.007 -16.384   1.705  1.00 92.16           C  
ATOM   2547  CG  MET C  93     -15.924 -15.030   2.390  1.00 92.16           C  
ATOM   2548  SD  MET C  93     -14.262 -14.699   3.096  1.00 92.16           S  
ATOM   2549  CE  MET C  93     -14.266 -15.866   4.485  1.00 92.16           C  
ATOM   2550  N   LEU C  94     -13.121 -16.813   0.449  1.00 91.25           N  
ATOM   2551  CA  LEU C  94     -11.703 -16.480   0.384  1.00 91.25           C  
ATOM   2552  C   LEU C  94     -11.297 -16.102  -1.036  1.00 91.25           C  
ATOM   2553  O   LEU C  94     -10.504 -15.179  -1.235  1.00 91.25           O  
ATOM   2554  CB  LEU C  94     -10.853 -17.655   0.875  1.00 91.25           C  
ATOM   2555  CG  LEU C  94     -10.863 -17.916   2.382  1.00 91.25           C  
ATOM   2556  CD1 LEU C  94     -10.084 -19.187   2.704  1.00 91.25           C  
ATOM   2557  CD2 LEU C  94     -10.286 -16.724   3.136  1.00 91.25           C  
ATOM   2558  N   HIS C  95     -11.837 -16.755  -1.998  1.00 85.26           N  
ATOM   2559  CA  HIS C  95     -11.564 -16.437  -3.395  1.00 85.26           C  
ATOM   2560  C   HIS C  95     -12.046 -15.033  -3.745  1.00 85.26           C  
ATOM   2561  O   HIS C  95     -11.317 -14.259  -4.368  1.00 85.26           O  
ATOM   2562  CB  HIS C  95     -12.224 -17.464  -4.318  1.00 85.26           C  
ATOM   2563  CG  HIS C  95     -12.100 -17.133  -5.770  1.00 85.26           C  
ATOM   2564  CD2 HIS C  95     -13.033 -16.768  -6.682  1.00 85.26           C  
ATOM   2565  ND1 HIS C  95     -10.896 -17.160  -6.439  1.00 85.26           N  
ATOM   2566  CE1 HIS C  95     -11.093 -16.826  -7.704  1.00 85.26           C  
ATOM   2567  NE2 HIS C  95     -12.381 -16.584  -7.877  1.00 85.26           N  
ATOM   2568  N   LEU C  96     -13.244 -14.759  -3.350  1.00 87.70           N  
ATOM   2569  CA  LEU C  96     -13.824 -13.453  -3.644  1.00 87.70           C  
ATOM   2570  C   LEU C  96     -13.064 -12.345  -2.921  1.00 87.70           C  
ATOM   2571  O   LEU C  96     -12.820 -11.280  -3.491  1.00 87.70           O  
ATOM   2572  CB  LEU C  96     -15.301 -13.419  -3.242  1.00 87.70           C  
ATOM   2573  CG  LEU C  96     -16.081 -12.162  -3.629  1.00 87.70           C  
ATOM   2574  CD1 LEU C  96     -16.180 -12.046  -5.146  1.00 87.70           C  
ATOM   2575  CD2 LEU C  96     -17.468 -12.177  -2.997  1.00 87.70           C  
ATOM   2576  N   GLN C  97     -12.719 -12.611  -1.716  1.00 93.89           N  
ATOM   2577  CA  GLN C  97     -12.025 -11.604  -0.919  1.00 93.89           C  
ATOM   2578  C   GLN C  97     -10.621 -11.348  -1.457  1.00 93.89           C  
ATOM   2579  O   GLN C  97     -10.111 -10.229  -1.371  1.00 93.89           O  
ATOM   2580  CB  GLN C  97     -11.957 -12.031   0.547  1.00 93.89           C  
ATOM   2581  CG  GLN C  97     -13.270 -11.860   1.299  1.00 93.89           C  
ATOM   2582  CD  GLN C  97     -13.700 -10.409   1.409  1.00 93.89           C  
ATOM   2583  NE2 GLN C  97     -15.006 -10.184   1.510  1.00 93.89           N  
ATOM   2584  OE1 GLN C  97     -12.866  -9.499   1.403  1.00 93.89           O  
ATOM   2585  N   LYS C  98     -10.005 -12.326  -1.993  1.00 91.32           N  
ATOM   2586  CA  LYS C  98      -8.714 -12.114  -2.640  1.00 91.32           C  
ATOM   2587  C   LYS C  98      -8.842 -11.152  -3.819  1.00 91.32           C  
ATOM   2588  O   LYS C  98      -8.016 -10.252  -3.984  1.00 91.32           O  
ATOM   2589  CB  LYS C  98      -8.124 -13.443  -3.112  1.00 91.32           C  
ATOM   2590  CG  LYS C  98      -6.721 -13.328  -3.690  1.00 91.32           C  
ATOM   2591  CD  LYS C  98      -6.163 -14.691  -4.079  1.00 91.32           C  
ATOM   2592  CE  LYS C  98      -4.775 -14.573  -4.693  1.00 91.32           C  
ATOM   2593  NZ  LYS C  98      -4.222 -15.908  -5.074  1.00 91.32           N  
ATOM   2594  N   GLU C  99      -9.837 -11.323  -4.595  1.00 87.84           N  
ATOM   2595  CA  GLU C  99     -10.081 -10.436  -5.728  1.00 87.84           C  
ATOM   2596  C   GLU C  99     -10.378  -9.014  -5.262  1.00 87.84           C  
ATOM   2597  O   GLU C  99      -9.896  -8.046  -5.855  1.00 87.84           O  
ATOM   2598  CB  GLU C  99     -11.236 -10.961  -6.584  1.00 87.84           C  
ATOM   2599  CG  GLU C  99     -10.901 -12.228  -7.358  1.00 87.84           C  
ATOM   2600  CD  GLU C  99     -12.021 -12.681  -8.282  1.00 87.84           C  
ATOM   2601  OE1 GLU C  99     -11.791 -13.584  -9.117  1.00 87.84           O  
ATOM   2602  OE2 GLU C  99     -13.137 -12.127  -8.169  1.00 87.84           O  
ATOM   2603  N   THR C 100     -11.185  -8.963  -4.254  1.00 93.33           N  
ATOM   2604  CA  THR C 100     -11.502  -7.661  -3.676  1.00 93.33           C  
ATOM   2605  C   THR C 100     -10.238  -6.970  -3.172  1.00 93.33           C  
ATOM   2606  O   THR C 100     -10.033  -5.781  -3.423  1.00 93.33           O  
ATOM   2607  CB  THR C 100     -12.512  -7.794  -2.521  1.00 93.33           C  
ATOM   2608  CG2 THR C 100     -12.838  -6.432  -1.916  1.00 93.33           C  
ATOM   2609  OG1 THR C 100     -13.719  -8.386  -3.016  1.00 93.33           O  
ATOM   2610  N   PHE C 101      -9.452  -7.764  -2.469  1.00 95.03           N  
ATOM   2611  CA  PHE C 101      -8.205  -7.210  -1.955  1.00 95.03           C  
ATOM   2612  C   PHE C 101      -7.298  -6.767  -3.098  1.00 95.03           C  
ATOM   2613  O   PHE C 101      -6.619  -5.742  -2.997  1.00 95.03           O  
ATOM   2614  CB  PHE C 101      -7.479  -8.235  -1.077  1.00 95.03           C  
ATOM   2615  CG  PHE C 101      -6.279  -7.679  -0.361  1.00 95.03           C  
ATOM   2616  CD1 PHE C 101      -5.000  -8.134  -0.663  1.00 95.03           C  
ATOM   2617  CD2 PHE C 101      -6.428  -6.703   0.615  1.00 95.03           C  
ATOM   2618  CE1 PHE C 101      -3.887  -7.621  -0.001  1.00 95.03           C  
ATOM   2619  CE2 PHE C 101      -5.320  -6.186   1.280  1.00 95.03           C  
ATOM   2620  CZ  PHE C 101      -4.051  -6.647   0.972  1.00 95.03           C  
ATOM   2621  N   ALA C 102      -7.250  -7.493  -4.148  1.00 91.88           N  
ATOM   2622  CA  ALA C 102      -6.462  -7.121  -5.321  1.00 91.88           C  
ATOM   2623  C   ALA C 102      -6.893  -5.761  -5.862  1.00 91.88           C  
ATOM   2624  O   ALA C 102      -6.055  -4.958  -6.281  1.00 91.88           O  
ATOM   2625  CB  ALA C 102      -6.588  -8.186  -6.407  1.00 91.88           C  
ATOM   2626  N   THR C 103      -8.164  -5.521  -5.861  1.00 92.52           N  
ATOM   2627  CA  THR C 103      -8.682  -4.235  -6.316  1.00 92.52           C  
ATOM   2628  C   THR C 103      -8.216  -3.109  -5.397  1.00 92.52           C  
ATOM   2629  O   THR C 103      -7.856  -2.027  -5.865  1.00 92.52           O  
ATOM   2630  CB  THR C 103     -10.220  -4.244  -6.383  1.00 92.52           C  
ATOM   2631  CG2 THR C 103     -10.753  -2.934  -6.953  1.00 92.52           C  
ATOM   2632  OG1 THR C 103     -10.649  -5.326  -7.219  1.00 92.52           O  
ATOM   2633  N   TYR C 104      -8.237  -3.400  -4.061  1.00 94.88           N  
ATOM   2634  CA  TYR C 104      -7.764  -2.404  -3.107  1.00 94.88           C  
ATOM   2635  C   TYR C 104      -6.294  -2.077  -3.343  1.00 94.88           C  
ATOM   2636  O   TYR C 104      -5.899  -0.909  -3.324  1.00 94.88           O  
ATOM   2637  CB  TYR C 104      -7.965  -2.895  -1.671  1.00 94.88           C  
ATOM   2638  CG  TYR C 104      -9.413  -3.094  -1.294  1.00 94.88           C  
ATOM   2639  CD1 TYR C 104     -10.426  -2.394  -1.947  1.00 94.88           C  
ATOM   2640  CD2 TYR C 104      -9.772  -3.981  -0.286  1.00 94.88           C  
ATOM   2641  CE1 TYR C 104     -11.761  -2.574  -1.603  1.00 94.88           C  
ATOM   2642  CE2 TYR C 104     -11.105  -4.169   0.067  1.00 94.88           C  
ATOM   2643  CZ  TYR C 104     -12.091  -3.461  -0.597  1.00 94.88           C  
ATOM   2644  OH  TYR C 104     -13.411  -3.642  -0.251  1.00 94.88           O  
ATOM   2645  N   VAL C 105      -5.564  -3.084  -3.542  1.00 94.37           N  
ATOM   2646  CA  VAL C 105      -4.127  -2.907  -3.719  1.00 94.37           C  
ATOM   2647  C   VAL C 105      -3.853  -2.183  -5.036  1.00 94.37           C  
ATOM   2648  O   VAL C 105      -2.984  -1.310  -5.102  1.00 94.37           O  
ATOM   2649  CB  VAL C 105      -3.380  -4.260  -3.690  1.00 94.37           C  
ATOM   2650  CG1 VAL C 105      -1.910  -4.074  -4.064  1.00 94.37           C  
ATOM   2651  CG2 VAL C 105      -3.508  -4.909  -2.314  1.00 94.37           C  
ATOM   2652  N   ALA C 106      -4.504  -2.502  -6.108  1.00 92.67           N  
ATOM   2653  CA  ALA C 106      -4.354  -1.810  -7.386  1.00 92.67           C  
ATOM   2654  C   ALA C 106      -4.671  -0.324  -7.246  1.00 92.67           C  
ATOM   2655  O   ALA C 106      -3.957   0.523  -7.788  1.00 92.67           O  
ATOM   2656  CB  ALA C 106      -5.253  -2.445  -8.443  1.00 92.67           C  
ATOM   2657  N   ARG C 107      -5.738  -0.013  -6.530  1.00 93.37           N  
ATOM   2658  CA  ARG C 107      -6.114   1.376  -6.292  1.00 93.37           C  
ATOM   2659  C   ARG C 107      -5.054   2.098  -5.467  1.00 93.37           C  
ATOM   2660  O   ARG C 107      -4.695   3.237  -5.769  1.00 93.37           O  
ATOM   2661  CB  ARG C 107      -7.469   1.454  -5.585  1.00 93.37           C  
ATOM   2662  CG  ARG C 107      -8.018   2.865  -5.458  1.00 93.37           C  
ATOM   2663  CD  ARG C 107      -9.413   2.875  -4.848  1.00 93.37           C  
ATOM   2664  NE  ARG C 107     -10.287   3.833  -5.519  1.00 93.37           N  
ATOM   2665  CZ  ARG C 107     -11.593   3.956  -5.294  1.00 93.37           C  
ATOM   2666  NH1 ARG C 107     -12.203   3.179  -4.406  1.00 93.37           N  
ATOM   2667  NH2 ARG C 107     -12.293   4.861  -5.960  1.00 93.37           N  
ATOM   2668  N   PHE C 108      -4.606   1.446  -4.433  1.00 94.60           N  
ATOM   2669  CA  PHE C 108      -3.534   2.005  -3.618  1.00 94.60           C  
ATOM   2670  C   PHE C 108      -2.318   2.336  -4.475  1.00 94.60           C  
ATOM   2671  O   PHE C 108      -1.757   3.429  -4.371  1.00 94.60           O  
ATOM   2672  CB  PHE C 108      -3.140   1.031  -2.503  1.00 94.60           C  
ATOM   2673  CG  PHE C 108      -1.780   1.297  -1.916  1.00 94.60           C  
ATOM   2674  CD1 PHE C 108      -0.705   0.469  -2.214  1.00 94.60           C  
ATOM   2675  CD2 PHE C 108      -1.578   2.377  -1.066  1.00 94.60           C  
ATOM   2676  CE1 PHE C 108       0.554   0.714  -1.671  1.00 94.60           C  
ATOM   2677  CE2 PHE C 108      -0.322   2.628  -0.521  1.00 94.60           C  
ATOM   2678  CZ  PHE C 108       0.742   1.795  -0.823  1.00 94.60           C  
ATOM   2679  N   GLN C 109      -1.874   1.418  -5.317  1.00 93.05           N  
ATOM   2680  CA  GLN C 109      -0.688   1.609  -6.144  1.00 93.05           C  
ATOM   2681  C   GLN C 109      -0.895   2.735  -7.151  1.00 93.05           C  
ATOM   2682  O   GLN C 109       0.044   3.469  -7.471  1.00 93.05           O  
ATOM   2683  CB  GLN C 109      -0.327   0.312  -6.872  1.00 93.05           C  
ATOM   2684  CG  GLN C 109       0.293  -0.747  -5.972  1.00 93.05           C  
ATOM   2685  CD  GLN C 109       0.872  -1.913  -6.751  1.00 93.05           C  
ATOM   2686  NE2 GLN C 109       1.780  -1.618  -7.674  1.00 93.05           N  
ATOM   2687  OE1 GLN C 109       0.505  -3.071  -6.525  1.00 93.05           O  
ATOM   2688  N   LYS C 110      -2.040   2.925  -7.627  1.00 91.59           N  
ATOM   2689  CA  LYS C 110      -2.332   3.939  -8.636  1.00 91.59           C  
ATOM   2690  C   LYS C 110      -2.493   5.317  -8.000  1.00 91.59           C  
ATOM   2691  O   LYS C 110      -2.013   6.316  -8.540  1.00 91.59           O  
ATOM   2692  CB  LYS C 110      -3.596   3.572  -9.416  1.00 91.59           C  
ATOM   2693  CG  LYS C 110      -3.886   4.492 -10.594  1.00 91.59           C  
ATOM   2694  CD  LYS C 110      -5.119   4.041 -11.364  1.00 91.59           C  
ATOM   2695  CE  LYS C 110      -5.443   4.992 -12.510  1.00 91.59           C  
ATOM   2696  NZ  LYS C 110      -6.652   4.554 -13.269  1.00 91.59           N  
ATOM   2697  N   GLU C 111      -3.073   5.317  -6.795  1.00 93.00           N  
ATOM   2698  CA  GLU C 111      -3.507   6.611  -6.277  1.00 93.00           C  
ATOM   2699  C   GLU C 111      -2.726   6.996  -5.025  1.00 93.00           C  
ATOM   2700  O   GLU C 111      -2.428   8.172  -4.810  1.00 93.00           O  
ATOM   2701  CB  GLU C 111      -5.008   6.591  -5.976  1.00 93.00           C  
ATOM   2702  CG  GLU C 111      -5.881   6.399  -7.207  1.00 93.00           C  
ATOM   2703  CD  GLU C 111      -7.361   6.282  -6.880  1.00 93.00           C  
ATOM   2704  OE1 GLU C 111      -8.170   6.038  -7.805  1.00 93.00           O  
ATOM   2705  OE2 GLU C 111      -7.716   6.436  -5.690  1.00 93.00           O  
ATOM   2706  N   ALA C 112      -2.391   6.072  -4.151  1.00 94.18           N  
ATOM   2707  CA  ALA C 112      -1.921   6.402  -2.808  1.00 94.18           C  
ATOM   2708  C   ALA C 112      -0.431   6.104  -2.661  1.00 94.18           C  
ATOM   2709  O   ALA C 112       0.226   6.628  -1.759  1.00 94.18           O  
ATOM   2710  CB  ALA C 112      -2.720   5.632  -1.759  1.00 94.18           C  
ATOM   2711  N   TYR C 113       0.081   5.279  -3.525  1.00 94.32           N  
ATOM   2712  CA  TYR C 113       1.508   4.984  -3.453  1.00 94.32           C  
ATOM   2713  C   TYR C 113       2.332   6.126  -4.035  1.00 94.32           C  
ATOM   2714  O   TYR C 113       2.264   6.399  -5.236  1.00 94.32           O  
ATOM   2715  CB  TYR C 113       1.826   3.681  -4.193  1.00 94.32           C  
ATOM   2716  CG  TYR C 113       3.295   3.333  -4.206  1.00 94.32           C  
ATOM   2717  CD1 TYR C 113       4.063   3.511  -5.355  1.00 94.32           C  
ATOM   2718  CD2 TYR C 113       3.917   2.825  -3.071  1.00 94.32           C  
ATOM   2719  CE1 TYR C 113       5.415   3.190  -5.373  1.00 94.32           C  
ATOM   2720  CE2 TYR C 113       5.270   2.500  -3.077  1.00 94.32           C  
ATOM   2721  CZ  TYR C 113       6.010   2.688  -4.230  1.00 94.32           C  
ATOM   2722  OH  TYR C 113       7.349   2.368  -4.242  1.00 94.32           O  
ATOM   2723  N   CYS C 114       3.169   6.762  -3.186  1.00 95.04           N  
ATOM   2724  CA  CYS C 114       4.009   7.889  -3.577  1.00 95.04           C  
ATOM   2725  C   CYS C 114       3.252   8.842  -4.493  1.00 95.04           C  
ATOM   2726  O   CYS C 114       3.632   9.032  -5.650  1.00 95.04           O  
ATOM   2727  CB  CYS C 114       5.277   7.394  -4.275  1.00 95.04           C  
ATOM   2728  SG  CYS C 114       6.425   6.536  -3.177  1.00 95.04           S  
ATOM   2729  N   PRO C 115       2.243   9.474  -3.894  1.00 95.39           N  
ATOM   2730  CA  PRO C 115       1.408  10.354  -4.713  1.00 95.39           C  
ATOM   2731  C   PRO C 115       2.074  11.695  -5.006  1.00 95.39           C  
ATOM   2732  O   PRO C 115       1.539  12.501  -5.773  1.00 95.39           O  
ATOM   2733  CB  PRO C 115       0.151  10.544  -3.859  1.00 95.39           C  
ATOM   2734  CG  PRO C 115       0.625  10.409  -2.448  1.00 95.39           C  
ATOM   2735  CD  PRO C 115       1.724   9.386  -2.410  1.00 95.39           C  
ATOM   2736  N   ASN C 116       3.185  11.937  -4.387  1.00 95.96           N  
ATOM   2737  CA  ASN C 116       3.863  13.214  -4.586  1.00 95.96           C  
ATOM   2738  C   ASN C 116       4.378  13.359  -6.015  1.00 95.96           C  
ATOM   2739  O   ASN C 116       4.858  12.392  -6.608  1.00 95.96           O  
ATOM   2740  CB  ASN C 116       5.012  13.373  -3.589  1.00 95.96           C  
ATOM   2741  CG  ASN C 116       6.031  12.254  -3.689  1.00 95.96           C  
ATOM   2742  ND2 ASN C 116       7.309  12.615  -3.703  1.00 95.96           N  
ATOM   2743  OD1 ASN C 116       5.673  11.076  -3.755  1.00 95.96           O  
ATOM   2744  N   LYS C 117       4.256  14.583  -6.566  1.00 94.91           N  
ATOM   2745  CA  LYS C 117       4.778  14.878  -7.898  1.00 94.91           C  
ATOM   2746  C   LYS C 117       6.136  15.569  -7.816  1.00 94.91           C  
ATOM   2747  O   LYS C 117       6.874  15.618  -8.802  1.00 94.91           O  
ATOM   2748  CB  LYS C 117       3.793  15.747  -8.681  1.00 94.91           C  
ATOM   2749  CG  LYS C 117       2.460  15.071  -8.966  1.00 94.91           C  
ATOM   2750  CD  LYS C 117       1.540  15.970  -9.782  1.00 94.91           C  
ATOM   2751  CE  LYS C 117       0.198  15.303 -10.049  1.00 94.91           C  
ATOM   2752  NZ  LYS C 117      -0.738  16.212 -10.775  1.00 94.91           N  
ATOM   2753  N   CYS C 118       6.412  16.047  -6.650  1.00 95.21           N  
ATOM   2754  CA  CYS C 118       7.674  16.721  -6.363  1.00 95.21           C  
ATOM   2755  C   CYS C 118       8.058  16.558  -4.898  1.00 95.21           C  
ATOM   2756  O   CYS C 118       7.246  16.113  -4.085  1.00 95.21           O  
ATOM   2757  CB  CYS C 118       7.581  18.206  -6.713  1.00 95.21           C  
ATOM   2758  SG  CYS C 118       6.479  19.141  -5.630  1.00 95.21           S  
ATOM   2759  N   GLY C 119       9.343  16.777  -4.664  1.00 94.77           N  
ATOM   2760  CA  GLY C 119       9.813  16.725  -3.289  1.00 94.77           C  
ATOM   2761  C   GLY C 119      10.036  15.310  -2.789  1.00 94.77           C  
ATOM   2762  O   GLY C 119      10.164  14.377  -3.584  1.00 94.77           O  
ATOM   2763  N   VAL C 120      10.100  15.236  -1.433  1.00 94.92           N  
ATOM   2764  CA  VAL C 120      10.347  13.952  -0.785  1.00 94.92           C  
ATOM   2765  C   VAL C 120       9.245  13.664   0.231  1.00 94.92           C  
ATOM   2766  O   VAL C 120       9.123  14.364   1.240  1.00 94.92           O  
ATOM   2767  CB  VAL C 120      11.729  13.920  -0.096  1.00 94.92           C  
ATOM   2768  CG1 VAL C 120      11.997  12.546   0.516  1.00 94.92           C  
ATOM   2769  CG2 VAL C 120      12.830  14.290  -1.090  1.00 94.92           C  
ATOM   2770  N   MET C 121       8.434  12.623  -0.105  1.00 95.85           N  
ATOM   2771  CA  MET C 121       7.378  12.179   0.800  1.00 95.85           C  
ATOM   2772  C   MET C 121       7.819  10.951   1.589  1.00 95.85           C  
ATOM   2773  O   MET C 121       8.396  10.019   1.024  1.00 95.85           O  
ATOM   2774  CB  MET C 121       6.098  11.870   0.023  1.00 95.85           C  
ATOM   2775  CG  MET C 121       4.967  11.339   0.891  1.00 95.85           C  
ATOM   2776  SD  MET C 121       3.472  10.915  -0.085  1.00 95.85           S  
ATOM   2777  CE  MET C 121       2.431  10.202   1.219  1.00 95.85           C  
ATOM   2778  N   LEU C 122       7.614  10.964   2.878  1.00 95.16           N  
ATOM   2779  CA  LEU C 122       7.835   9.802   3.732  1.00 95.16           C  
ATOM   2780  C   LEU C 122       6.524   9.077   4.014  1.00 95.16           C  
ATOM   2781  O   LEU C 122       5.612   9.647   4.618  1.00 95.16           O  
ATOM   2782  CB  LEU C 122       8.493  10.222   5.049  1.00 95.16           C  
ATOM   2783  CG  LEU C 122       9.859  10.902   4.937  1.00 95.16           C  
ATOM   2784  CD1 LEU C 122      10.383  11.269   6.322  1.00 95.16           C  
ATOM   2785  CD2 LEU C 122      10.848  10.000   4.208  1.00 95.16           C  
ATOM   2786  N   GLN C 123       6.489   7.842   3.550  1.00 95.34           N  
ATOM   2787  CA  GLN C 123       5.269   7.053   3.675  1.00 95.34           C  
ATOM   2788  C   GLN C 123       5.545   5.716   4.357  1.00 95.34           C  
ATOM   2789  O   GLN C 123       6.525   5.040   4.036  1.00 95.34           O  
ATOM   2790  CB  GLN C 123       4.638   6.820   2.300  1.00 95.34           C  
ATOM   2791  CG  GLN C 123       3.277   6.135   2.357  1.00 95.34           C  
ATOM   2792  CD  GLN C 123       2.642   5.980   0.988  1.00 95.34           C  
ATOM   2793  NE2 GLN C 123       1.316   6.039   0.940  1.00 95.34           N  
ATOM   2794  OE1 GLN C 123       3.338   5.808  -0.018  1.00 95.34           O  
ATOM   2795  N   THR C 124       4.703   5.450   5.278  1.00 95.62           N  
ATOM   2796  CA  THR C 124       4.813   4.162   5.953  1.00 95.62           C  
ATOM   2797  C   THR C 124       4.139   3.064   5.135  1.00 95.62           C  
ATOM   2798  O   THR C 124       2.952   3.163   4.812  1.00 95.62           O  
ATOM   2799  CB  THR C 124       4.188   4.214   7.359  1.00 95.62           C  
ATOM   2800  CG2 THR C 124       4.229   2.845   8.032  1.00 95.62           C  
ATOM   2801  OG1 THR C 124       4.915   5.151   8.165  1.00 95.62           O  
ATOM   2802  N   LEU C 125       4.919   2.107   4.819  1.00 95.88           N  
ATOM   2803  CA  LEU C 125       4.434   0.978   4.034  1.00 95.88           C  
ATOM   2804  C   LEU C 125       4.645  -0.334   4.781  1.00 95.88           C  
ATOM   2805  O   LEU C 125       5.507  -0.422   5.658  1.00 95.88           O  
ATOM   2806  CB  LEU C 125       5.141   0.926   2.677  1.00 95.88           C  
ATOM   2807  CG  LEU C 125       4.988   2.158   1.784  1.00 95.88           C  
ATOM   2808  CD1 LEU C 125       5.904   2.051   0.570  1.00 95.88           C  
ATOM   2809  CD2 LEU C 125       3.535   2.329   1.352  1.00 95.88           C  
ATOM   2810  N   ILE C 126       3.825  -1.273   4.490  1.00 95.72           N  
ATOM   2811  CA  ILE C 126       3.924  -2.627   5.025  1.00 95.72           C  
ATOM   2812  C   ILE C 126       4.305  -3.597   3.909  1.00 95.72           C  
ATOM   2813  O   ILE C 126       3.603  -3.698   2.900  1.00 95.72           O  
ATOM   2814  CB  ILE C 126       2.602  -3.069   5.693  1.00 95.72           C  
ATOM   2815  CG1 ILE C 126       2.220  -2.097   6.815  1.00 95.72           C  
ATOM   2816  CG2 ILE C 126       2.718  -4.500   6.224  1.00 95.72           C  
ATOM   2817  CD1 ILE C 126       0.770  -2.213   7.267  1.00 95.72           C  
ATOM   2818  N   TRP C 127       5.457  -4.273   4.140  1.00 94.51           N  
ATOM   2819  CA  TRP C 127       5.872  -5.310   3.200  1.00 94.51           C  
ATOM   2820  C   TRP C 127       5.095  -6.601   3.437  1.00 94.51           C  
ATOM   2821  O   TRP C 127       5.187  -7.200   4.510  1.00 94.51           O  
ATOM   2822  CB  TRP C 127       7.375  -5.575   3.321  1.00 94.51           C  
ATOM   2823  CG  TRP C 127       8.234  -4.456   2.812  1.00 94.51           C  
ATOM   2824  CD1 TRP C 127       8.656  -3.359   3.512  1.00 94.51           C  
ATOM   2825  CD2 TRP C 127       8.770  -4.322   1.493  1.00 94.51           C  
ATOM   2826  CE2 TRP C 127       9.509  -3.120   1.462  1.00 94.51           C  
ATOM   2827  CE3 TRP C 127       8.698  -5.105   0.332  1.00 94.51           C  
ATOM   2828  NE1 TRP C 127       9.424  -2.551   2.705  1.00 94.51           N  
ATOM   2829  CZ2 TRP C 127      10.174  -2.679   0.314  1.00 94.51           C  
ATOM   2830  CZ3 TRP C 127       9.359  -4.666  -0.809  1.00 94.51           C  
ATOM   2831  CH2 TRP C 127      10.086  -3.464  -0.807  1.00 94.51           C  
ATOM   2832  N   CYS C 128       4.410  -7.069   2.388  1.00 93.78           N  
ATOM   2833  CA  CYS C 128       3.453  -8.162   2.519  1.00 93.78           C  
ATOM   2834  C   CYS C 128       4.163  -9.475   2.821  1.00 93.78           C  
ATOM   2835  O   CYS C 128       3.647 -10.308   3.569  1.00 93.78           O  
ATOM   2836  CB  CYS C 128       2.621  -8.303   1.245  1.00 93.78           C  
ATOM   2837  SG  CYS C 128       1.635  -6.842   0.853  1.00 93.78           S  
ATOM   2838  N   LYS C 129       5.320  -9.722   2.331  1.00 90.19           N  
ATOM   2839  CA  LYS C 129       6.029 -10.995   2.434  1.00 90.19           C  
ATOM   2840  C   LYS C 129       6.469 -11.264   3.870  1.00 90.19           C  
ATOM   2841  O   LYS C 129       6.338 -12.387   4.365  1.00 90.19           O  
ATOM   2842  CB  LYS C 129       7.241 -11.012   1.502  1.00 90.19           C  
ATOM   2843  CG  LYS C 129       6.896 -11.260   0.042  1.00 90.19           C  
ATOM   2844  CD  LYS C 129       8.147 -11.337  -0.824  1.00 90.19           C  
ATOM   2845  CE  LYS C 129       7.800 -11.507  -2.297  1.00 90.19           C  
ATOM   2846  NZ  LYS C 129       9.019 -11.481  -3.159  1.00 90.19           N  
ATOM   2847  N   ASN C 130       6.865 -10.230   4.618  1.00 92.36           N  
ATOM   2848  CA  ASN C 130       7.373 -10.435   5.970  1.00 92.36           C  
ATOM   2849  C   ASN C 130       6.619  -9.583   6.988  1.00 92.36           C  
ATOM   2850  O   ASN C 130       6.963  -9.570   8.170  1.00 92.36           O  
ATOM   2851  CB  ASN C 130       8.871 -10.134   6.033  1.00 92.36           C  
ATOM   2852  CG  ASN C 130       9.214  -8.758   5.495  1.00 92.36           C  
ATOM   2853  ND2 ASN C 130      10.501  -8.503   5.293  1.00 92.36           N  
ATOM   2854  OD1 ASN C 130       8.328  -7.930   5.264  1.00 92.36           O  
ATOM   2855  N   CYS C 131       5.703  -8.933   6.573  1.00 95.12           N  
ATOM   2856  CA  CYS C 131       4.848  -8.118   7.428  1.00 95.12           C  
ATOM   2857  C   CYS C 131       5.657  -7.039   8.138  1.00 95.12           C  
ATOM   2858  O   CYS C 131       5.340  -6.662   9.268  1.00 95.12           O  
ATOM   2859  CB  CYS C 131       4.132  -8.992   8.457  1.00 95.12           C  
ATOM   2860  SG  CYS C 131       2.981 -10.180   7.730  1.00 95.12           S  
ATOM   2861  N   LYS C 132       6.690  -6.503   7.533  1.00 94.73           N  
ATOM   2862  CA  LYS C 132       7.522  -5.450   8.108  1.00 94.73           C  
ATOM   2863  C   LYS C 132       7.000  -4.067   7.728  1.00 94.73           C  
ATOM   2864  O   LYS C 132       6.695  -3.812   6.561  1.00 94.73           O  
ATOM   2865  CB  LYS C 132       8.974  -5.603   7.652  1.00 94.73           C  
ATOM   2866  CG  LYS C 132       9.728  -6.723   8.356  1.00 94.73           C  
ATOM   2867  CD  LYS C 132      11.195  -6.751   7.947  1.00 94.73           C  
ATOM   2868  CE  LYS C 132      11.944  -7.891   8.627  1.00 94.73           C  
ATOM   2869  NZ  LYS C 132      13.381  -7.928   8.223  1.00 94.73           N  
ATOM   2870  N   LYS C 133       6.897  -3.264   8.713  1.00 94.17           N  
ATOM   2871  CA  LYS C 133       6.485  -1.876   8.530  1.00 94.17           C  
ATOM   2872  C   LYS C 133       7.696  -0.952   8.424  1.00 94.17           C  
ATOM   2873  O   LYS C 133       8.520  -0.894   9.338  1.00 94.17           O  
ATOM   2874  CB  LYS C 133       5.584  -1.427   9.681  1.00 94.17           C  
ATOM   2875  CG  LYS C 133       4.920  -0.076   9.457  1.00 94.17           C  
ATOM   2876  CD  LYS C 133       3.979   0.281  10.601  1.00 94.17           C  
ATOM   2877  CE  LYS C 133       3.052   1.429  10.225  1.00 94.17           C  
ATOM   2878  NZ  LYS C 133       2.236   1.886  11.389  1.00 94.17           N  
ATOM   2879  N   GLU C 134       7.858  -0.265   7.320  1.00 94.10           N  
ATOM   2880  CA  GLU C 134       9.009   0.601   7.079  1.00 94.10           C  
ATOM   2881  C   GLU C 134       8.580   1.925   6.454  1.00 94.10           C  
ATOM   2882  O   GLU C 134       7.580   1.985   5.736  1.00 94.10           O  
ATOM   2883  CB  GLU C 134      10.029  -0.101   6.179  1.00 94.10           C  
ATOM   2884  CG  GLU C 134      10.702  -1.300   6.830  1.00 94.10           C  
ATOM   2885  CD  GLU C 134      11.715  -1.984   5.925  1.00 94.10           C  
ATOM   2886  OE1 GLU C 134      12.342  -2.978   6.358  1.00 94.10           O  
ATOM   2887  OE2 GLU C 134      11.884  -1.522   4.775  1.00 94.10           O  
ATOM   2888  N   VAL C 135       9.363   2.939   6.851  1.00 93.49           N  
ATOM   2889  CA  VAL C 135       9.146   4.244   6.234  1.00 93.49           C  
ATOM   2890  C   VAL C 135       9.881   4.313   4.897  1.00 93.49           C  
ATOM   2891  O   VAL C 135      11.100   4.137   4.842  1.00 93.49           O  
ATOM   2892  CB  VAL C 135       9.611   5.393   7.157  1.00 93.49           C  
ATOM   2893  CG1 VAL C 135       9.398   6.747   6.484  1.00 93.49           C  
ATOM   2894  CG2 VAL C 135       8.872   5.335   8.494  1.00 93.49           C  
ATOM   2895  N   HIS C 136       9.109   4.493   3.850  1.00 93.13           N  
ATOM   2896  CA  HIS C 136       9.634   4.594   2.494  1.00 93.13           C  
ATOM   2897  C   HIS C 136       9.710   6.047   2.039  1.00 93.13           C  
ATOM   2898  O   HIS C 136       8.751   6.804   2.203  1.00 93.13           O  
ATOM   2899  CB  HIS C 136       8.771   3.785   1.524  1.00 93.13           C  
ATOM   2900  CG  HIS C 136       9.197   3.909   0.095  1.00 93.13           C  
ATOM   2901  CD2 HIS C 136       8.640   4.578  -0.944  1.00 93.13           C  
ATOM   2902  ND1 HIS C 136      10.325   3.295  -0.402  1.00 93.13           N  
ATOM   2903  CE1 HIS C 136      10.446   3.581  -1.687  1.00 93.13           C  
ATOM   2904  NE2 HIS C 136       9.436   4.358  -2.041  1.00 93.13           N  
ATOM   2905  N   ALA C 137      10.890   6.404   1.501  1.00 93.08           N  
ATOM   2906  CA  ALA C 137      11.078   7.761   0.994  1.00 93.08           C  
ATOM   2907  C   ALA C 137      10.751   7.840  -0.494  1.00 93.08           C  
ATOM   2908  O   ALA C 137      11.437   7.231  -1.319  1.00 93.08           O  
ATOM   2909  CB  ALA C 137      12.509   8.231   1.248  1.00 93.08           C  
ATOM   2910  N   CYS C 138       9.721   8.515  -0.768  1.00 94.13           N  
ATOM   2911  CA  CYS C 138       9.329   8.778  -2.148  1.00 94.13           C  
ATOM   2912  C   CYS C 138      10.035  10.015  -2.689  1.00 94.13           C  
ATOM   2913  O   CYS C 138       9.576  11.139  -2.477  1.00 94.13           O  
ATOM   2914  CB  CYS C 138       7.814   8.959  -2.250  1.00 94.13           C  
ATOM   2915  SG  CYS C 138       6.870   7.578  -1.567  1.00 94.13           S  
ATOM   2916  N   ARG C 139      11.096   9.781  -3.473  1.00 94.18           N  
ATOM   2917  CA  ARG C 139      11.923  10.878  -3.964  1.00 94.18           C  
ATOM   2918  C   ARG C 139      11.563  11.236  -5.402  1.00 94.18           C  
ATOM   2919  O   ARG C 139      11.582  10.374  -6.284  1.00 94.18           O  
ATOM   2920  CB  ARG C 139      13.408  10.517  -3.870  1.00 94.18           C  
ATOM   2921  CG  ARG C 139      13.875  10.199  -2.458  1.00 94.18           C  
ATOM   2922  CD  ARG C 139      15.350   9.824  -2.424  1.00 94.18           C  
ATOM   2923  NE  ARG C 139      15.752   9.334  -1.109  1.00 94.18           N  
ATOM   2924  CZ  ARG C 139      16.403  10.053  -0.199  1.00 94.18           C  
ATOM   2925  NH1 ARG C 139      16.741  11.313  -0.444  1.00 94.18           N  
ATOM   2926  NH2 ARG C 139      16.720   9.507   0.967  1.00 94.18           N  
ATOM   2927  N   LYS C 140      11.189  12.491  -5.560  1.00 94.15           N  
ATOM   2928  CA  LYS C 140      10.899  13.067  -6.870  1.00 94.15           C  
ATOM   2929  C   LYS C 140      11.734  14.320  -7.116  1.00 94.15           C  
ATOM   2930  O   LYS C 140      12.734  14.551  -6.433  1.00 94.15           O  
ATOM   2931  CB  LYS C 140       9.411  13.396  -6.994  1.00 94.15           C  
ATOM   2932  CG  LYS C 140       8.492  12.207  -6.757  1.00 94.15           C  
ATOM   2933  CD  LYS C 140       8.581  11.196  -7.894  1.00 94.15           C  
ATOM   2934  CE  LYS C 140       7.531  10.103  -7.755  1.00 94.15           C  
ATOM   2935  NZ  LYS C 140       8.051   8.930  -6.990  1.00 94.15           N  
ATOM   2936  N   SER C 141      11.361  15.060  -8.055  1.00 92.70           N  
ATOM   2937  CA  SER C 141      12.084  16.294  -8.344  1.00 92.70           C  
ATOM   2938  C   SER C 141      11.897  17.317  -7.228  1.00 92.70           C  
ATOM   2939  O   SER C 141      10.802  17.452  -6.679  1.00 92.70           O  
ATOM   2940  CB  SER C 141      11.620  16.889  -9.674  1.00 92.70           C  
ATOM   2941  OG  SER C 141      12.167  18.183  -9.864  1.00 92.70           O  
ATOM   2942  N   TYR C 142      12.992  17.969  -6.935  1.00 87.87           N  
ATOM   2943  CA  TYR C 142      12.934  18.989  -5.894  1.00 87.87           C  
ATOM   2944  C   TYR C 142      12.245  20.249  -6.403  1.00 87.87           C  
ATOM   2945  O   TYR C 142      11.815  21.092  -5.611  1.00 87.87           O  
ATOM   2946  CB  TYR C 142      14.342  19.329  -5.396  1.00 87.87           C  
ATOM   2947  CG  TYR C 142      14.861  18.376  -4.347  1.00 87.87           C  
ATOM   2948  CD1 TYR C 142      14.417  18.452  -3.029  1.00 87.87           C  
ATOM   2949  CD2 TYR C 142      15.797  17.400  -4.671  1.00 87.87           C  
ATOM   2950  CE1 TYR C 142      14.895  17.577  -2.058  1.00 87.87           C  
ATOM   2951  CE2 TYR C 142      16.282  16.520  -3.708  1.00 87.87           C  
ATOM   2952  CZ  TYR C 142      15.824  16.616  -2.406  1.00 87.87           C  
ATOM   2953  OH  TYR C 142      16.300  15.748  -1.450  1.00 87.87           O  
ATOM   2954  N   ASP C 143      12.131  20.287  -7.605  1.00 85.23           N  
ATOM   2955  CA  ASP C 143      11.496  21.449  -8.219  1.00 85.23           C  
ATOM   2956  C   ASP C 143       9.979  21.285  -8.265  1.00 85.23           C  
ATOM   2957  O   ASP C 143       9.454  20.542  -9.097  1.00 85.23           O  
ATOM   2958  CB  ASP C 143      12.043  21.677  -9.629  1.00 85.23           C  
ATOM   2959  CG  ASP C 143      11.532  22.959 -10.263  1.00 85.23           C  
ATOM   2960  OD1 ASP C 143      10.830  23.738  -9.584  1.00 85.23           O  
ATOM   2961  OD2 ASP C 143      11.832  23.191 -11.454  1.00 85.23           O  
ATOM   2962  N   CYS C 144       9.267  21.903  -7.435  1.00 92.40           N  
ATOM   2963  CA  CYS C 144       7.809  21.847  -7.415  1.00 92.40           C  
ATOM   2964  C   CYS C 144       7.210  22.979  -8.241  1.00 92.40           C  
ATOM   2965  O   CYS C 144       6.004  23.225  -8.183  1.00 92.40           O  
ATOM   2966  CB  CYS C 144       7.288  21.921  -5.980  1.00 92.40           C  
ATOM   2967  SG  CYS C 144       7.715  20.480  -4.977  1.00 92.40           S  
ATOM   2968  N   GLY C 145       8.032  23.603  -9.027  1.00 88.57           N  
ATOM   2969  CA  GLY C 145       7.576  24.685  -9.887  1.00 88.57           C  
ATOM   2970  C   GLY C 145       7.568  26.034  -9.195  1.00 88.57           C  
ATOM   2971  O   GLY C 145       7.738  26.114  -7.977  1.00 88.57           O  
ATOM   2972  N   GLU C 146       7.477  27.089 -10.054  1.00 91.29           N  
ATOM   2973  CA  GLU C 146       7.422  28.460  -9.556  1.00 91.29           C  
ATOM   2974  C   GLU C 146       5.997  29.004  -9.596  1.00 91.29           C  
ATOM   2975  O   GLU C 146       5.246  28.727 -10.535  1.00 91.29           O  
ATOM   2976  CB  GLU C 146       8.353  29.365 -10.368  1.00 91.29           C  
ATOM   2977  CG  GLU C 146       8.670  30.689  -9.689  1.00 91.29           C  
ATOM   2978  CD  GLU C 146       9.677  31.531 -10.456  1.00 91.29           C  
ATOM   2979  OE1 GLU C 146       9.978  32.664 -10.018  1.00 91.29           O  
ATOM   2980  OE2 GLU C 146      10.168  31.053 -11.502  1.00 91.29           O  
ATOM   2981  N   ARG C 147       5.619  29.635  -8.538  1.00 94.22           N  
ATOM   2982  CA  ARG C 147       4.294  30.241  -8.449  1.00 94.22           C  
ATOM   2983  C   ARG C 147       4.367  31.750  -8.659  1.00 94.22           C  
ATOM   2984  O   ARG C 147       5.094  32.447  -7.947  1.00 94.22           O  
ATOM   2985  CB  ARG C 147       3.652  29.931  -7.095  1.00 94.22           C  
ATOM   2986  CG  ARG C 147       3.628  28.450  -6.749  1.00 94.22           C  
ATOM   2987  CD  ARG C 147       2.517  27.716  -7.485  1.00 94.22           C  
ATOM   2988  NE  ARG C 147       2.390  26.335  -7.031  1.00 94.22           N  
ATOM   2989  CZ  ARG C 147       2.033  25.312  -7.802  1.00 94.22           C  
ATOM   2990  NH1 ARG C 147       1.759  25.497  -9.089  1.00 94.22           N  
ATOM   2991  NH2 ARG C 147       1.948  24.095  -7.285  1.00 94.22           N  
ATOM   2992  N   ASN C 148       3.706  32.198  -9.621  1.00 95.04           N  
ATOM   2993  CA  ASN C 148       3.579  33.636  -9.840  1.00 95.04           C  
ATOM   2994  C   ASN C 148       2.337  34.199  -9.157  1.00 95.04           C  
ATOM   2995  O   ASN C 148       1.214  33.805  -9.477  1.00 95.04           O  
ATOM   2996  CB  ASN C 148       3.552  33.951 -11.337  1.00 95.04           C  
ATOM   2997  CG  ASN C 148       4.864  33.630 -12.026  1.00 95.04           C  
ATOM   2998  ND2 ASN C 148       4.782  33.043 -13.213  1.00 95.04           N  
ATOM   2999  OD1 ASN C 148       5.942  33.907 -11.493  1.00 95.04           O  
ATOM   3000  N   VAL C 149       2.616  35.112  -8.271  1.00 94.52           N  
ATOM   3001  CA  VAL C 149       1.530  35.674  -7.475  1.00 94.52           C  
ATOM   3002  C   VAL C 149       1.412  37.172  -7.745  1.00 94.52           C  
ATOM   3003  O   VAL C 149       2.350  37.931  -7.491  1.00 94.52           O  
ATOM   3004  CB  VAL C 149       1.741  35.419  -5.965  1.00 94.52           C  
ATOM   3005  CG1 VAL C 149       0.582  35.994  -5.153  1.00 94.52           C  
ATOM   3006  CG2 VAL C 149       1.899  33.925  -5.694  1.00 94.52           C  
ATOM   3007  N   GLU C 150       0.296  37.617  -8.265  1.00 94.58           N  
ATOM   3008  CA  GLU C 150      -0.007  39.032  -8.452  1.00 94.58           C  
ATOM   3009  C   GLU C 150      -0.981  39.533  -7.389  1.00 94.58           C  
ATOM   3010  O   GLU C 150      -2.090  39.009  -7.261  1.00 94.58           O  
ATOM   3011  CB  GLU C 150      -0.581  39.280  -9.849  1.00 94.58           C  
ATOM   3012  CG  GLU C 150       0.384  38.946 -10.979  1.00 94.58           C  
ATOM   3013  CD  GLU C 150      -0.204  39.182 -12.360  1.00 94.58           C  
ATOM   3014  OE1 GLU C 150       0.512  38.982 -13.367  1.00 94.58           O  
ATOM   3015  OE2 GLU C 150      -1.391  39.569 -12.437  1.00 94.58           O  
ATOM   3016  N   VAL C 151      -0.483  40.510  -6.739  1.00 93.21           N  
ATOM   3017  CA  VAL C 151      -1.300  41.026  -5.646  1.00 93.21           C  
ATOM   3018  C   VAL C 151      -1.470  42.537  -5.798  1.00 93.21           C  
ATOM   3019  O   VAL C 151      -0.487  43.268  -5.928  1.00 93.21           O  
ATOM   3020  CB  VAL C 151      -0.682  40.696  -4.270  1.00 93.21           C  
ATOM   3021  CG1 VAL C 151      -1.635  41.084  -3.141  1.00 93.21           C  
ATOM   3022  CG2 VAL C 151      -0.328  39.212  -4.188  1.00 93.21           C  
ATOM   3023  N   PRO C 152      -2.685  43.078  -5.773  1.00 92.54           N  
ATOM   3024  CA  PRO C 152      -2.890  44.529  -5.763  1.00 92.54           C  
ATOM   3025  C   PRO C 152      -2.379  45.189  -4.485  1.00 92.54           C  
ATOM   3026  O   PRO C 152      -2.379  44.564  -3.421  1.00 92.54           O  
ATOM   3027  CB  PRO C 152      -4.410  44.671  -5.880  1.00 92.54           C  
ATOM   3028  CG  PRO C 152      -4.888  43.322  -6.310  1.00 92.54           C  
ATOM   3029  CD  PRO C 152      -3.889  42.295  -5.856  1.00 92.54           C  
ATOM   3030  N   GLN C 153      -2.002  46.393  -4.719  1.00 91.36           N  
ATOM   3031  CA  GLN C 153      -1.518  47.155  -3.573  1.00 91.36           C  
ATOM   3032  C   GLN C 153      -2.584  47.251  -2.486  1.00 91.36           C  
ATOM   3033  O   GLN C 153      -3.769  47.414  -2.784  1.00 91.36           O  
ATOM   3034  CB  GLN C 153      -1.081  48.555  -4.005  1.00 91.36           C  
ATOM   3035  CG  GLN C 153      -0.215  49.273  -2.979  1.00 91.36           C  
ATOM   3036  CD  GLN C 153       0.356  50.577  -3.503  1.00 91.36           C  
ATOM   3037  NE2 GLN C 153       1.107  51.278  -2.659  1.00 91.36           N  
ATOM   3038  OE1 GLN C 153       0.127  50.952  -4.657  1.00 91.36           O  
ATOM   3039  N   MET C 154      -2.249  47.159  -1.175  1.00 90.88           N  
ATOM   3040  CA  MET C 154      -3.080  47.277   0.019  1.00 90.88           C  
ATOM   3041  C   MET C 154      -3.926  46.023   0.219  1.00 90.88           C  
ATOM   3042  O   MET C 154      -4.835  46.008   1.050  1.00 90.88           O  
ATOM   3043  CB  MET C 154      -3.985  48.507  -0.074  1.00 90.88           C  
ATOM   3044  CG  MET C 154      -3.228  49.826  -0.062  1.00 90.88           C  
ATOM   3045  SD  MET C 154      -2.390  50.140   1.540  1.00 90.88           S  
ATOM   3046  CE  MET C 154      -3.575  51.284   2.301  1.00 90.88           C  
ATOM   3047  N   GLU C 155      -3.755  45.068  -0.629  1.00 91.77           N  
ATOM   3048  CA  GLU C 155      -4.399  43.775  -0.428  1.00 91.77           C  
ATOM   3049  C   GLU C 155      -3.471  42.804   0.298  1.00 91.77           C  
ATOM   3050  O   GLU C 155      -2.291  43.098   0.500  1.00 91.77           O  
ATOM   3051  CB  GLU C 155      -4.842  43.179  -1.766  1.00 91.77           C  
ATOM   3052  CG  GLU C 155      -6.058  43.863  -2.371  1.00 91.77           C  
ATOM   3053  CD  GLU C 155      -6.790  42.999  -3.386  1.00 91.77           C  
ATOM   3054  OE1 GLU C 155      -7.767  43.481  -4.001  1.00 91.77           O  
ATOM   3055  OE2 GLU C 155      -6.384  41.830  -3.565  1.00 91.77           O  
ATOM   3056  N   ASP C 156      -4.029  41.709   0.732  1.00 93.88           N  
ATOM   3057  CA  ASP C 156      -3.256  40.722   1.481  1.00 93.88           C  
ATOM   3058  C   ASP C 156      -2.535  39.760   0.540  1.00 93.88           C  
ATOM   3059  O   ASP C 156      -3.130  39.253  -0.414  1.00 93.88           O  
ATOM   3060  CB  ASP C 156      -4.163  39.943   2.437  1.00 93.88           C  
ATOM   3061  CG  ASP C 156      -4.807  40.824   3.493  1.00 93.88           C  
ATOM   3062  OD1 ASP C 156      -4.411  42.002   3.628  1.00 93.88           O  
ATOM   3063  OD2 ASP C 156      -5.715  40.335   4.198  1.00 93.88           O  
ATOM   3064  N   MET C 157      -1.311  39.553   0.756  1.00 94.06           N  
ATOM   3065  CA  MET C 157      -0.528  38.551   0.041  1.00 94.06           C  
ATOM   3066  C   MET C 157      -0.556  37.213   0.771  1.00 94.06           C  
ATOM   3067  O   MET C 157      -0.246  37.146   1.962  1.00 94.06           O  
ATOM   3068  CB  MET C 157       0.917  39.023  -0.134  1.00 94.06           C  
ATOM   3069  CG  MET C 157       1.801  38.031  -0.876  1.00 94.06           C  
ATOM   3070  SD  MET C 157       3.570  38.517  -0.859  1.00 94.06           S  
ATOM   3071  CE  MET C 157       3.989  38.137   0.866  1.00 94.06           C  
ATOM   3072  N   ILE C 158      -0.975  36.188   0.143  1.00 96.15           N  
ATOM   3073  CA  ILE C 158      -1.021  34.845   0.710  1.00 96.15           C  
ATOM   3074  C   ILE C 158      -0.171  33.898  -0.134  1.00 96.15           C  
ATOM   3075  O   ILE C 158      -0.472  33.662  -1.306  1.00 96.15           O  
ATOM   3076  CB  ILE C 158      -2.472  34.321   0.806  1.00 96.15           C  
ATOM   3077  CG1 ILE C 158      -3.340  35.296   1.611  1.00 96.15           C  
ATOM   3078  CG2 ILE C 158      -2.502  32.921   1.427  1.00 96.15           C  
ATOM   3079  CD1 ILE C 158      -4.818  34.937   1.631  1.00 96.15           C  
ATOM   3080  N   LEU C 159       0.869  33.437   0.396  1.00 96.35           N  
ATOM   3081  CA  LEU C 159       1.720  32.433  -0.234  1.00 96.35           C  
ATOM   3082  C   LEU C 159       1.461  31.052   0.358  1.00 96.35           C  
ATOM   3083  O   LEU C 159       1.776  30.803   1.524  1.00 96.35           O  
ATOM   3084  CB  LEU C 159       3.196  32.803  -0.071  1.00 96.35           C  
ATOM   3085  CG  LEU C 159       3.601  34.203  -0.536  1.00 96.35           C  
ATOM   3086  CD1 LEU C 159       5.101  34.409  -0.358  1.00 96.35           C  
ATOM   3087  CD2 LEU C 159       3.194  34.421  -1.990  1.00 96.35           C  
ATOM   3088  N   ASP C 160       0.924  30.183  -0.427  1.00 96.72           N  
ATOM   3089  CA  ASP C 160       0.547  28.846   0.021  1.00 96.72           C  
ATOM   3090  C   ASP C 160       1.593  27.814  -0.392  1.00 96.72           C  
ATOM   3091  O   ASP C 160       1.791  27.565  -1.584  1.00 96.72           O  
ATOM   3092  CB  ASP C 160      -0.824  28.460  -0.539  1.00 96.72           C  
ATOM   3093  CG  ASP C 160      -1.383  27.192   0.084  1.00 96.72           C  
ATOM   3094  OD1 ASP C 160      -0.722  26.604   0.967  1.00 96.72           O  
ATOM   3095  OD2 ASP C 160      -2.493  26.776  -0.313  1.00 96.72           O  
ATOM   3096  N   CYS C 161       2.197  27.181   0.631  1.00 96.75           N  
ATOM   3097  CA  CYS C 161       3.234  26.181   0.407  1.00 96.75           C  
ATOM   3098  C   CYS C 161       2.680  24.772   0.585  1.00 96.75           C  
ATOM   3099  O   CYS C 161       3.422  23.792   0.496  1.00 96.75           O  
ATOM   3100  CB  CYS C 161       4.407  26.403   1.361  1.00 96.75           C  
ATOM   3101  SG  CYS C 161       5.910  25.522   0.882  1.00 96.75           S  
ATOM   3102  N   GLU C 162       1.439  24.590   0.822  1.00 96.19           N  
ATOM   3103  CA  GLU C 162       0.827  23.296   1.113  1.00 96.19           C  
ATOM   3104  C   GLU C 162       0.580  22.502  -0.166  1.00 96.19           C  
ATOM   3105  O   GLU C 162       0.072  23.043  -1.151  1.00 96.19           O  
ATOM   3106  CB  GLU C 162      -0.485  23.482   1.879  1.00 96.19           C  
ATOM   3107  CG  GLU C 162      -1.107  22.179   2.357  1.00 96.19           C  
ATOM   3108  CD  GLU C 162      -2.317  22.385   3.254  1.00 96.19           C  
ATOM   3109  OE1 GLU C 162      -2.819  21.396   3.834  1.00 96.19           O  
ATOM   3110  OE2 GLU C 162      -2.768  23.547   3.378  1.00 96.19           O  
ATOM   3111  N   LEU C 163       0.967  21.304  -0.188  1.00 94.97           N  
ATOM   3112  CA  LEU C 163       0.656  20.337  -1.235  1.00 94.97           C  
ATOM   3113  C   LEU C 163      -0.247  19.229  -0.702  1.00 94.97           C  
ATOM   3114  O   LEU C 163      -0.297  18.992   0.507  1.00 94.97           O  
ATOM   3115  CB  LEU C 163       1.942  19.734  -1.806  1.00 94.97           C  
ATOM   3116  CG  LEU C 163       2.924  20.714  -2.450  1.00 94.97           C  
ATOM   3117  CD1 LEU C 163       4.208  19.993  -2.848  1.00 94.97           C  
ATOM   3118  CD2 LEU C 163       2.288  21.390  -3.660  1.00 94.97           C  
ATOM   3119  N   ASN C 164      -1.015  18.537  -1.523  1.00 93.35           N  
ATOM   3120  CA  ASN C 164      -2.035  17.562  -1.154  1.00 93.35           C  
ATOM   3121  C   ASN C 164      -1.442  16.408  -0.348  1.00 93.35           C  
ATOM   3122  O   ASN C 164      -2.102  15.861   0.536  1.00 93.35           O  
ATOM   3123  CB  ASN C 164      -2.744  17.028  -2.401  1.00 93.35           C  
ATOM   3124  CG  ASN C 164      -1.777  16.505  -3.444  1.00 93.35           C  
ATOM   3125  ND2 ASN C 164      -2.290  15.733  -4.395  1.00 93.35           N  
ATOM   3126  OD1 ASN C 164      -0.577  16.790  -3.395  1.00 93.35           O  
ATOM   3127  N   TRP C 165      -0.193  16.089  -0.562  1.00 95.53           N  
ATOM   3128  CA  TRP C 165       0.408  14.903   0.038  1.00 95.53           C  
ATOM   3129  C   TRP C 165       1.086  15.246   1.360  1.00 95.53           C  
ATOM   3130  O   TRP C 165       1.503  14.354   2.101  1.00 95.53           O  
ATOM   3131  CB  TRP C 165       1.421  14.268  -0.920  1.00 95.53           C  
ATOM   3132  CG  TRP C 165       2.492  15.209  -1.385  1.00 95.53           C  
ATOM   3133  CD1 TRP C 165       2.466  16.001  -2.500  1.00 95.53           C  
ATOM   3134  CD2 TRP C 165       3.748  15.454  -0.747  1.00 95.53           C  
ATOM   3135  CE2 TRP C 165       4.437  16.407  -1.532  1.00 95.53           C  
ATOM   3136  CE3 TRP C 165       4.361  14.961   0.412  1.00 95.53           C  
ATOM   3137  NE1 TRP C 165       3.633  16.722  -2.594  1.00 95.53           N  
ATOM   3138  CZ2 TRP C 165       5.708  16.876  -1.193  1.00 95.53           C  
ATOM   3139  CZ3 TRP C 165       5.627  15.428   0.748  1.00 95.53           C  
ATOM   3140  CH2 TRP C 165       6.285  16.376  -0.054  1.00 95.53           C  
ATOM   3141  N   HIS C 166       1.200  16.513   1.754  1.00 95.74           N  
ATOM   3142  CA  HIS C 166       1.897  16.922   2.968  1.00 95.74           C  
ATOM   3143  C   HIS C 166       1.241  16.324   4.208  1.00 95.74           C  
ATOM   3144  O   HIS C 166       1.933  15.887   5.131  1.00 95.74           O  
ATOM   3145  CB  HIS C 166       1.933  18.448   3.077  1.00 95.74           C  
ATOM   3146  CG  HIS C 166       2.975  19.086   2.214  1.00 95.74           C  
ATOM   3147  CD2 HIS C 166       3.889  18.544   1.375  1.00 95.74           C  
ATOM   3148  ND1 HIS C 166       3.161  20.450   2.158  1.00 95.74           N  
ATOM   3149  CE1 HIS C 166       4.146  20.720   1.318  1.00 95.74           C  
ATOM   3150  NE2 HIS C 166       4.605  19.581   0.830  1.00 95.74           N  
ATOM   3151  N   GLN C 167      -0.085  16.360   4.229  1.00 92.70           N  
ATOM   3152  CA  GLN C 167      -0.814  15.856   5.387  1.00 92.70           C  
ATOM   3153  C   GLN C 167      -0.574  14.362   5.583  1.00 92.70           C  
ATOM   3154  O   GLN C 167      -0.636  13.858   6.706  1.00 92.70           O  
ATOM   3155  CB  GLN C 167      -2.311  16.131   5.241  1.00 92.70           C  
ATOM   3156  CG  GLN C 167      -2.674  17.610   5.300  1.00 92.70           C  
ATOM   3157  CD  GLN C 167      -4.158  17.859   5.112  1.00 92.70           C  
ATOM   3158  NE2 GLN C 167      -4.571  19.114   5.246  1.00 92.70           N  
ATOM   3159  OE1 GLN C 167      -4.929  16.930   4.846  1.00 92.70           O  
ATOM   3160  N   ALA C 168      -0.320  13.693   4.518  1.00 92.59           N  
ATOM   3161  CA  ALA C 168      -0.152  12.243   4.575  1.00 92.59           C  
ATOM   3162  C   ALA C 168       1.308  11.871   4.826  1.00 92.59           C  
ATOM   3163  O   ALA C 168       1.609  10.734   5.197  1.00 92.59           O  
ATOM   3164  CB  ALA C 168      -0.647  11.599   3.283  1.00 92.59           C  
ATOM   3165  N   SER C 169       2.256  12.821   4.694  1.00 94.76           N  
ATOM   3166  CA  SER C 169       3.681  12.544   4.841  1.00 94.76           C  
ATOM   3167  C   SER C 169       4.083  12.482   6.311  1.00 94.76           C  
ATOM   3168  O   SER C 169       3.567  13.242   7.133  1.00 94.76           O  
ATOM   3169  CB  SER C 169       4.512  13.606   4.121  1.00 94.76           C  
ATOM   3170  OG  SER C 169       5.895  13.315   4.218  1.00 94.76           O  
ATOM   3171  N   GLU C 170       5.018  11.611   6.548  1.00 93.70           N  
ATOM   3172  CA  GLU C 170       5.553  11.502   7.900  1.00 93.70           C  
ATOM   3173  C   GLU C 170       6.857  12.282   8.043  1.00 93.70           C  
ATOM   3174  O   GLU C 170       7.479  12.650   7.043  1.00 93.70           O  
ATOM   3175  CB  GLU C 170       5.774  10.034   8.276  1.00 93.70           C  
ATOM   3176  CG  GLU C 170       4.502   9.200   8.272  1.00 93.70           C  
ATOM   3177  CD  GLU C 170       4.725   7.763   8.715  1.00 93.70           C  
ATOM   3178  OE1 GLU C 170       3.795   6.935   8.583  1.00 93.70           O  
ATOM   3179  OE2 GLU C 170       5.839   7.463   9.200  1.00 93.70           O  
ATOM   3180  N   GLY C 171       7.144  12.647   9.308  1.00 93.02           N  
ATOM   3181  CA  GLY C 171       8.433  13.233   9.644  1.00 93.02           C  
ATOM   3182  C   GLY C 171       8.570  14.674   9.188  1.00 93.02           C  
ATOM   3183  O   GLY C 171       9.677  15.140   8.910  1.00 93.02           O  
ATOM   3184  N   LEU C 172       7.515  15.299   9.028  1.00 94.74           N  
ATOM   3185  CA  LEU C 172       7.581  16.699   8.625  1.00 94.74           C  
ATOM   3186  C   LEU C 172       7.828  17.600   9.831  1.00 94.74           C  
ATOM   3187  O   LEU C 172       7.401  17.285  10.944  1.00 94.74           O  
ATOM   3188  CB  LEU C 172       6.287  17.117   7.920  1.00 94.74           C  
ATOM   3189  CG  LEU C 172       5.942  16.360   6.637  1.00 94.74           C  
ATOM   3190  CD1 LEU C 172       4.592  16.823   6.095  1.00 94.74           C  
ATOM   3191  CD2 LEU C 172       7.036  16.550   5.592  1.00 94.74           C  
ATOM   3192  N   THR C 173       8.528  18.642   9.626  1.00 94.75           N  
ATOM   3193  CA  THR C 173       8.808  19.613  10.676  1.00 94.75           C  
ATOM   3194  C   THR C 173       8.066  20.920  10.416  1.00 94.75           C  
ATOM   3195  O   THR C 173       6.839  20.975  10.521  1.00 94.75           O  
ATOM   3196  CB  THR C 173      10.319  19.893  10.790  1.00 94.75           C  
ATOM   3197  CG2 THR C 173      11.079  18.639  11.210  1.00 94.75           C  
ATOM   3198  OG1 THR C 173      10.814  20.336   9.521  1.00 94.75           O  
ATOM   3199  N   ASP C 174       8.806  21.935   9.990  1.00 95.99           N  
ATOM   3200  CA  ASP C 174       8.160  23.238   9.863  1.00 95.99           C  
ATOM   3201  C   ASP C 174       8.274  23.770   8.437  1.00 95.99           C  
ATOM   3202  O   ASP C 174       9.186  23.393   7.699  1.00 95.99           O  
ATOM   3203  CB  ASP C 174       8.771  24.238  10.848  1.00 95.99           C  
ATOM   3204  CG  ASP C 174       8.507  23.877  12.299  1.00 95.99           C  
ATOM   3205  OD1 ASP C 174       7.445  23.291  12.599  1.00 95.99           O  
ATOM   3206  OD2 ASP C 174       9.368  24.186  13.151  1.00 95.99           O  
ATOM   3207  N   TYR C 175       7.249  24.621   8.190  1.00 97.04           N  
ATOM   3208  CA  TYR C 175       7.354  25.440   6.989  1.00 97.04           C  
ATOM   3209  C   TYR C 175       8.208  26.676   7.245  1.00 97.04           C  
ATOM   3210  O   TYR C 175       7.998  27.391   8.227  1.00 97.04           O  
ATOM   3211  CB  TYR C 175       5.964  25.858   6.499  1.00 97.04           C  
ATOM   3212  CG  TYR C 175       5.120  24.706   6.015  1.00 97.04           C  
ATOM   3213  CD1 TYR C 175       5.177  24.285   4.688  1.00 97.04           C  
ATOM   3214  CD2 TYR C 175       4.262  24.036   6.881  1.00 97.04           C  
ATOM   3215  CE1 TYR C 175       4.397  23.224   4.236  1.00 97.04           C  
ATOM   3216  CE2 TYR C 175       3.479  22.975   6.440  1.00 97.04           C  
ATOM   3217  CZ  TYR C 175       3.554  22.576   5.119  1.00 97.04           C  
ATOM   3218  OH  TYR C 175       2.781  21.526   4.676  1.00 97.04           O  
ATOM   3219  N   SER C 176       9.196  26.899   6.395  1.00 97.31           N  
ATOM   3220  CA  SER C 176      10.050  28.081   6.460  1.00 97.31           C  
ATOM   3221  C   SER C 176       9.917  28.929   5.198  1.00 97.31           C  
ATOM   3222  O   SER C 176      10.169  28.448   4.092  1.00 97.31           O  
ATOM   3223  CB  SER C 176      11.510  27.677   6.661  1.00 97.31           C  
ATOM   3224  OG  SER C 176      11.657  26.883   7.826  1.00 97.31           O  
ATOM   3225  N   PHE C 177       9.527  30.170   5.420  1.00 97.33           N  
ATOM   3226  CA  PHE C 177       9.427  31.102   4.303  1.00 97.33           C  
ATOM   3227  C   PHE C 177      10.603  32.073   4.301  1.00 97.33           C  
ATOM   3228  O   PHE C 177      10.897  32.702   5.319  1.00 97.33           O  
ATOM   3229  CB  PHE C 177       8.107  31.877   4.363  1.00 97.33           C  
ATOM   3230  CG  PHE C 177       6.898  31.043   4.034  1.00 97.33           C  
ATOM   3231  CD1 PHE C 177       6.395  31.005   2.740  1.00 97.33           C  
ATOM   3232  CD2 PHE C 177       6.266  30.296   5.020  1.00 97.33           C  
ATOM   3233  CE1 PHE C 177       5.276  30.234   2.431  1.00 97.33           C  
ATOM   3234  CE2 PHE C 177       5.148  29.524   4.719  1.00 97.33           C  
ATOM   3235  CZ  PHE C 177       4.654  29.495   3.425  1.00 97.33           C  
ATOM   3236  N   TYR C 178      11.205  32.124   3.182  1.00 96.91           N  
ATOM   3237  CA  TYR C 178      12.342  33.020   2.998  1.00 96.91           C  
ATOM   3238  C   TYR C 178      12.037  34.079   1.947  1.00 96.91           C  
ATOM   3239  O   TYR C 178      11.344  33.806   0.965  1.00 96.91           O  
ATOM   3240  CB  TYR C 178      13.590  32.228   2.595  1.00 96.91           C  
ATOM   3241  CG  TYR C 178      14.031  31.221   3.631  1.00 96.91           C  
ATOM   3242  CD1 TYR C 178      14.933  31.573   4.632  1.00 96.91           C  
ATOM   3243  CD2 TYR C 178      13.547  29.918   3.609  1.00 96.91           C  
ATOM   3244  CE1 TYR C 178      15.344  30.649   5.587  1.00 96.91           C  
ATOM   3245  CE2 TYR C 178      13.951  28.985   4.559  1.00 96.91           C  
ATOM   3246  CZ  TYR C 178      14.848  29.360   5.542  1.00 96.91           C  
ATOM   3247  OH  TYR C 178      15.251  28.440   6.485  1.00 96.91           O  
ATOM   3248  N   ARG C 179      12.504  35.232   2.218  1.00 96.13           N  
ATOM   3249  CA  ARG C 179      12.560  36.263   1.186  1.00 96.13           C  
ATOM   3250  C   ARG C 179      13.912  36.259   0.481  1.00 96.13           C  
ATOM   3251  O   ARG C 179      14.958  36.320   1.132  1.00 96.13           O  
ATOM   3252  CB  ARG C 179      12.288  37.643   1.790  1.00 96.13           C  
ATOM   3253  CG  ARG C 179      12.276  38.769   0.768  1.00 96.13           C  
ATOM   3254  CD  ARG C 179      11.388  39.924   1.213  1.00 96.13           C  
ATOM   3255  NE  ARG C 179      11.396  41.014   0.242  1.00 96.13           N  
ATOM   3256  CZ  ARG C 179      10.601  42.080   0.293  1.00 96.13           C  
ATOM   3257  NH1 ARG C 179       9.717  42.219   1.274  1.00 96.13           N  
ATOM   3258  NH2 ARG C 179      10.691  43.013  -0.643  1.00 96.13           N  
ATOM   3259  N   VAL C 180      13.873  36.057  -0.772  1.00 94.97           N  
ATOM   3260  CA  VAL C 180      15.101  35.985  -1.558  1.00 94.97           C  
ATOM   3261  C   VAL C 180      15.412  37.356  -2.155  1.00 94.97           C  
ATOM   3262  O   VAL C 180      14.603  37.912  -2.902  1.00 94.97           O  
ATOM   3263  CB  VAL C 180      14.997  34.927  -2.678  1.00 94.97           C  
ATOM   3264  CG1 VAL C 180      16.329  34.784  -3.412  1.00 94.97           C  
ATOM   3265  CG2 VAL C 180      14.553  33.583  -2.102  1.00 94.97           C  
ATOM   3266  N   TRP C 181      16.636  37.772  -1.777  1.00 92.40           N  
ATOM   3267  CA  TRP C 181      17.045  39.085  -2.267  1.00 92.40           C  
ATOM   3268  C   TRP C 181      17.914  38.954  -3.512  1.00 92.40           C  
ATOM   3269  O   TRP C 181      18.406  37.866  -3.823  1.00 92.40           O  
ATOM   3270  CB  TRP C 181      17.802  39.853  -1.179  1.00 92.40           C  
ATOM   3271  CG  TRP C 181      17.025  40.036   0.090  1.00 92.40           C  
ATOM   3272  CD1 TRP C 181      17.186  39.349   1.262  1.00 92.40           C  
ATOM   3273  CD2 TRP C 181      15.960  40.966   0.313  1.00 92.40           C  
ATOM   3274  CE2 TRP C 181      15.523  40.788   1.644  1.00 92.40           C  
ATOM   3275  CE3 TRP C 181      15.334  41.934  -0.484  1.00 92.40           C  
ATOM   3276  NE1 TRP C 181      16.285  39.797   2.200  1.00 92.40           N  
ATOM   3277  CZ2 TRP C 181      14.485  41.543   2.196  1.00 92.40           C  
ATOM   3278  CZ3 TRP C 181      14.302  42.684   0.068  1.00 92.40           C  
ATOM   3279  CH2 TRP C 181      13.889  42.483   1.395  1.00 92.40           C  
ATOM   3280  N   GLY C 182      17.958  39.996  -4.378  1.00 84.38           N  
ATOM   3281  CA  GLY C 182      18.702  40.013  -5.627  1.00 84.38           C  
ATOM   3282  C   GLY C 182      20.167  39.660  -5.453  1.00 84.38           C  
ATOM   3283  O   GLY C 182      20.808  39.174  -6.387  1.00 84.38           O  
ATOM   3284  N   ASN C 183      20.803  39.873  -4.218  1.00 84.61           N  
ATOM   3285  CA  ASN C 183      22.208  39.566  -3.972  1.00 84.61           C  
ATOM   3286  C   ASN C 183      22.394  38.120  -3.521  1.00 84.61           C  
ATOM   3287  O   ASN C 183      23.386  37.792  -2.867  1.00 84.61           O  
ATOM   3288  CB  ASN C 183      22.794  40.526  -2.935  1.00 84.61           C  
ATOM   3289  CG  ASN C 183      21.940  40.630  -1.688  1.00 84.61           C  
ATOM   3290  ND2 ASN C 183      22.388  41.429  -0.727  1.00 84.61           N  
ATOM   3291  OD1 ASN C 183      20.886  39.996  -1.587  1.00 84.61           O  
ATOM   3292  N   ASN C 184      21.474  37.185  -3.801  1.00 81.99           N  
ATOM   3293  CA  ASN C 184      21.510  35.768  -3.452  1.00 81.99           C  
ATOM   3294  C   ASN C 184      21.500  35.563  -1.940  1.00 81.99           C  
ATOM   3295  O   ASN C 184      22.081  34.600  -1.435  1.00 81.99           O  
ATOM   3296  CB  ASN C 184      22.735  35.094  -4.071  1.00 81.99           C  
ATOM   3297  CG  ASN C 184      22.496  34.646  -5.500  1.00 81.99           C  
ATOM   3298  ND2 ASN C 184      23.573  34.338  -6.213  1.00 81.99           N  
ATOM   3299  OD1 ASN C 184      21.354  34.579  -5.959  1.00 81.99           O  
ATOM   3300  N   THR C 185      21.140  36.561  -1.243  1.00 89.69           N  
ATOM   3301  CA  THR C 185      20.928  36.410   0.192  1.00 89.69           C  
ATOM   3302  C   THR C 185      19.452  36.171   0.499  1.00 89.69           C  
ATOM   3303  O   THR C 185      18.583  36.501  -0.311  1.00 89.69           O  
ATOM   3304  CB  THR C 185      21.423  37.647   0.964  1.00 89.69           C  
ATOM   3305  CG2 THR C 185      22.918  37.861   0.760  1.00 89.69           C  
ATOM   3306  OG1 THR C 185      20.718  38.805   0.500  1.00 89.69           O  
ATOM   3307  N   GLU C 186      19.314  35.481   1.559  1.00 93.69           N  
ATOM   3308  CA  GLU C 186      17.946  35.158   1.953  1.00 93.69           C  
ATOM   3309  C   GLU C 186      17.688  35.536   3.409  1.00 93.69           C  
ATOM   3310  O   GLU C 186      18.601  35.506   4.236  1.00 93.69           O  
ATOM   3311  CB  GLU C 186      17.662  33.670   1.738  1.00 93.69           C  
ATOM   3312  CG  GLU C 186      17.783  33.224   0.289  1.00 93.69           C  
ATOM   3313  CD  GLU C 186      17.500  31.742   0.091  1.00 93.69           C  
ATOM   3314  OE1 GLU C 186      17.424  31.290  -1.074  1.00 93.69           O  
ATOM   3315  OE2 GLU C 186      17.353  31.030   1.109  1.00 93.69           O  
ATOM   3316  N   THR C 187      16.456  36.020   3.729  1.00 95.30           N  
ATOM   3317  CA  THR C 187      16.005  36.337   5.080  1.00 95.30           C  
ATOM   3318  C   THR C 187      14.799  35.483   5.461  1.00 95.30           C  
ATOM   3319  O   THR C 187      13.854  35.351   4.681  1.00 95.30           O  
ATOM   3320  CB  THR C 187      15.645  37.828   5.214  1.00 95.30           C  
ATOM   3321  CG2 THR C 187      15.466  38.222   6.676  1.00 95.30           C  
ATOM   3322  OG1 THR C 187      16.693  38.620   4.641  1.00 95.30           O  
ATOM   3323  N   LEU C 188      14.868  34.959   6.626  1.00 96.41           N  
ATOM   3324  CA  LEU C 188      13.758  34.162   7.135  1.00 96.41           C  
ATOM   3325  C   LEU C 188      12.595  35.054   7.555  1.00 96.41           C  
ATOM   3326  O   LEU C 188      12.754  35.927   8.412  1.00 96.41           O  
ATOM   3327  CB  LEU C 188      14.212  33.305   8.320  1.00 96.41           C  
ATOM   3328  CG  LEU C 188      13.153  32.396   8.945  1.00 96.41           C  
ATOM   3329  CD1 LEU C 188      12.757  31.294   7.966  1.00 96.41           C  
ATOM   3330  CD2 LEU C 188      13.664  31.798  10.252  1.00 96.41           C  
ATOM   3331  N   VAL C 189      11.524  34.868   6.979  1.00 95.74           N  
ATOM   3332  CA  VAL C 189      10.347  35.697   7.218  1.00 95.74           C  
ATOM   3333  C   VAL C 189       9.437  35.020   8.239  1.00 95.74           C  
ATOM   3334  O   VAL C 189       8.909  35.675   9.141  1.00 95.74           O  
ATOM   3335  CB  VAL C 189       9.571  35.972   5.910  1.00 95.74           C  
ATOM   3336  CG1 VAL C 189       8.324  36.809   6.189  1.00 95.74           C  
ATOM   3337  CG2 VAL C 189      10.472  36.670   4.893  1.00 95.74           C  
ATOM   3338  N   SER C 190       9.206  33.735   8.076  1.00 96.07           N  
ATOM   3339  CA  SER C 190       8.339  32.984   8.977  1.00 96.07           C  
ATOM   3340  C   SER C 190       8.756  31.519   9.053  1.00 96.07           C  
ATOM   3341  O   SER C 190       9.291  30.970   8.087  1.00 96.07           O  
ATOM   3342  CB  SER C 190       6.881  33.084   8.526  1.00 96.07           C  
ATOM   3343  OG  SER C 190       6.158  31.922   8.897  1.00 96.07           O  
ATOM   3344  N   LYS C 191       8.596  30.961  10.251  1.00 96.55           N  
ATOM   3345  CA  LYS C 191       8.837  29.545  10.508  1.00 96.55           C  
ATOM   3346  C   LYS C 191       7.789  28.972  11.457  1.00 96.55           C  
ATOM   3347  O   LYS C 191       7.528  29.540  12.519  1.00 96.55           O  
ATOM   3348  CB  LYS C 191      10.239  29.335  11.086  1.00 96.55           C  
ATOM   3349  CG  LYS C 191      10.609  27.875  11.297  1.00 96.55           C  
ATOM   3350  CD  LYS C 191      12.044  27.727  11.784  1.00 96.55           C  
ATOM   3351  CE  LYS C 191      12.433  26.263  11.944  1.00 96.55           C  
ATOM   3352  NZ  LYS C 191      13.869  26.109  12.324  1.00 96.55           N  
ATOM   3353  N   GLY C 192       7.111  27.935  11.086  1.00 95.72           N  
ATOM   3354  CA  GLY C 192       6.096  27.312  11.921  1.00 95.72           C  
ATOM   3355  C   GLY C 192       5.378  26.167  11.231  1.00 95.72           C  
ATOM   3356  O   GLY C 192       5.848  25.658  10.213  1.00 95.72           O  
ATOM   3357  N   LYS C 193       4.254  25.835  11.785  1.00 95.66           N  
ATOM   3358  CA  LYS C 193       3.466  24.716  11.278  1.00 95.66           C  
ATOM   3359  C   LYS C 193       2.461  25.182  10.229  1.00 95.66           C  
ATOM   3360  O   LYS C 193       1.865  24.362   9.526  1.00 95.66           O  
ATOM   3361  CB  LYS C 193       2.740  24.008  12.422  1.00 95.66           C  
ATOM   3362  CG  LYS C 193       3.668  23.375  13.448  1.00 95.66           C  
ATOM   3363  CD  LYS C 193       4.431  22.196  12.858  1.00 95.66           C  
ATOM   3364  CE  LYS C 193       5.275  21.491  13.911  1.00 95.66           C  
ATOM   3365  NZ  LYS C 193       6.242  20.533  13.296  1.00 95.66           N  
ATOM   3366  N   GLU C 194       2.383  26.506  10.100  1.00 95.48           N  
ATOM   3367  CA  GLU C 194       1.470  27.077   9.113  1.00 95.48           C  
ATOM   3368  C   GLU C 194       2.046  26.973   7.704  1.00 95.48           C  
ATOM   3369  O   GLU C 194       3.172  27.410   7.453  1.00 95.48           O  
ATOM   3370  CB  GLU C 194       1.163  28.539   9.449  1.00 95.48           C  
ATOM   3371  CG  GLU C 194       0.414  28.724  10.761  1.00 95.48           C  
ATOM   3372  CD  GLU C 194      -1.027  28.243  10.703  1.00 95.48           C  
ATOM   3373  OE1 GLU C 194      -1.615  27.959  11.771  1.00 95.48           O  
ATOM   3374  OE2 GLU C 194      -1.571  28.148   9.581  1.00 95.48           O  
ATOM   3375  N   ALA C 195       1.289  26.511   6.812  1.00 96.71           N  
ATOM   3376  CA  ALA C 195       1.739  26.267   5.444  1.00 96.71           C  
ATOM   3377  C   ALA C 195       1.641  27.534   4.599  1.00 96.71           C  
ATOM   3378  O   ALA C 195       2.045  27.543   3.434  1.00 96.71           O  
ATOM   3379  CB  ALA C 195       0.923  25.143   4.809  1.00 96.71           C  
ATOM   3380  N   THR C 196       1.081  28.567   5.176  1.00 96.89           N  
ATOM   3381  CA  THR C 196       0.875  29.789   4.406  1.00 96.89           C  
ATOM   3382  C   THR C 196       1.594  30.966   5.058  1.00 96.89           C  
ATOM   3383  O   THR C 196       1.721  31.022   6.284  1.00 96.89           O  
ATOM   3384  CB  THR C 196      -0.623  30.113   4.265  1.00 96.89           C  
ATOM   3385  CG2 THR C 196      -1.363  28.994   3.539  1.00 96.89           C  
ATOM   3386  OG1 THR C 196      -1.195  30.283   5.567  1.00 96.89           O  
ATOM   3387  N   LEU C 197       2.110  31.779   4.293  1.00 96.49           N  
ATOM   3388  CA  LEU C 197       2.624  33.083   4.701  1.00 96.49           C  
ATOM   3389  C   LEU C 197       1.672  34.198   4.280  1.00 96.49           C  
ATOM   3390  O   LEU C 197       1.387  34.362   3.092  1.00 96.49           O  
ATOM   3391  CB  LEU C 197       4.010  33.324   4.096  1.00 96.49           C  
ATOM   3392  CG  LEU C 197       4.624  34.704   4.340  1.00 96.49           C  
ATOM   3393  CD1 LEU C 197       4.977  34.874   5.815  1.00 96.49           C  
ATOM   3394  CD2 LEU C 197       5.856  34.904   3.465  1.00 96.49           C  
ATOM   3395  N   THR C 198       1.116  34.862   5.187  1.00 96.15           N  
ATOM   3396  CA  THR C 198       0.174  35.940   4.906  1.00 96.15           C  
ATOM   3397  C   THR C 198       0.768  37.291   5.295  1.00 96.15           C  
ATOM   3398  O   THR C 198       1.265  37.458   6.410  1.00 96.15           O  
ATOM   3399  CB  THR C 198      -1.156  35.727   5.651  1.00 96.15           C  
ATOM   3400  CG2 THR C 198      -2.173  36.800   5.277  1.00 96.15           C  
ATOM   3401  OG1 THR C 198      -1.688  34.441   5.308  1.00 96.15           O  
ATOM   3402  N   LYS C 199       0.860  38.241   4.422  1.00 94.09           N  
ATOM   3403  CA  LYS C 199       1.248  39.630   4.647  1.00 94.09           C  
ATOM   3404  C   LYS C 199       0.105  40.583   4.308  1.00 94.09           C  
ATOM   3405  O   LYS C 199      -0.278  40.710   3.143  1.00 94.09           O  
ATOM   3406  CB  LYS C 199       2.487  39.983   3.824  1.00 94.09           C  
ATOM   3407  CG  LYS C 199       2.991  41.403   4.038  1.00 94.09           C  
ATOM   3408  CD  LYS C 199       3.700  41.548   5.378  1.00 94.09           C  
ATOM   3409  CE  LYS C 199       4.289  42.941   5.553  1.00 94.09           C  
ATOM   3410  NZ  LYS C 199       5.311  42.979   6.640  1.00 94.09           N  
ATOM   3411  N   PRO C 200      -0.415  41.183   5.321  1.00 93.83           N  
ATOM   3412  CA  PRO C 200      -1.517  42.107   5.045  1.00 93.83           C  
ATOM   3413  C   PRO C 200      -1.047  43.418   4.420  1.00 93.83           C  
ATOM   3414  O   PRO C 200       0.086  43.847   4.657  1.00 93.83           O  
ATOM   3415  CB  PRO C 200      -2.128  42.352   6.428  1.00 93.83           C  
ATOM   3416  CG  PRO C 200      -1.000  42.140   7.386  1.00 93.83           C  
ATOM   3417  CD  PRO C 200      -0.035  41.162   6.777  1.00 93.83           C  
ATOM   3418  N   MET C 201      -1.844  44.087   3.639  1.00 91.21           N  
ATOM   3419  CA  MET C 201      -1.649  45.411   3.055  1.00 91.21           C  
ATOM   3420  C   MET C 201      -0.282  45.514   2.387  1.00 91.21           C  
ATOM   3421  O   MET C 201       0.563  46.304   2.812  1.00 91.21           O  
ATOM   3422  CB  MET C 201      -1.793  46.497   4.122  1.00 91.21           C  
ATOM   3423  CG  MET C 201      -3.170  46.546   4.765  1.00 91.21           C  
ATOM   3424  SD  MET C 201      -3.363  47.971   5.905  1.00 91.21           S  
ATOM   3425  CE  MET C 201      -2.628  47.278   7.411  1.00 91.21           C  
ATOM   3426  N   VAL C 202      -0.203  44.769   1.374  1.00 92.10           N  
ATOM   3427  CA  VAL C 202       1.103  44.669   0.731  1.00 92.10           C  
ATOM   3428  C   VAL C 202       1.417  45.970  -0.005  1.00 92.10           C  
ATOM   3429  O   VAL C 202       0.511  46.650  -0.492  1.00 92.10           O  
ATOM   3430  CB  VAL C 202       1.165  43.475  -0.247  1.00 92.10           C  
ATOM   3431  CG1 VAL C 202       1.142  42.152   0.515  1.00 92.10           C  
ATOM   3432  CG2 VAL C 202       0.009  43.542  -1.243  1.00 92.10           C  
ATOM   3433  N   GLY C 203       2.690  46.376  -0.069  1.00 92.69           N  
ATOM   3434  CA  GLY C 203       3.233  47.493  -0.824  1.00 92.69           C  
ATOM   3435  C   GLY C 203       4.263  47.073  -1.856  1.00 92.69           C  
ATOM   3436  O   GLY C 203       4.582  45.888  -1.974  1.00 92.69           O  
ATOM   3437  N   PRO C 204       4.745  48.015  -2.687  1.00 92.05           N  
ATOM   3438  CA  PRO C 204       5.759  47.720  -3.703  1.00 92.05           C  
ATOM   3439  C   PRO C 204       7.020  47.095  -3.113  1.00 92.05           C  
ATOM   3440  O   PRO C 204       7.724  46.350  -3.801  1.00 92.05           O  
ATOM   3441  CB  PRO C 204       6.061  49.094  -4.307  1.00 92.05           C  
ATOM   3442  CG  PRO C 204       4.862  49.926  -3.984  1.00 92.05           C  
ATOM   3443  CD  PRO C 204       4.232  49.389  -2.731  1.00 92.05           C  
ATOM   3444  N   GLU C 205       7.279  47.300  -1.799  1.00 91.73           N  
ATOM   3445  CA  GLU C 205       8.470  46.760  -1.151  1.00 91.73           C  
ATOM   3446  C   GLU C 205       8.335  45.260  -0.909  1.00 91.73           C  
ATOM   3447  O   GLU C 205       9.334  44.567  -0.700  1.00 91.73           O  
ATOM   3448  CB  GLU C 205       8.736  47.483   0.172  1.00 91.73           C  
ATOM   3449  CG  GLU C 205       7.653  47.270   1.219  1.00 91.73           C  
ATOM   3450  CD  GLU C 205       6.484  48.231   1.077  1.00 91.73           C  
ATOM   3451  OE1 GLU C 205       5.626  48.283   1.989  1.00 91.73           O  
ATOM   3452  OE2 GLU C 205       6.422  48.936   0.046  1.00 91.73           O  
ATOM   3453  N   ASP C 206       7.144  44.887  -0.887  1.00 94.39           N  
ATOM   3454  CA  ASP C 206       6.881  43.476  -0.618  1.00 94.39           C  
ATOM   3455  C   ASP C 206       7.008  42.641  -1.890  1.00 94.39           C  
ATOM   3456  O   ASP C 206       6.975  41.410  -1.837  1.00 94.39           O  
ATOM   3457  CB  ASP C 206       5.490  43.297  -0.009  1.00 94.39           C  
ATOM   3458  CG  ASP C 206       5.362  43.916   1.372  1.00 94.39           C  
ATOM   3459  OD1 ASP C 206       6.238  43.675   2.232  1.00 94.39           O  
ATOM   3460  OD2 ASP C 206       4.376  44.648   1.605  1.00 94.39           O  
ATOM   3461  N   ALA C 207       7.102  43.285  -3.075  1.00 95.01           N  
ATOM   3462  CA  ALA C 207       7.317  42.559  -4.324  1.00 95.01           C  
ATOM   3463  C   ALA C 207       8.697  41.910  -4.351  1.00 95.01           C  
ATOM   3464  O   ALA C 207       9.630  42.393  -3.705  1.00 95.01           O  
ATOM   3465  CB  ALA C 207       7.149  43.497  -5.518  1.00 95.01           C  
ATOM   3466  N   GLY C 208       8.744  40.755  -5.081  1.00 94.48           N  
ATOM   3467  CA  GLY C 208      10.010  40.047  -5.174  1.00 94.48           C  
ATOM   3468  C   GLY C 208       9.854  38.538  -5.147  1.00 94.48           C  
ATOM   3469  O   GLY C 208       8.784  38.014  -5.461  1.00 94.48           O  
ATOM   3470  N   SER C 209      11.029  37.927  -4.734  1.00 95.16           N  
ATOM   3471  CA  SER C 209      11.080  36.468  -4.738  1.00 95.16           C  
ATOM   3472  C   SER C 209      11.032  35.910  -3.319  1.00 95.16           C  
ATOM   3473  O   SER C 209      11.665  36.452  -2.411  1.00 95.16           O  
ATOM   3474  CB  SER C 209      12.345  35.979  -5.444  1.00 95.16           C  
ATOM   3475  OG  SER C 209      12.345  36.374  -6.806  1.00 95.16           O  
ATOM   3476  N   TYR C 210      10.174  34.933  -3.169  1.00 96.74           N  
ATOM   3477  CA  TYR C 210      10.058  34.206  -1.910  1.00 96.74           C  
ATOM   3478  C   TYR C 210      10.295  32.715  -2.116  1.00 96.74           C  
ATOM   3479  O   TYR C 210      10.147  32.206  -3.229  1.00 96.74           O  
ATOM   3480  CB  TYR C 210       8.677  34.433  -1.285  1.00 96.74           C  
ATOM   3481  CG  TYR C 210       8.427  35.863  -0.869  1.00 96.74           C  
ATOM   3482  CD1 TYR C 210       8.537  36.251   0.464  1.00 96.74           C  
ATOM   3483  CD2 TYR C 210       8.079  36.827  -1.809  1.00 96.74           C  
ATOM   3484  CE1 TYR C 210       8.304  37.566   0.852  1.00 96.74           C  
ATOM   3485  CE2 TYR C 210       7.846  38.145  -1.433  1.00 96.74           C  
ATOM   3486  CZ  TYR C 210       7.961  38.506  -0.102  1.00 96.74           C  
ATOM   3487  OH  TYR C 210       7.730  39.809   0.276  1.00 96.74           O  
ATOM   3488  N   ARG C 211      10.710  32.058  -1.051  1.00 95.69           N  
ATOM   3489  CA  ARG C 211      10.952  30.619  -1.071  1.00 95.69           C  
ATOM   3490  C   ARG C 211      10.376  29.951   0.173  1.00 95.69           C  
ATOM   3491  O   ARG C 211      10.568  30.435   1.290  1.00 95.69           O  
ATOM   3492  CB  ARG C 211      12.451  30.327  -1.176  1.00 95.69           C  
ATOM   3493  CG  ARG C 211      12.780  28.854  -1.355  1.00 95.69           C  
ATOM   3494  CD  ARG C 211      14.282  28.619  -1.450  1.00 95.69           C  
ATOM   3495  NE  ARG C 211      14.953  28.900  -0.185  1.00 95.69           N  
ATOM   3496  CZ  ARG C 211      16.229  29.257  -0.066  1.00 95.69           C  
ATOM   3497  NH1 ARG C 211      17.000  29.384  -1.140  1.00 95.69           N  
ATOM   3498  NH2 ARG C 211      16.738  29.489   1.135  1.00 95.69           N  
ATOM   3499  N   CYS C 212       9.637  28.964  -0.032  1.00 97.02           N  
ATOM   3500  CA  CYS C 212       9.128  28.146   1.063  1.00 97.02           C  
ATOM   3501  C   CYS C 212       9.856  26.808   1.128  1.00 97.02           C  
ATOM   3502  O   CYS C 212      10.124  26.192   0.094  1.00 97.02           O  
ATOM   3503  CB  CYS C 212       7.626  27.913   0.905  1.00 97.02           C  
ATOM   3504  SG  CYS C 212       6.957  26.683   2.046  1.00 97.02           S  
ATOM   3505  N   GLU C 213      10.211  26.369   2.253  1.00 95.56           N  
ATOM   3506  CA  GLU C 213      10.843  25.078   2.509  1.00 95.56           C  
ATOM   3507  C   GLU C 213      10.120  24.319   3.619  1.00 95.56           C  
ATOM   3508  O   GLU C 213       9.970  24.829   4.731  1.00 95.56           O  
ATOM   3509  CB  GLU C 213      12.318  25.265   2.875  1.00 95.56           C  
ATOM   3510  CG  GLU C 213      13.095  23.961   2.982  1.00 95.56           C  
ATOM   3511  CD  GLU C 213      14.581  24.167   3.236  1.00 95.56           C  
ATOM   3512  OE1 GLU C 213      15.224  23.273   3.831  1.00 95.56           O  
ATOM   3513  OE2 GLU C 213      15.105  25.230   2.837  1.00 95.56           O  
ATOM   3514  N   LEU C 214       9.664  23.207   3.253  1.00 96.37           N  
ATOM   3515  CA  LEU C 214       9.100  22.318   4.262  1.00 96.37           C  
ATOM   3516  C   LEU C 214      10.150  21.330   4.762  1.00 96.37           C  
ATOM   3517  O   LEU C 214      10.648  20.504   3.993  1.00 96.37           O  
ATOM   3518  CB  LEU C 214       7.897  21.559   3.697  1.00 96.37           C  
ATOM   3519  CG  LEU C 214       7.235  20.545   4.631  1.00 96.37           C  
ATOM   3520  CD1 LEU C 214       6.711  21.242   5.883  1.00 96.37           C  
ATOM   3521  CD2 LEU C 214       6.108  19.811   3.912  1.00 96.37           C  
ATOM   3522  N   GLY C 215      10.412  21.388   6.024  1.00 94.70           N  
ATOM   3523  CA  GLY C 215      11.444  20.553   6.617  1.00 94.70           C  
ATOM   3524  C   GLY C 215      10.990  19.127   6.862  1.00 94.70           C  
ATOM   3525  O   GLY C 215       9.791  18.840   6.846  1.00 94.70           O  
ATOM   3526  N   SER C 216      12.012  18.235   6.990  1.00 93.38           N  
ATOM   3527  CA  SER C 216      11.810  16.827   7.314  1.00 93.38           C  
ATOM   3528  C   SER C 216      12.838  16.340   8.329  1.00 93.38           C  
ATOM   3529  O   SER C 216      13.887  16.963   8.507  1.00 93.38           O  
ATOM   3530  CB  SER C 216      11.884  15.969   6.050  1.00 93.38           C  
ATOM   3531  OG  SER C 216      11.854  14.589   6.375  1.00 93.38           O  
ATOM   3532  N   VAL C 217      12.460  15.363   9.092  1.00 90.78           N  
ATOM   3533  CA  VAL C 217      13.375  14.774  10.063  1.00 90.78           C  
ATOM   3534  C   VAL C 217      14.599  14.210   9.344  1.00 90.78           C  
ATOM   3535  O   VAL C 217      15.661  14.046   9.948  1.00 90.78           O  
ATOM   3536  CB  VAL C 217      12.688  13.667  10.893  1.00 90.78           C  
ATOM   3537  CG1 VAL C 217      11.681  14.271  11.870  1.00 90.78           C  
ATOM   3538  CG2 VAL C 217      12.004  12.657   9.973  1.00 90.78           C  
ATOM   3539  N   ASN C 218      14.395  14.113   8.114  1.00 83.06           N  
ATOM   3540  CA  ASN C 218      15.546  13.746   7.297  1.00 83.06           C  
ATOM   3541  C   ASN C 218      16.381  14.967   6.924  1.00 83.06           C  
ATOM   3542  O   ASN C 218      15.981  16.103   7.191  1.00 83.06           O  
ATOM   3543  CB  ASN C 218      15.096  13.005   6.036  1.00 83.06           C  
ATOM   3544  CG  ASN C 218      14.525  11.633   6.337  1.00 83.06           C  
ATOM   3545  ND2 ASN C 218      13.813  11.063   5.372  1.00 83.06           N  
ATOM   3546  OD1 ASN C 218      14.722  11.092   7.428  1.00 83.06           O  
ATOM   3547  N   SER C 219      17.597  14.869   6.550  1.00 77.98           N  
ATOM   3548  CA  SER C 219      18.534  15.956   6.282  1.00 77.98           C  
ATOM   3549  C   SER C 219      18.072  16.805   5.103  1.00 77.98           C  
ATOM   3550  O   SER C 219      18.311  18.014   5.070  1.00 77.98           O  
ATOM   3551  CB  SER C 219      19.932  15.402   6.005  1.00 77.98           C  
ATOM   3552  OG  SER C 219      19.886  14.391   5.013  1.00 77.98           O  
ATOM   3553  N   SER C 220      17.128  16.266   4.251  1.00 88.01           N  
ATOM   3554  CA  SER C 220      16.689  17.017   3.079  1.00 88.01           C  
ATOM   3555  C   SER C 220      15.254  17.508   3.243  1.00 88.01           C  
ATOM   3556  O   SER C 220      14.442  16.859   3.905  1.00 88.01           O  
ATOM   3557  CB  SER C 220      16.801  16.156   1.819  1.00 88.01           C  
ATOM   3558  OG  SER C 220      16.045  14.965   1.954  1.00 88.01           O  
ATOM   3559  N   PRO C 221      15.010  18.723   2.758  1.00 92.93           N  
ATOM   3560  CA  PRO C 221      13.635  19.224   2.839  1.00 92.93           C  
ATOM   3561  C   PRO C 221      12.645  18.356   2.066  1.00 92.93           C  
ATOM   3562  O   PRO C 221      13.018  17.713   1.082  1.00 92.93           O  
ATOM   3563  CB  PRO C 221      13.732  20.622   2.226  1.00 92.93           C  
ATOM   3564  CG  PRO C 221      15.063  20.649   1.547  1.00 92.93           C  
ATOM   3565  CD  PRO C 221      15.898  19.524   2.087  1.00 92.93           C  
ATOM   3566  N   ALA C 222      11.455  18.351   2.505  1.00 95.50           N  
ATOM   3567  CA  ALA C 222      10.385  17.593   1.862  1.00 95.50           C  
ATOM   3568  C   ALA C 222       9.867  18.320   0.624  1.00 95.50           C  
ATOM   3569  O   ALA C 222       9.553  17.687  -0.389  1.00 95.50           O  
ATOM   3570  CB  ALA C 222       9.244  17.344   2.844  1.00 95.50           C  
ATOM   3571  N   THR C 223       9.839  19.665   0.754  1.00 96.22           N  
ATOM   3572  CA  THR C 223       9.292  20.467  -0.334  1.00 96.22           C  
ATOM   3573  C   THR C 223      10.001  21.815  -0.423  1.00 96.22           C  
ATOM   3574  O   THR C 223      10.350  22.407   0.601  1.00 96.22           O  
ATOM   3575  CB  THR C 223       7.779  20.690  -0.156  1.00 96.22           C  
ATOM   3576  CG2 THR C 223       7.227  21.610  -1.240  1.00 96.22           C  
ATOM   3577  OG1 THR C 223       7.103  19.429  -0.225  1.00 96.22           O  
ATOM   3578  N   ILE C 224      10.225  22.222  -1.661  1.00 95.95           N  
ATOM   3579  CA  ILE C 224      10.717  23.568  -1.937  1.00 95.95           C  
ATOM   3580  C   ILE C 224       9.859  24.219  -3.020  1.00 95.95           C  
ATOM   3581  O   ILE C 224       9.709  23.671  -4.115  1.00 95.95           O  
ATOM   3582  CB  ILE C 224      12.201  23.551  -2.367  1.00 95.95           C  
ATOM   3583  CG1 ILE C 224      13.069  22.933  -1.265  1.00 95.95           C  
ATOM   3584  CG2 ILE C 224      12.678  24.964  -2.714  1.00 95.95           C  
ATOM   3585  CD1 ILE C 224      14.516  22.698  -1.675  1.00 95.95           C  
ATOM   3586  N   ILE C 225       9.311  25.321  -2.706  1.00 96.37           N  
ATOM   3587  CA  ILE C 225       8.495  26.062  -3.660  1.00 96.37           C  
ATOM   3588  C   ILE C 225       8.987  27.505  -3.749  1.00 96.37           C  
ATOM   3589  O   ILE C 225       9.206  28.157  -2.726  1.00 96.37           O  
ATOM   3590  CB  ILE C 225       7.000  26.029  -3.270  1.00 96.37           C  
ATOM   3591  CG1 ILE C 225       6.479  24.587  -3.277  1.00 96.37           C  
ATOM   3592  CG2 ILE C 225       6.176  26.915  -4.209  1.00 96.37           C  
ATOM   3593  CD1 ILE C 225       5.024  24.453  -2.846  1.00 96.37           C  
ATOM   3594  N   ASN C 226       9.095  27.965  -4.945  1.00 95.56           N  
ATOM   3595  CA  ASN C 226       9.485  29.351  -5.184  1.00 95.56           C  
ATOM   3596  C   ASN C 226       8.295  30.201  -5.621  1.00 95.56           C  
ATOM   3597  O   ASN C 226       7.453  29.746  -6.395  1.00 95.56           O  
ATOM   3598  CB  ASN C 226      10.601  29.423  -6.229  1.00 95.56           C  
ATOM   3599  CG  ASN C 226      11.881  28.758  -5.763  1.00 95.56           C  
ATOM   3600  ND2 ASN C 226      12.373  27.805  -6.546  1.00 95.56           N  
ATOM   3601  OD1 ASN C 226      12.422  29.097  -4.708  1.00 95.56           O  
ATOM   3602  N   PHE C 227       8.280  31.390  -5.046  1.00 96.55           N  
ATOM   3603  CA  PHE C 227       7.216  32.331  -5.375  1.00 96.55           C  
ATOM   3604  C   PHE C 227       7.788  33.608  -5.978  1.00 96.55           C  
ATOM   3605  O   PHE C 227       8.834  34.092  -5.541  1.00 96.55           O  
ATOM   3606  CB  PHE C 227       6.389  32.665  -4.128  1.00 96.55           C  
ATOM   3607  CG  PHE C 227       5.761  31.462  -3.476  1.00 96.55           C  
ATOM   3608  CD1 PHE C 227       4.477  31.059  -3.817  1.00 96.55           C  
ATOM   3609  CD2 PHE C 227       6.458  30.735  -2.519  1.00 96.55           C  
ATOM   3610  CE1 PHE C 227       3.894  29.946  -3.216  1.00 96.55           C  
ATOM   3611  CE2 PHE C 227       5.883  29.622  -1.913  1.00 96.55           C  
ATOM   3612  CZ  PHE C 227       4.601  29.230  -2.261  1.00 96.55           C  
ATOM   3613  N   HIS C 228       7.134  34.058  -7.000  1.00 96.39           N  
ATOM   3614  CA  HIS C 228       7.410  35.379  -7.553  1.00 96.39           C  
ATOM   3615  C   HIS C 228       6.216  36.311  -7.377  1.00 96.39           C  
ATOM   3616  O   HIS C 228       5.190  36.145  -8.041  1.00 96.39           O  
ATOM   3617  CB  HIS C 228       7.778  35.273  -9.035  1.00 96.39           C  
ATOM   3618  CG  HIS C 228       8.301  36.547  -9.616  1.00 96.39           C  
ATOM   3619  CD2 HIS C 228       7.795  37.361 -10.574  1.00 96.39           C  
ATOM   3620  ND1 HIS C 228       9.488  37.117  -9.213  1.00 96.39           N  
ATOM   3621  CE1 HIS C 228       9.692  38.230  -9.899  1.00 96.39           C  
ATOM   3622  NE2 HIS C 228       8.679  38.400 -10.731  1.00 96.39           N  
ATOM   3623  N   VAL C 229       6.434  37.305  -6.535  1.00 96.20           N  
ATOM   3624  CA  VAL C 229       5.333  38.184  -6.156  1.00 96.20           C  
ATOM   3625  C   VAL C 229       5.450  39.510  -6.904  1.00 96.20           C  
ATOM   3626  O   VAL C 229       6.501  40.155  -6.878  1.00 96.20           O  
ATOM   3627  CB  VAL C 229       5.302  38.432  -4.631  1.00 96.20           C  
ATOM   3628  CG1 VAL C 229       4.182  39.403  -4.265  1.00 96.20           C  
ATOM   3629  CG2 VAL C 229       5.138  37.112  -3.880  1.00 96.20           C  
ATOM   3630  N   THR C 230       4.365  39.929  -7.558  1.00 95.30           N  
ATOM   3631  CA  THR C 230       4.248  41.224  -8.217  1.00 95.30           C  
ATOM   3632  C   THR C 230       3.091  42.028  -7.631  1.00 95.30           C  
ATOM   3633  O   THR C 230       1.968  41.529  -7.535  1.00 95.30           O  
ATOM   3634  CB  THR C 230       4.047  41.063  -9.735  1.00 95.30           C  
ATOM   3635  CG2 THR C 230       4.256  42.387 -10.461  1.00 95.30           C  
ATOM   3636  OG1 THR C 230       4.986  40.104 -10.236  1.00 95.30           O  
ATOM   3637  N   VAL C 231       3.436  43.208  -7.193  1.00 93.44           N  
ATOM   3638  CA  VAL C 231       2.416  44.084  -6.627  1.00 93.44           C  
ATOM   3639  C   VAL C 231       1.913  45.050  -7.697  1.00 93.44           C  
ATOM   3640  O   VAL C 231       2.694  45.814  -8.269  1.00 93.44           O  
ATOM   3641  CB  VAL C 231       2.956  44.870  -5.410  1.00 93.44           C  
ATOM   3642  CG1 VAL C 231       1.880  45.797  -4.847  1.00 93.44           C  
ATOM   3643  CG2 VAL C 231       3.454  43.909  -4.334  1.00 93.44           C  
ATOM   3644  N   LEU C 232       0.638  45.031  -7.932  1.00 92.28           N  
ATOM   3645  CA  LEU C 232       0.015  45.887  -8.935  1.00 92.28           C  
ATOM   3646  C   LEU C 232      -0.532  47.160  -8.299  1.00 92.28           C  
ATOM   3647  O   LEU C 232      -1.106  47.117  -7.209  1.00 92.28           O  
ATOM   3648  CB  LEU C 232      -1.110  45.137  -9.654  1.00 92.28           C  
ATOM   3649  CG  LEU C 232      -0.728  43.814 -10.319  1.00 92.28           C  
ATOM   3650  CD1 LEU C 232      -1.979  43.052 -10.741  1.00 92.28           C  
ATOM   3651  CD2 LEU C 232       0.182  44.062 -11.517  1.00 92.28           C  
ATOM   3652  N   PRO C 233      -0.130  48.272  -8.876  1.00 84.76           N  
ATOM   3653  CA  PRO C 233      -0.643  49.526  -8.320  1.00 84.76           C  
ATOM   3654  C   PRO C 233      -2.169  49.597  -8.331  1.00 84.76           C  
ATOM   3655  O   PRO C 233      -2.815  48.946  -9.157  1.00 84.76           O  
ATOM   3656  CB  PRO C 233      -0.041  50.590  -9.242  1.00 84.76           C  
ATOM   3657  CG  PRO C 233       0.465  49.830 -10.424  1.00 84.76           C  
ATOM   3658  CD  PRO C 233       0.448  48.366 -10.093  1.00 84.76           C  
ATOM   3659  N   LYS C 234      -2.758  50.019  -7.303  1.00 69.68           N  
ATOM   3660  CA  LYS C 234      -4.205  50.200  -7.234  1.00 69.68           C  
ATOM   3661  C   LYS C 234      -4.721  50.963  -8.451  1.00 69.68           C  
ATOM   3662  O   LYS C 234      -4.103  51.936  -8.888  1.00 69.68           O  
ATOM   3663  CB  LYS C 234      -4.595  50.933  -5.950  1.00 69.68           C  
ATOM   3664  CG  LYS C 234      -5.077  50.016  -4.836  1.00 69.68           C  
ATOM   3665  CD  LYS C 234      -5.533  50.809  -3.618  1.00 69.68           C  
ATOM   3666  CE  LYS C 234      -5.966  49.892  -2.482  1.00 69.68           C  
ATOM   3667  NZ  LYS C 234      -6.338  50.663  -1.259  1.00 69.68           N  
ATOM   3668  N   MET C 235      -5.146  50.315  -9.447  1.00 57.70           N  
ATOM   3669  CA  MET C 235      -5.759  51.127 -10.495  1.00 57.70           C  
ATOM   3670  C   MET C 235      -6.703  52.165  -9.898  1.00 57.70           C  
ATOM   3671  O   MET C 235      -7.528  51.841  -9.043  1.00 57.70           O  
ATOM   3672  CB  MET C 235      -6.516  50.241 -11.487  1.00 57.70           C  
ATOM   3673  CG  MET C 235      -5.614  49.514 -12.471  1.00 57.70           C  
ATOM   3674  SD  MET C 235      -6.423  49.240 -14.095  1.00 57.70           S  
ATOM   3675  CE  MET C 235      -5.334  47.963 -14.784  1.00 57.70           C  
ATOM   3676  N   ILE C 236      -6.214  53.379  -9.597  1.00 48.87           N  
ATOM   3677  CA  ILE C 236      -7.210  54.414  -9.340  1.00 48.87           C  
ATOM   3678  C   ILE C 236      -8.356  54.287 -10.342  1.00 48.87           C  
ATOM   3679  O   ILE C 236      -8.141  54.365 -11.553  1.00 48.87           O  
ATOM   3680  CB  ILE C 236      -6.588  55.827  -9.413  1.00 48.87           C  
ATOM   3681  CG1 ILE C 236      -5.425  55.950  -8.422  1.00 48.87           C  
ATOM   3682  CG2 ILE C 236      -7.649  56.898  -9.148  1.00 48.87           C  
ATOM   3683  CD1 ILE C 236      -4.584  57.206  -8.608  1.00 48.87           C  
ATOM   3684  N   LYS C 237      -9.192  53.231 -10.132  1.00 46.92           N  
ATOM   3685  CA  LYS C 237     -10.381  53.369 -10.969  1.00 46.92           C  
ATOM   3686  C   LYS C 237     -10.793  54.832 -11.102  1.00 46.92           C  
ATOM   3687  O   LYS C 237     -11.049  55.504 -10.102  1.00 46.92           O  
ATOM   3688  CB  LYS C 237     -11.538  52.548 -10.398  1.00 46.92           C  
ATOM   3689  CG  LYS C 237     -11.664  51.155 -10.997  1.00 46.92           C  
ATOM   3690  CD  LYS C 237     -12.861  50.407 -10.425  1.00 46.92           C  
ATOM   3691  CE  LYS C 237     -12.955  48.993 -10.981  1.00 46.92           C  
ATOM   3692  NZ  LYS C 237     -14.140  48.262 -10.440  1.00 46.92           N  
ATOM   3693  N   GLU C 238     -10.038  55.669 -11.899  1.00 41.28           N  
ATOM   3694  CA  GLU C 238     -10.723  56.919 -12.214  1.00 41.28           C  
ATOM   3695  C   GLU C 238     -12.215  56.689 -12.441  1.00 41.28           C  
ATOM   3696  O   GLU C 238     -12.601  55.835 -13.242  1.00 41.28           O  
ATOM   3697  CB  GLU C 238     -10.099  57.580 -13.445  1.00 41.28           C  
ATOM   3698  CG  GLU C 238      -8.973  58.551 -13.118  1.00 41.28           C  
ATOM   3699  CD  GLU C 238      -8.389  59.228 -14.347  1.00 41.28           C  
ATOM   3700  OE1 GLU C 238      -7.598  60.187 -14.194  1.00 41.28           O  
ATOM   3701  OE2 GLU C 238      -8.724  58.796 -15.473  1.00 41.28           O  
ATOM   3702  N   GLU C 239     -12.986  56.635 -11.285  1.00 40.75           N  
ATOM   3703  CA  GLU C 239     -14.435  56.679 -11.467  1.00 40.75           C  
ATOM   3704  C   GLU C 239     -14.814  57.548 -12.662  1.00 40.75           C  
ATOM   3705  O   GLU C 239     -14.520  58.745 -12.685  1.00 40.75           O  
ATOM   3706  CB  GLU C 239     -15.119  57.198 -10.200  1.00 40.75           C  
ATOM   3707  CG  GLU C 239     -15.616  56.097  -9.275  1.00 40.75           C  
ATOM   3708  CD  GLU C 239     -16.352  56.625  -8.055  1.00 40.75           C  
ATOM   3709  OE1 GLU C 239     -16.968  55.818  -7.319  1.00 40.75           O  
ATOM   3710  OE2 GLU C 239     -16.316  57.855  -7.831  1.00 40.75           O  
ATOM   3711  N   LYS C 240     -14.458  57.099 -13.854  1.00 41.83           N  
ATOM   3712  CA  LYS C 240     -15.079  57.909 -14.898  1.00 41.83           C  
ATOM   3713  C   LYS C 240     -16.504  58.299 -14.518  1.00 41.83           C  
ATOM   3714  O   LYS C 240     -17.295  57.449 -14.103  1.00 41.83           O  
ATOM   3715  CB  LYS C 240     -15.078  57.159 -16.231  1.00 41.83           C  
ATOM   3716  CG  LYS C 240     -13.860  57.440 -17.099  1.00 41.83           C  
ATOM   3717  CD  LYS C 240     -13.953  56.725 -18.441  1.00 41.83           C  
ATOM   3718  CE  LYS C 240     -12.708  56.956 -19.286  1.00 41.83           C  
ATOM   3719  NZ  LYS C 240     -12.772  56.216 -20.582  1.00 41.83           N  
ATOM   3720  N   PRO C 241     -16.728  59.551 -14.044  1.00 39.78           N  
ATOM   3721  CA  PRO C 241     -18.089  59.960 -13.686  1.00 39.78           C  
ATOM   3722  C   PRO C 241     -19.144  59.391 -14.632  1.00 39.78           C  
ATOM   3723  O   PRO C 241     -18.857  59.145 -15.807  1.00 39.78           O  
ATOM   3724  CB  PRO C 241     -18.035  61.486 -13.781  1.00 39.78           C  
ATOM   3725  CG  PRO C 241     -16.712  61.784 -14.410  1.00 39.78           C  
ATOM   3726  CD  PRO C 241     -15.969  60.491 -14.591  1.00 39.78           C  
ATOM   3727  N   SER C 242     -20.006  58.491 -14.069  1.00 36.78           N  
ATOM   3728  CA  SER C 242     -21.098  57.923 -14.853  1.00 36.78           C  
ATOM   3729  C   SER C 242     -21.646  58.937 -15.852  1.00 36.78           C  
ATOM   3730  O   SER C 242     -21.834  60.108 -15.516  1.00 36.78           O  
ATOM   3731  CB  SER C 242     -22.223  57.440 -13.936  1.00 36.78           C  
ATOM   3732  OG  SER C 242     -21.955  57.785 -12.587  1.00 36.78           O  
ATOM   3733  N   PRO C 243     -21.260  58.803 -17.122  1.00 36.40           N  
ATOM   3734  CA  PRO C 243     -21.792  59.782 -18.074  1.00 36.40           C  
ATOM   3735  C   PRO C 243     -23.215  60.220 -17.736  1.00 36.40           C  
ATOM   3736  O   PRO C 243     -23.950  59.485 -17.072  1.00 36.40           O  
ATOM   3737  CB  PRO C 243     -21.754  59.033 -19.408  1.00 36.40           C  
ATOM   3738  CG  PRO C 243     -21.479  57.610 -19.041  1.00 36.40           C  
ATOM   3739  CD  PRO C 243     -21.216  57.542 -17.563  1.00 36.40           C  
ATOM   3740  N   ASN C 244     -23.518  61.553 -17.596  1.00 29.63           N  
ATOM   3741  CA  ASN C 244     -24.821  62.168 -17.364  1.00 29.63           C  
ATOM   3742  C   ASN C 244     -25.943  61.372 -18.023  1.00 29.63           C  
ATOM   3743  O   ASN C 244     -25.758  60.810 -19.104  1.00 29.63           O  
ATOM   3744  CB  ASN C 244     -24.829  63.614 -17.867  1.00 29.63           C  
ATOM   3745  CG  ASN C 244     -24.224  64.583 -16.870  1.00 29.63           C  
ATOM   3746  ND2 ASN C 244     -23.807  65.747 -17.353  1.00 29.63           N  
ATOM   3747  OD1 ASN C 244     -24.132  64.287 -15.676  1.00 29.63           O  
ATOM   3748  N   ILE C 245     -26.795  60.684 -17.184  1.00 32.91           N  
ATOM   3749  CA  ILE C 245     -28.075  60.105 -17.576  1.00 32.91           C  
ATOM   3750  C   ILE C 245     -28.759  61.009 -18.600  1.00 32.91           C  
ATOM   3751  O   ILE C 245     -29.157  62.131 -18.277  1.00 32.91           O  
ATOM   3752  CB  ILE C 245     -28.995  59.887 -16.354  1.00 32.91           C  
ATOM   3753  CG1 ILE C 245     -28.404  58.822 -15.423  1.00 32.91           C  
ATOM   3754  CG2 ILE C 245     -30.406  59.499 -16.803  1.00 32.91           C  
ATOM   3755  CD1 ILE C 245     -29.095  58.731 -14.069  1.00 32.91           C  
ATOM   3756  N   VAL C 246     -28.037  61.215 -19.745  1.00 31.05           N  
ATOM   3757  CA  VAL C 246     -28.787  62.020 -20.705  1.00 31.05           C  
ATOM   3758  C   VAL C 246     -30.236  61.542 -20.760  1.00 31.05           C  
ATOM   3759  O   VAL C 246     -30.497  60.359 -20.989  1.00 31.05           O  
ATOM   3760  CB  VAL C 246     -28.153  61.962 -22.113  1.00 31.05           C  
ATOM   3761  CG1 VAL C 246     -28.943  62.823 -23.096  1.00 31.05           C  
ATOM   3762  CG2 VAL C 246     -26.693  62.410 -22.059  1.00 31.05           C  
ATOM   3763  N   THR C 247     -31.090  62.146 -19.857  1.00 30.99           N  
ATOM   3764  CA  THR C 247     -32.540  62.000 -19.913  1.00 30.99           C  
ATOM   3765  C   THR C 247     -33.028  61.999 -21.359  1.00 30.99           C  
ATOM   3766  O   THR C 247     -32.762  62.939 -22.111  1.00 30.99           O  
ATOM   3767  CB  THR C 247     -33.244  63.125 -19.131  1.00 30.99           C  
ATOM   3768  CG2 THR C 247     -33.845  62.599 -17.832  1.00 30.99           C  
ATOM   3769  OG1 THR C 247     -32.295  64.154 -18.825  1.00 30.99           O  
ATOM   3770  N   PRO C 248     -32.963  60.730 -21.925  1.00 27.36           N  
ATOM   3771  CA  PRO C 248     -33.381  60.693 -23.329  1.00 27.36           C  
ATOM   3772  C   PRO C 248     -34.577  61.600 -23.611  1.00 27.36           C  
ATOM   3773  O   PRO C 248     -35.542  61.615 -22.842  1.00 27.36           O  
ATOM   3774  CB  PRO C 248     -33.748  59.224 -23.549  1.00 27.36           C  
ATOM   3775  CG  PRO C 248     -33.660  58.600 -22.193  1.00 27.36           C  
ATOM   3776  CD  PRO C 248     -33.229  59.652 -21.212  1.00 27.36           C  
ATOM   3777  N   GLY C 249     -34.316  62.803 -24.156  1.00 23.81           N  
ATOM   3778  CA  GLY C 249     -35.261  63.824 -24.576  1.00 23.81           C  
ATOM   3779  C   GLY C 249     -36.532  63.251 -25.175  1.00 23.81           C  
ATOM   3780  O   GLY C 249     -36.575  62.076 -25.543  1.00 23.81           O  
ATOM   3781  N   GLU C 250     -37.639  63.941 -25.041  1.00 26.27           N  
ATOM   3782  CA  GLU C 250     -39.054  63.900 -25.398  1.00 26.27           C  
ATOM   3783  C   GLU C 250     -39.240  63.612 -26.885  1.00 26.27           C  
ATOM   3784  O   GLU C 250     -39.362  64.536 -27.691  1.00 26.27           O  
ATOM   3785  CB  GLU C 250     -39.742  65.217 -25.027  1.00 26.27           C  
ATOM   3786  CG  GLU C 250     -40.429  65.191 -23.670  1.00 26.27           C  
ATOM   3787  CD  GLU C 250     -40.939  66.553 -23.230  1.00 26.27           C  
ATOM   3788  OE1 GLU C 250     -41.738  66.621 -22.269  1.00 26.27           O  
ATOM   3789  OE2 GLU C 250     -40.537  67.562 -23.852  1.00 26.27           O  
ATOM   3790  N   ALA C 251     -38.359  62.605 -27.429  1.00 24.08           N  
ATOM   3791  CA  ALA C 251     -38.543  62.643 -28.878  1.00 24.08           C  
ATOM   3792  C   ALA C 251     -40.022  62.743 -29.240  1.00 24.08           C  
ATOM   3793  O   ALA C 251     -40.857  62.037 -28.669  1.00 24.08           O  
ATOM   3794  CB  ALA C 251     -37.921  61.409 -29.525  1.00 24.08           C  
ATOM   3795  N   THR C 252     -40.358  63.688 -30.093  1.00 21.85           N  
ATOM   3796  CA  THR C 252     -41.491  64.402 -30.670  1.00 21.85           C  
ATOM   3797  C   THR C 252     -42.458  63.431 -31.340  1.00 21.85           C  
ATOM   3798  O   THR C 252     -42.063  62.336 -31.748  1.00 21.85           O  
ATOM   3799  CB  THR C 252     -41.026  65.455 -31.693  1.00 21.85           C  
ATOM   3800  CG2 THR C 252     -41.790  66.764 -31.522  1.00 21.85           C  
ATOM   3801  OG1 THR C 252     -39.626  65.705 -31.510  1.00 21.85           O  
ATOM   3802  N   THR C 253     -43.797  63.759 -31.468  1.00 23.63           N  
ATOM   3803  CA  THR C 253     -45.165  63.375 -31.799  1.00 23.63           C  
ATOM   3804  C   THR C 253     -45.264  62.923 -33.253  1.00 23.63           C  
ATOM   3805  O   THR C 253     -46.146  62.137 -33.605  1.00 23.63           O  
ATOM   3806  CB  THR C 253     -46.147  64.536 -31.552  1.00 23.63           C  
ATOM   3807  CG2 THR C 253     -47.318  64.091 -30.683  1.00 23.63           C  
ATOM   3808  OG1 THR C 253     -45.456  65.605 -30.893  1.00 23.63           O  
ATOM   3809  N   GLU C 254     -44.408  63.530 -34.180  1.00 20.30           N  
ATOM   3810  CA  GLU C 254     -45.221  63.986 -35.304  1.00 20.30           C  
ATOM   3811  C   GLU C 254     -45.732  62.808 -36.129  1.00 20.30           C  
ATOM   3812  O   GLU C 254     -46.924  62.725 -36.430  1.00 20.30           O  
ATOM   3813  CB  GLU C 254     -44.421  64.943 -36.193  1.00 20.30           C  
ATOM   3814  CG  GLU C 254     -44.615  66.411 -35.844  1.00 20.30           C  
ATOM   3815  CD  GLU C 254     -43.880  67.353 -36.785  1.00 20.30           C  
ATOM   3816  OE1 GLU C 254     -44.156  68.574 -36.760  1.00 20.30           O  
ATOM   3817  OE2 GLU C 254     -43.021  66.865 -37.553  1.00 20.30           O  
ATOM   3818  N   SER C 255     -45.110  62.523 -37.364  1.00 20.41           N  
ATOM   3819  CA  SER C 255     -45.672  62.860 -38.667  1.00 20.41           C  
ATOM   3820  C   SER C 255     -46.439  61.682 -39.258  1.00 20.41           C  
ATOM   3821  O   SER C 255     -46.322  60.553 -38.778  1.00 20.41           O  
ATOM   3822  CB  SER C 255     -44.569  63.296 -39.631  1.00 20.41           C  
ATOM   3823  OG  SER C 255     -43.485  63.876 -38.926  1.00 20.41           O  
ATOM   3824  N   SER C 256     -46.177  61.332 -40.560  1.00 21.11           N  
ATOM   3825  CA  SER C 256     -46.958  61.378 -41.792  1.00 21.11           C  
ATOM   3826  C   SER C 256     -47.598  60.026 -42.092  1.00 21.11           C  
ATOM   3827  O   SER C 256     -47.174  59.001 -41.556  1.00 21.11           O  
ATOM   3828  CB  SER C 256     -46.080  61.807 -42.968  1.00 21.11           C  
ATOM   3829  OG  SER C 256     -44.906  61.016 -43.035  1.00 21.11           O  
ATOM   3830  N   ILE C 257     -48.077  59.809 -43.423  1.00 23.12           N  
ATOM   3831  CA  ILE C 257     -49.222  59.609 -44.304  1.00 23.12           C  
ATOM   3832  C   ILE C 257     -49.212  58.185 -44.851  1.00 23.12           C  
ATOM   3833  O   ILE C 257     -50.242  57.508 -44.860  1.00 23.12           O  
ATOM   3834  CB  ILE C 257     -49.224  60.630 -45.465  1.00 23.12           C  
ATOM   3835  CG1 ILE C 257     -49.182  62.061 -44.919  1.00 23.12           C  
ATOM   3836  CG2 ILE C 257     -50.447  60.422 -46.364  1.00 23.12           C  
ATOM   3837  CD1 ILE C 257     -48.924  63.121 -45.981  1.00 23.12           C  
ATOM   3838  N   SER C 258     -48.139  57.672 -45.535  1.00 23.36           N  
ATOM   3839  CA  SER C 258     -48.522  57.411 -46.919  1.00 23.36           C  
ATOM   3840  C   SER C 258     -49.329  56.123 -47.036  1.00 23.36           C  
ATOM   3841  O   SER C 258     -49.137  55.190 -46.253  1.00 23.36           O  
ATOM   3842  CB  SER C 258     -47.282  57.328 -47.811  1.00 23.36           C  
ATOM   3843  OG  SER C 258     -47.640  56.992 -49.140  1.00 23.36           O  
ATOM   3844  N   LEU C 259     -50.014  55.893 -48.234  1.00 25.23           N  
ATOM   3845  CA  LEU C 259     -51.202  55.450 -48.954  1.00 25.23           C  
ATOM   3846  C   LEU C 259     -51.121  53.962 -49.273  1.00 25.23           C  
ATOM   3847  O   LEU C 259     -52.092  53.227 -49.083  1.00 25.23           O  
ATOM   3848  CB  LEU C 259     -51.377  56.253 -50.245  1.00 25.23           C  
ATOM   3849  CG  LEU C 259     -52.222  57.523 -50.145  1.00 25.23           C  
ATOM   3850  CD1 LEU C 259     -51.771  58.544 -51.185  1.00 25.23           C  
ATOM   3851  CD2 LEU C 259     -53.702  57.197 -50.314  1.00 25.23           C  
ATOM   3852  N   GLN C 260     -50.073  53.455 -50.085  1.00 26.30           N  
ATOM   3853  CA  GLN C 260     -50.552  52.870 -51.332  1.00 26.30           C  
ATOM   3854  C   GLN C 260     -51.108  51.468 -51.105  1.00 26.30           C  
ATOM   3855  O   GLN C 260     -50.512  50.667 -50.382  1.00 26.30           O  
ATOM   3856  CB  GLN C 260     -49.430  52.828 -52.371  1.00 26.30           C  
ATOM   3857  CG  GLN C 260     -49.364  54.067 -53.254  1.00 26.30           C  
ATOM   3858  CD  GLN C 260     -48.252  53.995 -54.284  1.00 26.30           C  
ATOM   3859  NE2 GLN C 260     -48.278  54.907 -55.250  1.00 26.30           N  
ATOM   3860  OE1 GLN C 260     -47.377  53.127 -54.212  1.00 26.30           O  
ATOM   3861  N   PRO C 261     -52.335  51.202 -51.583  1.00 27.08           N  
ATOM   3862  CA  PRO C 261     -53.274  50.085 -51.709  1.00 27.08           C  
ATOM   3863  C   PRO C 261     -52.683  48.899 -52.467  1.00 27.08           C  
ATOM   3864  O   PRO C 261     -53.385  47.921 -52.735  1.00 27.08           O  
ATOM   3865  CB  PRO C 261     -54.447  50.696 -52.479  1.00 27.08           C  
ATOM   3866  CG  PRO C 261     -53.948  52.026 -52.944  1.00 27.08           C  
ATOM   3867  CD  PRO C 261     -52.569  52.237 -52.390  1.00 27.08           C  
ATOM   3868  N   LEU C 262     -51.339  48.924 -52.686  1.00 21.32           N  
ATOM   3869  CA  LEU C 262     -51.079  48.288 -53.973  1.00 21.32           C  
ATOM   3870  C   LEU C 262     -51.888  47.005 -54.119  1.00 21.32           C  
ATOM   3871  O   LEU C 262     -51.936  46.189 -53.195  1.00 21.32           O  
ATOM   3872  CB  LEU C 262     -49.585  47.986 -54.130  1.00 21.32           C  
ATOM   3873  CG  LEU C 262     -48.749  49.052 -54.839  1.00 21.32           C  
ATOM   3874  CD1 LEU C 262     -47.371  49.159 -54.193  1.00 21.32           C  
ATOM   3875  CD2 LEU C 262     -48.625  48.734 -56.325  1.00 21.32           C  
ATOM   3876  N   GLN C 263     -52.518  46.702 -55.407  1.00 22.32           N  
ATOM   3877  CA  GLN C 263     -53.300  45.777 -56.221  1.00 22.32           C  
ATOM   3878  C   GLN C 263     -52.626  44.410 -56.299  1.00 22.32           C  
ATOM   3879  O   GLN C 263     -51.406  44.321 -56.452  1.00 22.32           O  
ATOM   3880  CB  GLN C 263     -53.508  46.342 -57.627  1.00 22.32           C  
ATOM   3881  CG  GLN C 263     -54.822  47.090 -57.801  1.00 22.32           C  
ATOM   3882  CD  GLN C 263     -55.058  47.537 -59.232  1.00 22.32           C  
ATOM   3883  NE2 GLN C 263     -56.303  47.873 -59.551  1.00 22.32           N  
ATOM   3884  OE1 GLN C 263     -54.128  47.581 -60.043  1.00 22.32           O  
TER   
END
