# Supplementary material for: Deep learning insights into the architecture of the mammalian egg-sperm fusion synapse
Source: eLife. 2024 Apr 26;13:RP93131. doi: 10.7554/eLife.93131 (PMC11052572; doi:10.7554/eLife.93131)
Supplement: Figure 5—figure supplement 1—source data 1. [file elife-93131-fig5-figsupp1-data1.zip › eLife-VOR-RA-2023-93131R1_figure_5-figure_supplement_1-source_data/figure_5-figure_supplement_1c/CD81_IZUMO1_ranked_7.pdb]

ATOM      1  N   MET B   1      23.256 -67.053 -46.332  1.00 44.34           N  
ATOM      2  CA  MET B   1      21.809 -67.097 -46.137  1.00 44.34           C  
ATOM      3  C   MET B   1      21.427 -66.530 -44.773  1.00 44.34           C  
ATOM      4  O   MET B   1      20.399 -65.866 -44.639  1.00 44.34           O  
ATOM      5  CB  MET B   1      21.291 -68.531 -46.270  1.00 44.34           C  
ATOM      6  CG  MET B   1      20.812 -68.881 -47.669  1.00 44.34           C  
ATOM      7  SD  MET B   1      20.171 -70.597 -47.783  1.00 44.34           S  
ATOM      8  CE  MET B   1      19.664 -70.633 -49.525  1.00 44.34           C  
ATOM      9  N   GLY B   2      22.221 -66.928 -43.701  1.00 48.41           N  
ATOM     10  CA  GLY B   2      21.923 -66.487 -42.348  1.00 48.41           C  
ATOM     11  C   GLY B   2      22.038 -64.985 -42.170  1.00 48.41           C  
ATOM     12  O   GLY B   2      21.196 -64.366 -41.516  1.00 48.41           O  
ATOM     13  N   VAL B   3      23.162 -64.468 -42.724  1.00 56.16           N  
ATOM     14  CA  VAL B   3      23.401 -63.034 -42.605  1.00 56.16           C  
ATOM     15  C   VAL B   3      22.310 -62.264 -43.348  1.00 56.16           C  
ATOM     16  O   VAL B   3      21.856 -61.215 -42.885  1.00 56.16           O  
ATOM     17  CB  VAL B   3      24.793 -62.643 -43.149  1.00 56.16           C  
ATOM     18  CG1 VAL B   3      25.246 -61.307 -42.563  1.00 56.16           C  
ATOM     19  CG2 VAL B   3      25.811 -63.739 -42.841  1.00 56.16           C  
ATOM     20  N   GLU B   4      21.866 -62.816 -44.519  1.00 63.61           N  
ATOM     21  CA  GLU B   4      20.788 -62.178 -45.271  1.00 63.61           C  
ATOM     22  C   GLU B   4      19.478 -62.206 -44.488  1.00 63.61           C  
ATOM     23  O   GLU B   4      18.716 -61.239 -44.511  1.00 63.61           O  
ATOM     24  CB  GLU B   4      20.604 -62.859 -46.630  1.00 63.61           C  
ATOM     25  CG  GLU B   4      21.484 -62.283 -47.729  1.00 63.61           C  
ATOM     26  CD  GLU B   4      21.274 -62.955 -49.077  1.00 63.61           C  
ATOM     27  OE1 GLU B   4      21.860 -62.493 -50.083  1.00 63.61           O  
ATOM     28  OE2 GLU B   4      20.517 -63.949 -49.130  1.00 63.61           O  
ATOM     29  N   GLY B   5      19.218 -63.345 -43.760  1.00 68.18           N  
ATOM     30  CA  GLY B   5      18.030 -63.444 -42.928  1.00 68.18           C  
ATOM     31  C   GLY B   5      18.046 -62.489 -41.749  1.00 68.18           C  
ATOM     32  O   GLY B   5      17.025 -61.881 -41.423  1.00 68.18           O  
ATOM     33  N   CYS B   6      19.241 -62.404 -41.182  1.00 71.65           N  
ATOM     34  CA  CYS B   6      19.372 -61.504 -40.042  1.00 71.65           C  
ATOM     35  C   CYS B   6      19.233 -60.050 -40.477  1.00 71.65           C  
ATOM     36  O   CYS B   6      18.603 -59.248 -39.786  1.00 71.65           O  
ATOM     37  CB  CYS B   6      20.716 -61.712 -39.346  1.00 71.65           C  
ATOM     38  SG  CYS B   6      20.735 -61.167 -37.624  1.00 71.65           S  
ATOM     39  N   THR B   7      19.798 -59.770 -41.614  1.00 76.57           N  
ATOM     40  CA  THR B   7      19.697 -58.412 -42.138  1.00 76.57           C  
ATOM     41  C   THR B   7      18.251 -58.073 -42.486  1.00 76.57           C  
ATOM     42  O   THR B   7      17.800 -56.948 -42.259  1.00 76.57           O  
ATOM     43  CB  THR B   7      20.584 -58.227 -43.384  1.00 76.57           C  
ATOM     44  CG2 THR B   7      21.733 -57.264 -43.102  1.00 76.57           C  
ATOM     45  OG1 THR B   7      21.123 -59.497 -43.772  1.00 76.57           O  
ATOM     46  N   LYS B   8      17.575 -59.171 -42.940  1.00 78.87           N  
ATOM     47  CA  LYS B   8      16.168 -58.950 -43.260  1.00 78.87           C  
ATOM     48  C   LYS B   8      15.342 -58.743 -41.994  1.00 78.87           C  
ATOM     49  O   LYS B   8      14.436 -57.908 -41.966  1.00 78.87           O  
ATOM     50  CB  LYS B   8      15.610 -60.126 -44.063  1.00 78.87           C  
ATOM     51  CG  LYS B   8      15.810 -60.001 -45.566  1.00 78.87           C  
ATOM     52  CD  LYS B   8      15.128 -61.137 -46.319  1.00 78.87           C  
ATOM     53  CE  LYS B   8      15.353 -61.027 -47.820  1.00 78.87           C  
ATOM     54  NZ  LYS B   8      14.718 -62.160 -48.558  1.00 78.87           N  
ATOM     55  N   CYS B   9      15.644 -59.446 -41.011  1.00 81.07           N  
ATOM     56  CA  CYS B   9      14.947 -59.295 -39.738  1.00 81.07           C  
ATOM     57  C   CYS B   9      15.239 -57.935 -39.115  1.00 81.07           C  
ATOM     58  O   CYS B   9      14.332 -57.272 -38.607  1.00 81.07           O  
ATOM     59  CB  CYS B   9      15.350 -60.406 -38.770  1.00 81.07           C  
ATOM     60  SG  CYS B   9      14.289 -60.523 -37.313  1.00 81.07           S  
ATOM     61  N   ILE B  10      16.486 -57.563 -39.159  1.00 81.24           N  
ATOM     62  CA  ILE B  10      16.886 -56.272 -38.610  1.00 81.24           C  
ATOM     63  C   ILE B  10      16.243 -55.147 -39.419  1.00 81.24           C  
ATOM     64  O   ILE B  10      15.793 -54.147 -38.853  1.00 81.24           O  
ATOM     65  CB  ILE B  10      18.422 -56.113 -38.599  1.00 81.24           C  
ATOM     66  CG1 ILE B  10      19.052 -57.085 -37.593  1.00 81.24           C  
ATOM     67  CG2 ILE B  10      18.814 -54.667 -38.281  1.00 81.24           C  
ATOM     68  CD1 ILE B  10      20.573 -57.135 -37.650  1.00 81.24           C  
ATOM     69  N   LYS B  11      16.093 -55.437 -40.603  1.00 81.73           N  
ATOM     70  CA  LYS B  11      15.490 -54.451 -41.495  1.00 81.73           C  
ATOM     71  C   LYS B  11      14.018 -54.229 -41.155  1.00 81.73           C  
ATOM     72  O   LYS B  11      13.572 -53.088 -41.022  1.00 81.73           O  
ATOM     73  CB  LYS B  11      15.631 -54.888 -42.954  1.00 81.73           C  
ATOM     74  CG  LYS B  11      14.964 -53.949 -43.949  1.00 81.73           C  
ATOM     75  CD  LYS B  11      15.088 -54.468 -45.375  1.00 81.73           C  
ATOM     76  CE  LYS B  11      14.197 -53.687 -46.333  1.00 81.73           C  
ATOM     77  NZ  LYS B  11      14.306 -54.201 -47.732  1.00 81.73           N  
ATOM     78  N   TYR B  12      13.313 -55.289 -41.020  1.00 84.06           N  
ATOM     79  CA  TYR B  12      11.883 -55.173 -40.757  1.00 84.06           C  
ATOM     80  C   TYR B  12      11.628 -54.690 -39.334  1.00 84.06           C  
ATOM     81  O   TYR B  12      10.676 -53.948 -39.085  1.00 84.06           O  
ATOM     82  CB  TYR B  12      11.184 -56.516 -40.986  1.00 84.06           C  
ATOM     83  CG  TYR B  12      10.906 -56.815 -42.439  1.00 84.06           C  
ATOM     84  CD1 TYR B  12      10.006 -56.043 -43.169  1.00 84.06           C  
ATOM     85  CD2 TYR B  12      11.542 -57.871 -43.084  1.00 84.06           C  
ATOM     86  CE1 TYR B  12       9.745 -56.317 -44.508  1.00 84.06           C  
ATOM     87  CE2 TYR B  12      11.288 -58.154 -44.422  1.00 84.06           C  
ATOM     88  CZ  TYR B  12      10.390 -57.373 -45.125  1.00 84.06           C  
ATOM     89  OH  TYR B  12      10.135 -57.647 -46.450  1.00 84.06           O  
ATOM     90  N   LEU B  13      12.477 -55.025 -38.448  1.00 84.79           N  
ATOM     91  CA  LEU B  13      12.354 -54.536 -37.080  1.00 84.79           C  
ATOM     92  C   LEU B  13      12.594 -53.030 -37.017  1.00 84.79           C  
ATOM     93  O   LEU B  13      11.833 -52.303 -36.377  1.00 84.79           O  
ATOM     94  CB  LEU B  13      13.340 -55.261 -36.160  1.00 84.79           C  
ATOM     95  CG  LEU B  13      13.020 -55.230 -34.665  1.00 84.79           C  
ATOM     96  CD1 LEU B  13      13.382 -56.562 -34.019  1.00 84.79           C  
ATOM     97  CD2 LEU B  13      13.757 -54.082 -33.983  1.00 84.79           C  
ATOM     98  N   LEU B  14      13.577 -52.579 -37.624  1.00 85.05           N  
ATOM     99  CA  LEU B  14      13.880 -51.153 -37.669  1.00 85.05           C  
ATOM    100  C   LEU B  14      12.769 -50.384 -38.377  1.00 85.05           C  
ATOM    101  O   LEU B  14      12.419 -49.274 -37.970  1.00 85.05           O  
ATOM    102  CB  LEU B  14      15.216 -50.910 -38.377  1.00 85.05           C  
ATOM    103  CG  LEU B  14      16.461 -50.897 -37.489  1.00 85.05           C  
ATOM    104  CD1 LEU B  14      17.720 -51.009 -38.340  1.00 85.05           C  
ATOM    105  CD2 LEU B  14      16.496 -49.632 -36.636  1.00 85.05           C  
ATOM    106  N   PHE B  15      12.236 -51.026 -39.339  1.00 85.77           N  
ATOM    107  CA  PHE B  15      11.159 -50.382 -40.081  1.00 85.77           C  
ATOM    108  C   PHE B  15       9.920 -50.219 -39.207  1.00 85.77           C  
ATOM    109  O   PHE B  15       9.352 -49.130 -39.123  1.00 85.77           O  
ATOM    110  CB  PHE B  15      10.812 -51.185 -41.338  1.00 85.77           C  
ATOM    111  CG  PHE B  15       9.574 -50.705 -42.044  1.00 85.77           C  
ATOM    112  CD1 PHE B  15       8.360 -51.358 -41.868  1.00 85.77           C  
ATOM    113  CD2 PHE B  15       9.622 -49.600 -42.884  1.00 85.77           C  
ATOM    114  CE1 PHE B  15       7.210 -50.916 -42.520  1.00 85.77           C  
ATOM    115  CE2 PHE B  15       8.479 -49.153 -43.539  1.00 85.77           C  
ATOM    116  CZ  PHE B  15       7.274 -49.812 -43.356  1.00 85.77           C  
ATOM    117  N   VAL B  16       9.521 -51.298 -38.552  1.00 87.34           N  
ATOM    118  CA  VAL B  16       8.309 -51.270 -37.739  1.00 87.34           C  
ATOM    119  C   VAL B  16       8.489 -50.299 -36.576  1.00 87.34           C  
ATOM    120  O   VAL B  16       7.597 -49.499 -36.282  1.00 87.34           O  
ATOM    121  CB  VAL B  16       7.949 -52.676 -37.208  1.00 87.34           C  
ATOM    122  CG1 VAL B  16       6.851 -52.589 -36.150  1.00 87.34           C  
ATOM    123  CG2 VAL B  16       7.518 -53.585 -38.358  1.00 87.34           C  
ATOM    124  N   PHE B  17       9.616 -50.280 -35.942  1.00 85.16           N  
ATOM    125  CA  PHE B  17       9.890 -49.414 -34.801  1.00 85.16           C  
ATOM    126  C   PHE B  17       9.915 -47.950 -35.226  1.00 85.16           C  
ATOM    127  O   PHE B  17       9.296 -47.101 -34.582  1.00 85.16           O  
ATOM    128  CB  PHE B  17      11.223 -49.792 -34.146  1.00 85.16           C  
ATOM    129  CG  PHE B  17      11.085 -50.779 -33.019  1.00 85.16           C  
ATOM    130  CD1 PHE B  17      10.452 -50.422 -31.836  1.00 85.16           C  
ATOM    131  CD2 PHE B  17      11.590 -52.068 -33.144  1.00 85.16           C  
ATOM    132  CE1 PHE B  17      10.323 -51.335 -30.790  1.00 85.16           C  
ATOM    133  CE2 PHE B  17      11.466 -52.985 -32.104  1.00 85.16           C  
ATOM    134  CZ  PHE B  17      10.833 -52.616 -30.929  1.00 85.16           C  
ATOM    135  N   ASN B  18      10.544 -47.658 -36.278  1.00 86.78           N  
ATOM    136  CA  ASN B  18      10.635 -46.281 -36.752  1.00 86.78           C  
ATOM    137  C   ASN B  18       9.308 -45.800 -37.334  1.00 86.78           C  
ATOM    138  O   ASN B  18       8.982 -44.614 -37.250  1.00 86.78           O  
ATOM    139  CB  ASN B  18      11.751 -46.142 -37.790  1.00 86.78           C  
ATOM    140  CG  ASN B  18      13.130 -46.102 -37.162  1.00 86.78           C  
ATOM    141  ND2 ASN B  18      13.934 -47.124 -37.431  1.00 86.78           N  
ATOM    142  OD1 ASN B  18      13.470 -45.161 -36.440  1.00 86.78           O  
ATOM    143  N   PHE B  19       8.569 -46.775 -37.873  1.00 88.08           N  
ATOM    144  CA  PHE B  19       7.251 -46.426 -38.394  1.00 88.08           C  
ATOM    145  C   PHE B  19       6.326 -45.976 -37.270  1.00 88.08           C  
ATOM    146  O   PHE B  19       5.591 -44.999 -37.417  1.00 88.08           O  
ATOM    147  CB  PHE B  19       6.635 -47.616 -39.138  1.00 88.08           C  
ATOM    148  CG  PHE B  19       5.321 -47.301 -39.800  1.00 88.08           C  
ATOM    149  CD1 PHE B  19       4.130 -47.799 -39.286  1.00 88.08           C  
ATOM    150  CD2 PHE B  19       5.277 -46.507 -40.939  1.00 88.08           C  
ATOM    151  CE1 PHE B  19       2.913 -47.509 -39.897  1.00 88.08           C  
ATOM    152  CE2 PHE B  19       4.064 -46.213 -41.556  1.00 88.08           C  
ATOM    153  CZ  PHE B  19       2.883 -46.716 -41.034  1.00 88.08           C  
ATOM    154  N   VAL B  20       6.377 -46.668 -36.193  1.00 88.39           N  
ATOM    155  CA  VAL B  20       5.586 -46.298 -35.024  1.00 88.39           C  
ATOM    156  C   VAL B  20       6.026 -44.928 -34.515  1.00 88.39           C  
ATOM    157  O   VAL B  20       5.190 -44.090 -34.167  1.00 88.39           O  
ATOM    158  CB  VAL B  20       5.709 -47.350 -33.899  1.00 88.39           C  
ATOM    159  CG1 VAL B  20       5.079 -46.834 -32.606  1.00 88.39           C  
ATOM    160  CG2 VAL B  20       5.060 -48.665 -34.325  1.00 88.39           C  
ATOM    161  N   PHE B  21       7.278 -44.684 -34.482  1.00 86.72           N  
ATOM    162  CA  PHE B  21       7.813 -43.403 -34.034  1.00 86.72           C  
ATOM    163  C   PHE B  21       7.421 -42.287 -34.994  1.00 86.72           C  
ATOM    164  O   PHE B  21       7.131 -41.168 -34.568  1.00 86.72           O  
ATOM    165  CB  PHE B  21       9.338 -43.472 -33.902  1.00 86.72           C  
ATOM    166  CG  PHE B  21       9.809 -43.956 -32.557  1.00 86.72           C  
ATOM    167  CD1 PHE B  21       9.625 -43.178 -31.420  1.00 86.72           C  
ATOM    168  CD2 PHE B  21      10.437 -45.188 -32.430  1.00 86.72           C  
ATOM    169  CE1 PHE B  21      10.061 -43.622 -30.174  1.00 86.72           C  
ATOM    170  CE2 PHE B  21      10.876 -45.638 -31.187  1.00 86.72           C  
ATOM    171  CZ  PHE B  21      10.687 -44.854 -30.061  1.00 86.72           C  
ATOM    172  N   TRP B  22       7.413 -42.606 -36.240  1.00 88.17           N  
ATOM    173  CA  TRP B  22       6.995 -41.648 -37.257  1.00 88.17           C  
ATOM    174  C   TRP B  22       5.530 -41.265 -37.075  1.00 88.17           C  
ATOM    175  O   TRP B  22       5.184 -40.082 -37.097  1.00 88.17           O  
ATOM    176  CB  TRP B  22       7.215 -42.222 -38.659  1.00 88.17           C  
ATOM    177  CG  TRP B  22       6.769 -41.313 -39.766  1.00 88.17           C  
ATOM    178  CD1 TRP B  22       7.385 -40.168 -40.189  1.00 88.17           C  
ATOM    179  CD2 TRP B  22       5.609 -41.472 -40.586  1.00 88.17           C  
ATOM    180  CE2 TRP B  22       5.582 -40.386 -41.489  1.00 88.17           C  
ATOM    181  CE3 TRP B  22       4.588 -42.429 -40.648  1.00 88.17           C  
ATOM    182  NE1 TRP B  22       6.676 -39.606 -41.225  1.00 88.17           N  
ATOM    183  CZ2 TRP B  22       4.573 -40.231 -42.442  1.00 88.17           C  
ATOM    184  CZ3 TRP B  22       3.584 -42.274 -41.597  1.00 88.17           C  
ATOM    185  CH2 TRP B  22       3.587 -41.182 -42.480  1.00 88.17           C  
ATOM    186  N   LEU B  23       4.654 -42.214 -36.801  1.00 90.25           N  
ATOM    187  CA  LEU B  23       3.236 -41.963 -36.572  1.00 90.25           C  
ATOM    188  C   LEU B  23       3.025 -41.170 -35.286  1.00 90.25           C  
ATOM    189  O   LEU B  23       2.210 -40.247 -35.248  1.00 90.25           O  
ATOM    190  CB  LEU B  23       2.461 -43.282 -36.505  1.00 90.25           C  
ATOM    191  CG  LEU B  23       2.275 -44.026 -37.828  1.00 90.25           C  
ATOM    192  CD1 LEU B  23       1.545 -45.345 -37.596  1.00 90.25           C  
ATOM    193  CD2 LEU B  23       1.518 -43.158 -38.828  1.00 90.25           C  
ATOM    194  N   ALA B  24       3.785 -41.609 -34.278  1.00 89.73           N  
ATOM    195  CA  ALA B  24       3.692 -40.898 -33.005  1.00 89.73           C  
ATOM    196  C   ALA B  24       4.131 -39.444 -33.155  1.00 89.73           C  
ATOM    197  O   ALA B  24       3.496 -38.538 -32.611  1.00 89.73           O  
ATOM    198  CB  ALA B  24       4.534 -41.598 -31.941  1.00 89.73           C  
ATOM    199  N   GLY B  25       5.175 -39.233 -33.914  1.00 87.11           N  
ATOM    200  CA  GLY B  25       5.611 -37.873 -34.193  1.00 87.11           C  
ATOM    201  C   GLY B  25       4.580 -37.060 -34.952  1.00 87.11           C  
ATOM    202  O   GLY B  25       4.383 -35.877 -34.668  1.00 87.11           O  
ATOM    203  N   GLY B  26       3.918 -37.696 -35.857  1.00 89.09           N  
ATOM    204  CA  GLY B  26       2.846 -37.038 -36.584  1.00 89.09           C  
ATOM    205  C   GLY B  26       1.685 -36.630 -35.696  1.00 89.09           C  
ATOM    206  O   GLY B  26       1.158 -35.523 -35.825  1.00 89.09           O  
ATOM    207  N   VAL B  27       1.345 -37.550 -34.847  1.00 90.03           N  
ATOM    208  CA  VAL B  27       0.248 -37.274 -33.926  1.00 90.03           C  
ATOM    209  C   VAL B  27       0.628 -36.121 -32.999  1.00 90.03           C  
ATOM    210  O   VAL B  27      -0.161 -35.197 -32.792  1.00 90.03           O  
ATOM    211  CB  VAL B  27      -0.126 -38.523 -33.097  1.00 90.03           C  
ATOM    212  CG1 VAL B  27      -1.093 -38.156 -31.974  1.00 90.03           C  
ATOM    213  CG2 VAL B  27      -0.732 -39.598 -33.998  1.00 90.03           C  
ATOM    214  N   ILE B  28       1.800 -36.111 -32.494  1.00 89.13           N  
ATOM    215  CA  ILE B  28       2.270 -35.054 -31.605  1.00 89.13           C  
ATOM    216  C   ILE B  28       2.310 -33.726 -32.358  1.00 89.13           C  
ATOM    217  O   ILE B  28       1.852 -32.701 -31.844  1.00 89.13           O  
ATOM    218  CB  ILE B  28       3.664 -35.382 -31.024  1.00 89.13           C  
ATOM    219  CG1 ILE B  28       3.572 -36.556 -30.042  1.00 89.13           C  
ATOM    220  CG2 ILE B  28       4.271 -34.149 -30.348  1.00 89.13           C  
ATOM    221  CD1 ILE B  28       4.923 -37.073 -29.567  1.00 89.13           C  
ATOM    222  N   LEU B  29       2.829 -33.720 -33.488  1.00 87.62           N  
ATOM    223  CA  LEU B  29       2.886 -32.515 -34.308  1.00 87.62           C  
ATOM    224  C   LEU B  29       1.484 -31.998 -34.613  1.00 87.62           C  
ATOM    225  O   LEU B  29       1.231 -30.794 -34.537  1.00 87.62           O  
ATOM    226  CB  LEU B  29       3.637 -32.790 -35.614  1.00 87.62           C  
ATOM    227  CG  LEU B  29       3.808 -31.601 -36.561  1.00 87.62           C  
ATOM    228  CD1 LEU B  29       4.623 -30.501 -35.889  1.00 87.62           C  
ATOM    229  CD2 LEU B  29       4.468 -32.045 -37.862  1.00 87.62           C  
ATOM    230  N   GLY B  30       0.622 -32.938 -34.965  1.00 89.56           N  
ATOM    231  CA  GLY B  30      -0.755 -32.548 -35.221  1.00 89.56           C  
ATOM    232  C   GLY B  30      -1.428 -31.914 -34.019  1.00 89.56           C  
ATOM    233  O   GLY B  30      -2.043 -30.851 -34.133  1.00 89.56           O  
ATOM    234  N   VAL B  31      -1.272 -32.543 -32.888  1.00 87.18           N  
ATOM    235  CA  VAL B  31      -1.867 -32.031 -31.657  1.00 87.18           C  
ATOM    236  C   VAL B  31      -1.243 -30.682 -31.304  1.00 87.18           C  
ATOM    237  O   VAL B  31      -1.946 -29.753 -30.901  1.00 87.18           O  
ATOM    238  CB  VAL B  31      -1.691 -33.023 -30.486  1.00 87.18           C  
ATOM    239  CG1 VAL B  31      -2.076 -32.367 -29.160  1.00 87.18           C  
ATOM    240  CG2 VAL B  31      -2.521 -34.282 -30.724  1.00 87.18           C  
ATOM    241  N   ALA B  32       0.032 -30.587 -31.491  1.00 86.98           N  
ATOM    242  CA  ALA B  32       0.728 -29.343 -31.178  1.00 86.98           C  
ATOM    243  C   ALA B  32       0.266 -28.211 -32.092  1.00 86.98           C  
ATOM    244  O   ALA B  32       0.058 -27.083 -31.639  1.00 86.98           O  
ATOM    245  CB  ALA B  32       2.238 -29.533 -31.294  1.00 86.98           C  
ATOM    246  N   LEU B  33       0.123 -28.517 -33.327  1.00 88.02           N  
ATOM    247  CA  LEU B  33      -0.352 -27.513 -34.272  1.00 88.02           C  
ATOM    248  C   LEU B  33      -1.798 -27.129 -33.977  1.00 88.02           C  
ATOM    249  O   LEU B  33      -2.186 -25.971 -34.150  1.00 88.02           O  
ATOM    250  CB  LEU B  33      -0.232 -28.029 -35.708  1.00 88.02           C  
ATOM    251  CG  LEU B  33       1.182 -28.096 -36.287  1.00 88.02           C  
ATOM    252  CD1 LEU B  33       1.165 -28.792 -37.645  1.00 88.02           C  
ATOM    253  CD2 LEU B  33       1.781 -26.699 -36.404  1.00 88.02           C  
ATOM    254  N   TRP B  34      -2.573 -28.142 -33.609  1.00 85.53           N  
ATOM    255  CA  TRP B  34      -3.949 -27.854 -33.215  1.00 85.53           C  
ATOM    256  C   TRP B  34      -3.986 -26.928 -32.004  1.00 85.53           C  
ATOM    257  O   TRP B  34      -4.795 -25.998 -31.950  1.00 85.53           O  
ATOM    258  CB  TRP B  34      -4.703 -29.149 -32.907  1.00 85.53           C  
ATOM    259  CG  TRP B  34      -6.092 -28.936 -32.384  1.00 85.53           C  
ATOM    260  CD1 TRP B  34      -7.200 -28.586 -33.106  1.00 85.53           C  
ATOM    261  CD2 TRP B  34      -6.520 -29.053 -31.024  1.00 85.53           C  
ATOM    262  CE2 TRP B  34      -7.901 -28.761 -30.993  1.00 85.53           C  
ATOM    263  CE3 TRP B  34      -5.868 -29.379 -29.826  1.00 85.53           C  
ATOM    264  NE1 TRP B  34      -8.291 -28.479 -32.275  1.00 85.53           N  
ATOM    265  CZ2 TRP B  34      -8.643 -28.785 -29.809  1.00 85.53           C  
ATOM    266  CZ3 TRP B  34      -6.609 -29.402 -28.650  1.00 85.53           C  
ATOM    267  CH2 TRP B  34      -7.983 -29.107 -28.653  1.00 85.53           C  
ATOM    268  N   LEU B  35      -3.126 -27.184 -31.094  1.00 81.26           N  
ATOM    269  CA  LEU B  35      -3.047 -26.334 -29.911  1.00 81.26           C  
ATOM    270  C   LEU B  35      -2.628 -24.916 -30.286  1.00 81.26           C  
ATOM    271  O   LEU B  35      -3.074 -23.948 -29.667  1.00 81.26           O  
ATOM    272  CB  LEU B  35      -2.062 -26.919 -28.896  1.00 81.26           C  
ATOM    273  CG  LEU B  35      -2.509 -28.188 -28.170  1.00 81.26           C  
ATOM    274  CD1 LEU B  35      -1.387 -28.712 -27.278  1.00 81.26           C  
ATOM    275  CD2 LEU B  35      -3.768 -27.922 -27.353  1.00 81.26           C  
ATOM    276  N   ARG B  36      -1.777 -24.825 -31.224  1.00 80.21           N  
ATOM    277  CA  ARG B  36      -1.290 -23.517 -31.650  1.00 80.21           C  
ATOM    278  C   ARG B  36      -2.365 -22.759 -32.422  1.00 80.21           C  
ATOM    279  O   ARG B  36      -2.421 -21.527 -32.372  1.00 80.21           O  
ATOM    280  CB  ARG B  36      -0.033 -23.663 -32.509  1.00 80.21           C  
ATOM    281  CG  ARG B  36       0.504 -22.345 -33.045  1.00 80.21           C  
ATOM    282  CD  ARG B  36       0.968 -21.427 -31.922  1.00 80.21           C  
ATOM    283  NE  ARG B  36       1.516 -20.176 -32.441  1.00 80.21           N  
ATOM    284  CZ  ARG B  36       1.756 -19.094 -31.707  1.00 80.21           C  
ATOM    285  NH1 ARG B  36       1.501 -19.086 -30.403  1.00 80.21           N  
ATOM    286  NH2 ARG B  36       2.256 -18.009 -32.281  1.00 80.21           N  
ATOM    287  N   HIS B  37      -3.129 -23.342 -33.308  1.00 68.59           N  
ATOM    288  CA  HIS B  37      -4.045 -22.703 -34.245  1.00 68.59           C  
ATOM    289  C   HIS B  37      -5.335 -22.277 -33.551  1.00 68.59           C  
ATOM    290  O   HIS B  37      -6.242 -21.743 -34.191  1.00 68.59           O  
ATOM    291  CB  HIS B  37      -4.363 -23.643 -35.410  1.00 68.59           C  
ATOM    292  CG  HIS B  37      -4.577 -22.935 -36.711  1.00 68.59           C  
ATOM    293  CD2 HIS B  37      -5.425 -23.194 -37.733  1.00 68.59           C  
ATOM    294  ND1 HIS B  37      -3.863 -21.813 -37.074  1.00 68.59           N  
ATOM    295  CE1 HIS B  37      -4.265 -21.412 -38.269  1.00 68.59           C  
ATOM    296  NE2 HIS B  37      -5.212 -22.232 -38.691  1.00 68.59           N  
ATOM    297  N   ASP B  38      -5.447 -22.437 -32.382  1.00 55.93           N  
ATOM    298  CA  ASP B  38      -6.723 -21.895 -31.924  1.00 55.93           C  
ATOM    299  C   ASP B  38      -6.838 -20.408 -32.252  1.00 55.93           C  
ATOM    300  O   ASP B  38      -6.004 -19.607 -31.822  1.00 55.93           O  
ATOM    301  CB  ASP B  38      -6.893 -22.117 -30.420  1.00 55.93           C  
ATOM    302  CG  ASP B  38      -8.339 -22.326 -30.011  1.00 55.93           C  
ATOM    303  OD1 ASP B  38      -9.251 -21.944 -30.775  1.00 55.93           O  
ATOM    304  OD2 ASP B  38      -8.571 -22.875 -28.911  1.00 55.93           O  
ATOM    305  N   PRO B  39      -7.620 -20.071 -33.418  1.00 50.08           N  
ATOM    306  CA  PRO B  39      -7.827 -18.694 -33.872  1.00 50.08           C  
ATOM    307  C   PRO B  39      -7.982 -17.708 -32.717  1.00 50.08           C  
ATOM    308  O   PRO B  39      -7.562 -16.553 -32.827  1.00 50.08           O  
ATOM    309  CB  PRO B  39      -9.119 -18.784 -34.689  1.00 50.08           C  
ATOM    310  CG  PRO B  39      -9.586 -20.193 -34.512  1.00 50.08           C  
ATOM    311  CD  PRO B  39      -8.568 -20.933 -33.693  1.00 50.08           C  
ATOM    312  N   GLN B  40      -8.791 -18.071 -31.649  1.00 45.51           N  
ATOM    313  CA  GLN B  40      -9.112 -17.144 -30.569  1.00 45.51           C  
ATOM    314  C   GLN B  40      -7.894 -16.888 -29.684  1.00 45.51           C  
ATOM    315  O   GLN B  40      -7.834 -15.879 -28.978  1.00 45.51           O  
ATOM    316  CB  GLN B  40     -10.270 -17.680 -29.726  1.00 45.51           C  
ATOM    317  CG  GLN B  40     -11.641 -17.434 -30.339  1.00 45.51           C  
ATOM    318  CD  GLN B  40     -12.769 -17.577 -29.333  1.00 45.51           C  
ATOM    319  NE2 GLN B  40     -13.980 -17.220 -29.744  1.00 45.51           N  
ATOM    320  OE1 GLN B  40     -12.551 -18.008 -28.196  1.00 45.51           O  
ATOM    321  N   THR B  41      -6.966 -17.873 -29.683  1.00 45.67           N  
ATOM    322  CA  THR B  41      -5.733 -17.639 -28.939  1.00 45.67           C  
ATOM    323  C   THR B  41      -4.888 -16.563 -29.617  1.00 45.67           C  
ATOM    324  O   THR B  41      -4.173 -15.816 -28.948  1.00 45.67           O  
ATOM    325  CB  THR B  41      -4.909 -18.931 -28.800  1.00 45.67           C  
ATOM    326  CG2 THR B  41      -4.615 -19.242 -27.336  1.00 45.67           C  
ATOM    327  OG1 THR B  41      -5.642 -20.023 -29.370  1.00 45.67           O  
ATOM    328  N   THR B  42      -4.917 -16.564 -30.959  1.00 42.21           N  
ATOM    329  CA  THR B  42      -4.199 -15.506 -31.659  1.00 42.21           C  
ATOM    330  C   THR B  42      -4.715 -14.133 -31.239  1.00 42.21           C  
ATOM    331  O   THR B  42      -3.944 -13.177 -31.139  1.00 42.21           O  
ATOM    332  CB  THR B  42      -4.326 -15.659 -33.187  1.00 42.21           C  
ATOM    333  CG2 THR B  42      -2.957 -15.632 -33.858  1.00 42.21           C  
ATOM    334  OG1 THR B  42      -4.967 -16.906 -33.484  1.00 42.21           O  
ATOM    335  N   ASN B  43      -6.120 -13.996 -31.275  1.00 39.01           N  
ATOM    336  CA  ASN B  43      -6.666 -12.690 -30.919  1.00 39.01           C  
ATOM    337  C   ASN B  43      -6.253 -12.274 -29.511  1.00 39.01           C  
ATOM    338  O   ASN B  43      -6.067 -11.087 -29.239  1.00 39.01           O  
ATOM    339  CB  ASN B  43      -8.192 -12.694 -31.046  1.00 39.01           C  
ATOM    340  CG  ASN B  43      -8.685 -11.829 -32.188  1.00 39.01           C  
ATOM    341  ND2 ASN B  43      -9.978 -11.912 -32.479  1.00 39.01           N  
ATOM    342  OD1 ASN B  43      -7.911 -11.093 -32.804  1.00 39.01           O  
ATOM    343  N   LEU B  44      -6.221 -13.251 -28.665  1.00 34.73           N  
ATOM    344  CA  LEU B  44      -5.768 -12.894 -27.324  1.00 34.73           C  
ATOM    345  C   LEU B  44      -4.319 -12.422 -27.349  1.00 34.73           C  
ATOM    346  O   LEU B  44      -3.906 -11.630 -26.499  1.00 34.73           O  
ATOM    347  CB  LEU B  44      -5.913 -14.087 -26.375  1.00 34.73           C  
ATOM    348  CG  LEU B  44      -6.401 -13.771 -24.960  1.00 34.73           C  
ATOM    349  CD1 LEU B  44      -7.868 -14.159 -24.806  1.00 34.73           C  
ATOM    350  CD2 LEU B  44      -5.541 -14.489 -23.925  1.00 34.73           C  
ATOM    351  N   LEU B  45      -3.527 -13.048 -28.284  1.00 34.98           N  
ATOM    352  CA  LEU B  45      -2.182 -12.508 -28.448  1.00 34.98           C  
ATOM    353  C   LEU B  45      -2.232 -11.039 -28.856  1.00 34.98           C  
ATOM    354  O   LEU B  45      -1.379 -10.248 -28.448  1.00 34.98           O  
ATOM    355  CB  LEU B  45      -1.403 -13.314 -29.492  1.00 34.98           C  
ATOM    356  CG  LEU B  45      -0.670 -14.554 -28.981  1.00 34.98           C  
ATOM    357  CD1 LEU B  45      -0.617 -15.624 -30.068  1.00 34.98           C  
ATOM    358  CD2 LEU B  45       0.735 -14.191 -28.513  1.00 34.98           C  
ATOM    359  N   TYR B  46      -3.111 -10.695 -29.864  1.00 34.31           N  
ATOM    360  CA  TYR B  46      -3.109  -9.309 -30.320  1.00 34.31           C  
ATOM    361  C   TYR B  46      -3.560  -8.369 -29.208  1.00 34.31           C  
ATOM    362  O   TYR B  46      -3.106  -7.224 -29.131  1.00 34.31           O  
ATOM    363  CB  TYR B  46      -4.014  -9.143 -31.544  1.00 34.31           C  
ATOM    364  CG  TYR B  46      -3.273  -9.191 -32.858  1.00 34.31           C  
ATOM    365  CD1 TYR B  46      -2.654  -8.054 -33.372  1.00 34.31           C  
ATOM    366  CD2 TYR B  46      -3.191 -10.371 -33.588  1.00 34.31           C  
ATOM    367  CE1 TYR B  46      -1.972  -8.092 -34.583  1.00 34.31           C  
ATOM    368  CE2 TYR B  46      -2.512 -10.422 -34.801  1.00 34.31           C  
ATOM    369  CZ  TYR B  46      -1.905  -9.279 -35.289  1.00 34.31           C  
ATOM    370  OH  TYR B  46      -1.231  -9.323 -36.489  1.00 34.31           O  
ATOM    371  N   LEU B  47      -4.615  -8.693 -28.424  1.00 31.84           N  
ATOM    372  CA  LEU B  47      -5.060  -7.699 -27.454  1.00 31.84           C  
ATOM    373  C   LEU B  47      -3.985  -7.444 -26.403  1.00 31.84           C  
ATOM    374  O   LEU B  47      -3.878  -6.335 -25.874  1.00 31.84           O  
ATOM    375  CB  LEU B  47      -6.355  -8.154 -26.775  1.00 31.84           C  
ATOM    376  CG  LEU B  47      -7.660  -7.746 -27.461  1.00 31.84           C  
ATOM    377  CD1 LEU B  47      -8.675  -8.882 -27.387  1.00 31.84           C  
ATOM    378  CD2 LEU B  47      -8.222  -6.477 -26.829  1.00 31.84           C  
ATOM    379  N   GLU B  48      -3.433  -8.463 -25.647  1.00 33.43           N  
ATOM    380  CA  GLU B  48      -2.537  -8.113 -24.548  1.00 33.43           C  
ATOM    381  C   GLU B  48      -1.179  -7.653 -25.070  1.00 33.43           C  
ATOM    382  O   GLU B  48      -0.206  -8.410 -25.036  1.00 33.43           O  
ATOM    383  CB  GLU B  48      -2.362  -9.300 -23.598  1.00 33.43           C  
ATOM    384  CG  GLU B  48      -3.041  -9.114 -22.250  1.00 33.43           C  
ATOM    385  CD  GLU B  48      -2.833 -10.287 -21.305  1.00 33.43           C  
ATOM    386  OE1 GLU B  48      -3.250 -10.200 -20.128  1.00 33.43           O  
ATOM    387  OE2 GLU B  48      -2.246 -11.300 -21.746  1.00 33.43           O  
ATOM    388  N   LEU B  49      -1.039  -7.256 -26.328  1.00 32.48           N  
ATOM    389  CA  LEU B  49       0.247  -6.651 -26.655  1.00 32.48           C  
ATOM    390  C   LEU B  49       0.676  -5.668 -25.571  1.00 32.48           C  
ATOM    391  O   LEU B  49       1.669  -4.954 -25.733  1.00 32.48           O  
ATOM    392  CB  LEU B  49       0.175  -5.937 -28.008  1.00 32.48           C  
ATOM    393  CG  LEU B  49       0.481  -6.789 -29.240  1.00 32.48           C  
ATOM    394  CD1 LEU B  49      -0.455  -6.420 -30.385  1.00 32.48           C  
ATOM    395  CD2 LEU B  49       1.938  -6.621 -29.659  1.00 32.48           C  
ATOM    396  N   GLY B  50      -0.190  -5.157 -24.650  1.00 32.24           N  
ATOM    397  CA  GLY B  50       0.591  -4.244 -23.831  1.00 32.24           C  
ATOM    398  C   GLY B  50       1.771  -4.913 -23.151  1.00 32.24           C  
ATOM    399  O   GLY B  50       1.989  -6.116 -23.314  1.00 32.24           O  
ATOM    400  N   ASP B  51       2.725  -4.136 -22.363  1.00 33.18           N  
ATOM    401  CA  ASP B  51       4.023  -4.396 -21.747  1.00 33.18           C  
ATOM    402  C   ASP B  51       3.977  -5.649 -20.877  1.00 33.18           C  
ATOM    403  O   ASP B  51       4.875  -5.881 -20.064  1.00 33.18           O  
ATOM    404  CB  ASP B  51       4.474  -3.194 -20.915  1.00 33.18           C  
ATOM    405  CG  ASP B  51       5.288  -2.192 -21.712  1.00 33.18           C  
ATOM    406  OD1 ASP B  51       5.830  -2.556 -22.778  1.00 33.18           O  
ATOM    407  OD2 ASP B  51       5.391  -1.027 -21.270  1.00 33.18           O  
ATOM    408  N   LYS B  52       2.784  -6.153 -20.405  1.00 38.38           N  
ATOM    409  CA  LYS B  52       2.914  -7.304 -19.515  1.00 38.38           C  
ATOM    410  C   LYS B  52       3.583  -8.476 -20.227  1.00 38.38           C  
ATOM    411  O   LYS B  52       3.355  -8.698 -21.418  1.00 38.38           O  
ATOM    412  CB  LYS B  52       1.545  -7.727 -18.981  1.00 38.38           C  
ATOM    413  CG  LYS B  52       1.021  -6.848 -17.855  1.00 38.38           C  
ATOM    414  CD  LYS B  52      -0.294  -7.377 -17.299  1.00 38.38           C  
ATOM    415  CE  LYS B  52      -0.842  -6.475 -16.202  1.00 38.38           C  
ATOM    416  NZ  LYS B  52      -2.155  -6.964 -15.684  1.00 38.38           N  
ATOM    417  N   PRO B  53       4.784  -8.989 -19.704  1.00 38.64           N  
ATOM    418  CA  PRO B  53       5.457 -10.109 -20.366  1.00 38.64           C  
ATOM    419  C   PRO B  53       4.477 -11.104 -20.983  1.00 38.64           C  
ATOM    420  O   PRO B  53       3.412 -11.361 -20.415  1.00 38.64           O  
ATOM    421  CB  PRO B  53       6.255 -10.759 -19.233  1.00 38.64           C  
ATOM    422  CG  PRO B  53       5.725 -10.133 -17.984  1.00 38.64           C  
ATOM    423  CD  PRO B  53       4.841  -8.980 -18.366  1.00 38.64           C  
ATOM    424  N   ALA B  54       4.182 -11.143 -22.343  1.00 40.46           N  
ATOM    425  CA  ALA B  54       3.428 -12.006 -23.249  1.00 40.46           C  
ATOM    426  C   ALA B  54       3.210 -13.387 -22.637  1.00 40.46           C  
ATOM    427  O   ALA B  54       4.070 -13.895 -21.913  1.00 40.46           O  
ATOM    428  CB  ALA B  54       4.148 -12.129 -24.589  1.00 40.46           C  
ATOM    429  N   PRO B  55       1.962 -13.883 -22.412  1.00 50.31           N  
ATOM    430  CA  PRO B  55       1.669 -15.296 -22.154  1.00 50.31           C  
ATOM    431  C   PRO B  55       2.649 -16.238 -22.851  1.00 50.31           C  
ATOM    432  O   PRO B  55       2.231 -17.133 -23.589  1.00 50.31           O  
ATOM    433  CB  PRO B  55       0.255 -15.470 -22.711  1.00 50.31           C  
ATOM    434  CG  PRO B  55      -0.003 -14.225 -23.498  1.00 50.31           C  
ATOM    435  CD  PRO B  55       1.096 -13.243 -23.209  1.00 50.31           C  
ATOM    436  N   ASN B  56       4.047 -15.803 -22.774  1.00 59.91           N  
ATOM    437  CA  ASN B  56       5.180 -16.347 -23.515  1.00 59.91           C  
ATOM    438  C   ASN B  56       5.495 -17.776 -23.087  1.00 59.91           C  
ATOM    439  O   ASN B  56       5.858 -18.612 -23.918  1.00 59.91           O  
ATOM    440  CB  ASN B  56       6.413 -15.456 -23.340  1.00 59.91           C  
ATOM    441  CG  ASN B  56       7.241 -15.350 -24.605  1.00 59.91           C  
ATOM    442  ND2 ASN B  56       8.353 -14.629 -24.528  1.00 59.91           N  
ATOM    443  OD1 ASN B  56       6.884 -15.912 -25.644  1.00 59.91           O  
ATOM    444  N   THR B  57       4.932 -18.094 -21.808  1.00 69.96           N  
ATOM    445  CA  THR B  57       5.391 -19.413 -21.384  1.00 69.96           C  
ATOM    446  C   THR B  57       4.511 -20.509 -21.977  1.00 69.96           C  
ATOM    447  O   THR B  57       5.009 -21.560 -22.383  1.00 69.96           O  
ATOM    448  CB  THR B  57       5.403 -19.533 -19.849  1.00 69.96           C  
ATOM    449  CG2 THR B  57       6.401 -20.590 -19.389  1.00 69.96           C  
ATOM    450  OG1 THR B  57       5.765 -18.270 -19.279  1.00 69.96           O  
ATOM    451  N   PHE B  58       3.193 -20.125 -22.230  1.00 71.05           N  
ATOM    452  CA  PHE B  58       2.281 -21.103 -22.812  1.00 71.05           C  
ATOM    453  C   PHE B  58       2.669 -21.416 -24.252  1.00 71.05           C  
ATOM    454  O   PHE B  58       2.788 -22.583 -24.629  1.00 71.05           O  
ATOM    455  CB  PHE B  58       0.837 -20.593 -22.756  1.00 71.05           C  
ATOM    456  CG  PHE B  58      -0.160 -21.524 -23.390  1.00 71.05           C  
ATOM    457  CD1 PHE B  58      -0.782 -21.190 -24.587  1.00 71.05           C  
ATOM    458  CD2 PHE B  58      -0.477 -22.735 -22.789  1.00 71.05           C  
ATOM    459  CE1 PHE B  58      -1.706 -22.049 -25.177  1.00 71.05           C  
ATOM    460  CE2 PHE B  58      -1.400 -23.600 -23.372  1.00 71.05           C  
ATOM    461  CZ  PHE B  58      -2.013 -23.255 -24.564  1.00 71.05           C  
ATOM    462  N   TYR B  59       2.963 -20.465 -24.945  1.00 74.65           N  
ATOM    463  CA  TYR B  59       3.301 -20.667 -26.350  1.00 74.65           C  
ATOM    464  C   TYR B  59       4.684 -21.291 -26.494  1.00 74.65           C  
ATOM    465  O   TYR B  59       4.918 -22.092 -27.402  1.00 74.65           O  
ATOM    466  CB  TYR B  59       3.245 -19.340 -27.113  1.00 74.65           C  
ATOM    467  CG  TYR B  59       1.841 -18.851 -27.378  1.00 74.65           C  
ATOM    468  CD1 TYR B  59       0.964 -19.587 -28.170  1.00 74.65           C  
ATOM    469  CD2 TYR B  59       1.391 -17.651 -26.836  1.00 74.65           C  
ATOM    470  CE1 TYR B  59      -0.329 -19.139 -28.418  1.00 74.65           C  
ATOM    471  CE2 TYR B  59       0.100 -17.193 -27.078  1.00 74.65           C  
ATOM    472  CZ  TYR B  59      -0.752 -17.943 -27.868  1.00 74.65           C  
ATOM    473  OH  TYR B  59      -2.031 -17.495 -28.110  1.00 74.65           O  
ATOM    474  N   VAL B  60       5.539 -21.001 -25.531  1.00 79.21           N  
ATOM    475  CA  VAL B  60       6.857 -21.625 -25.546  1.00 79.21           C  
ATOM    476  C   VAL B  60       6.717 -23.135 -25.370  1.00 79.21           C  
ATOM    477  O   VAL B  60       7.396 -23.911 -26.046  1.00 79.21           O  
ATOM    478  CB  VAL B  60       7.772 -21.043 -24.446  1.00 79.21           C  
ATOM    479  CG1 VAL B  60       9.032 -21.894 -24.285  1.00 79.21           C  
ATOM    480  CG2 VAL B  60       8.140 -19.596 -24.767  1.00 79.21           C  
ATOM    481  N   GLY B  61       5.843 -23.487 -24.573  1.00 80.61           N  
ATOM    482  CA  GLY B  61       5.580 -24.908 -24.408  1.00 80.61           C  
ATOM    483  C   GLY B  61       5.058 -25.570 -25.669  1.00 80.61           C  
ATOM    484  O   GLY B  61       5.484 -26.671 -26.020  1.00 80.61           O  
ATOM    485  N   ILE B  62       4.246 -24.881 -26.341  1.00 83.95           N  
ATOM    486  CA  ILE B  62       3.656 -25.413 -27.565  1.00 83.95           C  
ATOM    487  C   ILE B  62       4.722 -25.506 -28.654  1.00 83.95           C  
ATOM    488  O   ILE B  62       4.789 -26.499 -29.383  1.00 83.95           O  
ATOM    489  CB  ILE B  62       2.472 -24.543 -28.046  1.00 83.95           C  
ATOM    490  CG1 ILE B  62       1.325 -24.596 -27.032  1.00 83.95           C  
ATOM    491  CG2 ILE B  62       2.001 -24.992 -29.432  1.00 83.95           C  
ATOM    492  CD1 ILE B  62       0.169 -23.659 -27.357  1.00 83.95           C  
ATOM    493  N   TYR B  63       5.587 -24.556 -28.713  1.00 85.39           N  
ATOM    494  CA  TYR B  63       6.655 -24.572 -29.707  1.00 85.39           C  
ATOM    495  C   TYR B  63       7.628 -25.714 -29.443  1.00 85.39           C  
ATOM    496  O   TYR B  63       8.138 -26.333 -30.380  1.00 85.39           O  
ATOM    497  CB  TYR B  63       7.406 -23.237 -29.711  1.00 85.39           C  
ATOM    498  CG  TYR B  63       6.604 -22.091 -30.279  1.00 85.39           C  
ATOM    499  CD1 TYR B  63       5.767 -22.277 -31.376  1.00 85.39           C  
ATOM    500  CD2 TYR B  63       6.681 -20.820 -29.719  1.00 85.39           C  
ATOM    501  CE1 TYR B  63       5.028 -21.224 -31.904  1.00 85.39           C  
ATOM    502  CE2 TYR B  63       5.946 -19.759 -30.238  1.00 85.39           C  
ATOM    503  CZ  TYR B  63       5.123 -19.971 -31.328  1.00 85.39           C  
ATOM    504  OH  TYR B  63       4.392 -18.925 -31.846  1.00 85.39           O  
ATOM    505  N   ILE B  64       7.839 -25.980 -28.257  1.00 87.06           N  
ATOM    506  CA  ILE B  64       8.686 -27.111 -27.898  1.00 87.06           C  
ATOM    507  C   ILE B  64       8.039 -28.412 -28.371  1.00 87.06           C  
ATOM    508  O   ILE B  64       8.709 -29.274 -28.945  1.00 87.06           O  
ATOM    509  CB  ILE B  64       8.946 -27.164 -26.376  1.00 87.06           C  
ATOM    510  CG1 ILE B  64       9.820 -25.981 -25.943  1.00 87.06           C  
ATOM    511  CG2 ILE B  64       9.592 -28.495 -25.984  1.00 87.06           C  
ATOM    512  CD1 ILE B  64       9.962 -25.837 -24.434  1.00 87.06           C  
ATOM    513  N   LEU B  65       6.772 -28.510 -28.231  1.00 86.08           N  
ATOM    514  CA  LEU B  65       6.045 -29.696 -28.667  1.00 86.08           C  
ATOM    515  C   LEU B  65       6.087 -29.834 -30.185  1.00 86.08           C  
ATOM    516  O   LEU B  65       6.239 -30.940 -30.709  1.00 86.08           O  
ATOM    517  CB  LEU B  65       4.593 -29.641 -28.187  1.00 86.08           C  
ATOM    518  CG  LEU B  65       4.310 -30.233 -26.805  1.00 86.08           C  
ATOM    519  CD1 LEU B  65       3.111 -29.542 -26.166  1.00 86.08           C  
ATOM    520  CD2 LEU B  65       4.078 -31.738 -26.905  1.00 86.08           C  
ATOM    521  N   ILE B  66       5.996 -28.739 -30.888  1.00 87.00           N  
ATOM    522  CA  ILE B  66       6.078 -28.736 -32.345  1.00 87.00           C  
ATOM    523  C   ILE B  66       7.462 -29.207 -32.785  1.00 87.00           C  
ATOM    524  O   ILE B  66       7.583 -30.065 -33.662  1.00 87.00           O  
ATOM    525  CB  ILE B  66       5.777 -27.336 -32.926  1.00 87.00           C  
ATOM    526  CG1 ILE B  66       4.310 -26.962 -32.686  1.00 87.00           C  
ATOM    527  CG2 ILE B  66       6.119 -27.286 -34.418  1.00 87.00           C  
ATOM    528  CD1 ILE B  66       3.971 -25.523 -33.051  1.00 87.00           C  
ATOM    529  N   ALA B  67       8.450 -28.678 -32.112  1.00 90.29           N  
ATOM    530  CA  ALA B  67       9.820 -29.055 -32.446  1.00 90.29           C  
ATOM    531  C   ALA B  67      10.060 -30.539 -32.185  1.00 90.29           C  
ATOM    532  O   ALA B  67      10.625 -31.240 -33.028  1.00 90.29           O  
ATOM    533  CB  ALA B  67      10.813 -28.209 -31.650  1.00 90.29           C  
ATOM    534  N   VAL B  68       9.574 -31.049 -31.100  1.00 89.52           N  
ATOM    535  CA  VAL B  68       9.745 -32.452 -30.733  1.00 89.52           C  
ATOM    536  C   VAL B  68       8.998 -33.340 -31.724  1.00 89.52           C  
ATOM    537  O   VAL B  68       9.552 -34.321 -32.229  1.00 89.52           O  
ATOM    538  CB  VAL B  68       9.252 -32.726 -29.294  1.00 89.52           C  
ATOM    539  CG1 VAL B  68       9.158 -34.229 -29.034  1.00 89.52           C  
ATOM    540  CG2 VAL B  68      10.177 -32.060 -28.278  1.00 89.52           C  
ATOM    541  N   GLY B  69       7.800 -32.885 -32.077  1.00 88.19           N  
ATOM    542  CA  GLY B  69       7.025 -33.656 -33.036  1.00 88.19           C  
ATOM    543  C   GLY B  69       7.643 -33.678 -34.421  1.00 88.19           C  
ATOM    544  O   GLY B  69       7.717 -34.732 -35.057  1.00 88.19           O  
ATOM    545  N   ALA B  70       8.113 -32.575 -34.842  1.00 91.46           N  
ATOM    546  CA  ALA B  70       8.736 -32.477 -36.160  1.00 91.46           C  
ATOM    547  C   ALA B  70      10.014 -33.307 -36.227  1.00 91.46           C  
ATOM    548  O   ALA B  70      10.244 -34.027 -37.201  1.00 91.46           O  
ATOM    549  CB  ALA B  70       9.034 -31.018 -36.500  1.00 91.46           C  
ATOM    550  N   VAL B  71      10.811 -33.249 -35.185  1.00 90.92           N  
ATOM    551  CA  VAL B  71      12.063 -33.997 -35.148  1.00 90.92           C  
ATOM    552  C   VAL B  71      11.771 -35.495 -35.105  1.00 90.92           C  
ATOM    553  O   VAL B  71      12.392 -36.277 -35.828  1.00 90.92           O  
ATOM    554  CB  VAL B  71      12.933 -33.588 -33.937  1.00 90.92           C  
ATOM    555  CG1 VAL B  71      14.067 -34.590 -33.725  1.00 90.92           C  
ATOM    556  CG2 VAL B  71      13.489 -32.179 -34.132  1.00 90.92           C  
ATOM    557  N   MET B  72      10.848 -35.861 -34.346  1.00 89.46           N  
ATOM    558  CA  MET B  72      10.465 -37.267 -34.243  1.00 89.46           C  
ATOM    559  C   MET B  72       9.919 -37.781 -35.571  1.00 89.46           C  
ATOM    560  O   MET B  72      10.212 -38.909 -35.972  1.00 89.46           O  
ATOM    561  CB  MET B  72       9.424 -37.460 -33.139  1.00 89.46           C  
ATOM    562  CG  MET B  72      10.019 -37.535 -31.742  1.00 89.46           C  
ATOM    563  SD  MET B  72       8.750 -37.847 -30.453  1.00 89.46           S  
ATOM    564  CE  MET B  72       8.133 -39.464 -30.998  1.00 89.46           C  
ATOM    565  N   MET B  73       9.152 -36.980 -36.266  1.00 89.59           N  
ATOM    566  CA  MET B  73       8.596 -37.361 -37.562  1.00 89.59           C  
ATOM    567  C   MET B  73       9.697 -37.496 -38.608  1.00 89.59           C  
ATOM    568  O   MET B  73       9.713 -38.459 -39.377  1.00 89.59           O  
ATOM    569  CB  MET B  73       7.558 -36.337 -38.024  1.00 89.59           C  
ATOM    570  CG  MET B  73       6.812 -36.746 -39.283  1.00 89.59           C  
ATOM    571  SD  MET B  73       5.572 -35.497 -39.804  1.00 89.59           S  
ATOM    572  CE  MET B  73       4.929 -36.291 -41.303  1.00 89.59           C  
ATOM    573  N   PHE B  74      10.600 -36.601 -38.607  1.00 90.27           N  
ATOM    574  CA  PHE B  74      11.685 -36.601 -39.581  1.00 90.27           C  
ATOM    575  C   PHE B  74      12.619 -37.782 -39.351  1.00 90.27           C  
ATOM    576  O   PHE B  74      12.921 -38.533 -40.281  1.00 90.27           O  
ATOM    577  CB  PHE B  74      12.473 -35.288 -39.509  1.00 90.27           C  
ATOM    578  CG  PHE B  74      13.683 -35.257 -40.402  1.00 90.27           C  
ATOM    579  CD1 PHE B  74      14.960 -35.387 -39.871  1.00 90.27           C  
ATOM    580  CD2 PHE B  74      13.543 -35.097 -41.775  1.00 90.27           C  
ATOM    581  CE1 PHE B  74      16.083 -35.358 -40.696  1.00 90.27           C  
ATOM    582  CE2 PHE B  74      14.660 -35.068 -42.606  1.00 90.27           C  
ATOM    583  CZ  PHE B  74      15.928 -35.198 -42.065  1.00 90.27           C  
ATOM    584  N   VAL B  75      13.017 -37.998 -38.104  1.00 88.77           N  
ATOM    585  CA  VAL B  75      13.952 -39.065 -37.765  1.00 88.77           C  
ATOM    586  C   VAL B  75      13.291 -40.423 -37.988  1.00 88.77           C  
ATOM    587  O   VAL B  75      13.923 -41.353 -38.495  1.00 88.77           O  
ATOM    588  CB  VAL B  75      14.445 -38.945 -36.305  1.00 88.77           C  
ATOM    589  CG1 VAL B  75      15.252 -40.180 -35.905  1.00 88.77           C  
ATOM    590  CG2 VAL B  75      15.279 -37.678 -36.127  1.00 88.77           C  
ATOM    591  N   GLY B  76      11.991 -40.481 -37.633  1.00 87.38           N  
ATOM    592  CA  GLY B  76      11.266 -41.715 -37.887  1.00 87.38           C  
ATOM    593  C   GLY B  76      11.140 -42.040 -39.363  1.00 87.38           C  
ATOM    594  O   GLY B  76      11.260 -43.201 -39.760  1.00 87.38           O  
ATOM    595  N   PHE B  77      10.986 -41.065 -40.188  1.00 87.35           N  
ATOM    596  CA  PHE B  77      10.900 -41.235 -41.633  1.00 87.35           C  
ATOM    597  C   PHE B  77      12.229 -41.717 -42.202  1.00 87.35           C  
ATOM    598  O   PHE B  77      12.263 -42.645 -43.012  1.00 87.35           O  
ATOM    599  CB  PHE B  77      10.485 -39.922 -42.306  1.00 87.35           C  
ATOM    600  CG  PHE B  77      10.552 -39.963 -43.809  1.00 87.35           C  
ATOM    601  CD1 PHE B  77      11.612 -39.373 -44.487  1.00 87.35           C  
ATOM    602  CD2 PHE B  77       9.555 -40.593 -44.544  1.00 87.35           C  
ATOM    603  CE1 PHE B  77      11.677 -39.409 -45.879  1.00 87.35           C  
ATOM    604  CE2 PHE B  77       9.614 -40.633 -45.934  1.00 87.35           C  
ATOM    605  CZ  PHE B  77      10.674 -40.040 -46.599  1.00 87.35           C  
ATOM    606  N   LEU B  78      13.330 -41.109 -41.792  1.00 85.80           N  
ATOM    607  CA  LEU B  78      14.654 -41.493 -42.269  1.00 85.80           C  
ATOM    608  C   LEU B  78      14.964 -42.942 -41.907  1.00 85.80           C  
ATOM    609  O   LEU B  78      15.548 -43.675 -42.707  1.00 85.80           O  
ATOM    610  CB  LEU B  78      15.725 -40.568 -41.682  1.00 85.80           C  
ATOM    611  CG  LEU B  78      15.738 -39.130 -42.203  1.00 85.80           C  
ATOM    612  CD1 LEU B  78      16.777 -38.304 -41.452  1.00 85.80           C  
ATOM    613  CD2 LEU B  78      16.013 -39.108 -43.703  1.00 85.80           C  
ATOM    614  N   GLY B  79      14.499 -43.263 -40.728  1.00 82.69           N  
ATOM    615  CA  GLY B  79      14.748 -44.622 -40.274  1.00 82.69           C  
ATOM    616  C   GLY B  79      13.948 -45.663 -41.035  1.00 82.69           C  
ATOM    617  O   GLY B  79      14.487 -46.696 -41.437  1.00 82.69           O  
ATOM    618  N   CYS B  80      12.690 -45.328 -41.267  1.00 83.73           N  
ATOM    619  CA  CYS B  80      11.839 -46.288 -41.961  1.00 83.73           C  
ATOM    620  C   CYS B  80      12.191 -46.358 -43.443  1.00 83.73           C  
ATOM    621  O   CYS B  80      12.350 -47.447 -43.996  1.00 83.73           O  
ATOM    622  CB  CYS B  80      10.365 -45.917 -41.795  1.00 83.73           C  
ATOM    623  SG  CYS B  80       9.932 -44.317 -42.515  1.00 83.73           S  
ATOM    624  N   TYR B  81      12.408 -45.298 -44.063  1.00 83.36           N  
ATOM    625  CA  TYR B  81      12.746 -45.249 -45.481  1.00 83.36           C  
ATOM    626  C   TYR B  81      14.165 -45.750 -45.722  1.00 83.36           C  
ATOM    627  O   TYR B  81      14.431 -46.423 -46.721  1.00 83.36           O  
ATOM    628  CB  TYR B  81      12.598 -43.822 -46.020  1.00 83.36           C  
ATOM    629  CG  TYR B  81      12.369 -43.757 -47.510  1.00 83.36           C  
ATOM    630  CD1 TYR B  81      13.387 -43.360 -48.375  1.00 83.36           C  
ATOM    631  CD2 TYR B  81      11.135 -44.090 -48.057  1.00 83.36           C  
ATOM    632  CE1 TYR B  81      13.181 -43.297 -49.749  1.00 83.36           C  
ATOM    633  CE2 TYR B  81      10.916 -44.030 -49.430  1.00 83.36           C  
ATOM    634  CZ  TYR B  81      11.944 -43.634 -50.266  1.00 83.36           C  
ATOM    635  OH  TYR B  81      11.733 -43.572 -51.625  1.00 83.36           O  
ATOM    636  N   GLY B  82      14.983 -45.451 -44.803  1.00 81.75           N  
ATOM    637  CA  GLY B  82      16.349 -45.938 -44.912  1.00 81.75           C  
ATOM    638  C   GLY B  82      16.455 -47.448 -44.801  1.00 81.75           C  
ATOM    639  O   GLY B  82      17.258 -48.072 -45.497  1.00 81.75           O  
ATOM    640  N   ALA B  83      15.606 -48.013 -44.008  1.00 79.19           N  
ATOM    641  CA  ALA B  83      15.622 -49.460 -43.810  1.00 79.19           C  
ATOM    642  C   ALA B  83      15.016 -50.184 -45.008  1.00 79.19           C  
ATOM    643  O   ALA B  83      15.600 -51.139 -45.525  1.00 79.19           O  
ATOM    644  CB  ALA B  83      14.870 -49.830 -42.533  1.00 79.19           C  
ATOM    645  N   ILE B  84      13.995 -49.662 -45.509  1.00 80.97           N  
ATOM    646  CA  ILE B  84      13.279 -50.341 -46.583  1.00 80.97           C  
ATOM    647  C   ILE B  84      14.059 -50.206 -47.889  1.00 80.97           C  
ATOM    648  O   ILE B  84      14.157 -51.161 -48.663  1.00 80.97           O  
ATOM    649  CB  ILE B  84      11.849 -49.781 -46.752  1.00 80.97           C  
ATOM    650  CG1 ILE B  84      10.966 -50.208 -45.574  1.00 80.97           C  
ATOM    651  CG2 ILE B  84      11.244 -50.237 -48.083  1.00 80.97           C  
ATOM    652  CD1 ILE B  84       9.525 -49.727 -45.674  1.00 80.97           C  
ATOM    653  N   GLN B  85      14.634 -49.074 -48.111  1.00 81.57           N  
ATOM    654  CA  GLN B  85      15.355 -48.843 -49.358  1.00 81.57           C  
ATOM    655  C   GLN B  85      16.796 -49.336 -49.261  1.00 81.57           C  
ATOM    656  O   GLN B  85      17.472 -49.495 -50.278  1.00 81.57           O  
ATOM    657  CB  GLN B  85      15.331 -47.359 -49.726  1.00 81.57           C  
ATOM    658  CG  GLN B  85      13.989 -46.880 -50.266  1.00 81.57           C  
ATOM    659  CD  GLN B  85      14.068 -45.501 -50.893  1.00 81.57           C  
ATOM    660  NE2 GLN B  85      12.952 -45.035 -51.443  1.00 81.57           N  
ATOM    661  OE1 GLN B  85      15.123 -44.859 -50.882  1.00 81.57           O  
ATOM    662  N   GLU B  86      17.165 -49.806 -48.152  1.00 78.19           N  
ATOM    663  CA  GLU B  86      18.533 -50.258 -47.920  1.00 78.19           C  
ATOM    664  C   GLU B  86      19.546 -49.249 -48.454  1.00 78.19           C  
ATOM    665  O   GLU B  86      20.491 -49.621 -49.155  1.00 78.19           O  
ATOM    666  CB  GLU B  86      18.765 -51.627 -48.565  1.00 78.19           C  
ATOM    667  CG  GLU B  86      17.924 -52.742 -47.960  1.00 78.19           C  
ATOM    668  CD  GLU B  86      18.270 -54.119 -48.505  1.00 78.19           C  
ATOM    669  OE1 GLU B  86      17.741 -55.128 -47.987  1.00 78.19           O  
ATOM    670  OE2 GLU B  86      19.080 -54.189 -49.457  1.00 78.19           O  
ATOM    671  N   SER B  87      19.131 -47.972 -48.192  1.00 81.34           N  
ATOM    672  CA  SER B  87      20.015 -46.890 -48.613  1.00 81.34           C  
ATOM    673  C   SER B  87      21.073 -46.597 -47.554  1.00 81.34           C  
ATOM    674  O   SER B  87      20.744 -46.218 -46.427  1.00 81.34           O  
ATOM    675  CB  SER B  87      19.209 -45.622 -48.903  1.00 81.34           C  
ATOM    676  OG  SER B  87      20.064 -44.496 -49.006  1.00 81.34           O  
ATOM    677  N   GLN B  88      22.314 -46.742 -47.875  1.00 78.93           N  
ATOM    678  CA  GLN B  88      23.417 -46.479 -46.957  1.00 78.93           C  
ATOM    679  C   GLN B  88      23.449 -45.012 -46.541  1.00 78.93           C  
ATOM    680  O   GLN B  88      23.721 -44.696 -45.381  1.00 78.93           O  
ATOM    681  CB  GLN B  88      24.751 -46.875 -47.592  1.00 78.93           C  
ATOM    682  CG  GLN B  88      24.995 -48.378 -47.624  1.00 78.93           C  
ATOM    683  CD  GLN B  88      26.468 -48.731 -47.707  1.00 78.93           C  
ATOM    684  NE2 GLN B  88      26.802 -49.967 -47.350  1.00 78.93           N  
ATOM    685  OE1 GLN B  88      27.298 -47.901 -48.090  1.00 78.93           O  
ATOM    686  N   CYS B  89      23.102 -44.124 -47.493  1.00 81.98           N  
ATOM    687  CA  CYS B  89      23.119 -42.695 -47.205  1.00 81.98           C  
ATOM    688  C   CYS B  89      22.015 -42.323 -46.224  1.00 81.98           C  
ATOM    689  O   CYS B  89      22.243 -41.556 -45.287  1.00 81.98           O  
ATOM    690  CB  CYS B  89      22.964 -41.886 -48.492  1.00 81.98           C  
ATOM    691  SG  CYS B  89      23.114 -40.102 -48.254  1.00 81.98           S  
ATOM    692  N   LEU B  90      20.904 -42.922 -46.366  1.00 84.12           N  
ATOM    693  CA  LEU B  90      19.775 -42.617 -45.494  1.00 84.12           C  
ATOM    694  C   LEU B  90      19.981 -43.218 -44.109  1.00 84.12           C  
ATOM    695  O   LEU B  90      19.647 -42.592 -43.099  1.00 84.12           O  
ATOM    696  CB  LEU B  90      18.471 -43.139 -46.103  1.00 84.12           C  
ATOM    697  CG  LEU B  90      17.205 -42.345 -45.776  1.00 84.12           C  
ATOM    698  CD1 LEU B  90      17.213 -41.010 -46.511  1.00 84.12           C  
ATOM    699  CD2 LEU B  90      15.962 -43.152 -46.134  1.00 84.12           C  
ATOM    700  N   LEU B  91      20.567 -44.340 -44.070  1.00 82.78           N  
ATOM    701  CA  LEU B  91      20.838 -44.985 -42.791  1.00 82.78           C  
ATOM    702  C   LEU B  91      21.957 -44.267 -42.045  1.00 82.78           C  
ATOM    703  O   LEU B  91      21.924 -44.162 -40.816  1.00 82.78           O  
ATOM    704  CB  LEU B  91      21.211 -46.456 -43.000  1.00 82.78           C  
ATOM    705  CG  LEU B  91      20.074 -47.469 -42.866  1.00 82.78           C  
ATOM    706  CD1 LEU B  91      20.102 -48.455 -44.030  1.00 82.78           C  
ATOM    707  CD2 LEU B  91      20.167 -48.205 -41.534  1.00 82.78           C  
ATOM    708  N   GLY B  92      22.907 -43.823 -42.856  1.00 84.67           N  
ATOM    709  CA  GLY B  92      23.953 -43.023 -42.240  1.00 84.67           C  
ATOM    710  C   GLY B  92      23.437 -41.730 -41.637  1.00 84.67           C  
ATOM    711  O   GLY B  92      23.844 -41.345 -40.539  1.00 84.67           O  
ATOM    712  N   THR B  93      22.558 -41.034 -42.386  1.00 87.34           N  
ATOM    713  CA  THR B  93      21.942 -39.812 -41.880  1.00 87.34           C  
ATOM    714  C   THR B  93      21.091 -40.105 -40.648  1.00 87.34           C  
ATOM    715  O   THR B  93      21.081 -39.326 -39.694  1.00 87.34           O  
ATOM    716  CB  THR B  93      21.076 -39.135 -42.957  1.00 87.34           C  
ATOM    717  CG2 THR B  93      20.574 -37.774 -42.485  1.00 87.34           C  
ATOM    718  OG1 THR B  93      21.854 -38.958 -44.147  1.00 87.34           O  
ATOM    719  N   PHE B  94      20.425 -41.189 -40.658  1.00 86.31           N  
ATOM    720  CA  PHE B  94      19.622 -41.617 -39.519  1.00 86.31           C  
ATOM    721  C   PHE B  94      20.499 -41.846 -38.293  1.00 86.31           C  
ATOM    722  O   PHE B  94      20.190 -41.360 -37.203  1.00 86.31           O  
ATOM    723  CB  PHE B  94      18.847 -42.895 -39.856  1.00 86.31           C  
ATOM    724  CG  PHE B  94      18.109 -43.485 -38.685  1.00 86.31           C  
ATOM    725  CD1 PHE B  94      18.467 -44.727 -38.174  1.00 86.31           C  
ATOM    726  CD2 PHE B  94      17.058 -42.797 -38.093  1.00 86.31           C  
ATOM    727  CE1 PHE B  94      17.787 -45.275 -37.090  1.00 86.31           C  
ATOM    728  CE2 PHE B  94      16.374 -43.338 -37.008  1.00 86.31           C  
ATOM    729  CZ  PHE B  94      16.740 -44.579 -36.509  1.00 86.31           C  
ATOM    730  N   PHE B  95      21.579 -42.490 -38.520  1.00 85.73           N  
ATOM    731  CA  PHE B  95      22.525 -42.752 -37.442  1.00 85.73           C  
ATOM    732  C   PHE B  95      23.068 -41.449 -36.869  1.00 85.73           C  
ATOM    733  O   PHE B  95      23.145 -41.284 -35.649  1.00 85.73           O  
ATOM    734  CB  PHE B  95      23.679 -43.629 -37.939  1.00 85.73           C  
ATOM    735  CG  PHE B  95      24.716 -43.920 -36.887  1.00 85.73           C  
ATOM    736  CD1 PHE B  95      25.864 -43.142 -36.788  1.00 85.73           C  
ATOM    737  CD2 PHE B  95      24.543 -44.972 -35.998  1.00 85.73           C  
ATOM    738  CE1 PHE B  95      26.825 -43.410 -35.815  1.00 85.73           C  
ATOM    739  CE2 PHE B  95      25.499 -45.246 -35.023  1.00 85.73           C  
ATOM    740  CZ  PHE B  95      26.639 -44.464 -34.935  1.00 85.73           C  
ATOM    741  N   THR B  96      23.409 -40.540 -37.745  1.00 88.90           N  
ATOM    742  CA  THR B  96      23.941 -39.255 -37.305  1.00 88.90           C  
ATOM    743  C   THR B  96      22.887 -38.471 -36.529  1.00 88.90           C  
ATOM    744  O   THR B  96      23.191 -37.862 -35.501  1.00 88.90           O  
ATOM    745  CB  THR B  96      24.434 -38.416 -38.498  1.00 88.90           C  
ATOM    746  CG2 THR B  96      25.075 -37.115 -38.027  1.00 88.90           C  
ATOM    747  OG1 THR B  96      25.402 -39.172 -39.238  1.00 88.90           O  
ATOM    748  N   CYS B  97      21.670 -38.472 -36.937  1.00 88.98           N  
ATOM    749  CA  CYS B  97      20.586 -37.778 -36.250  1.00 88.98           C  
ATOM    750  C   CYS B  97      20.341 -38.381 -34.873  1.00 88.98           C  
ATOM    751  O   CYS B  97      20.091 -37.655 -33.908  1.00 88.98           O  
ATOM    752  CB  CYS B  97      19.303 -37.837 -37.079  1.00 88.98           C  
ATOM    753  SG  CYS B  97      19.328 -36.767 -38.535  1.00 88.98           S  
ATOM    754  N   LEU B  98      20.422 -39.689 -34.769  1.00 88.07           N  
ATOM    755  CA  LEU B  98      20.234 -40.351 -33.482  1.00 88.07           C  
ATOM    756  C   LEU B  98      21.359 -39.994 -32.518  1.00 88.07           C  
ATOM    757  O   LEU B  98      21.123 -39.818 -31.320  1.00 88.07           O  
ATOM    758  CB  LEU B  98      20.164 -41.869 -33.665  1.00 88.07           C  
ATOM    759  CG  LEU B  98      18.857 -42.425 -34.233  1.00 88.07           C  
ATOM    760  CD1 LEU B  98      18.946 -43.940 -34.384  1.00 88.07           C  
ATOM    761  CD2 LEU B  98      17.681 -42.038 -33.343  1.00 88.07           C  
ATOM    762  N   VAL B  99      22.583 -39.891 -33.059  1.00 89.67           N  
ATOM    763  CA  VAL B  99      23.719 -39.510 -32.227  1.00 89.67           C  
ATOM    764  C   VAL B  99      23.524 -38.088 -31.703  1.00 89.67           C  
ATOM    765  O   VAL B  99      23.760 -37.817 -30.524  1.00 89.67           O  
ATOM    766  CB  VAL B  99      25.051 -39.613 -33.004  1.00 89.67           C  
ATOM    767  CG1 VAL B  99      26.190 -38.975 -32.210  1.00 89.67           C  
ATOM    768  CG2 VAL B  99      25.370 -41.072 -33.323  1.00 89.67           C  
ATOM    769  N   ILE B 100      23.049 -37.232 -32.551  1.00 90.87           N  
ATOM    770  CA  ILE B 100      22.810 -35.846 -32.161  1.00 90.87           C  
ATOM    771  C   ILE B 100      21.669 -35.784 -31.148  1.00 90.87           C  
ATOM    772  O   ILE B 100      21.753 -35.059 -30.155  1.00 90.87           O  
ATOM    773  CB  ILE B 100      22.487 -34.963 -33.388  1.00 90.87           C  
ATOM    774  CG1 ILE B 100      23.697 -34.889 -34.326  1.00 90.87           C  
ATOM    775  CG2 ILE B 100      22.049 -33.564 -32.945  1.00 90.87           C  
ATOM    776  CD1 ILE B 100      23.393 -34.257 -35.677  1.00 90.87           C  
ATOM    777  N   LEU B 101      20.652 -36.540 -31.396  1.00 89.19           N  
ATOM    778  CA  LEU B 101      19.515 -36.569 -30.482  1.00 89.19           C  
ATOM    779  C   LEU B 101      19.922 -37.135 -29.125  1.00 89.19           C  
ATOM    780  O   LEU B 101      19.473 -36.648 -28.086  1.00 89.19           O  
ATOM    781  CB  LEU B 101      18.373 -37.401 -31.074  1.00 89.19           C  
ATOM    782  CG  LEU B 101      17.522 -36.718 -32.145  1.00 89.19           C  
ATOM    783  CD1 LEU B 101      16.557 -37.718 -32.772  1.00 89.19           C  
ATOM    784  CD2 LEU B 101      16.763 -35.535 -31.552  1.00 89.19           C  
ATOM    785  N   PHE B 102      20.717 -38.128 -29.160  1.00 89.53           N  
ATOM    786  CA  PHE B 102      21.215 -38.721 -27.924  1.00 89.53           C  
ATOM    787  C   PHE B 102      22.042 -37.713 -27.135  1.00 89.53           C  
ATOM    788  O   PHE B 102      21.866 -37.570 -25.924  1.00 89.53           O  
ATOM    789  CB  PHE B 102      22.052 -39.968 -28.223  1.00 89.53           C  
ATOM    790  CG  PHE B 102      22.550 -40.674 -26.992  1.00 89.53           C  
ATOM    791  CD1 PHE B 102      23.867 -40.530 -26.574  1.00 89.53           C  
ATOM    792  CD2 PHE B 102      21.699 -41.485 -26.251  1.00 89.53           C  
ATOM    793  CE1 PHE B 102      24.330 -41.184 -25.434  1.00 89.53           C  
ATOM    794  CE2 PHE B 102      22.155 -42.142 -25.110  1.00 89.53           C  
ATOM    795  CZ  PHE B 102      23.471 -41.990 -24.705  1.00 89.53           C  
ATOM    796  N   ALA B 103      22.917 -36.988 -27.851  1.00 91.79           N  
ATOM    797  CA  ALA B 103      23.730 -35.959 -27.208  1.00 91.79           C  
ATOM    798  C   ALA B 103      22.856 -34.847 -26.636  1.00 91.79           C  
ATOM    799  O   ALA B 103      23.086 -34.381 -25.518  1.00 91.79           O  
ATOM    800  CB  ALA B 103      24.739 -35.383 -28.199  1.00 91.79           C  
ATOM    801  N   CYS B 104      21.858 -34.492 -27.334  1.00 90.10           N  
ATOM    802  CA  CYS B 104      20.934 -33.461 -26.875  1.00 90.10           C  
ATOM    803  C   CYS B 104      20.122 -33.949 -25.681  1.00 90.10           C  
ATOM    804  O   CYS B 104      19.849 -33.182 -24.756  1.00 90.10           O  
ATOM    805  CB  CYS B 104      19.994 -33.042 -28.005  1.00 90.10           C  
ATOM    806  SG  CYS B 104      20.801 -32.086 -29.307  1.00 90.10           S  
ATOM    807  N   GLU B 105      19.742 -35.143 -25.682  1.00 88.87           N  
ATOM    808  CA  GLU B 105      18.984 -35.718 -24.574  1.00 88.87           C  
ATOM    809  C   GLU B 105      19.811 -35.740 -23.292  1.00 88.87           C  
ATOM    810  O   GLU B 105      19.320 -35.370 -22.223  1.00 88.87           O  
ATOM    811  CB  GLU B 105      18.513 -37.132 -24.921  1.00 88.87           C  
ATOM    812  CG  GLU B 105      17.607 -37.754 -23.867  1.00 88.87           C  
ATOM    813  CD  GLU B 105      17.204 -39.184 -24.191  1.00 88.87           C  
ATOM    814  OE1 GLU B 105      16.615 -39.861 -23.319  1.00 88.87           O  
ATOM    815  OE2 GLU B 105      17.481 -39.631 -25.327  1.00 88.87           O  
ATOM    816  N   VAL B 106      21.059 -36.154 -23.456  1.00 90.34           N  
ATOM    817  CA  VAL B 106      21.943 -36.186 -22.295  1.00 90.34           C  
ATOM    818  C   VAL B 106      22.173 -34.766 -21.782  1.00 90.34           C  
ATOM    819  O   VAL B 106      22.106 -34.517 -20.576  1.00 90.34           O  
ATOM    820  CB  VAL B 106      23.294 -36.857 -22.630  1.00 90.34           C  
ATOM    821  CG1 VAL B 106      24.270 -36.716 -21.462  1.00 90.34           C  
ATOM    822  CG2 VAL B 106      23.085 -38.329 -22.981  1.00 90.34           C  
ATOM    823  N   ALA B 107      22.365 -33.851 -22.708  1.00 92.02           N  
ATOM    824  CA  ALA B 107      22.573 -32.456 -22.326  1.00 92.02           C  
ATOM    825  C   ALA B 107      21.323 -31.877 -21.668  1.00 92.02           C  
ATOM    826  O   ALA B 107      21.414 -31.199 -20.641  1.00 92.02           O  
ATOM    827  CB  ALA B 107      22.963 -31.623 -23.543  1.00 92.02           C  
ATOM    828  N   ALA B 108      20.184 -32.148 -22.191  1.00 90.17           N  
ATOM    829  CA  ALA B 108      18.917 -31.678 -21.636  1.00 90.17           C  
ATOM    830  C   ALA B 108      18.626 -32.343 -20.294  1.00 90.17           C  
ATOM    831  O   ALA B 108      18.092 -31.707 -19.382  1.00 90.17           O  
ATOM    832  CB  ALA B 108      17.776 -31.939 -22.616  1.00 90.17           C  
ATOM    833  N   GLY B 109      18.985 -33.616 -20.233  1.00 89.53           N  
ATOM    834  CA  GLY B 109      18.813 -34.316 -18.971  1.00 89.53           C  
ATOM    835  C   GLY B 109      19.658 -33.741 -17.850  1.00 89.53           C  
ATOM    836  O   GLY B 109      19.159 -33.502 -16.748  1.00 89.53           O  
ATOM    837  N   ILE B 110      20.911 -33.456 -18.109  1.00 91.55           N  
ATOM    838  CA  ILE B 110      21.811 -32.872 -17.122  1.00 91.55           C  
ATOM    839  C   ILE B 110      21.344 -31.462 -16.767  1.00 91.55           C  
ATOM    840  O   ILE B 110      21.236 -31.116 -15.588  1.00 91.55           O  
ATOM    841  CB  ILE B 110      23.269 -32.841 -17.634  1.00 91.55           C  
ATOM    842  CG1 ILE B 110      23.792 -34.267 -17.841  1.00 91.55           C  
ATOM    843  CG2 ILE B 110      24.165 -32.063 -16.667  1.00 91.55           C  
ATOM    844  CD1 ILE B 110      25.157 -34.333 -18.513  1.00 91.55           C  
ATOM    845  N   TRP B 111      21.063 -30.722 -17.751  1.00 90.31           N  
ATOM    846  CA  TRP B 111      20.598 -29.357 -17.525  1.00 90.31           C  
ATOM    847  C   TRP B 111      19.279 -29.351 -16.760  1.00 90.31           C  
ATOM    848  O   TRP B 111      19.085 -28.540 -15.851  1.00 90.31           O  
ATOM    849  CB  TRP B 111      20.434 -28.618 -18.855  1.00 90.31           C  
ATOM    850  CG  TRP B 111      19.995 -27.191 -18.710  1.00 90.31           C  
ATOM    851  CD1 TRP B 111      20.794 -26.098 -18.521  1.00 90.31           C  
ATOM    852  CD2 TRP B 111      18.649 -26.705 -18.736  1.00 90.31           C  
ATOM    853  CE2 TRP B 111      18.708 -25.306 -18.557  1.00 90.31           C  
ATOM    854  CE3 TRP B 111      17.399 -27.318 -18.893  1.00 90.31           C  
ATOM    855  NE1 TRP B 111      20.026 -24.960 -18.429  1.00 90.31           N  
ATOM    856  CZ2 TRP B 111      17.560 -24.508 -18.532  1.00 90.31           C  
ATOM    857  CZ3 TRP B 111      16.259 -26.522 -18.868  1.00 90.31           C  
ATOM    858  CH2 TRP B 111      16.350 -25.133 -18.688  1.00 90.31           C  
ATOM    859  N   GLY B 112      18.341 -30.203 -17.147  1.00 88.31           N  
ATOM    860  CA  GLY B 112      17.061 -30.312 -16.466  1.00 88.31           C  
ATOM    861  C   GLY B 112      17.191 -30.719 -15.010  1.00 88.31           C  
ATOM    862  O   GLY B 112      16.461 -30.220 -14.153  1.00 88.31           O  
ATOM    863  N   PHE B 113      18.169 -31.587 -14.770  1.00 89.28           N  
ATOM    864  CA  PHE B 113      18.392 -32.048 -13.404  1.00 89.28           C  
ATOM    865  C   PHE B 113      18.969 -30.931 -12.544  1.00 89.28           C  
ATOM    866  O   PHE B 113      18.531 -30.723 -11.410  1.00 89.28           O  
ATOM    867  CB  PHE B 113      19.331 -33.258 -13.391  1.00 89.28           C  
ATOM    868  CG  PHE B 113      19.573 -33.824 -12.018  1.00 89.28           C  
ATOM    869  CD1 PHE B 113      20.734 -33.516 -11.320  1.00 89.28           C  
ATOM    870  CD2 PHE B 113      18.640 -34.664 -11.425  1.00 89.28           C  
ATOM    871  CE1 PHE B 113      20.962 -34.038 -10.048  1.00 89.28           C  
ATOM    872  CE2 PHE B 113      18.860 -35.188 -10.155  1.00 89.28           C  
ATOM    873  CZ  PHE B 113      20.022 -34.875  -9.468  1.00 89.28           C  
ATOM    874  N   VAL B 114      19.895 -30.133 -13.057  1.00 90.58           N  
ATOM    875  CA  VAL B 114      20.535 -29.050 -12.319  1.00 90.58           C  
ATOM    876  C   VAL B 114      19.543 -27.905 -12.120  1.00 90.58           C  
ATOM    877  O   VAL B 114      19.564 -27.230 -11.089  1.00 90.58           O  
ATOM    878  CB  VAL B 114      21.800 -28.539 -13.044  1.00 90.58           C  
ATOM    879  CG1 VAL B 114      22.337 -27.278 -12.369  1.00 90.58           C  
ATOM    880  CG2 VAL B 114      22.871 -29.628 -13.077  1.00 90.58           C  
ATOM    881  N   ASN B 115      18.648 -27.760 -13.054  1.00 91.91           N  
ATOM    882  CA  ASN B 115      17.681 -26.669 -13.006  1.00 91.91           C  
ATOM    883  C   ASN B 115      16.261 -27.186 -12.795  1.00 91.91           C  
ATOM    884  O   ASN B 115      15.312 -26.663 -13.384  1.00 91.91           O  
ATOM    885  CB  ASN B 115      17.756 -25.828 -14.282  1.00 91.91           C  
ATOM    886  CG  ASN B 115      19.061 -25.067 -14.405  1.00 91.91           C  
ATOM    887  ND2 ASN B 115      19.776 -25.288 -15.501  1.00 91.91           N  
ATOM    888  OD1 ASN B 115      19.423 -24.286 -13.521  1.00 91.91           O  
ATOM    889  N   LYS B 116      16.149 -28.182 -12.066  1.00 90.97           N  
ATOM    890  CA  LYS B 116      14.856 -28.830 -11.865  1.00 90.97           C  
ATOM    891  C   LYS B 116      13.834 -27.852 -11.295  1.00 90.97           C  
ATOM    892  O   LYS B 116      12.664 -27.872 -11.682  1.00 90.97           O  
ATOM    893  CB  LYS B 116      15.000 -30.038 -10.937  1.00 90.97           C  
ATOM    894  CG  LYS B 116      15.539 -29.697  -9.556  1.00 90.97           C  
ATOM    895  CD  LYS B 116      15.774 -30.950  -8.722  1.00 90.97           C  
ATOM    896  CE  LYS B 116      16.348 -30.612  -7.353  1.00 90.97           C  
ATOM    897  NZ  LYS B 116      16.577 -31.838  -6.531  1.00 90.97           N  
ATOM    898  N   ASP B 117      14.316 -26.981 -10.414  1.00 90.17           N  
ATOM    899  CA  ASP B 117      13.396 -26.026  -9.806  1.00 90.17           C  
ATOM    900  C   ASP B 117      12.913 -25.000 -10.829  1.00 90.17           C  
ATOM    901  O   ASP B 117      11.744 -24.608 -10.818  1.00 90.17           O  
ATOM    902  CB  ASP B 117      14.062 -25.317  -8.624  1.00 90.17           C  
ATOM    903  CG  ASP B 117      14.473 -26.269  -7.516  1.00 90.17           C  
ATOM    904  OD1 ASP B 117      13.733 -27.237  -7.237  1.00 90.17           O  
ATOM    905  OD2 ASP B 117      15.545 -26.049  -6.913  1.00 90.17           O  
ATOM    906  N   GLN B 118      13.823 -24.581 -11.668  1.00 88.65           N  
ATOM    907  CA  GLN B 118      13.440 -23.640 -12.716  1.00 88.65           C  
ATOM    908  C   GLN B 118      12.435 -24.267 -13.677  1.00 88.65           C  
ATOM    909  O   GLN B 118      11.487 -23.608 -14.109  1.00 88.65           O  
ATOM    910  CB  GLN B 118      14.675 -23.163 -13.483  1.00 88.65           C  
ATOM    911  CG  GLN B 118      14.372 -22.098 -14.531  1.00 88.65           C  
ATOM    912  CD  GLN B 118      13.857 -20.807 -13.922  1.00 88.65           C  
ATOM    913  NE2 GLN B 118      13.016 -20.096 -14.666  1.00 88.65           N  
ATOM    914  OE1 GLN B 118      14.211 -20.452 -12.793  1.00 88.65           O  
ATOM    915  N   ILE B 119      12.641 -25.478 -13.986  1.00 88.38           N  
ATOM    916  CA  ILE B 119      11.730 -26.167 -14.894  1.00 88.38           C  
ATOM    917  C   ILE B 119      10.360 -26.315 -14.237  1.00 88.38           C  
ATOM    918  O   ILE B 119       9.329 -26.126 -14.887  1.00 88.38           O  
ATOM    919  CB  ILE B 119      12.280 -27.552 -15.302  1.00 88.38           C  
ATOM    920  CG1 ILE B 119      13.611 -27.400 -16.048  1.00 88.38           C  
ATOM    921  CG2 ILE B 119      11.258 -28.310 -16.155  1.00 88.38           C  
ATOM    922  CD1 ILE B 119      14.287 -28.722 -16.385  1.00 88.38           C  
ATOM    923  N   ALA B 120      10.389 -26.649 -12.981  1.00 90.65           N  
ATOM    924  CA  ALA B 120       9.133 -26.764 -12.244  1.00 90.65           C  
ATOM    925  C   ALA B 120       8.363 -25.446 -12.263  1.00 90.65           C  
ATOM    926  O   ALA B 120       7.151 -25.432 -12.484  1.00 90.65           O  
ATOM    927  CB  ALA B 120       9.399 -27.202 -10.806  1.00 90.65           C  
ATOM    928  N   LYS B 121       9.024 -24.421 -12.078  1.00 88.28           N  
ATOM    929  CA  LYS B 121       8.407 -23.099 -12.106  1.00 88.28           C  
ATOM    930  C   LYS B 121       7.845 -22.783 -13.490  1.00 88.28           C  
ATOM    931  O   LYS B 121       6.750 -22.232 -13.611  1.00 88.28           O  
ATOM    932  CB  LYS B 121       9.415 -22.026 -11.692  1.00 88.28           C  
ATOM    933  CG  LYS B 121       9.669 -21.960 -10.194  1.00 88.28           C  
ATOM    934  CD  LYS B 121      10.654 -20.852  -9.842  1.00 88.28           C  
ATOM    935  CE  LYS B 121      11.001 -20.862  -8.359  1.00 88.28           C  
ATOM    936  NZ  LYS B 121      12.079 -19.881  -8.036  1.00 88.28           N  
ATOM    937  N   ASP B 122       8.600 -23.116 -14.515  1.00 86.49           N  
ATOM    938  CA  ASP B 122       8.152 -22.874 -15.882  1.00 86.49           C  
ATOM    939  C   ASP B 122       6.887 -23.671 -16.196  1.00 86.49           C  
ATOM    940  O   ASP B 122       5.979 -23.167 -16.860  1.00 86.49           O  
ATOM    941  CB  ASP B 122       9.257 -23.226 -16.879  1.00 86.49           C  
ATOM    942  CG  ASP B 122      10.420 -22.251 -16.844  1.00 86.49           C  
ATOM    943  OD1 ASP B 122      10.255 -21.122 -16.334  1.00 86.49           O  
ATOM    944  OD2 ASP B 122      11.511 -22.613 -17.335  1.00 86.49           O  
ATOM    945  N   VAL B 123       6.876 -24.842 -15.681  1.00 90.27           N  
ATOM    946  CA  VAL B 123       5.709 -25.688 -15.906  1.00 90.27           C  
ATOM    947  C   VAL B 123       4.508 -25.125 -15.147  1.00 90.27           C  
ATOM    948  O   VAL B 123       3.389 -25.114 -15.665  1.00 90.27           O  
ATOM    949  CB  VAL B 123       5.973 -27.148 -15.474  1.00 90.27           C  
ATOM    950  CG1 VAL B 123       4.685 -27.968 -15.523  1.00 90.27           C  
ATOM    951  CG2 VAL B 123       7.045 -27.779 -16.361  1.00 90.27           C  
ATOM    952  N   LYS B 124       4.748 -24.762 -14.001  1.00 89.58           N  
ATOM    953  CA  LYS B 124       3.674 -24.148 -13.224  1.00 89.58           C  
ATOM    954  C   LYS B 124       3.115 -22.919 -13.935  1.00 89.58           C  
ATOM    955  O   LYS B 124       1.899 -22.743 -14.019  1.00 89.58           O  
ATOM    956  CB  LYS B 124       4.171 -23.764 -11.829  1.00 89.58           C  
ATOM    957  CG  LYS B 124       4.424 -24.954 -10.915  1.00 89.58           C  
ATOM    958  CD  LYS B 124       4.939 -24.511  -9.552  1.00 89.58           C  
ATOM    959  CE  LYS B 124       5.467 -25.688  -8.742  1.00 89.58           C  
ATOM    960  NZ  LYS B 124       6.026 -25.251  -7.428  1.00 89.58           N  
ATOM    961  N   GLN B 125       4.020 -22.135 -14.455  1.00 84.37           N  
ATOM    962  CA  GLN B 125       3.592 -20.944 -15.181  1.00 84.37           C  
ATOM    963  C   GLN B 125       2.806 -21.318 -16.436  1.00 84.37           C  
ATOM    964  O   GLN B 125       1.827 -20.652 -16.782  1.00 84.37           O  
ATOM    965  CB  GLN B 125       4.797 -20.079 -15.555  1.00 84.37           C  
ATOM    966  CG  GLN B 125       4.424 -18.708 -16.103  1.00 84.37           C  
ATOM    967  CD  GLN B 125       5.633 -17.825 -16.347  1.00 84.37           C  
ATOM    968  NE2 GLN B 125       5.404 -16.654 -16.931  1.00 84.37           N  
ATOM    969  OE1 GLN B 125       6.763 -18.191 -16.011  1.00 84.37           O  
ATOM    970  N   PHE B 126       3.308 -22.295 -17.067  1.00 85.57           N  
ATOM    971  CA  PHE B 126       2.586 -22.805 -18.227  1.00 85.57           C  
ATOM    972  C   PHE B 126       1.173 -23.226 -17.844  1.00 85.57           C  
ATOM    973  O   PHE B 126       0.207 -22.858 -18.516  1.00 85.57           O  
ATOM    974  CB  PHE B 126       3.335 -23.988 -18.849  1.00 85.57           C  
ATOM    975  CG  PHE B 126       2.599 -24.641 -19.988  1.00 85.57           C  
ATOM    976  CD1 PHE B 126       1.904 -25.829 -19.794  1.00 85.57           C  
ATOM    977  CD2 PHE B 126       2.601 -24.067 -21.253  1.00 85.57           C  
ATOM    978  CE1 PHE B 126       1.221 -26.436 -20.845  1.00 85.57           C  
ATOM    979  CE2 PHE B 126       1.921 -24.668 -22.308  1.00 85.57           C  
ATOM    980  CZ  PHE B 126       1.233 -25.853 -22.102  1.00 85.57           C  
ATOM    981  N   TYR B 127       1.036 -23.907 -16.823  1.00 88.71           N  
ATOM    982  CA  TYR B 127      -0.255 -24.378 -16.334  1.00 88.71           C  
ATOM    983  C   TYR B 127      -1.153 -23.208 -15.952  1.00 88.71           C  
ATOM    984  O   TYR B 127      -2.328 -23.172 -16.324  1.00 88.71           O  
ATOM    985  CB  TYR B 127      -0.068 -25.307 -15.131  1.00 88.71           C  
ATOM    986  CG  TYR B 127      -1.359 -25.666 -14.435  1.00 88.71           C  
ATOM    987  CD1 TYR B 127      -1.708 -25.073 -13.223  1.00 88.71           C  
ATOM    988  CD2 TYR B 127      -2.230 -26.599 -14.986  1.00 88.71           C  
ATOM    989  CE1 TYR B 127      -2.895 -25.402 -12.578  1.00 88.71           C  
ATOM    990  CE2 TYR B 127      -3.420 -26.936 -14.348  1.00 88.71           C  
ATOM    991  CZ  TYR B 127      -3.743 -26.332 -13.147  1.00 88.71           C  
ATOM    992  OH  TYR B 127      -4.920 -26.662 -12.511  1.00 88.71           O  
ATOM    993  N   ASP B 128      -0.593 -22.333 -15.230  1.00 84.68           N  
ATOM    994  CA  ASP B 128      -1.369 -21.186 -14.765  1.00 84.68           C  
ATOM    995  C   ASP B 128      -1.932 -20.392 -15.941  1.00 84.68           C  
ATOM    996  O   ASP B 128      -3.085 -19.958 -15.908  1.00 84.68           O  
ATOM    997  CB  ASP B 128      -0.510 -20.280 -13.880  1.00 84.68           C  
ATOM    998  CG  ASP B 128      -0.224 -20.882 -12.516  1.00 84.68           C  
ATOM    999  OD1 ASP B 128      -0.856 -21.898 -12.152  1.00 84.68           O  
ATOM   1000  OD2 ASP B 128       0.638 -20.334 -11.796  1.00 84.68           O  
ATOM   1001  N   GLN B 129      -1.136 -20.199 -16.946  1.00 81.62           N  
ATOM   1002  CA  GLN B 129      -1.590 -19.466 -18.123  1.00 81.62           C  
ATOM   1003  C   GLN B 129      -2.678 -20.236 -18.866  1.00 81.62           C  
ATOM   1004  O   GLN B 129      -3.648 -19.645 -19.344  1.00 81.62           O  
ATOM   1005  CB  GLN B 129      -0.417 -19.177 -19.061  1.00 81.62           C  
ATOM   1006  CG  GLN B 129       0.533 -18.105 -18.546  1.00 81.62           C  
ATOM   1007  CD  GLN B 129       1.713 -17.872 -19.471  1.00 81.62           C  
ATOM   1008  NE2 GLN B 129       2.561 -16.910 -19.121  1.00 81.62           N  
ATOM   1009  OE1 GLN B 129       1.861 -18.551 -20.492  1.00 81.62           O  
ATOM   1010  N   ALA B 130      -2.477 -21.473 -18.895  1.00 84.73           N  
ATOM   1011  CA  ALA B 130      -3.491 -22.303 -19.540  1.00 84.73           C  
ATOM   1012  C   ALA B 130      -4.801 -22.276 -18.757  1.00 84.73           C  
ATOM   1013  O   ALA B 130      -5.880 -22.172 -19.344  1.00 84.73           O  
ATOM   1014  CB  ALA B 130      -2.991 -23.738 -19.685  1.00 84.73           C  
ATOM   1015  N   LEU B 131      -4.686 -22.412 -17.495  1.00 85.13           N  
ATOM   1016  CA  LEU B 131      -5.867 -22.410 -16.639  1.00 85.13           C  
ATOM   1017  C   LEU B 131      -6.603 -21.079 -16.731  1.00 85.13           C  
ATOM   1018  O   LEU B 131      -7.831 -21.049 -16.850  1.00 85.13           O  
ATOM   1019  CB  LEU B 131      -5.476 -22.692 -15.186  1.00 85.13           C  
ATOM   1020  CG  LEU B 131      -6.625 -22.787 -14.181  1.00 85.13           C  
ATOM   1021  CD1 LEU B 131      -7.526 -23.970 -14.515  1.00 85.13           C  
ATOM   1022  CD2 LEU B 131      -6.085 -22.904 -12.760  1.00 85.13           C  
ATOM   1023  N   GLN B 132      -5.881 -20.062 -16.659  1.00 79.13           N  
ATOM   1024  CA  GLN B 132      -6.489 -18.739 -16.747  1.00 79.13           C  
ATOM   1025  C   GLN B 132      -7.245 -18.567 -18.061  1.00 79.13           C  
ATOM   1026  O   GLN B 132      -8.369 -18.059 -18.076  1.00 79.13           O  
ATOM   1027  CB  GLN B 132      -5.425 -17.649 -16.607  1.00 79.13           C  
ATOM   1028  CG  GLN B 132      -5.998 -16.244 -16.477  1.00 79.13           C  
ATOM   1029  CD  GLN B 132      -4.928 -15.195 -16.230  1.00 79.13           C  
ATOM   1030  NE2 GLN B 132      -5.352 -13.952 -16.029  1.00 79.13           N  
ATOM   1031  OE1 GLN B 132      -3.732 -15.500 -16.219  1.00 79.13           O  
ATOM   1032  N   GLN B 133      -6.601 -19.017 -19.102  1.00 77.92           N  
ATOM   1033  CA  GLN B 133      -7.248 -18.929 -20.407  1.00 77.92           C  
ATOM   1034  C   GLN B 133      -8.490 -19.814 -20.465  1.00 77.92           C  
ATOM   1035  O   GLN B 133      -9.506 -19.430 -21.049  1.00 77.92           O  
ATOM   1036  CB  GLN B 133      -6.273 -19.319 -21.519  1.00 77.92           C  
ATOM   1037  CG  GLN B 133      -6.781 -19.006 -22.920  1.00 77.92           C  
ATOM   1038  CD  GLN B 133      -5.703 -19.142 -23.979  1.00 77.92           C  
ATOM   1039  NE2 GLN B 133      -6.071 -18.905 -25.233  1.00 77.92           N  
ATOM   1040  OE1 GLN B 133      -4.549 -19.457 -23.672  1.00 77.92           O  
ATOM   1041  N   ALA B 134      -8.362 -20.919 -19.829  1.00 81.95           N  
ATOM   1042  CA  ALA B 134      -9.472 -21.867 -19.851  1.00 81.95           C  
ATOM   1043  C   ALA B 134     -10.650 -21.351 -19.028  1.00 81.95           C  
ATOM   1044  O   ALA B 134     -11.809 -21.616 -19.357  1.00 81.95           O  
ATOM   1045  CB  ALA B 134      -9.020 -23.229 -19.331  1.00 81.95           C  
ATOM   1046  N   VAL B 135     -10.362 -20.619 -18.011  1.00 75.47           N  
ATOM   1047  CA  VAL B 135     -11.409 -20.146 -17.112  1.00 75.47           C  
ATOM   1048  C   VAL B 135     -12.031 -18.868 -17.672  1.00 75.47           C  
ATOM   1049  O   VAL B 135     -13.249 -18.683 -17.605  1.00 75.47           O  
ATOM   1050  CB  VAL B 135     -10.863 -19.893 -15.689  1.00 75.47           C  
ATOM   1051  CG1 VAL B 135     -11.894 -19.151 -14.839  1.00 75.47           C  
ATOM   1052  CG2 VAL B 135     -10.471 -21.213 -15.026  1.00 75.47           C  
ATOM   1053  N   VAL B 136     -11.258 -18.062 -18.300  1.00 70.15           N  
ATOM   1054  CA  VAL B 136     -11.725 -16.755 -18.751  1.00 70.15           C  
ATOM   1055  C   VAL B 136     -12.427 -16.893 -20.101  1.00 70.15           C  
ATOM   1056  O   VAL B 136     -13.468 -16.276 -20.331  1.00 70.15           O  
ATOM   1057  CB  VAL B 136     -10.562 -15.742 -18.857  1.00 70.15           C  
ATOM   1058  CG1 VAL B 136     -11.041 -14.434 -19.483  1.00 70.15           C  
ATOM   1059  CG2 VAL B 136      -9.950 -15.487 -17.481  1.00 70.15           C  
ATOM   1060  N   ASP B 137     -11.778 -17.640 -20.963  1.00 71.44           N  
ATOM   1061  CA  ASP B 137     -12.307 -17.809 -22.313  1.00 71.44           C  
ATOM   1062  C   ASP B 137     -13.003 -19.160 -22.465  1.00 71.44           C  
ATOM   1063  O   ASP B 137     -12.344 -20.199 -22.541  1.00 71.44           O  
ATOM   1064  CB  ASP B 137     -11.188 -17.674 -23.348  1.00 71.44           C  
ATOM   1065  CG  ASP B 137     -11.709 -17.435 -24.756  1.00 71.44           C  
ATOM   1066  OD1 ASP B 137     -12.931 -17.562 -24.983  1.00 71.44           O  
ATOM   1067  OD2 ASP B 137     -10.888 -17.121 -25.644  1.00 71.44           O  
ATOM   1068  N   ASP B 138     -14.285 -19.172 -22.471  1.00 73.65           N  
ATOM   1069  CA  ASP B 138     -15.064 -20.401 -22.591  1.00 73.65           C  
ATOM   1070  C   ASP B 138     -14.842 -21.061 -23.949  1.00 73.65           C  
ATOM   1071  O   ASP B 138     -15.081 -22.260 -24.109  1.00 73.65           O  
ATOM   1072  CB  ASP B 138     -16.552 -20.116 -22.380  1.00 73.65           C  
ATOM   1073  CG  ASP B 138     -16.969 -20.179 -20.922  1.00 73.65           C  
ATOM   1074  OD1 ASP B 138     -16.243 -20.789 -20.106  1.00 73.65           O  
ATOM   1075  OD2 ASP B 138     -18.033 -19.617 -20.584  1.00 73.65           O  
ATOM   1076  N   ASP B 139     -14.375 -20.331 -24.857  1.00 75.99           N  
ATOM   1077  CA  ASP B 139     -14.196 -20.875 -26.199  1.00 75.99           C  
ATOM   1078  C   ASP B 139     -12.762 -21.359 -26.409  1.00 75.99           C  
ATOM   1079  O   ASP B 139     -12.412 -21.824 -27.496  1.00 75.99           O  
ATOM   1080  CB  ASP B 139     -14.558 -19.828 -27.254  1.00 75.99           C  
ATOM   1081  CG  ASP B 139     -16.040 -19.499 -27.279  1.00 75.99           C  
ATOM   1082  OD1 ASP B 139     -16.866 -20.382 -26.962  1.00 75.99           O  
ATOM   1083  OD2 ASP B 139     -16.385 -18.348 -27.623  1.00 75.99           O  
ATOM   1084  N   ALA B 140     -11.944 -21.282 -25.335  1.00 80.93           N  
ATOM   1085  CA  ALA B 140     -10.562 -21.744 -25.441  1.00 80.93           C  
ATOM   1086  C   ALA B 140     -10.478 -23.260 -25.287  1.00 80.93           C  
ATOM   1087  O   ALA B 140     -10.014 -23.761 -24.260  1.00 80.93           O  
ATOM   1088  CB  ALA B 140      -9.690 -21.057 -24.392  1.00 80.93           C  
ATOM   1089  N   ASN B 141     -10.868 -23.948 -26.309  1.00 83.19           N  
ATOM   1090  CA  ASN B 141     -10.884 -25.406 -26.285  1.00 83.19           C  
ATOM   1091  C   ASN B 141      -9.477 -25.980 -26.149  1.00 83.19           C  
ATOM   1092  O   ASN B 141      -9.283 -27.011 -25.501  1.00 83.19           O  
ATOM   1093  CB  ASN B 141     -11.563 -25.957 -27.542  1.00 83.19           C  
ATOM   1094  CG  ASN B 141     -13.036 -25.606 -27.611  1.00 83.19           C  
ATOM   1095  ND2 ASN B 141     -13.558 -25.479 -28.826  1.00 83.19           N  
ATOM   1096  OD1 ASN B 141     -13.699 -25.450 -26.583  1.00 83.19           O  
ATOM   1097  N   ASN B 142      -8.561 -25.270 -26.724  1.00 84.21           N  
ATOM   1098  CA  ASN B 142      -7.178 -25.733 -26.658  1.00 84.21           C  
ATOM   1099  C   ASN B 142      -6.635 -25.671 -25.232  1.00 84.21           C  
ATOM   1100  O   ASN B 142      -6.033 -26.632 -24.751  1.00 84.21           O  
ATOM   1101  CB  ASN B 142      -6.292 -24.918 -27.600  1.00 84.21           C  
ATOM   1102  CG  ASN B 142      -6.749 -24.994 -29.043  1.00 84.21           C  
ATOM   1103  ND2 ASN B 142      -6.154 -24.171 -29.899  1.00 84.21           N  
ATOM   1104  OD1 ASN B 142      -7.631 -25.786 -29.387  1.00 84.21           O  
ATOM   1105  N   ALA B 143      -6.904 -24.544 -24.606  1.00 84.73           N  
ATOM   1106  CA  ALA B 143      -6.463 -24.398 -23.221  1.00 84.73           C  
ATOM   1107  C   ALA B 143      -7.199 -25.371 -22.305  1.00 84.73           C  
ATOM   1108  O   ALA B 143      -6.603 -25.944 -21.390  1.00 84.73           O  
ATOM   1109  CB  ALA B 143      -6.672 -22.962 -22.744  1.00 84.73           C  
ATOM   1110  N   LYS B 144      -8.397 -25.602 -22.573  1.00 86.93           N  
ATOM   1111  CA  LYS B 144      -9.195 -26.532 -21.779  1.00 86.93           C  
ATOM   1112  C   LYS B 144      -8.661 -27.957 -21.901  1.00 86.93           C  
ATOM   1113  O   LYS B 144      -8.593 -28.686 -20.910  1.00 86.93           O  
ATOM   1114  CB  LYS B 144     -10.662 -26.483 -22.209  1.00 86.93           C  
ATOM   1115  CG  LYS B 144     -11.390 -25.218 -21.781  1.00 86.93           C  
ATOM   1116  CD  LYS B 144     -12.840 -25.221 -22.249  1.00 86.93           C  
ATOM   1117  CE  LYS B 144     -13.513 -23.880 -21.997  1.00 86.93           C  
ATOM   1118  NZ  LYS B 144     -14.894 -23.837 -22.565  1.00 86.93           N  
ATOM   1119  N   ALA B 145      -8.340 -28.227 -23.026  1.00 86.36           N  
ATOM   1120  CA  ALA B 145      -7.797 -29.564 -23.249  1.00 86.36           C  
ATOM   1121  C   ALA B 145      -6.474 -29.750 -22.513  1.00 86.36           C  
ATOM   1122  O   ALA B 145      -6.223 -30.809 -21.932  1.00 86.36           O  
ATOM   1123  CB  ALA B 145      -7.612 -29.821 -24.743  1.00 86.36           C  
ATOM   1124  N   VAL B 146      -5.657 -28.766 -22.571  1.00 87.32           N  
ATOM   1125  CA  VAL B 146      -4.370 -28.820 -21.884  1.00 87.32           C  
ATOM   1126  C   VAL B 146      -4.593 -28.948 -20.379  1.00 87.32           C  
ATOM   1127  O   VAL B 146      -4.007 -29.819 -19.730  1.00 87.32           O  
ATOM   1128  CB  VAL B 146      -3.510 -27.573 -22.190  1.00 87.32           C  
ATOM   1129  CG1 VAL B 146      -2.286 -27.523 -21.279  1.00 87.32           C  
ATOM   1130  CG2 VAL B 146      -3.088 -27.566 -23.659  1.00 87.32           C  
ATOM   1131  N   VAL B 147      -5.477 -28.177 -19.888  1.00 89.89           N  
ATOM   1132  CA  VAL B 147      -5.744 -28.168 -18.453  1.00 89.89           C  
ATOM   1133  C   VAL B 147      -6.374 -29.494 -18.036  1.00 89.89           C  
ATOM   1134  O   VAL B 147      -5.999 -30.072 -17.012  1.00 89.89           O  
ATOM   1135  CB  VAL B 147      -6.663 -26.992 -18.054  1.00 89.89           C  
ATOM   1136  CG1 VAL B 147      -7.126 -27.136 -16.606  1.00 89.89           C  
ATOM   1137  CG2 VAL B 147      -5.943 -25.659 -18.258  1.00 89.89           C  
ATOM   1138  N   LYS B 148      -7.251 -29.980 -18.803  1.00 88.00           N  
ATOM   1139  CA  LYS B 148      -7.889 -31.259 -18.503  1.00 88.00           C  
ATOM   1140  C   LYS B 148      -6.866 -32.390 -18.471  1.00 88.00           C  
ATOM   1141  O   LYS B 148      -6.922 -33.261 -17.600  1.00 88.00           O  
ATOM   1142  CB  LYS B 148      -8.981 -31.569 -19.528  1.00 88.00           C  
ATOM   1143  CG  LYS B 148      -9.844 -32.769 -19.170  1.00 88.00           C  
ATOM   1144  CD  LYS B 148     -10.979 -32.959 -20.168  1.00 88.00           C  
ATOM   1145  CE  LYS B 148     -11.824 -34.180 -19.829  1.00 88.00           C  
ATOM   1146  NZ  LYS B 148     -12.931 -34.379 -20.812  1.00 88.00           N  
ATOM   1147  N   THR B 149      -6.006 -32.302 -19.361  1.00 87.36           N  
ATOM   1148  CA  THR B 149      -4.969 -33.327 -19.397  1.00 87.36           C  
ATOM   1149  C   THR B 149      -4.072 -33.232 -18.166  1.00 87.36           C  
ATOM   1150  O   THR B 149      -3.713 -34.253 -17.574  1.00 87.36           O  
ATOM   1151  CB  THR B 149      -4.111 -33.207 -20.671  1.00 87.36           C  
ATOM   1152  CG2 THR B 149      -3.072 -34.321 -20.740  1.00 87.36           C  
ATOM   1153  OG1 THR B 149      -4.960 -33.290 -21.822  1.00 87.36           O  
ATOM   1154  N   PHE B 150      -3.723 -32.055 -17.794  1.00 89.72           N  
ATOM   1155  CA  PHE B 150      -2.955 -31.869 -16.568  1.00 89.72           C  
ATOM   1156  C   PHE B 150      -3.710 -32.423 -15.366  1.00 89.72           C  
ATOM   1157  O   PHE B 150      -3.141 -33.153 -14.551  1.00 89.72           O  
ATOM   1158  CB  PHE B 150      -2.638 -30.386 -16.350  1.00 89.72           C  
ATOM   1159  CG  PHE B 150      -1.300 -29.965 -16.894  1.00 89.72           C  
ATOM   1160  CD1 PHE B 150      -0.130 -30.248 -16.198  1.00 89.72           C  
ATOM   1161  CD2 PHE B 150      -1.209 -29.286 -18.102  1.00 89.72           C  
ATOM   1162  CE1 PHE B 150       1.110 -29.860 -16.698  1.00 89.72           C  
ATOM   1163  CE2 PHE B 150       0.026 -28.895 -18.608  1.00 89.72           C  
ATOM   1164  CZ  PHE B 150       1.184 -29.182 -17.905  1.00 89.72           C  
ATOM   1165  N   HIS B 151      -4.904 -32.083 -15.348  1.00 88.78           N  
ATOM   1166  CA  HIS B 151      -5.731 -32.476 -14.214  1.00 88.78           C  
ATOM   1167  C   HIS B 151      -5.910 -33.990 -14.160  1.00 88.78           C  
ATOM   1168  O   HIS B 151      -5.865 -34.587 -13.082  1.00 88.78           O  
ATOM   1169  CB  HIS B 151      -7.096 -31.789 -14.284  1.00 88.78           C  
ATOM   1170  CG  HIS B 151      -7.045 -30.322 -13.999  1.00 88.78           C  
ATOM   1171  CD2 HIS B 151      -6.018 -29.527 -13.613  1.00 88.78           C  
ATOM   1172  ND1 HIS B 151      -8.149 -29.504 -14.098  1.00 88.78           N  
ATOM   1173  CE1 HIS B 151      -7.804 -28.266 -13.787  1.00 88.78           C  
ATOM   1174  NE2 HIS B 151      -6.517 -28.253 -13.488  1.00 88.78           N  
ATOM   1175  N   GLU B 152      -6.110 -34.673 -15.214  1.00 86.87           N  
ATOM   1176  CA  GLU B 152      -6.289 -36.120 -15.266  1.00 86.87           C  
ATOM   1177  C   GLU B 152      -4.979 -36.849 -14.980  1.00 86.87           C  
ATOM   1178  O   GLU B 152      -4.968 -37.864 -14.279  1.00 86.87           O  
ATOM   1179  CB  GLU B 152      -6.840 -36.545 -16.630  1.00 86.87           C  
ATOM   1180  CG  GLU B 152      -8.303 -36.184 -16.843  1.00 86.87           C  
ATOM   1181  CD  GLU B 152      -8.821 -36.563 -18.220  1.00 86.87           C  
ATOM   1182  OE1 GLU B 152     -10.031 -36.382 -18.486  1.00 86.87           O  
ATOM   1183  OE2 GLU B 152      -8.010 -37.047 -19.042  1.00 86.87           O  
ATOM   1184  N   THR B 153      -3.922 -36.262 -15.434  1.00 87.52           N  
ATOM   1185  CA  THR B 153      -2.629 -36.923 -15.297  1.00 87.52           C  
ATOM   1186  C   THR B 153      -2.081 -36.752 -13.884  1.00 87.52           C  
ATOM   1187  O   THR B 153      -1.528 -37.693 -13.310  1.00 87.52           O  
ATOM   1188  CB  THR B 153      -1.611 -36.375 -16.315  1.00 87.52           C  
ATOM   1189  CG2 THR B 153      -0.321 -37.187 -16.295  1.00 87.52           C  
ATOM   1190  OG1 THR B 153      -2.180 -36.435 -17.629  1.00 87.52           O  
ATOM   1191  N   LEU B 154      -2.260 -35.621 -13.359  1.00 89.34           N  
ATOM   1192  CA  LEU B 154      -1.699 -35.331 -12.044  1.00 89.34           C  
ATOM   1193  C   LEU B 154      -2.755 -35.490 -10.955  1.00 89.34           C  
ATOM   1194  O   LEU B 154      -2.452 -35.361  -9.767  1.00 89.34           O  
ATOM   1195  CB  LEU B 154      -1.121 -33.914 -12.008  1.00 89.34           C  
ATOM   1196  CG  LEU B 154       0.091 -33.653 -12.904  1.00 89.34           C  
ATOM   1197  CD1 LEU B 154       0.493 -32.183 -12.835  1.00 89.34           C  
ATOM   1198  CD2 LEU B 154       1.256 -34.552 -12.503  1.00 89.34           C  
ATOM   1199  N   ASP B 155      -4.051 -35.736 -11.377  1.00 87.92           N  
ATOM   1200  CA  ASP B 155      -5.166 -35.849 -10.442  1.00 87.92           C  
ATOM   1201  C   ASP B 155      -5.251 -34.621  -9.538  1.00 87.92           C  
ATOM   1202  O   ASP B 155      -5.264 -34.746  -8.312  1.00 87.92           O  
ATOM   1203  CB  ASP B 155      -5.028 -37.117  -9.594  1.00 87.92           C  
ATOM   1204  CG  ASP B 155      -6.294 -37.457  -8.828  1.00 87.92           C  
ATOM   1205  OD1 ASP B 155      -7.397 -37.066  -9.267  1.00 87.92           O  
ATOM   1206  OD2 ASP B 155      -6.188 -38.120  -7.773  1.00 87.92           O  
ATOM   1207  N   CYS B 156      -5.250 -33.553 -10.198  1.00 87.38           N  
ATOM   1208  CA  CYS B 156      -5.358 -32.279  -9.496  1.00 87.38           C  
ATOM   1209  C   CYS B 156      -6.373 -31.366 -10.175  1.00 87.38           C  
ATOM   1210  O   CYS B 156      -6.904 -31.702 -11.235  1.00 87.38           O  
ATOM   1211  CB  CYS B 156      -3.998 -31.585  -9.432  1.00 87.38           C  
ATOM   1212  SG  CYS B 156      -3.410 -30.986 -11.031  1.00 87.38           S  
ATOM   1213  N   CYS B 157      -6.695 -30.292  -9.400  1.00 84.68           N  
ATOM   1214  CA  CYS B 157      -7.658 -29.338  -9.940  1.00 84.68           C  
ATOM   1215  C   CYS B 157      -7.346 -27.923  -9.467  1.00 84.68           C  
ATOM   1216  O   CYS B 157      -7.528 -27.602  -8.291  1.00 84.68           O  
ATOM   1217  CB  CYS B 157      -9.079 -29.722  -9.530  1.00 84.68           C  
ATOM   1218  SG  CYS B 157     -10.359 -28.728 -10.329  1.00 84.68           S  
ATOM   1219  N   GLY B 158      -6.643 -27.137 -10.373  1.00 82.63           N  
ATOM   1220  CA  GLY B 158      -6.394 -25.745 -10.034  1.00 82.63           C  
ATOM   1221  C   GLY B 158      -4.995 -25.502  -9.500  1.00 82.63           C  
ATOM   1222  O   GLY B 158      -4.312 -26.440  -9.085  1.00 82.63           O  
ATOM   1223  N   SER B 159      -4.558 -24.265  -9.545  1.00 81.08           N  
ATOM   1224  CA  SER B 159      -3.208 -23.879  -9.150  1.00 81.08           C  
ATOM   1225  C   SER B 159      -3.078 -23.800  -7.632  1.00 81.08           C  
ATOM   1226  O   SER B 159      -2.002 -24.048  -7.083  1.00 81.08           O  
ATOM   1227  CB  SER B 159      -2.830 -22.535  -9.773  1.00 81.08           C  
ATOM   1228  OG  SER B 159      -2.974 -22.575 -11.182  1.00 81.08           O  
ATOM   1229  N   SER B 160      -4.086 -23.440  -6.934  1.00 77.25           N  
ATOM   1230  CA  SER B 160      -4.128 -23.316  -5.481  1.00 77.25           C  
ATOM   1231  C   SER B 160      -5.437 -23.858  -4.916  1.00 77.25           C  
ATOM   1232  O   SER B 160      -6.357 -24.182  -5.670  1.00 77.25           O  
ATOM   1233  CB  SER B 160      -3.948 -21.857  -5.061  1.00 77.25           C  
ATOM   1234  OG  SER B 160      -5.126 -21.111  -5.315  1.00 77.25           O  
ATOM   1235  N   THR B 161      -5.403 -24.001  -3.656  1.00 72.47           N  
ATOM   1236  CA  THR B 161      -6.594 -24.499  -2.978  1.00 72.47           C  
ATOM   1237  C   THR B 161      -7.812 -23.649  -3.328  1.00 72.47           C  
ATOM   1238  O   THR B 161      -8.898 -24.181  -3.566  1.00 72.47           O  
ATOM   1239  CB  THR B 161      -6.401 -24.518  -1.450  1.00 72.47           C  
ATOM   1240  CG2 THR B 161      -5.550 -25.708  -1.018  1.00 72.47           C  
ATOM   1241  OG1 THR B 161      -5.751 -23.307  -1.041  1.00 72.47           O  
ATOM   1242  N   LEU B 162      -7.594 -22.378  -3.496  1.00 72.76           N  
ATOM   1243  CA  LEU B 162      -8.703 -21.480  -3.793  1.00 72.76           C  
ATOM   1244  C   LEU B 162      -9.152 -21.631  -5.243  1.00 72.76           C  
ATOM   1245  O   LEU B 162     -10.352 -21.630  -5.530  1.00 72.76           O  
ATOM   1246  CB  LEU B 162      -8.306 -20.027  -3.520  1.00 72.76           C  
ATOM   1247  CG  LEU B 162      -9.450 -19.051  -3.242  1.00 72.76           C  
ATOM   1248  CD1 LEU B 162     -10.016 -19.281  -1.845  1.00 72.76           C  
ATOM   1249  CD2 LEU B 162      -8.976 -17.611  -3.402  1.00 72.76           C  
ATOM   1250  N   THR B 163      -8.170 -21.787  -6.043  1.00 73.47           N  
ATOM   1251  CA  THR B 163      -8.497 -21.940  -7.456  1.00 73.47           C  
ATOM   1252  C   THR B 163      -9.164 -23.289  -7.712  1.00 73.47           C  
ATOM   1253  O   THR B 163     -10.036 -23.401  -8.578  1.00 73.47           O  
ATOM   1254  CB  THR B 163      -7.242 -21.809  -8.337  1.00 73.47           C  
ATOM   1255  CG2 THR B 163      -7.615 -21.661  -9.808  1.00 73.47           C  
ATOM   1256  OG1 THR B 163      -6.494 -20.658  -7.927  1.00 73.47           O  
ATOM   1257  N   ALA B 164      -8.781 -24.282  -6.888  1.00 70.63           N  
ATOM   1258  CA  ALA B 164      -9.428 -25.586  -7.004  1.00 70.63           C  
ATOM   1259  C   ALA B 164     -10.925 -25.483  -6.724  1.00 70.63           C  
ATOM   1260  O   ALA B 164     -11.738 -26.095  -7.422  1.00 70.63           O  
ATOM   1261  CB  ALA B 164      -8.780 -26.590  -6.052  1.00 70.63           C  
ATOM   1262  N   LEU B 165     -11.234 -24.731  -5.784  1.00 69.06           N  
ATOM   1263  CA  LEU B 165     -12.637 -24.548  -5.430  1.00 69.06           C  
ATOM   1264  C   LEU B 165     -13.378 -23.782  -6.522  1.00 69.06           C  
ATOM   1265  O   LEU B 165     -14.470 -24.179  -6.932  1.00 69.06           O  
ATOM   1266  CB  LEU B 165     -12.762 -23.808  -4.096  1.00 69.06           C  
ATOM   1267  CG  LEU B 165     -12.614 -24.658  -2.833  1.00 69.06           C  
ATOM   1268  CD1 LEU B 165     -12.253 -23.778  -1.641  1.00 69.06           C  
ATOM   1269  CD2 LEU B 165     -13.896 -25.437  -2.560  1.00 69.06           C  
ATOM   1270  N   THR B 166     -12.739 -22.743  -6.987  1.00 68.84           N  
ATOM   1271  CA  THR B 166     -13.386 -21.923  -8.005  1.00 68.84           C  
ATOM   1272  C   THR B 166     -13.576 -22.715  -9.297  1.00 68.84           C  
ATOM   1273  O   THR B 166     -14.638 -22.650  -9.919  1.00 68.84           O  
ATOM   1274  CB  THR B 166     -12.572 -20.648  -8.296  1.00 68.84           C  
ATOM   1275  CG2 THR B 166     -12.667 -19.659  -7.139  1.00 68.84           C  
ATOM   1276  OG1 THR B 166     -11.199 -21.001  -8.498  1.00 68.84           O  
ATOM   1277  N   THR B 167     -12.514 -23.429  -9.508  1.00 72.07           N  
ATOM   1278  CA  THR B 167     -12.592 -24.242 -10.717  1.00 72.07           C  
ATOM   1279  C   THR B 167     -13.638 -25.343 -10.562  1.00 72.07           C  
ATOM   1280  O   THR B 167     -14.405 -25.612 -11.489  1.00 72.07           O  
ATOM   1281  CB  THR B 167     -11.228 -24.870 -11.058  1.00 72.07           C  
ATOM   1282  CG2 THR B 167     -11.243 -25.499 -12.447  1.00 72.07           C  
ATOM   1283  OG1 THR B 167     -10.218 -23.855 -11.014  1.00 72.07           O  
ATOM   1284  N   SER B 168     -13.678 -25.953  -9.383  1.00 70.77           N  
ATOM   1285  CA  SER B 168     -14.622 -27.037  -9.134  1.00 70.77           C  
ATOM   1286  C   SER B 168     -16.059 -26.528  -9.124  1.00 70.77           C  
ATOM   1287  O   SER B 168     -16.973 -27.225  -9.571  1.00 70.77           O  
ATOM   1288  CB  SER B 168     -14.307 -27.727  -7.807  1.00 70.77           C  
ATOM   1289  OG  SER B 168     -13.025 -28.329  -7.844  1.00 70.77           O  
ATOM   1290  N   VAL B 169     -16.212 -25.299  -8.780  1.00 66.85           N  
ATOM   1291  CA  VAL B 169     -17.557 -24.745  -8.670  1.00 66.85           C  
ATOM   1292  C   VAL B 169     -17.983 -24.151 -10.011  1.00 66.85           C  
ATOM   1293  O   VAL B 169     -19.122 -24.336 -10.446  1.00 66.85           O  
ATOM   1294  CB  VAL B 169     -17.641 -23.673  -7.562  1.00 66.85           C  
ATOM   1295  CG1 VAL B 169     -18.985 -22.948  -7.611  1.00 66.85           C  
ATOM   1296  CG2 VAL B 169     -17.423 -24.307  -6.189  1.00 66.85           C  
ATOM   1297  N   LEU B 170     -17.029 -23.523 -10.693  1.00 65.47           N  
ATOM   1298  CA  LEU B 170     -17.394 -22.781 -11.895  1.00 65.47           C  
ATOM   1299  C   LEU B 170     -17.253 -23.655 -13.137  1.00 65.47           C  
ATOM   1300  O   LEU B 170     -18.054 -23.549 -14.069  1.00 65.47           O  
ATOM   1301  CB  LEU B 170     -16.524 -21.529 -12.036  1.00 65.47           C  
ATOM   1302  CG  LEU B 170     -16.794 -20.400 -11.040  1.00 65.47           C  
ATOM   1303  CD1 LEU B 170     -15.612 -19.437 -11.000  1.00 65.47           C  
ATOM   1304  CD2 LEU B 170     -18.080 -19.663 -11.401  1.00 65.47           C  
ATOM   1305  N   LYS B 171     -16.178 -24.427 -13.040  1.00 67.93           N  
ATOM   1306  CA  LYS B 171     -15.875 -25.237 -14.216  1.00 67.93           C  
ATOM   1307  C   LYS B 171     -15.574 -26.681 -13.825  1.00 67.93           C  
ATOM   1308  O   LYS B 171     -14.458 -27.165 -14.027  1.00 67.93           O  
ATOM   1309  CB  LYS B 171     -14.693 -24.645 -14.985  1.00 67.93           C  
ATOM   1310  CG  LYS B 171     -15.008 -23.336 -15.694  1.00 67.93           C  
ATOM   1311  CD  LYS B 171     -14.022 -23.058 -16.820  1.00 67.93           C  
ATOM   1312  CE  LYS B 171     -14.373 -21.780 -17.569  1.00 67.93           C  
ATOM   1313  NZ  LYS B 171     -13.391 -21.488 -18.657  1.00 67.93           N  
ATOM   1314  N   ASN B 172     -16.567 -27.307 -13.261  1.00 71.08           N  
ATOM   1315  CA  ASN B 172     -16.433 -28.682 -12.791  1.00 71.08           C  
ATOM   1316  C   ASN B 172     -15.963 -29.611 -13.906  1.00 71.08           C  
ATOM   1317  O   ASN B 172     -15.355 -30.650 -13.639  1.00 71.08           O  
ATOM   1318  CB  ASN B 172     -17.755 -29.180 -12.205  1.00 71.08           C  
ATOM   1319  CG  ASN B 172     -17.891 -28.873 -10.727  1.00 71.08           C  
ATOM   1320  ND2 ASN B 172     -19.070 -29.132 -10.173  1.00 71.08           N  
ATOM   1321  OD1 ASN B 172     -16.944 -28.407 -10.087  1.00 71.08           O  
ATOM   1322  N   ASN B 173     -16.083 -29.177 -15.139  1.00 76.51           N  
ATOM   1323  CA  ASN B 173     -15.682 -30.007 -16.269  1.00 76.51           C  
ATOM   1324  C   ASN B 173     -14.164 -30.070 -16.407  1.00 76.51           C  
ATOM   1325  O   ASN B 173     -13.634 -30.940 -17.101  1.00 76.51           O  
ATOM   1326  CB  ASN B 173     -16.311 -29.491 -17.565  1.00 76.51           C  
ATOM   1327  CG  ASN B 173     -17.825 -29.570 -17.550  1.00 76.51           C  
ATOM   1328  ND2 ASN B 173     -18.469 -28.757 -18.379  1.00 76.51           N  
ATOM   1329  OD1 ASN B 173     -18.411 -30.355 -16.799  1.00 76.51           O  
ATOM   1330  N   LEU B 174     -13.500 -29.242 -15.792  1.00 82.46           N  
ATOM   1331  CA  LEU B 174     -12.045 -29.201 -15.901  1.00 82.46           C  
ATOM   1332  C   LEU B 174     -11.394 -30.061 -14.824  1.00 82.46           C  
ATOM   1333  O   LEU B 174     -10.205 -30.377 -14.910  1.00 82.46           O  
ATOM   1334  CB  LEU B 174     -11.541 -27.759 -15.795  1.00 82.46           C  
ATOM   1335  CG  LEU B 174     -11.737 -26.879 -17.031  1.00 82.46           C  
ATOM   1336  CD1 LEU B 174     -12.101 -25.457 -16.616  1.00 82.46           C  
ATOM   1337  CD2 LEU B 174     -10.481 -26.884 -17.895  1.00 82.46           C  
ATOM   1338  N   CYS B 175     -12.086 -30.386 -13.848  1.00 83.71           N  
ATOM   1339  CA  CYS B 175     -11.553 -31.206 -12.766  1.00 83.71           C  
ATOM   1340  C   CYS B 175     -11.782 -32.688 -13.040  1.00 83.71           C  
ATOM   1341  O   CYS B 175     -12.710 -33.053 -13.764  1.00 83.71           O  
ATOM   1342  CB  CYS B 175     -12.192 -30.820 -11.433  1.00 83.71           C  
ATOM   1343  SG  CYS B 175     -11.805 -29.138 -10.900  1.00 83.71           S  
ATOM   1344  N   PRO B 176     -10.843 -33.438 -12.535  1.00 79.30           N  
ATOM   1345  CA  PRO B 176     -10.994 -34.876 -12.773  1.00 79.30           C  
ATOM   1346  C   PRO B 176     -12.309 -35.430 -12.229  1.00 79.30           C  
ATOM   1347  O   PRO B 176     -12.886 -34.859 -11.301  1.00 79.30           O  
ATOM   1348  CB  PRO B 176      -9.798 -35.482 -12.033  1.00 79.30           C  
ATOM   1349  CG  PRO B 176      -9.076 -34.311 -11.449  1.00 79.30           C  
ATOM   1350  CD  PRO B 176      -9.853 -33.065 -11.765  1.00 79.30           C  
ATOM   1351  N   SER B 177     -12.788 -36.501 -12.872  1.00 67.26           N  
ATOM   1352  CA  SER B 177     -14.077 -37.142 -12.628  1.00 67.26           C  
ATOM   1353  C   SER B 177     -14.174 -37.661 -11.197  1.00 67.26           C  
ATOM   1354  O   SER B 177     -13.229 -38.269 -10.687  1.00 67.26           O  
ATOM   1355  CB  SER B 177     -14.299 -38.292 -13.612  1.00 67.26           C  
ATOM   1356  OG  SER B 177     -14.364 -37.808 -14.943  1.00 67.26           O  
ATOM   1357  N   GLY B 178     -15.239 -37.348 -10.483  1.00 62.55           N  
ATOM   1358  CA  GLY B 178     -15.656 -37.855  -9.185  1.00 62.55           C  
ATOM   1359  C   GLY B 178     -15.168 -37.005  -8.028  1.00 62.55           C  
ATOM   1360  O   GLY B 178     -15.291 -37.399  -6.866  1.00 62.55           O  
ATOM   1361  N   SER B 179     -14.354 -36.070  -8.426  1.00 62.79           N  
ATOM   1362  CA  SER B 179     -13.775 -35.364  -7.287  1.00 62.79           C  
ATOM   1363  C   SER B 179     -14.792 -34.430  -6.640  1.00 62.79           C  
ATOM   1364  O   SER B 179     -15.457 -33.654  -7.330  1.00 62.79           O  
ATOM   1365  CB  SER B 179     -12.543 -34.569  -7.719  1.00 62.79           C  
ATOM   1366  OG  SER B 179     -12.886 -33.600  -8.695  1.00 62.79           O  
ATOM   1367  N   ASN B 180     -15.323 -34.950  -5.574  1.00 63.93           N  
ATOM   1368  CA  ASN B 180     -16.147 -34.080  -4.741  1.00 63.93           C  
ATOM   1369  C   ASN B 180     -15.366 -32.862  -4.260  1.00 63.93           C  
ATOM   1370  O   ASN B 180     -14.137 -32.896  -4.185  1.00 63.93           O  
ATOM   1371  CB  ASN B 180     -16.712 -34.854  -3.549  1.00 63.93           C  
ATOM   1372  CG  ASN B 180     -17.843 -35.784  -3.939  1.00 63.93           C  
ATOM   1373  ND2 ASN B 180     -18.274 -36.621  -3.002  1.00 63.93           N  
ATOM   1374  OD1 ASN B 180     -18.327 -35.753  -5.074  1.00 63.93           O  
ATOM   1375  N   ILE B 181     -15.992 -31.719  -4.188  1.00 62.78           N  
ATOM   1376  CA  ILE B 181     -15.430 -30.431  -3.796  1.00 62.78           C  
ATOM   1377  C   ILE B 181     -14.554 -30.606  -2.558  1.00 62.78           C  
ATOM   1378  O   ILE B 181     -13.444 -30.071  -2.494  1.00 62.78           O  
ATOM   1379  CB  ILE B 181     -16.538 -29.389  -3.526  1.00 62.78           C  
ATOM   1380  CG1 ILE B 181     -17.354 -29.134  -4.799  1.00 62.78           C  
ATOM   1381  CG2 ILE B 181     -15.936 -28.086  -2.992  1.00 62.78           C  
ATOM   1382  CD1 ILE B 181     -18.624 -28.327  -4.569  1.00 62.78           C  
ATOM   1383  N   ILE B 182     -14.967 -31.420  -1.687  1.00 64.38           N  
ATOM   1384  CA  ILE B 182     -14.262 -31.592  -0.423  1.00 64.38           C  
ATOM   1385  C   ILE B 182     -12.991 -32.408  -0.648  1.00 64.38           C  
ATOM   1386  O   ILE B 182     -11.942 -32.104  -0.075  1.00 64.38           O  
ATOM   1387  CB  ILE B 182     -15.157 -32.274   0.636  1.00 64.38           C  
ATOM   1388  CG1 ILE B 182     -16.380 -31.403   0.942  1.00 64.38           C  
ATOM   1389  CG2 ILE B 182     -14.360 -32.566   1.910  1.00 64.38           C  
ATOM   1390  CD1 ILE B 182     -17.376 -32.047   1.897  1.00 64.38           C  
ATOM   1391  N   SER B 183     -13.132 -33.351  -1.449  1.00 68.99           N  
ATOM   1392  CA  SER B 183     -11.957 -34.171  -1.728  1.00 68.99           C  
ATOM   1393  C   SER B 183     -10.869 -33.358  -2.423  1.00 68.99           C  
ATOM   1394  O   SER B 183      -9.684 -33.512  -2.121  1.00 68.99           O  
ATOM   1395  CB  SER B 183     -12.335 -35.374  -2.591  1.00 68.99           C  
ATOM   1396  OG  SER B 183     -12.754 -34.958  -3.880  1.00 68.99           O  
ATOM   1397  N   ASN B 184     -11.324 -32.528  -3.302  1.00 66.60           N  
ATOM   1398  CA  ASN B 184     -10.366 -31.703  -4.031  1.00 66.60           C  
ATOM   1399  C   ASN B 184      -9.696 -30.680  -3.116  1.00 66.60           C  
ATOM   1400  O   ASN B 184      -8.569 -30.255  -3.373  1.00 66.60           O  
ATOM   1401  CB  ASN B 184     -11.047 -30.999  -5.206  1.00 66.60           C  
ATOM   1402  CG  ASN B 184     -11.211 -31.902  -6.413  1.00 66.60           C  
ATOM   1403  ND2 ASN B 184     -11.899 -31.407  -7.434  1.00 66.60           N  
ATOM   1404  OD1 ASN B 184     -10.722 -33.035  -6.426  1.00 66.60           O  
ATOM   1405  N   LEU B 185     -10.434 -30.304  -2.149  1.00 66.17           N  
ATOM   1406  CA  LEU B 185      -9.871 -29.353  -1.197  1.00 66.17           C  
ATOM   1407  C   LEU B 185      -8.752 -29.996  -0.384  1.00 66.17           C  
ATOM   1408  O   LEU B 185      -7.782 -29.327  -0.019  1.00 66.17           O  
ATOM   1409  CB  LEU B 185     -10.959 -28.824  -0.260  1.00 66.17           C  
ATOM   1410  CG  LEU B 185     -10.878 -27.341   0.104  1.00 66.17           C  
ATOM   1411  CD1 LEU B 185     -11.914 -26.545  -0.682  1.00 66.17           C  
ATOM   1412  CD2 LEU B 185     -11.073 -27.146   1.604  1.00 66.17           C  
ATOM   1413  N   PHE B 186      -8.907 -31.316  -0.246  1.00 68.45           N  
ATOM   1414  CA  PHE B 186      -7.932 -31.985   0.607  1.00 68.45           C  
ATOM   1415  C   PHE B 186      -6.850 -32.655  -0.229  1.00 68.45           C  
ATOM   1416  O   PHE B 186      -5.858 -33.152   0.310  1.00 68.45           O  
ATOM   1417  CB  PHE B 186      -8.620 -33.021   1.502  1.00 68.45           C  
ATOM   1418  CG  PHE B 186      -9.512 -32.417   2.554  1.00 68.45           C  
ATOM   1419  CD1 PHE B 186      -8.971 -31.773   3.659  1.00 68.45           C  
ATOM   1420  CD2 PHE B 186     -10.895 -32.494   2.435  1.00 68.45           C  
ATOM   1421  CE1 PHE B 186      -9.795 -31.213   4.633  1.00 68.45           C  
ATOM   1422  CE2 PHE B 186     -11.724 -31.939   3.405  1.00 68.45           C  
ATOM   1423  CZ  PHE B 186     -11.172 -31.299   4.504  1.00 68.45           C  
ATOM   1424  N   LYS B 187      -7.149 -32.603  -1.470  1.00 75.49           N  
ATOM   1425  CA  LYS B 187      -6.130 -33.138  -2.370  1.00 75.49           C  
ATOM   1426  C   LYS B 187      -5.079 -32.081  -2.699  1.00 75.49           C  
ATOM   1427  O   LYS B 187      -5.333 -30.883  -2.564  1.00 75.49           O  
ATOM   1428  CB  LYS B 187      -6.769 -33.659  -3.657  1.00 75.49           C  
ATOM   1429  CG  LYS B 187      -7.295 -35.083  -3.555  1.00 75.49           C  
ATOM   1430  CD  LYS B 187      -7.864 -35.566  -4.882  1.00 75.49           C  
ATOM   1431  CE  LYS B 187      -8.462 -36.961  -4.762  1.00 75.49           C  
ATOM   1432  NZ  LYS B 187      -9.109 -37.399  -6.035  1.00 75.49           N  
ATOM   1433  N   GLU B 188      -3.923 -32.511  -2.959  1.00 81.70           N  
ATOM   1434  CA  GLU B 188      -2.847 -31.618  -3.375  1.00 81.70           C  
ATOM   1435  C   GLU B 188      -3.205 -30.884  -4.664  1.00 81.70           C  
ATOM   1436  O   GLU B 188      -3.835 -31.456  -5.555  1.00 81.70           O  
ATOM   1437  CB  GLU B 188      -1.541 -32.397  -3.558  1.00 81.70           C  
ATOM   1438  CG  GLU B 188      -0.929 -32.889  -2.255  1.00 81.70           C  
ATOM   1439  CD  GLU B 188       0.325 -33.721  -2.457  1.00 81.70           C  
ATOM   1440  OE1 GLU B 188       0.984 -34.081  -1.454  1.00 81.70           O  
ATOM   1441  OE2 GLU B 188       0.654 -34.016  -3.627  1.00 81.70           O  
ATOM   1442  N   ASP B 189      -2.916 -29.604  -4.688  1.00 85.51           N  
ATOM   1443  CA  ASP B 189      -3.173 -28.814  -5.888  1.00 85.51           C  
ATOM   1444  C   ASP B 189      -2.137 -29.106  -6.970  1.00 85.51           C  
ATOM   1445  O   ASP B 189      -1.175 -29.840  -6.735  1.00 85.51           O  
ATOM   1446  CB  ASP B 189      -3.182 -27.321  -5.555  1.00 85.51           C  
ATOM   1447  CG  ASP B 189      -1.893 -26.851  -4.904  1.00 85.51           C  
ATOM   1448  OD1 ASP B 189      -0.809 -27.024  -5.501  1.00 85.51           O  
ATOM   1449  OD2 ASP B 189      -1.962 -26.304  -3.782  1.00 85.51           O  
ATOM   1450  N   CYS B 190      -2.339 -28.578  -8.070  1.00 89.34           N  
ATOM   1451  CA  CYS B 190      -1.508 -28.889  -9.226  1.00 89.34           C  
ATOM   1452  C   CYS B 190      -0.094 -28.350  -9.044  1.00 89.34           C  
ATOM   1453  O   CYS B 190       0.873 -28.965  -9.498  1.00 89.34           O  
ATOM   1454  CB  CYS B 190      -2.124 -28.310 -10.500  1.00 89.34           C  
ATOM   1455  SG  CYS B 190      -3.620 -29.167 -11.040  1.00 89.34           S  
ATOM   1456  N   HIS B 191       0.004 -27.216  -8.371  1.00 89.92           N  
ATOM   1457  CA  HIS B 191       1.333 -26.672  -8.117  1.00 89.92           C  
ATOM   1458  C   HIS B 191       2.152 -27.607  -7.234  1.00 89.92           C  
ATOM   1459  O   HIS B 191       3.327 -27.858  -7.512  1.00 89.92           O  
ATOM   1460  CB  HIS B 191       1.231 -25.291  -7.467  1.00 89.92           C  
ATOM   1461  CG  HIS B 191       1.042 -24.177  -8.447  1.00 89.92           C  
ATOM   1462  CD2 HIS B 191       0.587 -24.183  -9.723  1.00 89.92           C  
ATOM   1463  ND1 HIS B 191       1.340 -22.865  -8.150  1.00 89.92           N  
ATOM   1464  CE1 HIS B 191       1.075 -22.110  -9.203  1.00 89.92           C  
ATOM   1465  NE2 HIS B 191       0.617 -22.886 -10.171  1.00 89.92           N  
ATOM   1466  N   GLN B 192       1.562 -28.138  -6.253  1.00 87.97           N  
ATOM   1467  CA  GLN B 192       2.243 -29.076  -5.368  1.00 87.97           C  
ATOM   1468  C   GLN B 192       2.593 -30.369  -6.100  1.00 87.97           C  
ATOM   1469  O   GLN B 192       3.684 -30.913  -5.921  1.00 87.97           O  
ATOM   1470  CB  GLN B 192       1.378 -29.383  -4.144  1.00 87.97           C  
ATOM   1471  CG  GLN B 192       1.356 -28.266  -3.110  1.00 87.97           C  
ATOM   1472  CD  GLN B 192       0.402 -28.545  -1.964  1.00 87.97           C  
ATOM   1473  NE2 GLN B 192       0.434 -27.694  -0.944  1.00 87.97           N  
ATOM   1474  OE1 GLN B 192      -0.359 -29.519  -1.995  1.00 87.97           O  
ATOM   1475  N   LYS B 193       1.689 -30.802  -6.884  1.00 89.86           N  
ATOM   1476  CA  LYS B 193       1.916 -32.028  -7.642  1.00 89.86           C  
ATOM   1477  C   LYS B 193       3.066 -31.857  -8.631  1.00 89.86           C  
ATOM   1478  O   LYS B 193       3.861 -32.778  -8.833  1.00 89.86           O  
ATOM   1479  CB  LYS B 193       0.645 -32.444  -8.383  1.00 89.86           C  
ATOM   1480  CG  LYS B 193      -0.456 -32.972  -7.475  1.00 89.86           C  
ATOM   1481  CD  LYS B 193      -0.158 -34.388  -7.000  1.00 89.86           C  
ATOM   1482  CE  LYS B 193      -1.324 -34.973  -6.216  1.00 89.86           C  
ATOM   1483  NZ  LYS B 193      -1.072 -36.392  -5.824  1.00 89.86           N  
ATOM   1484  N   ILE B 194       3.127 -30.675  -9.212  1.00 91.23           N  
ATOM   1485  CA  ILE B 194       4.199 -30.379 -10.156  1.00 91.23           C  
ATOM   1486  C   ILE B 194       5.536 -30.327  -9.419  1.00 91.23           C  
ATOM   1487  O   ILE B 194       6.529 -30.895  -9.881  1.00 91.23           O  
ATOM   1488  CB  ILE B 194       3.946 -29.049 -10.900  1.00 91.23           C  
ATOM   1489  CG1 ILE B 194       2.760 -29.191 -11.861  1.00 91.23           C  
ATOM   1490  CG2 ILE B 194       5.205 -28.600 -11.648  1.00 91.23           C  
ATOM   1491  CD1 ILE B 194       2.291 -27.876 -12.466  1.00 91.23           C  
ATOM   1492  N   ASP B 195       5.537 -29.736  -8.305  1.00 91.25           N  
ATOM   1493  CA  ASP B 195       6.751 -29.691  -7.497  1.00 91.25           C  
ATOM   1494  C   ASP B 195       7.174 -31.093  -7.062  1.00 91.25           C  
ATOM   1495  O   ASP B 195       8.359 -31.428  -7.096  1.00 91.25           O  
ATOM   1496  CB  ASP B 195       6.549 -28.799  -6.271  1.00 91.25           C  
ATOM   1497  CG  ASP B 195       6.620 -27.317  -6.597  1.00 91.25           C  
ATOM   1498  OD1 ASP B 195       7.206 -26.950  -7.639  1.00 91.25           O  
ATOM   1499  OD2 ASP B 195       6.089 -26.510  -5.805  1.00 91.25           O  
ATOM   1500  N   ASP B 196       6.216 -31.865  -6.666  1.00 90.89           N  
ATOM   1501  CA  ASP B 196       6.511 -33.229  -6.240  1.00 90.89           C  
ATOM   1502  C   ASP B 196       7.067 -34.057  -7.396  1.00 90.89           C  
ATOM   1503  O   ASP B 196       7.958 -34.887  -7.201  1.00 90.89           O  
ATOM   1504  CB  ASP B 196       5.259 -33.897  -5.668  1.00 90.89           C  
ATOM   1505  CG  ASP B 196       5.550 -35.226  -4.994  1.00 90.89           C  
ATOM   1506  OD1 ASP B 196       6.540 -35.321  -4.236  1.00 90.89           O  
ATOM   1507  OD2 ASP B 196       4.786 -36.188  -5.226  1.00 90.89           O  
ATOM   1508  N   LEU B 197       6.597 -33.830  -8.543  1.00 89.81           N  
ATOM   1509  CA  LEU B 197       7.056 -34.552  -9.725  1.00 89.81           C  
ATOM   1510  C   LEU B 197       8.530 -34.270  -9.995  1.00 89.81           C  
ATOM   1511  O   LEU B 197       9.284 -35.178 -10.355  1.00 89.81           O  
ATOM   1512  CB  LEU B 197       6.218 -34.165 -10.946  1.00 89.81           C  
ATOM   1513  CG  LEU B 197       6.468 -34.973 -12.221  1.00 89.81           C  
ATOM   1514  CD1 LEU B 197       5.884 -36.376 -12.082  1.00 89.81           C  
ATOM   1515  CD2 LEU B 197       5.874 -34.259 -13.431  1.00 89.81           C  
ATOM   1516  N   PHE B 198       8.996 -33.031  -9.736  1.00 90.05           N  
ATOM   1517  CA  PHE B 198      10.347 -32.624 -10.103  1.00 90.05           C  
ATOM   1518  C   PHE B 198      11.267 -32.643  -8.888  1.00 90.05           C  
ATOM   1519  O   PHE B 198      12.470 -32.403  -9.011  1.00 90.05           O  
ATOM   1520  CB  PHE B 198      10.337 -31.227 -10.733  1.00 90.05           C  
ATOM   1521  CG  PHE B 198       9.850 -31.206 -12.156  1.00 90.05           C  
ATOM   1522  CD1 PHE B 198      10.695 -31.557 -13.201  1.00 90.05           C  
ATOM   1523  CD2 PHE B 198       8.543 -30.835 -12.450  1.00 90.05           C  
ATOM   1524  CE1 PHE B 198      10.247 -31.539 -14.519  1.00 90.05           C  
ATOM   1525  CE2 PHE B 198       8.088 -30.814 -13.764  1.00 90.05           C  
ATOM   1526  CZ  PHE B 198       8.941 -31.166 -14.798  1.00 90.05           C  
ATOM   1527  N   SER B 199      10.700 -32.869  -7.717  1.00 87.12           N  
ATOM   1528  CA  SER B 199      11.541 -32.974  -6.529  1.00 87.12           C  
ATOM   1529  C   SER B 199      11.502 -34.383  -5.947  1.00 87.12           C  
ATOM   1530  O   SER B 199      12.509 -35.095  -5.961  1.00 87.12           O  
ATOM   1531  CB  SER B 199      11.101 -31.964  -5.470  1.00 87.12           C  
ATOM   1532  OG  SER B 199       9.766 -32.209  -5.063  1.00 87.12           O  
ATOM   1533  N   GLY B 200      10.296 -34.933  -5.589  1.00 85.14           N  
ATOM   1534  CA  GLY B 200      10.154 -36.239  -4.964  1.00 85.14           C  
ATOM   1535  C   GLY B 200      10.050 -37.372  -5.966  1.00 85.14           C  
ATOM   1536  O   GLY B 200      10.458 -38.500  -5.680  1.00 85.14           O  
ATOM   1537  N   LYS B 201       9.508 -37.146  -7.084  1.00 88.43           N  
ATOM   1538  CA  LYS B 201       9.277 -38.193  -8.075  1.00 88.43           C  
ATOM   1539  C   LYS B 201      10.158 -37.992  -9.303  1.00 88.43           C  
ATOM   1540  O   LYS B 201       9.813 -38.435 -10.400  1.00 88.43           O  
ATOM   1541  CB  LYS B 201       7.803 -38.226  -8.485  1.00 88.43           C  
ATOM   1542  CG  LYS B 201       6.856 -38.625  -7.364  1.00 88.43           C  
ATOM   1543  CD  LYS B 201       5.420 -38.740  -7.859  1.00 88.43           C  
ATOM   1544  CE  LYS B 201       4.470 -39.135  -6.737  1.00 88.43           C  
ATOM   1545  NZ  LYS B 201       3.055 -39.202  -7.207  1.00 88.43           N  
ATOM   1546  N   LEU B 202      11.279 -37.372  -9.150  1.00 88.32           N  
ATOM   1547  CA  LEU B 202      12.212 -37.104 -10.240  1.00 88.32           C  
ATOM   1548  C   LEU B 202      12.730 -38.404 -10.844  1.00 88.32           C  
ATOM   1549  O   LEU B 202      13.086 -38.446 -12.025  1.00 88.32           O  
ATOM   1550  CB  LEU B 202      13.385 -36.255  -9.744  1.00 88.32           C  
ATOM   1551  CG  LEU B 202      14.278 -35.637 -10.821  1.00 88.32           C  
ATOM   1552  CD1 LEU B 202      13.501 -34.596 -11.621  1.00 88.32           C  
ATOM   1553  CD2 LEU B 202      15.521 -35.017 -10.193  1.00 88.32           C  
ATOM   1554  N   TYR B 203      12.700 -39.470 -10.055  1.00 89.01           N  
ATOM   1555  CA  TYR B 203      13.175 -40.763 -10.534  1.00 89.01           C  
ATOM   1556  C   TYR B 203      12.302 -41.277 -11.673  1.00 89.01           C  
ATOM   1557  O   TYR B 203      12.798 -41.921 -12.600  1.00 89.01           O  
ATOM   1558  CB  TYR B 203      13.196 -41.783  -9.391  1.00 89.01           C  
ATOM   1559  CG  TYR B 203      11.835 -42.336  -9.045  1.00 89.01           C  
ATOM   1560  CD1 TYR B 203      11.084 -41.789  -8.006  1.00 89.01           C  
ATOM   1561  CD2 TYR B 203      11.297 -43.405  -9.754  1.00 89.01           C  
ATOM   1562  CE1 TYR B 203       9.829 -42.296  -7.682  1.00 89.01           C  
ATOM   1563  CE2 TYR B 203      10.045 -43.920  -9.438  1.00 89.01           C  
ATOM   1564  CZ  TYR B 203       9.319 -43.359  -8.402  1.00 89.01           C  
ATOM   1565  OH  TYR B 203       8.078 -43.865  -8.086  1.00 89.01           O  
ATOM   1566  N   LEU B 204      11.105 -40.948 -11.665  1.00 89.10           N  
ATOM   1567  CA  LEU B 204      10.220 -41.370 -12.746  1.00 89.10           C  
ATOM   1568  C   LEU B 204      10.639 -40.739 -14.069  1.00 89.10           C  
ATOM   1569  O   LEU B 204      10.674 -41.415 -15.100  1.00 89.10           O  
ATOM   1570  CB  LEU B 204       8.770 -40.998 -12.426  1.00 89.10           C  
ATOM   1571  CG  LEU B 204       8.125 -41.734 -11.250  1.00 89.10           C  
ATOM   1572  CD1 LEU B 204       6.727 -41.185 -10.985  1.00 89.10           C  
ATOM   1573  CD2 LEU B 204       8.074 -43.233 -11.520  1.00 89.10           C  
ATOM   1574  N   ILE B 205      10.995 -39.509 -14.021  1.00 88.19           N  
ATOM   1575  CA  ILE B 205      11.474 -38.806 -15.205  1.00 88.19           C  
ATOM   1576  C   ILE B 205      12.821 -39.379 -15.637  1.00 88.19           C  
ATOM   1577  O   ILE B 205      13.076 -39.556 -16.831  1.00 88.19           O  
ATOM   1578  CB  ILE B 205      11.595 -37.287 -14.951  1.00 88.19           C  
ATOM   1579  CG1 ILE B 205      10.225 -36.692 -14.606  1.00 88.19           C  
ATOM   1580  CG2 ILE B 205      12.209 -36.583 -16.164  1.00 88.19           C  
ATOM   1581  CD1 ILE B 205      10.275 -35.233 -14.174  1.00 88.19           C  
ATOM   1582  N   GLY B 206      13.597 -39.679 -14.624  1.00 88.38           N  
ATOM   1583  CA  GLY B 206      14.875 -40.310 -14.917  1.00 88.38           C  
ATOM   1584  C   GLY B 206      14.733 -41.664 -15.586  1.00 88.38           C  
ATOM   1585  O   GLY B 206      15.426 -41.955 -16.563  1.00 88.38           O  
ATOM   1586  N   ILE B 207      13.779 -42.467 -15.119  1.00 90.98           N  
ATOM   1587  CA  ILE B 207      13.538 -43.786 -15.695  1.00 90.98           C  
ATOM   1588  C   ILE B 207      13.059 -43.639 -17.137  1.00 90.98           C  
ATOM   1589  O   ILE B 207      13.544 -44.334 -18.033  1.00 90.98           O  
ATOM   1590  CB  ILE B 207      12.508 -44.585 -14.866  1.00 90.98           C  
ATOM   1591  CG1 ILE B 207      13.117 -45.014 -13.527  1.00 90.98           C  
ATOM   1592  CG2 ILE B 207      12.007 -45.800 -15.654  1.00 90.98           C  
ATOM   1593  CD1 ILE B 207      12.117 -45.639 -12.564  1.00 90.98           C  
ATOM   1594  N   ALA B 208      12.196 -42.729 -17.379  1.00 89.57           N  
ATOM   1595  CA  ALA B 208      11.700 -42.497 -18.733  1.00 89.57           C  
ATOM   1596  C   ALA B 208      12.825 -42.044 -19.659  1.00 89.57           C  
ATOM   1597  O   ALA B 208      12.918 -42.498 -20.802  1.00 89.57           O  
ATOM   1598  CB  ALA B 208      10.578 -41.464 -18.719  1.00 89.57           C  
ATOM   1599  N   ALA B 209      13.654 -41.164 -19.141  1.00 88.93           N  
ATOM   1600  CA  ALA B 209      14.783 -40.671 -19.926  1.00 88.93           C  
ATOM   1601  C   ALA B 209      15.746 -41.804 -20.273  1.00 88.93           C  
ATOM   1602  O   ALA B 209      16.229 -41.892 -21.405  1.00 88.93           O  
ATOM   1603  CB  ALA B 209      15.517 -39.567 -19.168  1.00 88.93           C  
ATOM   1604  N   ILE B 210      15.994 -42.688 -19.368  1.00 90.80           N  
ATOM   1605  CA  ILE B 210      16.902 -43.811 -19.580  1.00 90.80           C  
ATOM   1606  C   ILE B 210      16.294 -44.783 -20.589  1.00 90.80           C  
ATOM   1607  O   ILE B 210      16.993 -45.292 -21.468  1.00 90.80           O  
ATOM   1608  CB  ILE B 210      17.218 -44.540 -18.255  1.00 90.80           C  
ATOM   1609  CG1 ILE B 210      18.099 -43.662 -17.359  1.00 90.80           C  
ATOM   1610  CG2 ILE B 210      17.888 -45.890 -18.529  1.00 90.80           C  
ATOM   1611  CD1 ILE B 210      18.296 -44.213 -15.954  1.00 90.80           C  
ATOM   1612  N   VAL B 211      14.988 -45.034 -20.510  1.00 90.88           N  
ATOM   1613  CA  VAL B 211      14.308 -45.916 -21.454  1.00 90.88           C  
ATOM   1614  C   VAL B 211      14.450 -45.365 -22.871  1.00 90.88           C  
ATOM   1615  O   VAL B 211      14.804 -46.098 -23.797  1.00 90.88           O  
ATOM   1616  CB  VAL B 211      12.815 -46.088 -21.096  1.00 90.88           C  
ATOM   1617  CG1 VAL B 211      12.056 -46.746 -22.246  1.00 90.88           C  
ATOM   1618  CG2 VAL B 211      12.666 -46.908 -19.815  1.00 90.88           C  
ATOM   1619  N   VAL B 212      14.273 -44.081 -22.984  1.00 88.77           N  
ATOM   1620  CA  VAL B 212      14.403 -43.447 -24.292  1.00 88.77           C  
ATOM   1621  C   VAL B 212      15.846 -43.560 -24.780  1.00 88.77           C  
ATOM   1622  O   VAL B 212      16.090 -43.849 -25.953  1.00 88.77           O  
ATOM   1623  CB  VAL B 212      13.969 -41.965 -24.249  1.00 88.77           C  
ATOM   1624  CG1 VAL B 212      14.350 -41.253 -25.547  1.00 88.77           C  
ATOM   1625  CG2 VAL B 212      12.466 -41.857 -23.998  1.00 88.77           C  
ATOM   1626  N   ALA B 213      16.756 -43.423 -23.886  1.00 89.50           N  
ATOM   1627  CA  ALA B 213      18.170 -43.521 -24.236  1.00 89.50           C  
ATOM   1628  C   ALA B 213      18.525 -44.931 -24.699  1.00 89.50           C  
ATOM   1629  O   ALA B 213      19.246 -45.105 -25.685  1.00 89.50           O  
ATOM   1630  CB  ALA B 213      19.042 -43.120 -23.049  1.00 89.50           C  
ATOM   1631  N   VAL B 214      18.005 -45.944 -24.055  1.00 90.38           N  
ATOM   1632  CA  VAL B 214      18.282 -47.336 -24.394  1.00 90.38           C  
ATOM   1633  C   VAL B 214      17.693 -47.662 -25.764  1.00 90.38           C  
ATOM   1634  O   VAL B 214      18.336 -48.322 -26.583  1.00 90.38           O  
ATOM   1635  CB  VAL B 214      17.718 -48.302 -23.328  1.00 90.38           C  
ATOM   1636  CG1 VAL B 214      17.778 -49.746 -23.822  1.00 90.38           C  
ATOM   1637  CG2 VAL B 214      18.484 -48.151 -22.014  1.00 90.38           C  
ATOM   1638  N   ILE B 215      16.507 -47.163 -26.043  1.00 86.82           N  
ATOM   1639  CA  ILE B 215      15.875 -47.384 -27.339  1.00 86.82           C  
ATOM   1640  C   ILE B 215      16.699 -46.715 -28.437  1.00 86.82           C  
ATOM   1641  O   ILE B 215      16.878 -47.280 -29.519  1.00 86.82           O  
ATOM   1642  CB  ILE B 215      14.425 -46.852 -27.359  1.00 86.82           C  
ATOM   1643  CG1 ILE B 215      13.543 -47.669 -26.407  1.00 86.82           C  
ATOM   1644  CG2 ILE B 215      13.861 -46.874 -28.783  1.00 86.82           C  
ATOM   1645  CD1 ILE B 215      12.164 -47.070 -26.173  1.00 86.82           C  
ATOM   1646  N   MET B 216      17.242 -45.569 -28.086  1.00 88.04           N  
ATOM   1647  CA  MET B 216      18.056 -44.852 -29.063  1.00 88.04           C  
ATOM   1648  C   MET B 216      19.345 -45.612 -29.358  1.00 88.04           C  
ATOM   1649  O   MET B 216      19.754 -45.723 -30.516  1.00 88.04           O  
ATOM   1650  CB  MET B 216      18.382 -43.444 -28.564  1.00 88.04           C  
ATOM   1651  CG  MET B 216      17.224 -42.467 -28.687  1.00 88.04           C  
ATOM   1652  SD  MET B 216      17.679 -40.768 -28.163  1.00 88.04           S  
ATOM   1653  CE  MET B 216      16.368 -39.819 -28.983  1.00 88.04           C  
ATOM   1654  N   ILE B 217      19.957 -46.146 -28.384  1.00 88.89           N  
ATOM   1655  CA  ILE B 217      21.194 -46.902 -28.549  1.00 88.89           C  
ATOM   1656  C   ILE B 217      20.918 -48.171 -29.352  1.00 88.89           C  
ATOM   1657  O   ILE B 217      21.686 -48.525 -30.250  1.00 88.89           O  
ATOM   1658  CB  ILE B 217      21.826 -47.257 -27.185  1.00 88.89           C  
ATOM   1659  CG1 ILE B 217      22.327 -45.991 -26.482  1.00 88.89           C  
ATOM   1660  CG2 ILE B 217      22.960 -48.271 -27.362  1.00 88.89           C  
ATOM   1661  CD1 ILE B 217      22.785 -46.218 -25.048  1.00 88.89           C  
ATOM   1662  N   PHE B 218      19.857 -48.773 -29.014  1.00 88.22           N  
ATOM   1663  CA  PHE B 218      19.476 -49.977 -29.743  1.00 88.22           C  
ATOM   1664  C   PHE B 218      19.272 -49.672 -31.222  1.00 88.22           C  
ATOM   1665  O   PHE B 218      19.744 -50.415 -32.085  1.00 88.22           O  
ATOM   1666  CB  PHE B 218      18.200 -50.586 -29.150  1.00 88.22           C  
ATOM   1667  CG  PHE B 218      17.983 -52.026 -29.527  1.00 88.22           C  
ATOM   1668  CD1 PHE B 218      17.120 -52.367 -30.561  1.00 88.22           C  
ATOM   1669  CD2 PHE B 218      18.643 -53.040 -28.845  1.00 88.22           C  
ATOM   1670  CE1 PHE B 218      16.918 -53.700 -30.910  1.00 88.22           C  
ATOM   1671  CE2 PHE B 218      18.446 -54.375 -29.189  1.00 88.22           C  
ATOM   1672  CZ  PHE B 218      17.582 -54.703 -30.221  1.00 88.22           C  
ATOM   1673  N   GLU B 219      18.615 -48.577 -31.495  1.00 85.28           N  
ATOM   1674  CA  GLU B 219      18.385 -48.184 -32.882  1.00 85.28           C  
ATOM   1675  C   GLU B 219      19.695 -47.836 -33.581  1.00 85.28           C  
ATOM   1676  O   GLU B 219      19.867 -48.125 -34.767  1.00 85.28           O  
ATOM   1677  CB  GLU B 219      17.420 -46.997 -32.951  1.00 85.28           C  
ATOM   1678  CG  GLU B 219      15.977 -47.357 -32.633  1.00 85.28           C  
ATOM   1679  CD  GLU B 219      15.030 -46.171 -32.712  1.00 85.28           C  
ATOM   1680  OE1 GLU B 219      13.801 -46.381 -32.822  1.00 85.28           O  
ATOM   1681  OE2 GLU B 219      15.522 -45.021 -32.663  1.00 85.28           O  
ATOM   1682  N   MET B 220      20.605 -47.233 -32.844  1.00 86.51           N  
ATOM   1683  CA  MET B 220      21.913 -46.912 -33.407  1.00 86.51           C  
ATOM   1684  C   MET B 220      22.675 -48.182 -33.774  1.00 86.51           C  
ATOM   1685  O   MET B 220      23.251 -48.274 -34.859  1.00 86.51           O  
ATOM   1686  CB  MET B 220      22.733 -46.077 -32.422  1.00 86.51           C  
ATOM   1687  CG  MET B 220      22.305 -44.620 -32.349  1.00 86.51           C  
ATOM   1688  SD  MET B 220      23.419 -43.612 -31.297  1.00 86.51           S  
ATOM   1689  CE  MET B 220      22.909 -44.184 -29.652  1.00 86.51           C  
ATOM   1690  N   ILE B 221      22.566 -49.189 -32.965  1.00 86.09           N  
ATOM   1691  CA  ILE B 221      23.268 -50.448 -33.189  1.00 86.09           C  
ATOM   1692  C   ILE B 221      22.662 -51.169 -34.391  1.00 86.09           C  
ATOM   1693  O   ILE B 221      23.386 -51.614 -35.285  1.00 86.09           O  
ATOM   1694  CB  ILE B 221      23.216 -51.353 -31.938  1.00 86.09           C  
ATOM   1695  CG1 ILE B 221      24.024 -50.730 -30.793  1.00 86.09           C  
ATOM   1696  CG2 ILE B 221      23.729 -52.759 -32.268  1.00 86.09           C  
ATOM   1697  CD1 ILE B 221      23.880 -51.460 -29.465  1.00 86.09           C  
ATOM   1698  N   LEU B 222      21.357 -51.179 -34.426  1.00 83.70           N  
ATOM   1699  CA  LEU B 222      20.689 -51.877 -35.518  1.00 83.70           C  
ATOM   1700  C   LEU B 222      20.944 -51.175 -36.849  1.00 83.70           C  
ATOM   1701  O   LEU B 222      21.119 -51.832 -37.877  1.00 83.70           O  
ATOM   1702  CB  LEU B 222      19.183 -51.965 -35.257  1.00 83.70           C  
ATOM   1703  CG  LEU B 222      18.744 -52.909 -34.136  1.00 83.70           C  
ATOM   1704  CD1 LEU B 222      17.229 -52.859 -33.965  1.00 83.70           C  
ATOM   1705  CD2 LEU B 222      19.208 -54.332 -34.423  1.00 83.70           C  
ATOM   1706  N   SER B 223      20.930 -49.846 -36.805  1.00 82.79           N  
ATOM   1707  CA  SER B 223      21.194 -49.088 -38.023  1.00 82.79           C  
ATOM   1708  C   SER B 223      22.619 -49.315 -38.518  1.00 82.79           C  
ATOM   1709  O   SER B 223      22.849 -49.444 -39.722  1.00 82.79           O  
ATOM   1710  CB  SER B 223      20.960 -47.595 -37.787  1.00 82.79           C  
ATOM   1711  OG  SER B 223      19.579 -47.322 -37.622  1.00 82.79           O  
ATOM   1712  N   MET B 224      23.556 -49.446 -37.667  1.00 82.78           N  
ATOM   1713  CA  MET B 224      24.946 -49.687 -38.043  1.00 82.78           C  
ATOM   1714  C   MET B 224      25.129 -51.108 -38.567  1.00 82.78           C  
ATOM   1715  O   MET B 224      25.844 -51.325 -39.548  1.00 82.78           O  
ATOM   1716  CB  MET B 224      25.875 -49.444 -36.852  1.00 82.78           C  
ATOM   1717  CG  MET B 224      27.120 -48.644 -37.200  1.00 82.78           C  
ATOM   1718  SD  MET B 224      28.475 -48.890 -35.987  1.00 82.78           S  
ATOM   1719  CE  MET B 224      29.826 -48.029 -36.839  1.00 82.78           C  
ATOM   1720  N   VAL B 225      24.496 -52.082 -37.983  1.00 82.13           N  
ATOM   1721  CA  VAL B 225      24.588 -53.470 -38.423  1.00 82.13           C  
ATOM   1722  C   VAL B 225      23.986 -53.611 -39.818  1.00 82.13           C  
ATOM   1723  O   VAL B 225      24.537 -54.312 -40.671  1.00 82.13           O  
ATOM   1724  CB  VAL B 225      23.880 -54.426 -37.438  1.00 82.13           C  
ATOM   1725  CG1 VAL B 225      23.783 -55.833 -38.024  1.00 82.13           C  
ATOM   1726  CG2 VAL B 225      24.614 -54.452 -36.098  1.00 82.13           C  
ATOM   1727  N   LEU B 226      22.927 -52.914 -39.999  1.00 80.15           N  
ATOM   1728  CA  LEU B 226      22.287 -52.961 -41.309  1.00 80.15           C  
ATOM   1729  C   LEU B 226      23.149 -52.270 -42.360  1.00 80.15           C  
ATOM   1730  O   LEU B 226      23.281 -52.763 -43.483  1.00 80.15           O  
ATOM   1731  CB  LEU B 226      20.905 -52.304 -41.252  1.00 80.15           C  
ATOM   1732  CG  LEU B 226      20.076 -52.358 -42.537  1.00 80.15           C  
ATOM   1733  CD1 LEU B 226      19.764 -53.804 -42.905  1.00 80.15           C  
ATOM   1734  CD2 LEU B 226      18.791 -51.552 -42.379  1.00 80.15           C  
ATOM   1735  N   CYS B 227      23.663 -51.164 -41.970  1.00 79.19           N  
ATOM   1736  CA  CYS B 227      24.535 -50.432 -42.883  1.00 79.19           C  
ATOM   1737  C   CYS B 227      25.740 -51.276 -43.282  1.00 79.19           C  
ATOM   1738  O   CYS B 227      26.096 -51.339 -44.459  1.00 79.19           O  
ATOM   1739  CB  CYS B 227      25.004 -49.126 -42.244  1.00 79.19           C  
ATOM   1740  SG  CYS B 227      25.804 -47.994 -43.403  1.00 79.19           S  
ATOM   1741  N   CYS B 228      26.301 -51.990 -42.351  1.00 77.26           N  
ATOM   1742  CA  CYS B 228      27.464 -52.832 -42.612  1.00 77.26           C  
ATOM   1743  C   CYS B 228      27.073 -54.064 -43.418  1.00 77.26           C  
ATOM   1744  O   CYS B 228      27.829 -54.511 -44.282  1.00 77.26           O  
ATOM   1745  CB  CYS B 228      28.124 -53.256 -41.301  1.00 77.26           C  
ATOM   1746  SG  CYS B 228      28.948 -51.906 -40.430  1.00 77.26           S  
ATOM   1747  N   GLY B 229      25.935 -54.525 -43.101  1.00 77.21           N  
ATOM   1748  CA  GLY B 229      25.453 -55.668 -43.861  1.00 77.21           C  
ATOM   1749  C   GLY B 229      25.214 -55.353 -45.326  1.00 77.21           C  
ATOM   1750  O   GLY B 229      25.545 -56.156 -46.201  1.00 77.21           O  
ATOM   1751  N   ILE B 230      24.713 -54.212 -45.599  1.00 76.16           N  
ATOM   1752  CA  ILE B 230      24.461 -53.779 -46.970  1.00 76.16           C  
ATOM   1753  C   ILE B 230      25.788 -53.526 -47.682  1.00 76.16           C  
ATOM   1754  O   ILE B 230      25.951 -53.884 -48.851  1.00 76.16           O  
ATOM   1755  CB  ILE B 230      23.581 -52.511 -47.010  1.00 76.16           C  
ATOM   1756  CG1 ILE B 230      22.188 -52.809 -46.443  1.00 76.16           C  
ATOM   1757  CG2 ILE B 230      23.486 -51.964 -48.438  1.00 76.16           C  
ATOM   1758  CD1 ILE B 230      21.352 -51.567 -46.169  1.00 76.16           C  
ATOM   1759  N   ARG B 231      26.709 -52.959 -46.991  1.00 73.62           N  
ATOM   1760  CA  ARG B 231      28.012 -52.661 -47.578  1.00 73.62           C  
ATOM   1761  C   ARG B 231      28.754 -53.942 -47.943  1.00 73.62           C  
ATOM   1762  O   ARG B 231      29.402 -54.015 -48.989  1.00 73.62           O  
ATOM   1763  CB  ARG B 231      28.857 -51.821 -46.618  1.00 73.62           C  
ATOM   1764  CG  ARG B 231      30.103 -51.227 -47.252  1.00 73.62           C  
ATOM   1765  CD  ARG B 231      30.868 -50.343 -46.276  1.00 73.62           C  
ATOM   1766  NE  ARG B 231      32.128 -50.956 -45.866  1.00 73.62           N  
ATOM   1767  CZ  ARG B 231      32.933 -50.476 -44.924  1.00 73.62           C  
ATOM   1768  NH1 ARG B 231      32.625 -49.362 -44.271  1.00 73.62           N  
ATOM   1769  NH2 ARG B 231      34.057 -51.114 -44.631  1.00 73.62           N  
ATOM   1770  N   ASN B 232      28.595 -54.882 -47.027  1.00 72.10           N  
ATOM   1771  CA  ASN B 232      29.289 -56.143 -47.266  1.00 72.10           C  
ATOM   1772  C   ASN B 232      28.628 -56.942 -48.386  1.00 72.10           C  
ATOM   1773  O   ASN B 232      29.294 -57.704 -49.088  1.00 72.10           O  
ATOM   1774  CB  ASN B 232      29.350 -56.975 -45.984  1.00 72.10           C  
ATOM   1775  CG  ASN B 232      30.643 -56.774 -45.218  1.00 72.10           C  
ATOM   1776  ND2 ASN B 232      30.721 -57.350 -44.025  1.00 72.10           N  
ATOM   1777  OD1 ASN B 232      31.564 -56.106 -45.696  1.00 72.10           O  
ATOM   1778  N   SER B 233      27.359 -56.780 -48.397  1.00 64.01           N  
ATOM   1779  CA  SER B 233      26.681 -57.511 -49.463  1.00 64.01           C  
ATOM   1780  C   SER B 233      26.964 -56.891 -50.827  1.00 64.01           C  
ATOM   1781  O   SER B 233      26.865 -57.565 -51.854  1.00 64.01           O  
ATOM   1782  CB  SER B 233      25.173 -57.546 -49.212  1.00 64.01           C  
ATOM   1783  OG  SER B 233      24.620 -56.243 -49.286  1.00 64.01           O  
ATOM   1784  N   SER B 234      27.127 -55.548 -50.809  1.00 56.60           N  
ATOM   1785  CA  SER B 234      27.420 -54.931 -52.099  1.00 56.60           C  
ATOM   1786  C   SER B 234      28.828 -55.275 -52.571  1.00 56.60           C  
ATOM   1787  O   SER B 234      29.139 -55.147 -53.758  1.00 56.60           O  
ATOM   1788  CB  SER B 234      27.259 -53.412 -52.015  1.00 56.60           C  
ATOM   1789  OG  SER B 234      28.426 -52.811 -51.481  1.00 56.60           O  
ATOM   1790  N   VAL B 235      29.745 -55.486 -51.678  1.00 51.24           N  
ATOM   1791  CA  VAL B 235      31.101 -55.798 -52.115  1.00 51.24           C  
ATOM   1792  C   VAL B 235      31.164 -57.239 -52.617  1.00 51.24           C  
ATOM   1793  O   VAL B 235      31.930 -57.551 -53.531  1.00 51.24           O  
ATOM   1794  CB  VAL B 235      32.126 -55.585 -50.979  1.00 51.24           C  
ATOM   1795  CG1 VAL B 235      33.528 -55.989 -51.432  1.00 51.24           C  
ATOM   1796  CG2 VAL B 235      32.111 -54.130 -50.513  1.00 51.24           C  
ATOM   1797  N   TYR B 236      30.356 -58.146 -52.075  1.00 39.15           N  
ATOM   1798  CA  TYR B 236      30.450 -59.458 -52.704  1.00 39.15           C  
ATOM   1799  C   TYR B 236      29.478 -59.575 -53.872  1.00 39.15           C  
ATOM   1800  O   TYR B 236      28.392 -58.991 -53.844  1.00 39.15           O  
ATOM   1801  CB  TYR B 236      30.174 -60.565 -51.683  1.00 39.15           C  
ATOM   1802  CG  TYR B 236      31.287 -60.758 -50.680  1.00 39.15           C  
ATOM   1803  CD1 TYR B 236      32.444 -61.455 -51.019  1.00 39.15           C  
ATOM   1804  CD2 TYR B 236      31.183 -60.243 -49.393  1.00 39.15           C  
ATOM   1805  CE1 TYR B 236      33.470 -61.636 -50.098  1.00 39.15           C  
ATOM   1806  CE2 TYR B 236      32.202 -60.418 -48.463  1.00 39.15           C  
ATOM   1807  CZ  TYR B 236      33.341 -61.114 -48.825  1.00 39.15           C  
ATOM   1808  OH  TYR B 236      34.354 -61.291 -47.909  1.00 39.15           O  
TER   
ATOM   1809  N   CYS C   1      -1.395 -10.190   2.109  1.00 90.97           N  
ATOM   1810  CA  CYS C   1      -0.945  -9.184   3.064  1.00 90.97           C  
ATOM   1811  C   CYS C   1      -1.879  -9.119   4.267  1.00 90.97           C  
ATOM   1812  O   CYS C   1      -1.514  -8.577   5.312  1.00 90.97           O  
ATOM   1813  CB  CYS C   1      -0.862  -7.812   2.397  1.00 90.97           C  
ATOM   1814  SG  CYS C   1       0.668  -7.543   1.475  1.00 90.97           S  
ATOM   1815  N   VAL C   2      -3.072  -9.712   4.170  1.00 94.89           N  
ATOM   1816  CA  VAL C   2      -4.097  -9.538   5.193  1.00 94.89           C  
ATOM   1817  C   VAL C   2      -3.707 -10.308   6.453  1.00 94.89           C  
ATOM   1818  O   VAL C   2      -4.128  -9.956   7.557  1.00 94.89           O  
ATOM   1819  CB  VAL C   2      -5.483 -10.000   4.692  1.00 94.89           C  
ATOM   1820  CG1 VAL C   2      -6.040  -9.021   3.660  1.00 94.89           C  
ATOM   1821  CG2 VAL C   2      -5.396 -11.408   4.106  1.00 94.89           C  
ATOM   1822  N   ILE C   3      -2.863 -11.286   6.315  1.00 94.95           N  
ATOM   1823  CA  ILE C   3      -2.434 -12.101   7.446  1.00 94.95           C  
ATOM   1824  C   ILE C   3      -1.547 -11.272   8.373  1.00 94.95           C  
ATOM   1825  O   ILE C   3      -1.301 -11.660   9.518  1.00 94.95           O  
ATOM   1826  CB  ILE C   3      -1.686 -13.369   6.979  1.00 94.95           C  
ATOM   1827  CG1 ILE C   3      -1.692 -14.431   8.084  1.00 94.95           C  
ATOM   1828  CG2 ILE C   3      -0.254 -13.025   6.558  1.00 94.95           C  
ATOM   1829  CD1 ILE C   3      -1.605 -15.861   7.568  1.00 94.95           C  
ATOM   1830  N   CYS C   4      -1.045 -10.203   7.894  1.00 95.84           N  
ATOM   1831  CA  CYS C   4      -0.210  -9.308   8.688  1.00 95.84           C  
ATOM   1832  C   CYS C   4      -1.044  -8.557   9.720  1.00 95.84           C  
ATOM   1833  O   CYS C   4      -0.498  -7.946  10.640  1.00 95.84           O  
ATOM   1834  CB  CYS C   4       0.518  -8.312   7.786  1.00 95.84           C  
ATOM   1835  SG  CYS C   4       1.672  -9.086   6.630  1.00 95.84           S  
ATOM   1836  N   ASP C   5      -2.289  -8.504   9.647  1.00 95.49           N  
ATOM   1837  CA  ASP C   5      -3.201  -7.939  10.639  1.00 95.49           C  
ATOM   1838  C   ASP C   5      -3.467  -8.932  11.768  1.00 95.49           C  
ATOM   1839  O   ASP C   5      -3.979 -10.029  11.530  1.00 95.49           O  
ATOM   1840  CB  ASP C   5      -4.519  -7.525   9.980  1.00 95.49           C  
ATOM   1841  CG  ASP C   5      -5.392  -6.676  10.887  1.00 95.49           C  
ATOM   1842  OD1 ASP C   5      -5.309  -6.821  12.126  1.00 95.49           O  
ATOM   1843  OD2 ASP C   5      -6.173  -5.856  10.358  1.00 95.49           O  
ATOM   1844  N   PRO C   6      -3.176  -8.540  12.971  1.00 94.00           N  
ATOM   1845  CA  PRO C   6      -3.393  -9.441  14.106  1.00 94.00           C  
ATOM   1846  C   PRO C   6      -4.850  -9.876  14.243  1.00 94.00           C  
ATOM   1847  O   PRO C   6      -5.127 -10.979  14.721  1.00 94.00           O  
ATOM   1848  CB  PRO C   6      -2.958  -8.603  15.311  1.00 94.00           C  
ATOM   1849  CG  PRO C   6      -2.044  -7.565  14.743  1.00 94.00           C  
ATOM   1850  CD  PRO C   6      -2.464  -7.280  13.330  1.00 94.00           C  
ATOM   1851  N   SER C   7      -5.784  -9.030  13.912  1.00 95.40           N  
ATOM   1852  CA  SER C   7      -7.199  -9.375  14.000  1.00 95.40           C  
ATOM   1853  C   SER C   7      -7.535 -10.565  13.107  1.00 95.40           C  
ATOM   1854  O   SER C   7      -8.369 -11.400  13.465  1.00 95.40           O  
ATOM   1855  CB  SER C   7      -8.069  -8.177  13.614  1.00 95.40           C  
ATOM   1856  OG  SER C   7      -7.823  -7.078  14.475  1.00 95.40           O  
ATOM   1857  N   VAL C   8      -6.891 -10.642  11.983  1.00 96.26           N  
ATOM   1858  CA  VAL C   8      -7.120 -11.747  11.057  1.00 96.26           C  
ATOM   1859  C   VAL C   8      -6.563 -13.040  11.648  1.00 96.26           C  
ATOM   1860  O   VAL C   8      -7.221 -14.083  11.607  1.00 96.26           O  
ATOM   1861  CB  VAL C   8      -6.481 -11.473   9.678  1.00 96.26           C  
ATOM   1862  CG1 VAL C   8      -6.559 -12.714   8.789  1.00 96.26           C  
ATOM   1863  CG2 VAL C   8      -7.161 -10.285   9.002  1.00 96.26           C  
ATOM   1864  N   VAL C   9      -5.414 -12.990  12.233  1.00 95.39           N  
ATOM   1865  CA  VAL C   9      -4.786 -14.151  12.856  1.00 95.39           C  
ATOM   1866  C   VAL C   9      -5.662 -14.662  13.998  1.00 95.39           C  
ATOM   1867  O   VAL C   9      -5.885 -15.867  14.126  1.00 95.39           O  
ATOM   1868  CB  VAL C   9      -3.371 -13.818  13.377  1.00 95.39           C  
ATOM   1869  CG1 VAL C   9      -2.760 -15.025  14.087  1.00 95.39           C  
ATOM   1870  CG2 VAL C   9      -2.474 -13.359  12.229  1.00 95.39           C  
ATOM   1871  N   LEU C  10      -6.161 -13.728  14.768  1.00 94.36           N  
ATOM   1872  CA  LEU C  10      -7.028 -14.088  15.883  1.00 94.36           C  
ATOM   1873  C   LEU C  10      -8.319 -14.727  15.382  1.00 94.36           C  
ATOM   1874  O   LEU C  10      -8.811 -15.690  15.975  1.00 94.36           O  
ATOM   1875  CB  LEU C  10      -7.351 -12.855  16.731  1.00 94.36           C  
ATOM   1876  CG  LEU C  10      -6.224 -12.332  17.623  1.00 94.36           C  
ATOM   1877  CD1 LEU C  10      -6.626 -11.007  18.262  1.00 94.36           C  
ATOM   1878  CD2 LEU C  10      -5.865 -13.360  18.691  1.00 94.36           C  
ATOM   1879  N   ALA C  11      -8.890 -14.177  14.336  1.00 94.75           N  
ATOM   1880  CA  ALA C  11     -10.119 -14.726  13.769  1.00 94.75           C  
ATOM   1881  C   ALA C  11      -9.899 -16.146  13.254  1.00 94.75           C  
ATOM   1882  O   ALA C  11     -10.773 -17.005  13.391  1.00 94.75           O  
ATOM   1883  CB  ALA C  11     -10.634 -13.830  12.646  1.00 94.75           C  
ATOM   1884  N   LEU C  12      -8.741 -16.413  12.666  1.00 95.22           N  
ATOM   1885  CA  LEU C  12      -8.424 -17.747  12.169  1.00 95.22           C  
ATOM   1886  C   LEU C  12      -8.253 -18.730  13.323  1.00 95.22           C  
ATOM   1887  O   LEU C  12      -8.688 -19.881  13.234  1.00 95.22           O  
ATOM   1888  CB  LEU C  12      -7.151 -17.716  11.319  1.00 95.22           C  
ATOM   1889  CG  LEU C  12      -7.241 -16.960   9.992  1.00 95.22           C  
ATOM   1890  CD1 LEU C  12      -5.909 -17.026   9.253  1.00 95.22           C  
ATOM   1891  CD2 LEU C  12      -8.366 -17.524   9.130  1.00 95.22           C  
ATOM   1892  N   LYS C  13      -7.686 -18.277  14.425  1.00 94.33           N  
ATOM   1893  CA  LYS C  13      -7.559 -19.113  15.615  1.00 94.33           C  
ATOM   1894  C   LYS C  13      -8.928 -19.433  16.210  1.00 94.33           C  
ATOM   1895  O   LYS C  13      -9.181 -20.566  16.626  1.00 94.33           O  
ATOM   1896  CB  LYS C  13      -6.679 -18.428  16.661  1.00 94.33           C  
ATOM   1897  CG  LYS C  13      -5.197 -18.423  16.317  1.00 94.33           C  
ATOM   1898  CD  LYS C  13      -4.364 -17.830  17.445  1.00 94.33           C  
ATOM   1899  CE  LYS C  13      -2.886 -17.780  17.083  1.00 94.33           C  
ATOM   1900  NZ  LYS C  13      -2.072 -17.143  18.161  1.00 94.33           N  
ATOM   1901  N   SER C  14      -9.722 -18.426  16.258  1.00 94.26           N  
ATOM   1902  CA  SER C  14     -11.077 -18.627  16.762  1.00 94.26           C  
ATOM   1903  C   SER C  14     -11.862 -19.583  15.871  1.00 94.26           C  
ATOM   1904  O   SER C  14     -12.650 -20.393  16.364  1.00 94.26           O  
ATOM   1905  CB  SER C  14     -11.813 -17.291  16.865  1.00 94.26           C  
ATOM   1906  OG  SER C  14     -13.150 -17.486  17.295  1.00 94.26           O  
ATOM   1907  N   LEU C  15     -11.703 -19.478  14.578  1.00 95.56           N  
ATOM   1908  CA  LEU C  15     -12.335 -20.400  13.640  1.00 95.56           C  
ATOM   1909  C   LEU C  15     -11.941 -21.842  13.946  1.00 95.56           C  
ATOM   1910  O   LEU C  15     -12.795 -22.732  13.961  1.00 95.56           O  
ATOM   1911  CB  LEU C  15     -11.950 -20.048  12.201  1.00 95.56           C  
ATOM   1912  CG  LEU C  15     -12.594 -20.892  11.101  1.00 95.56           C  
ATOM   1913  CD1 LEU C  15     -14.090 -20.604  11.019  1.00 95.56           C  
ATOM   1914  CD2 LEU C  15     -11.919 -20.629   9.759  1.00 95.56           C  
ATOM   1915  N   GLU C  16     -10.712 -22.041  14.265  1.00 95.28           N  
ATOM   1916  CA  GLU C  16     -10.182 -23.372  14.545  1.00 95.28           C  
ATOM   1917  C   GLU C  16     -10.664 -23.885  15.899  1.00 95.28           C  
ATOM   1918  O   GLU C  16     -11.175 -25.002  15.999  1.00 95.28           O  
ATOM   1919  CB  GLU C  16      -8.651 -23.361  14.501  1.00 95.28           C  
ATOM   1920  CG  GLU C  16      -8.019 -24.716  14.784  1.00 95.28           C  
ATOM   1921  CD  GLU C  16      -6.498 -24.678  14.796  1.00 95.28           C  
ATOM   1922  OE1 GLU C  16      -5.864 -25.757  14.785  1.00 95.28           O  
ATOM   1923  OE2 GLU C  16      -5.938 -23.560  14.816  1.00 95.28           O  
ATOM   1924  N   LYS C  17     -10.615 -23.079  16.976  1.00 94.06           N  
ATOM   1925  CA  LYS C  17     -10.856 -23.505  18.352  1.00 94.06           C  
ATOM   1926  C   LYS C  17     -12.346 -23.480  18.681  1.00 94.06           C  
ATOM   1927  O   LYS C  17     -12.849 -24.367  19.373  1.00 94.06           O  
ATOM   1928  CB  LYS C  17     -10.088 -22.617  19.331  1.00 94.06           C  
ATOM   1929  CG  LYS C  17      -8.576 -22.765  19.245  1.00 94.06           C  
ATOM   1930  CD  LYS C  17      -7.882 -22.120  20.438  1.00 94.06           C  
ATOM   1931  CE  LYS C  17      -6.374 -22.319  20.384  1.00 94.06           C  
ATOM   1932  NZ  LYS C  17      -5.695 -21.745  21.584  1.00 94.06           N  
ATOM   1933  N   ASP C  18     -13.018 -22.522  18.105  1.00 94.06           N  
ATOM   1934  CA  ASP C  18     -14.387 -22.293  18.554  1.00 94.06           C  
ATOM   1935  C   ASP C  18     -15.395 -22.784  17.517  1.00 94.06           C  
ATOM   1936  O   ASP C  18     -16.394 -23.417  17.867  1.00 94.06           O  
ATOM   1937  CB  ASP C  18     -14.615 -20.808  18.846  1.00 94.06           C  
ATOM   1938  CG  ASP C  18     -13.686 -20.265  19.918  1.00 94.06           C  
ATOM   1939  OD1 ASP C  18     -13.330 -21.014  20.853  1.00 94.06           O  
ATOM   1940  OD2 ASP C  18     -13.308 -19.077  19.827  1.00 94.06           O  
ATOM   1941  N   TYR C  19     -15.156 -22.617  16.273  1.00 94.43           N  
ATOM   1942  CA  TYR C  19     -16.176 -22.874  15.263  1.00 94.43           C  
ATOM   1943  C   TYR C  19     -16.029 -24.276  14.685  1.00 94.43           C  
ATOM   1944  O   TYR C  19     -17.016 -25.003  14.547  1.00 94.43           O  
ATOM   1945  CB  TYR C  19     -16.094 -21.835  14.140  1.00 94.43           C  
ATOM   1946  CG  TYR C  19     -17.325 -21.789  13.266  1.00 94.43           C  
ATOM   1947  CD1 TYR C  19     -17.341 -22.412  12.020  1.00 94.43           C  
ATOM   1948  CD2 TYR C  19     -18.471 -21.122  13.683  1.00 94.43           C  
ATOM   1949  CE1 TYR C  19     -18.471 -22.371  11.210  1.00 94.43           C  
ATOM   1950  CE2 TYR C  19     -19.607 -21.074  12.881  1.00 94.43           C  
ATOM   1951  CZ  TYR C  19     -19.597 -21.700  11.649  1.00 94.43           C  
ATOM   1952  OH  TYR C  19     -20.719 -21.656  10.851  1.00 94.43           O  
ATOM   1953  N   LEU C  20     -14.889 -24.759  14.426  1.00 93.73           N  
ATOM   1954  CA  LEU C  20     -14.656 -26.010  13.713  1.00 93.73           C  
ATOM   1955  C   LEU C  20     -15.163 -27.199  14.522  1.00 93.73           C  
ATOM   1956  O   LEU C  20     -15.801 -28.101  13.974  1.00 93.73           O  
ATOM   1957  CB  LEU C  20     -13.166 -26.182  13.407  1.00 93.73           C  
ATOM   1958  CG  LEU C  20     -12.601 -25.319  12.278  1.00 93.73           C  
ATOM   1959  CD1 LEU C  20     -11.189 -25.772  11.921  1.00 93.73           C  
ATOM   1960  CD2 LEU C  20     -13.510 -25.374  11.055  1.00 93.73           C  
ATOM   1961  N   PRO C  21     -14.882 -27.350  15.865  1.00 93.23           N  
ATOM   1962  CA  PRO C  21     -15.310 -28.528  16.623  1.00 93.23           C  
ATOM   1963  C   PRO C  21     -16.813 -28.780  16.525  1.00 93.23           C  
ATOM   1964  O   PRO C  21     -17.247 -29.933  16.475  1.00 93.23           O  
ATOM   1965  CB  PRO C  21     -14.905 -28.189  18.060  1.00 93.23           C  
ATOM   1966  CG  PRO C  21     -13.729 -27.278  17.921  1.00 93.23           C  
ATOM   1967  CD  PRO C  21     -13.939 -26.408  16.714  1.00 93.23           C  
ATOM   1968  N   GLY C  22     -17.654 -27.812  16.252  1.00 93.01           N  
ATOM   1969  CA  GLY C  22     -19.095 -27.987  16.177  1.00 93.01           C  
ATOM   1970  C   GLY C  22     -19.624 -27.968  14.755  1.00 93.01           C  
ATOM   1971  O   GLY C  22     -20.810 -28.212  14.526  1.00 93.01           O  
ATOM   1972  N   HIS C  23     -18.750 -27.819  13.779  1.00 93.39           N  
ATOM   1973  CA  HIS C  23     -19.291 -27.571  12.448  1.00 93.39           C  
ATOM   1974  C   HIS C  23     -18.575 -28.412  11.396  1.00 93.39           C  
ATOM   1975  O   HIS C  23     -18.946 -28.391  10.220  1.00 93.39           O  
ATOM   1976  CB  HIS C  23     -19.185 -26.086  12.094  1.00 93.39           C  
ATOM   1977  CG  HIS C  23     -20.039 -25.204  12.949  1.00 93.39           C  
ATOM   1978  CD2 HIS C  23     -21.211 -24.579  12.688  1.00 93.39           C  
ATOM   1979  ND1 HIS C  23     -19.706 -24.877  14.246  1.00 93.39           N  
ATOM   1980  CE1 HIS C  23     -20.641 -24.087  14.747  1.00 93.39           C  
ATOM   1981  NE2 HIS C  23     -21.566 -23.891  13.823  1.00 93.39           N  
ATOM   1982  N   LEU C  24     -17.540 -29.162  11.772  1.00 90.17           N  
ATOM   1983  CA  LEU C  24     -16.789 -30.043  10.884  1.00 90.17           C  
ATOM   1984  C   LEU C  24     -16.223 -31.234  11.650  1.00 90.17           C  
ATOM   1985  O   LEU C  24     -15.958 -31.136  12.851  1.00 90.17           O  
ATOM   1986  CB  LEU C  24     -15.655 -29.276  10.201  1.00 90.17           C  
ATOM   1987  CG  LEU C  24     -15.012 -29.952   8.988  1.00 90.17           C  
ATOM   1988  CD1 LEU C  24     -16.004 -30.018   7.832  1.00 90.17           C  
ATOM   1989  CD2 LEU C  24     -13.745 -29.212   8.572  1.00 90.17           C  
ATOM   1990  N   ASP C  25     -16.118 -32.344  10.994  1.00 90.21           N  
ATOM   1991  CA  ASP C  25     -15.560 -33.551  11.596  1.00 90.21           C  
ATOM   1992  C   ASP C  25     -14.114 -33.329  12.033  1.00 90.21           C  
ATOM   1993  O   ASP C  25     -13.343 -32.670  11.333  1.00 90.21           O  
ATOM   1994  CB  ASP C  25     -15.639 -34.724  10.616  1.00 90.21           C  
ATOM   1995  CG  ASP C  25     -17.051 -35.255  10.440  1.00 90.21           C  
ATOM   1996  OD1 ASP C  25     -17.894 -35.060  11.343  1.00 90.21           O  
ATOM   1997  OD2 ASP C  25     -17.323 -35.878   9.390  1.00 90.21           O  
ATOM   1998  N   ALA C  26     -13.701 -33.822  13.187  1.00 89.83           N  
ATOM   1999  CA  ALA C  26     -12.396 -33.616  13.809  1.00 89.83           C  
ATOM   2000  C   ALA C  26     -11.272 -34.094  12.894  1.00 89.83           C  
ATOM   2001  O   ALA C  26     -10.176 -33.527  12.900  1.00 89.83           O  
ATOM   2002  CB  ALA C  26     -12.327 -34.337  15.153  1.00 89.83           C  
ATOM   2003  N   LYS C  27     -11.596 -35.052  12.055  1.00 86.58           N  
ATOM   2004  CA  LYS C  27     -10.566 -35.626  11.192  1.00 86.58           C  
ATOM   2005  C   LYS C  27     -10.124 -34.628  10.126  1.00 86.58           C  
ATOM   2006  O   LYS C  27      -9.021 -34.738   9.585  1.00 86.58           O  
ATOM   2007  CB  LYS C  27     -11.074 -36.908  10.531  1.00 86.58           C  
ATOM   2008  CG  LYS C  27     -12.313 -36.712   9.669  1.00 86.58           C  
ATOM   2009  CD  LYS C  27     -12.800 -38.032   9.084  1.00 86.58           C  
ATOM   2010  CE  LYS C  27     -14.042 -37.837   8.224  1.00 86.58           C  
ATOM   2011  NZ  LYS C  27     -14.489 -39.118   7.599  1.00 86.58           N  
ATOM   2012  N   HIS C  28     -10.984 -33.647   9.851  1.00 84.89           N  
ATOM   2013  CA  HIS C  28     -10.708 -32.706   8.771  1.00 84.89           C  
ATOM   2014  C   HIS C  28     -10.204 -31.374   9.317  1.00 84.89           C  
ATOM   2015  O   HIS C  28      -9.863 -30.473   8.548  1.00 84.89           O  
ATOM   2016  CB  HIS C  28     -11.959 -32.485   7.920  1.00 84.89           C  
ATOM   2017  CG  HIS C  28     -12.430 -33.718   7.216  1.00 84.89           C  
ATOM   2018  CD2 HIS C  28     -13.616 -34.372   7.264  1.00 84.89           C  
ATOM   2019  ND1 HIS C  28     -11.637 -34.423   6.338  1.00 84.89           N  
ATOM   2020  CE1 HIS C  28     -12.315 -35.459   5.875  1.00 84.89           C  
ATOM   2021  NE2 HIS C  28     -13.519 -35.451   6.421  1.00 84.89           N  
ATOM   2022  N   HIS C  29     -10.115 -31.251  10.657  1.00 88.66           N  
ATOM   2023  CA  HIS C  29      -9.806 -29.959  11.262  1.00 88.66           C  
ATOM   2024  C   HIS C  29      -8.421 -29.474  10.849  1.00 88.66           C  
ATOM   2025  O   HIS C  29      -8.269 -28.347  10.373  1.00 88.66           O  
ATOM   2026  CB  HIS C  29      -9.899 -30.045  12.786  1.00 88.66           C  
ATOM   2027  CG  HIS C  29     -11.303 -30.110  13.299  1.00 88.66           C  
ATOM   2028  CD2 HIS C  29     -12.478 -30.295  12.651  1.00 88.66           C  
ATOM   2029  ND1 HIS C  29     -11.615 -29.971  14.634  1.00 88.66           N  
ATOM   2030  CE1 HIS C  29     -12.925 -30.070  14.786  1.00 88.66           C  
ATOM   2031  NE2 HIS C  29     -13.473 -30.266  13.599  1.00 88.66           N  
ATOM   2032  N   LYS C  30      -7.450 -30.334  10.988  1.00 87.63           N  
ATOM   2033  CA  LYS C  30      -6.069 -29.953  10.702  1.00 87.63           C  
ATOM   2034  C   LYS C  30      -5.882 -29.638   9.220  1.00 87.63           C  
ATOM   2035  O   LYS C  30      -5.301 -28.610   8.868  1.00 87.63           O  
ATOM   2036  CB  LYS C  30      -5.107 -31.064  11.127  1.00 87.63           C  
ATOM   2037  CG  LYS C  30      -3.638 -30.672  11.050  1.00 87.63           C  
ATOM   2038  CD  LYS C  30      -2.734 -31.800  11.531  1.00 87.63           C  
ATOM   2039  CE  LYS C  30      -1.262 -31.428  11.407  1.00 87.63           C  
ATOM   2040  NZ  LYS C  30      -0.370 -32.552  11.821  1.00 87.63           N  
ATOM   2041  N   ALA C  31      -6.397 -30.480   8.387  1.00 82.36           N  
ATOM   2042  CA  ALA C  31      -6.273 -30.284   6.945  1.00 82.36           C  
ATOM   2043  C   ALA C  31      -6.993 -29.014   6.500  1.00 82.36           C  
ATOM   2044  O   ALA C  31      -6.488 -28.270   5.656  1.00 82.36           O  
ATOM   2045  CB  ALA C  31      -6.824 -31.494   6.194  1.00 82.36           C  
ATOM   2046  N   MET C  32      -8.146 -28.767   7.069  1.00 85.74           N  
ATOM   2047  CA  MET C  32      -8.935 -27.585   6.737  1.00 85.74           C  
ATOM   2048  C   MET C  32      -8.187 -26.309   7.108  1.00 85.74           C  
ATOM   2049  O   MET C  32      -8.077 -25.389   6.296  1.00 85.74           O  
ATOM   2050  CB  MET C  32     -10.288 -27.623   7.450  1.00 85.74           C  
ATOM   2051  CG  MET C  32     -11.194 -26.450   7.109  1.00 85.74           C  
ATOM   2052  SD  MET C  32     -12.919 -26.706   7.678  1.00 85.74           S  
ATOM   2053  CE  MET C  32     -13.706 -25.223   6.991  1.00 85.74           C  
ATOM   2054  N   MET C  33      -7.672 -26.324   8.291  1.00 90.87           N  
ATOM   2055  CA  MET C  33      -6.999 -25.119   8.771  1.00 90.87           C  
ATOM   2056  C   MET C  33      -5.724 -24.855   7.978  1.00 90.87           C  
ATOM   2057  O   MET C  33      -5.380 -23.702   7.713  1.00 90.87           O  
ATOM   2058  CB  MET C  33      -6.672 -25.242  10.260  1.00 90.87           C  
ATOM   2059  CG  MET C  33      -7.886 -25.113  11.167  1.00 90.87           C  
ATOM   2060  SD  MET C  33      -8.885 -23.619  10.795  1.00 90.87           S  
ATOM   2061  CE  MET C  33      -7.633 -22.329  11.039  1.00 90.87           C  
ATOM   2062  N   GLU C  34      -5.009 -25.859   7.660  1.00 86.90           N  
ATOM   2063  CA  GLU C  34      -3.823 -25.697   6.825  1.00 86.90           C  
ATOM   2064  C   GLU C  34      -4.174 -25.056   5.485  1.00 86.90           C  
ATOM   2065  O   GLU C  34      -3.468 -24.161   5.015  1.00 86.90           O  
ATOM   2066  CB  GLU C  34      -3.135 -27.046   6.599  1.00 86.90           C  
ATOM   2067  CG  GLU C  34      -2.350 -27.546   7.802  1.00 86.90           C  
ATOM   2068  CD  GLU C  34      -1.753 -28.929   7.597  1.00 86.90           C  
ATOM   2069  OE1 GLU C  34      -1.050 -29.428   8.505  1.00 86.90           O  
ATOM   2070  OE2 GLU C  34      -1.991 -29.519   6.520  1.00 86.90           O  
ATOM   2071  N   ARG C  35      -5.266 -25.465   4.941  1.00 83.97           N  
ATOM   2072  CA  ARG C  35      -5.699 -24.941   3.650  1.00 83.97           C  
ATOM   2073  C   ARG C  35      -6.185 -23.500   3.779  1.00 83.97           C  
ATOM   2074  O   ARG C  35      -5.924 -22.671   2.905  1.00 83.97           O  
ATOM   2075  CB  ARG C  35      -6.805 -25.816   3.056  1.00 83.97           C  
ATOM   2076  CG  ARG C  35      -6.310 -27.145   2.508  1.00 83.97           C  
ATOM   2077  CD  ARG C  35      -7.443 -27.958   1.896  1.00 83.97           C  
ATOM   2078  NE  ARG C  35      -6.949 -29.176   1.261  1.00 83.97           N  
ATOM   2079  CZ  ARG C  35      -7.705 -30.222   0.935  1.00 83.97           C  
ATOM   2080  NH1 ARG C  35      -9.011 -30.217   1.180  1.00 83.97           N  
ATOM   2081  NH2 ARG C  35      -7.152 -31.279   0.359  1.00 83.97           N  
ATOM   2082  N   VAL C  36      -6.892 -23.273   4.818  1.00 89.82           N  
ATOM   2083  CA  VAL C  36      -7.385 -21.921   5.062  1.00 89.82           C  
ATOM   2084  C   VAL C  36      -6.208 -20.968   5.256  1.00 89.82           C  
ATOM   2085  O   VAL C  36      -6.171 -19.889   4.660  1.00 89.82           O  
ATOM   2086  CB  VAL C  36      -8.320 -21.872   6.291  1.00 89.82           C  
ATOM   2087  CG1 VAL C  36      -8.604 -20.426   6.695  1.00 89.82           C  
ATOM   2088  CG2 VAL C  36      -9.624 -22.614   5.999  1.00 89.82           C  
ATOM   2089  N   GLU C  37      -5.269 -21.358   6.056  1.00 91.06           N  
ATOM   2090  CA  GLU C  37      -4.095 -20.527   6.306  1.00 91.06           C  
ATOM   2091  C   GLU C  37      -3.306 -20.286   5.023  1.00 91.06           C  
ATOM   2092  O   GLU C  37      -2.848 -19.170   4.770  1.00 91.06           O  
ATOM   2093  CB  GLU C  37      -3.196 -21.171   7.364  1.00 91.06           C  
ATOM   2094  CG  GLU C  37      -3.742 -21.070   8.780  1.00 91.06           C  
ATOM   2095  CD  GLU C  37      -2.830 -21.697   9.822  1.00 91.06           C  
ATOM   2096  OE1 GLU C  37      -3.166 -21.655  11.028  1.00 91.06           O  
ATOM   2097  OE2 GLU C  37      -1.770 -22.234   9.430  1.00 91.06           O  
ATOM   2098  N   ASN C  38      -3.167 -21.297   4.242  1.00 86.32           N  
ATOM   2099  CA  ASN C  38      -2.467 -21.153   2.971  1.00 86.32           C  
ATOM   2100  C   ASN C  38      -3.226 -20.237   2.014  1.00 86.32           C  
ATOM   2101  O   ASN C  38      -2.616 -19.453   1.286  1.00 86.32           O  
ATOM   2102  CB  ASN C  38      -2.238 -22.522   2.325  1.00 86.32           C  
ATOM   2103  CG  ASN C  38      -1.166 -23.328   3.033  1.00 86.32           C  
ATOM   2104  ND2 ASN C  38      -1.156 -24.634   2.798  1.00 86.32           N  
ATOM   2105  OD1 ASN C  38      -0.355 -22.781   3.785  1.00 86.32           O  
ATOM   2106  N   ALA C  39      -4.504 -20.377   2.001  1.00 86.84           N  
ATOM   2107  CA  ALA C  39      -5.329 -19.530   1.142  1.00 86.84           C  
ATOM   2108  C   ALA C  39      -5.200 -18.061   1.533  1.00 86.84           C  
ATOM   2109  O   ALA C  39      -5.116 -17.187   0.668  1.00 86.84           O  
ATOM   2110  CB  ALA C  39      -6.790 -19.969   1.208  1.00 86.84           C  
ATOM   2111  N   VAL C  40      -5.174 -17.836   2.833  1.00 92.20           N  
ATOM   2112  CA  VAL C  40      -5.062 -16.466   3.323  1.00 92.20           C  
ATOM   2113  C   VAL C  40      -3.662 -15.927   3.036  1.00 92.20           C  
ATOM   2114  O   VAL C  40      -3.504 -14.766   2.652  1.00 92.20           O  
ATOM   2115  CB  VAL C  40      -5.367 -16.378   4.836  1.00 92.20           C  
ATOM   2116  CG1 VAL C  40      -5.085 -14.972   5.362  1.00 92.20           C  
ATOM   2117  CG2 VAL C  40      -6.817 -16.774   5.111  1.00 92.20           C  
ATOM   2118  N   LYS C  41      -2.683 -16.721   3.236  1.00 88.99           N  
ATOM   2119  CA  LYS C  41      -1.316 -16.320   2.915  1.00 88.99           C  
ATOM   2120  C   LYS C  41      -1.165 -16.030   1.425  1.00 88.99           C  
ATOM   2121  O   LYS C  41      -0.366 -15.177   1.032  1.00 88.99           O  
ATOM   2122  CB  LYS C  41      -0.325 -17.405   3.341  1.00 88.99           C  
ATOM   2123  CG  LYS C  41      -0.024 -17.416   4.832  1.00 88.99           C  
ATOM   2124  CD  LYS C  41       0.952 -18.529   5.197  1.00 88.99           C  
ATOM   2125  CE  LYS C  41       1.158 -18.621   6.702  1.00 88.99           C  
ATOM   2126  NZ  LYS C  41       2.045 -19.765   7.070  1.00 88.99           N  
ATOM   2127  N   ASP C  42      -1.976 -16.707   0.636  1.00 86.39           N  
ATOM   2128  CA  ASP C  42      -1.918 -16.559  -0.814  1.00 86.39           C  
ATOM   2129  C   ASP C  42      -2.403 -15.176  -1.245  1.00 86.39           C  
ATOM   2130  O   ASP C  42      -2.242 -14.789  -2.404  1.00 86.39           O  
ATOM   2131  CB  ASP C  42      -2.750 -17.644  -1.500  1.00 86.39           C  
ATOM   2132  CG  ASP C  42      -2.391 -17.832  -2.963  1.00 86.39           C  
ATOM   2133  OD1 ASP C  42      -1.190 -17.789  -3.306  1.00 86.39           O  
ATOM   2134  OD2 ASP C  42      -3.318 -18.024  -3.780  1.00 86.39           O  
ATOM   2135  N   PHE C  43      -2.942 -14.416  -0.358  1.00 89.56           N  
ATOM   2136  CA  PHE C  43      -3.388 -13.058  -0.644  1.00 89.56           C  
ATOM   2137  C   PHE C  43      -2.212 -12.178  -1.056  1.00 89.56           C  
ATOM   2138  O   PHE C  43      -2.404 -11.116  -1.651  1.00 89.56           O  
ATOM   2139  CB  PHE C  43      -4.094 -12.453   0.574  1.00 89.56           C  
ATOM   2140  CG  PHE C  43      -5.558 -12.793   0.657  1.00 89.56           C  
ATOM   2141  CD1 PHE C  43      -6.504 -11.803   0.888  1.00 89.56           C  
ATOM   2142  CD2 PHE C  43      -5.987 -14.105   0.505  1.00 89.56           C  
ATOM   2143  CE1 PHE C  43      -7.860 -12.115   0.966  1.00 89.56           C  
ATOM   2144  CE2 PHE C  43      -7.340 -14.425   0.581  1.00 89.56           C  
ATOM   2145  CZ  PHE C  43      -8.274 -13.429   0.813  1.00 89.56           C  
ATOM   2146  N   GLN C  44      -1.067 -12.606  -0.666  1.00 86.22           N  
ATOM   2147  CA  GLN C  44       0.118 -11.829  -1.011  1.00 86.22           C  
ATOM   2148  C   GLN C  44       0.543 -12.087  -2.453  1.00 86.22           C  
ATOM   2149  O   GLN C  44       1.288 -11.296  -3.037  1.00 86.22           O  
ATOM   2150  CB  GLN C  44       1.269 -12.153  -0.059  1.00 86.22           C  
ATOM   2151  CG  GLN C  44       1.744 -13.598  -0.136  1.00 86.22           C  
ATOM   2152  CD  GLN C  44       2.893 -13.891   0.809  1.00 86.22           C  
ATOM   2153  NE2 GLN C  44       2.952 -15.120   1.310  1.00 86.22           N  
ATOM   2154  OE1 GLN C  44       3.722 -13.018   1.087  1.00 86.22           O  
ATOM   2155  N   GLU C  45       0.130 -13.199  -3.011  1.00 81.94           N  
ATOM   2156  CA  GLU C  45       0.472 -13.538  -4.389  1.00 81.94           C  
ATOM   2157  C   GLU C  45      -0.562 -12.985  -5.365  1.00 81.94           C  
ATOM   2158  O   GLU C  45      -1.484 -13.696  -5.771  1.00 81.94           O  
ATOM   2159  CB  GLU C  45       0.594 -15.055  -4.555  1.00 81.94           C  
ATOM   2160  CG  GLU C  45       1.629 -15.692  -3.640  1.00 81.94           C  
ATOM   2161  CD  GLU C  45       3.060 -15.326  -4.005  1.00 81.94           C  
ATOM   2162  OE1 GLU C  45       3.969 -15.520  -3.166  1.00 81.94           O  
ATOM   2163  OE2 GLU C  45       3.272 -14.840  -5.138  1.00 81.94           O  
ATOM   2164  N   LEU C  46      -0.344 -11.777  -5.684  1.00 79.97           N  
ATOM   2165  CA  LEU C  46      -1.298 -11.082  -6.542  1.00 79.97           C  
ATOM   2166  C   LEU C  46      -0.707 -10.842  -7.927  1.00 79.97           C  
ATOM   2167  O   LEU C  46       0.502 -10.649  -8.066  1.00 79.97           O  
ATOM   2168  CB  LEU C  46      -1.714  -9.750  -5.914  1.00 79.97           C  
ATOM   2169  CG  LEU C  46      -2.386  -9.828  -4.541  1.00 79.97           C  
ATOM   2170  CD1 LEU C  46      -2.560  -8.431  -3.956  1.00 79.97           C  
ATOM   2171  CD2 LEU C  46      -3.729 -10.542  -4.643  1.00 79.97           C  
ATOM   2172  N   SER C  47      -1.351 -11.170  -8.940  1.00 71.13           N  
ATOM   2173  CA  SER C  47      -1.009 -10.753 -10.296  1.00 71.13           C  
ATOM   2174  C   SER C  47      -1.876  -9.583 -10.750  1.00 71.13           C  
ATOM   2175  O   SER C  47      -3.067  -9.755 -11.022  1.00 71.13           O  
ATOM   2176  CB  SER C  47      -1.164 -11.920 -11.272  1.00 71.13           C  
ATOM   2177  OG  SER C  47      -2.473 -12.457 -11.209  1.00 71.13           O  
ATOM   2178  N   LEU C  48      -1.219  -8.440 -10.672  1.00 69.94           N  
ATOM   2179  CA  LEU C  48      -1.971  -7.247 -11.046  1.00 69.94           C  
ATOM   2180  C   LEU C  48      -1.899  -7.010 -12.551  1.00 69.94           C  
ATOM   2181  O   LEU C  48      -0.911  -7.372 -13.195  1.00 69.94           O  
ATOM   2182  CB  LEU C  48      -1.440  -6.021 -10.299  1.00 69.94           C  
ATOM   2183  CG  LEU C  48      -1.474  -6.092  -8.772  1.00 69.94           C  
ATOM   2184  CD1 LEU C  48      -0.669  -4.944  -8.170  1.00 69.94           C  
ATOM   2185  CD2 LEU C  48      -2.914  -6.062  -8.268  1.00 69.94           C  
ATOM   2186  N   ASN C  49      -2.987  -6.937 -13.247  1.00 59.71           N  
ATOM   2187  CA  ASN C  49      -3.153  -6.819 -14.691  1.00 59.71           C  
ATOM   2188  C   ASN C  49      -2.216  -5.769 -15.279  1.00 59.71           C  
ATOM   2189  O   ASN C  49      -1.572  -6.007 -16.302  1.00 59.71           O  
ATOM   2190  CB  ASN C  49      -4.606  -6.491 -15.040  1.00 59.71           C  
ATOM   2191  CG  ASN C  49      -5.544  -7.656 -14.793  1.00 59.71           C  
ATOM   2192  ND2 ASN C  49      -6.844  -7.388 -14.831  1.00 59.71           N  
ATOM   2193  OD1 ASN C  49      -5.104  -8.786 -14.568  1.00 59.71           O  
ATOM   2194  N   GLU C  50      -2.129  -4.518 -14.746  1.00 54.80           N  
ATOM   2195  CA  GLU C  50      -1.478  -3.398 -15.418  1.00 54.80           C  
ATOM   2196  C   GLU C  50      -0.074  -3.166 -14.868  1.00 54.80           C  
ATOM   2197  O   GLU C  50       0.869  -2.946 -15.631  1.00 54.80           O  
ATOM   2198  CB  GLU C  50      -2.316  -2.124 -15.276  1.00 54.80           C  
ATOM   2199  CG  GLU C  50      -3.583  -2.125 -16.119  1.00 54.80           C  
ATOM   2200  CD  GLU C  50      -4.382  -0.837 -16.002  1.00 54.80           C  
ATOM   2201  OE1 GLU C  50      -5.418  -0.701 -16.690  1.00 54.80           O  
ATOM   2202  OE2 GLU C  50      -3.966   0.045 -15.216  1.00 54.80           O  
ATOM   2203  N   ASP C  51       0.043  -3.305 -13.564  1.00 62.99           N  
ATOM   2204  CA  ASP C  51       1.307  -2.958 -12.923  1.00 62.99           C  
ATOM   2205  C   ASP C  51       1.873  -4.145 -12.146  1.00 62.99           C  
ATOM   2206  O   ASP C  51       1.129  -5.043 -11.748  1.00 62.99           O  
ATOM   2207  CB  ASP C  51       1.125  -1.757 -11.991  1.00 62.99           C  
ATOM   2208  CG  ASP C  51       0.877  -0.459 -12.738  1.00 62.99           C  
ATOM   2209  OD1 ASP C  51       1.248  -0.360 -13.928  1.00 62.99           O  
ATOM   2210  OD2 ASP C  51       0.309   0.474 -12.131  1.00 62.99           O  
ATOM   2211  N   ALA C  52       3.174  -4.257 -12.272  1.00 71.90           N  
ATOM   2212  CA  ALA C  52       3.842  -5.265 -11.452  1.00 71.90           C  
ATOM   2213  C   ALA C  52       3.512  -5.076  -9.975  1.00 71.90           C  
ATOM   2214  O   ALA C  52       3.455  -3.947  -9.484  1.00 71.90           O  
ATOM   2215  CB  ALA C  52       5.352  -5.210 -11.668  1.00 71.90           C  
ATOM   2216  N   TYR C  53       3.061  -6.044  -9.382  1.00 80.77           N  
ATOM   2217  CA  TYR C  53       2.782  -6.031  -7.950  1.00 80.77           C  
ATOM   2218  C   TYR C  53       4.058  -5.806  -7.148  1.00 80.77           C  
ATOM   2219  O   TYR C  53       5.036  -6.542  -7.305  1.00 80.77           O  
ATOM   2220  CB  TYR C  53       2.120  -7.344  -7.519  1.00 80.77           C  
ATOM   2221  CG  TYR C  53       1.917  -7.461  -6.028  1.00 80.77           C  
ATOM   2222  CD1 TYR C  53       2.463  -8.524  -5.311  1.00 80.77           C  
ATOM   2223  CD2 TYR C  53       1.178  -6.509  -5.333  1.00 80.77           C  
ATOM   2224  CE1 TYR C  53       2.276  -8.635  -3.938  1.00 80.77           C  
ATOM   2225  CE2 TYR C  53       0.985  -6.611  -3.959  1.00 80.77           C  
ATOM   2226  CZ  TYR C  53       1.538  -7.676  -3.272  1.00 80.77           C  
ATOM   2227  OH  TYR C  53       1.349  -7.783  -1.912  1.00 80.77           O  
ATOM   2228  N   MET C  54       4.141  -4.744  -6.307  1.00 85.03           N  
ATOM   2229  CA  MET C  54       5.334  -4.344  -5.566  1.00 85.03           C  
ATOM   2230  C   MET C  54       5.465  -5.142  -4.274  1.00 85.03           C  
ATOM   2231  O   MET C  54       6.540  -5.187  -3.673  1.00 85.03           O  
ATOM   2232  CB  MET C  54       5.297  -2.846  -5.254  1.00 85.03           C  
ATOM   2233  CG  MET C  54       5.348  -1.962  -6.488  1.00 85.03           C  
ATOM   2234  SD  MET C  54       5.504  -0.181  -6.071  1.00 85.03           S  
ATOM   2235  CE  MET C  54       3.835   0.145  -5.436  1.00 85.03           C  
ATOM   2236  N   GLY C  55       4.315  -5.768  -3.846  1.00 90.58           N  
ATOM   2237  CA  GLY C  55       4.347  -6.576  -2.638  1.00 90.58           C  
ATOM   2238  C   GLY C  55       4.258  -5.753  -1.367  1.00 90.58           C  
ATOM   2239  O   GLY C  55       4.695  -6.196  -0.303  1.00 90.58           O  
ATOM   2240  N   VAL C  56       3.811  -4.516  -1.529  1.00 93.42           N  
ATOM   2241  CA  VAL C  56       3.673  -3.649  -0.363  1.00 93.42           C  
ATOM   2242  C   VAL C  56       2.275  -3.036  -0.338  1.00 93.42           C  
ATOM   2243  O   VAL C  56       1.613  -2.942  -1.374  1.00 93.42           O  
ATOM   2244  CB  VAL C  56       4.745  -2.536  -0.353  1.00 93.42           C  
ATOM   2245  CG1 VAL C  56       6.145  -3.135  -0.240  1.00 93.42           C  
ATOM   2246  CG2 VAL C  56       4.628  -1.675  -1.610  1.00 93.42           C  
ATOM   2247  N   VAL C  57       1.817  -2.692   0.838  1.00 95.44           N  
ATOM   2248  CA  VAL C  57       0.555  -1.987   1.040  1.00 95.44           C  
ATOM   2249  C   VAL C  57       0.694  -1.001   2.198  1.00 95.44           C  
ATOM   2250  O   VAL C  57       1.652  -1.072   2.970  1.00 95.44           O  
ATOM   2251  CB  VAL C  57      -0.607  -2.968   1.311  1.00 95.44           C  
ATOM   2252  CG1 VAL C  57      -0.915  -3.798   0.066  1.00 95.44           C  
ATOM   2253  CG2 VAL C  57      -0.273  -3.876   2.492  1.00 95.44           C  
ATOM   2254  N   ASP C  58      -0.125  -0.017   2.241  1.00 95.19           N  
ATOM   2255  CA  ASP C  58      -0.190   0.849   3.414  1.00 95.19           C  
ATOM   2256  C   ASP C  58      -1.142   0.282   4.465  1.00 95.19           C  
ATOM   2257  O   ASP C  58      -1.832  -0.708   4.215  1.00 95.19           O  
ATOM   2258  CB  ASP C  58      -0.627   2.260   3.015  1.00 95.19           C  
ATOM   2259  CG  ASP C  58      -1.966   2.285   2.299  1.00 95.19           C  
ATOM   2260  OD1 ASP C  58      -2.583   1.213   2.121  1.00 95.19           O  
ATOM   2261  OD2 ASP C  58      -2.407   3.387   1.906  1.00 95.19           O  
ATOM   2262  N   GLU C  59      -1.114   0.883   5.640  1.00 94.44           N  
ATOM   2263  CA  GLU C  59      -1.938   0.409   6.748  1.00 94.44           C  
ATOM   2264  C   GLU C  59      -3.423   0.504   6.411  1.00 94.44           C  
ATOM   2265  O   GLU C  59      -4.199  -0.395   6.744  1.00 94.44           O  
ATOM   2266  CB  GLU C  59      -1.637   1.205   8.021  1.00 94.44           C  
ATOM   2267  CG  GLU C  59      -2.302   0.643   9.269  1.00 94.44           C  
ATOM   2268  CD  GLU C  59      -1.692  -0.669   9.735  1.00 94.44           C  
ATOM   2269  OE1 GLU C  59      -2.369  -1.428  10.465  1.00 94.44           O  
ATOM   2270  OE2 GLU C  59      -0.527  -0.941   9.366  1.00 94.44           O  
ATOM   2271  N   ALA C  60      -3.842   1.580   5.781  1.00 94.33           N  
ATOM   2272  CA  ALA C  60      -5.245   1.789   5.433  1.00 94.33           C  
ATOM   2273  C   ALA C  60      -5.752   0.682   4.512  1.00 94.33           C  
ATOM   2274  O   ALA C  60      -6.840   0.141   4.723  1.00 94.33           O  
ATOM   2275  CB  ALA C  60      -5.431   3.152   4.772  1.00 94.33           C  
ATOM   2276  N   THR C  61      -5.033   0.377   3.516  1.00 95.82           N  
ATOM   2277  CA  THR C  61      -5.404  -0.675   2.575  1.00 95.82           C  
ATOM   2278  C   THR C  61      -5.451  -2.032   3.272  1.00 95.82           C  
ATOM   2279  O   THR C  61      -6.373  -2.819   3.047  1.00 95.82           O  
ATOM   2280  CB  THR C  61      -4.421  -0.737   1.391  1.00 95.82           C  
ATOM   2281  CG2 THR C  61      -4.839  -1.805   0.385  1.00 95.82           C  
ATOM   2282  OG1 THR C  61      -4.391   0.536   0.736  1.00 95.82           O  
ATOM   2283  N   LEU C  62      -4.452  -2.331   4.130  1.00 96.58           N  
ATOM   2284  CA  LEU C  62      -4.445  -3.569   4.901  1.00 96.58           C  
ATOM   2285  C   LEU C  62      -5.694  -3.675   5.769  1.00 96.58           C  
ATOM   2286  O   LEU C  62      -6.346  -4.722   5.800  1.00 96.58           O  
ATOM   2287  CB  LEU C  62      -3.192  -3.647   5.777  1.00 96.58           C  
ATOM   2288  CG  LEU C  62      -3.084  -4.862   6.700  1.00 96.58           C  
ATOM   2289  CD1 LEU C  62      -3.037  -6.147   5.881  1.00 96.58           C  
ATOM   2290  CD2 LEU C  62      -1.854  -4.747   7.595  1.00 96.58           C  
ATOM   2291  N   GLN C  63      -6.012  -2.557   6.440  1.00 95.11           N  
ATOM   2292  CA  GLN C  63      -7.173  -2.544   7.322  1.00 95.11           C  
ATOM   2293  C   GLN C  63      -8.464  -2.757   6.537  1.00 95.11           C  
ATOM   2294  O   GLN C  63      -9.351  -3.491   6.978  1.00 95.11           O  
ATOM   2295  CB  GLN C  63      -7.243  -1.228   8.099  1.00 95.11           C  
ATOM   2296  CG  GLN C  63      -6.201  -1.110   9.203  1.00 95.11           C  
ATOM   2297  CD  GLN C  63      -6.433  -2.090  10.337  1.00 95.11           C  
ATOM   2298  NE2 GLN C  63      -5.413  -2.294  11.163  1.00 95.11           N  
ATOM   2299  OE1 GLN C  63      -7.521  -2.658  10.471  1.00 95.11           O  
ATOM   2300  N   LYS C  64      -8.529  -2.084   5.431  1.00 95.74           N  
ATOM   2301  CA  LYS C  64      -9.698  -2.257   4.574  1.00 95.74           C  
ATOM   2302  C   LYS C  64      -9.852  -3.713   4.143  1.00 95.74           C  
ATOM   2303  O   LYS C  64     -10.952  -4.268   4.190  1.00 95.74           O  
ATOM   2304  CB  LYS C  64      -9.601  -1.354   3.344  1.00 95.74           C  
ATOM   2305  CG  LYS C  64     -10.920  -1.166   2.608  1.00 95.74           C  
ATOM   2306  CD  LYS C  64     -10.784  -0.170   1.463  1.00 95.74           C  
ATOM   2307  CE  LYS C  64     -12.112   0.050   0.752  1.00 95.74           C  
ATOM   2308  NZ  LYS C  64     -11.981   1.012  -0.382  1.00 95.74           N  
ATOM   2309  N   GLY C  65      -8.808  -4.294   3.678  1.00 96.63           N  
ATOM   2310  CA  GLY C  65      -8.822  -5.697   3.294  1.00 96.63           C  
ATOM   2311  C   GLY C  65      -9.158  -6.626   4.444  1.00 96.63           C  
ATOM   2312  O   GLY C  65      -9.960  -7.549   4.289  1.00 96.63           O  
ATOM   2313  N   SER C  66      -8.558  -6.402   5.634  1.00 95.83           N  
ATOM   2314  CA  SER C  66      -8.799  -7.221   6.818  1.00 95.83           C  
ATOM   2315  C   SER C  66     -10.248  -7.110   7.280  1.00 95.83           C  
ATOM   2316  O   SER C  66     -10.876  -8.117   7.616  1.00 95.83           O  
ATOM   2317  CB  SER C  66      -7.860  -6.813   7.953  1.00 95.83           C  
ATOM   2318  OG  SER C  66      -6.506  -6.976   7.570  1.00 95.83           O  
ATOM   2319  N   TRP C  67     -10.711  -5.874   7.287  1.00 95.68           N  
ATOM   2320  CA  TRP C  67     -12.096  -5.659   7.695  1.00 95.68           C  
ATOM   2321  C   TRP C  67     -13.057  -6.397   6.770  1.00 95.68           C  
ATOM   2322  O   TRP C  67     -13.991  -7.056   7.233  1.00 95.68           O  
ATOM   2323  CB  TRP C  67     -12.425  -4.164   7.706  1.00 95.68           C  
ATOM   2324  CG  TRP C  67     -13.810  -3.849   8.187  1.00 95.68           C  
ATOM   2325  CD1 TRP C  67     -14.212  -3.664   9.481  1.00 95.68           C  
ATOM   2326  CD2 TRP C  67     -14.979  -3.687   7.378  1.00 95.68           C  
ATOM   2327  CE2 TRP C  67     -16.055  -3.405   8.248  1.00 95.68           C  
ATOM   2328  CE3 TRP C  67     -15.222  -3.753   5.999  1.00 95.68           C  
ATOM   2329  NE1 TRP C  67     -15.560  -3.396   9.525  1.00 95.68           N  
ATOM   2330  CZ2 TRP C  67     -17.355  -3.189   7.785  1.00 95.68           C  
ATOM   2331  CZ3 TRP C  67     -16.516  -3.538   5.539  1.00 95.68           C  
ATOM   2332  CH2 TRP C  67     -17.564  -3.259   6.431  1.00 95.68           C  
ATOM   2333  N   SER C  68     -12.860  -6.268   5.480  1.00 96.33           N  
ATOM   2334  CA  SER C  68     -13.704  -6.951   4.506  1.00 96.33           C  
ATOM   2335  C   SER C  68     -13.667  -8.463   4.707  1.00 96.33           C  
ATOM   2336  O   SER C  68     -14.709  -9.122   4.692  1.00 96.33           O  
ATOM   2337  CB  SER C  68     -13.266  -6.608   3.082  1.00 96.33           C  
ATOM   2338  OG  SER C  68     -14.092  -7.257   2.131  1.00 96.33           O  
ATOM   2339  N   LEU C  69     -12.543  -9.019   4.892  1.00 96.44           N  
ATOM   2340  CA  LEU C  69     -12.369 -10.451   5.102  1.00 96.44           C  
ATOM   2341  C   LEU C  69     -13.059 -10.901   6.384  1.00 96.44           C  
ATOM   2342  O   LEU C  69     -13.794 -11.891   6.385  1.00 96.44           O  
ATOM   2343  CB  LEU C  69     -10.881 -10.808   5.156  1.00 96.44           C  
ATOM   2344  CG  LEU C  69     -10.544 -12.263   5.487  1.00 96.44           C  
ATOM   2345  CD1 LEU C  69     -11.061 -13.189   4.390  1.00 96.44           C  
ATOM   2346  CD2 LEU C  69      -9.041 -12.435   5.673  1.00 96.44           C  
ATOM   2347  N   LEU C  70     -12.854 -10.170   7.494  1.00 95.46           N  
ATOM   2348  CA  LEU C  70     -13.412 -10.530   8.792  1.00 95.46           C  
ATOM   2349  C   LEU C  70     -14.933 -10.422   8.778  1.00 95.46           C  
ATOM   2350  O   LEU C  70     -15.624 -11.250   9.374  1.00 95.46           O  
ATOM   2351  CB  LEU C  70     -12.835  -9.635   9.892  1.00 95.46           C  
ATOM   2352  CG  LEU C  70     -11.373  -9.880  10.268  1.00 95.46           C  
ATOM   2353  CD1 LEU C  70     -10.891  -8.814  11.246  1.00 95.46           C  
ATOM   2354  CD2 LEU C  70     -11.199 -11.274  10.860  1.00 95.46           C  
ATOM   2355  N   LYS C  71     -15.423  -9.382   8.148  1.00 95.19           N  
ATOM   2356  CA  LYS C  71     -16.869  -9.220   8.020  1.00 95.19           C  
ATOM   2357  C   LYS C  71     -17.498 -10.422   7.321  1.00 95.19           C  
ATOM   2358  O   LYS C  71     -18.503 -10.962   7.785  1.00 95.19           O  
ATOM   2359  CB  LYS C  71     -17.201  -7.937   7.256  1.00 95.19           C  
ATOM   2360  CG  LYS C  71     -18.691  -7.652   7.142  1.00 95.19           C  
ATOM   2361  CD  LYS C  71     -18.957  -6.386   6.338  1.00 95.19           C  
ATOM   2362  CE  LYS C  71     -18.773  -6.621   4.845  1.00 95.19           C  
ATOM   2363  NZ  LYS C  71     -19.242  -5.454   4.039  1.00 95.19           N  
ATOM   2364  N   ASP C  72     -16.971 -10.849   6.238  1.00 95.87           N  
ATOM   2365  CA  ASP C  72     -17.508 -11.972   5.473  1.00 95.87           C  
ATOM   2366  C   ASP C  72     -17.306 -13.289   6.218  1.00 95.87           C  
ATOM   2367  O   ASP C  72     -18.159 -14.178   6.158  1.00 95.87           O  
ATOM   2368  CB  ASP C  72     -16.852 -12.042   4.093  1.00 95.87           C  
ATOM   2369  CG  ASP C  72     -17.532 -11.151   3.068  1.00 95.87           C  
ATOM   2370  OD1 ASP C  72     -18.559 -10.517   3.396  1.00 95.87           O  
ATOM   2371  OD2 ASP C  72     -17.039 -11.085   1.921  1.00 95.87           O  
ATOM   2372  N   LEU C  73     -16.140 -13.414   6.889  1.00 95.58           N  
ATOM   2373  CA  LEU C  73     -15.927 -14.602   7.708  1.00 95.58           C  
ATOM   2374  C   LEU C  73     -16.968 -14.690   8.820  1.00 95.58           C  
ATOM   2375  O   LEU C  73     -17.510 -15.765   9.084  1.00 95.58           O  
ATOM   2376  CB  LEU C  73     -14.520 -14.591   8.311  1.00 95.58           C  
ATOM   2377  CG  LEU C  73     -14.130 -15.815   9.142  1.00 95.58           C  
ATOM   2378  CD1 LEU C  73     -14.226 -17.081   8.298  1.00 95.58           C  
ATOM   2379  CD2 LEU C  73     -12.723 -15.650   9.710  1.00 95.58           C  
ATOM   2380  N   LYS C  74     -17.213 -13.606   9.452  1.00 93.85           N  
ATOM   2381  CA  LYS C  74     -18.228 -13.556  10.499  1.00 93.85           C  
ATOM   2382  C   LYS C  74     -19.604 -13.923   9.951  1.00 93.85           C  
ATOM   2383  O   LYS C  74     -20.379 -14.614  10.616  1.00 93.85           O  
ATOM   2384  CB  LYS C  74     -18.273 -12.167  11.138  1.00 93.85           C  
ATOM   2385  CG  LYS C  74     -19.139 -12.088  12.388  1.00 93.85           C  
ATOM   2386  CD  LYS C  74     -19.094 -10.698  13.010  1.00 93.85           C  
ATOM   2387  CE  LYS C  74     -19.919 -10.632  14.289  1.00 93.85           C  
ATOM   2388  NZ  LYS C  74     -21.375 -10.823  14.019  1.00 93.85           N  
ATOM   2389  N   ARG C  75     -19.956 -13.435   8.825  1.00 95.28           N  
ATOM   2390  CA  ARG C  75     -21.219 -13.788   8.186  1.00 95.28           C  
ATOM   2391  C   ARG C  75     -21.367 -15.300   8.061  1.00 95.28           C  
ATOM   2392  O   ARG C  75     -22.437 -15.850   8.333  1.00 95.28           O  
ATOM   2393  CB  ARG C  75     -21.324 -13.135   6.806  1.00 95.28           C  
ATOM   2394  CG  ARG C  75     -22.660 -13.363   6.117  1.00 95.28           C  
ATOM   2395  CD  ARG C  75     -22.674 -12.786   4.709  1.00 95.28           C  
ATOM   2396  NE  ARG C  75     -21.839 -13.564   3.798  1.00 95.28           N  
ATOM   2397  CZ  ARG C  75     -21.550 -13.214   2.547  1.00 95.28           C  
ATOM   2398  NH1 ARG C  75     -22.026 -12.086   2.033  1.00 95.28           N  
ATOM   2399  NH2 ARG C  75     -20.780 -13.997   1.807  1.00 95.28           N  
ATOM   2400  N   ILE C  76     -20.284 -15.999   7.693  1.00 93.81           N  
ATOM   2401  CA  ILE C  76     -20.303 -17.449   7.529  1.00 93.81           C  
ATOM   2402  C   ILE C  76     -20.458 -18.120   8.892  1.00 93.81           C  
ATOM   2403  O   ILE C  76     -21.274 -19.030   9.054  1.00 93.81           O  
ATOM   2404  CB  ILE C  76     -19.024 -17.954   6.824  1.00 93.81           C  
ATOM   2405  CG1 ILE C  76     -18.974 -17.445   5.379  1.00 93.81           C  
ATOM   2406  CG2 ILE C  76     -18.952 -19.484   6.869  1.00 93.81           C  
ATOM   2407  CD1 ILE C  76     -17.709 -17.839   4.628  1.00 93.81           C  
ATOM   2408  N   THR C  77     -19.677 -17.658   9.921  1.00 93.75           N  
ATOM   2409  CA  THR C  77     -19.741 -18.283  11.238  1.00 93.75           C  
ATOM   2410  C   THR C  77     -21.072 -17.978  11.918  1.00 93.75           C  
ATOM   2411  O   THR C  77     -21.596 -18.802  12.669  1.00 93.75           O  
ATOM   2412  CB  THR C  77     -18.582 -17.814  12.136  1.00 93.75           C  
ATOM   2413  CG2 THR C  77     -17.237 -18.280  11.588  1.00 93.75           C  
ATOM   2414  OG1 THR C  77     -18.588 -16.383  12.204  1.00 93.75           O  
ATOM   2415  N   ASP C  78     -21.667 -16.845  11.642  1.00 93.20           N  
ATOM   2416  CA  ASP C  78     -22.965 -16.490  12.206  1.00 93.20           C  
ATOM   2417  C   ASP C  78     -24.083 -17.317  11.572  1.00 93.20           C  
ATOM   2418  O   ASP C  78     -25.120 -17.549  12.197  1.00 93.20           O  
ATOM   2419  CB  ASP C  78     -23.243 -14.999  12.017  1.00 93.20           C  
ATOM   2420  CG  ASP C  78     -22.485 -14.125  13.001  1.00 93.20           C  
ATOM   2421  OD1 ASP C  78     -21.875 -14.663  13.950  1.00 93.20           O  
ATOM   2422  OD2 ASP C  78     -22.500 -12.886  12.827  1.00 93.20           O  
ATOM   2423  N   SER C  79     -23.990 -17.758  10.392  1.00 93.54           N  
ATOM   2424  CA  SER C  79     -24.997 -18.543   9.685  1.00 93.54           C  
ATOM   2425  C   SER C  79     -25.059 -19.970  10.217  1.00 93.54           C  
ATOM   2426  O   SER C  79     -26.018 -20.697   9.949  1.00 93.54           O  
ATOM   2427  CB  SER C  79     -24.703 -18.563   8.183  1.00 93.54           C  
ATOM   2428  OG  SER C  79     -23.591 -19.394   7.900  1.00 93.54           O  
ATOM   2429  N   ASP C  80     -24.131 -20.394  11.002  1.00 91.42           N  
ATOM   2430  CA  ASP C  80     -24.075 -21.712  11.628  1.00 91.42           C  
ATOM   2431  C   ASP C  80     -24.094 -22.819  10.576  1.00 91.42           C  
ATOM   2432  O   ASP C  80     -24.759 -23.842  10.758  1.00 91.42           O  
ATOM   2433  CB  ASP C  80     -25.238 -21.893  12.604  1.00 91.42           C  
ATOM   2434  CG  ASP C  80     -24.877 -22.748  13.805  1.00 91.42           C  
ATOM   2435  OD1 ASP C  80     -23.672 -22.928  14.086  1.00 91.42           O  
ATOM   2436  OD2 ASP C  80     -25.806 -23.249  14.476  1.00 91.42           O  
ATOM   2437  N   VAL C  81     -23.539 -22.547   9.389  1.00 91.33           N  
ATOM   2438  CA  VAL C  81     -23.435 -23.545   8.328  1.00 91.33           C  
ATOM   2439  C   VAL C  81     -22.419 -24.614   8.723  1.00 91.33           C  
ATOM   2440  O   VAL C  81     -21.409 -24.313   9.363  1.00 91.33           O  
ATOM   2441  CB  VAL C  81     -23.036 -22.901   6.981  1.00 91.33           C  
ATOM   2442  CG1 VAL C  81     -21.621 -22.332   7.053  1.00 91.33           C  
ATOM   2443  CG2 VAL C  81     -23.148 -23.921   5.850  1.00 91.33           C  
ATOM   2444  N   LYS C  82     -22.669 -25.887   8.375  1.00 89.63           N  
ATOM   2445  CA  LYS C  82     -21.841 -27.005   8.819  1.00 89.63           C  
ATOM   2446  C   LYS C  82     -21.423 -27.881   7.642  1.00 89.63           C  
ATOM   2447  O   LYS C  82     -21.967 -27.755   6.542  1.00 89.63           O  
ATOM   2448  CB  LYS C  82     -22.585 -27.844   9.859  1.00 89.63           C  
ATOM   2449  CG  LYS C  82     -23.043 -27.057  11.077  1.00 89.63           C  
ATOM   2450  CD  LYS C  82     -23.802 -27.938  12.060  1.00 89.63           C  
ATOM   2451  CE  LYS C  82     -24.292 -27.144  13.264  1.00 89.63           C  
ATOM   2452  NZ  LYS C  82     -24.947 -28.022  14.278  1.00 89.63           N  
ATOM   2453  N   GLY C  83     -20.373 -28.699   7.857  1.00 86.46           N  
ATOM   2454  CA  GLY C  83     -19.991 -29.783   6.966  1.00 86.46           C  
ATOM   2455  C   GLY C  83     -19.438 -29.298   5.640  1.00 86.46           C  
ATOM   2456  O   GLY C  83     -18.643 -28.357   5.600  1.00 86.46           O  
ATOM   2457  N   ASP C  84     -19.884 -29.948   4.554  1.00 79.40           N  
ATOM   2458  CA  ASP C  84     -19.374 -29.695   3.210  1.00 79.40           C  
ATOM   2459  C   ASP C  84     -19.784 -28.309   2.719  1.00 79.40           C  
ATOM   2460  O   ASP C  84     -19.021 -27.643   2.016  1.00 79.40           O  
ATOM   2461  CB  ASP C  84     -19.871 -30.766   2.237  1.00 79.40           C  
ATOM   2462  CG  ASP C  84     -19.190 -32.110   2.434  1.00 79.40           C  
ATOM   2463  OD1 ASP C  84     -18.255 -32.203   3.259  1.00 79.40           O  
ATOM   2464  OD2 ASP C  84     -19.591 -33.082   1.759  1.00 79.40           O  
ATOM   2465  N   LEU C  85     -20.993 -27.970   3.040  1.00 83.34           N  
ATOM   2466  CA  LEU C  85     -21.461 -26.651   2.629  1.00 83.34           C  
ATOM   2467  C   LEU C  85     -20.623 -25.553   3.273  1.00 83.34           C  
ATOM   2468  O   LEU C  85     -20.313 -24.545   2.632  1.00 83.34           O  
ATOM   2469  CB  LEU C  85     -22.935 -26.467   2.998  1.00 83.34           C  
ATOM   2470  CG  LEU C  85     -23.600 -25.177   2.512  1.00 83.34           C  
ATOM   2471  CD1 LEU C  85     -23.582 -25.113   0.988  1.00 83.34           C  
ATOM   2472  CD2 LEU C  85     -25.027 -25.079   3.040  1.00 83.34           C  
ATOM   2473  N   PHE C  86     -20.202 -25.740   4.590  1.00 88.71           N  
ATOM   2474  CA  PHE C  86     -19.332 -24.804   5.292  1.00 88.71           C  
ATOM   2475  C   PHE C  86     -18.005 -24.645   4.559  1.00 88.71           C  
ATOM   2476  O   PHE C  86     -17.554 -23.523   4.317  1.00 88.71           O  
ATOM   2477  CB  PHE C  86     -19.084 -25.274   6.729  1.00 88.71           C  
ATOM   2478  CG  PHE C  86     -17.925 -24.589   7.400  1.00 88.71           C  
ATOM   2479  CD1 PHE C  86     -16.792 -25.305   7.765  1.00 88.71           C  
ATOM   2480  CD2 PHE C  86     -17.969 -23.226   7.667  1.00 88.71           C  
ATOM   2481  CE1 PHE C  86     -15.717 -24.673   8.387  1.00 88.71           C  
ATOM   2482  CE2 PHE C  86     -16.900 -22.588   8.288  1.00 88.71           C  
ATOM   2483  CZ  PHE C  86     -15.775 -23.313   8.648  1.00 88.71           C  
ATOM   2484  N   VAL C  87     -17.455 -25.770   4.215  1.00 84.32           N  
ATOM   2485  CA  VAL C  87     -16.159 -25.770   3.544  1.00 84.32           C  
ATOM   2486  C   VAL C  87     -16.270 -25.045   2.205  1.00 84.32           C  
ATOM   2487  O   VAL C  87     -15.428 -24.208   1.872  1.00 84.32           O  
ATOM   2488  CB  VAL C  87     -15.629 -27.205   3.331  1.00 84.32           C  
ATOM   2489  CG1 VAL C  87     -14.343 -27.190   2.507  1.00 84.32           C  
ATOM   2490  CG2 VAL C  87     -15.398 -27.893   4.676  1.00 84.32           C  
ATOM   2491  N   LYS C  88     -17.304 -25.323   1.482  1.00 81.01           N  
ATOM   2492  CA  LYS C  88     -17.515 -24.704   0.177  1.00 81.01           C  
ATOM   2493  C   LYS C  88     -17.693 -23.194   0.307  1.00 81.01           C  
ATOM   2494  O   LYS C  88     -17.087 -22.425  -0.443  1.00 81.01           O  
ATOM   2495  CB  LYS C  88     -18.733 -25.316  -0.518  1.00 81.01           C  
ATOM   2496  CG  LYS C  88     -18.893 -24.898  -1.972  1.00 81.01           C  
ATOM   2497  CD  LYS C  88     -20.091 -25.577  -2.621  1.00 81.01           C  
ATOM   2498  CE  LYS C  88     -20.321 -25.071  -4.039  1.00 81.01           C  
ATOM   2499  NZ  LYS C  88     -21.520 -25.705  -4.667  1.00 81.01           N  
ATOM   2500  N   GLU C  89     -18.524 -22.795   1.241  1.00 85.79           N  
ATOM   2501  CA  GLU C  89     -18.787 -21.371   1.430  1.00 85.79           C  
ATOM   2502  C   GLU C  89     -17.536 -20.637   1.902  1.00 85.79           C  
ATOM   2503  O   GLU C  89     -17.266 -19.516   1.467  1.00 85.79           O  
ATOM   2504  CB  GLU C  89     -19.928 -21.163   2.429  1.00 85.79           C  
ATOM   2505  CG  GLU C  89     -21.301 -21.520   1.879  1.00 85.79           C  
ATOM   2506  CD  GLU C  89     -22.441 -21.099   2.791  1.00 85.79           C  
ATOM   2507  OE1 GLU C  89     -23.620 -21.268   2.407  1.00 85.79           O  
ATOM   2508  OE2 GLU C  89     -22.153 -20.593   3.900  1.00 85.79           O  
ATOM   2509  N   LEU C  90     -16.835 -21.246   2.758  1.00 89.46           N  
ATOM   2510  CA  LEU C  90     -15.634 -20.625   3.306  1.00 89.46           C  
ATOM   2511  C   LEU C  90     -14.603 -20.375   2.211  1.00 89.46           C  
ATOM   2512  O   LEU C  90     -14.085 -19.264   2.082  1.00 89.46           O  
ATOM   2513  CB  LEU C  90     -15.028 -21.506   4.401  1.00 89.46           C  
ATOM   2514  CG  LEU C  90     -13.764 -20.973   5.079  1.00 89.46           C  
ATOM   2515  CD1 LEU C  90     -14.058 -19.652   5.783  1.00 89.46           C  
ATOM   2516  CD2 LEU C  90     -13.211 -21.998   6.063  1.00 89.46           C  
ATOM   2517  N   PHE C  91     -14.320 -21.338   1.415  1.00 86.66           N  
ATOM   2518  CA  PHE C  91     -13.288 -21.202   0.393  1.00 86.66           C  
ATOM   2519  C   PHE C  91     -13.769 -20.310  -0.745  1.00 86.66           C  
ATOM   2520  O   PHE C  91     -12.972 -19.600  -1.364  1.00 86.66           O  
ATOM   2521  CB  PHE C  91     -12.884 -22.576  -0.152  1.00 86.66           C  
ATOM   2522  CG  PHE C  91     -11.917 -23.317   0.730  1.00 86.66           C  
ATOM   2523  CD1 PHE C  91     -10.575 -22.957   0.774  1.00 86.66           C  
ATOM   2524  CD2 PHE C  91     -12.350 -24.377   1.517  1.00 86.66           C  
ATOM   2525  CE1 PHE C  91      -9.679 -23.641   1.590  1.00 86.66           C  
ATOM   2526  CE2 PHE C  91     -11.458 -25.067   2.335  1.00 86.66           C  
ATOM   2527  CZ  PHE C  91     -10.124 -24.699   2.369  1.00 86.66           C  
ATOM   2528  N   TRP C  92     -15.049 -20.364  -1.032  1.00 83.88           N  
ATOM   2529  CA  TRP C  92     -15.576 -19.420  -2.013  1.00 83.88           C  
ATOM   2530  C   TRP C  92     -15.410 -17.983  -1.528  1.00 83.88           C  
ATOM   2531  O   TRP C  92     -15.033 -17.100  -2.302  1.00 83.88           O  
ATOM   2532  CB  TRP C  92     -17.053 -19.708  -2.298  1.00 83.88           C  
ATOM   2533  CG  TRP C  92     -17.625 -18.899  -3.422  1.00 83.88           C  
ATOM   2534  CD1 TRP C  92     -18.522 -17.871  -3.325  1.00 83.88           C  
ATOM   2535  CD2 TRP C  92     -17.342 -19.052  -4.817  1.00 83.88           C  
ATOM   2536  CE2 TRP C  92     -18.103 -18.083  -5.507  1.00 83.88           C  
ATOM   2537  CE3 TRP C  92     -16.518 -19.917  -5.549  1.00 83.88           C  
ATOM   2538  NE1 TRP C  92     -18.813 -17.377  -4.574  1.00 83.88           N  
ATOM   2539  CZ2 TRP C  92     -18.064 -17.954  -6.898  1.00 83.88           C  
ATOM   2540  CZ3 TRP C  92     -16.479 -19.786  -6.934  1.00 83.88           C  
ATOM   2541  CH2 TRP C  92     -17.249 -18.812  -7.591  1.00 83.88           C  
ATOM   2542  N   MET C  93     -15.752 -17.776  -0.257  1.00 91.99           N  
ATOM   2543  CA  MET C  93     -15.575 -16.458   0.343  1.00 91.99           C  
ATOM   2544  C   MET C  93     -14.117 -16.017   0.269  1.00 91.99           C  
ATOM   2545  O   MET C  93     -13.828 -14.867  -0.069  1.00 91.99           O  
ATOM   2546  CB  MET C  93     -16.047 -16.460   1.799  1.00 91.99           C  
ATOM   2547  CG  MET C  93     -15.954 -15.103   2.476  1.00 91.99           C  
ATOM   2548  SD  MET C  93     -14.289 -14.780   3.178  1.00 91.99           S  
ATOM   2549  CE  MET C  93     -14.301 -15.939   4.575  1.00 91.99           C  
ATOM   2550  N   LEU C  94     -13.178 -16.918   0.544  1.00 91.25           N  
ATOM   2551  CA  LEU C  94     -11.756 -16.599   0.481  1.00 91.25           C  
ATOM   2552  C   LEU C  94     -11.344 -16.231  -0.942  1.00 91.25           C  
ATOM   2553  O   LEU C  94     -10.544 -15.316  -1.143  1.00 91.25           O  
ATOM   2554  CB  LEU C  94     -10.919 -17.780   0.977  1.00 91.25           C  
ATOM   2555  CG  LEU C  94     -10.934 -18.035   2.485  1.00 91.25           C  
ATOM   2556  CD1 LEU C  94     -10.173 -19.315   2.814  1.00 91.25           C  
ATOM   2557  CD2 LEU C  94     -10.340 -16.847   3.235  1.00 91.25           C  
ATOM   2558  N   HIS C  95     -11.889 -16.876  -1.900  1.00 85.32           N  
ATOM   2559  CA  HIS C  95     -11.609 -16.569  -3.297  1.00 85.32           C  
ATOM   2560  C   HIS C  95     -12.082 -15.164  -3.658  1.00 85.32           C  
ATOM   2561  O   HIS C  95     -11.347 -14.400  -4.289  1.00 85.32           O  
ATOM   2562  CB  HIS C  95     -12.271 -17.597  -4.216  1.00 85.32           C  
ATOM   2563  CG  HIS C  95     -12.122 -17.287  -5.671  1.00 85.32           C  
ATOM   2564  CD2 HIS C  95     -13.034 -16.916  -6.600  1.00 85.32           C  
ATOM   2565  ND1 HIS C  95     -10.909 -17.348  -6.323  1.00 85.32           N  
ATOM   2566  CE1 HIS C  95     -11.084 -17.026  -7.594  1.00 85.32           C  
ATOM   2567  NE2 HIS C  95     -12.364 -16.760  -7.787  1.00 85.32           N  
ATOM   2568  N   LEU C  96     -13.268 -14.880  -3.262  1.00 87.60           N  
ATOM   2569  CA  LEU C  96     -13.837 -13.570  -3.562  1.00 87.60           C  
ATOM   2570  C   LEU C  96     -13.067 -12.466  -2.846  1.00 87.60           C  
ATOM   2571  O   LEU C  96     -12.820 -11.403  -3.420  1.00 87.60           O  
ATOM   2572  CB  LEU C  96     -15.313 -13.522  -3.161  1.00 87.60           C  
ATOM   2573  CG  LEU C  96     -16.083 -12.260  -3.555  1.00 87.60           C  
ATOM   2574  CD1 LEU C  96     -16.178 -12.149  -5.072  1.00 87.60           C  
ATOM   2575  CD2 LEU C  96     -17.471 -12.262  -2.926  1.00 87.60           C  
ATOM   2576  N   GLN C  97     -12.728 -12.730  -1.639  1.00 93.60           N  
ATOM   2577  CA  GLN C  97     -12.024 -11.726  -0.848  1.00 93.60           C  
ATOM   2578  C   GLN C  97     -10.618 -11.486  -1.390  1.00 93.60           C  
ATOM   2579  O   GLN C  97     -10.099 -10.371  -1.312  1.00 93.60           O  
ATOM   2580  CB  GLN C  97     -11.955 -12.149   0.620  1.00 93.60           C  
ATOM   2581  CG  GLN C  97     -13.269 -11.979   1.371  1.00 93.60           C  
ATOM   2582  CD  GLN C  97     -13.703 -10.529   1.473  1.00 93.60           C  
ATOM   2583  NE2 GLN C  97     -15.011 -10.306   1.544  1.00 93.60           N  
ATOM   2584  OE1 GLN C  97     -12.870  -9.617   1.488  1.00 93.60           O  
ATOM   2585  N   LYS C  98     -10.017 -12.470  -1.924  1.00 91.28           N  
ATOM   2586  CA  LYS C  98      -8.725 -12.274  -2.575  1.00 91.28           C  
ATOM   2587  C   LYS C  98      -8.845 -11.317  -3.757  1.00 91.28           C  
ATOM   2588  O   LYS C  98      -8.011 -10.426  -3.930  1.00 91.28           O  
ATOM   2589  CB  LYS C  98      -8.149 -13.612  -3.039  1.00 91.28           C  
ATOM   2590  CG  LYS C  98      -6.744 -13.515  -3.615  1.00 91.28           C  
ATOM   2591  CD  LYS C  98      -6.200 -14.886  -3.995  1.00 91.28           C  
ATOM   2592  CE  LYS C  98      -4.809 -14.786  -4.607  1.00 91.28           C  
ATOM   2593  NZ  LYS C  98      -4.267 -16.128  -4.974  1.00 91.28           N  
ATOM   2594  N   GLU C  99      -9.838 -11.482  -4.534  1.00 87.72           N  
ATOM   2595  CA  GLU C  99     -10.074 -10.601  -5.674  1.00 87.72           C  
ATOM   2596  C   GLU C  99     -10.363  -9.173  -5.218  1.00 87.72           C  
ATOM   2597  O   GLU C  99      -9.873  -8.213  -5.818  1.00 87.72           O  
ATOM   2598  CB  GLU C  99     -11.232 -11.124  -6.528  1.00 87.72           C  
ATOM   2599  CG  GLU C  99     -10.904 -12.397  -7.295  1.00 87.72           C  
ATOM   2600  CD  GLU C  99     -12.023 -12.843  -8.223  1.00 87.72           C  
ATOM   2601  OE1 GLU C  99     -11.798 -13.755  -9.050  1.00 87.72           O  
ATOM   2602  OE2 GLU C  99     -13.133 -12.275  -8.124  1.00 87.72           O  
ATOM   2603  N   THR C 100     -11.169  -9.113  -4.208  1.00 93.08           N  
ATOM   2604  CA  THR C 100     -11.477  -7.806  -3.640  1.00 93.08           C  
ATOM   2605  C   THR C 100     -10.208  -7.122  -3.137  1.00 93.08           C  
ATOM   2606  O   THR C 100      -9.995  -5.934  -3.390  1.00 93.08           O  
ATOM   2607  CB  THR C 100     -12.491  -7.922  -2.487  1.00 93.08           C  
ATOM   2608  CG2 THR C 100     -12.809  -6.553  -1.894  1.00 93.08           C  
ATOM   2609  OG1 THR C 100     -13.702  -8.509  -2.980  1.00 93.08           O  
ATOM   2610  N   PHE C 101      -9.433  -7.922  -2.436  1.00 94.69           N  
ATOM   2611  CA  PHE C 101      -8.183  -7.374  -1.923  1.00 94.69           C  
ATOM   2612  C   PHE C 101      -7.270  -6.946  -3.066  1.00 94.69           C  
ATOM   2613  O   PHE C 101      -6.583  -5.927  -2.971  1.00 94.69           O  
ATOM   2614  CB  PHE C 101      -7.468  -8.400  -1.037  1.00 94.69           C  
ATOM   2615  CG  PHE C 101      -6.267  -7.847  -0.317  1.00 94.69           C  
ATOM   2616  CD1 PHE C 101      -4.989  -8.296  -0.625  1.00 94.69           C  
ATOM   2617  CD2 PHE C 101      -6.417  -6.880   0.668  1.00 94.69           C  
ATOM   2618  CE1 PHE C 101      -3.876  -7.787   0.041  1.00 94.69           C  
ATOM   2619  CE2 PHE C 101      -5.310  -6.367   1.336  1.00 94.69           C  
ATOM   2620  CZ  PHE C 101      -4.040  -6.822   1.022  1.00 94.69           C  
ATOM   2621  N   ALA C 102      -7.227  -7.680  -4.111  1.00 91.72           N  
ATOM   2622  CA  ALA C 102      -6.434  -7.321  -5.284  1.00 91.72           C  
ATOM   2623  C   ALA C 102      -6.854  -5.960  -5.834  1.00 91.72           C  
ATOM   2624  O   ALA C 102      -6.010  -5.167  -6.255  1.00 91.72           O  
ATOM   2625  CB  ALA C 102      -6.568  -8.392  -6.363  1.00 91.72           C  
ATOM   2626  N   THR C 103      -8.109  -5.710  -5.835  1.00 92.29           N  
ATOM   2627  CA  THR C 103      -8.618  -4.423  -6.296  1.00 92.29           C  
ATOM   2628  C   THR C 103      -8.145  -3.296  -5.381  1.00 92.29           C  
ATOM   2629  O   THR C 103      -7.771  -2.222  -5.853  1.00 92.29           O  
ATOM   2630  CB  THR C 103     -10.156  -4.422  -6.364  1.00 92.29           C  
ATOM   2631  CG2 THR C 103     -10.679  -3.109  -6.938  1.00 92.29           C  
ATOM   2632  OG1 THR C 103     -10.592  -5.503  -7.197  1.00 92.29           O  
ATOM   2633  N   TYR C 104      -8.178  -3.588  -4.044  1.00 94.60           N  
ATOM   2634  CA  TYR C 104      -7.700  -2.590  -3.094  1.00 94.60           C  
ATOM   2635  C   TYR C 104      -6.228  -2.272  -3.331  1.00 94.60           C  
ATOM   2636  O   TYR C 104      -5.828  -1.105  -3.317  1.00 94.60           O  
ATOM   2637  CB  TYR C 104      -7.905  -3.074  -1.655  1.00 94.60           C  
ATOM   2638  CG  TYR C 104      -9.354  -3.258  -1.277  1.00 94.60           C  
ATOM   2639  CD1 TYR C 104     -10.360  -2.548  -1.930  1.00 94.60           C  
ATOM   2640  CD2 TYR C 104      -9.722  -4.140  -0.267  1.00 94.60           C  
ATOM   2641  CE1 TYR C 104     -11.698  -2.713  -1.585  1.00 94.60           C  
ATOM   2642  CE2 TYR C 104     -11.056  -4.312   0.087  1.00 94.60           C  
ATOM   2643  CZ  TYR C 104     -12.035  -3.596  -0.576  1.00 94.60           C  
ATOM   2644  OH  TYR C 104     -13.357  -3.763  -0.230  1.00 94.60           O  
ATOM   2645  N   VAL C 105      -5.503  -3.278  -3.530  1.00 94.15           N  
ATOM   2646  CA  VAL C 105      -4.064  -3.110  -3.706  1.00 94.15           C  
ATOM   2647  C   VAL C 105      -3.785  -2.393  -5.026  1.00 94.15           C  
ATOM   2648  O   VAL C 105      -2.912  -1.525  -5.096  1.00 94.15           O  
ATOM   2649  CB  VAL C 105      -3.325  -4.467  -3.669  1.00 94.15           C  
ATOM   2650  CG1 VAL C 105      -1.855  -4.291  -4.046  1.00 94.15           C  
ATOM   2651  CG2 VAL C 105      -3.454  -5.106  -2.288  1.00 94.15           C  
ATOM   2652  N   ALA C 106      -4.434  -2.712  -6.087  1.00 92.50           N  
ATOM   2653  CA  ALA C 106      -4.278  -2.027  -7.367  1.00 92.50           C  
ATOM   2654  C   ALA C 106      -4.589  -0.538  -7.234  1.00 92.50           C  
ATOM   2655  O   ALA C 106      -3.871   0.303  -7.779  1.00 92.50           O  
ATOM   2656  CB  ALA C 106      -5.179  -2.662  -8.424  1.00 92.50           C  
ATOM   2657  N   ARG C 107      -5.646  -0.217  -6.520  1.00 93.11           N  
ATOM   2658  CA  ARG C 107      -6.015   1.176  -6.286  1.00 93.11           C  
ATOM   2659  C   ARG C 107      -4.949   1.894  -5.464  1.00 93.11           C  
ATOM   2660  O   ARG C 107      -4.587   3.032  -5.769  1.00 93.11           O  
ATOM   2661  CB  ARG C 107      -7.369   1.261  -5.579  1.00 93.11           C  
ATOM   2662  CG  ARG C 107      -7.909   2.678  -5.454  1.00 93.11           C  
ATOM   2663  CD  ARG C 107      -9.301   2.697  -4.836  1.00 93.11           C  
ATOM   2664  NE  ARG C 107     -10.340   2.499  -5.843  1.00 93.11           N  
ATOM   2665  CZ  ARG C 107     -11.630   2.315  -5.575  1.00 93.11           C  
ATOM   2666  NH1 ARG C 107     -12.067   2.299  -4.321  1.00 93.11           N  
ATOM   2667  NH2 ARG C 107     -12.490   2.145  -6.568  1.00 93.11           N  
ATOM   2668  N   PHE C 108      -4.515   1.232  -4.436  1.00 94.42           N  
ATOM   2669  CA  PHE C 108      -3.439   1.787  -3.623  1.00 94.42           C  
ATOM   2670  C   PHE C 108      -2.222   2.109  -4.483  1.00 94.42           C  
ATOM   2671  O   PHE C 108      -1.655   3.199  -4.381  1.00 94.42           O  
ATOM   2672  CB  PHE C 108      -3.050   0.815  -2.506  1.00 94.42           C  
ATOM   2673  CG  PHE C 108      -1.689   1.075  -1.921  1.00 94.42           C  
ATOM   2674  CD1 PHE C 108      -0.619   0.236  -2.211  1.00 94.42           C  
ATOM   2675  CD2 PHE C 108      -1.478   2.159  -1.079  1.00 94.42           C  
ATOM   2676  CE1 PHE C 108       0.642   0.476  -1.670  1.00 94.42           C  
ATOM   2677  CE2 PHE C 108      -0.220   2.405  -0.536  1.00 94.42           C  
ATOM   2678  CZ  PHE C 108       0.838   1.561  -0.832  1.00 94.42           C  
ATOM   2679  N   GLN C 109      -1.786   1.187  -5.331  1.00 92.72           N  
ATOM   2680  CA  GLN C 109      -0.600   1.368  -6.161  1.00 92.72           C  
ATOM   2681  C   GLN C 109      -0.804   2.494  -7.172  1.00 92.72           C  
ATOM   2682  O   GLN C 109       0.137   3.221  -7.496  1.00 92.72           O  
ATOM   2683  CB  GLN C 109      -0.249   0.069  -6.886  1.00 92.72           C  
ATOM   2684  CG  GLN C 109       0.364  -0.993  -5.983  1.00 92.72           C  
ATOM   2685  CD  GLN C 109       0.916  -2.175  -6.756  1.00 92.72           C  
ATOM   2686  NE2 GLN C 109       1.784  -1.898  -7.723  1.00 92.72           N  
ATOM   2687  OE1 GLN C 109       0.566  -3.328  -6.487  1.00 92.72           O  
ATOM   2688  N   LYS C 110      -1.943   2.686  -7.635  1.00 91.28           N  
ATOM   2689  CA  LYS C 110      -2.230   3.698  -8.649  1.00 91.28           C  
ATOM   2690  C   LYS C 110      -2.381   5.079  -8.017  1.00 91.28           C  
ATOM   2691  O   LYS C 110      -1.896   6.073  -8.563  1.00 91.28           O  
ATOM   2692  CB  LYS C 110      -3.497   3.336  -9.424  1.00 91.28           C  
ATOM   2693  CG  LYS C 110      -3.781   4.250 -10.608  1.00 91.28           C  
ATOM   2694  CD  LYS C 110      -5.022   3.806 -11.371  1.00 91.28           C  
ATOM   2695  CE  LYS C 110      -5.339   4.752 -12.522  1.00 91.28           C  
ATOM   2696  NZ  LYS C 110      -6.557   4.323 -13.273  1.00 91.28           N  
ATOM   2697  N   GLU C 111      -2.955   5.084  -6.807  1.00 92.78           N  
ATOM   2698  CA  GLU C 111      -3.380   6.384  -6.295  1.00 92.78           C  
ATOM   2699  C   GLU C 111      -2.599   6.764  -5.040  1.00 92.78           C  
ATOM   2700  O   GLU C 111      -2.277   7.937  -4.836  1.00 92.78           O  
ATOM   2701  CB  GLU C 111      -4.881   6.380  -5.999  1.00 92.78           C  
ATOM   2702  CG  GLU C 111      -5.752   6.191  -7.233  1.00 92.78           C  
ATOM   2703  CD  GLU C 111      -7.234   6.095  -6.913  1.00 92.78           C  
ATOM   2704  OE1 GLU C 111      -8.042   5.858  -7.840  1.00 92.78           O  
ATOM   2705  OE2 GLU C 111      -7.593   6.260  -5.725  1.00 92.78           O  
ATOM   2706  N   ALA C 112      -2.287   5.842  -4.169  1.00 94.12           N  
ATOM   2707  CA  ALA C 112      -1.819   6.173  -2.824  1.00 94.12           C  
ATOM   2708  C   ALA C 112      -0.332   5.872  -2.671  1.00 94.12           C  
ATOM   2709  O   ALA C 112       0.321   6.385  -1.760  1.00 94.12           O  
ATOM   2710  CB  ALA C 112      -2.625   5.407  -1.777  1.00 94.12           C  
ATOM   2711  N   TYR C 113       0.176   5.044  -3.540  1.00 94.19           N  
ATOM   2712  CA  TYR C 113       1.602   4.751  -3.467  1.00 94.19           C  
ATOM   2713  C   TYR C 113       2.424   5.896  -4.046  1.00 94.19           C  
ATOM   2714  O   TYR C 113       2.358   6.172  -5.246  1.00 94.19           O  
ATOM   2715  CB  TYR C 113       1.923   3.451  -4.210  1.00 94.19           C  
ATOM   2716  CG  TYR C 113       3.392   3.103  -4.217  1.00 94.19           C  
ATOM   2717  CD1 TYR C 113       4.163   3.276  -5.365  1.00 94.19           C  
ATOM   2718  CD2 TYR C 113       4.012   2.599  -3.079  1.00 94.19           C  
ATOM   2719  CE1 TYR C 113       5.517   2.956  -5.378  1.00 94.19           C  
ATOM   2720  CE2 TYR C 113       5.365   2.275  -3.080  1.00 94.19           C  
ATOM   2721  CZ  TYR C 113       6.107   2.456  -4.232  1.00 94.19           C  
ATOM   2722  OH  TYR C 113       7.447   2.137  -4.238  1.00 94.19           O  
ATOM   2723  N   CYS C 114       3.253   6.533  -3.189  1.00 94.88           N  
ATOM   2724  CA  CYS C 114       4.088   7.665  -3.577  1.00 94.88           C  
ATOM   2725  C   CYS C 114       3.326   8.618  -4.489  1.00 94.88           C  
ATOM   2726  O   CYS C 114       3.702   8.811  -5.646  1.00 94.88           O  
ATOM   2727  CB  CYS C 114       5.357   7.181  -4.277  1.00 94.88           C  
ATOM   2728  SG  CYS C 114       6.510   6.321  -3.183  1.00 94.88           S  
ATOM   2729  N   PRO C 115       2.319   9.251  -3.889  1.00 95.05           N  
ATOM   2730  CA  PRO C 115       1.479  10.133  -4.703  1.00 95.05           C  
ATOM   2731  C   PRO C 115       2.143  11.477  -4.994  1.00 95.05           C  
ATOM   2732  O   PRO C 115       1.599  12.288  -5.747  1.00 95.05           O  
ATOM   2733  CB  PRO C 115       0.225  10.317  -3.846  1.00 95.05           C  
ATOM   2734  CG  PRO C 115       0.702  10.173  -2.436  1.00 95.05           C  
ATOM   2735  CD  PRO C 115       1.807   9.156  -2.408  1.00 95.05           C  
ATOM   2736  N   ASN C 116       3.253  11.715  -4.383  1.00 95.77           N  
ATOM   2737  CA  ASN C 116       3.929  12.993  -4.578  1.00 95.77           C  
ATOM   2738  C   ASN C 116       4.443  13.143  -6.007  1.00 95.77           C  
ATOM   2739  O   ASN C 116       4.932  12.180  -6.600  1.00 95.77           O  
ATOM   2740  CB  ASN C 116       5.079  13.151  -3.581  1.00 95.77           C  
ATOM   2741  CG  ASN C 116       6.096  12.031  -3.680  1.00 95.77           C  
ATOM   2742  ND2 ASN C 116       7.374  12.389  -3.688  1.00 95.77           N  
ATOM   2743  OD1 ASN C 116       5.735  10.853  -3.751  1.00 95.77           O  
ATOM   2744  N   LYS C 117       4.331  14.367  -6.556  1.00 94.83           N  
ATOM   2745  CA  LYS C 117       4.855  14.668  -7.886  1.00 94.83           C  
ATOM   2746  C   LYS C 117       6.211  15.362  -7.798  1.00 94.83           C  
ATOM   2747  O   LYS C 117       6.949  15.419  -8.783  1.00 94.83           O  
ATOM   2748  CB  LYS C 117       3.869  15.541  -8.665  1.00 94.83           C  
ATOM   2749  CG  LYS C 117       2.537  14.865  -8.952  1.00 94.83           C  
ATOM   2750  CD  LYS C 117       1.611  15.772  -9.752  1.00 94.83           C  
ATOM   2751  CE  LYS C 117       0.269  15.105 -10.021  1.00 94.83           C  
ATOM   2752  NZ  LYS C 117      -0.678  16.026 -10.718  1.00 94.83           N  
ATOM   2753  N   CYS C 118       6.480  15.848  -6.623  1.00 94.97           N  
ATOM   2754  CA  CYS C 118       7.739  16.525  -6.331  1.00 94.97           C  
ATOM   2755  C   CYS C 118       8.122  16.355  -4.867  1.00 94.97           C  
ATOM   2756  O   CYS C 118       7.311  15.906  -4.055  1.00 94.97           O  
ATOM   2757  CB  CYS C 118       7.640  18.011  -6.674  1.00 94.97           C  
ATOM   2758  SG  CYS C 118       6.516  18.932  -5.601  1.00 94.97           S  
ATOM   2759  N   GLY C 119       9.405  16.560  -4.633  1.00 94.58           N  
ATOM   2760  CA  GLY C 119       9.875  16.502  -3.259  1.00 94.58           C  
ATOM   2761  C   GLY C 119      10.105  15.086  -2.765  1.00 94.58           C  
ATOM   2762  O   GLY C 119      10.220  14.155  -3.565  1.00 94.58           O  
ATOM   2763  N   VAL C 120      10.177  15.021  -1.416  1.00 94.65           N  
ATOM   2764  CA  VAL C 120      10.431  13.735  -0.774  1.00 94.65           C  
ATOM   2765  C   VAL C 120       9.332  13.439   0.244  1.00 94.65           C  
ATOM   2766  O   VAL C 120       9.211  14.135   1.254  1.00 94.65           O  
ATOM   2767  CB  VAL C 120      11.815  13.707  -0.088  1.00 94.65           C  
ATOM   2768  CG1 VAL C 120      12.084  12.335   0.531  1.00 94.65           C  
ATOM   2769  CG2 VAL C 120      12.913  14.071  -1.087  1.00 94.65           C  
ATOM   2770  N   MET C 121       8.528  12.406  -0.104  1.00 95.67           N  
ATOM   2771  CA  MET C 121       7.473  11.957   0.801  1.00 95.67           C  
ATOM   2772  C   MET C 121       7.918  10.726   1.585  1.00 95.67           C  
ATOM   2773  O   MET C 121       8.504   9.802   1.018  1.00 95.67           O  
ATOM   2774  CB  MET C 121       6.193  11.649   0.026  1.00 95.67           C  
ATOM   2775  CG  MET C 121       5.065  11.111   0.892  1.00 95.67           C  
ATOM   2776  SD  MET C 121       3.573  10.678  -0.085  1.00 95.67           S  
ATOM   2777  CE  MET C 121       2.544   9.938   1.214  1.00 95.67           C  
ATOM   2778  N   LEU C 122       7.702  10.726   2.868  1.00 94.97           N  
ATOM   2779  CA  LEU C 122       7.928   9.562   3.717  1.00 94.97           C  
ATOM   2780  C   LEU C 122       6.617   8.834   4.001  1.00 94.97           C  
ATOM   2781  O   LEU C 122       5.708   9.401   4.610  1.00 94.97           O  
ATOM   2782  CB  LEU C 122       8.589   9.978   5.034  1.00 94.97           C  
ATOM   2783  CG  LEU C 122       9.952  10.663   4.921  1.00 94.97           C  
ATOM   2784  CD1 LEU C 122      10.481  11.021   6.306  1.00 94.97           C  
ATOM   2785  CD2 LEU C 122      10.941   9.768   4.180  1.00 94.97           C  
ATOM   2786  N   GLN C 123       6.589   7.600   3.529  1.00 95.20           N  
ATOM   2787  CA  GLN C 123       5.368   6.811   3.649  1.00 95.20           C  
ATOM   2788  C   GLN C 123       5.642   5.475   4.335  1.00 95.20           C  
ATOM   2789  O   GLN C 123       6.625   4.800   4.021  1.00 95.20           O  
ATOM   2790  CB  GLN C 123       4.743   6.575   2.273  1.00 95.20           C  
ATOM   2791  CG  GLN C 123       3.384   5.891   2.324  1.00 95.20           C  
ATOM   2792  CD  GLN C 123       2.755   5.729   0.952  1.00 95.20           C  
ATOM   2793  NE2 GLN C 123       1.429   5.793   0.896  1.00 95.20           N  
ATOM   2794  OE1 GLN C 123       3.456   5.549  -0.048  1.00 95.20           O  
ATOM   2795  N   THR C 124       4.782   5.217   5.248  1.00 95.51           N  
ATOM   2796  CA  THR C 124       4.888   3.929   5.925  1.00 95.51           C  
ATOM   2797  C   THR C 124       4.218   2.829   5.105  1.00 95.51           C  
ATOM   2798  O   THR C 124       3.035   2.928   4.775  1.00 95.51           O  
ATOM   2799  CB  THR C 124       4.257   3.982   7.330  1.00 95.51           C  
ATOM   2800  CG2 THR C 124       4.293   2.614   8.001  1.00 95.51           C  
ATOM   2801  OG1 THR C 124       4.982   4.919   8.137  1.00 95.51           O  
ATOM   2802  N   LEU C 125       5.003   1.880   4.792  1.00 95.68           N  
ATOM   2803  CA  LEU C 125       4.522   0.748   4.008  1.00 95.68           C  
ATOM   2804  C   LEU C 125       4.722  -0.561   4.764  1.00 95.68           C  
ATOM   2805  O   LEU C 125       5.583  -0.649   5.643  1.00 95.68           O  
ATOM   2806  CB  LEU C 125       5.240   0.686   2.658  1.00 95.68           C  
ATOM   2807  CG  LEU C 125       5.095   1.913   1.756  1.00 95.68           C  
ATOM   2808  CD1 LEU C 125       6.017   1.794   0.548  1.00 95.68           C  
ATOM   2809  CD2 LEU C 125       3.646   2.083   1.313  1.00 95.68           C  
ATOM   2810  N   ILE C 126       3.895  -1.501   4.476  1.00 95.66           N  
ATOM   2811  CA  ILE C 126       3.981  -2.850   5.024  1.00 95.66           C  
ATOM   2812  C   ILE C 126       4.354  -3.834   3.917  1.00 95.66           C  
ATOM   2813  O   ILE C 126       3.655  -3.935   2.906  1.00 95.66           O  
ATOM   2814  CB  ILE C 126       2.655  -3.275   5.694  1.00 95.66           C  
ATOM   2815  CG1 ILE C 126       2.278  -2.289   6.805  1.00 95.66           C  
ATOM   2816  CG2 ILE C 126       2.758  -4.702   6.240  1.00 95.66           C  
ATOM   2817  CD1 ILE C 126       0.827  -2.389   7.256  1.00 95.66           C  
ATOM   2818  N   TRP C 127       5.502  -4.506   4.165  1.00 94.35           N  
ATOM   2819  CA  TRP C 127       5.907  -5.557   3.237  1.00 94.35           C  
ATOM   2820  C   TRP C 127       5.113  -6.835   3.481  1.00 94.35           C  
ATOM   2821  O   TRP C 127       5.188  -7.424   4.561  1.00 94.35           O  
ATOM   2822  CB  TRP C 127       7.406  -5.839   3.366  1.00 94.35           C  
ATOM   2823  CG  TRP C 127       8.281  -4.739   2.845  1.00 94.35           C  
ATOM   2824  CD1 TRP C 127       8.717  -3.638   3.529  1.00 94.35           C  
ATOM   2825  CD2 TRP C 127       8.822  -4.631   1.525  1.00 94.35           C  
ATOM   2826  CE2 TRP C 127       9.578  -3.438   1.479  1.00 94.35           C  
ATOM   2827  CE3 TRP C 127       8.742  -5.428   0.374  1.00 94.35           C  
ATOM   2828  NE1 TRP C 127       9.497  -2.852   2.713  1.00 94.35           N  
ATOM   2829  CZ2 TRP C 127      10.250  -3.024   0.327  1.00 94.35           C  
ATOM   2830  CZ3 TRP C 127       9.411  -5.013  -0.770  1.00 94.35           C  
ATOM   2831  CH2 TRP C 127      10.156  -3.822  -0.784  1.00 94.35           C  
ATOM   2832  N   CYS C 128       4.425  -7.300   2.426  1.00 93.55           N  
ATOM   2833  CA  CYS C 128       3.461  -8.386   2.562  1.00 93.55           C  
ATOM   2834  C   CYS C 128       4.163  -9.701   2.879  1.00 93.55           C  
ATOM   2835  O   CYS C 128       3.639 -10.523   3.634  1.00 93.55           O  
ATOM   2836  CB  CYS C 128       2.634  -8.533   1.286  1.00 93.55           C  
ATOM   2837  SG  CYS C 128       1.653  -7.071   0.882  1.00 93.55           S  
ATOM   2838  N   LYS C 129       5.326  -9.954   2.398  1.00 90.03           N  
ATOM   2839  CA  LYS C 129       6.024 -11.231   2.515  1.00 90.03           C  
ATOM   2840  C   LYS C 129       6.458 -11.491   3.954  1.00 90.03           C  
ATOM   2841  O   LYS C 129       6.320 -12.607   4.458  1.00 90.03           O  
ATOM   2842  CB  LYS C 129       7.240 -11.265   1.587  1.00 90.03           C  
ATOM   2843  CG  LYS C 129       6.897 -11.520   0.126  1.00 90.03           C  
ATOM   2844  CD  LYS C 129       8.151 -11.611  -0.735  1.00 90.03           C  
ATOM   2845  CE  LYS C 129       7.807 -11.769  -2.209  1.00 90.03           C  
ATOM   2846  NZ  LYS C 129       9.030 -11.777  -3.066  1.00 90.03           N  
ATOM   2847  N   ASN C 130       6.856 -10.454   4.688  1.00 92.20           N  
ATOM   2848  CA  ASN C 130       7.359 -10.650   6.043  1.00 92.20           C  
ATOM   2849  C   ASN C 130       6.609  -9.785   7.051  1.00 92.20           C  
ATOM   2850  O   ASN C 130       6.955  -9.761   8.233  1.00 92.20           O  
ATOM   2851  CB  ASN C 130       8.860 -10.359   6.106  1.00 92.20           C  
ATOM   2852  CG  ASN C 130       9.213  -8.993   5.549  1.00 92.20           C  
ATOM   2853  ND2 ASN C 130      10.504  -8.741   5.374  1.00 92.20           N  
ATOM   2854  OD1 ASN C 130       8.332  -8.173   5.280  1.00 92.20           O  
ATOM   2855  N   CYS C 131       5.697  -9.142   6.634  1.00 94.85           N  
ATOM   2856  CA  CYS C 131       4.848  -8.315   7.483  1.00 94.85           C  
ATOM   2857  C   CYS C 131       5.666  -7.236   8.184  1.00 94.85           C  
ATOM   2858  O   CYS C 131       5.356  -6.853   9.314  1.00 94.85           O  
ATOM   2859  CB  CYS C 131       4.125  -9.174   8.520  1.00 94.85           C  
ATOM   2860  SG  CYS C 131       2.970 -10.363   7.802  1.00 94.85           S  
ATOM   2861  N   LYS C 132       6.704  -6.719   7.574  1.00 94.55           N  
ATOM   2862  CA  LYS C 132       7.545  -5.668   8.140  1.00 94.55           C  
ATOM   2863  C   LYS C 132       7.039  -4.284   7.743  1.00 94.55           C  
ATOM   2864  O   LYS C 132       6.741  -4.039   6.573  1.00 94.55           O  
ATOM   2865  CB  LYS C 132       8.997  -5.843   7.690  1.00 94.55           C  
ATOM   2866  CG  LYS C 132       9.742  -6.951   8.421  1.00 94.55           C  
ATOM   2867  CD  LYS C 132      11.212  -6.992   8.023  1.00 94.55           C  
ATOM   2868  CE  LYS C 132      11.953  -8.116   8.736  1.00 94.55           C  
ATOM   2869  NZ  LYS C 132      13.394  -8.163   8.346  1.00 94.55           N  
ATOM   2870  N   LYS C 133       6.952  -3.471   8.717  1.00 93.84           N  
ATOM   2871  CA  LYS C 133       6.553  -2.080   8.518  1.00 93.84           C  
ATOM   2872  C   LYS C 133       7.773  -1.171   8.394  1.00 93.84           C  
ATOM   2873  O   LYS C 133       8.611  -1.121   9.297  1.00 93.84           O  
ATOM   2874  CB  LYS C 133       5.662  -1.608   9.668  1.00 93.84           C  
ATOM   2875  CG  LYS C 133       5.010  -0.253   9.431  1.00 93.84           C  
ATOM   2876  CD  LYS C 133       4.087   0.133  10.580  1.00 93.84           C  
ATOM   2877  CE  LYS C 133       3.014   1.114  10.130  1.00 93.84           C  
ATOM   2878  NZ  LYS C 133       2.200   1.610  11.281  1.00 93.84           N  
ATOM   2879  N   GLU C 134       7.925  -0.491   7.285  1.00 93.97           N  
ATOM   2880  CA  GLU C 134       9.079   0.365   7.028  1.00 93.97           C  
ATOM   2881  C   GLU C 134       8.656   1.694   6.410  1.00 93.97           C  
ATOM   2882  O   GLU C 134       7.653   1.759   5.695  1.00 93.97           O  
ATOM   2883  CB  GLU C 134      10.081  -0.345   6.115  1.00 93.97           C  
ATOM   2884  CG  GLU C 134      10.759  -1.546   6.760  1.00 93.97           C  
ATOM   2885  CD  GLU C 134      11.760  -2.233   5.845  1.00 93.97           C  
ATOM   2886  OE1 GLU C 134      12.396  -3.221   6.275  1.00 93.97           O  
ATOM   2887  OE2 GLU C 134      11.912  -1.777   4.690  1.00 93.97           O  
ATOM   2888  N   VAL C 135       9.448   2.694   6.817  1.00 93.12           N  
ATOM   2889  CA  VAL C 135       9.236   4.002   6.208  1.00 93.12           C  
ATOM   2890  C   VAL C 135       9.969   4.074   4.870  1.00 93.12           C  
ATOM   2891  O   VAL C 135      11.188   3.890   4.813  1.00 93.12           O  
ATOM   2892  CB  VAL C 135       9.706   5.144   7.136  1.00 93.12           C  
ATOM   2893  CG1 VAL C 135       9.498   6.502   6.468  1.00 93.12           C  
ATOM   2894  CG2 VAL C 135       8.967   5.083   8.472  1.00 93.12           C  
ATOM   2895  N   HIS C 136       9.198   4.255   3.833  1.00 92.91           N  
ATOM   2896  CA  HIS C 136       9.723   4.360   2.477  1.00 92.91           C  
ATOM   2897  C   HIS C 136       9.797   5.814   2.024  1.00 92.91           C  
ATOM   2898  O   HIS C 136       8.835   6.568   2.186  1.00 92.91           O  
ATOM   2899  CB  HIS C 136       8.863   3.551   1.505  1.00 92.91           C  
ATOM   2900  CG  HIS C 136       9.290   3.676   0.077  1.00 92.91           C  
ATOM   2901  CD2 HIS C 136       8.732   4.339  -0.963  1.00 92.91           C  
ATOM   2902  ND1 HIS C 136      10.423   3.066  -0.417  1.00 92.91           N  
ATOM   2903  CE1 HIS C 136      10.545   3.351  -1.703  1.00 92.91           C  
ATOM   2904  NE2 HIS C 136       9.530   4.122  -2.059  1.00 92.91           N  
ATOM   2905  N   ALA C 137      10.969   6.168   1.484  1.00 92.89           N  
ATOM   2906  CA  ALA C 137      11.155   7.525   0.979  1.00 92.89           C  
ATOM   2907  C   ALA C 137      10.825   7.608  -0.508  1.00 92.89           C  
ATOM   2908  O   ALA C 137      11.506   6.999  -1.337  1.00 92.89           O  
ATOM   2909  CB  ALA C 137      12.587   7.994   1.229  1.00 92.89           C  
ATOM   2910  N   CYS C 138       9.808   8.290  -0.768  1.00 93.86           N  
ATOM   2911  CA  CYS C 138       9.413   8.561  -2.145  1.00 93.86           C  
ATOM   2912  C   CYS C 138      10.118   9.801  -2.681  1.00 93.86           C  
ATOM   2913  O   CYS C 138       9.660  10.924  -2.465  1.00 93.86           O  
ATOM   2914  CB  CYS C 138       7.898   8.743  -2.243  1.00 93.86           C  
ATOM   2915  SG  CYS C 138       6.954   7.363  -1.561  1.00 93.86           S  
ATOM   2916  N   ARG C 139      11.173   9.566  -3.463  1.00 93.97           N  
ATOM   2917  CA  ARG C 139      12.000  10.666  -3.950  1.00 93.97           C  
ATOM   2918  C   ARG C 139      11.635  11.031  -5.384  1.00 93.97           C  
ATOM   2919  O   ARG C 139      11.643  10.175  -6.271  1.00 93.97           O  
ATOM   2920  CB  ARG C 139      13.484  10.303  -3.863  1.00 93.97           C  
ATOM   2921  CG  ARG C 139      13.958   9.980  -2.455  1.00 93.97           C  
ATOM   2922  CD  ARG C 139      15.430   9.594  -2.431  1.00 93.97           C  
ATOM   2923  NE  ARG C 139      15.837   9.104  -1.117  1.00 93.97           N  
ATOM   2924  CZ  ARG C 139      16.485   9.825  -0.206  1.00 93.97           C  
ATOM   2925  NH1 ARG C 139      16.815  11.088  -0.450  1.00 93.97           N  
ATOM   2926  NH2 ARG C 139      16.807   9.279   0.958  1.00 93.97           N  
ATOM   2927  N   LYS C 140      11.281  12.286  -5.537  1.00 94.00           N  
ATOM   2928  CA  LYS C 140      10.989  12.873  -6.841  1.00 94.00           C  
ATOM   2929  C   LYS C 140      11.823  14.128  -7.079  1.00 94.00           C  
ATOM   2930  O   LYS C 140      12.825  14.353  -6.397  1.00 94.00           O  
ATOM   2931  CB  LYS C 140       9.500  13.201  -6.960  1.00 94.00           C  
ATOM   2932  CG  LYS C 140       8.583  12.010  -6.728  1.00 94.00           C  
ATOM   2933  CD  LYS C 140       8.667  11.008  -7.874  1.00 94.00           C  
ATOM   2934  CE  LYS C 140       7.633   9.900  -7.725  1.00 94.00           C  
ATOM   2935  NZ  LYS C 140       8.248   8.634  -7.223  1.00 94.00           N  
ATOM   2936  N   SER C 141      11.455  14.877  -8.017  1.00 92.48           N  
ATOM   2937  CA  SER C 141      12.178  16.114  -8.299  1.00 92.48           C  
ATOM   2938  C   SER C 141      11.993  17.130  -7.175  1.00 92.48           C  
ATOM   2939  O   SER C 141      10.898  17.260  -6.624  1.00 92.48           O  
ATOM   2940  CB  SER C 141      11.714  16.717  -9.624  1.00 92.48           C  
ATOM   2941  OG  SER C 141      12.267  18.009  -9.810  1.00 92.48           O  
ATOM   2942  N   TYR C 142      13.072  17.778  -6.881  1.00 87.89           N  
ATOM   2943  CA  TYR C 142      13.018  18.792  -5.833  1.00 87.89           C  
ATOM   2944  C   TYR C 142      12.321  20.053  -6.329  1.00 87.89           C  
ATOM   2945  O   TYR C 142      11.886  20.883  -5.528  1.00 87.89           O  
ATOM   2946  CB  TYR C 142      14.429  19.133  -5.343  1.00 87.89           C  
ATOM   2947  CG  TYR C 142      14.946  18.195  -4.280  1.00 87.89           C  
ATOM   2948  CD1 TYR C 142      14.532  18.318  -2.955  1.00 87.89           C  
ATOM   2949  CD2 TYR C 142      15.849  17.187  -4.597  1.00 87.89           C  
ATOM   2950  CE1 TYR C 142      15.008  17.458  -1.971  1.00 87.89           C  
ATOM   2951  CE2 TYR C 142      16.332  16.321  -3.620  1.00 87.89           C  
ATOM   2952  CZ  TYR C 142      15.905  16.464  -2.313  1.00 87.89           C  
ATOM   2953  OH  TYR C 142      16.379  15.609  -1.343  1.00 87.89           O  
ATOM   2954  N   ASP C 143      12.207  20.094  -7.528  1.00 85.14           N  
ATOM   2955  CA  ASP C 143      11.569  21.261  -8.132  1.00 85.14           C  
ATOM   2956  C   ASP C 143      10.052  21.091  -8.184  1.00 85.14           C  
ATOM   2957  O   ASP C 143       9.534  20.355  -9.026  1.00 85.14           O  
ATOM   2958  CB  ASP C 143      12.120  21.506  -9.538  1.00 85.14           C  
ATOM   2959  CG  ASP C 143      11.611  22.796 -10.156  1.00 85.14           C  
ATOM   2960  OD1 ASP C 143      10.909  23.567  -9.467  1.00 85.14           O  
ATOM   2961  OD2 ASP C 143      11.913  23.042 -11.344  1.00 85.14           O  
ATOM   2962  N   CYS C 144       9.335  21.694  -7.356  1.00 92.15           N  
ATOM   2963  CA  CYS C 144       7.878  21.630  -7.342  1.00 92.15           C  
ATOM   2964  C   CYS C 144       7.275  22.763  -8.164  1.00 92.15           C  
ATOM   2965  O   CYS C 144       6.067  22.998  -8.112  1.00 92.15           O  
ATOM   2966  CB  CYS C 144       7.351  21.690  -5.909  1.00 92.15           C  
ATOM   2967  SG  CYS C 144       7.784  20.247  -4.912  1.00 92.15           S  
ATOM   2968  N   GLY C 145       8.094  23.402  -8.928  1.00 88.23           N  
ATOM   2969  CA  GLY C 145       7.635  24.484  -9.785  1.00 88.23           C  
ATOM   2970  C   GLY C 145       7.630  25.833  -9.092  1.00 88.23           C  
ATOM   2971  O   GLY C 145       7.842  25.916  -7.880  1.00 88.23           O  
ATOM   2972  N   GLU C 146       7.513  26.898  -9.965  1.00 91.31           N  
ATOM   2973  CA  GLU C 146       7.458  28.271  -9.470  1.00 91.31           C  
ATOM   2974  C   GLU C 146       6.032  28.814  -9.509  1.00 91.31           C  
ATOM   2975  O   GLU C 146       5.281  28.535 -10.445  1.00 91.31           O  
ATOM   2976  CB  GLU C 146       8.387  29.174 -10.286  1.00 91.31           C  
ATOM   2977  CG  GLU C 146       8.726  30.489  -9.598  1.00 91.31           C  
ATOM   2978  CD  GLU C 146       9.735  31.325 -10.368  1.00 91.31           C  
ATOM   2979  OE1 GLU C 146      10.054  32.452  -9.925  1.00 91.31           O  
ATOM   2980  OE2 GLU C 146      10.211  30.851 -11.424  1.00 91.31           O  
ATOM   2981  N   ARG C 147       5.649  29.429  -8.447  1.00 94.24           N  
ATOM   2982  CA  ARG C 147       4.324  30.035  -8.353  1.00 94.24           C  
ATOM   2983  C   ARG C 147       4.396  31.544  -8.564  1.00 94.24           C  
ATOM   2984  O   ARG C 147       5.129  32.241  -7.859  1.00 94.24           O  
ATOM   2985  CB  ARG C 147       3.685  29.725  -6.998  1.00 94.24           C  
ATOM   2986  CG  ARG C 147       3.676  28.247  -6.645  1.00 94.24           C  
ATOM   2987  CD  ARG C 147       2.585  27.495  -7.395  1.00 94.24           C  
ATOM   2988  NE  ARG C 147       2.472  26.112  -6.940  1.00 94.24           N  
ATOM   2989  CZ  ARG C 147       2.093  25.091  -7.703  1.00 94.24           C  
ATOM   2990  NH1 ARG C 147       1.781  25.278  -8.980  1.00 94.24           N  
ATOM   2991  NH2 ARG C 147       2.025  23.874  -7.186  1.00 94.24           N  
ATOM   2992  N   ASN C 148       3.726  31.993  -9.521  1.00 94.80           N  
ATOM   2993  CA  ASN C 148       3.596  33.430  -9.736  1.00 94.80           C  
ATOM   2994  C   ASN C 148       2.351  33.989  -9.055  1.00 94.80           C  
ATOM   2995  O   ASN C 148       1.230  33.602  -9.388  1.00 94.80           O  
ATOM   2996  CB  ASN C 148       3.571  33.748 -11.233  1.00 94.80           C  
ATOM   2997  CG  ASN C 148       4.889  33.441 -11.918  1.00 94.80           C  
ATOM   2998  ND2 ASN C 148       4.816  32.920 -13.136  1.00 94.80           N  
ATOM   2999  OD1 ASN C 148       5.962  33.670 -11.355  1.00 94.80           O  
ATOM   3000  N   VAL C 149       2.631  34.898  -8.161  1.00 94.38           N  
ATOM   3001  CA  VAL C 149       1.542  35.458  -7.366  1.00 94.38           C  
ATOM   3002  C   VAL C 149       1.420  36.954  -7.636  1.00 94.38           C  
ATOM   3003  O   VAL C 149       2.357  37.716  -7.382  1.00 94.38           O  
ATOM   3004  CB  VAL C 149       1.753  35.204  -5.856  1.00 94.38           C  
ATOM   3005  CG1 VAL C 149       0.592  35.775  -5.045  1.00 94.38           C  
ATOM   3006  CG2 VAL C 149       1.915  33.709  -5.585  1.00 94.38           C  
ATOM   3007  N   GLU C 150       0.305  37.388  -8.144  1.00 94.40           N  
ATOM   3008  CA  GLU C 150      -0.004  38.803  -8.330  1.00 94.40           C  
ATOM   3009  C   GLU C 150      -0.984  39.298  -7.269  1.00 94.40           C  
ATOM   3010  O   GLU C 150      -2.092  38.772  -7.146  1.00 94.40           O  
ATOM   3011  CB  GLU C 150      -0.574  39.049  -9.730  1.00 94.40           C  
ATOM   3012  CG  GLU C 150       0.394  38.718 -10.855  1.00 94.40           C  
ATOM   3013  CD  GLU C 150      -0.193  38.946 -12.239  1.00 94.40           C  
ATOM   3014  OE1 GLU C 150       0.527  38.752 -13.244  1.00 94.40           O  
ATOM   3015  OE2 GLU C 150      -1.384  39.322 -12.318  1.00 94.40           O  
ATOM   3016  N   VAL C 151      -0.494  40.284  -6.618  1.00 93.01           N  
ATOM   3017  CA  VAL C 151      -1.318  40.794  -5.527  1.00 93.01           C  
ATOM   3018  C   VAL C 151      -1.483  42.305  -5.666  1.00 93.01           C  
ATOM   3019  O   VAL C 151      -0.498  43.035  -5.791  1.00 93.01           O  
ATOM   3020  CB  VAL C 151      -0.711  40.447  -4.148  1.00 93.01           C  
ATOM   3021  CG1 VAL C 151      -1.670  40.837  -3.024  1.00 93.01           C  
ATOM   3022  CG2 VAL C 151      -0.371  38.960  -4.074  1.00 93.01           C  
ATOM   3023  N   PRO C 152      -2.699  42.844  -5.631  1.00 92.28           N  
ATOM   3024  CA  PRO C 152      -2.902  44.295  -5.611  1.00 92.28           C  
ATOM   3025  C   PRO C 152      -2.395  44.943  -4.324  1.00 92.28           C  
ATOM   3026  O   PRO C 152      -2.391  44.307  -3.268  1.00 92.28           O  
ATOM   3027  CB  PRO C 152      -4.421  44.439  -5.733  1.00 92.28           C  
ATOM   3028  CG  PRO C 152      -4.901  43.090  -6.160  1.00 92.28           C  
ATOM   3029  CD  PRO C 152      -3.896  42.065  -5.718  1.00 92.28           C  
ATOM   3030  N   GLN C 153      -2.026  46.151  -4.547  1.00 91.12           N  
ATOM   3031  CA  GLN C 153      -1.549  46.907  -3.393  1.00 91.12           C  
ATOM   3032  C   GLN C 153      -2.618  46.981  -2.305  1.00 91.12           C  
ATOM   3033  O   GLN C 153      -3.804  47.134  -2.603  1.00 91.12           O  
ATOM   3034  CB  GLN C 153      -1.124  48.315  -3.810  1.00 91.12           C  
ATOM   3035  CG  GLN C 153      -0.253  49.024  -2.783  1.00 91.12           C  
ATOM   3036  CD  GLN C 153       0.311  50.336  -3.297  1.00 91.12           C  
ATOM   3037  NE2 GLN C 153       1.082  51.019  -2.458  1.00 91.12           N  
ATOM   3038  OE1 GLN C 153       0.056  50.732  -4.438  1.00 91.12           O  
ATOM   3039  N   MET C 154      -2.285  46.886  -1.003  1.00 90.96           N  
ATOM   3040  CA  MET C 154      -3.121  46.992   0.190  1.00 90.96           C  
ATOM   3041  C   MET C 154      -3.959  45.733   0.381  1.00 90.96           C  
ATOM   3042  O   MET C 154      -4.875  45.710   1.205  1.00 90.96           O  
ATOM   3043  CB  MET C 154      -4.030  48.218   0.104  1.00 90.96           C  
ATOM   3044  CG  MET C 154      -3.282  49.541   0.127  1.00 90.96           C  
ATOM   3045  SD  MET C 154      -2.449  49.849   1.734  1.00 90.96           S  
ATOM   3046  CE  MET C 154      -3.672  50.933   2.524  1.00 90.96           C  
ATOM   3047  N   GLU C 155      -3.794  44.775  -0.473  1.00 91.48           N  
ATOM   3048  CA  GLU C 155      -4.431  43.476  -0.279  1.00 91.48           C  
ATOM   3049  C   GLU C 155      -3.498  42.506   0.441  1.00 91.48           C  
ATOM   3050  O   GLU C 155      -2.323  42.811   0.655  1.00 91.48           O  
ATOM   3051  CB  GLU C 155      -4.869  42.886  -1.621  1.00 91.48           C  
ATOM   3052  CG  GLU C 155      -6.094  43.562  -2.220  1.00 91.48           C  
ATOM   3053  CD  GLU C 155      -6.802  42.708  -3.259  1.00 91.48           C  
ATOM   3054  OE1 GLU C 155      -7.769  43.196  -3.888  1.00 91.48           O  
ATOM   3055  OE2 GLU C 155      -6.389  41.542  -3.445  1.00 91.48           O  
ATOM   3056  N   ASP C 156      -4.055  41.398   0.853  1.00 93.64           N  
ATOM   3057  CA  ASP C 156      -3.276  40.411   1.595  1.00 93.64           C  
ATOM   3058  C   ASP C 156      -2.545  39.463   0.646  1.00 93.64           C  
ATOM   3059  O   ASP C 156      -3.133  38.967  -0.318  1.00 93.64           O  
ATOM   3060  CB  ASP C 156      -4.179  39.616   2.540  1.00 93.64           C  
ATOM   3061  CG  ASP C 156      -4.833  40.482   3.604  1.00 93.64           C  
ATOM   3062  OD1 ASP C 156      -4.453  41.664   3.746  1.00 93.64           O  
ATOM   3063  OD2 ASP C 156      -5.734  39.977   4.307  1.00 93.64           O  
ATOM   3064  N   MET C 157      -1.323  39.270   0.871  1.00 93.79           N  
ATOM   3065  CA  MET C 157      -0.530  38.278   0.150  1.00 93.79           C  
ATOM   3066  C   MET C 157      -0.551  36.935   0.872  1.00 93.79           C  
ATOM   3067  O   MET C 157      -0.237  36.859   2.061  1.00 93.79           O  
ATOM   3068  CB  MET C 157       0.913  38.761  -0.016  1.00 93.79           C  
ATOM   3069  CG  MET C 157       1.805  37.779  -0.758  1.00 93.79           C  
ATOM   3070  SD  MET C 157       3.571  38.276  -0.732  1.00 93.79           S  
ATOM   3071  CE  MET C 157       3.984  37.897   0.994  1.00 93.79           C  
ATOM   3072  N   ILE C 158      -0.973  35.918   0.244  1.00 96.04           N  
ATOM   3073  CA  ILE C 158      -1.016  34.572   0.803  1.00 96.04           C  
ATOM   3074  C   ILE C 158      -0.159  33.634  -0.043  1.00 96.04           C  
ATOM   3075  O   ILE C 158      -0.452  33.406  -1.220  1.00 96.04           O  
ATOM   3076  CB  ILE C 158      -2.465  34.042   0.889  1.00 96.04           C  
ATOM   3077  CG1 ILE C 158      -3.340  35.007   1.698  1.00 96.04           C  
ATOM   3078  CG2 ILE C 158      -2.491  32.637   1.501  1.00 96.04           C  
ATOM   3079  CD1 ILE C 158      -4.816  34.638   1.715  1.00 96.04           C  
ATOM   3080  N   LEU C 159       0.882  33.174   0.487  1.00 96.26           N  
ATOM   3081  CA  LEU C 159       1.740  32.177  -0.143  1.00 96.26           C  
ATOM   3082  C   LEU C 159       1.486  30.793   0.443  1.00 96.26           C  
ATOM   3083  O   LEU C 159       1.797  30.541   1.610  1.00 96.26           O  
ATOM   3084  CB  LEU C 159       3.214  32.554   0.027  1.00 96.26           C  
ATOM   3085  CG  LEU C 159       3.611  33.960  -0.425  1.00 96.26           C  
ATOM   3086  CD1 LEU C 159       5.109  34.173  -0.237  1.00 96.26           C  
ATOM   3087  CD2 LEU C 159       3.211  34.188  -1.878  1.00 96.26           C  
ATOM   3088  N   ASP C 160       0.952  29.934  -0.342  1.00 96.56           N  
ATOM   3089  CA  ASP C 160       0.578  28.595   0.102  1.00 96.56           C  
ATOM   3090  C   ASP C 160       1.625  27.565  -0.318  1.00 96.56           C  
ATOM   3091  O   ASP C 160       1.817  27.319  -1.510  1.00 96.56           O  
ATOM   3092  CB  ASP C 160      -0.794  28.209  -0.456  1.00 96.56           C  
ATOM   3093  CG  ASP C 160      -1.353  26.943   0.170  1.00 96.56           C  
ATOM   3094  OD1 ASP C 160      -0.690  26.355   1.052  1.00 96.56           O  
ATOM   3095  OD2 ASP C 160      -2.464  26.529  -0.225  1.00 96.56           O  
ATOM   3096  N   CYS C 161       2.221  26.919   0.700  1.00 96.55           N  
ATOM   3097  CA  CYS C 161       3.257  25.919   0.472  1.00 96.55           C  
ATOM   3098  C   CYS C 161       2.703  24.510   0.650  1.00 96.55           C  
ATOM   3099  O   CYS C 161       3.448  23.531   0.571  1.00 96.55           O  
ATOM   3100  CB  CYS C 161       4.434  26.138   1.421  1.00 96.55           C  
ATOM   3101  SG  CYS C 161       5.938  25.268   0.930  1.00 96.55           S  
ATOM   3102  N   GLU C 162       1.468  24.329   0.881  1.00 96.02           N  
ATOM   3103  CA  GLU C 162       0.856  23.035   1.169  1.00 96.02           C  
ATOM   3104  C   GLU C 162       0.611  22.245  -0.113  1.00 96.02           C  
ATOM   3105  O   GLU C 162       0.094  22.784  -1.093  1.00 96.02           O  
ATOM   3106  CB  GLU C 162      -0.458  23.218   1.934  1.00 96.02           C  
ATOM   3107  CG  GLU C 162      -1.085  21.913   2.399  1.00 96.02           C  
ATOM   3108  CD  GLU C 162      -2.297  22.115   3.294  1.00 96.02           C  
ATOM   3109  OE1 GLU C 162      -2.807  21.121   3.860  1.00 96.02           O  
ATOM   3110  OE2 GLU C 162      -2.743  23.277   3.429  1.00 96.02           O  
ATOM   3111  N   LEU C 163       1.009  21.052  -0.133  1.00 94.77           N  
ATOM   3112  CA  LEU C 163       0.702  20.088  -1.185  1.00 94.77           C  
ATOM   3113  C   LEU C 163      -0.192  18.973  -0.654  1.00 94.77           C  
ATOM   3114  O   LEU C 163      -0.235  18.726   0.553  1.00 94.77           O  
ATOM   3115  CB  LEU C 163       1.991  19.496  -1.762  1.00 94.77           C  
ATOM   3116  CG  LEU C 163       2.966  20.486  -2.400  1.00 94.77           C  
ATOM   3117  CD1 LEU C 163       4.256  19.776  -2.799  1.00 94.77           C  
ATOM   3118  CD2 LEU C 163       2.326  21.162  -3.608  1.00 94.77           C  
ATOM   3119  N   ASN C 164      -0.958  18.292  -1.459  1.00 93.22           N  
ATOM   3120  CA  ASN C 164      -1.972  17.310  -1.091  1.00 93.22           C  
ATOM   3121  C   ASN C 164      -1.371  16.157  -0.292  1.00 93.22           C  
ATOM   3122  O   ASN C 164      -2.019  15.612   0.603  1.00 93.22           O  
ATOM   3123  CB  ASN C 164      -2.682  16.778  -2.338  1.00 93.22           C  
ATOM   3124  CG  ASN C 164      -1.714  16.346  -3.422  1.00 93.22           C  
ATOM   3125  ND2 ASN C 164      -2.199  15.551  -4.368  1.00 93.22           N  
ATOM   3126  OD1 ASN C 164      -0.540  16.725  -3.409  1.00 93.22           O  
ATOM   3127  N   TRP C 165      -0.126  15.838  -0.528  1.00 95.31           N  
ATOM   3128  CA  TRP C 165       0.481  14.651   0.065  1.00 95.31           C  
ATOM   3129  C   TRP C 165       1.162  14.991   1.387  1.00 95.31           C  
ATOM   3130  O   TRP C 165       1.580  14.096   2.125  1.00 95.31           O  
ATOM   3131  CB  TRP C 165       1.494  14.025  -0.898  1.00 95.31           C  
ATOM   3132  CG  TRP C 165       2.568  14.969  -1.350  1.00 95.31           C  
ATOM   3133  CD1 TRP C 165       2.548  15.769  -2.460  1.00 95.31           C  
ATOM   3134  CD2 TRP C 165       3.823  15.208  -0.705  1.00 95.31           C  
ATOM   3135  CE2 TRP C 165       4.515  16.164  -1.479  1.00 95.31           C  
ATOM   3136  CE3 TRP C 165       4.429  14.704   0.453  1.00 95.31           C  
ATOM   3137  NE1 TRP C 165       3.717  16.491  -2.543  1.00 95.31           N  
ATOM   3138  CZ2 TRP C 165       5.785  16.630  -1.130  1.00 95.31           C  
ATOM   3139  CZ3 TRP C 165       5.693  15.167   0.799  1.00 95.31           C  
ATOM   3140  CH2 TRP C 165       6.356  16.120   0.008  1.00 95.31           C  
ATOM   3141  N   HIS C 166       1.270  16.259   1.776  1.00 95.58           N  
ATOM   3142  CA  HIS C 166       1.966  16.664   2.992  1.00 95.58           C  
ATOM   3143  C   HIS C 166       1.309  16.061   4.230  1.00 95.58           C  
ATOM   3144  O   HIS C 166       1.999  15.628   5.155  1.00 95.58           O  
ATOM   3145  CB  HIS C 166       2.001  18.189   3.107  1.00 95.58           C  
ATOM   3146  CG  HIS C 166       3.045  18.831   2.248  1.00 95.58           C  
ATOM   3147  CD2 HIS C 166       3.968  18.292   1.419  1.00 95.58           C  
ATOM   3148  ND1 HIS C 166       3.221  20.197   2.188  1.00 95.58           N  
ATOM   3149  CE1 HIS C 166       4.210  20.470   1.353  1.00 95.58           C  
ATOM   3150  NE2 HIS C 166       4.680  19.331   0.874  1.00 95.58           N  
ATOM   3151  N   GLN C 167      -0.020  16.096   4.240  1.00 92.31           N  
ATOM   3152  CA  GLN C 167      -0.751  15.584   5.394  1.00 92.31           C  
ATOM   3153  C   GLN C 167      -0.503  14.090   5.584  1.00 92.31           C  
ATOM   3154  O   GLN C 167      -0.565  13.583   6.706  1.00 92.31           O  
ATOM   3155  CB  GLN C 167      -2.250  15.852   5.243  1.00 92.31           C  
ATOM   3156  CG  GLN C 167      -2.619  17.328   5.303  1.00 92.31           C  
ATOM   3157  CD  GLN C 167      -4.099  17.572   5.080  1.00 92.31           C  
ATOM   3158  NE2 GLN C 167      -4.512  18.832   5.163  1.00 92.31           N  
ATOM   3159  OE1 GLN C 167      -4.866  16.635   4.833  1.00 92.31           O  
ATOM   3160  N   ALA C 168      -0.234  13.423   4.525  1.00 92.38           N  
ATOM   3161  CA  ALA C 168      -0.059  11.974   4.577  1.00 92.38           C  
ATOM   3162  C   ALA C 168       1.400  11.606   4.828  1.00 92.38           C  
ATOM   3163  O   ALA C 168       1.705  10.470   5.198  1.00 92.38           O  
ATOM   3164  CB  ALA C 168      -0.552  11.332   3.281  1.00 92.38           C  
ATOM   3165  N   SER C 169       2.345  12.568   4.683  1.00 94.50           N  
ATOM   3166  CA  SER C 169       3.771  12.297   4.830  1.00 94.50           C  
ATOM   3167  C   SER C 169       4.173  12.231   6.299  1.00 94.50           C  
ATOM   3168  O   SER C 169       3.658  12.988   7.124  1.00 94.50           O  
ATOM   3169  CB  SER C 169       4.597  13.367   4.114  1.00 94.50           C  
ATOM   3170  OG  SER C 169       5.982  13.082   4.210  1.00 94.50           O  
ATOM   3171  N   GLU C 170       5.100  11.339   6.527  1.00 93.47           N  
ATOM   3172  CA  GLU C 170       5.632  11.225   7.882  1.00 93.47           C  
ATOM   3173  C   GLU C 170       6.935  12.006   8.031  1.00 93.47           C  
ATOM   3174  O   GLU C 170       7.564  12.370   7.035  1.00 93.47           O  
ATOM   3175  CB  GLU C 170       5.854   9.756   8.250  1.00 93.47           C  
ATOM   3176  CG  GLU C 170       4.581   8.921   8.245  1.00 93.47           C  
ATOM   3177  CD  GLU C 170       4.804   7.484   8.689  1.00 93.47           C  
ATOM   3178  OE1 GLU C 170       3.859   6.668   8.601  1.00 93.47           O  
ATOM   3179  OE2 GLU C 170       5.934   7.172   9.129  1.00 93.47           O  
ATOM   3180  N   GLY C 171       7.216  12.380   9.304  1.00 92.73           N  
ATOM   3181  CA  GLY C 171       8.500  12.969   9.648  1.00 92.73           C  
ATOM   3182  C   GLY C 171       8.634  14.411   9.196  1.00 92.73           C  
ATOM   3183  O   GLY C 171       9.741  14.883   8.930  1.00 92.73           O  
ATOM   3184  N   LEU C 172       7.571  15.036   9.035  1.00 94.47           N  
ATOM   3185  CA  LEU C 172       7.635  16.439   8.641  1.00 94.47           C  
ATOM   3186  C   LEU C 172       7.880  17.333   9.851  1.00 94.47           C  
ATOM   3187  O   LEU C 172       7.454  17.012  10.963  1.00 94.47           O  
ATOM   3188  CB  LEU C 172       6.342  16.857   7.936  1.00 94.47           C  
ATOM   3189  CG  LEU C 172       5.995  16.104   6.651  1.00 94.47           C  
ATOM   3190  CD1 LEU C 172       4.648  16.571   6.110  1.00 94.47           C  
ATOM   3191  CD2 LEU C 172       7.090  16.294   5.608  1.00 94.47           C  
ATOM   3192  N   THR C 173       8.576  18.376   9.651  1.00 94.32           N  
ATOM   3193  CA  THR C 173       8.855  19.343  10.707  1.00 94.32           C  
ATOM   3194  C   THR C 173       8.109  20.651  10.454  1.00 94.32           C  
ATOM   3195  O   THR C 173       6.882  20.700  10.556  1.00 94.32           O  
ATOM   3196  CB  THR C 173      10.365  19.624  10.821  1.00 94.32           C  
ATOM   3197  CG2 THR C 173      11.128  18.369  11.230  1.00 94.32           C  
ATOM   3198  OG1 THR C 173      10.858  20.079   9.555  1.00 94.32           O  
ATOM   3199  N   ASP C 174       8.848  21.662  10.041  1.00 95.82           N  
ATOM   3200  CA  ASP C 174       8.201  22.966   9.921  1.00 95.82           C  
ATOM   3201  C   ASP C 174       8.315  23.506   8.498  1.00 95.82           C  
ATOM   3202  O   ASP C 174       9.232  23.140   7.760  1.00 95.82           O  
ATOM   3203  CB  ASP C 174       8.809  23.960  10.912  1.00 95.82           C  
ATOM   3204  CG  ASP C 174       8.532  23.598  12.360  1.00 95.82           C  
ATOM   3205  OD1 ASP C 174       7.467  23.011  12.650  1.00 95.82           O  
ATOM   3206  OD2 ASP C 174       9.386  23.904  13.221  1.00 95.82           O  
ATOM   3207  N   TYR C 175       7.286  24.348   8.252  1.00 96.92           N  
ATOM   3208  CA  TYR C 175       7.391  25.172   7.053  1.00 96.92           C  
ATOM   3209  C   TYR C 175       8.242  26.409   7.314  1.00 96.92           C  
ATOM   3210  O   TYR C 175       8.028  27.121   8.298  1.00 96.92           O  
ATOM   3211  CB  TYR C 175       6.000  25.589   6.564  1.00 96.92           C  
ATOM   3212  CG  TYR C 175       5.156  24.436   6.079  1.00 96.92           C  
ATOM   3213  CD1 TYR C 175       5.214  24.017   4.751  1.00 96.92           C  
ATOM   3214  CD2 TYR C 175       4.301  23.764   6.944  1.00 96.92           C  
ATOM   3215  CE1 TYR C 175       4.436  22.956   4.298  1.00 96.92           C  
ATOM   3216  CE2 TYR C 175       3.519  22.702   6.502  1.00 96.92           C  
ATOM   3217  CZ  TYR C 175       3.594  22.306   5.179  1.00 96.92           C  
ATOM   3218  OH  TYR C 175       2.823  21.255   4.736  1.00 96.92           O  
ATOM   3219  N   SER C 176       9.228  26.624   6.464  1.00 97.24           N  
ATOM   3220  CA  SER C 176      10.079  27.807   6.533  1.00 97.24           C  
ATOM   3221  C   SER C 176       9.944  28.660   5.276  1.00 97.24           C  
ATOM   3222  O   SER C 176      10.193  28.183   4.166  1.00 97.24           O  
ATOM   3223  CB  SER C 176      11.542  27.405   6.732  1.00 97.24           C  
ATOM   3224  OG  SER C 176      11.691  26.613   7.897  1.00 97.24           O  
ATOM   3225  N   PHE C 177       9.557  29.910   5.506  1.00 97.24           N  
ATOM   3226  CA  PHE C 177       9.453  30.847   4.394  1.00 97.24           C  
ATOM   3227  C   PHE C 177      10.626  31.820   4.396  1.00 97.24           C  
ATOM   3228  O   PHE C 177      10.918  32.447   5.418  1.00 97.24           O  
ATOM   3229  CB  PHE C 177       8.131  31.618   4.458  1.00 97.24           C  
ATOM   3230  CG  PHE C 177       6.925  30.780   4.127  1.00 97.24           C  
ATOM   3231  CD1 PHE C 177       6.422  30.743   2.832  1.00 97.24           C  
ATOM   3232  CD2 PHE C 177       6.293  30.032   5.111  1.00 97.24           C  
ATOM   3233  CE1 PHE C 177       5.306  29.969   2.522  1.00 97.24           C  
ATOM   3234  CE2 PHE C 177       5.176  29.258   4.810  1.00 97.24           C  
ATOM   3235  CZ  PHE C 177       4.684  29.228   3.515  1.00 97.24           C  
ATOM   3236  N   TYR C 178      11.232  31.874   3.278  1.00 96.79           N  
ATOM   3237  CA  TYR C 178      12.366  32.773   3.099  1.00 96.79           C  
ATOM   3238  C   TYR C 178      12.059  33.836   2.051  1.00 96.79           C  
ATOM   3239  O   TYR C 178      11.371  33.564   1.064  1.00 96.79           O  
ATOM   3240  CB  TYR C 178      13.617  31.987   2.695  1.00 96.79           C  
ATOM   3241  CG  TYR C 178      14.057  30.975   3.725  1.00 96.79           C  
ATOM   3242  CD1 TYR C 178      14.957  31.322   4.731  1.00 96.79           C  
ATOM   3243  CD2 TYR C 178      13.576  29.671   3.694  1.00 96.79           C  
ATOM   3244  CE1 TYR C 178      15.367  30.393   5.680  1.00 96.79           C  
ATOM   3245  CE2 TYR C 178      13.979  28.733   4.639  1.00 96.79           C  
ATOM   3246  CZ  TYR C 178      14.872  29.102   5.626  1.00 96.79           C  
ATOM   3247  OH  TYR C 178      15.275  28.178   6.565  1.00 96.79           O  
ATOM   3248  N   ARG C 179      12.518  34.999   2.332  1.00 96.06           N  
ATOM   3249  CA  ARG C 179      12.570  36.036   1.306  1.00 96.06           C  
ATOM   3250  C   ARG C 179      13.923  36.042   0.603  1.00 96.06           C  
ATOM   3251  O   ARG C 179      14.967  36.108   1.255  1.00 96.06           O  
ATOM   3252  CB  ARG C 179      12.290  37.411   1.917  1.00 96.06           C  
ATOM   3253  CG  ARG C 179      12.272  38.544   0.903  1.00 96.06           C  
ATOM   3254  CD  ARG C 179      11.451  39.727   1.395  1.00 96.06           C  
ATOM   3255  NE  ARG C 179      11.447  40.820   0.426  1.00 96.06           N  
ATOM   3256  CZ  ARG C 179      10.640  41.877   0.478  1.00 96.06           C  
ATOM   3257  NH1 ARG C 179       9.753  42.004   1.459  1.00 96.06           N  
ATOM   3258  NH2 ARG C 179      10.721  42.812  -0.457  1.00 96.06           N  
ATOM   3259  N   VAL C 180      13.879  35.840  -0.649  1.00 94.89           N  
ATOM   3260  CA  VAL C 180      15.110  35.779  -1.433  1.00 94.89           C  
ATOM   3261  C   VAL C 180      15.415  37.154  -2.022  1.00 94.89           C  
ATOM   3262  O   VAL C 180      14.608  37.708  -2.773  1.00 94.89           O  
ATOM   3263  CB  VAL C 180      15.014  34.726  -2.559  1.00 94.89           C  
ATOM   3264  CG1 VAL C 180      16.349  34.593  -3.288  1.00 94.89           C  
ATOM   3265  CG2 VAL C 180      14.575  33.377  -1.990  1.00 94.89           C  
ATOM   3266  N   TRP C 181      16.629  37.589  -1.643  1.00 92.42           N  
ATOM   3267  CA  TRP C 181      17.032  38.906  -2.127  1.00 92.42           C  
ATOM   3268  C   TRP C 181      17.901  38.784  -3.375  1.00 92.42           C  
ATOM   3269  O   TRP C 181      18.391  37.699  -3.694  1.00 92.42           O  
ATOM   3270  CB  TRP C 181      17.785  39.673  -1.037  1.00 92.42           C  
ATOM   3271  CG  TRP C 181      17.009  39.849   0.233  1.00 92.42           C  
ATOM   3272  CD1 TRP C 181      17.167  39.151   1.399  1.00 92.42           C  
ATOM   3273  CD2 TRP C 181      15.946  40.779   0.463  1.00 92.42           C  
ATOM   3274  CE2 TRP C 181      15.507  40.592   1.792  1.00 92.42           C  
ATOM   3275  CE3 TRP C 181      15.325  41.755  -0.327  1.00 92.42           C  
ATOM   3276  NE1 TRP C 181      16.267  39.594   2.340  1.00 92.42           N  
ATOM   3277  CZ2 TRP C 181      14.472  41.346   2.349  1.00 92.42           C  
ATOM   3278  CZ3 TRP C 181      14.294  42.504   0.229  1.00 92.42           C  
ATOM   3279  CH2 TRP C 181      13.880  42.294   1.555  1.00 92.42           C  
ATOM   3280  N   GLY C 182      17.930  39.834  -4.252  1.00 84.18           N  
ATOM   3281  CA  GLY C 182      18.677  39.859  -5.499  1.00 84.18           C  
ATOM   3282  C   GLY C 182      20.140  39.503  -5.327  1.00 84.18           C  
ATOM   3283  O   GLY C 182      20.781  39.017  -6.261  1.00 84.18           O  
ATOM   3284  N   ASN C 183      20.782  39.714  -4.089  1.00 84.00           N  
ATOM   3285  CA  ASN C 183      22.187  39.404  -3.844  1.00 84.00           C  
ATOM   3286  C   ASN C 183      22.372  37.955  -3.399  1.00 84.00           C  
ATOM   3287  O   ASN C 183      23.366  37.622  -2.755  1.00 84.00           O  
ATOM   3288  CB  ASN C 183      22.774  40.358  -2.803  1.00 84.00           C  
ATOM   3289  CG  ASN C 183      21.948  40.417  -1.532  1.00 84.00           C  
ATOM   3290  ND2 ASN C 183      22.389  41.223  -0.574  1.00 84.00           N  
ATOM   3291  OD1 ASN C 183      20.922  39.741  -1.413  1.00 84.00           O  
ATOM   3292  N   ASN C 184      21.452  37.017  -3.679  1.00 81.88           N  
ATOM   3293  CA  ASN C 184      21.484  35.600  -3.335  1.00 81.88           C  
ATOM   3294  C   ASN C 184      21.472  35.388  -1.824  1.00 81.88           C  
ATOM   3295  O   ASN C 184      22.030  34.409  -1.326  1.00 81.88           O  
ATOM   3296  CB  ASN C 184      22.708  34.923  -3.957  1.00 81.88           C  
ATOM   3297  CG  ASN C 184      22.474  34.501  -5.394  1.00 81.88           C  
ATOM   3298  ND2 ASN C 184      23.550  34.166  -6.096  1.00 81.88           N  
ATOM   3299  OD1 ASN C 184      21.335  34.476  -5.870  1.00 81.88           O  
ATOM   3300  N   THR C 185      21.135  36.386  -1.117  1.00 89.58           N  
ATOM   3301  CA  THR C 185      20.926  36.229   0.319  1.00 89.58           C  
ATOM   3302  C   THR C 185      19.452  35.983   0.628  1.00 89.58           C  
ATOM   3303  O   THR C 185      18.579  36.319  -0.175  1.00 89.58           O  
ATOM   3304  CB  THR C 185      21.415  37.468   1.092  1.00 89.58           C  
ATOM   3305  CG2 THR C 185      22.908  37.694   0.882  1.00 89.58           C  
ATOM   3306  OG1 THR C 185      20.700  38.623   0.635  1.00 89.58           O  
ATOM   3307  N   GLU C 186      19.314  35.268   1.670  1.00 93.41           N  
ATOM   3308  CA  GLU C 186      17.950  34.933   2.066  1.00 93.41           C  
ATOM   3309  C   GLU C 186      17.691  35.302   3.523  1.00 93.41           C  
ATOM   3310  O   GLU C 186      18.603  35.256   4.352  1.00 93.41           O  
ATOM   3311  CB  GLU C 186      17.676  33.444   1.843  1.00 93.41           C  
ATOM   3312  CG  GLU C 186      17.805  33.005   0.392  1.00 93.41           C  
ATOM   3313  CD  GLU C 186      17.538  31.522   0.187  1.00 93.41           C  
ATOM   3314  OE1 GLU C 186      17.464  31.073  -0.980  1.00 93.41           O  
ATOM   3315  OE2 GLU C 186      17.399  30.803   1.202  1.00 93.41           O  
ATOM   3316  N   THR C 187      16.462  35.794   3.842  1.00 95.24           N  
ATOM   3317  CA  THR C 187      16.010  36.104   5.193  1.00 95.24           C  
ATOM   3318  C   THR C 187      14.806  35.245   5.572  1.00 95.24           C  
ATOM   3319  O   THR C 187      13.864  35.108   4.788  1.00 95.24           O  
ATOM   3320  CB  THR C 187      15.644  37.593   5.332  1.00 95.24           C  
ATOM   3321  CG2 THR C 187      15.466  37.982   6.795  1.00 95.24           C  
ATOM   3322  OG1 THR C 187      16.689  38.391   4.760  1.00 95.24           O  
ATOM   3323  N   LEU C 188      14.880  34.721   6.738  1.00 96.24           N  
ATOM   3324  CA  LEU C 188      13.773  33.918   7.245  1.00 96.24           C  
ATOM   3325  C   LEU C 188      12.605  34.803   7.664  1.00 96.24           C  
ATOM   3326  O   LEU C 188      12.759  35.675   8.524  1.00 96.24           O  
ATOM   3327  CB  LEU C 188      14.231  33.061   8.428  1.00 96.24           C  
ATOM   3328  CG  LEU C 188      13.176  32.141   9.047  1.00 96.24           C  
ATOM   3329  CD1 LEU C 188      12.793  31.039   8.065  1.00 96.24           C  
ATOM   3330  CD2 LEU C 188      13.687  31.546  10.354  1.00 96.24           C  
ATOM   3331  N   VAL C 189      11.534  34.612   7.086  1.00 95.55           N  
ATOM   3332  CA  VAL C 189      10.353  35.433   7.329  1.00 95.55           C  
ATOM   3333  C   VAL C 189       9.447  34.747   8.349  1.00 95.55           C  
ATOM   3334  O   VAL C 189       8.918  35.396   9.255  1.00 95.55           O  
ATOM   3335  CB  VAL C 189       9.574  35.708   6.024  1.00 95.55           C  
ATOM   3336  CG1 VAL C 189       8.331  36.552   6.304  1.00 95.55           C  
ATOM   3337  CG2 VAL C 189      10.473  36.399   5.001  1.00 95.55           C  
ATOM   3338  N   SER C 190       9.216  33.469   8.176  1.00 95.88           N  
ATOM   3339  CA  SER C 190       8.352  32.711   9.074  1.00 95.88           C  
ATOM   3340  C   SER C 190       8.778  31.248   9.147  1.00 95.88           C  
ATOM   3341  O   SER C 190       9.319  30.705   8.181  1.00 95.88           O  
ATOM   3342  CB  SER C 190       6.894  32.805   8.623  1.00 95.88           C  
ATOM   3343  OG  SER C 190       6.123  31.763   9.195  1.00 95.88           O  
ATOM   3344  N   LYS C 191       8.606  30.687  10.348  1.00 96.38           N  
ATOM   3345  CA  LYS C 191       8.855  29.272  10.601  1.00 96.38           C  
ATOM   3346  C   LYS C 191       7.806  28.690  11.545  1.00 96.38           C  
ATOM   3347  O   LYS C 191       7.540  29.252  12.609  1.00 96.38           O  
ATOM   3348  CB  LYS C 191      10.254  29.068  11.185  1.00 96.38           C  
ATOM   3349  CG  LYS C 191      10.635  27.608  11.384  1.00 96.38           C  
ATOM   3350  CD  LYS C 191      12.066  27.467  11.886  1.00 96.38           C  
ATOM   3351  CE  LYS C 191      12.468  26.006  12.030  1.00 96.38           C  
ATOM   3352  NZ  LYS C 191      13.894  25.863  12.450  1.00 96.38           N  
ATOM   3353  N   GLY C 192       7.135  27.652  11.162  1.00 95.59           N  
ATOM   3354  CA  GLY C 192       6.119  27.021  11.990  1.00 95.59           C  
ATOM   3355  C   GLY C 192       5.402  25.881  11.290  1.00 95.59           C  
ATOM   3356  O   GLY C 192       5.867  25.389  10.259  1.00 95.59           O  
ATOM   3357  N   LYS C 193       4.288  25.531  11.845  1.00 95.50           N  
ATOM   3358  CA  LYS C 193       3.502  24.414  11.329  1.00 95.50           C  
ATOM   3359  C   LYS C 193       2.494  24.886  10.287  1.00 95.50           C  
ATOM   3360  O   LYS C 193       1.897  24.071   9.579  1.00 95.50           O  
ATOM   3361  CB  LYS C 193       2.781  23.693  12.469  1.00 95.50           C  
ATOM   3362  CG  LYS C 193       3.713  23.046  13.482  1.00 95.50           C  
ATOM   3363  CD  LYS C 193       4.464  21.867  12.877  1.00 95.50           C  
ATOM   3364  CE  LYS C 193       5.311  21.149  13.918  1.00 95.50           C  
ATOM   3365  NZ  LYS C 193       6.227  20.148  13.292  1.00 95.50           N  
ATOM   3366  N   GLU C 194       2.414  26.209  10.164  1.00 95.29           N  
ATOM   3367  CA  GLU C 194       1.502  26.787   9.181  1.00 95.29           C  
ATOM   3368  C   GLU C 194       2.079  26.695   7.772  1.00 95.29           C  
ATOM   3369  O   GLU C 194       3.202  27.141   7.524  1.00 95.29           O  
ATOM   3370  CB  GLU C 194       1.191  28.246   9.528  1.00 95.29           C  
ATOM   3371  CG  GLU C 194       0.422  28.418  10.830  1.00 95.29           C  
ATOM   3372  CD  GLU C 194      -1.021  27.945  10.741  1.00 95.29           C  
ATOM   3373  OE1 GLU C 194      -1.624  27.638  11.793  1.00 95.29           O  
ATOM   3374  OE2 GLU C 194      -1.551  27.882   9.610  1.00 95.29           O  
ATOM   3375  N   ALA C 195       1.330  26.238   6.871  1.00 96.55           N  
ATOM   3376  CA  ALA C 195       1.785  26.004   5.503  1.00 96.55           C  
ATOM   3377  C   ALA C 195       1.674  27.274   4.665  1.00 96.55           C  
ATOM   3378  O   ALA C 195       2.066  27.290   3.495  1.00 96.55           O  
ATOM   3379  CB  ALA C 195       0.981  24.875   4.862  1.00 96.55           C  
ATOM   3380  N   THR C 196       1.122  28.303   5.247  1.00 96.77           N  
ATOM   3381  CA  THR C 196       0.907  29.527   4.485  1.00 96.77           C  
ATOM   3382  C   THR C 196       1.618  30.706   5.142  1.00 96.77           C  
ATOM   3383  O   THR C 196       1.747  30.756   6.367  1.00 96.77           O  
ATOM   3384  CB  THR C 196      -0.595  29.843   4.349  1.00 96.77           C  
ATOM   3385  CG2 THR C 196      -1.328  28.722   3.618  1.00 96.77           C  
ATOM   3386  OG1 THR C 196      -1.165  29.999   5.653  1.00 96.77           O  
ATOM   3387  N   LEU C 197       2.124  31.521   4.385  1.00 96.42           N  
ATOM   3388  CA  LEU C 197       2.632  32.824   4.797  1.00 96.42           C  
ATOM   3389  C   LEU C 197       1.677  33.938   4.382  1.00 96.42           C  
ATOM   3390  O   LEU C 197       1.393  34.107   3.194  1.00 96.42           O  
ATOM   3391  CB  LEU C 197       4.018  33.074   4.196  1.00 96.42           C  
ATOM   3392  CG  LEU C 197       4.626  34.456   4.443  1.00 96.42           C  
ATOM   3393  CD1 LEU C 197       4.973  34.626   5.919  1.00 96.42           C  
ATOM   3394  CD2 LEU C 197       5.861  34.661   3.572  1.00 96.42           C  
ATOM   3395  N   THR C 198       1.115  34.579   5.292  1.00 96.00           N  
ATOM   3396  CA  THR C 198       0.170  35.654   5.015  1.00 96.00           C  
ATOM   3397  C   THR C 198       0.759  37.007   5.407  1.00 96.00           C  
ATOM   3398  O   THR C 198       1.252  37.175   6.524  1.00 96.00           O  
ATOM   3399  CB  THR C 198      -1.159  35.436   5.762  1.00 96.00           C  
ATOM   3400  CG2 THR C 198      -2.181  36.506   5.392  1.00 96.00           C  
ATOM   3401  OG1 THR C 198      -1.688  34.148   5.419  1.00 96.00           O  
ATOM   3402  N   LYS C 199       0.847  37.956   4.536  1.00 93.97           N  
ATOM   3403  CA  LYS C 199       1.232  39.347   4.766  1.00 93.97           C  
ATOM   3404  C   LYS C 199       0.086  40.297   4.427  1.00 93.97           C  
ATOM   3405  O   LYS C 199      -0.291  40.431   3.261  1.00 93.97           O  
ATOM   3406  CB  LYS C 199       2.470  39.703   3.943  1.00 93.97           C  
ATOM   3407  CG  LYS C 199       2.968  41.125   4.159  1.00 93.97           C  
ATOM   3408  CD  LYS C 199       3.645  41.282   5.515  1.00 93.97           C  
ATOM   3409  CE  LYS C 199       4.247  42.670   5.683  1.00 93.97           C  
ATOM   3410  NZ  LYS C 199       5.197  42.726   6.834  1.00 93.97           N  
ATOM   3411  N   PRO C 200      -0.450  40.892   5.455  1.00 93.64           N  
ATOM   3412  CA  PRO C 200      -1.554  41.816   5.182  1.00 93.64           C  
ATOM   3413  C   PRO C 200      -1.083  43.133   4.568  1.00 93.64           C  
ATOM   3414  O   PRO C 200       0.046  43.564   4.813  1.00 93.64           O  
ATOM   3415  CB  PRO C 200      -2.169  42.049   6.565  1.00 93.64           C  
ATOM   3416  CG  PRO C 200      -1.046  41.825   7.525  1.00 93.64           C  
ATOM   3417  CD  PRO C 200      -0.077  40.857   6.909  1.00 93.64           C  
ATOM   3418  N   MET C 201      -1.896  43.804   3.785  1.00 91.12           N  
ATOM   3419  CA  MET C 201      -1.700  45.132   3.210  1.00 91.12           C  
ATOM   3420  C   MET C 201      -0.334  45.240   2.542  1.00 91.12           C  
ATOM   3421  O   MET C 201       0.509  46.031   2.967  1.00 91.12           O  
ATOM   3422  CB  MET C 201      -1.842  46.211   4.286  1.00 91.12           C  
ATOM   3423  CG  MET C 201      -3.220  46.259   4.927  1.00 91.12           C  
ATOM   3424  SD  MET C 201      -3.392  47.644   6.118  1.00 91.12           S  
ATOM   3425  CE  MET C 201      -2.722  46.866   7.614  1.00 91.12           C  
ATOM   3426  N   VAL C 202      -0.246  44.498   1.522  1.00 91.96           N  
ATOM   3427  CA  VAL C 202       1.059  44.402   0.876  1.00 91.96           C  
ATOM   3428  C   VAL C 202       1.376  45.710   0.154  1.00 91.96           C  
ATOM   3429  O   VAL C 202       0.470  46.398  -0.324  1.00 91.96           O  
ATOM   3430  CB  VAL C 202       1.115  43.219  -0.117  1.00 91.96           C  
ATOM   3431  CG1 VAL C 202       1.090  41.887   0.630  1.00 91.96           C  
ATOM   3432  CG2 VAL C 202      -0.042  43.301  -1.109  1.00 91.96           C  
ATOM   3433  N   GLY C 203       2.652  46.108   0.096  1.00 92.59           N  
ATOM   3434  CA  GLY C 203       3.194  47.236  -0.645  1.00 92.59           C  
ATOM   3435  C   GLY C 203       4.224  46.828  -1.682  1.00 92.59           C  
ATOM   3436  O   GLY C 203       4.553  45.647  -1.807  1.00 92.59           O  
ATOM   3437  N   PRO C 204       4.706  47.773  -2.503  1.00 91.85           N  
ATOM   3438  CA  PRO C 204       5.719  47.494  -3.522  1.00 91.85           C  
ATOM   3439  C   PRO C 204       6.985  46.869  -2.940  1.00 91.85           C  
ATOM   3440  O   PRO C 204       7.693  46.138  -3.637  1.00 91.85           O  
ATOM   3441  CB  PRO C 204       6.014  48.875  -4.114  1.00 91.85           C  
ATOM   3442  CG  PRO C 204       4.818  49.702  -3.769  1.00 91.85           C  
ATOM   3443  CD  PRO C 204       4.197  49.145  -2.520  1.00 91.85           C  
ATOM   3444  N   GLU C 205       7.239  47.066  -1.625  1.00 91.61           N  
ATOM   3445  CA  GLU C 205       8.434  46.526  -0.983  1.00 91.61           C  
ATOM   3446  C   GLU C 205       8.304  45.023  -0.751  1.00 91.61           C  
ATOM   3447  O   GLU C 205       9.305  44.333  -0.544  1.00 91.61           O  
ATOM   3448  CB  GLU C 205       8.703  47.242   0.343  1.00 91.61           C  
ATOM   3449  CG  GLU C 205       7.632  47.006   1.398  1.00 91.61           C  
ATOM   3450  CD  GLU C 205       6.447  47.948   1.270  1.00 91.61           C  
ATOM   3451  OE1 GLU C 205       5.594  47.978   2.187  1.00 91.61           O  
ATOM   3452  OE2 GLU C 205       6.368  48.662   0.246  1.00 91.61           O  
ATOM   3453  N   ASP C 206       7.109  44.646  -0.735  1.00 94.32           N  
ATOM   3454  CA  ASP C 206       6.851  43.233  -0.474  1.00 94.32           C  
ATOM   3455  C   ASP C 206       6.984  42.406  -1.749  1.00 94.32           C  
ATOM   3456  O   ASP C 206       6.962  41.173  -1.702  1.00 94.32           O  
ATOM   3457  CB  ASP C 206       5.460  43.044   0.134  1.00 94.32           C  
ATOM   3458  CG  ASP C 206       5.327  43.658   1.516  1.00 94.32           C  
ATOM   3459  OD1 ASP C 206       6.215  43.437   2.369  1.00 94.32           O  
ATOM   3460  OD2 ASP C 206       4.326  44.365   1.756  1.00 94.32           O  
ATOM   3461  N   ALA C 207       7.071  43.055  -2.920  1.00 94.85           N  
ATOM   3462  CA  ALA C 207       7.290  42.339  -4.175  1.00 94.85           C  
ATOM   3463  C   ALA C 207       8.674  41.699  -4.206  1.00 94.85           C  
ATOM   3464  O   ALA C 207       9.606  42.189  -3.565  1.00 94.85           O  
ATOM   3465  CB  ALA C 207       7.116  43.282  -5.362  1.00 94.85           C  
ATOM   3466  N   GLY C 208       8.719  40.540  -4.928  1.00 94.34           N  
ATOM   3467  CA  GLY C 208       9.989  39.838  -5.024  1.00 94.34           C  
ATOM   3468  C   GLY C 208       9.839  38.328  -5.009  1.00 94.34           C  
ATOM   3469  O   GLY C 208       8.772  37.802  -5.335  1.00 94.34           O  
ATOM   3470  N   SER C 209      11.022  37.717  -4.615  1.00 95.08           N  
ATOM   3471  CA  SER C 209      11.079  36.260  -4.628  1.00 95.08           C  
ATOM   3472  C   SER C 209      11.035  35.693  -3.213  1.00 95.08           C  
ATOM   3473  O   SER C 209      11.668  36.231  -2.302  1.00 95.08           O  
ATOM   3474  CB  SER C 209      12.344  35.778  -5.339  1.00 95.08           C  
ATOM   3475  OG  SER C 209      12.345  36.189  -6.697  1.00 95.08           O  
ATOM   3476  N   TYR C 210      10.188  34.712  -3.059  1.00 96.63           N  
ATOM   3477  CA  TYR C 210      10.075  33.980  -1.803  1.00 96.63           C  
ATOM   3478  C   TYR C 210      10.319  32.491  -2.016  1.00 96.63           C  
ATOM   3479  O   TYR C 210      10.176  31.985  -3.132  1.00 96.63           O  
ATOM   3480  CB  TYR C 210       8.695  34.199  -1.176  1.00 96.63           C  
ATOM   3481  CG  TYR C 210       8.437  35.626  -0.759  1.00 96.63           C  
ATOM   3482  CD1 TYR C 210       8.540  36.012   0.576  1.00 96.63           C  
ATOM   3483  CD2 TYR C 210       8.089  36.592  -1.698  1.00 96.63           C  
ATOM   3484  CE1 TYR C 210       8.302  37.326   0.965  1.00 96.63           C  
ATOM   3485  CE2 TYR C 210       7.848  37.908  -1.320  1.00 96.63           C  
ATOM   3486  CZ  TYR C 210       7.957  38.265   0.012  1.00 96.63           C  
ATOM   3487  OH  TYR C 210       7.719  39.567   0.391  1.00 96.63           O  
ATOM   3488  N   ARG C 211      10.729  31.837  -0.951  1.00 95.66           N  
ATOM   3489  CA  ARG C 211      10.979  30.400  -0.975  1.00 95.66           C  
ATOM   3490  C   ARG C 211      10.404  29.724   0.265  1.00 95.66           C  
ATOM   3491  O   ARG C 211      10.591  30.205   1.385  1.00 95.66           O  
ATOM   3492  CB  ARG C 211      12.479  30.116  -1.078  1.00 95.66           C  
ATOM   3493  CG  ARG C 211      12.816  28.646  -1.269  1.00 95.66           C  
ATOM   3494  CD  ARG C 211      14.318  28.418  -1.355  1.00 95.66           C  
ATOM   3495  NE  ARG C 211      14.974  28.663  -0.073  1.00 95.66           N  
ATOM   3496  CZ  ARG C 211      16.197  29.169   0.068  1.00 95.66           C  
ATOM   3497  NH1 ARG C 211      16.923  29.494  -0.995  1.00 95.66           N  
ATOM   3498  NH2 ARG C 211      16.696  29.350   1.281  1.00 95.66           N  
ATOM   3499  N   CYS C 212       9.667  28.728   0.052  1.00 96.91           N  
ATOM   3500  CA  CYS C 212       9.161  27.904   1.143  1.00 96.91           C  
ATOM   3501  C   CYS C 212       9.891  26.567   1.203  1.00 96.91           C  
ATOM   3502  O   CYS C 212      10.156  25.953   0.168  1.00 96.91           O  
ATOM   3503  CB  CYS C 212       7.658  27.668   0.984  1.00 96.91           C  
ATOM   3504  SG  CYS C 212       6.991  26.432   2.119  1.00 96.91           S  
ATOM   3505  N   GLU C 213      10.246  26.130   2.327  1.00 95.45           N  
ATOM   3506  CA  GLU C 213      10.883  24.840   2.578  1.00 95.45           C  
ATOM   3507  C   GLU C 213      10.163  24.076   3.685  1.00 95.45           C  
ATOM   3508  O   GLU C 213      10.007  24.584   4.797  1.00 95.45           O  
ATOM   3509  CB  GLU C 213      12.357  25.031   2.943  1.00 95.45           C  
ATOM   3510  CG  GLU C 213      13.136  23.729   3.059  1.00 95.45           C  
ATOM   3511  CD  GLU C 213      14.618  23.937   3.329  1.00 95.45           C  
ATOM   3512  OE1 GLU C 213      15.256  23.047   3.936  1.00 95.45           O  
ATOM   3513  OE2 GLU C 213      15.146  24.999   2.931  1.00 95.45           O  
ATOM   3514  N   LEU C 214       9.723  22.960   3.312  1.00 96.24           N  
ATOM   3515  CA  LEU C 214       9.162  22.063   4.318  1.00 96.24           C  
ATOM   3516  C   LEU C 214      10.213  21.075   4.811  1.00 96.24           C  
ATOM   3517  O   LEU C 214      10.712  20.255   4.038  1.00 96.24           O  
ATOM   3518  CB  LEU C 214       7.959  21.307   3.750  1.00 96.24           C  
ATOM   3519  CG  LEU C 214       7.297  20.291   4.681  1.00 96.24           C  
ATOM   3520  CD1 LEU C 214       6.768  20.984   5.933  1.00 96.24           C  
ATOM   3521  CD2 LEU C 214       6.173  19.554   3.958  1.00 96.24           C  
ATOM   3522  N   GLY C 215      10.473  21.130   6.072  1.00 94.45           N  
ATOM   3523  CA  GLY C 215      11.506  20.292   6.658  1.00 94.45           C  
ATOM   3524  C   GLY C 215      11.050  18.864   6.899  1.00 94.45           C  
ATOM   3525  O   GLY C 215       9.852  18.578   6.882  1.00 94.45           O  
ATOM   3526  N   SER C 216      12.062  17.973   7.018  1.00 93.09           N  
ATOM   3527  CA  SER C 216      11.859  16.565   7.341  1.00 93.09           C  
ATOM   3528  C   SER C 216      12.888  16.076   8.355  1.00 93.09           C  
ATOM   3529  O   SER C 216      13.932  16.704   8.541  1.00 93.09           O  
ATOM   3530  CB  SER C 216      11.932  15.709   6.075  1.00 93.09           C  
ATOM   3531  OG  SER C 216      11.917  14.329   6.399  1.00 93.09           O  
ATOM   3532  N   VAL C 217      12.504  15.095   9.102  1.00 90.51           N  
ATOM   3533  CA  VAL C 217      13.420  14.505  10.072  1.00 90.51           C  
ATOM   3534  C   VAL C 217      14.647  13.948   9.353  1.00 90.51           C  
ATOM   3535  O   VAL C 217      15.707  13.781   9.959  1.00 90.51           O  
ATOM   3536  CB  VAL C 217      12.734  13.392  10.896  1.00 90.51           C  
ATOM   3537  CG1 VAL C 217      11.713  13.988  11.864  1.00 90.51           C  
ATOM   3538  CG2 VAL C 217      12.068  12.377   9.970  1.00 90.51           C  
ATOM   3539  N   ASN C 218      14.429  13.870   8.126  1.00 82.95           N  
ATOM   3540  CA  ASN C 218      15.583  13.511   7.308  1.00 82.95           C  
ATOM   3541  C   ASN C 218      16.412  14.739   6.940  1.00 82.95           C  
ATOM   3542  O   ASN C 218      16.006  15.871   7.208  1.00 82.95           O  
ATOM   3543  CB  ASN C 218      15.135  12.776   6.042  1.00 82.95           C  
ATOM   3544  CG  ASN C 218      14.557  11.407   6.337  1.00 82.95           C  
ATOM   3545  ND2 ASN C 218      13.838  10.845   5.371  1.00 82.95           N  
ATOM   3546  OD1 ASN C 218      14.753  10.858   7.424  1.00 82.95           O  
ATOM   3547  N   SER C 219      17.631  14.659   6.619  1.00 77.77           N  
ATOM   3548  CA  SER C 219      18.559  15.755   6.357  1.00 77.77           C  
ATOM   3549  C   SER C 219      18.104  16.591   5.166  1.00 77.77           C  
ATOM   3550  O   SER C 219      18.336  17.802   5.126  1.00 77.77           O  
ATOM   3551  CB  SER C 219      19.968  15.217   6.105  1.00 77.77           C  
ATOM   3552  OG  SER C 219      19.946  14.183   5.138  1.00 77.77           O  
ATOM   3553  N   SER C 220      17.178  16.050   4.303  1.00 87.79           N  
ATOM   3554  CA  SER C 220      16.739  16.789   3.123  1.00 87.79           C  
ATOM   3555  C   SER C 220      15.304  17.278   3.279  1.00 87.79           C  
ATOM   3556  O   SER C 220      14.490  16.629   3.940  1.00 87.79           O  
ATOM   3557  CB  SER C 220      16.856  15.917   1.871  1.00 87.79           C  
ATOM   3558  OG  SER C 220      16.102  14.726   2.016  1.00 87.79           O  
ATOM   3559  N   PRO C 221      15.057  18.493   2.794  1.00 92.82           N  
ATOM   3560  CA  PRO C 221      13.682  18.993   2.872  1.00 92.82           C  
ATOM   3561  C   PRO C 221      12.694  18.125   2.094  1.00 92.82           C  
ATOM   3562  O   PRO C 221      13.071  17.485   1.109  1.00 92.82           O  
ATOM   3563  CB  PRO C 221      13.780  20.391   2.258  1.00 92.82           C  
ATOM   3564  CG  PRO C 221      15.111  20.419   1.579  1.00 92.82           C  
ATOM   3565  CD  PRO C 221      15.943  19.290   2.116  1.00 92.82           C  
ATOM   3566  N   ALA C 222      11.516  18.112   2.529  1.00 95.33           N  
ATOM   3567  CA  ALA C 222      10.449  17.353   1.881  1.00 95.33           C  
ATOM   3568  C   ALA C 222       9.934  18.080   0.642  1.00 95.33           C  
ATOM   3569  O   ALA C 222       9.635  17.449  -0.375  1.00 95.33           O  
ATOM   3570  CB  ALA C 222       9.305  17.101   2.860  1.00 95.33           C  
ATOM   3571  N   THR C 223       9.899  19.418   0.790  1.00 96.06           N  
ATOM   3572  CA  THR C 223       9.351  20.223  -0.297  1.00 96.06           C  
ATOM   3573  C   THR C 223      10.056  21.573  -0.378  1.00 96.06           C  
ATOM   3574  O   THR C 223      10.401  22.162   0.649  1.00 96.06           O  
ATOM   3575  CB  THR C 223       7.837  20.441  -0.123  1.00 96.06           C  
ATOM   3576  CG2 THR C 223       7.283  21.346  -1.218  1.00 96.06           C  
ATOM   3577  OG1 THR C 223       7.169  19.174  -0.181  1.00 96.06           O  
ATOM   3578  N   ILE C 224      10.270  21.987  -1.626  1.00 95.84           N  
ATOM   3579  CA  ILE C 224      10.759  23.335  -1.894  1.00 95.84           C  
ATOM   3580  C   ILE C 224       9.901  23.991  -2.973  1.00 95.84           C  
ATOM   3581  O   ILE C 224       9.756  23.452  -4.073  1.00 95.84           O  
ATOM   3582  CB  ILE C 224      12.244  23.323  -2.324  1.00 95.84           C  
ATOM   3583  CG1 ILE C 224      13.112  22.697  -1.227  1.00 95.84           C  
ATOM   3584  CG2 ILE C 224      12.721  24.740  -2.660  1.00 95.84           C  
ATOM   3585  CD1 ILE C 224      14.560  22.468  -1.640  1.00 95.84           C  
ATOM   3586  N   ILE C 225       9.354  25.089  -2.645  1.00 96.25           N  
ATOM   3587  CA  ILE C 225       8.536  25.836  -3.594  1.00 96.25           C  
ATOM   3588  C   ILE C 225       9.026  27.280  -3.674  1.00 96.25           C  
ATOM   3589  O   ILE C 225       9.249  27.925  -2.647  1.00 96.25           O  
ATOM   3590  CB  ILE C 225       7.041  25.799  -3.204  1.00 96.25           C  
ATOM   3591  CG1 ILE C 225       6.521  24.356  -3.219  1.00 96.25           C  
ATOM   3592  CG2 ILE C 225       6.217  26.689  -4.137  1.00 96.25           C  
ATOM   3593  CD1 ILE C 225       5.066  24.218  -2.793  1.00 96.25           C  
ATOM   3594  N   ASN C 226       9.123  27.753  -4.865  1.00 95.41           N  
ATOM   3595  CA  ASN C 226       9.512  29.141  -5.095  1.00 95.41           C  
ATOM   3596  C   ASN C 226       8.323  29.991  -5.532  1.00 95.41           C  
ATOM   3597  O   ASN C 226       7.485  29.539  -6.314  1.00 95.41           O  
ATOM   3598  CB  ASN C 226      10.632  29.219  -6.134  1.00 95.41           C  
ATOM   3599  CG  ASN C 226      11.912  28.555  -5.666  1.00 95.41           C  
ATOM   3600  ND2 ASN C 226      12.415  27.613  -6.455  1.00 95.41           N  
ATOM   3601  OD1 ASN C 226      12.444  28.887  -4.603  1.00 95.41           O  
ATOM   3602  N   PHE C 227       8.291  31.184  -4.961  1.00 96.37           N  
ATOM   3603  CA  PHE C 227       7.223  32.122  -5.285  1.00 96.37           C  
ATOM   3604  C   PHE C 227       7.792  33.404  -5.883  1.00 96.37           C  
ATOM   3605  O   PHE C 227       8.831  33.895  -5.436  1.00 96.37           O  
ATOM   3606  CB  PHE C 227       6.395  32.448  -4.038  1.00 96.37           C  
ATOM   3607  CG  PHE C 227       5.771  31.240  -3.392  1.00 96.37           C  
ATOM   3608  CD1 PHE C 227       4.487  30.835  -3.738  1.00 96.37           C  
ATOM   3609  CD2 PHE C 227       6.467  30.510  -2.439  1.00 96.37           C  
ATOM   3610  CE1 PHE C 227       3.908  29.717  -3.142  1.00 96.37           C  
ATOM   3611  CE2 PHE C 227       5.894  29.393  -1.838  1.00 96.37           C  
ATOM   3612  CZ  PHE C 227       4.614  28.999  -2.191  1.00 96.37           C  
ATOM   3613  N   HIS C 228       7.145  33.851  -6.901  1.00 96.30           N  
ATOM   3614  CA  HIS C 228       7.415  35.174  -7.451  1.00 96.30           C  
ATOM   3615  C   HIS C 228       6.221  36.103  -7.267  1.00 96.30           C  
ATOM   3616  O   HIS C 228       5.193  35.939  -7.929  1.00 96.30           O  
ATOM   3617  CB  HIS C 228       7.779  35.073  -8.934  1.00 96.30           C  
ATOM   3618  CG  HIS C 228       8.283  36.355  -9.517  1.00 96.30           C  
ATOM   3619  CD2 HIS C 228       7.762  37.165 -10.468  1.00 96.30           C  
ATOM   3620  ND1 HIS C 228       9.469  36.935  -9.123  1.00 96.30           N  
ATOM   3621  CE1 HIS C 228       9.655  38.050  -9.808  1.00 96.30           C  
ATOM   3622  NE2 HIS C 228       8.634  38.213 -10.630  1.00 96.30           N  
ATOM   3623  N   VAL C 229       6.435  37.095  -6.424  1.00 96.06           N  
ATOM   3624  CA  VAL C 229       5.334  37.971  -6.039  1.00 96.06           C  
ATOM   3625  C   VAL C 229       5.446  39.301  -6.783  1.00 96.06           C  
ATOM   3626  O   VAL C 229       6.497  39.946  -6.757  1.00 96.06           O  
ATOM   3627  CB  VAL C 229       5.307  38.213  -4.514  1.00 96.06           C  
ATOM   3628  CG1 VAL C 229       4.187  39.182  -4.141  1.00 96.06           C  
ATOM   3629  CG2 VAL C 229       5.144  36.891  -3.767  1.00 96.06           C  
ATOM   3630  N   THR C 230       4.361  39.713  -7.426  1.00 95.13           N  
ATOM   3631  CA  THR C 230       4.242  41.011  -8.082  1.00 95.13           C  
ATOM   3632  C   THR C 230       3.081  41.810  -7.494  1.00 95.13           C  
ATOM   3633  O   THR C 230       1.958  41.308  -7.405  1.00 95.13           O  
ATOM   3634  CB  THR C 230       4.043  40.854  -9.601  1.00 95.13           C  
ATOM   3635  CG2 THR C 230       4.264  42.178 -10.324  1.00 95.13           C  
ATOM   3636  OG1 THR C 230       4.975  39.887 -10.101  1.00 95.13           O  
ATOM   3637  N   VAL C 231       3.427  42.987  -7.050  1.00 93.23           N  
ATOM   3638  CA  VAL C 231       2.405  43.859  -6.482  1.00 93.23           C  
ATOM   3639  C   VAL C 231       1.900  44.827  -7.549  1.00 93.23           C  
ATOM   3640  O   VAL C 231       2.680  45.594  -8.119  1.00 93.23           O  
ATOM   3641  CB  VAL C 231       2.940  44.641  -5.262  1.00 93.23           C  
ATOM   3642  CG1 VAL C 231       1.860  45.562  -4.695  1.00 93.23           C  
ATOM   3643  CG2 VAL C 231       3.443  43.677  -4.188  1.00 93.23           C  
ATOM   3644  N   LEU C 232       0.624  44.803  -7.787  1.00 91.97           N  
ATOM   3645  CA  LEU C 232      -0.002  45.663  -8.785  1.00 91.97           C  
ATOM   3646  C   LEU C 232      -0.563  46.926  -8.141  1.00 91.97           C  
ATOM   3647  O   LEU C 232      -1.130  46.870  -7.047  1.00 91.97           O  
ATOM   3648  CB  LEU C 232      -1.118  44.910  -9.517  1.00 91.97           C  
ATOM   3649  CG  LEU C 232      -0.721  43.594 -10.186  1.00 91.97           C  
ATOM   3650  CD1 LEU C 232      -1.965  42.826 -10.622  1.00 91.97           C  
ATOM   3651  CD2 LEU C 232       0.198  43.852 -11.374  1.00 91.97           C  
ATOM   3652  N   PRO C 233      -0.159  48.033  -8.716  1.00 84.33           N  
ATOM   3653  CA  PRO C 233      -0.690  49.277  -8.155  1.00 84.33           C  
ATOM   3654  C   PRO C 233      -2.217  49.319  -8.156  1.00 84.33           C  
ATOM   3655  O   PRO C 233      -2.857  48.656  -8.976  1.00 84.33           O  
ATOM   3656  CB  PRO C 233      -0.115  50.354  -9.078  1.00 84.33           C  
ATOM   3657  CG  PRO C 233       0.409  49.604 -10.261  1.00 84.33           C  
ATOM   3658  CD  PRO C 233       0.414  48.139  -9.932  1.00 84.33           C  
ATOM   3659  N   LYS C 234      -2.810  49.732  -7.123  1.00 69.15           N  
ATOM   3660  CA  LYS C 234      -4.260  49.880  -7.041  1.00 69.15           C  
ATOM   3661  C   LYS C 234      -4.810  50.598  -8.270  1.00 69.15           C  
ATOM   3662  O   LYS C 234      -4.216  51.567  -8.748  1.00 69.15           O  
ATOM   3663  CB  LYS C 234      -4.650  50.641  -5.772  1.00 69.15           C  
ATOM   3664  CG  LYS C 234      -5.144  49.749  -4.644  1.00 69.15           C  
ATOM   3665  CD  LYS C 234      -5.578  50.566  -3.434  1.00 69.15           C  
ATOM   3666  CE  LYS C 234      -6.008  49.672  -2.278  1.00 69.15           C  
ATOM   3667  NZ  LYS C 234      -6.356  50.466  -1.062  1.00 69.15           N  
ATOM   3668  N   MET C 235      -5.221  49.909  -9.263  1.00 57.39           N  
ATOM   3669  CA  MET C 235      -5.863  50.679 -10.325  1.00 57.39           C  
ATOM   3670  C   MET C 235      -6.803  51.728  -9.744  1.00 57.39           C  
ATOM   3671  O   MET C 235      -7.593  51.431  -8.845  1.00 57.39           O  
ATOM   3672  CB  MET C 235      -6.630  49.755 -11.271  1.00 57.39           C  
ATOM   3673  CG  MET C 235      -5.740  48.995 -12.242  1.00 57.39           C  
ATOM   3674  SD  MET C 235      -6.477  48.864 -13.917  1.00 57.39           S  
ATOM   3675  CE  MET C 235      -5.278  47.755 -14.708  1.00 57.39           C  
ATOM   3676  N   ILE C 236      -6.327  52.965  -9.506  1.00 48.87           N  
ATOM   3677  CA  ILE C 236      -7.334  53.996  -9.281  1.00 48.87           C  
ATOM   3678  C   ILE C 236      -8.500  53.798 -10.247  1.00 48.87           C  
ATOM   3679  O   ILE C 236      -8.314  53.807 -11.466  1.00 48.87           O  
ATOM   3680  CB  ILE C 236      -6.739  55.413  -9.443  1.00 48.87           C  
ATOM   3681  CG1 ILE C 236      -5.507  55.580  -8.546  1.00 48.87           C  
ATOM   3682  CG2 ILE C 236      -7.792  56.480  -9.134  1.00 48.87           C  
ATOM   3683  CD1 ILE C 236      -4.671  56.812  -8.866  1.00 48.87           C  
ATOM   3684  N   LYS C 237      -9.330  52.755  -9.966  1.00 46.84           N  
ATOM   3685  CA  LYS C 237     -10.536  52.834 -10.784  1.00 46.84           C  
ATOM   3686  C   LYS C 237     -10.934  54.285 -11.040  1.00 46.84           C  
ATOM   3687  O   LYS C 237     -11.149  55.050 -10.097  1.00 46.84           O  
ATOM   3688  CB  LYS C 237     -11.689  52.083 -10.115  1.00 46.84           C  
ATOM   3689  CG  LYS C 237     -11.856  50.650 -10.594  1.00 46.84           C  
ATOM   3690  CD  LYS C 237     -13.037  49.967  -9.917  1.00 46.84           C  
ATOM   3691  CE  LYS C 237     -13.177  48.517 -10.361  1.00 46.84           C  
ATOM   3692  NZ  LYS C 237     -14.343  47.848  -9.711  1.00 46.84           N  
ATOM   3693  N   GLU C 238     -10.226  55.036 -11.951  1.00 41.06           N  
ATOM   3694  CA  GLU C 238     -10.920  56.258 -12.345  1.00 41.06           C  
ATOM   3695  C   GLU C 238     -12.423  56.022 -12.473  1.00 41.06           C  
ATOM   3696  O   GLU C 238     -12.855  55.110 -13.180  1.00 41.06           O  
ATOM   3697  CB  GLU C 238     -10.358  56.794 -13.665  1.00 41.06           C  
ATOM   3698  CG  GLU C 238      -9.218  57.787 -13.489  1.00 41.06           C  
ATOM   3699  CD  GLU C 238      -8.699  58.343 -14.805  1.00 41.06           C  
ATOM   3700  OE1 GLU C 238      -7.909  59.314 -14.784  1.00 41.06           O  
ATOM   3701  OE2 GLU C 238      -9.086  57.803 -15.866  1.00 41.06           O  
ATOM   3702  N   GLU C 239     -13.149  56.061 -11.292  1.00 40.29           N  
ATOM   3703  CA  GLU C 239     -14.603  56.102 -11.402  1.00 40.29           C  
ATOM   3704  C   GLU C 239     -15.041  56.884 -12.638  1.00 40.29           C  
ATOM   3705  O   GLU C 239     -14.761  58.078 -12.754  1.00 40.29           O  
ATOM   3706  CB  GLU C 239     -15.221  56.720 -10.144  1.00 40.29           C  
ATOM   3707  CG  GLU C 239     -15.651  55.694  -9.105  1.00 40.29           C  
ATOM   3708  CD  GLU C 239     -16.329  56.316  -7.895  1.00 40.29           C  
ATOM   3709  OE1 GLU C 239     -16.905  55.569  -7.070  1.00 40.29           O  
ATOM   3710  OE2 GLU C 239     -16.284  57.560  -7.768  1.00 40.29           O  
ATOM   3711  N   LYS C 240     -14.747  56.352 -13.822  1.00 41.09           N  
ATOM   3712  CA  LYS C 240     -15.432  57.083 -14.883  1.00 41.09           C  
ATOM   3713  C   LYS C 240     -16.844  57.478 -14.456  1.00 41.09           C  
ATOM   3714  O   LYS C 240     -17.587  56.655 -13.917  1.00 41.09           O  
ATOM   3715  CB  LYS C 240     -15.487  56.248 -16.163  1.00 41.09           C  
ATOM   3716  CG  LYS C 240     -14.347  56.523 -17.132  1.00 41.09           C  
ATOM   3717  CD  LYS C 240     -14.495  55.716 -18.415  1.00 41.09           C  
ATOM   3718  CE  LYS C 240     -13.324  55.947 -19.360  1.00 41.09           C  
ATOM   3719  NZ  LYS C 240     -13.439  55.118 -20.598  1.00 41.09           N  
ATOM   3720  N   PRO C 241     -17.095  58.778 -14.166  1.00 39.31           N  
ATOM   3721  CA  PRO C 241     -18.437  59.200 -13.757  1.00 39.31           C  
ATOM   3722  C   PRO C 241     -19.540  58.514 -14.559  1.00 39.31           C  
ATOM   3723  O   PRO C 241     -19.338  58.172 -15.727  1.00 39.31           O  
ATOM   3724  CB  PRO C 241     -18.428  60.708 -14.020  1.00 39.31           C  
ATOM   3725  CG  PRO C 241     -17.151  60.960 -14.754  1.00 39.31           C  
ATOM   3726  CD  PRO C 241     -16.390  59.669 -14.845  1.00 39.31           C  
ATOM   3727  N   SER C 242     -20.348  57.643 -13.883  1.00 36.44           N  
ATOM   3728  CA  SER C 242     -21.493  57.013 -14.533  1.00 36.44           C  
ATOM   3729  C   SER C 242     -22.171  57.970 -15.507  1.00 36.44           C  
ATOM   3730  O   SER C 242     -22.433  59.127 -15.169  1.00 36.44           O  
ATOM   3731  CB  SER C 242     -22.503  56.534 -13.489  1.00 36.44           C  
ATOM   3732  OG  SER C 242     -22.001  56.722 -12.178  1.00 36.44           O  
ATOM   3733  N   PRO C 243     -21.851  57.861 -16.804  1.00 35.31           N  
ATOM   3734  CA  PRO C 243     -22.521  58.798 -17.708  1.00 35.31           C  
ATOM   3735  C   PRO C 243     -23.960  59.092 -17.291  1.00 35.31           C  
ATOM   3736  O   PRO C 243     -24.595  58.270 -16.626  1.00 35.31           O  
ATOM   3737  CB  PRO C 243     -22.481  58.075 -19.057  1.00 35.31           C  
ATOM   3738  CG  PRO C 243     -22.044  56.683 -18.733  1.00 35.31           C  
ATOM   3739  CD  PRO C 243     -21.686  56.623 -17.275  1.00 35.31           C  
ATOM   3740  N   ASN C 244     -24.363  60.392 -17.080  1.00 29.94           N  
ATOM   3741  CA  ASN C 244     -25.681  60.918 -16.740  1.00 29.94           C  
ATOM   3742  C   ASN C 244     -26.795  60.106 -17.392  1.00 29.94           C  
ATOM   3743  O   ASN C 244     -26.599  59.520 -18.458  1.00 29.94           O  
ATOM   3744  CB  ASN C 244     -25.791  62.391 -17.144  1.00 29.94           C  
ATOM   3745  CG  ASN C 244     -25.181  63.325 -16.118  1.00 29.94           C  
ATOM   3746  ND2 ASN C 244     -24.920  64.562 -16.523  1.00 29.94           N  
ATOM   3747  OD1 ASN C 244     -24.944  62.937 -14.971  1.00 29.94           O  
ATOM   3748  N   ILE C 245     -27.818  59.653 -16.565  1.00 31.82           N  
ATOM   3749  CA  ILE C 245     -29.115  59.046 -16.843  1.00 31.82           C  
ATOM   3750  C   ILE C 245     -29.772  59.754 -18.026  1.00 31.82           C  
ATOM   3751  O   ILE C 245     -30.132  60.930 -17.932  1.00 31.82           O  
ATOM   3752  CB  ILE C 245     -30.040  59.099 -15.607  1.00 31.82           C  
ATOM   3753  CG1 ILE C 245     -29.475  58.225 -14.480  1.00 31.82           C  
ATOM   3754  CG2 ILE C 245     -31.461  58.665 -15.977  1.00 31.82           C  
ATOM   3755  CD1 ILE C 245     -30.149  58.442 -13.132  1.00 31.82           C  
ATOM   3756  N   VAL C 246     -29.122  59.662 -19.209  1.00 31.16           N  
ATOM   3757  CA  VAL C 246     -29.852  60.311 -20.292  1.00 31.16           C  
ATOM   3758  C   VAL C 246     -31.333  59.947 -20.207  1.00 31.16           C  
ATOM   3759  O   VAL C 246     -31.687  58.766 -20.169  1.00 31.16           O  
ATOM   3760  CB  VAL C 246     -29.285  59.921 -21.674  1.00 31.16           C  
ATOM   3761  CG1 VAL C 246     -30.059  60.617 -22.793  1.00 31.16           C  
ATOM   3762  CG2 VAL C 246     -27.798  60.264 -21.757  1.00 31.16           C  
ATOM   3763  N   THR C 247     -32.163  60.868 -19.604  1.00 28.89           N  
ATOM   3764  CA  THR C 247     -33.616  60.877 -19.480  1.00 28.89           C  
ATOM   3765  C   THR C 247     -34.271  60.352 -20.755  1.00 28.89           C  
ATOM   3766  O   THR C 247     -33.672  60.400 -21.831  1.00 28.89           O  
ATOM   3767  CB  THR C 247     -34.143  62.290 -19.173  1.00 28.89           C  
ATOM   3768  CG2 THR C 247     -34.301  62.506 -17.672  1.00 28.89           C  
ATOM   3769  OG1 THR C 247     -33.222  63.259 -19.690  1.00 28.89           O  
ATOM   3770  N   PRO C 248     -35.551  60.032 -20.694  1.00 29.37           N  
ATOM   3771  CA  PRO C 248     -36.546  59.320 -21.501  1.00 29.37           C  
ATOM   3772  C   PRO C 248     -36.728  59.933 -22.888  1.00 29.37           C  
ATOM   3773  O   PRO C 248     -37.655  59.564 -23.613  1.00 29.37           O  
ATOM   3774  CB  PRO C 248     -37.828  59.450 -20.674  1.00 29.37           C  
ATOM   3775  CG  PRO C 248     -37.458  60.341 -19.534  1.00 29.37           C  
ATOM   3776  CD  PRO C 248     -36.011  60.715 -19.669  1.00 29.37           C  
ATOM   3777  N   GLY C 249     -35.643  60.474 -23.556  1.00 23.20           N  
ATOM   3778  CA  GLY C 249     -36.204  61.357 -24.567  1.00 23.20           C  
ATOM   3779  C   GLY C 249     -37.297  60.702 -25.390  1.00 23.20           C  
ATOM   3780  O   GLY C 249     -37.303  59.482 -25.567  1.00 23.20           O  
ATOM   3781  N   GLU C 250     -38.420  61.366 -25.622  1.00 25.92           N  
ATOM   3782  CA  GLU C 250     -39.725  61.262 -26.269  1.00 25.92           C  
ATOM   3783  C   GLU C 250     -39.586  60.835 -27.727  1.00 25.92           C  
ATOM   3784  O   GLU C 250     -39.601  61.674 -28.630  1.00 25.92           O  
ATOM   3785  CB  GLU C 250     -40.475  62.594 -26.180  1.00 25.92           C  
ATOM   3786  CG  GLU C 250     -41.464  62.668 -25.025  1.00 25.92           C  
ATOM   3787  CD  GLU C 250     -42.077  64.047 -24.848  1.00 25.92           C  
ATOM   3788  OE1 GLU C 250     -43.057  64.181 -24.080  1.00 25.92           O  
ATOM   3789  OE2 GLU C 250     -41.575  65.001 -25.482  1.00 25.92           O  
ATOM   3790  N   ALA C 251     -38.594  59.842 -28.014  1.00 22.77           N  
ATOM   3791  CA  ALA C 251     -38.414  59.826 -29.463  1.00 22.77           C  
ATOM   3792  C   ALA C 251     -39.758  59.744 -30.182  1.00 22.77           C  
ATOM   3793  O   ALA C 251     -40.671  59.052 -29.726  1.00 22.77           O  
ATOM   3794  CB  ALA C 251     -37.521  58.659 -29.876  1.00 22.77           C  
ATOM   3795  N   THR C 252     -39.823  60.288 -31.412  1.00 21.19           N  
ATOM   3796  CA  THR C 252     -40.708  60.918 -32.384  1.00 21.19           C  
ATOM   3797  C   THR C 252     -41.656  59.890 -32.998  1.00 21.19           C  
ATOM   3798  O   THR C 252     -41.347  58.698 -33.034  1.00 21.19           O  
ATOM   3799  CB  THR C 252     -39.908  61.613 -33.501  1.00 21.19           C  
ATOM   3800  CG2 THR C 252     -40.514  62.967 -33.852  1.00 21.19           C  
ATOM   3801  OG1 THR C 252     -38.556  61.806 -33.064  1.00 21.19           O  
ATOM   3802  N   THR C 253     -42.739  60.313 -33.691  1.00 22.07           N  
ATOM   3803  CA  THR C 253     -44.110  60.148 -34.160  1.00 22.07           C  
ATOM   3804  C   THR C 253     -44.168  59.177 -35.336  1.00 22.07           C  
ATOM   3805  O   THR C 253     -45.094  58.369 -35.436  1.00 22.07           O  
ATOM   3806  CB  THR C 253     -44.724  61.499 -34.577  1.00 22.07           C  
ATOM   3807  CG2 THR C 253     -46.069  61.724 -33.895  1.00 22.07           C  
ATOM   3808  OG1 THR C 253     -43.831  62.556 -34.208  1.00 22.07           O  
ATOM   3809  N   GLU C 254     -43.233  59.234 -36.363  1.00 20.12           N  
ATOM   3810  CA  GLU C 254     -43.949  59.421 -37.623  1.00 20.12           C  
ATOM   3811  C   GLU C 254     -44.509  58.099 -38.140  1.00 20.12           C  
ATOM   3812  O   GLU C 254     -45.688  58.014 -38.491  1.00 20.12           O  
ATOM   3813  CB  GLU C 254     -43.030  60.050 -38.673  1.00 20.12           C  
ATOM   3814  CG  GLU C 254     -43.174  61.561 -38.791  1.00 20.12           C  
ATOM   3815  CD  GLU C 254     -42.303  62.164 -39.881  1.00 20.12           C  
ATOM   3816  OE1 GLU C 254     -42.498  63.352 -40.226  1.00 20.12           O  
ATOM   3817  OE2 GLU C 254     -41.419  61.442 -40.394  1.00 20.12           O  
ATOM   3818  N   SER C 255     -43.810  57.373 -39.199  1.00 20.53           N  
ATOM   3819  CA  SER C 255     -44.307  57.344 -40.570  1.00 20.53           C  
ATOM   3820  C   SER C 255     -45.204  56.134 -40.809  1.00 20.53           C  
ATOM   3821  O   SER C 255     -45.132  55.147 -40.073  1.00 20.53           O  
ATOM   3822  CB  SER C 255     -43.143  57.330 -41.563  1.00 20.53           C  
ATOM   3823  OG  SER C 255     -42.102  58.189 -41.129  1.00 20.53           O  
ATOM   3824  N   SER C 256     -45.457  55.746 -42.198  1.00 21.10           N  
ATOM   3825  CA  SER C 256     -46.560  55.515 -43.124  1.00 21.10           C  
ATOM   3826  C   SER C 256     -46.905  54.032 -43.214  1.00 21.10           C  
ATOM   3827  O   SER C 256     -46.067  53.176 -42.925  1.00 21.10           O  
ATOM   3828  CB  SER C 256     -46.214  56.051 -44.514  1.00 21.10           C  
ATOM   3829  OG  SER C 256     -44.964  55.548 -44.951  1.00 21.10           O  
ATOM   3830  N   ILE C 257     -48.058  53.656 -43.735  1.00 23.89           N  
ATOM   3831  CA  ILE C 257     -49.130  52.697 -43.968  1.00 23.89           C  
ATOM   3832  C   ILE C 257     -48.676  51.650 -44.983  1.00 23.89           C  
ATOM   3833  O   ILE C 257     -49.306  50.600 -45.125  1.00 23.89           O  
ATOM   3834  CB  ILE C 257     -50.417  53.397 -44.461  1.00 23.89           C  
ATOM   3835  CG1 ILE C 257     -50.866  54.461 -43.453  1.00 23.89           C  
ATOM   3836  CG2 ILE C 257     -51.529  52.372 -44.706  1.00 23.89           C  
ATOM   3837  CD1 ILE C 257     -51.991  55.355 -43.956  1.00 23.89           C  
ATOM   3838  N   SER C 258     -47.562  51.807 -45.772  1.00 21.73           N  
ATOM   3839  CA  SER C 258     -48.001  51.522 -47.134  1.00 21.73           C  
ATOM   3840  C   SER C 258     -48.394  50.057 -47.292  1.00 21.73           C  
ATOM   3841  O   SER C 258     -47.990  49.211 -46.493  1.00 21.73           O  
ATOM   3842  CB  SER C 258     -46.903  51.876 -48.137  1.00 21.73           C  
ATOM   3843  OG  SER C 258     -47.337  51.634 -49.464  1.00 21.73           O  
ATOM   3844  N   LEU C 259     -48.244  49.502 -48.580  1.00 23.03           N  
ATOM   3845  CA  LEU C 259     -49.101  49.084 -49.685  1.00 23.03           C  
ATOM   3846  C   LEU C 259     -49.155  47.564 -49.785  1.00 23.03           C  
ATOM   3847  O   LEU C 259     -50.239  46.980 -49.850  1.00 23.03           O  
ATOM   3848  CB  LEU C 259     -48.601  49.678 -51.005  1.00 23.03           C  
ATOM   3849  CG  LEU C 259     -49.162  51.047 -51.387  1.00 23.03           C  
ATOM   3850  CD1 LEU C 259     -48.155  51.814 -52.237  1.00 23.03           C  
ATOM   3851  CD2 LEU C 259     -50.487  50.896 -52.127  1.00 23.03           C  
ATOM   3852  N   GLN C 260     -48.331  46.865 -50.679  1.00 24.71           N  
ATOM   3853  CA  GLN C 260     -48.876  46.217 -51.868  1.00 24.71           C  
ATOM   3854  C   GLN C 260     -49.160  44.740 -51.607  1.00 24.71           C  
ATOM   3855  O   GLN C 260     -48.389  44.067 -50.920  1.00 24.71           O  
ATOM   3856  CB  GLN C 260     -47.914  46.366 -53.048  1.00 24.71           C  
ATOM   3857  CG  GLN C 260     -48.162  47.611 -53.889  1.00 24.71           C  
ATOM   3858  CD  GLN C 260     -47.241  47.701 -55.092  1.00 24.71           C  
ATOM   3859  NE2 GLN C 260     -47.546  48.614 -56.006  1.00 24.71           N  
ATOM   3860  OE1 GLN C 260     -46.261  46.955 -55.196  1.00 24.71           O  
ATOM   3861  N   PRO C 261     -50.330  44.284 -52.021  1.00 28.33           N  
ATOM   3862  CA  PRO C 261     -51.094  43.040 -52.143  1.00 28.33           C  
ATOM   3863  C   PRO C 261     -50.344  41.961 -52.921  1.00 28.33           C  
ATOM   3864  O   PRO C 261     -50.913  40.911 -53.232  1.00 28.33           O  
ATOM   3865  CB  PRO C 261     -52.357  43.474 -52.891  1.00 28.33           C  
ATOM   3866  CG  PRO C 261     -52.079  44.876 -53.327  1.00 28.33           C  
ATOM   3867  CD  PRO C 261     -50.737  45.286 -52.791  1.00 28.33           C  
ATOM   3868  N   LEU C 262     -49.032  42.003 -52.874  1.00 21.67           N  
ATOM   3869  CA  LEU C 262     -48.460  41.423 -54.084  1.00 21.67           C  
ATOM   3870  C   LEU C 262     -49.198  40.148 -54.478  1.00 21.67           C  
ATOM   3871  O   LEU C 262     -49.501  39.313 -53.623  1.00 21.67           O  
ATOM   3872  CB  LEU C 262     -46.972  41.124 -53.885  1.00 21.67           C  
ATOM   3873  CG  LEU C 262     -45.997  42.227 -54.303  1.00 21.67           C  
ATOM   3874  CD1 LEU C 262     -44.798  42.259 -53.360  1.00 21.67           C  
ATOM   3875  CD2 LEU C 262     -45.546  42.025 -55.745  1.00 21.67           C  
ATOM   3876  N   GLN C 263     -49.451  39.921 -55.904  1.00 21.54           N  
ATOM   3877  CA  GLN C 263     -49.917  39.092 -57.011  1.00 21.54           C  
ATOM   3878  C   GLN C 263     -49.213  37.738 -57.017  1.00 21.54           C  
ATOM   3879  O   GLN C 263     -48.000  37.662 -56.813  1.00 21.54           O  
ATOM   3880  CB  GLN C 263     -49.697  39.804 -58.346  1.00 21.54           C  
ATOM   3881  CG  GLN C 263     -50.910  40.585 -58.835  1.00 21.54           C  
ATOM   3882  CD  GLN C 263     -50.684  41.235 -60.187  1.00 21.54           C  
ATOM   3883  NE2 GLN C 263     -51.771  41.607 -60.854  1.00 21.54           N  
ATOM   3884  OE1 GLN C 263     -49.544  41.401 -60.628  1.00 21.54           O  
TER   
END
