# Supplementary material for: Deep learning insights into the architecture of the mammalian egg-sperm fusion synapse
Source: eLife. 2024 Apr 26;13:RP93131. doi: 10.7554/eLife.93131 (PMC11052572; doi:10.7554/eLife.93131)
Supplement: Figure 5—figure supplement 1—source data 1. [file elife-93131-fig5-figsupp1-data1.zip › eLife-VOR-RA-2023-93131R1_figure_5-figure_supplement_1-source_data/figure_5-figure_supplement_1c/CD81_IZUMO1_ranked_3.pdb]

ATOM      1  N   MET B   1      23.759 -67.025 -46.181  1.00 44.19           N  
ATOM      2  CA  MET B   1      22.305 -67.015 -46.062  1.00 44.19           C  
ATOM      3  C   MET B   1      21.872 -66.448 -44.714  1.00 44.19           C  
ATOM      4  O   MET B   1      20.799 -65.854 -44.601  1.00 44.19           O  
ATOM      5  CB  MET B   1      21.740 -68.427 -46.240  1.00 44.19           C  
ATOM      6  CG  MET B   1      21.274 -68.726 -47.656  1.00 44.19           C  
ATOM      7  SD  MET B   1      20.543 -70.402 -47.815  1.00 44.19           S  
ATOM      8  CE  MET B   1      20.053 -70.372 -49.562  1.00 44.19           C  
ATOM      9  N   GLY B   2      22.666 -66.747 -43.656  1.00 48.20           N  
ATOM     10  CA  GLY B   2      22.342 -66.302 -42.309  1.00 48.20           C  
ATOM     11  C   GLY B   2      22.457 -64.799 -42.133  1.00 48.20           C  
ATOM     12  O   GLY B   2      21.586 -64.173 -41.527  1.00 48.20           O  
ATOM     13  N   VAL B   3      23.579 -64.290 -42.673  1.00 56.50           N  
ATOM     14  CA  VAL B   3      23.822 -62.858 -42.540  1.00 56.50           C  
ATOM     15  C   VAL B   3      22.759 -62.079 -43.311  1.00 56.50           C  
ATOM     16  O   VAL B   3      22.274 -61.046 -42.843  1.00 56.50           O  
ATOM     17  CB  VAL B   3      25.232 -62.471 -43.039  1.00 56.50           C  
ATOM     18  CG1 VAL B   3      25.563 -61.030 -42.662  1.00 56.50           C  
ATOM     19  CG2 VAL B   3      26.279 -63.429 -42.473  1.00 56.50           C  
ATOM     20  N   GLU B   4      22.290 -62.565 -44.483  1.00 62.82           N  
ATOM     21  CA  GLU B   4      21.237 -61.924 -45.266  1.00 62.82           C  
ATOM     22  C   GLU B   4      19.902 -61.962 -44.530  1.00 62.82           C  
ATOM     23  O   GLU B   4      19.138 -60.994 -44.567  1.00 62.82           O  
ATOM     24  CB  GLU B   4      21.102 -62.595 -46.635  1.00 62.82           C  
ATOM     25  CG  GLU B   4      21.950 -61.951 -47.722  1.00 62.82           C  
ATOM     26  CD  GLU B   4      21.814 -62.634 -49.073  1.00 62.82           C  
ATOM     27  OE1 GLU B   4      22.386 -62.133 -50.068  1.00 62.82           O  
ATOM     28  OE2 GLU B   4      21.130 -63.680 -49.138  1.00 62.82           O  
ATOM     29  N   GLY B   5      19.644 -63.077 -43.788  1.00 66.59           N  
ATOM     30  CA  GLY B   5      18.431 -63.192 -42.994  1.00 66.59           C  
ATOM     31  C   GLY B   5      18.398 -62.242 -41.812  1.00 66.59           C  
ATOM     32  O   GLY B   5      17.360 -61.647 -41.516  1.00 66.59           O  
ATOM     33  N   CYS B   6      19.587 -62.070 -41.190  1.00 69.28           N  
ATOM     34  CA  CYS B   6      19.682 -61.174 -40.042  1.00 69.28           C  
ATOM     35  C   CYS B   6      19.553 -59.718 -40.474  1.00 69.28           C  
ATOM     36  O   CYS B   6      18.900 -58.921 -39.799  1.00 69.28           O  
ATOM     37  CB  CYS B   6      21.006 -61.382 -39.308  1.00 69.28           C  
ATOM     38  SG  CYS B   6      20.880 -61.206 -37.515  1.00 69.28           S  
ATOM     39  N   THR B   7      20.122 -59.381 -41.585  1.00 72.54           N  
ATOM     40  CA  THR B   7      20.026 -58.025 -42.114  1.00 72.54           C  
ATOM     41  C   THR B   7      18.591 -57.702 -42.519  1.00 72.54           C  
ATOM     42  O   THR B   7      18.120 -56.581 -42.317  1.00 72.54           O  
ATOM     43  CB  THR B   7      20.959 -57.830 -43.323  1.00 72.54           C  
ATOM     44  CG2 THR B   7      21.870 -56.623 -43.127  1.00 72.54           C  
ATOM     45  OG1 THR B   7      21.768 -59.002 -43.489  1.00 72.54           O  
ATOM     46  N   LYS B   8      17.934 -58.798 -42.968  1.00 76.40           N  
ATOM     47  CA  LYS B   8      16.536 -58.600 -43.339  1.00 76.40           C  
ATOM     48  C   LYS B   8      15.660 -58.411 -42.105  1.00 76.40           C  
ATOM     49  O   LYS B   8      14.726 -57.606 -42.116  1.00 76.40           O  
ATOM     50  CB  LYS B   8      16.028 -59.782 -44.166  1.00 76.40           C  
ATOM     51  CG  LYS B   8      16.114 -59.569 -45.670  1.00 76.40           C  
ATOM     52  CD  LYS B   8      15.475 -60.720 -46.436  1.00 76.40           C  
ATOM     53  CE  LYS B   8      15.583 -60.520 -47.941  1.00 76.40           C  
ATOM     54  NZ  LYS B   8      14.960 -61.648 -48.696  1.00 76.40           N  
ATOM     55  N   CYS B   9      15.944 -59.025 -41.079  1.00 78.27           N  
ATOM     56  CA  CYS B   9      15.207 -58.890 -39.828  1.00 78.27           C  
ATOM     57  C   CYS B   9      15.455 -57.526 -39.192  1.00 78.27           C  
ATOM     58  O   CYS B   9      14.524 -56.889 -38.699  1.00 78.27           O  
ATOM     59  CB  CYS B   9      15.602 -59.997 -38.851  1.00 78.27           C  
ATOM     60  SG  CYS B   9      14.383 -60.289 -37.550  1.00 78.27           S  
ATOM     61  N   ILE B  10      16.657 -57.135 -39.207  1.00 77.69           N  
ATOM     62  CA  ILE B  10      17.025 -55.837 -38.648  1.00 77.69           C  
ATOM     63  C   ILE B  10      16.388 -54.722 -39.472  1.00 77.69           C  
ATOM     64  O   ILE B  10      15.918 -53.724 -38.920  1.00 77.69           O  
ATOM     65  CB  ILE B  10      18.559 -55.658 -38.598  1.00 77.69           C  
ATOM     66  CG1 ILE B  10      19.181 -56.649 -37.608  1.00 77.69           C  
ATOM     67  CG2 ILE B  10      18.922 -54.217 -38.230  1.00 77.69           C  
ATOM     68  CD1 ILE B  10      20.703 -56.678 -37.633  1.00 77.69           C  
ATOM     69  N   LYS B  11      16.279 -54.984 -40.693  1.00 77.18           N  
ATOM     70  CA  LYS B  11      15.673 -54.010 -41.597  1.00 77.18           C  
ATOM     71  C   LYS B  11      14.188 -53.831 -41.296  1.00 77.18           C  
ATOM     72  O   LYS B  11      13.705 -52.704 -41.176  1.00 77.18           O  
ATOM     73  CB  LYS B  11      15.865 -54.437 -43.053  1.00 77.18           C  
ATOM     74  CG  LYS B  11      15.373 -53.417 -44.067  1.00 77.18           C  
ATOM     75  CD  LYS B  11      15.552 -53.917 -45.495  1.00 77.18           C  
ATOM     76  CE  LYS B  11      14.906 -52.976 -46.503  1.00 77.18           C  
ATOM     77  NZ  LYS B  11      15.098 -53.450 -47.906  1.00 77.18           N  
ATOM     78  N   TYR B  12      13.554 -54.898 -41.120  1.00 80.71           N  
ATOM     79  CA  TYR B  12      12.117 -54.832 -40.878  1.00 80.71           C  
ATOM     80  C   TYR B  12      11.825 -54.342 -39.465  1.00 80.71           C  
ATOM     81  O   TYR B  12      10.838 -53.636 -39.238  1.00 80.71           O  
ATOM     82  CB  TYR B  12      11.470 -56.203 -41.098  1.00 80.71           C  
ATOM     83  CG  TYR B  12      11.166 -56.504 -42.546  1.00 80.71           C  
ATOM     84  CD1 TYR B  12      10.241 -55.742 -43.257  1.00 80.71           C  
ATOM     85  CD2 TYR B  12      11.800 -57.552 -43.204  1.00 80.71           C  
ATOM     86  CE1 TYR B  12       9.956 -56.017 -44.590  1.00 80.71           C  
ATOM     87  CE2 TYR B  12      11.522 -57.836 -44.538  1.00 80.71           C  
ATOM     88  CZ  TYR B  12      10.600 -57.064 -45.221  1.00 80.71           C  
ATOM     89  OH  TYR B  12      10.322 -57.342 -46.541  1.00 80.71           O  
ATOM     90  N   LEU B  13      12.624 -54.662 -38.559  1.00 81.34           N  
ATOM     91  CA  LEU B  13      12.466 -54.179 -37.192  1.00 81.34           C  
ATOM     92  C   LEU B  13      12.670 -52.669 -37.122  1.00 81.34           C  
ATOM     93  O   LEU B  13      11.888 -51.963 -36.481  1.00 81.34           O  
ATOM     94  CB  LEU B  13      13.454 -54.882 -36.257  1.00 81.34           C  
ATOM     95  CG  LEU B  13      13.082 -54.909 -34.775  1.00 81.34           C  
ATOM     96  CD1 LEU B  13      12.877 -56.346 -34.306  1.00 81.34           C  
ATOM     97  CD2 LEU B  13      14.155 -54.218 -33.940  1.00 81.34           C  
ATOM     98  N   LEU B  14      13.646 -52.196 -37.689  1.00 80.12           N  
ATOM     99  CA  LEU B  14      13.920 -50.764 -37.738  1.00 80.12           C  
ATOM    100  C   LEU B  14      12.811 -50.024 -38.481  1.00 80.12           C  
ATOM    101  O   LEU B  14      12.436 -48.914 -38.097  1.00 80.12           O  
ATOM    102  CB  LEU B  14      15.267 -50.498 -38.415  1.00 80.12           C  
ATOM    103  CG  LEU B  14      16.481 -50.401 -37.490  1.00 80.12           C  
ATOM    104  CD1 LEU B  14      17.770 -50.571 -38.288  1.00 80.12           C  
ATOM    105  CD2 LEU B  14      16.480 -49.071 -36.743  1.00 80.12           C  
ATOM    106  N   PHE B  15      12.298 -50.630 -39.455  1.00 81.00           N  
ATOM    107  CA  PHE B  15      11.214 -50.024 -40.218  1.00 81.00           C  
ATOM    108  C   PHE B  15       9.954 -49.906 -39.369  1.00 81.00           C  
ATOM    109  O   PHE B  15       9.338 -48.839 -39.308  1.00 81.00           O  
ATOM    110  CB  PHE B  15      10.921 -50.843 -41.480  1.00 81.00           C  
ATOM    111  CG  PHE B  15       9.694 -50.390 -42.226  1.00 81.00           C  
ATOM    112  CD1 PHE B  15       8.484 -51.056 -42.069  1.00 81.00           C  
ATOM    113  CD2 PHE B  15       9.751 -49.299 -43.083  1.00 81.00           C  
ATOM    114  CE1 PHE B  15       7.347 -50.639 -42.758  1.00 81.00           C  
ATOM    115  CE2 PHE B  15       8.618 -48.877 -43.775  1.00 81.00           C  
ATOM    116  CZ  PHE B  15       7.418 -49.549 -43.611  1.00 81.00           C  
ATOM    117  N   VAL B  16       9.615 -50.980 -38.654  1.00 84.01           N  
ATOM    118  CA  VAL B  16       8.396 -50.990 -37.853  1.00 84.01           C  
ATOM    119  C   VAL B  16       8.531 -50.007 -36.692  1.00 84.01           C  
ATOM    120  O   VAL B  16       7.605 -49.246 -36.404  1.00 84.01           O  
ATOM    121  CB  VAL B  16       8.079 -52.405 -37.319  1.00 84.01           C  
ATOM    122  CG1 VAL B  16       6.977 -52.350 -36.261  1.00 84.01           C  
ATOM    123  CG2 VAL B  16       7.676 -53.330 -38.466  1.00 84.01           C  
ATOM    124  N   PHE B  17       9.618 -49.955 -36.055  1.00 81.50           N  
ATOM    125  CA  PHE B  17       9.860 -49.071 -34.921  1.00 81.50           C  
ATOM    126  C   PHE B  17       9.850 -47.612 -35.360  1.00 81.50           C  
ATOM    127  O   PHE B  17       9.217 -46.770 -34.719  1.00 81.50           O  
ATOM    128  CB  PHE B  17      11.195 -49.410 -34.251  1.00 81.50           C  
ATOM    129  CG  PHE B  17      11.051 -50.173 -32.961  1.00 81.50           C  
ATOM    130  CD1 PHE B  17      10.562 -49.550 -31.819  1.00 81.50           C  
ATOM    131  CD2 PHE B  17      11.405 -51.514 -32.892  1.00 81.50           C  
ATOM    132  CE1 PHE B  17      10.428 -50.253 -30.625  1.00 81.50           C  
ATOM    133  CE2 PHE B  17      11.273 -52.224 -31.701  1.00 81.50           C  
ATOM    134  CZ  PHE B  17      10.786 -51.592 -30.569  1.00 81.50           C  
ATOM    135  N   ASN B  18      10.482 -47.282 -36.375  1.00 81.62           N  
ATOM    136  CA  ASN B  18      10.530 -45.910 -36.870  1.00 81.62           C  
ATOM    137  C   ASN B  18       9.190 -45.481 -37.464  1.00 81.62           C  
ATOM    138  O   ASN B  18       8.831 -44.304 -37.411  1.00 81.62           O  
ATOM    139  CB  ASN B  18      11.645 -45.751 -37.906  1.00 81.62           C  
ATOM    140  CG  ASN B  18      13.015 -45.616 -37.272  1.00 81.62           C  
ATOM    141  ND2 ASN B  18      13.918 -46.530 -37.610  1.00 81.62           N  
ATOM    142  OD1 ASN B  18      13.260 -44.699 -36.484  1.00 81.62           O  
ATOM    143  N   PHE B  19       8.480 -46.469 -37.985  1.00 85.51           N  
ATOM    144  CA  PHE B  19       7.152 -46.179 -38.513  1.00 85.51           C  
ATOM    145  C   PHE B  19       6.200 -45.772 -37.394  1.00 85.51           C  
ATOM    146  O   PHE B  19       5.412 -44.837 -37.552  1.00 85.51           O  
ATOM    147  CB  PHE B  19       6.593 -47.394 -39.261  1.00 85.51           C  
ATOM    148  CG  PHE B  19       5.267 -47.139 -39.928  1.00 85.51           C  
ATOM    149  CD1 PHE B  19       4.092 -47.641 -39.384  1.00 85.51           C  
ATOM    150  CD2 PHE B  19       5.198 -46.397 -41.099  1.00 85.51           C  
ATOM    151  CE1 PHE B  19       2.864 -47.408 -39.998  1.00 85.51           C  
ATOM    152  CE2 PHE B  19       3.975 -46.159 -41.720  1.00 85.51           C  
ATOM    153  CZ  PHE B  19       2.809 -46.665 -41.168  1.00 85.51           C  
ATOM    154  N   VAL B  20       6.268 -46.426 -36.288  1.00 86.16           N  
ATOM    155  CA  VAL B  20       5.459 -46.089 -35.121  1.00 86.16           C  
ATOM    156  C   VAL B  20       5.845 -44.705 -34.606  1.00 86.16           C  
ATOM    157  O   VAL B  20       4.977 -43.901 -34.256  1.00 86.16           O  
ATOM    158  CB  VAL B  20       5.617 -47.139 -33.998  1.00 86.16           C  
ATOM    159  CG1 VAL B  20       4.965 -46.650 -32.706  1.00 86.16           C  
ATOM    160  CG2 VAL B  20       5.017 -48.476 -34.430  1.00 86.16           C  
ATOM    161  N   PHE B  21       7.048 -44.434 -34.551  1.00 82.87           N  
ATOM    162  CA  PHE B  21       7.540 -43.135 -34.109  1.00 82.87           C  
ATOM    163  C   PHE B  21       7.126 -42.039 -35.083  1.00 82.87           C  
ATOM    164  O   PHE B  21       6.831 -40.915 -34.673  1.00 82.87           O  
ATOM    165  CB  PHE B  21       9.064 -43.158 -33.959  1.00 82.87           C  
ATOM    166  CG  PHE B  21       9.533 -43.464 -32.562  1.00 82.87           C  
ATOM    167  CD1 PHE B  21       9.411 -42.520 -31.550  1.00 82.87           C  
ATOM    168  CD2 PHE B  21      10.096 -44.697 -32.261  1.00 82.87           C  
ATOM    169  CE1 PHE B  21       9.843 -42.800 -30.257  1.00 82.87           C  
ATOM    170  CE2 PHE B  21      10.532 -44.985 -30.971  1.00 82.87           C  
ATOM    171  CZ  PHE B  21      10.405 -44.035 -29.970  1.00 82.87           C  
ATOM    172  N   TRP B  22       7.151 -42.317 -36.343  1.00 86.51           N  
ATOM    173  CA  TRP B  22       6.704 -41.383 -37.370  1.00 86.51           C  
ATOM    174  C   TRP B  22       5.223 -41.060 -37.204  1.00 86.51           C  
ATOM    175  O   TRP B  22       4.827 -39.893 -37.257  1.00 86.51           O  
ATOM    176  CB  TRP B  22       6.962 -41.956 -38.767  1.00 86.51           C  
ATOM    177  CG  TRP B  22       6.484 -41.076 -39.883  1.00 86.51           C  
ATOM    178  CD1 TRP B  22       7.052 -39.910 -40.314  1.00 86.51           C  
ATOM    179  CD2 TRP B  22       5.334 -41.291 -40.707  1.00 86.51           C  
ATOM    180  CE2 TRP B  22       5.267 -40.215 -41.619  1.00 86.51           C  
ATOM    181  CE3 TRP B  22       4.354 -42.291 -40.764  1.00 86.51           C  
ATOM    182  NE1 TRP B  22       6.325 -39.387 -41.359  1.00 86.51           N  
ATOM    183  CZ2 TRP B  22       4.256 -40.111 -42.578  1.00 86.51           C  
ATOM    184  CZ3 TRP B  22       3.348 -42.186 -41.719  1.00 86.51           C  
ATOM    185  CH2 TRP B  22       3.309 -41.102 -42.611  1.00 86.51           C  
ATOM    186  N   LEU B  23       4.391 -42.034 -36.901  1.00 89.22           N  
ATOM    187  CA  LEU B  23       2.965 -41.835 -36.668  1.00 89.22           C  
ATOM    188  C   LEU B  23       2.728 -41.050 -35.381  1.00 89.22           C  
ATOM    189  O   LEU B  23       1.872 -40.165 -35.338  1.00 89.22           O  
ATOM    190  CB  LEU B  23       2.240 -43.182 -36.598  1.00 89.22           C  
ATOM    191  CG  LEU B  23       2.036 -43.911 -37.927  1.00 89.22           C  
ATOM    192  CD1 LEU B  23       1.395 -45.275 -37.691  1.00 89.22           C  
ATOM    193  CD2 LEU B  23       1.185 -43.072 -38.873  1.00 89.22           C  
ATOM    194  N   ALA B  24       3.460 -41.446 -34.359  1.00 88.77           N  
ATOM    195  CA  ALA B  24       3.357 -40.732 -33.090  1.00 88.77           C  
ATOM    196  C   ALA B  24       3.756 -39.268 -33.249  1.00 88.77           C  
ATOM    197  O   ALA B  24       3.102 -38.377 -32.703  1.00 88.77           O  
ATOM    198  CB  ALA B  24       4.225 -41.404 -32.028  1.00 88.77           C  
ATOM    199  N   GLY B  25       4.801 -39.017 -33.970  1.00 86.52           N  
ATOM    200  CA  GLY B  25       5.197 -37.649 -34.266  1.00 86.52           C  
ATOM    201  C   GLY B  25       4.151 -36.882 -35.051  1.00 86.52           C  
ATOM    202  O   GLY B  25       3.926 -35.696 -34.803  1.00 86.52           O  
ATOM    203  N   GLY B  26       3.502 -37.515 -35.962  1.00 89.43           N  
ATOM    204  CA  GLY B  26       2.414 -36.903 -36.706  1.00 89.43           C  
ATOM    205  C   GLY B  26       1.230 -36.531 -35.834  1.00 89.43           C  
ATOM    206  O   GLY B  26       0.665 -35.444 -35.975  1.00 89.43           O  
ATOM    207  N   VAL B  27       0.943 -37.435 -34.948  1.00 90.70           N  
ATOM    208  CA  VAL B  27      -0.165 -37.190 -34.031  1.00 90.70           C  
ATOM    209  C   VAL B  27       0.171 -36.018 -33.113  1.00 90.70           C  
ATOM    210  O   VAL B  27      -0.653 -35.122 -32.913  1.00 90.70           O  
ATOM    211  CB  VAL B  27      -0.494 -38.446 -33.192  1.00 90.70           C  
ATOM    212  CG1 VAL B  27      -1.473 -38.104 -32.070  1.00 90.70           C  
ATOM    213  CG2 VAL B  27      -1.064 -39.549 -34.085  1.00 90.70           C  
ATOM    214  N   ILE B  28       1.297 -35.941 -32.582  1.00 88.15           N  
ATOM    215  CA  ILE B  28       1.734 -34.859 -31.706  1.00 88.15           C  
ATOM    216  C   ILE B  28       1.734 -33.540 -32.476  1.00 88.15           C  
ATOM    217  O   ILE B  28       1.248 -32.522 -31.977  1.00 88.15           O  
ATOM    218  CB  ILE B  28       3.135 -35.137 -31.119  1.00 88.15           C  
ATOM    219  CG1 ILE B  28       3.078 -36.312 -30.136  1.00 88.15           C  
ATOM    220  CG2 ILE B  28       3.696 -33.883 -30.442  1.00 88.15           C  
ATOM    221  CD1 ILE B  28       4.445 -36.787 -29.659  1.00 88.15           C  
ATOM    222  N   LEU B  29       2.252 -33.535 -33.608  1.00 88.37           N  
ATOM    223  CA  LEU B  29       2.272 -32.349 -34.457  1.00 88.37           C  
ATOM    224  C   LEU B  29       0.855 -31.896 -34.792  1.00 88.37           C  
ATOM    225  O   LEU B  29       0.562 -30.698 -34.774  1.00 88.37           O  
ATOM    226  CB  LEU B  29       3.051 -32.623 -35.745  1.00 88.37           C  
ATOM    227  CG  LEU B  29       3.197 -31.448 -36.713  1.00 88.37           C  
ATOM    228  CD1 LEU B  29       4.007 -30.329 -36.069  1.00 88.37           C  
ATOM    229  CD2 LEU B  29       3.848 -31.905 -38.014  1.00 88.37           C  
ATOM    230  N   GLY B  30       0.028 -32.840 -35.097  1.00 89.14           N  
ATOM    231  CA  GLY B  30      -1.364 -32.517 -35.367  1.00 89.14           C  
ATOM    232  C   GLY B  30      -2.072 -31.892 -34.180  1.00 89.14           C  
ATOM    233  O   GLY B  30      -2.726 -30.856 -34.316  1.00 89.14           O  
ATOM    234  N   VAL B  31      -1.889 -32.504 -33.036  1.00 87.38           N  
ATOM    235  CA  VAL B  31      -2.509 -31.998 -31.817  1.00 87.38           C  
ATOM    236  C   VAL B  31      -1.942 -30.620 -31.482  1.00 87.38           C  
ATOM    237  O   VAL B  31      -2.684 -29.713 -31.097  1.00 87.38           O  
ATOM    238  CB  VAL B  31      -2.298 -32.964 -30.629  1.00 87.38           C  
ATOM    239  CG1 VAL B  31      -2.712 -32.303 -29.316  1.00 87.38           C  
ATOM    240  CG2 VAL B  31      -3.080 -34.258 -30.851  1.00 87.38           C  
ATOM    241  N   ALA B  32      -0.691 -30.451 -31.669  1.00 87.13           N  
ATOM    242  CA  ALA B  32      -0.046 -29.171 -31.385  1.00 87.13           C  
ATOM    243  C   ALA B  32      -0.537 -28.086 -32.339  1.00 87.13           C  
ATOM    244  O   ALA B  32      -0.780 -26.950 -31.924  1.00 87.13           O  
ATOM    245  CB  ALA B  32       1.471 -29.309 -31.476  1.00 87.13           C  
ATOM    246  N   LEU B  33      -0.650 -28.436 -33.547  1.00 86.97           N  
ATOM    247  CA  LEU B  33      -1.149 -27.487 -34.536  1.00 86.97           C  
ATOM    248  C   LEU B  33      -2.616 -27.159 -34.283  1.00 86.97           C  
ATOM    249  O   LEU B  33      -3.057 -26.033 -34.527  1.00 86.97           O  
ATOM    250  CB  LEU B  33      -0.977 -28.045 -35.951  1.00 86.97           C  
ATOM    251  CG  LEU B  33       0.448 -28.053 -36.507  1.00 86.97           C  
ATOM    252  CD1 LEU B  33       0.498 -28.816 -37.827  1.00 86.97           C  
ATOM    253  CD2 LEU B  33       0.959 -26.628 -36.688  1.00 86.97           C  
ATOM    254  N   TRP B  34      -3.339 -28.129 -33.874  1.00 84.70           N  
ATOM    255  CA  TRP B  34      -4.731 -27.884 -33.512  1.00 84.70           C  
ATOM    256  C   TRP B  34      -4.827 -26.931 -32.327  1.00 84.70           C  
ATOM    257  O   TRP B  34      -5.684 -26.044 -32.303  1.00 84.70           O  
ATOM    258  CB  TRP B  34      -5.440 -29.201 -33.183  1.00 84.70           C  
ATOM    259  CG  TRP B  34      -6.853 -29.031 -32.710  1.00 84.70           C  
ATOM    260  CD1 TRP B  34      -7.943 -28.708 -33.471  1.00 84.70           C  
ATOM    261  CD2 TRP B  34      -7.328 -29.169 -31.367  1.00 84.70           C  
ATOM    262  CE2 TRP B  34      -8.717 -28.916 -31.387  1.00 84.70           C  
ATOM    263  CE3 TRP B  34      -6.712 -29.483 -30.148  1.00 84.70           C  
ATOM    264  NE1 TRP B  34      -9.067 -28.638 -32.681  1.00 84.70           N  
ATOM    265  CZ2 TRP B  34      -9.502 -28.969 -30.232  1.00 84.70           C  
ATOM    266  CZ3 TRP B  34      -7.495 -29.535 -29.001  1.00 84.70           C  
ATOM    267  CH2 TRP B  34      -8.875 -29.279 -29.053  1.00 84.70           C  
ATOM    268  N   LEU B  35      -4.021 -27.183 -31.402  1.00 79.19           N  
ATOM    269  CA  LEU B  35      -3.997 -26.305 -30.238  1.00 79.19           C  
ATOM    270  C   LEU B  35      -3.612 -24.884 -30.636  1.00 79.19           C  
ATOM    271  O   LEU B  35      -4.096 -23.916 -30.044  1.00 79.19           O  
ATOM    272  CB  LEU B  35      -3.019 -26.835 -29.186  1.00 79.19           C  
ATOM    273  CG  LEU B  35      -3.450 -28.094 -28.433  1.00 79.19           C  
ATOM    274  CD1 LEU B  35      -2.313 -28.599 -27.552  1.00 79.19           C  
ATOM    275  CD2 LEU B  35      -4.698 -27.820 -27.601  1.00 79.19           C  
ATOM    276  N   ARG B  36      -2.777 -24.762 -31.581  1.00 77.38           N  
ATOM    277  CA  ARG B  36      -2.317 -23.454 -32.034  1.00 77.38           C  
ATOM    278  C   ARG B  36      -3.379 -22.765 -32.886  1.00 77.38           C  
ATOM    279  O   ARG B  36      -3.506 -21.539 -32.855  1.00 77.38           O  
ATOM    280  CB  ARG B  36      -1.015 -23.587 -32.827  1.00 77.38           C  
ATOM    281  CG  ARG B  36      -0.480 -22.267 -33.360  1.00 77.38           C  
ATOM    282  CD  ARG B  36      -0.013 -21.354 -32.235  1.00 77.38           C  
ATOM    283  NE  ARG B  36       0.510 -20.091 -32.749  1.00 77.38           N  
ATOM    284  CZ  ARG B  36       0.917 -19.075 -31.992  1.00 77.38           C  
ATOM    285  NH1 ARG B  36       0.870 -19.155 -30.667  1.00 77.38           N  
ATOM    286  NH2 ARG B  36       1.375 -17.971 -32.564  1.00 77.38           N  
ATOM    287  N   HIS B  37      -4.016 -23.367 -33.798  1.00 68.31           N  
ATOM    288  CA  HIS B  37      -4.903 -22.774 -34.792  1.00 68.31           C  
ATOM    289  C   HIS B  37      -6.295 -22.539 -34.218  1.00 68.31           C  
ATOM    290  O   HIS B  37      -7.210 -22.132 -34.938  1.00 68.31           O  
ATOM    291  CB  HIS B  37      -4.990 -23.665 -36.033  1.00 68.31           C  
ATOM    292  CG  HIS B  37      -5.013 -22.903 -37.319  1.00 68.31           C  
ATOM    293  CD2 HIS B  37      -5.815 -23.013 -38.404  1.00 68.31           C  
ATOM    294  ND1 HIS B  37      -4.126 -21.885 -37.597  1.00 68.31           N  
ATOM    295  CE1 HIS B  37      -4.383 -21.400 -38.800  1.00 68.31           C  
ATOM    296  NE2 HIS B  37      -5.404 -22.068 -39.311  1.00 68.31           N  
ATOM    297  N   ASP B  38      -6.513 -22.743 -33.107  1.00 56.70           N  
ATOM    298  CA  ASP B  38      -7.857 -22.361 -32.684  1.00 56.70           C  
ATOM    299  C   ASP B  38      -8.151 -20.905 -33.039  1.00 56.70           C  
ATOM    300  O   ASP B  38      -7.425 -20.000 -32.624  1.00 56.70           O  
ATOM    301  CB  ASP B  38      -8.027 -22.580 -31.179  1.00 56.70           C  
ATOM    302  CG  ASP B  38      -9.447 -22.955 -30.792  1.00 56.70           C  
ATOM    303  OD1 ASP B  38     -10.379 -22.724 -31.593  1.00 56.70           O  
ATOM    304  OD2 ASP B  38      -9.636 -23.483 -29.674  1.00 56.70           O  
ATOM    305  N   PRO B  39      -8.983 -20.659 -34.234  1.00 50.94           N  
ATOM    306  CA  PRO B  39      -9.325 -19.307 -34.680  1.00 50.94           C  
ATOM    307  C   PRO B  39      -9.568 -18.345 -33.519  1.00 50.94           C  
ATOM    308  O   PRO B  39      -9.248 -17.158 -33.618  1.00 50.94           O  
ATOM    309  CB  PRO B  39     -10.606 -19.517 -35.491  1.00 50.94           C  
ATOM    310  CG  PRO B  39     -10.931 -20.966 -35.325  1.00 50.94           C  
ATOM    311  CD  PRO B  39      -9.842 -21.608 -34.513  1.00 50.94           C  
ATOM    312  N   GLN B  40     -10.252 -18.794 -32.471  1.00 45.69           N  
ATOM    313  CA  GLN B  40     -10.630 -17.897 -31.385  1.00 45.69           C  
ATOM    314  C   GLN B  40      -9.417 -17.511 -30.544  1.00 45.69           C  
ATOM    315  O   GLN B  40      -9.425 -16.479 -29.868  1.00 45.69           O  
ATOM    316  CB  GLN B  40     -11.698 -18.542 -30.500  1.00 45.69           C  
ATOM    317  CG  GLN B  40     -13.101 -18.482 -31.088  1.00 45.69           C  
ATOM    318  CD  GLN B  40     -14.185 -18.634 -30.038  1.00 45.69           C  
ATOM    319  NE2 GLN B  40     -15.435 -18.434 -30.441  1.00 45.69           N  
ATOM    320  OE1 GLN B  40     -13.900 -18.932 -28.873  1.00 45.69           O  
ATOM    321  N   THR B  41      -8.438 -18.436 -30.518  1.00 47.21           N  
ATOM    322  CA  THR B  41      -7.218 -18.047 -29.821  1.00 47.21           C  
ATOM    323  C   THR B  41      -6.457 -16.989 -30.613  1.00 47.21           C  
ATOM    324  O   THR B  41      -5.672 -16.226 -30.044  1.00 47.21           O  
ATOM    325  CB  THR B  41      -6.306 -19.263 -29.573  1.00 47.21           C  
ATOM    326  CG2 THR B  41      -6.410 -19.744 -28.130  1.00 47.21           C  
ATOM    327  OG1 THR B  41      -6.691 -20.328 -30.450  1.00 47.21           O  
ATOM    328  N   THR B  42      -6.573 -17.014 -31.941  1.00 43.46           N  
ATOM    329  CA  THR B  42      -5.957 -15.989 -32.776  1.00 43.46           C  
ATOM    330  C   THR B  42      -6.578 -14.623 -32.502  1.00 43.46           C  
ATOM    331  O   THR B  42      -5.884 -13.604 -32.529  1.00 43.46           O  
ATOM    332  CB  THR B  42      -6.098 -16.329 -34.272  1.00 43.46           C  
ATOM    333  CG2 THR B  42      -4.739 -16.335 -34.965  1.00 43.46           C  
ATOM    334  OG1 THR B  42      -6.698 -17.623 -34.409  1.00 43.46           O  
ATOM    335  N   ASN B  43      -7.976 -14.467 -32.597  1.00 38.91           N  
ATOM    336  CA  ASN B  43      -8.593 -13.164 -32.374  1.00 38.91           C  
ATOM    337  C   ASN B  43      -8.148 -12.552 -31.049  1.00 38.91           C  
ATOM    338  O   ASN B  43      -8.150 -11.329 -30.892  1.00 38.91           O  
ATOM    339  CB  ASN B  43     -10.119 -13.278 -32.418  1.00 38.91           C  
ATOM    340  CG  ASN B  43     -10.698 -12.836 -33.748  1.00 38.91           C  
ATOM    341  ND2 ASN B  43     -11.974 -13.134 -33.966  1.00 38.91           N  
ATOM    342  OD1 ASN B  43     -10.005 -12.235 -34.573  1.00 38.91           O  
ATOM    343  N   LEU B  44      -8.030 -13.320 -30.093  1.00 33.58           N  
ATOM    344  CA  LEU B  44      -7.517 -12.747 -28.853  1.00 33.58           C  
ATOM    345  C   LEU B  44      -6.087 -12.249 -29.036  1.00 33.58           C  
ATOM    346  O   LEU B  44      -5.609 -11.421 -28.258  1.00 33.58           O  
ATOM    347  CB  LEU B  44      -7.569 -13.779 -27.724  1.00 33.58           C  
ATOM    348  CG  LEU B  44      -8.190 -13.310 -26.406  1.00 33.58           C  
ATOM    349  CD1 LEU B  44      -9.528 -14.006 -26.175  1.00 33.58           C  
ATOM    350  CD2 LEU B  44      -7.239 -13.570 -25.244  1.00 33.58           C  
ATOM    351  N   LEU B  45      -5.373 -12.920 -30.008  1.00 32.87           N  
ATOM    352  CA  LEU B  45      -4.057 -12.364 -30.302  1.00 32.87           C  
ATOM    353  C   LEU B  45      -4.176 -10.964 -30.894  1.00 32.87           C  
ATOM    354  O   LEU B  45      -3.321 -10.109 -30.653  1.00 32.87           O  
ATOM    355  CB  LEU B  45      -3.295 -13.276 -31.268  1.00 32.87           C  
ATOM    356  CG  LEU B  45      -2.513 -14.430 -30.637  1.00 32.87           C  
ATOM    357  CD1 LEU B  45      -2.385 -15.585 -31.625  1.00 32.87           C  
ATOM    358  CD2 LEU B  45      -1.139 -13.958 -30.176  1.00 32.87           C  
ATOM    359  N   TYR B  46      -5.073 -10.649 -31.894  1.00 33.22           N  
ATOM    360  CA  TYR B  46      -5.123  -9.319 -32.491  1.00 33.22           C  
ATOM    361  C   TYR B  46      -5.604  -8.284 -31.481  1.00 33.22           C  
ATOM    362  O   TYR B  46      -5.218  -7.115 -31.550  1.00 33.22           O  
ATOM    363  CB  TYR B  46      -6.040  -9.317 -33.719  1.00 33.22           C  
ATOM    364  CG  TYR B  46      -5.299  -9.419 -35.030  1.00 33.22           C  
ATOM    365  CD1 TYR B  46      -4.808  -8.281 -35.667  1.00 33.22           C  
ATOM    366  CD2 TYR B  46      -5.088 -10.653 -35.635  1.00 33.22           C  
ATOM    367  CE1 TYR B  46      -4.126  -8.372 -36.876  1.00 33.22           C  
ATOM    368  CE2 TYR B  46      -4.408 -10.755 -36.844  1.00 33.22           C  
ATOM    369  CZ  TYR B  46      -3.931  -9.611 -37.455  1.00 33.22           C  
ATOM    370  OH  TYR B  46      -3.256  -9.706 -38.652  1.00 33.22           O  
ATOM    371  N   LEU B  47      -6.615  -8.497 -30.659  1.00 30.97           N  
ATOM    372  CA  LEU B  47      -7.026  -7.409 -29.779  1.00 30.97           C  
ATOM    373  C   LEU B  47      -5.899  -7.027 -28.825  1.00 30.97           C  
ATOM    374  O   LEU B  47      -5.755  -5.856 -28.465  1.00 30.97           O  
ATOM    375  CB  LEU B  47      -8.272  -7.805 -28.982  1.00 30.97           C  
ATOM    376  CG  LEU B  47      -9.612  -7.312 -29.531  1.00 30.97           C  
ATOM    377  CD1 LEU B  47     -10.577  -8.480 -29.701  1.00 30.97           C  
ATOM    378  CD2 LEU B  47     -10.207  -6.250 -28.613  1.00 30.97           C  
ATOM    379  N   GLU B  48      -5.338  -7.882 -27.970  1.00 34.28           N  
ATOM    380  CA  GLU B  48      -4.410  -7.396 -26.953  1.00 34.28           C  
ATOM    381  C   GLU B  48      -3.059  -7.040 -27.564  1.00 34.28           C  
ATOM    382  O   GLU B  48      -2.120  -7.839 -27.516  1.00 34.28           O  
ATOM    383  CB  GLU B  48      -4.230  -8.439 -25.847  1.00 34.28           C  
ATOM    384  CG  GLU B  48      -4.482  -7.900 -24.446  1.00 34.28           C  
ATOM    385  CD  GLU B  48      -4.366  -8.961 -23.365  1.00 34.28           C  
ATOM    386  OE1 GLU B  48      -4.445  -8.616 -22.164  1.00 34.28           O  
ATOM    387  OE2 GLU B  48      -4.194 -10.149 -23.721  1.00 34.28           O  
ATOM    388  N   LEU B  49      -2.795  -6.973 -28.856  1.00 31.40           N  
ATOM    389  CA  LEU B  49      -1.514  -6.351 -29.172  1.00 31.40           C  
ATOM    390  C   LEU B  49      -1.309  -5.080 -28.354  1.00 31.40           C  
ATOM    391  O   LEU B  49      -0.420  -4.280 -28.653  1.00 31.40           O  
ATOM    392  CB  LEU B  49      -1.428  -6.029 -30.666  1.00 31.40           C  
ATOM    393  CG  LEU B  49      -0.691  -7.047 -31.538  1.00 31.40           C  
ATOM    394  CD1 LEU B  49      -1.569  -7.477 -32.708  1.00 31.40           C  
ATOM    395  CD2 LEU B  49       0.629  -6.468 -32.037  1.00 31.40           C  
ATOM    396  N   GLY B  50      -2.056  -4.504 -27.591  1.00 32.49           N  
ATOM    397  CA  GLY B  50      -1.314  -3.398 -27.006  1.00 32.49           C  
ATOM    398  C   GLY B  50      -0.013  -3.830 -26.357  1.00 32.49           C  
ATOM    399  O   GLY B  50       0.368  -4.999 -26.436  1.00 32.49           O  
ATOM    400  N   ASP B  51       0.911  -2.943 -25.563  1.00 32.94           N  
ATOM    401  CA  ASP B  51       2.287  -3.016 -25.080  1.00 32.94           C  
ATOM    402  C   ASP B  51       2.481  -4.213 -24.152  1.00 32.94           C  
ATOM    403  O   ASP B  51       3.569  -4.414 -23.608  1.00 32.94           O  
ATOM    404  CB  ASP B  51       2.671  -1.723 -24.357  1.00 32.94           C  
ATOM    405  CG  ASP B  51       3.458  -0.765 -25.233  1.00 32.94           C  
ATOM    406  OD1 ASP B  51       3.991  -1.193 -26.281  1.00 32.94           O  
ATOM    407  OD2 ASP B  51       3.549   0.429 -24.873  1.00 32.94           O  
ATOM    408  N   LYS B  52       1.579  -4.728 -23.248  1.00 38.98           N  
ATOM    409  CA  LYS B  52       2.038  -5.673 -22.234  1.00 38.98           C  
ATOM    410  C   LYS B  52       2.356  -7.031 -22.851  1.00 38.98           C  
ATOM    411  O   LYS B  52       1.596  -7.536 -23.680  1.00 38.98           O  
ATOM    412  CB  LYS B  52       0.989  -5.830 -21.132  1.00 38.98           C  
ATOM    413  CG  LYS B  52       0.985  -4.699 -20.114  1.00 38.98           C  
ATOM    414  CD  LYS B  52       0.029  -4.986 -18.964  1.00 38.98           C  
ATOM    415  CE  LYS B  52      -0.012  -3.833 -17.969  1.00 38.98           C  
ATOM    416  NZ  LYS B  52      -0.971  -4.096 -16.855  1.00 38.98           N  
ATOM    417  N   PRO B  53       3.616  -7.657 -22.874  1.00 38.15           N  
ATOM    418  CA  PRO B  53       4.013  -8.931 -23.478  1.00 38.15           C  
ATOM    419  C   PRO B  53       2.958 -10.022 -23.300  1.00 38.15           C  
ATOM    420  O   PRO B  53       2.334 -10.116 -22.241  1.00 38.15           O  
ATOM    421  CB  PRO B  53       5.300  -9.291 -22.731  1.00 38.15           C  
ATOM    422  CG  PRO B  53       5.332  -8.363 -21.559  1.00 38.15           C  
ATOM    423  CD  PRO B  53       4.286  -7.305 -21.759  1.00 38.15           C  
ATOM    424  N   ALA B  54       2.020 -10.462 -24.212  1.00 41.82           N  
ATOM    425  CA  ALA B  54       1.065 -11.558 -24.352  1.00 41.82           C  
ATOM    426  C   ALA B  54       1.480 -12.759 -23.508  1.00 41.82           C  
ATOM    427  O   ALA B  54       2.672 -12.998 -23.301  1.00 41.82           O  
ATOM    428  CB  ALA B  54       0.930 -11.963 -25.818  1.00 41.82           C  
ATOM    429  N   PRO B  55       0.606 -13.388 -22.651  1.00 50.89           N  
ATOM    430  CA  PRO B  55       0.945 -14.571 -21.857  1.00 50.89           C  
ATOM    431  C   PRO B  55       1.760 -15.595 -22.644  1.00 50.89           C  
ATOM    432  O   PRO B  55       1.215 -16.301 -23.496  1.00 50.89           O  
ATOM    433  CB  PRO B  55      -0.423 -15.141 -21.474  1.00 50.89           C  
ATOM    434  CG  PRO B  55      -1.407 -14.342 -22.268  1.00 50.89           C  
ATOM    435  CD  PRO B  55      -0.666 -13.250 -22.984  1.00 50.89           C  
ATOM    436  N   ASN B  56       3.090 -15.310 -23.034  1.00 59.70           N  
ATOM    437  CA  ASN B  56       4.207 -15.893 -23.768  1.00 59.70           C  
ATOM    438  C   ASN B  56       4.462 -17.337 -23.349  1.00 59.70           C  
ATOM    439  O   ASN B  56       4.811 -18.177 -24.180  1.00 59.70           O  
ATOM    440  CB  ASN B  56       5.472 -15.053 -23.577  1.00 59.70           C  
ATOM    441  CG  ASN B  56       6.103 -14.639 -24.891  1.00 59.70           C  
ATOM    442  ND2 ASN B  56       7.261 -13.994 -24.816  1.00 59.70           N  
ATOM    443  OD1 ASN B  56       5.553 -14.895 -25.966  1.00 59.70           O  
ATOM    444  N   THR B  57       3.812 -17.718 -22.148  1.00 68.37           N  
ATOM    445  CA  THR B  57       4.279 -19.020 -21.686  1.00 68.37           C  
ATOM    446  C   THR B  57       3.413 -20.139 -22.260  1.00 68.37           C  
ATOM    447  O   THR B  57       3.920 -21.207 -22.606  1.00 68.37           O  
ATOM    448  CB  THR B  57       4.275 -19.102 -20.148  1.00 68.37           C  
ATOM    449  CG2 THR B  57       5.580 -19.695 -19.626  1.00 68.37           C  
ATOM    450  OG1 THR B  57       4.110 -17.786 -19.606  1.00 68.37           O  
ATOM    451  N   PHE B  58       2.080 -19.810 -22.515  1.00 70.21           N  
ATOM    452  CA  PHE B  58       1.199 -20.827 -23.076  1.00 70.21           C  
ATOM    453  C   PHE B  58       1.593 -21.154 -24.512  1.00 70.21           C  
ATOM    454  O   PHE B  58       1.755 -22.323 -24.866  1.00 70.21           O  
ATOM    455  CB  PHE B  58      -0.261 -20.363 -23.025  1.00 70.21           C  
ATOM    456  CG  PHE B  58      -1.230 -21.342 -23.632  1.00 70.21           C  
ATOM    457  CD1 PHE B  58      -1.854 -21.062 -24.842  1.00 70.21           C  
ATOM    458  CD2 PHE B  58      -1.517 -22.540 -22.992  1.00 70.21           C  
ATOM    459  CE1 PHE B  58      -2.752 -21.966 -25.406  1.00 70.21           C  
ATOM    460  CE2 PHE B  58      -2.414 -23.447 -23.550  1.00 70.21           C  
ATOM    461  CZ  PHE B  58      -3.031 -23.158 -24.756  1.00 70.21           C  
ATOM    462  N   TYR B  59       1.873 -20.239 -25.240  1.00 74.14           N  
ATOM    463  CA  TYR B  59       2.226 -20.443 -26.641  1.00 74.14           C  
ATOM    464  C   TYR B  59       3.629 -21.024 -26.770  1.00 74.14           C  
ATOM    465  O   TYR B  59       3.901 -21.807 -27.683  1.00 74.14           O  
ATOM    466  CB  TYR B  59       2.133 -19.124 -27.416  1.00 74.14           C  
ATOM    467  CG  TYR B  59       0.718 -18.699 -27.721  1.00 74.14           C  
ATOM    468  CD1 TYR B  59      -0.095 -19.462 -28.555  1.00 74.14           C  
ATOM    469  CD2 TYR B  59       0.192 -17.532 -27.176  1.00 74.14           C  
ATOM    470  CE1 TYR B  59      -1.399 -19.071 -28.841  1.00 74.14           C  
ATOM    471  CE2 TYR B  59      -1.111 -17.132 -27.455  1.00 74.14           C  
ATOM    472  CZ  TYR B  59      -1.898 -17.908 -28.287  1.00 74.14           C  
ATOM    473  OH  TYR B  59      -3.188 -17.517 -28.567  1.00 74.14           O  
ATOM    474  N   VAL B  60       4.423 -20.683 -25.828  1.00 79.27           N  
ATOM    475  CA  VAL B  60       5.761 -21.266 -25.817  1.00 79.27           C  
ATOM    476  C   VAL B  60       5.665 -22.776 -25.618  1.00 79.27           C  
ATOM    477  O   VAL B  60       6.382 -23.542 -26.268  1.00 79.27           O  
ATOM    478  CB  VAL B  60       6.646 -20.638 -24.718  1.00 79.27           C  
ATOM    479  CG1 VAL B  60       7.935 -21.439 -24.538  1.00 79.27           C  
ATOM    480  CG2 VAL B  60       6.961 -19.182 -25.054  1.00 79.27           C  
ATOM    481  N   GLY B  61       4.814 -23.150 -24.829  1.00 78.58           N  
ATOM    482  CA  GLY B  61       4.590 -24.576 -24.647  1.00 78.58           C  
ATOM    483  C   GLY B  61       4.100 -25.268 -25.904  1.00 78.58           C  
ATOM    484  O   GLY B  61       4.556 -26.366 -26.233  1.00 78.58           O  
ATOM    485  N   ILE B  62       3.241 -24.626 -26.581  1.00 81.63           N  
ATOM    486  CA  ILE B  62       2.679 -25.183 -27.807  1.00 81.63           C  
ATOM    487  C   ILE B  62       3.757 -25.245 -28.887  1.00 81.63           C  
ATOM    488  O   ILE B  62       3.857 -26.236 -29.615  1.00 81.63           O  
ATOM    489  CB  ILE B  62       1.472 -24.355 -28.301  1.00 81.63           C  
ATOM    490  CG1 ILE B  62       0.322 -24.431 -27.290  1.00 81.63           C  
ATOM    491  CG2 ILE B  62       1.017 -24.834 -29.683  1.00 81.63           C  
ATOM    492  CD1 ILE B  62      -0.864 -23.539 -27.632  1.00 81.63           C  
ATOM    493  N   TYR B  63       4.626 -24.289 -28.961  1.00 84.47           N  
ATOM    494  CA  TYR B  63       5.710 -24.274 -29.937  1.00 84.47           C  
ATOM    495  C   TYR B  63       6.720 -25.377 -29.647  1.00 84.47           C  
ATOM    496  O   TYR B  63       7.279 -25.975 -30.569  1.00 84.47           O  
ATOM    497  CB  TYR B  63       6.411 -22.912 -29.941  1.00 84.47           C  
ATOM    498  CG  TYR B  63       5.585 -21.807 -30.556  1.00 84.47           C  
ATOM    499  CD1 TYR B  63       4.783 -22.047 -31.669  1.00 84.47           C  
ATOM    500  CD2 TYR B  63       5.607 -20.521 -30.027  1.00 84.47           C  
ATOM    501  CE1 TYR B  63       4.023 -21.032 -32.241  1.00 84.47           C  
ATOM    502  CE2 TYR B  63       4.851 -19.498 -30.589  1.00 84.47           C  
ATOM    503  CZ  TYR B  63       4.063 -19.763 -31.694  1.00 84.47           C  
ATOM    504  OH  TYR B  63       3.312 -18.755 -32.255  1.00 84.47           O  
ATOM    505  N   ILE B  64       6.916 -25.604 -28.425  1.00 85.17           N  
ATOM    506  CA  ILE B  64       7.796 -26.702 -28.041  1.00 85.17           C  
ATOM    507  C   ILE B  64       7.199 -28.029 -28.503  1.00 85.17           C  
ATOM    508  O   ILE B  64       7.903 -28.872 -29.064  1.00 85.17           O  
ATOM    509  CB  ILE B  64       8.038 -26.725 -26.515  1.00 85.17           C  
ATOM    510  CG1 ILE B  64       8.866 -25.508 -26.086  1.00 85.17           C  
ATOM    511  CG2 ILE B  64       8.725 -28.029 -26.096  1.00 85.17           C  
ATOM    512  CD1 ILE B  64       8.989 -25.343 -24.577  1.00 85.17           C  
ATOM    513  N   LEU B  65       5.933 -28.183 -28.386  1.00 84.74           N  
ATOM    514  CA  LEU B  65       5.250 -29.398 -28.815  1.00 84.74           C  
ATOM    515  C   LEU B  65       5.308 -29.549 -30.331  1.00 84.74           C  
ATOM    516  O   LEU B  65       5.489 -30.657 -30.842  1.00 84.74           O  
ATOM    517  CB  LEU B  65       3.792 -29.386 -28.347  1.00 84.74           C  
ATOM    518  CG  LEU B  65       3.531 -29.894 -26.928  1.00 84.74           C  
ATOM    519  CD1 LEU B  65       2.157 -29.436 -26.446  1.00 84.74           C  
ATOM    520  CD2 LEU B  65       3.644 -31.413 -26.874  1.00 84.74           C  
ATOM    521  N   ILE B  66       5.193 -28.457 -31.057  1.00 86.95           N  
ATOM    522  CA  ILE B  66       5.287 -28.461 -32.513  1.00 86.95           C  
ATOM    523  C   ILE B  66       6.696 -28.871 -32.937  1.00 86.95           C  
ATOM    524  O   ILE B  66       6.863 -29.729 -33.807  1.00 86.95           O  
ATOM    525  CB  ILE B  66       4.930 -27.080 -33.105  1.00 86.95           C  
ATOM    526  CG1 ILE B  66       3.442 -26.777 -32.896  1.00 86.95           C  
ATOM    527  CG2 ILE B  66       5.298 -27.018 -34.591  1.00 86.95           C  
ATOM    528  CD1 ILE B  66       3.036 -25.365 -33.292  1.00 86.95           C  
ATOM    529  N   ALA B  67       7.659 -28.334 -32.271  1.00 90.08           N  
ATOM    530  CA  ALA B  67       9.050 -28.649 -32.584  1.00 90.08           C  
ATOM    531  C   ALA B  67       9.356 -30.118 -32.306  1.00 90.08           C  
ATOM    532  O   ALA B  67       9.959 -30.801 -33.138  1.00 90.08           O  
ATOM    533  CB  ALA B  67       9.992 -27.752 -31.784  1.00 90.08           C  
ATOM    534  N   VAL B  68       8.893 -30.641 -31.252  1.00 87.49           N  
ATOM    535  CA  VAL B  68       9.120 -32.031 -30.871  1.00 87.49           C  
ATOM    536  C   VAL B  68       8.400 -32.958 -31.848  1.00 87.49           C  
ATOM    537  O   VAL B  68       8.986 -33.922 -32.347  1.00 87.49           O  
ATOM    538  CB  VAL B  68       8.649 -32.308 -29.426  1.00 87.49           C  
ATOM    539  CG1 VAL B  68       8.625 -33.810 -29.145  1.00 87.49           C  
ATOM    540  CG2 VAL B  68       9.550 -31.588 -28.424  1.00 87.49           C  
ATOM    541  N   GLY B  69       7.199 -32.571 -32.218  1.00 87.77           N  
ATOM    542  CA  GLY B  69       6.450 -33.377 -33.170  1.00 87.77           C  
ATOM    543  C   GLY B  69       7.063 -33.385 -34.558  1.00 87.77           C  
ATOM    544  O   GLY B  69       7.162 -34.438 -35.192  1.00 87.77           O  
ATOM    545  N   ALA B  70       7.516 -32.277 -34.967  1.00 90.99           N  
ATOM    546  CA  ALA B  70       8.137 -32.157 -36.285  1.00 90.99           C  
ATOM    547  C   ALA B  70       9.447 -32.937 -36.346  1.00 90.99           C  
ATOM    548  O   ALA B  70       9.701 -33.662 -37.311  1.00 90.99           O  
ATOM    549  CB  ALA B  70       8.376 -30.690 -36.629  1.00 90.99           C  
ATOM    550  N   VAL B  71      10.231 -32.844 -35.358  1.00 90.15           N  
ATOM    551  CA  VAL B  71      11.512 -33.541 -35.307  1.00 90.15           C  
ATOM    552  C   VAL B  71      11.278 -35.048 -35.242  1.00 90.15           C  
ATOM    553  O   VAL B  71      11.937 -35.816 -35.948  1.00 90.15           O  
ATOM    554  CB  VAL B  71      12.360 -33.081 -34.100  1.00 90.15           C  
ATOM    555  CG1 VAL B  71      13.532 -34.034 -33.869  1.00 90.15           C  
ATOM    556  CG2 VAL B  71      12.863 -31.655 -34.314  1.00 90.15           C  
ATOM    557  N   MET B  72      10.381 -35.454 -34.500  1.00 86.60           N  
ATOM    558  CA  MET B  72      10.051 -36.872 -34.379  1.00 86.60           C  
ATOM    559  C   MET B  72       9.531 -37.423 -35.703  1.00 86.60           C  
ATOM    560  O   MET B  72       9.859 -38.548 -36.083  1.00 86.60           O  
ATOM    561  CB  MET B  72       9.013 -37.091 -33.278  1.00 86.60           C  
ATOM    562  CG  MET B  72       9.616 -37.448 -31.929  1.00 86.60           C  
ATOM    563  SD  MET B  72       8.341 -37.848 -30.672  1.00 86.60           S  
ATOM    564  CE  MET B  72       8.432 -39.659 -30.688  1.00 86.60           C  
ATOM    565  N   MET B  73       8.742 -36.681 -36.398  1.00 87.68           N  
ATOM    566  CA  MET B  73       8.221 -37.090 -37.700  1.00 87.68           C  
ATOM    567  C   MET B  73       9.341 -37.181 -38.730  1.00 87.68           C  
ATOM    568  O   MET B  73       9.413 -38.146 -39.493  1.00 87.68           O  
ATOM    569  CB  MET B  73       7.146 -36.115 -38.180  1.00 87.68           C  
ATOM    570  CG  MET B  73       6.394 -36.589 -39.413  1.00 87.68           C  
ATOM    571  SD  MET B  73       5.162 -35.363 -39.999  1.00 87.68           S  
ATOM    572  CE  MET B  73       4.564 -36.200 -41.495  1.00 87.68           C  
ATOM    573  N   PHE B  74      10.195 -36.267 -38.745  1.00 89.80           N  
ATOM    574  CA  PHE B  74      11.290 -36.220 -39.707  1.00 89.80           C  
ATOM    575  C   PHE B  74      12.268 -37.365 -39.469  1.00 89.80           C  
ATOM    576  O   PHE B  74      12.603 -38.104 -40.397  1.00 89.80           O  
ATOM    577  CB  PHE B  74      12.023 -34.878 -39.624  1.00 89.80           C  
ATOM    578  CG  PHE B  74      13.250 -34.802 -40.491  1.00 89.80           C  
ATOM    579  CD1 PHE B  74      14.520 -34.892 -39.933  1.00 89.80           C  
ATOM    580  CD2 PHE B  74      13.135 -34.640 -41.866  1.00 89.80           C  
ATOM    581  CE1 PHE B  74      15.658 -34.822 -40.733  1.00 89.80           C  
ATOM    582  CE2 PHE B  74      14.267 -34.570 -42.672  1.00 89.80           C  
ATOM    583  CZ  PHE B  74      15.528 -34.660 -42.104  1.00 89.80           C  
ATOM    584  N   VAL B  75      12.679 -37.558 -38.253  1.00 87.18           N  
ATOM    585  CA  VAL B  75      13.646 -38.590 -37.892  1.00 87.18           C  
ATOM    586  C   VAL B  75      13.032 -39.971 -38.109  1.00 87.18           C  
ATOM    587  O   VAL B  75      13.702 -40.886 -38.594  1.00 87.18           O  
ATOM    588  CB  VAL B  75      14.116 -38.440 -36.428  1.00 87.18           C  
ATOM    589  CG1 VAL B  75      14.952 -39.645 -36.004  1.00 87.18           C  
ATOM    590  CG2 VAL B  75      14.909 -37.146 -36.253  1.00 87.18           C  
ATOM    591  N   GLY B  76      11.729 -40.075 -37.778  1.00 84.25           N  
ATOM    592  CA  GLY B  76      11.039 -41.329 -38.034  1.00 84.25           C  
ATOM    593  C   GLY B  76      10.925 -41.657 -39.510  1.00 84.25           C  
ATOM    594  O   GLY B  76      11.064 -42.816 -39.907  1.00 84.25           O  
ATOM    595  N   PHE B  77      10.763 -40.702 -40.361  1.00 84.13           N  
ATOM    596  CA  PHE B  77      10.679 -40.869 -41.806  1.00 84.13           C  
ATOM    597  C   PHE B  77      12.026 -41.290 -42.382  1.00 84.13           C  
ATOM    598  O   PHE B  77      12.097 -42.207 -43.202  1.00 84.13           O  
ATOM    599  CB  PHE B  77      10.206 -39.573 -42.473  1.00 84.13           C  
ATOM    600  CG  PHE B  77      10.234 -39.617 -43.976  1.00 84.13           C  
ATOM    601  CD1 PHE B  77      11.256 -38.998 -44.685  1.00 84.13           C  
ATOM    602  CD2 PHE B  77       9.236 -40.279 -44.682  1.00 84.13           C  
ATOM    603  CE1 PHE B  77      11.285 -39.038 -46.077  1.00 84.13           C  
ATOM    604  CE2 PHE B  77       9.258 -40.322 -46.073  1.00 84.13           C  
ATOM    605  CZ  PHE B  77      10.282 -39.701 -46.769  1.00 84.13           C  
ATOM    606  N   LEU B  78      13.077 -40.667 -41.969  1.00 83.79           N  
ATOM    607  CA  LEU B  78      14.419 -40.994 -42.438  1.00 83.79           C  
ATOM    608  C   LEU B  78      14.790 -42.426 -42.071  1.00 83.79           C  
ATOM    609  O   LEU B  78      15.421 -43.131 -42.862  1.00 83.79           O  
ATOM    610  CB  LEU B  78      15.444 -40.020 -41.850  1.00 83.79           C  
ATOM    611  CG  LEU B  78      15.423 -38.596 -42.404  1.00 83.79           C  
ATOM    612  CD1 LEU B  78      16.397 -37.712 -41.631  1.00 83.79           C  
ATOM    613  CD2 LEU B  78      15.759 -38.596 -43.891  1.00 83.79           C  
ATOM    614  N   GLY B  79      14.366 -42.802 -40.887  1.00 79.35           N  
ATOM    615  CA  GLY B  79      14.644 -44.159 -40.444  1.00 79.35           C  
ATOM    616  C   GLY B  79      13.874 -45.211 -41.220  1.00 79.35           C  
ATOM    617  O   GLY B  79      14.436 -46.235 -41.613  1.00 79.35           O  
ATOM    618  N   CYS B  80      12.626 -44.977 -41.492  1.00 79.66           N  
ATOM    619  CA  CYS B  80      11.801 -45.925 -42.233  1.00 79.66           C  
ATOM    620  C   CYS B  80      12.234 -46.001 -43.692  1.00 79.66           C  
ATOM    621  O   CYS B  80      12.459 -47.091 -44.221  1.00 79.66           O  
ATOM    622  CB  CYS B  80      10.325 -45.531 -42.149  1.00 79.66           C  
ATOM    623  SG  CYS B  80       9.966 -43.903 -42.846  1.00 79.66           S  
ATOM    624  N   TYR B  81      12.453 -44.931 -44.294  1.00 79.68           N  
ATOM    625  CA  TYR B  81      12.846 -44.861 -45.698  1.00 79.68           C  
ATOM    626  C   TYR B  81      14.285 -45.325 -45.884  1.00 79.68           C  
ATOM    627  O   TYR B  81      14.612 -45.969 -46.884  1.00 79.68           O  
ATOM    628  CB  TYR B  81      12.684 -43.434 -46.232  1.00 79.68           C  
ATOM    629  CG  TYR B  81      12.477 -43.365 -47.725  1.00 79.68           C  
ATOM    630  CD1 TYR B  81      13.503 -42.953 -48.572  1.00 79.68           C  
ATOM    631  CD2 TYR B  81      11.255 -43.710 -48.292  1.00 79.68           C  
ATOM    632  CE1 TYR B  81      13.316 -42.885 -49.948  1.00 79.68           C  
ATOM    633  CE2 TYR B  81      11.057 -43.646 -49.667  1.00 79.68           C  
ATOM    634  CZ  TYR B  81      12.092 -43.234 -50.486  1.00 79.68           C  
ATOM    635  OH  TYR B  81      11.901 -43.169 -51.848  1.00 79.68           O  
ATOM    636  N   GLY B  82      15.053 -44.996 -44.970  1.00 78.19           N  
ATOM    637  CA  GLY B  82      16.435 -45.446 -45.027  1.00 78.19           C  
ATOM    638  C   GLY B  82      16.576 -46.953 -44.922  1.00 78.19           C  
ATOM    639  O   GLY B  82      17.429 -47.549 -45.585  1.00 78.19           O  
ATOM    640  N   ALA B  83      15.763 -47.602 -44.137  1.00 75.26           N  
ATOM    641  CA  ALA B  83      15.811 -49.050 -43.950  1.00 75.26           C  
ATOM    642  C   ALA B  83      15.258 -49.780 -45.171  1.00 75.26           C  
ATOM    643  O   ALA B  83      15.877 -50.722 -45.671  1.00 75.26           O  
ATOM    644  CB  ALA B  83      15.034 -49.449 -42.698  1.00 75.26           C  
ATOM    645  N   ILE B  84      14.245 -49.274 -45.695  1.00 77.49           N  
ATOM    646  CA  ILE B  84      13.579 -49.952 -46.801  1.00 77.49           C  
ATOM    647  C   ILE B  84      14.393 -49.774 -48.081  1.00 77.49           C  
ATOM    648  O   ILE B  84      14.541 -50.713 -48.866  1.00 77.49           O  
ATOM    649  CB  ILE B  84      12.141 -49.426 -47.004  1.00 77.49           C  
ATOM    650  CG1 ILE B  84      11.209 -49.988 -45.923  1.00 77.49           C  
ATOM    651  CG2 ILE B  84      11.629 -49.775 -48.404  1.00 77.49           C  
ATOM    652  CD1 ILE B  84       9.851 -49.303 -45.860  1.00 77.49           C  
ATOM    653  N   GLN B  85      14.905 -48.629 -48.321  1.00 79.13           N  
ATOM    654  CA  GLN B  85      15.652 -48.367 -49.547  1.00 79.13           C  
ATOM    655  C   GLN B  85      17.104 -48.815 -49.412  1.00 79.13           C  
ATOM    656  O   GLN B  85      17.823 -48.915 -50.409  1.00 79.13           O  
ATOM    657  CB  GLN B  85      15.591 -46.881 -49.905  1.00 79.13           C  
ATOM    658  CG  GLN B  85      14.278 -46.456 -50.546  1.00 79.13           C  
ATOM    659  CD  GLN B  85      14.356 -45.085 -51.191  1.00 79.13           C  
ATOM    660  NE2 GLN B  85      13.264 -44.661 -51.819  1.00 79.13           N  
ATOM    661  OE1 GLN B  85      15.389 -44.412 -51.128  1.00 79.13           O  
ATOM    662  N   GLU B  86      17.473 -49.245 -48.296  1.00 73.25           N  
ATOM    663  CA  GLU B  86      18.841 -49.684 -48.035  1.00 73.25           C  
ATOM    664  C   GLU B  86      19.855 -48.665 -48.547  1.00 73.25           C  
ATOM    665  O   GLU B  86      20.807 -49.026 -49.243  1.00 73.25           O  
ATOM    666  CB  GLU B  86      19.098 -51.051 -48.677  1.00 73.25           C  
ATOM    667  CG  GLU B  86      18.308 -52.186 -48.043  1.00 73.25           C  
ATOM    668  CD  GLU B  86      18.679 -53.555 -48.592  1.00 73.25           C  
ATOM    669  OE1 GLU B  86      18.186 -54.576 -48.060  1.00 73.25           O  
ATOM    670  OE2 GLU B  86      19.468 -53.607 -49.560  1.00 73.25           O  
ATOM    671  N   SER B  87      19.398 -47.436 -48.359  1.00 76.15           N  
ATOM    672  CA  SER B  87      20.290 -46.353 -48.759  1.00 76.15           C  
ATOM    673  C   SER B  87      21.307 -46.041 -47.666  1.00 76.15           C  
ATOM    674  O   SER B  87      20.934 -45.689 -46.546  1.00 76.15           O  
ATOM    675  CB  SER B  87      19.489 -45.094 -49.094  1.00 76.15           C  
ATOM    676  OG  SER B  87      20.115 -43.941 -48.558  1.00 76.15           O  
ATOM    677  N   GLN B  88      22.568 -46.159 -47.924  1.00 75.55           N  
ATOM    678  CA  GLN B  88      23.646 -45.876 -46.983  1.00 75.55           C  
ATOM    679  C   GLN B  88      23.645 -44.407 -46.572  1.00 75.55           C  
ATOM    680  O   GLN B  88      23.907 -44.080 -45.412  1.00 75.55           O  
ATOM    681  CB  GLN B  88      25.000 -46.249 -47.589  1.00 75.55           C  
ATOM    682  CG  GLN B  88      25.253 -47.750 -47.650  1.00 75.55           C  
ATOM    683  CD  GLN B  88      26.675 -48.122 -47.275  1.00 75.55           C  
ATOM    684  NE2 GLN B  88      26.910 -49.408 -47.042  1.00 75.55           N  
ATOM    685  OE1 GLN B  88      27.556 -47.259 -47.197  1.00 75.55           O  
ATOM    686  N   CYS B  89      23.253 -43.584 -47.457  1.00 79.02           N  
ATOM    687  CA  CYS B  89      23.236 -42.152 -47.182  1.00 79.02           C  
ATOM    688  C   CYS B  89      22.101 -41.793 -46.232  1.00 79.02           C  
ATOM    689  O   CYS B  89      22.293 -41.017 -45.294  1.00 79.02           O  
ATOM    690  CB  CYS B  89      23.097 -41.359 -48.481  1.00 79.02           C  
ATOM    691  SG  CYS B  89      23.340 -39.580 -48.277  1.00 79.02           S  
ATOM    692  N   LEU B  90      21.014 -42.373 -46.367  1.00 81.12           N  
ATOM    693  CA  LEU B  90      19.858 -42.092 -45.523  1.00 81.12           C  
ATOM    694  C   LEU B  90      20.047 -42.682 -44.129  1.00 81.12           C  
ATOM    695  O   LEU B  90      19.648 -42.073 -43.134  1.00 81.12           O  
ATOM    696  CB  LEU B  90      18.582 -42.651 -46.157  1.00 81.12           C  
ATOM    697  CG  LEU B  90      17.333 -41.775 -46.054  1.00 81.12           C  
ATOM    698  CD1 LEU B  90      17.338 -40.714 -47.150  1.00 81.12           C  
ATOM    699  CD2 LEU B  90      16.072 -42.628 -46.135  1.00 81.12           C  
ATOM    700  N   LEU B  91      20.648 -43.797 -44.045  1.00 78.10           N  
ATOM    701  CA  LEU B  91      20.924 -44.431 -42.761  1.00 78.10           C  
ATOM    702  C   LEU B  91      22.020 -43.681 -42.010  1.00 78.10           C  
ATOM    703  O   LEU B  91      21.985 -43.591 -40.780  1.00 78.10           O  
ATOM    704  CB  LEU B  91      21.335 -45.892 -42.962  1.00 78.10           C  
ATOM    705  CG  LEU B  91      20.292 -46.947 -42.589  1.00 78.10           C  
ATOM    706  CD1 LEU B  91      20.063 -47.901 -43.757  1.00 78.10           C  
ATOM    707  CD2 LEU B  91      20.727 -47.713 -41.344  1.00 78.10           C  
ATOM    708  N   GLY B  92      22.935 -43.196 -42.801  1.00 81.16           N  
ATOM    709  CA  GLY B  92      23.955 -42.362 -42.186  1.00 81.16           C  
ATOM    710  C   GLY B  92      23.403 -41.073 -41.605  1.00 81.16           C  
ATOM    711  O   GLY B  92      23.785 -40.668 -40.505  1.00 81.16           O  
ATOM    712  N   THR B  93      22.505 -40.404 -42.321  1.00 84.58           N  
ATOM    713  CA  THR B  93      21.851 -39.191 -41.840  1.00 84.58           C  
ATOM    714  C   THR B  93      20.975 -39.493 -40.628  1.00 84.58           C  
ATOM    715  O   THR B  93      20.917 -38.701 -39.685  1.00 84.58           O  
ATOM    716  CB  THR B  93      20.999 -38.541 -42.946  1.00 84.58           C  
ATOM    717  CG2 THR B  93      20.524 -37.153 -42.528  1.00 84.58           C  
ATOM    718  OG1 THR B  93      21.782 -38.426 -44.140  1.00 84.58           O  
ATOM    719  N   PHE B  94      20.342 -40.558 -40.663  1.00 83.21           N  
ATOM    720  CA  PHE B  94      19.525 -41.008 -39.542  1.00 83.21           C  
ATOM    721  C   PHE B  94      20.382 -41.219 -38.299  1.00 83.21           C  
ATOM    722  O   PHE B  94      20.036 -40.751 -37.213  1.00 83.21           O  
ATOM    723  CB  PHE B  94      18.788 -42.302 -39.897  1.00 83.21           C  
ATOM    724  CG  PHE B  94      18.038 -42.910 -38.742  1.00 83.21           C  
ATOM    725  CD1 PHE B  94      18.404 -44.149 -38.233  1.00 83.21           C  
ATOM    726  CD2 PHE B  94      16.964 -42.242 -38.168  1.00 83.21           C  
ATOM    727  CE1 PHE B  94      17.712 -44.714 -37.164  1.00 83.21           C  
ATOM    728  CE2 PHE B  94      16.267 -42.800 -37.100  1.00 83.21           C  
ATOM    729  CZ  PHE B  94      16.642 -44.036 -36.600  1.00 83.21           C  
ATOM    730  N   PHE B  95      21.510 -41.828 -38.489  1.00 81.84           N  
ATOM    731  CA  PHE B  95      22.442 -42.066 -37.393  1.00 81.84           C  
ATOM    732  C   PHE B  95      22.952 -40.749 -36.820  1.00 81.84           C  
ATOM    733  O   PHE B  95      23.026 -40.583 -35.601  1.00 81.84           O  
ATOM    734  CB  PHE B  95      23.620 -42.924 -37.863  1.00 81.84           C  
ATOM    735  CG  PHE B  95      24.583 -43.287 -36.765  1.00 81.84           C  
ATOM    736  CD1 PHE B  95      25.723 -42.526 -36.542  1.00 81.84           C  
ATOM    737  CD2 PHE B  95      24.348 -44.392 -35.956  1.00 81.84           C  
ATOM    738  CE1 PHE B  95      26.617 -42.860 -35.527  1.00 81.84           C  
ATOM    739  CE2 PHE B  95      25.235 -44.731 -34.939  1.00 81.84           C  
ATOM    740  CZ  PHE B  95      26.370 -43.964 -34.728  1.00 81.84           C  
ATOM    741  N   THR B  96      23.217 -39.844 -37.660  1.00 86.78           N  
ATOM    742  CA  THR B  96      23.701 -38.541 -37.219  1.00 86.78           C  
ATOM    743  C   THR B  96      22.608 -37.781 -36.473  1.00 86.78           C  
ATOM    744  O   THR B  96      22.870 -37.157 -35.442  1.00 86.78           O  
ATOM    745  CB  THR B  96      24.196 -37.697 -38.409  1.00 86.78           C  
ATOM    746  CG2 THR B  96      24.908 -36.437 -37.930  1.00 86.78           C  
ATOM    747  OG1 THR B  96      25.106 -38.477 -39.194  1.00 86.78           O  
ATOM    748  N   CYS B  97      21.415 -37.810 -36.849  1.00 87.10           N  
ATOM    749  CA  CYS B  97      20.286 -37.159 -36.194  1.00 87.10           C  
ATOM    750  C   CYS B  97      20.029 -37.766 -34.820  1.00 87.10           C  
ATOM    751  O   CYS B  97      19.718 -37.047 -33.869  1.00 87.10           O  
ATOM    752  CB  CYS B  97      19.029 -37.272 -37.055  1.00 87.10           C  
ATOM    753  SG  CYS B  97      19.034 -36.186 -38.499  1.00 87.10           S  
ATOM    754  N   LEU B  98      20.110 -39.034 -34.724  1.00 85.75           N  
ATOM    755  CA  LEU B  98      19.917 -39.702 -33.441  1.00 85.75           C  
ATOM    756  C   LEU B  98      21.016 -39.319 -32.457  1.00 85.75           C  
ATOM    757  O   LEU B  98      20.759 -39.170 -31.260  1.00 85.75           O  
ATOM    758  CB  LEU B  98      19.891 -41.222 -33.627  1.00 85.75           C  
ATOM    759  CG  LEU B  98      18.581 -41.820 -34.143  1.00 85.75           C  
ATOM    760  CD1 LEU B  98      18.743 -43.315 -34.395  1.00 85.75           C  
ATOM    761  CD2 LEU B  98      17.448 -41.557 -33.157  1.00 85.75           C  
ATOM    762  N   VAL B  99      22.233 -39.190 -32.991  1.00 88.86           N  
ATOM    763  CA  VAL B  99      23.346 -38.774 -32.143  1.00 88.86           C  
ATOM    764  C   VAL B  99      23.107 -37.355 -31.636  1.00 88.86           C  
ATOM    765  O   VAL B  99      23.332 -37.063 -30.458  1.00 88.86           O  
ATOM    766  CB  VAL B  99      24.693 -38.853 -32.896  1.00 88.86           C  
ATOM    767  CG1 VAL B  99      25.797 -38.159 -32.100  1.00 88.86           C  
ATOM    768  CG2 VAL B  99      25.065 -40.308 -33.176  1.00 88.86           C  
ATOM    769  N   ILE B 100      22.613 -36.533 -32.443  1.00 89.05           N  
ATOM    770  CA  ILE B 100      22.317 -35.154 -32.070  1.00 89.05           C  
ATOM    771  C   ILE B 100      21.155 -35.125 -31.080  1.00 89.05           C  
ATOM    772  O   ILE B 100      21.197 -34.398 -30.085  1.00 89.05           O  
ATOM    773  CB  ILE B 100      21.988 -34.291 -33.309  1.00 89.05           C  
ATOM    774  CG1 ILE B 100      23.217 -34.171 -34.218  1.00 89.05           C  
ATOM    775  CG2 ILE B 100      21.484 -32.908 -32.886  1.00 89.05           C  
ATOM    776  CD1 ILE B 100      22.925 -33.543 -35.573  1.00 89.05           C  
ATOM    777  N   LEU B 101      20.161 -35.871 -31.327  1.00 87.64           N  
ATOM    778  CA  LEU B 101      19.006 -35.941 -30.437  1.00 87.64           C  
ATOM    779  C   LEU B 101      19.406 -36.490 -29.072  1.00 87.64           C  
ATOM    780  O   LEU B 101      18.915 -36.023 -28.042  1.00 87.64           O  
ATOM    781  CB  LEU B 101      17.910 -36.813 -31.051  1.00 87.64           C  
ATOM    782  CG  LEU B 101      17.041 -36.154 -32.125  1.00 87.64           C  
ATOM    783  CD1 LEU B 101      16.141 -37.192 -32.789  1.00 87.64           C  
ATOM    784  CD2 LEU B 101      16.210 -35.026 -31.523  1.00 87.64           C  
ATOM    785  N   PHE B 102      20.247 -37.426 -29.079  1.00 87.91           N  
ATOM    786  CA  PHE B 102      20.751 -38.001 -27.838  1.00 87.91           C  
ATOM    787  C   PHE B 102      21.548 -36.970 -27.047  1.00 87.91           C  
ATOM    788  O   PHE B 102      21.362 -36.829 -25.836  1.00 87.91           O  
ATOM    789  CB  PHE B 102      21.622 -39.228 -28.127  1.00 87.91           C  
ATOM    790  CG  PHE B 102      22.166 -39.892 -26.891  1.00 87.91           C  
ATOM    791  CD1 PHE B 102      23.499 -39.738 -26.531  1.00 87.91           C  
ATOM    792  CD2 PHE B 102      21.342 -40.670 -26.087  1.00 87.91           C  
ATOM    793  CE1 PHE B 102      24.005 -40.351 -25.387  1.00 87.91           C  
ATOM    794  CE2 PHE B 102      21.840 -41.287 -24.943  1.00 87.91           C  
ATOM    795  CZ  PHE B 102      23.172 -41.126 -24.595  1.00 87.91           C  
ATOM    796  N   ALA B 103      22.385 -36.244 -27.764  1.00 90.92           N  
ATOM    797  CA  ALA B 103      23.163 -35.187 -27.123  1.00 90.92           C  
ATOM    798  C   ALA B 103      22.254 -34.093 -26.573  1.00 90.92           C  
ATOM    799  O   ALA B 103      22.465 -33.603 -25.460  1.00 90.92           O  
ATOM    800  CB  ALA B 103      24.168 -34.595 -28.108  1.00 90.92           C  
ATOM    801  N   CYS B 104      21.243 -33.760 -27.236  1.00 88.90           N  
ATOM    802  CA  CYS B 104      20.281 -32.753 -26.801  1.00 88.90           C  
ATOM    803  C   CYS B 104      19.455 -33.259 -25.624  1.00 88.90           C  
ATOM    804  O   CYS B 104      19.135 -32.495 -24.712  1.00 88.90           O  
ATOM    805  CB  CYS B 104      19.357 -32.362 -27.953  1.00 88.90           C  
ATOM    806  SG  CYS B 104      20.162 -31.367 -29.228  1.00 88.90           S  
ATOM    807  N   GLU B 105      19.119 -34.455 -25.641  1.00 86.95           N  
ATOM    808  CA  GLU B 105      18.361 -35.052 -24.547  1.00 86.95           C  
ATOM    809  C   GLU B 105      19.170 -35.057 -23.252  1.00 86.95           C  
ATOM    810  O   GLU B 105      18.651 -34.710 -22.189  1.00 86.95           O  
ATOM    811  CB  GLU B 105      17.934 -36.479 -24.904  1.00 86.95           C  
ATOM    812  CG  GLU B 105      17.032 -37.130 -23.865  1.00 86.95           C  
ATOM    813  CD  GLU B 105      16.665 -38.566 -24.204  1.00 86.95           C  
ATOM    814  OE1 GLU B 105      16.049 -39.251 -23.356  1.00 86.95           O  
ATOM    815  OE2 GLU B 105      16.998 -39.009 -25.326  1.00 86.95           O  
ATOM    816  N   VAL B 106      20.417 -35.423 -23.417  1.00 89.86           N  
ATOM    817  CA  VAL B 106      21.294 -35.434 -22.251  1.00 89.86           C  
ATOM    818  C   VAL B 106      21.492 -34.009 -21.739  1.00 89.86           C  
ATOM    819  O   VAL B 106      21.421 -33.763 -20.533  1.00 89.86           O  
ATOM    820  CB  VAL B 106      22.660 -36.079 -22.575  1.00 89.86           C  
ATOM    821  CG1 VAL B 106      23.628 -35.911 -21.405  1.00 89.86           C  
ATOM    822  CG2 VAL B 106      22.483 -37.557 -22.918  1.00 89.86           C  
ATOM    823  N   ALA B 107      21.670 -33.141 -22.660  1.00 91.46           N  
ATOM    824  CA  ALA B 107      21.834 -31.739 -22.283  1.00 91.46           C  
ATOM    825  C   ALA B 107      20.563 -31.193 -21.639  1.00 91.46           C  
ATOM    826  O   ALA B 107      20.623 -30.514 -20.610  1.00 91.46           O  
ATOM    827  CB  ALA B 107      22.211 -30.901 -23.503  1.00 91.46           C  
ATOM    828  N   ALA B 108      19.443 -31.467 -22.140  1.00 88.78           N  
ATOM    829  CA  ALA B 108      18.155 -31.039 -21.598  1.00 88.78           C  
ATOM    830  C   ALA B 108      17.869 -31.720 -20.263  1.00 88.78           C  
ATOM    831  O   ALA B 108      17.302 -31.106 -19.355  1.00 88.78           O  
ATOM    832  CB  ALA B 108      17.035 -31.332 -22.593  1.00 88.78           C  
ATOM    833  N   GLY B 109      18.256 -32.981 -20.211  1.00 87.44           N  
ATOM    834  CA  GLY B 109      18.102 -33.699 -18.954  1.00 87.44           C  
ATOM    835  C   GLY B 109      18.923 -33.107 -17.825  1.00 87.44           C  
ATOM    836  O   GLY B 109      18.412 -32.897 -16.723  1.00 87.44           O  
ATOM    837  N   ILE B 110      20.132 -32.778 -18.059  1.00 89.82           N  
ATOM    838  CA  ILE B 110      21.009 -32.175 -17.061  1.00 89.82           C  
ATOM    839  C   ILE B 110      20.512 -30.772 -16.717  1.00 89.82           C  
ATOM    840  O   ILE B 110      20.380 -30.425 -15.542  1.00 89.82           O  
ATOM    841  CB  ILE B 110      22.472 -32.119 -17.555  1.00 89.82           C  
ATOM    842  CG1 ILE B 110      23.029 -33.536 -17.735  1.00 89.82           C  
ATOM    843  CG2 ILE B 110      23.338 -31.309 -16.587  1.00 89.82           C  
ATOM    844  CD1 ILE B 110      24.413 -33.581 -18.366  1.00 89.82           C  
ATOM    845  N   TRP B 111      20.249 -30.036 -17.663  1.00 88.46           N  
ATOM    846  CA  TRP B 111      19.750 -28.681 -17.454  1.00 88.46           C  
ATOM    847  C   TRP B 111      18.414 -28.699 -16.719  1.00 88.46           C  
ATOM    848  O   TRP B 111      18.180 -27.886 -15.822  1.00 88.46           O  
ATOM    849  CB  TRP B 111      19.603 -27.949 -18.790  1.00 88.46           C  
ATOM    850  CG  TRP B 111      19.155 -26.524 -18.659  1.00 88.46           C  
ATOM    851  CD1 TRP B 111      19.948 -25.427 -18.467  1.00 88.46           C  
ATOM    852  CD2 TRP B 111      17.808 -26.044 -18.706  1.00 88.46           C  
ATOM    853  CE2 TRP B 111      17.858 -24.642 -18.535  1.00 88.46           C  
ATOM    854  CE3 TRP B 111      16.563 -26.663 -18.875  1.00 88.46           C  
ATOM    855  NE1 TRP B 111      19.174 -24.292 -18.393  1.00 88.46           N  
ATOM    856  CZ2 TRP B 111      16.708 -23.849 -18.530  1.00 88.46           C  
ATOM    857  CZ3 TRP B 111      15.419 -25.872 -18.870  1.00 88.46           C  
ATOM    858  CH2 TRP B 111      15.502 -24.481 -18.698  1.00 88.46           C  
ATOM    859  N   GLY B 112      17.489 -29.522 -17.124  1.00 86.09           N  
ATOM    860  CA  GLY B 112      16.203 -29.668 -16.461  1.00 86.09           C  
ATOM    861  C   GLY B 112      16.324 -30.074 -15.005  1.00 86.09           C  
ATOM    862  O   GLY B 112      15.548 -29.621 -14.161  1.00 86.09           O  
ATOM    863  N   PHE B 113      17.339 -30.896 -14.767  1.00 86.48           N  
ATOM    864  CA  PHE B 113      17.556 -31.359 -13.401  1.00 86.48           C  
ATOM    865  C   PHE B 113      18.112 -30.237 -12.532  1.00 86.48           C  
ATOM    866  O   PHE B 113      17.677 -30.053 -11.393  1.00 86.48           O  
ATOM    867  CB  PHE B 113      18.509 -32.558 -13.382  1.00 86.48           C  
ATOM    868  CG  PHE B 113      18.726 -33.139 -12.011  1.00 86.48           C  
ATOM    869  CD1 PHE B 113      19.875 -32.842 -11.289  1.00 86.48           C  
ATOM    870  CD2 PHE B 113      17.780 -33.983 -11.445  1.00 86.48           C  
ATOM    871  CE1 PHE B 113      20.079 -33.379 -10.020  1.00 86.48           C  
ATOM    872  CE2 PHE B 113      17.976 -34.524 -10.177  1.00 86.48           C  
ATOM    873  CZ  PHE B 113      19.127 -34.221  -9.466  1.00 86.48           C  
ATOM    874  N   VAL B 114      19.030 -29.464 -13.020  1.00 89.03           N  
ATOM    875  CA  VAL B 114      19.637 -28.365 -12.278  1.00 89.03           C  
ATOM    876  C   VAL B 114      18.615 -27.246 -12.084  1.00 89.03           C  
ATOM    877  O   VAL B 114      18.589 -26.595 -11.037  1.00 89.03           O  
ATOM    878  CB  VAL B 114      20.893 -27.821 -12.995  1.00 89.03           C  
ATOM    879  CG1 VAL B 114      21.390 -26.544 -12.320  1.00 89.03           C  
ATOM    880  CG2 VAL B 114      21.993 -28.880 -13.018  1.00 89.03           C  
ATOM    881  N   ASN B 115      17.749 -27.107 -13.014  1.00 89.67           N  
ATOM    882  CA  ASN B 115      16.749 -26.044 -12.973  1.00 89.67           C  
ATOM    883  C   ASN B 115      15.342 -26.605 -12.793  1.00 89.67           C  
ATOM    884  O   ASN B 115      14.397 -26.143 -13.437  1.00 89.67           O  
ATOM    885  CB  ASN B 115      16.823 -25.190 -14.240  1.00 89.67           C  
ATOM    886  CG  ASN B 115      18.100 -24.378 -14.325  1.00 89.67           C  
ATOM    887  ND2 ASN B 115      18.648 -24.257 -15.529  1.00 89.67           N  
ATOM    888  OD1 ASN B 115      18.591 -23.865 -13.317  1.00 89.67           O  
ATOM    889  N   LYS B 116      15.211 -27.604 -12.079  1.00 89.11           N  
ATOM    890  CA  LYS B 116      13.932 -28.282 -11.883  1.00 89.11           C  
ATOM    891  C   LYS B 116      12.882 -27.323 -11.328  1.00 89.11           C  
ATOM    892  O   LYS B 116      11.716 -27.372 -11.727  1.00 89.11           O  
ATOM    893  CB  LYS B 116      14.095 -29.479 -10.946  1.00 89.11           C  
ATOM    894  CG  LYS B 116      14.615 -29.117  -9.564  1.00 89.11           C  
ATOM    895  CD  LYS B 116      14.848 -30.358  -8.711  1.00 89.11           C  
ATOM    896  CE  LYS B 116      15.396 -29.998  -7.336  1.00 89.11           C  
ATOM    897  NZ  LYS B 116      15.610 -31.210  -6.491  1.00 89.11           N  
ATOM    898  N   ASP B 117      13.338 -26.460 -10.425  1.00 87.27           N  
ATOM    899  CA  ASP B 117      12.400 -25.517  -9.824  1.00 87.27           C  
ATOM    900  C   ASP B 117      11.903 -24.505 -10.853  1.00 87.27           C  
ATOM    901  O   ASP B 117      10.732 -24.121 -10.841  1.00 87.27           O  
ATOM    902  CB  ASP B 117      13.050 -24.791  -8.644  1.00 87.27           C  
ATOM    903  CG  ASP B 117      13.457 -25.730  -7.522  1.00 87.27           C  
ATOM    904  OD1 ASP B 117      12.776 -26.756  -7.308  1.00 87.27           O  
ATOM    905  OD2 ASP B 117      14.466 -25.439  -6.843  1.00 87.27           O  
ATOM    906  N   GLN B 118      12.773 -24.098 -11.712  1.00 86.99           N  
ATOM    907  CA  GLN B 118      12.391 -23.161 -12.763  1.00 86.99           C  
ATOM    908  C   GLN B 118      11.423 -23.808 -13.751  1.00 86.99           C  
ATOM    909  O   GLN B 118      10.470 -23.169 -14.201  1.00 86.99           O  
ATOM    910  CB  GLN B 118      13.630 -22.649 -13.502  1.00 86.99           C  
ATOM    911  CG  GLN B 118      13.326 -21.575 -14.537  1.00 86.99           C  
ATOM    912  CD  GLN B 118      12.826 -20.284 -13.917  1.00 86.99           C  
ATOM    913  NE2 GLN B 118      11.998 -19.553 -14.654  1.00 86.99           N  
ATOM    914  OE1 GLN B 118      13.181 -19.948 -12.782  1.00 86.99           O  
ATOM    915  N   ILE B 119      11.620 -24.965 -14.079  1.00 86.25           N  
ATOM    916  CA  ILE B 119      10.742 -25.680 -14.999  1.00 86.25           C  
ATOM    917  C   ILE B 119       9.370 -25.875 -14.358  1.00 86.25           C  
ATOM    918  O   ILE B 119       8.341 -25.720 -15.019  1.00 86.25           O  
ATOM    919  CB  ILE B 119      11.342 -27.044 -15.408  1.00 86.25           C  
ATOM    920  CG1 ILE B 119      12.674 -26.844 -16.140  1.00 86.25           C  
ATOM    921  CG2 ILE B 119      10.353 -27.830 -16.274  1.00 86.25           C  
ATOM    922  CD1 ILE B 119      13.394 -28.142 -16.482  1.00 86.25           C  
ATOM    923  N   ALA B 120       9.410 -26.231 -13.134  1.00 88.80           N  
ATOM    924  CA  ALA B 120       8.153 -26.389 -12.406  1.00 88.80           C  
ATOM    925  C   ALA B 120       7.347 -25.094 -12.419  1.00 88.80           C  
ATOM    926  O   ALA B 120       6.132 -25.115 -12.630  1.00 88.80           O  
ATOM    927  CB  ALA B 120       8.424 -26.830 -10.969  1.00 88.80           C  
ATOM    928  N   LYS B 121       7.987 -24.030 -12.220  1.00 85.76           N  
ATOM    929  CA  LYS B 121       7.342 -22.721 -12.248  1.00 85.76           C  
ATOM    930  C   LYS B 121       6.788 -22.409 -13.636  1.00 85.76           C  
ATOM    931  O   LYS B 121       5.685 -21.875 -13.764  1.00 85.76           O  
ATOM    932  CB  LYS B 121       8.323 -21.629 -11.818  1.00 85.76           C  
ATOM    933  CG  LYS B 121       7.662 -20.304 -11.468  1.00 85.76           C  
ATOM    934  CD  LYS B 121       8.681 -19.280 -10.991  1.00 85.76           C  
ATOM    935  CE  LYS B 121       8.035 -17.925 -10.733  1.00 85.76           C  
ATOM    936  NZ  LYS B 121       9.028 -16.923 -10.240  1.00 85.76           N  
ATOM    937  N   ASP B 122       7.523 -22.721 -14.630  1.00 85.24           N  
ATOM    938  CA  ASP B 122       7.086 -22.493 -16.002  1.00 85.24           C  
ATOM    939  C   ASP B 122       5.853 -23.332 -16.332  1.00 85.24           C  
ATOM    940  O   ASP B 122       4.939 -22.861 -17.014  1.00 85.24           O  
ATOM    941  CB  ASP B 122       8.215 -22.810 -16.985  1.00 85.24           C  
ATOM    942  CG  ASP B 122       9.341 -21.793 -16.941  1.00 85.24           C  
ATOM    943  OD1 ASP B 122       9.125 -20.663 -16.451  1.00 85.24           O  
ATOM    944  OD2 ASP B 122      10.456 -22.122 -17.403  1.00 85.24           O  
ATOM    945  N   VAL B 123       5.838 -24.493 -15.836  1.00 88.41           N  
ATOM    946  CA  VAL B 123       4.700 -25.376 -16.064  1.00 88.41           C  
ATOM    947  C   VAL B 123       3.478 -24.851 -15.314  1.00 88.41           C  
ATOM    948  O   VAL B 123       2.359 -24.890 -15.830  1.00 88.41           O  
ATOM    949  CB  VAL B 123       5.008 -26.827 -15.630  1.00 88.41           C  
ATOM    950  CG1 VAL B 123       3.744 -27.682 -15.665  1.00 88.41           C  
ATOM    951  CG2 VAL B 123       6.092 -27.431 -16.521  1.00 88.41           C  
ATOM    952  N   LYS B 124       3.703 -24.487 -14.192  1.00 87.27           N  
ATOM    953  CA  LYS B 124       2.616 -23.895 -13.418  1.00 87.27           C  
ATOM    954  C   LYS B 124       2.030 -22.680 -14.133  1.00 87.27           C  
ATOM    955  O   LYS B 124       0.809 -22.532 -14.217  1.00 87.27           O  
ATOM    956  CB  LYS B 124       3.103 -23.497 -12.025  1.00 87.27           C  
ATOM    957  CG  LYS B 124       3.374 -24.677 -11.103  1.00 87.27           C  
ATOM    958  CD  LYS B 124       3.918 -24.221  -9.756  1.00 87.27           C  
ATOM    959  CE  LYS B 124       4.451 -25.393  -8.941  1.00 87.27           C  
ATOM    960  NZ  LYS B 124       4.988 -24.950  -7.620  1.00 87.27           N  
ATOM    961  N   GLN B 125       2.926 -21.851 -14.633  1.00 84.05           N  
ATOM    962  CA  GLN B 125       2.479 -20.673 -15.368  1.00 84.05           C  
ATOM    963  C   GLN B 125       1.713 -21.069 -16.629  1.00 84.05           C  
ATOM    964  O   GLN B 125       0.730 -20.420 -16.993  1.00 84.05           O  
ATOM    965  CB  GLN B 125       3.669 -19.784 -15.735  1.00 84.05           C  
ATOM    966  CG  GLN B 125       3.274 -18.389 -16.198  1.00 84.05           C  
ATOM    967  CD  GLN B 125       4.473 -17.496 -16.457  1.00 84.05           C  
ATOM    968  NE2 GLN B 125       4.214 -16.273 -16.909  1.00 84.05           N  
ATOM    969  OE1 GLN B 125       5.621 -17.900 -16.252  1.00 84.05           O  
ATOM    970  N   PHE B 126       2.205 -22.011 -17.236  1.00 84.54           N  
ATOM    971  CA  PHE B 126       1.505 -22.547 -18.398  1.00 84.54           C  
ATOM    972  C   PHE B 126       0.105 -23.014 -18.018  1.00 84.54           C  
ATOM    973  O   PHE B 126      -0.871 -22.671 -18.688  1.00 84.54           O  
ATOM    974  CB  PHE B 126       2.295 -23.706 -19.015  1.00 84.54           C  
ATOM    975  CG  PHE B 126       1.583 -24.391 -20.149  1.00 84.54           C  
ATOM    976  CD1 PHE B 126       0.949 -25.613 -19.954  1.00 84.54           C  
ATOM    977  CD2 PHE B 126       1.545 -23.813 -21.411  1.00 84.54           C  
ATOM    978  CE1 PHE B 126       0.288 -26.249 -21.002  1.00 84.54           C  
ATOM    979  CE2 PHE B 126       0.886 -24.443 -22.463  1.00 84.54           C  
ATOM    980  CZ  PHE B 126       0.259 -25.661 -22.257  1.00 84.54           C  
ATOM    981  N   TYR B 127      -0.022 -23.708 -16.987  1.00 86.79           N  
ATOM    982  CA  TYR B 127      -1.297 -24.212 -16.492  1.00 86.79           C  
ATOM    983  C   TYR B 127      -2.221 -23.065 -16.100  1.00 86.79           C  
ATOM    984  O   TYR B 127      -3.404 -23.065 -16.449  1.00 86.79           O  
ATOM    985  CB  TYR B 127      -1.081 -25.142 -15.294  1.00 86.79           C  
ATOM    986  CG  TYR B 127      -2.358 -25.546 -14.601  1.00 86.79           C  
ATOM    987  CD1 TYR B 127      -2.731 -24.966 -13.390  1.00 86.79           C  
ATOM    988  CD2 TYR B 127      -3.196 -26.508 -15.153  1.00 86.79           C  
ATOM    989  CE1 TYR B 127      -3.907 -25.337 -12.747  1.00 86.79           C  
ATOM    990  CE2 TYR B 127      -4.374 -26.888 -14.519  1.00 86.79           C  
ATOM    991  CZ  TYR B 127      -4.721 -26.297 -13.318  1.00 86.79           C  
ATOM    992  OH  TYR B 127      -5.886 -26.668 -12.685  1.00 86.79           O  
ATOM    993  N   ASP B 128      -1.703 -22.173 -15.392  1.00 83.38           N  
ATOM    994  CA  ASP B 128      -2.497 -21.039 -14.929  1.00 83.38           C  
ATOM    995  C   ASP B 128      -3.075 -20.257 -16.107  1.00 83.38           C  
ATOM    996  O   ASP B 128      -4.236 -19.843 -16.074  1.00 83.38           O  
ATOM    997  CB  ASP B 128      -1.654 -20.117 -14.048  1.00 83.38           C  
ATOM    998  CG  ASP B 128      -1.364 -20.707 -12.678  1.00 83.38           C  
ATOM    999  OD1 ASP B 128      -1.962 -21.745 -12.323  1.00 83.38           O  
ATOM   1000  OD2 ASP B 128      -0.533 -20.124 -11.947  1.00 83.38           O  
ATOM   1001  N   GLN B 129      -2.273 -20.052 -17.090  1.00 82.61           N  
ATOM   1002  CA  GLN B 129      -2.737 -19.335 -18.272  1.00 82.61           C  
ATOM   1003  C   GLN B 129      -3.800 -20.136 -19.020  1.00 82.61           C  
ATOM   1004  O   GLN B 129      -4.778 -19.571 -19.512  1.00 82.61           O  
ATOM   1005  CB  GLN B 129      -1.566 -19.020 -19.203  1.00 82.61           C  
ATOM   1006  CG  GLN B 129      -0.654 -17.913 -18.691  1.00 82.61           C  
ATOM   1007  CD  GLN B 129       0.504 -17.626 -19.629  1.00 82.61           C  
ATOM   1008  NE2 GLN B 129       1.320 -16.639 -19.276  1.00 82.61           N  
ATOM   1009  OE1 GLN B 129       0.663 -18.286 -20.660  1.00 82.61           O  
ATOM   1010  N   ALA B 130      -3.596 -21.318 -19.041  1.00 83.60           N  
ATOM   1011  CA  ALA B 130      -4.582 -22.185 -19.682  1.00 83.60           C  
ATOM   1012  C   ALA B 130      -5.892 -22.197 -18.898  1.00 83.60           C  
ATOM   1013  O   ALA B 130      -6.974 -22.142 -19.487  1.00 83.60           O  
ATOM   1014  CB  ALA B 130      -4.035 -23.604 -19.819  1.00 83.60           C  
ATOM   1015  N   LEU B 131      -5.800 -22.323 -17.662  1.00 83.79           N  
ATOM   1016  CA  LEU B 131      -6.978 -22.336 -16.802  1.00 83.79           C  
ATOM   1017  C   LEU B 131      -7.735 -21.016 -16.896  1.00 83.79           C  
ATOM   1018  O   LEU B 131      -8.964 -21.007 -16.998  1.00 83.79           O  
ATOM   1019  CB  LEU B 131      -6.576 -22.606 -15.349  1.00 83.79           C  
ATOM   1020  CG  LEU B 131      -7.721 -22.741 -14.344  1.00 83.79           C  
ATOM   1021  CD1 LEU B 131      -8.557 -23.979 -14.655  1.00 83.79           C  
ATOM   1022  CD2 LEU B 131      -7.179 -22.800 -12.920  1.00 83.79           C  
ATOM   1023  N   GLN B 132      -7.009 -19.986 -16.858  1.00 80.05           N  
ATOM   1024  CA  GLN B 132      -7.635 -18.672 -16.962  1.00 80.05           C  
ATOM   1025  C   GLN B 132      -8.382 -18.523 -18.285  1.00 80.05           C  
ATOM   1026  O   GLN B 132      -9.512 -18.033 -18.314  1.00 80.05           O  
ATOM   1027  CB  GLN B 132      -6.590 -17.566 -16.822  1.00 80.05           C  
ATOM   1028  CG  GLN B 132      -7.186 -16.174 -16.661  1.00 80.05           C  
ATOM   1029  CD  GLN B 132      -6.133 -15.109 -16.415  1.00 80.05           C  
ATOM   1030  NE2 GLN B 132      -6.575 -13.867 -16.248  1.00 80.05           N  
ATOM   1031  OE1 GLN B 132      -4.934 -15.401 -16.376  1.00 80.05           O  
ATOM   1032  N   GLN B 133      -7.767 -18.935 -19.315  1.00 78.90           N  
ATOM   1033  CA  GLN B 133      -8.403 -18.873 -20.628  1.00 78.90           C  
ATOM   1034  C   GLN B 133      -9.626 -19.783 -20.690  1.00 78.90           C  
ATOM   1035  O   GLN B 133     -10.639 -19.430 -21.297  1.00 78.90           O  
ATOM   1036  CB  GLN B 133      -7.408 -19.255 -21.725  1.00 78.90           C  
ATOM   1037  CG  GLN B 133      -7.887 -18.925 -23.132  1.00 78.90           C  
ATOM   1038  CD  GLN B 133      -6.809 -19.127 -24.180  1.00 78.90           C  
ATOM   1039  NE2 GLN B 133      -7.160 -18.901 -25.442  1.00 78.90           N  
ATOM   1040  OE1 GLN B 133      -5.671 -19.483 -23.860  1.00 78.90           O  
ATOM   1041  N   ALA B 134      -9.523 -20.855 -20.017  1.00 80.39           N  
ATOM   1042  CA  ALA B 134     -10.613 -21.826 -20.032  1.00 80.39           C  
ATOM   1043  C   ALA B 134     -11.802 -21.330 -19.213  1.00 80.39           C  
ATOM   1044  O   ALA B 134     -12.954 -21.636 -19.531  1.00 80.39           O  
ATOM   1045  CB  ALA B 134     -10.134 -23.175 -19.503  1.00 80.39           C  
ATOM   1046  N   VAL B 135     -11.518 -20.600 -18.229  1.00 75.82           N  
ATOM   1047  CA  VAL B 135     -12.567 -20.123 -17.334  1.00 75.82           C  
ATOM   1048  C   VAL B 135     -13.209 -18.864 -17.914  1.00 75.82           C  
ATOM   1049  O   VAL B 135     -14.428 -18.693 -17.844  1.00 75.82           O  
ATOM   1050  CB  VAL B 135     -12.019 -19.837 -15.918  1.00 75.82           C  
ATOM   1051  CG1 VAL B 135     -13.056 -19.094 -15.077  1.00 75.82           C  
ATOM   1052  CG2 VAL B 135     -11.605 -21.139 -15.234  1.00 75.82           C  
ATOM   1053  N   VAL B 136     -12.444 -18.038 -18.539  1.00 71.79           N  
ATOM   1054  CA  VAL B 136     -12.926 -16.746 -19.019  1.00 71.79           C  
ATOM   1055  C   VAL B 136     -13.625 -16.923 -20.364  1.00 71.79           C  
ATOM   1056  O   VAL B 136     -14.669 -16.314 -20.613  1.00 71.79           O  
ATOM   1057  CB  VAL B 136     -11.774 -15.723 -19.148  1.00 71.79           C  
ATOM   1058  CG1 VAL B 136     -12.275 -14.425 -19.778  1.00 71.79           C  
ATOM   1059  CG2 VAL B 136     -11.147 -15.452 -17.781  1.00 71.79           C  
ATOM   1060  N   ASP B 137     -12.983 -17.675 -21.148  1.00 73.52           N  
ATOM   1061  CA  ASP B 137     -13.504 -17.875 -22.497  1.00 73.52           C  
ATOM   1062  C   ASP B 137     -14.177 -19.239 -22.629  1.00 73.52           C  
ATOM   1063  O   ASP B 137     -13.499 -20.264 -22.728  1.00 73.52           O  
ATOM   1064  CB  ASP B 137     -12.384 -17.739 -23.530  1.00 73.52           C  
ATOM   1065  CG  ASP B 137     -12.901 -17.506 -24.938  1.00 73.52           C  
ATOM   1066  OD1 ASP B 137     -14.123 -17.636 -25.169  1.00 73.52           O  
ATOM   1067  OD2 ASP B 137     -12.079 -17.192 -25.827  1.00 73.52           O  
ATOM   1068  N   ASP B 138     -15.451 -19.271 -22.628  1.00 75.60           N  
ATOM   1069  CA  ASP B 138     -16.218 -20.509 -22.731  1.00 75.60           C  
ATOM   1070  C   ASP B 138     -15.991 -21.184 -24.082  1.00 75.60           C  
ATOM   1071  O   ASP B 138     -16.211 -22.389 -24.225  1.00 75.60           O  
ATOM   1072  CB  ASP B 138     -17.709 -20.234 -22.525  1.00 75.60           C  
ATOM   1073  CG  ASP B 138     -18.140 -20.363 -21.074  1.00 75.60           C  
ATOM   1074  OD1 ASP B 138     -17.416 -20.998 -20.276  1.00 75.60           O  
ATOM   1075  OD2 ASP B 138     -19.214 -19.827 -20.725  1.00 75.60           O  
ATOM   1076  N   ASP B 139     -15.480 -20.462 -24.984  1.00 74.75           N  
ATOM   1077  CA  ASP B 139     -15.305 -21.016 -26.323  1.00 74.75           C  
ATOM   1078  C   ASP B 139     -13.873 -21.500 -26.535  1.00 74.75           C  
ATOM   1079  O   ASP B 139     -13.519 -21.954 -27.625  1.00 74.75           O  
ATOM   1080  CB  ASP B 139     -15.672 -19.978 -27.385  1.00 74.75           C  
ATOM   1081  CG  ASP B 139     -17.162 -19.689 -27.443  1.00 74.75           C  
ATOM   1082  OD1 ASP B 139     -17.969 -20.577 -27.092  1.00 74.75           O  
ATOM   1083  OD2 ASP B 139     -17.532 -18.565 -27.845  1.00 74.75           O  
ATOM   1084  N   ALA B 140     -13.100 -21.390 -25.494  1.00 78.59           N  
ATOM   1085  CA  ALA B 140     -11.713 -21.838 -25.595  1.00 78.59           C  
ATOM   1086  C   ALA B 140     -11.612 -23.351 -25.427  1.00 78.59           C  
ATOM   1087  O   ALA B 140     -11.070 -23.837 -24.432  1.00 78.59           O  
ATOM   1088  CB  ALA B 140     -10.848 -21.131 -24.554  1.00 78.59           C  
ATOM   1089  N   ASN B 141     -12.031 -24.040 -26.411  1.00 80.72           N  
ATOM   1090  CA  ASN B 141     -12.029 -25.499 -26.390  1.00 80.72           C  
ATOM   1091  C   ASN B 141     -10.614 -26.056 -26.257  1.00 80.72           C  
ATOM   1092  O   ASN B 141     -10.408 -27.089 -25.619  1.00 80.72           O  
ATOM   1093  CB  ASN B 141     -12.702 -26.054 -27.647  1.00 80.72           C  
ATOM   1094  CG  ASN B 141     -14.198 -25.809 -27.666  1.00 80.72           C  
ATOM   1095  ND2 ASN B 141     -14.771 -25.733 -28.862  1.00 80.72           N  
ATOM   1096  OD1 ASN B 141     -14.832 -25.688 -26.615  1.00 80.72           O  
ATOM   1097  N   ASN B 142      -9.674 -25.378 -26.856  1.00 80.54           N  
ATOM   1098  CA  ASN B 142      -8.283 -25.814 -26.792  1.00 80.54           C  
ATOM   1099  C   ASN B 142      -7.731 -25.724 -25.373  1.00 80.54           C  
ATOM   1100  O   ASN B 142      -7.113 -26.669 -24.882  1.00 80.54           O  
ATOM   1101  CB  ASN B 142      -7.419 -24.994 -27.752  1.00 80.54           C  
ATOM   1102  CG  ASN B 142      -7.882 -25.102 -29.192  1.00 80.54           C  
ATOM   1103  ND2 ASN B 142      -7.306 -24.280 -30.063  1.00 80.54           N  
ATOM   1104  OD1 ASN B 142      -8.749 -25.916 -29.519  1.00 80.54           O  
ATOM   1105  N   ALA B 143      -8.008 -24.598 -24.765  1.00 82.12           N  
ATOM   1106  CA  ALA B 143      -7.569 -24.417 -23.384  1.00 82.12           C  
ATOM   1107  C   ALA B 143      -8.292 -25.381 -22.447  1.00 82.12           C  
ATOM   1108  O   ALA B 143      -7.692 -25.919 -21.515  1.00 82.12           O  
ATOM   1109  CB  ALA B 143      -7.794 -22.975 -22.937  1.00 82.12           C  
ATOM   1110  N   LYS B 144      -9.470 -25.663 -22.699  1.00 85.72           N  
ATOM   1111  CA  LYS B 144     -10.260 -26.596 -21.900  1.00 85.72           C  
ATOM   1112  C   LYS B 144      -9.714 -28.016 -22.013  1.00 85.72           C  
ATOM   1113  O   LYS B 144      -9.650 -28.743 -21.019  1.00 85.72           O  
ATOM   1114  CB  LYS B 144     -11.727 -26.562 -22.331  1.00 85.72           C  
ATOM   1115  CG  LYS B 144     -12.471 -25.309 -21.897  1.00 85.72           C  
ATOM   1116  CD  LYS B 144     -13.919 -25.325 -22.374  1.00 85.72           C  
ATOM   1117  CE  LYS B 144     -14.604 -23.988 -22.125  1.00 85.72           C  
ATOM   1118  NZ  LYS B 144     -15.990 -23.966 -22.680  1.00 85.72           N  
ATOM   1119  N   ALA B 145      -9.375 -28.295 -23.155  1.00 83.85           N  
ATOM   1120  CA  ALA B 145      -8.811 -29.624 -23.378  1.00 83.85           C  
ATOM   1121  C   ALA B 145      -7.485 -29.787 -22.641  1.00 83.85           C  
ATOM   1122  O   ALA B 145      -7.212 -30.844 -22.067  1.00 83.85           O  
ATOM   1123  CB  ALA B 145      -8.621 -29.878 -24.871  1.00 83.85           C  
ATOM   1124  N   VAL B 146      -6.674 -28.802 -22.691  1.00 84.43           N  
ATOM   1125  CA  VAL B 146      -5.383 -28.829 -22.012  1.00 84.43           C  
ATOM   1126  C   VAL B 146      -5.594 -28.941 -20.503  1.00 84.43           C  
ATOM   1127  O   VAL B 146      -4.981 -29.783 -19.845  1.00 84.43           O  
ATOM   1128  CB  VAL B 146      -4.542 -27.577 -22.341  1.00 84.43           C  
ATOM   1129  CG1 VAL B 146      -3.311 -27.500 -21.439  1.00 84.43           C  
ATOM   1130  CG2 VAL B 146      -4.131 -27.583 -23.812  1.00 84.43           C  
ATOM   1131  N   VAL B 147      -6.475 -28.172 -20.025  1.00 87.64           N  
ATOM   1132  CA  VAL B 147      -6.741 -28.150 -18.591  1.00 87.64           C  
ATOM   1133  C   VAL B 147      -7.360 -29.478 -18.160  1.00 87.64           C  
ATOM   1134  O   VAL B 147      -6.993 -30.032 -17.121  1.00 87.64           O  
ATOM   1135  CB  VAL B 147      -7.672 -26.978 -18.205  1.00 87.64           C  
ATOM   1136  CG1 VAL B 147      -8.152 -27.122 -16.762  1.00 87.64           C  
ATOM   1137  CG2 VAL B 147      -6.958 -25.642 -18.404  1.00 87.64           C  
ATOM   1138  N   LYS B 148      -8.249 -29.992 -18.890  1.00 86.44           N  
ATOM   1139  CA  LYS B 148      -8.874 -31.277 -18.587  1.00 86.44           C  
ATOM   1140  C   LYS B 148      -7.838 -32.397 -18.550  1.00 86.44           C  
ATOM   1141  O   LYS B 148      -7.877 -33.257 -17.669  1.00 86.44           O  
ATOM   1142  CB  LYS B 148      -9.960 -31.601 -19.614  1.00 86.44           C  
ATOM   1143  CG  LYS B 148     -10.810 -32.811 -19.255  1.00 86.44           C  
ATOM   1144  CD  LYS B 148     -11.934 -33.022 -20.261  1.00 86.44           C  
ATOM   1145  CE  LYS B 148     -12.764 -34.252 -19.922  1.00 86.44           C  
ATOM   1146  NZ  LYS B 148     -13.876 -34.457 -20.899  1.00 86.44           N  
ATOM   1147  N   THR B 149      -6.989 -32.316 -19.471  1.00 84.44           N  
ATOM   1148  CA  THR B 149      -5.930 -33.320 -19.507  1.00 84.44           C  
ATOM   1149  C   THR B 149      -5.028 -33.198 -18.283  1.00 84.44           C  
ATOM   1150  O   THR B 149      -4.645 -34.205 -17.685  1.00 84.44           O  
ATOM   1151  CB  THR B 149      -5.084 -33.194 -20.787  1.00 84.44           C  
ATOM   1152  CG2 THR B 149      -4.030 -34.293 -20.860  1.00 84.44           C  
ATOM   1153  OG1 THR B 149      -5.940 -33.292 -21.932  1.00 84.44           O  
ATOM   1154  N   PHE B 150      -4.667 -32.054 -17.939  1.00 86.19           N  
ATOM   1155  CA  PHE B 150      -3.890 -31.831 -16.726  1.00 86.19           C  
ATOM   1156  C   PHE B 150      -4.627 -32.368 -15.505  1.00 86.19           C  
ATOM   1157  O   PHE B 150      -4.039 -33.064 -14.675  1.00 86.19           O  
ATOM   1158  CB  PHE B 150      -3.589 -30.340 -16.544  1.00 86.19           C  
ATOM   1159  CG  PHE B 150      -2.255 -29.917 -17.097  1.00 86.19           C  
ATOM   1160  CD1 PHE B 150      -1.080 -30.221 -16.420  1.00 86.19           C  
ATOM   1161  CD2 PHE B 150      -2.176 -29.217 -18.293  1.00 86.19           C  
ATOM   1162  CE1 PHE B 150       0.157 -29.831 -16.929  1.00 86.19           C  
ATOM   1163  CE2 PHE B 150      -0.944 -28.825 -18.807  1.00 86.19           C  
ATOM   1164  CZ  PHE B 150       0.221 -29.132 -18.124  1.00 86.19           C  
ATOM   1165  N   HIS B 151      -5.828 -32.049 -15.458  1.00 86.45           N  
ATOM   1166  CA  HIS B 151      -6.643 -32.444 -14.314  1.00 86.45           C  
ATOM   1167  C   HIS B 151      -6.812 -33.959 -14.254  1.00 86.45           C  
ATOM   1168  O   HIS B 151      -6.764 -34.550 -13.174  1.00 86.45           O  
ATOM   1169  CB  HIS B 151      -8.012 -31.765 -14.372  1.00 86.45           C  
ATOM   1170  CG  HIS B 151      -7.969 -30.300 -14.068  1.00 86.45           C  
ATOM   1171  CD2 HIS B 151      -6.945 -29.502 -13.685  1.00 86.45           C  
ATOM   1172  ND1 HIS B 151      -9.082 -29.492 -14.144  1.00 86.45           N  
ATOM   1173  CE1 HIS B 151      -8.743 -28.255 -13.820  1.00 86.45           C  
ATOM   1174  NE2 HIS B 151      -7.451 -28.234 -13.538  1.00 86.45           N  
ATOM   1175  N   GLU B 152      -7.020 -34.635 -15.304  1.00 84.27           N  
ATOM   1176  CA  GLU B 152      -7.179 -36.085 -15.362  1.00 84.27           C  
ATOM   1177  C   GLU B 152      -5.858 -36.797 -15.085  1.00 84.27           C  
ATOM   1178  O   GLU B 152      -5.832 -37.827 -14.408  1.00 84.27           O  
ATOM   1179  CB  GLU B 152      -7.731 -36.512 -16.724  1.00 84.27           C  
ATOM   1180  CG  GLU B 152      -9.205 -36.183 -16.921  1.00 84.27           C  
ATOM   1181  CD  GLU B 152      -9.740 -36.617 -18.276  1.00 84.27           C  
ATOM   1182  OE1 GLU B 152     -10.958 -36.471 -18.522  1.00 84.27           O  
ATOM   1183  OE2 GLU B 152      -8.935 -37.109 -19.098  1.00 84.27           O  
ATOM   1184  N   THR B 153      -4.810 -36.187 -15.503  1.00 83.92           N  
ATOM   1185  CA  THR B 153      -3.503 -36.819 -15.366  1.00 83.92           C  
ATOM   1186  C   THR B 153      -2.953 -36.624 -13.957  1.00 83.92           C  
ATOM   1187  O   THR B 153      -2.385 -37.549 -13.373  1.00 83.92           O  
ATOM   1188  CB  THR B 153      -2.502 -36.260 -16.394  1.00 83.92           C  
ATOM   1189  CG2 THR B 153      -1.203 -37.060 -16.388  1.00 83.92           C  
ATOM   1190  OG1 THR B 153      -3.082 -36.322 -17.702  1.00 83.92           O  
ATOM   1191  N   LEU B 154      -3.091 -35.551 -13.443  1.00 85.66           N  
ATOM   1192  CA  LEU B 154      -2.530 -35.228 -12.135  1.00 85.66           C  
ATOM   1193  C   LEU B 154      -3.584 -35.371 -11.042  1.00 85.66           C  
ATOM   1194  O   LEU B 154      -3.283 -35.201  -9.858  1.00 85.66           O  
ATOM   1195  CB  LEU B 154      -1.963 -33.806 -12.131  1.00 85.66           C  
ATOM   1196  CG  LEU B 154      -0.762 -33.553 -13.042  1.00 85.66           C  
ATOM   1197  CD1 LEU B 154      -0.411 -32.068 -13.057  1.00 85.66           C  
ATOM   1198  CD2 LEU B 154       0.435 -34.385 -12.596  1.00 85.66           C  
ATOM   1199  N   ASP B 155      -4.909 -35.639 -11.475  1.00 84.88           N  
ATOM   1200  CA  ASP B 155      -6.006 -35.756 -10.521  1.00 84.88           C  
ATOM   1201  C   ASP B 155      -6.104 -34.513  -9.640  1.00 84.88           C  
ATOM   1202  O   ASP B 155      -6.104 -34.615  -8.412  1.00 84.88           O  
ATOM   1203  CB  ASP B 155      -5.833 -37.004  -9.653  1.00 84.88           C  
ATOM   1204  CG  ASP B 155      -7.091 -37.377  -8.890  1.00 84.88           C  
ATOM   1205  OD1 ASP B 155      -8.203 -37.023  -9.339  1.00 84.88           O  
ATOM   1206  OD2 ASP B 155      -6.970 -38.026  -7.829  1.00 84.88           O  
ATOM   1207  N   CYS B 156      -6.111 -33.428 -10.260  1.00 83.99           N  
ATOM   1208  CA  CYS B 156      -6.214 -32.144  -9.575  1.00 83.99           C  
ATOM   1209  C   CYS B 156      -7.249 -31.249 -10.246  1.00 83.99           C  
ATOM   1210  O   CYS B 156      -7.815 -31.614 -11.278  1.00 83.99           O  
ATOM   1211  CB  CYS B 156      -4.858 -31.440  -9.549  1.00 83.99           C  
ATOM   1212  SG  CYS B 156      -4.334 -30.809 -11.158  1.00 83.99           S  
ATOM   1213  N   CYS B 157      -7.613 -30.206  -9.465  1.00 82.61           N  
ATOM   1214  CA  CYS B 157      -8.583 -29.257  -9.999  1.00 82.61           C  
ATOM   1215  C   CYS B 157      -8.277 -27.841  -9.527  1.00 82.61           C  
ATOM   1216  O   CYS B 157      -8.518 -27.503  -8.367  1.00 82.61           O  
ATOM   1217  CB  CYS B 157     -10.001 -29.648  -9.584  1.00 82.61           C  
ATOM   1218  SG  CYS B 157     -11.292 -28.700 -10.419  1.00 82.61           S  
ATOM   1219  N   GLY B 158      -7.573 -27.046 -10.457  1.00 79.67           N  
ATOM   1220  CA  GLY B 158      -7.347 -25.650 -10.115  1.00 79.67           C  
ATOM   1221  C   GLY B 158      -5.938 -25.378  -9.622  1.00 79.67           C  
ATOM   1222  O   GLY B 158      -5.237 -26.295  -9.189  1.00 79.67           O  
ATOM   1223  N   SER B 159      -5.501 -24.177  -9.757  1.00 77.47           N  
ATOM   1224  CA  SER B 159      -4.144 -23.763  -9.416  1.00 77.47           C  
ATOM   1225  C   SER B 159      -3.958 -23.664  -7.906  1.00 77.47           C  
ATOM   1226  O   SER B 159      -2.882 -23.969  -7.387  1.00 77.47           O  
ATOM   1227  CB  SER B 159      -3.815 -22.419 -10.068  1.00 77.47           C  
ATOM   1228  OG  SER B 159      -4.749 -21.427  -9.676  1.00 77.47           O  
ATOM   1229  N   SER B 160      -4.923 -23.235  -7.204  1.00 74.93           N  
ATOM   1230  CA  SER B 160      -4.918 -23.091  -5.751  1.00 74.93           C  
ATOM   1231  C   SER B 160      -6.205 -23.632  -5.137  1.00 74.93           C  
ATOM   1232  O   SER B 160      -7.142 -23.981  -5.857  1.00 74.93           O  
ATOM   1233  CB  SER B 160      -4.733 -21.624  -5.359  1.00 74.93           C  
ATOM   1234  OG  SER B 160      -5.974 -20.941  -5.364  1.00 74.93           O  
ATOM   1235  N   THR B 161      -6.149 -23.836  -3.925  1.00 72.20           N  
ATOM   1236  CA  THR B 161      -7.316 -24.330  -3.204  1.00 72.20           C  
ATOM   1237  C   THR B 161      -8.537 -23.458  -3.487  1.00 72.20           C  
ATOM   1238  O   THR B 161      -9.644 -23.970  -3.665  1.00 72.20           O  
ATOM   1239  CB  THR B 161      -7.057 -24.380  -1.688  1.00 72.20           C  
ATOM   1240  CG2 THR B 161      -6.247 -25.615  -1.308  1.00 72.20           C  
ATOM   1241  OG1 THR B 161      -6.332 -23.207  -1.295  1.00 72.20           O  
ATOM   1242  N   LEU B 162      -8.281 -22.202  -3.639  1.00 73.23           N  
ATOM   1243  CA  LEU B 162      -9.375 -21.272  -3.897  1.00 73.23           C  
ATOM   1244  C   LEU B 162      -9.881 -21.412  -5.329  1.00 73.23           C  
ATOM   1245  O   LEU B 162     -11.088 -21.369  -5.572  1.00 73.23           O  
ATOM   1246  CB  LEU B 162      -8.926 -19.831  -3.641  1.00 73.23           C  
ATOM   1247  CG  LEU B 162      -9.933 -18.922  -2.936  1.00 73.23           C  
ATOM   1248  CD1 LEU B 162      -9.819 -19.077  -1.424  1.00 73.23           C  
ATOM   1249  CD2 LEU B 162      -9.721 -17.469  -3.347  1.00 73.23           C  
ATOM   1250  N   THR B 163      -8.978 -21.609  -6.191  1.00 75.09           N  
ATOM   1251  CA  THR B 163      -9.350 -21.751  -7.595  1.00 75.09           C  
ATOM   1252  C   THR B 163     -10.045 -23.088  -7.836  1.00 75.09           C  
ATOM   1253  O   THR B 163     -10.908 -23.195  -8.711  1.00 75.09           O  
ATOM   1254  CB  THR B 163      -8.119 -21.637  -8.512  1.00 75.09           C  
ATOM   1255  CG2 THR B 163      -8.520 -21.200  -9.918  1.00 75.09           C  
ATOM   1256  OG1 THR B 163      -7.210 -20.673  -7.966  1.00 75.09           O  
ATOM   1257  N   ALA B 164      -9.673 -24.077  -7.035  1.00 72.31           N  
ATOM   1258  CA  ALA B 164     -10.336 -25.377  -7.122  1.00 72.31           C  
ATOM   1259  C   ALA B 164     -11.831 -25.249  -6.843  1.00 72.31           C  
ATOM   1260  O   ALA B 164     -12.652 -25.867  -7.525  1.00 72.31           O  
ATOM   1261  CB  ALA B 164      -9.699 -26.366  -6.150  1.00 72.31           C  
ATOM   1262  N   LEU B 165     -12.109 -24.447  -5.910  1.00 69.60           N  
ATOM   1263  CA  LEU B 165     -13.509 -24.243  -5.556  1.00 69.60           C  
ATOM   1264  C   LEU B 165     -14.234 -23.452  -6.639  1.00 69.60           C  
ATOM   1265  O   LEU B 165     -15.349 -23.805  -7.031  1.00 69.60           O  
ATOM   1266  CB  LEU B 165     -13.623 -23.515  -4.214  1.00 69.60           C  
ATOM   1267  CG  LEU B 165     -14.356 -24.261  -3.098  1.00 69.60           C  
ATOM   1268  CD1 LEU B 165     -13.399 -24.571  -1.951  1.00 69.60           C  
ATOM   1269  CD2 LEU B 165     -15.546 -23.447  -2.603  1.00 69.60           C  
ATOM   1270  N   THR B 166     -13.565 -22.446  -7.060  1.00 71.05           N  
ATOM   1271  CA  THR B 166     -14.195 -21.620  -8.084  1.00 71.05           C  
ATOM   1272  C   THR B 166     -14.422 -22.424  -9.363  1.00 71.05           C  
ATOM   1273  O   THR B 166     -15.477 -22.314  -9.992  1.00 71.05           O  
ATOM   1274  CB  THR B 166     -13.344 -20.377  -8.402  1.00 71.05           C  
ATOM   1275  CG2 THR B 166     -13.517 -19.305  -7.331  1.00 71.05           C  
ATOM   1276  OG1 THR B 166     -11.964 -20.754  -8.467  1.00 71.05           O  
ATOM   1277  N   THR B 167     -13.452 -23.206  -9.580  1.00 72.87           N  
ATOM   1278  CA  THR B 167     -13.556 -24.041 -10.772  1.00 72.87           C  
ATOM   1279  C   THR B 167     -14.607 -25.130 -10.578  1.00 72.87           C  
ATOM   1280  O   THR B 167     -15.379 -25.425 -11.494  1.00 72.87           O  
ATOM   1281  CB  THR B 167     -12.202 -24.687 -11.122  1.00 72.87           C  
ATOM   1282  CG2 THR B 167     -12.239 -25.323 -12.507  1.00 72.87           C  
ATOM   1283  OG1 THR B 167     -11.179 -23.683 -11.096  1.00 72.87           O  
ATOM   1284  N   SER B 168     -14.660 -25.712  -9.420  1.00 70.99           N  
ATOM   1285  CA  SER B 168     -15.612 -26.782  -9.137  1.00 70.99           C  
ATOM   1286  C   SER B 168     -17.043 -26.255  -9.115  1.00 70.99           C  
ATOM   1287  O   SER B 168     -17.973 -26.952  -9.529  1.00 70.99           O  
ATOM   1288  CB  SER B 168     -15.286 -27.451  -7.802  1.00 70.99           C  
ATOM   1289  OG  SER B 168     -15.362 -26.518  -6.739  1.00 70.99           O  
ATOM   1290  N   VAL B 169     -17.165 -25.036  -8.764  1.00 67.38           N  
ATOM   1291  CA  VAL B 169     -18.499 -24.456  -8.651  1.00 67.38           C  
ATOM   1292  C   VAL B 169     -18.932 -23.887  -9.999  1.00 67.38           C  
ATOM   1293  O   VAL B 169     -20.084 -24.049 -10.407  1.00 67.38           O  
ATOM   1294  CB  VAL B 169     -18.548 -23.355  -7.566  1.00 67.38           C  
ATOM   1295  CG1 VAL B 169     -19.894 -22.632  -7.592  1.00 67.38           C  
ATOM   1296  CG2 VAL B 169     -18.285 -23.954  -6.187  1.00 67.38           C  
ATOM   1297  N   LEU B 170     -17.986 -23.284 -10.727  1.00 66.67           N  
ATOM   1298  CA  LEU B 170     -18.345 -22.583 -11.954  1.00 66.67           C  
ATOM   1299  C   LEU B 170     -18.247 -23.512 -13.159  1.00 66.67           C  
ATOM   1300  O   LEU B 170     -19.058 -23.423 -14.085  1.00 66.67           O  
ATOM   1301  CB  LEU B 170     -17.440 -21.365 -12.160  1.00 66.67           C  
ATOM   1302  CG  LEU B 170     -17.720 -20.153 -11.268  1.00 66.67           C  
ATOM   1303  CD1 LEU B 170     -16.477 -19.278 -11.158  1.00 66.67           C  
ATOM   1304  CD2 LEU B 170     -18.900 -19.352 -11.809  1.00 66.67           C  
ATOM   1305  N   LYS B 171     -17.210 -24.303 -13.118  1.00 68.49           N  
ATOM   1306  CA  LYS B 171     -16.951 -25.167 -14.266  1.00 68.49           C  
ATOM   1307  C   LYS B 171     -16.678 -26.602 -13.823  1.00 68.49           C  
ATOM   1308  O   LYS B 171     -15.572 -27.115 -14.011  1.00 68.49           O  
ATOM   1309  CB  LYS B 171     -15.771 -24.636 -15.082  1.00 68.49           C  
ATOM   1310  CG  LYS B 171     -16.063 -23.338 -15.820  1.00 68.49           C  
ATOM   1311  CD  LYS B 171     -15.123 -23.145 -17.004  1.00 68.49           C  
ATOM   1312  CE  LYS B 171     -15.447 -21.871 -17.773  1.00 68.49           C  
ATOM   1313  NZ  LYS B 171     -14.613 -21.741 -19.006  1.00 68.49           N  
ATOM   1314  N   ASN B 172     -17.638 -27.219 -13.249  1.00 70.08           N  
ATOM   1315  CA  ASN B 172     -17.536 -28.580 -12.733  1.00 70.08           C  
ATOM   1316  C   ASN B 172     -17.075 -29.554 -13.814  1.00 70.08           C  
ATOM   1317  O   ASN B 172     -16.515 -30.608 -13.506  1.00 70.08           O  
ATOM   1318  CB  ASN B 172     -18.875 -29.033 -12.145  1.00 70.08           C  
ATOM   1319  CG  ASN B 172     -18.907 -28.948 -10.632  1.00 70.08           C  
ATOM   1320  ND2 ASN B 172     -20.073 -29.191 -10.049  1.00 70.08           N  
ATOM   1321  OD1 ASN B 172     -17.889 -28.665  -9.993  1.00 70.08           O  
ATOM   1322  N   ASN B 173     -17.166 -29.153 -15.080  1.00 74.15           N  
ATOM   1323  CA  ASN B 173     -16.789 -30.027 -16.186  1.00 74.15           C  
ATOM   1324  C   ASN B 173     -15.273 -30.123 -16.333  1.00 74.15           C  
ATOM   1325  O   ASN B 173     -14.766 -31.010 -17.022  1.00 74.15           O  
ATOM   1326  CB  ASN B 173     -17.419 -29.542 -17.493  1.00 74.15           C  
ATOM   1327  CG  ASN B 173     -18.932 -29.643 -17.484  1.00 74.15           C  
ATOM   1328  ND2 ASN B 173     -19.586 -28.836 -18.313  1.00 74.15           N  
ATOM   1329  OD1 ASN B 173     -19.509 -30.439 -16.739  1.00 74.15           O  
ATOM   1330  N   LEU B 174     -14.569 -29.283 -15.771  1.00 77.47           N  
ATOM   1331  CA  LEU B 174     -13.116 -29.260 -15.896  1.00 77.47           C  
ATOM   1332  C   LEU B 174     -12.465 -30.119 -14.817  1.00 77.47           C  
ATOM   1333  O   LEU B 174     -11.304 -30.514 -14.948  1.00 77.47           O  
ATOM   1334  CB  LEU B 174     -12.592 -27.824 -15.807  1.00 77.47           C  
ATOM   1335  CG  LEU B 174     -12.640 -27.005 -17.098  1.00 77.47           C  
ATOM   1336  CD1 LEU B 174     -13.309 -25.658 -16.845  1.00 77.47           C  
ATOM   1337  CD2 LEU B 174     -11.236 -26.812 -17.661  1.00 77.47           C  
ATOM   1338  N   CYS B 175     -13.132 -30.359 -13.784  1.00 80.50           N  
ATOM   1339  CA  CYS B 175     -12.587 -31.161 -12.695  1.00 80.50           C  
ATOM   1340  C   CYS B 175     -12.845 -32.644 -12.927  1.00 80.50           C  
ATOM   1341  O   CYS B 175     -13.813 -33.014 -13.595  1.00 80.50           O  
ATOM   1342  CB  CYS B 175     -13.191 -30.732 -11.358  1.00 80.50           C  
ATOM   1343  SG  CYS B 175     -12.795 -29.032 -10.892  1.00 80.50           S  
ATOM   1344  N   PRO B 176     -11.846 -33.386 -12.560  1.00 73.98           N  
ATOM   1345  CA  PRO B 176     -12.006 -34.827 -12.768  1.00 73.98           C  
ATOM   1346  C   PRO B 176     -13.281 -35.378 -12.136  1.00 73.98           C  
ATOM   1347  O   PRO B 176     -13.819 -34.780 -11.200  1.00 73.98           O  
ATOM   1348  CB  PRO B 176     -10.764 -35.419 -12.097  1.00 73.98           C  
ATOM   1349  CG  PRO B 176     -10.079 -34.252 -11.462  1.00 73.98           C  
ATOM   1350  CD  PRO B 176     -10.857 -33.008 -11.787  1.00 73.98           C  
ATOM   1351  N   SER B 177     -13.850 -36.501 -12.630  1.00 63.44           N  
ATOM   1352  CA  SER B 177     -15.100 -37.196 -12.342  1.00 63.44           C  
ATOM   1353  C   SER B 177     -15.140 -37.683 -10.898  1.00 63.44           C  
ATOM   1354  O   SER B 177     -14.154 -38.219 -10.390  1.00 63.44           O  
ATOM   1355  CB  SER B 177     -15.288 -38.379 -13.292  1.00 63.44           C  
ATOM   1356  OG  SER B 177     -15.307 -37.943 -14.641  1.00 63.44           O  
ATOM   1357  N   GLY B 178     -16.279 -37.330 -10.122  1.00 59.76           N  
ATOM   1358  CA  GLY B 178     -16.735 -37.817  -8.829  1.00 59.76           C  
ATOM   1359  C   GLY B 178     -16.221 -36.988  -7.666  1.00 59.76           C  
ATOM   1360  O   GLY B 178     -16.262 -37.431  -6.517  1.00 59.76           O  
ATOM   1361  N   SER B 179     -15.350 -36.074  -7.974  1.00 59.61           N  
ATOM   1362  CA  SER B 179     -14.749 -35.454  -6.798  1.00 59.61           C  
ATOM   1363  C   SER B 179     -15.732 -34.519  -6.102  1.00 59.61           C  
ATOM   1364  O   SER B 179     -16.365 -33.682  -6.750  1.00 59.61           O  
ATOM   1365  CB  SER B 179     -13.486 -34.682  -7.185  1.00 59.61           C  
ATOM   1366  OG  SER B 179     -13.801 -33.602  -8.045  1.00 59.61           O  
ATOM   1367  N   ASN B 180     -16.352 -35.094  -5.127  1.00 62.29           N  
ATOM   1368  CA  ASN B 180     -17.124 -34.260  -4.212  1.00 62.29           C  
ATOM   1369  C   ASN B 180     -16.371 -32.984  -3.844  1.00 62.29           C  
ATOM   1370  O   ASN B 180     -15.140 -32.952  -3.882  1.00 62.29           O  
ATOM   1371  CB  ASN B 180     -17.488 -35.044  -2.949  1.00 62.29           C  
ATOM   1372  CG  ASN B 180     -18.706 -35.925  -3.139  1.00 62.29           C  
ATOM   1373  ND2 ASN B 180     -18.911 -36.862  -2.220  1.00 62.29           N  
ATOM   1374  OD1 ASN B 180     -19.457 -35.768  -4.106  1.00 62.29           O  
ATOM   1375  N   ILE B 181     -17.015 -31.825  -3.860  1.00 62.22           N  
ATOM   1376  CA  ILE B 181     -16.483 -30.496  -3.575  1.00 62.22           C  
ATOM   1377  C   ILE B 181     -15.528 -30.567  -2.386  1.00 62.22           C  
ATOM   1378  O   ILE B 181     -14.444 -29.979  -2.416  1.00 62.22           O  
ATOM   1379  CB  ILE B 181     -17.614 -29.482  -3.296  1.00 62.22           C  
ATOM   1380  CG1 ILE B 181     -18.523 -29.344  -4.522  1.00 62.22           C  
ATOM   1381  CG2 ILE B 181     -17.034 -28.125  -2.888  1.00 62.22           C  
ATOM   1382  CD1 ILE B 181     -19.804 -28.563  -4.258  1.00 62.22           C  
ATOM   1383  N   ILE B 182     -15.831 -31.318  -1.415  1.00 65.09           N  
ATOM   1384  CA  ILE B 182     -15.033 -31.408  -0.197  1.00 65.09           C  
ATOM   1385  C   ILE B 182     -13.763 -32.208  -0.471  1.00 65.09           C  
ATOM   1386  O   ILE B 182     -12.686 -31.863   0.023  1.00 65.09           O  
ATOM   1387  CB  ILE B 182     -15.834 -32.051   0.957  1.00 65.09           C  
ATOM   1388  CG1 ILE B 182     -17.008 -31.151   1.360  1.00 65.09           C  
ATOM   1389  CG2 ILE B 182     -14.924 -32.331   2.156  1.00 65.09           C  
ATOM   1390  CD1 ILE B 182     -17.956 -31.784   2.369  1.00 65.09           C  
ATOM   1391  N   SER B 183     -13.948 -33.238  -1.223  1.00 68.62           N  
ATOM   1392  CA  SER B 183     -12.776 -34.053  -1.530  1.00 68.62           C  
ATOM   1393  C   SER B 183     -11.758 -33.269  -2.351  1.00 68.62           C  
ATOM   1394  O   SER B 183     -10.550 -33.405  -2.144  1.00 68.62           O  
ATOM   1395  CB  SER B 183     -13.185 -35.319  -2.284  1.00 68.62           C  
ATOM   1396  OG  SER B 183     -13.657 -35.001  -3.582  1.00 68.62           O  
ATOM   1397  N   ASN B 184     -12.320 -32.480  -3.200  1.00 65.75           N  
ATOM   1398  CA  ASN B 184     -11.425 -31.671  -4.022  1.00 65.75           C  
ATOM   1399  C   ASN B 184     -10.721 -30.600  -3.194  1.00 65.75           C  
ATOM   1400  O   ASN B 184      -9.607 -30.189  -3.523  1.00 65.75           O  
ATOM   1401  CB  ASN B 184     -12.193 -31.030  -5.179  1.00 65.75           C  
ATOM   1402  CG  ASN B 184     -12.379 -31.974  -6.351  1.00 65.75           C  
ATOM   1403  ND2 ASN B 184     -13.197 -31.568  -7.315  1.00 65.75           N  
ATOM   1404  OD1 ASN B 184     -11.795 -33.059  -6.388  1.00 65.75           O  
ATOM   1405  N   LEU B 185     -11.361 -30.165  -2.206  1.00 65.79           N  
ATOM   1406  CA  LEU B 185     -10.786 -29.147  -1.335  1.00 65.79           C  
ATOM   1407  C   LEU B 185      -9.634 -29.719  -0.514  1.00 65.79           C  
ATOM   1408  O   LEU B 185      -8.692 -29.000  -0.173  1.00 65.79           O  
ATOM   1409  CB  LEU B 185     -11.856 -28.572  -0.404  1.00 65.79           C  
ATOM   1410  CG  LEU B 185     -12.259 -27.118  -0.650  1.00 65.79           C  
ATOM   1411  CD1 LEU B 185     -13.759 -27.021  -0.911  1.00 65.79           C  
ATOM   1412  CD2 LEU B 185     -11.860 -26.244   0.535  1.00 65.79           C  
ATOM   1413  N   PHE B 186      -9.740 -31.038  -0.320  1.00 67.84           N  
ATOM   1414  CA  PHE B 186      -8.726 -31.653   0.528  1.00 67.84           C  
ATOM   1415  C   PHE B 186      -7.674 -32.363  -0.316  1.00 67.84           C  
ATOM   1416  O   PHE B 186      -6.669 -32.844   0.211  1.00 67.84           O  
ATOM   1417  CB  PHE B 186      -9.369 -32.642   1.505  1.00 67.84           C  
ATOM   1418  CG  PHE B 186     -10.220 -31.986   2.559  1.00 67.84           C  
ATOM   1419  CD1 PHE B 186      -9.640 -31.227   3.568  1.00 67.84           C  
ATOM   1420  CD2 PHE B 186     -11.602 -32.130   2.541  1.00 67.84           C  
ATOM   1421  CE1 PHE B 186     -10.426 -30.619   4.544  1.00 67.84           C  
ATOM   1422  CE2 PHE B 186     -12.393 -31.526   3.514  1.00 67.84           C  
ATOM   1423  CZ  PHE B 186     -11.803 -30.772   4.515  1.00 67.84           C  
ATOM   1424  N   LYS B 187      -8.046 -32.387  -1.558  1.00 72.46           N  
ATOM   1425  CA  LYS B 187      -7.051 -32.950  -2.468  1.00 72.46           C  
ATOM   1426  C   LYS B 187      -5.995 -31.913  -2.837  1.00 72.46           C  
ATOM   1427  O   LYS B 187      -6.227 -30.709  -2.710  1.00 72.46           O  
ATOM   1428  CB  LYS B 187      -7.723 -33.486  -3.734  1.00 72.46           C  
ATOM   1429  CG  LYS B 187      -8.275 -34.897  -3.590  1.00 72.46           C  
ATOM   1430  CD  LYS B 187      -8.849 -35.408  -4.906  1.00 72.46           C  
ATOM   1431  CE  LYS B 187      -9.449 -36.799  -4.752  1.00 72.46           C  
ATOM   1432  NZ  LYS B 187     -10.106 -37.261  -6.011  1.00 72.46           N  
ATOM   1433  N   GLU B 188      -4.865 -32.337  -3.066  1.00 76.77           N  
ATOM   1434  CA  GLU B 188      -3.758 -31.472  -3.464  1.00 76.77           C  
ATOM   1435  C   GLU B 188      -4.079 -30.725  -4.755  1.00 76.77           C  
ATOM   1436  O   GLU B 188      -4.755 -31.260  -5.637  1.00 76.77           O  
ATOM   1437  CB  GLU B 188      -2.472 -32.286  -3.633  1.00 76.77           C  
ATOM   1438  CG  GLU B 188      -1.884 -32.786  -2.321  1.00 76.77           C  
ATOM   1439  CD  GLU B 188      -0.646 -33.649  -2.509  1.00 76.77           C  
ATOM   1440  OE1 GLU B 188      -0.033 -34.057  -1.497  1.00 76.77           O  
ATOM   1441  OE2 GLU B 188      -0.287 -33.916  -3.678  1.00 76.77           O  
ATOM   1442  N   ASP B 189      -3.777 -29.484  -4.817  1.00 80.75           N  
ATOM   1443  CA  ASP B 189      -3.990 -28.644  -5.992  1.00 80.75           C  
ATOM   1444  C   ASP B 189      -2.967 -28.954  -7.082  1.00 80.75           C  
ATOM   1445  O   ASP B 189      -2.040 -29.737  -6.866  1.00 80.75           O  
ATOM   1446  CB  ASP B 189      -3.921 -27.163  -5.612  1.00 80.75           C  
ATOM   1447  CG  ASP B 189      -2.648 -26.800  -4.870  1.00 80.75           C  
ATOM   1448  OD1 ASP B 189      -1.581 -27.380  -5.168  1.00 80.75           O  
ATOM   1449  OD2 ASP B 189      -2.711 -25.928  -3.977  1.00 80.75           O  
ATOM   1450  N   CYS B 190      -3.199 -28.510  -8.176  1.00 86.75           N  
ATOM   1451  CA  CYS B 190      -2.375 -28.814  -9.340  1.00 86.75           C  
ATOM   1452  C   CYS B 190      -0.972 -28.244  -9.179  1.00 86.75           C  
ATOM   1453  O   CYS B 190       0.003 -28.841  -9.640  1.00 86.75           O  
ATOM   1454  CB  CYS B 190      -3.018 -28.261 -10.612  1.00 86.75           C  
ATOM   1455  SG  CYS B 190      -4.469 -29.189 -11.158  1.00 86.75           S  
ATOM   1456  N   HIS B 191      -0.855 -27.079  -8.542  1.00 87.42           N  
ATOM   1457  CA  HIS B 191       0.462 -26.497  -8.307  1.00 87.42           C  
ATOM   1458  C   HIS B 191       1.308 -27.393  -7.407  1.00 87.42           C  
ATOM   1459  O   HIS B 191       2.494 -27.603  -7.672  1.00 87.42           O  
ATOM   1460  CB  HIS B 191       0.330 -25.106  -7.686  1.00 87.42           C  
ATOM   1461  CG  HIS B 191       0.097 -24.021  -8.690  1.00 87.42           C  
ATOM   1462  CD2 HIS B 191      -0.358 -24.072  -9.964  1.00 87.42           C  
ATOM   1463  ND1 HIS B 191       0.345 -22.693  -8.420  1.00 87.42           N  
ATOM   1464  CE1 HIS B 191       0.050 -21.970  -9.489  1.00 87.42           C  
ATOM   1465  NE2 HIS B 191      -0.378 -22.783 -10.440  1.00 87.42           N  
ATOM   1466  N   GLN B 192       0.730 -27.934  -6.390  1.00 84.84           N  
ATOM   1467  CA  GLN B 192       1.432 -28.844  -5.491  1.00 84.84           C  
ATOM   1468  C   GLN B 192       1.792 -30.147  -6.198  1.00 84.84           C  
ATOM   1469  O   GLN B 192       2.890 -30.677  -6.012  1.00 84.84           O  
ATOM   1470  CB  GLN B 192       0.582 -29.136  -4.252  1.00 84.84           C  
ATOM   1471  CG  GLN B 192       0.581 -28.009  -3.228  1.00 84.84           C  
ATOM   1472  CD  GLN B 192      -0.325 -28.294  -2.044  1.00 84.84           C  
ATOM   1473  NE2 GLN B 192      -0.278 -27.424  -1.040  1.00 84.84           N  
ATOM   1474  OE1 GLN B 192      -1.060 -29.286  -2.032  1.00 84.84           O  
ATOM   1475  N   LYS B 193       0.905 -30.597  -6.970  1.00 86.65           N  
ATOM   1476  CA  LYS B 193       1.148 -31.833  -7.708  1.00 86.65           C  
ATOM   1477  C   LYS B 193       2.277 -31.657  -8.721  1.00 86.65           C  
ATOM   1478  O   LYS B 193       3.079 -32.569  -8.930  1.00 86.65           O  
ATOM   1479  CB  LYS B 193      -0.125 -32.295  -8.418  1.00 86.65           C  
ATOM   1480  CG  LYS B 193      -1.186 -32.857  -7.482  1.00 86.65           C  
ATOM   1481  CD  LYS B 193      -0.842 -34.272  -7.034  1.00 86.65           C  
ATOM   1482  CE  LYS B 193      -1.963 -34.886  -6.206  1.00 86.65           C  
ATOM   1483  NZ  LYS B 193      -1.655 -36.293  -5.814  1.00 86.65           N  
ATOM   1484  N   ILE B 194       2.325 -30.476  -9.320  1.00 88.77           N  
ATOM   1485  CA  ILE B 194       3.380 -30.164 -10.278  1.00 88.77           C  
ATOM   1486  C   ILE B 194       4.723 -30.073  -9.556  1.00 88.77           C  
ATOM   1487  O   ILE B 194       5.723 -30.623 -10.022  1.00 88.77           O  
ATOM   1488  CB  ILE B 194       3.087 -28.847 -11.031  1.00 88.77           C  
ATOM   1489  CG1 ILE B 194       1.896 -29.028 -11.979  1.00 88.77           C  
ATOM   1490  CG2 ILE B 194       4.328 -28.374 -11.795  1.00 88.77           C  
ATOM   1491  CD1 ILE B 194       1.393 -27.731 -12.598  1.00 88.77           C  
ATOM   1492  N   ASP B 195       4.701 -29.490  -8.459  1.00 87.61           N  
ATOM   1493  CA  ASP B 195       5.917 -29.413  -7.653  1.00 87.61           C  
ATOM   1494  C   ASP B 195       6.351 -30.799  -7.183  1.00 87.61           C  
ATOM   1495  O   ASP B 195       7.544 -31.114  -7.181  1.00 87.61           O  
ATOM   1496  CB  ASP B 195       5.704 -28.491  -6.450  1.00 87.61           C  
ATOM   1497  CG  ASP B 195       5.735 -27.018  -6.819  1.00 87.61           C  
ATOM   1498  OD1 ASP B 195       6.325 -26.663  -7.862  1.00 87.61           O  
ATOM   1499  OD2 ASP B 195       5.167 -26.206  -6.058  1.00 87.61           O  
ATOM   1500  N   ASP B 196       5.398 -31.591  -6.777  1.00 86.97           N  
ATOM   1501  CA  ASP B 196       5.702 -32.950  -6.342  1.00 86.97           C  
ATOM   1502  C   ASP B 196       6.270 -33.780  -7.491  1.00 86.97           C  
ATOM   1503  O   ASP B 196       7.158 -34.611  -7.285  1.00 86.97           O  
ATOM   1504  CB  ASP B 196       4.451 -33.626  -5.775  1.00 86.97           C  
ATOM   1505  CG  ASP B 196       4.754 -34.931  -5.060  1.00 86.97           C  
ATOM   1506  OD1 ASP B 196       5.810 -35.033  -4.398  1.00 86.97           O  
ATOM   1507  OD2 ASP B 196       3.931 -35.866  -5.161  1.00 86.97           O  
ATOM   1508  N   LEU B 197       5.779 -33.545  -8.608  1.00 85.96           N  
ATOM   1509  CA  LEU B 197       6.254 -34.256  -9.789  1.00 85.96           C  
ATOM   1510  C   LEU B 197       7.721 -33.941 -10.061  1.00 85.96           C  
ATOM   1511  O   LEU B 197       8.501 -34.834 -10.394  1.00 85.96           O  
ATOM   1512  CB  LEU B 197       5.406 -33.891 -11.011  1.00 85.96           C  
ATOM   1513  CG  LEU B 197       5.627 -34.737 -12.267  1.00 85.96           C  
ATOM   1514  CD1 LEU B 197       4.421 -35.634 -12.521  1.00 85.96           C  
ATOM   1515  CD2 LEU B 197       5.898 -33.843 -13.472  1.00 85.96           C  
ATOM   1516  N   PHE B 198       8.182 -32.706  -9.811  1.00 86.40           N  
ATOM   1517  CA  PHE B 198       9.528 -32.263 -10.157  1.00 86.40           C  
ATOM   1518  C   PHE B 198      10.445 -32.317  -8.940  1.00 86.40           C  
ATOM   1519  O   PHE B 198      11.666 -32.214  -9.072  1.00 86.40           O  
ATOM   1520  CB  PHE B 198       9.498 -30.843 -10.729  1.00 86.40           C  
ATOM   1521  CG  PHE B 198       9.016 -30.773 -12.153  1.00 86.40           C  
ATOM   1522  CD1 PHE B 198       9.873 -31.060 -13.208  1.00 86.40           C  
ATOM   1523  CD2 PHE B 198       7.702 -30.420 -12.437  1.00 86.40           C  
ATOM   1524  CE1 PHE B 198       9.429 -30.996 -14.527  1.00 86.40           C  
ATOM   1525  CE2 PHE B 198       7.251 -30.354 -13.753  1.00 86.40           C  
ATOM   1526  CZ  PHE B 198       8.116 -30.641 -14.796  1.00 86.40           C  
ATOM   1527  N   SER B 199       9.897 -32.491  -7.790  1.00 82.32           N  
ATOM   1528  CA  SER B 199      10.733 -32.591  -6.599  1.00 82.32           C  
ATOM   1529  C   SER B 199      10.729 -34.009  -6.037  1.00 82.32           C  
ATOM   1530  O   SER B 199      11.788 -34.612  -5.854  1.00 82.32           O  
ATOM   1531  CB  SER B 199      10.259 -31.608  -5.527  1.00 82.32           C  
ATOM   1532  OG  SER B 199      10.388 -30.270  -5.978  1.00 82.32           O  
ATOM   1533  N   GLY B 200       9.595 -34.623  -5.784  1.00 79.55           N  
ATOM   1534  CA  GLY B 200       9.482 -35.933  -5.163  1.00 79.55           C  
ATOM   1535  C   GLY B 200       9.397 -37.065  -6.170  1.00 79.55           C  
ATOM   1536  O   GLY B 200       9.847 -38.180  -5.897  1.00 79.55           O  
ATOM   1537  N   LYS B 201       8.856 -36.835  -7.299  1.00 82.98           N  
ATOM   1538  CA  LYS B 201       8.638 -37.875  -8.301  1.00 82.98           C  
ATOM   1539  C   LYS B 201       9.532 -37.662  -9.519  1.00 82.98           C  
ATOM   1540  O   LYS B 201       9.184 -38.068 -10.630  1.00 82.98           O  
ATOM   1541  CB  LYS B 201       7.170 -37.912  -8.727  1.00 82.98           C  
ATOM   1542  CG  LYS B 201       6.213 -38.317  -7.616  1.00 82.98           C  
ATOM   1543  CD  LYS B 201       4.787 -38.460  -8.132  1.00 82.98           C  
ATOM   1544  CE  LYS B 201       3.828 -38.867  -7.021  1.00 82.98           C  
ATOM   1545  NZ  LYS B 201       2.435 -39.047  -7.531  1.00 82.98           N  
ATOM   1546  N   LEU B 202      10.623 -36.996  -9.342  1.00 84.71           N  
ATOM   1547  CA  LEU B 202      11.589 -36.735 -10.404  1.00 84.71           C  
ATOM   1548  C   LEU B 202      12.127 -38.039 -10.982  1.00 84.71           C  
ATOM   1549  O   LEU B 202      12.544 -38.084 -12.142  1.00 84.71           O  
ATOM   1550  CB  LEU B 202      12.745 -35.880  -9.878  1.00 84.71           C  
ATOM   1551  CG  LEU B 202      13.552 -35.113 -10.926  1.00 84.71           C  
ATOM   1552  CD1 LEU B 202      12.892 -33.771 -11.226  1.00 84.71           C  
ATOM   1553  CD2 LEU B 202      14.989 -34.915 -10.456  1.00 84.71           C  
ATOM   1554  N   TYR B 203      12.089 -39.104 -10.184  1.00 84.94           N  
ATOM   1555  CA  TYR B 203      12.574 -40.405 -10.633  1.00 84.94           C  
ATOM   1556  C   TYR B 203      11.725 -40.937 -11.781  1.00 84.94           C  
ATOM   1557  O   TYR B 203      12.237 -41.605 -12.683  1.00 84.94           O  
ATOM   1558  CB  TYR B 203      12.574 -41.408  -9.476  1.00 84.94           C  
ATOM   1559  CG  TYR B 203      11.195 -41.872  -9.076  1.00 84.94           C  
ATOM   1560  CD1 TYR B 203      10.494 -41.238  -8.052  1.00 84.94           C  
ATOM   1561  CD2 TYR B 203      10.591 -42.949  -9.717  1.00 84.94           C  
ATOM   1562  CE1 TYR B 203       9.224 -41.664  -7.679  1.00 84.94           C  
ATOM   1563  CE2 TYR B 203       9.321 -43.383  -9.351  1.00 84.94           C  
ATOM   1564  CZ  TYR B 203       8.646 -42.735  -8.334  1.00 84.94           C  
ATOM   1565  OH  TYR B 203       7.388 -43.162  -7.968  1.00 84.94           O  
ATOM   1566  N   LEU B 204      10.517 -40.585 -11.818  1.00 86.06           N  
ATOM   1567  CA  LEU B 204       9.646 -41.017 -12.906  1.00 86.06           C  
ATOM   1568  C   LEU B 204      10.066 -40.378 -14.225  1.00 86.06           C  
ATOM   1569  O   LEU B 204      10.115 -41.051 -15.257  1.00 86.06           O  
ATOM   1570  CB  LEU B 204       8.187 -40.665 -12.597  1.00 86.06           C  
ATOM   1571  CG  LEU B 204       7.532 -41.440 -11.453  1.00 86.06           C  
ATOM   1572  CD1 LEU B 204       6.181 -40.823 -11.102  1.00 86.06           C  
ATOM   1573  CD2 LEU B 204       7.375 -42.911 -11.821  1.00 86.06           C  
ATOM   1574  N   ILE B 205      10.405 -39.113 -14.151  1.00 84.86           N  
ATOM   1575  CA  ILE B 205      10.883 -38.402 -15.332  1.00 84.86           C  
ATOM   1576  C   ILE B 205      12.252 -38.942 -15.742  1.00 84.86           C  
ATOM   1577  O   ILE B 205      12.530 -39.109 -16.931  1.00 84.86           O  
ATOM   1578  CB  ILE B 205      10.960 -36.880 -15.083  1.00 84.86           C  
ATOM   1579  CG1 ILE B 205       9.570 -36.321 -14.756  1.00 84.86           C  
ATOM   1580  CG2 ILE B 205      11.567 -36.164 -16.293  1.00 84.86           C  
ATOM   1581  CD1 ILE B 205       9.573 -34.853 -14.351  1.00 84.86           C  
ATOM   1582  N   GLY B 206      13.041 -39.239 -14.731  1.00 85.97           N  
ATOM   1583  CA  GLY B 206      14.332 -39.846 -15.006  1.00 85.97           C  
ATOM   1584  C   GLY B 206      14.225 -41.208 -15.665  1.00 85.97           C  
ATOM   1585  O   GLY B 206      14.945 -41.499 -16.622  1.00 85.97           O  
ATOM   1586  N   ILE B 207      13.277 -42.004 -15.218  1.00 89.06           N  
ATOM   1587  CA  ILE B 207      13.060 -43.327 -15.794  1.00 89.06           C  
ATOM   1588  C   ILE B 207      12.596 -43.188 -17.243  1.00 89.06           C  
ATOM   1589  O   ILE B 207      13.100 -43.879 -18.131  1.00 89.06           O  
ATOM   1590  CB  ILE B 207      12.032 -44.138 -14.977  1.00 89.06           C  
ATOM   1591  CG1 ILE B 207      12.632 -44.560 -13.631  1.00 89.06           C  
ATOM   1592  CG2 ILE B 207      11.554 -45.359 -15.770  1.00 89.06           C  
ATOM   1593  CD1 ILE B 207      11.630 -45.199 -12.679  1.00 89.06           C  
ATOM   1594  N   ALA B 208      11.735 -42.301 -17.473  1.00 87.35           N  
ATOM   1595  CA  ALA B 208      11.248 -42.076 -18.831  1.00 87.35           C  
ATOM   1596  C   ALA B 208      12.371 -41.591 -19.743  1.00 87.35           C  
ATOM   1597  O   ALA B 208      12.488 -42.040 -20.886  1.00 87.35           O  
ATOM   1598  CB  ALA B 208      10.099 -41.071 -18.824  1.00 87.35           C  
ATOM   1599  N   ALA B 209      13.173 -40.714 -19.239  1.00 87.55           N  
ATOM   1600  CA  ALA B 209      14.298 -40.191 -20.010  1.00 87.55           C  
ATOM   1601  C   ALA B 209      15.298 -41.296 -20.338  1.00 87.55           C  
ATOM   1602  O   ALA B 209      15.810 -41.367 -21.458  1.00 87.55           O  
ATOM   1603  CB  ALA B 209      14.988 -39.063 -19.245  1.00 87.55           C  
ATOM   1604  N   ILE B 210      15.570 -42.143 -19.442  1.00 89.23           N  
ATOM   1605  CA  ILE B 210      16.508 -43.244 -19.637  1.00 89.23           C  
ATOM   1606  C   ILE B 210      15.939 -44.234 -20.649  1.00 89.23           C  
ATOM   1607  O   ILE B 210      16.662 -44.729 -21.517  1.00 89.23           O  
ATOM   1608  CB  ILE B 210      16.822 -43.959 -18.304  1.00 89.23           C  
ATOM   1609  CG1 ILE B 210      17.690 -43.066 -17.410  1.00 89.23           C  
ATOM   1610  CG2 ILE B 210      17.505 -45.306 -18.562  1.00 89.23           C  
ATOM   1611  CD1 ILE B 210      17.905 -43.618 -16.007  1.00 89.23           C  
ATOM   1612  N   VAL B 211      14.648 -44.526 -20.573  1.00 89.69           N  
ATOM   1613  CA  VAL B 211      14.002 -45.427 -21.520  1.00 89.69           C  
ATOM   1614  C   VAL B 211      14.140 -44.874 -22.937  1.00 89.69           C  
ATOM   1615  O   VAL B 211      14.528 -45.596 -23.857  1.00 89.69           O  
ATOM   1616  CB  VAL B 211      12.511 -45.640 -21.173  1.00 89.69           C  
ATOM   1617  CG1 VAL B 211      11.777 -46.307 -22.335  1.00 89.69           C  
ATOM   1618  CG2 VAL B 211      12.374 -46.473 -19.901  1.00 89.69           C  
ATOM   1619  N   VAL B 212      13.914 -43.614 -23.077  1.00 86.02           N  
ATOM   1620  CA  VAL B 212      14.035 -42.976 -24.384  1.00 86.02           C  
ATOM   1621  C   VAL B 212      15.488 -43.026 -24.850  1.00 86.02           C  
ATOM   1622  O   VAL B 212      15.761 -43.292 -26.023  1.00 86.02           O  
ATOM   1623  CB  VAL B 212      13.538 -41.513 -24.348  1.00 86.02           C  
ATOM   1624  CG1 VAL B 212      13.910 -40.785 -25.639  1.00 86.02           C  
ATOM   1625  CG2 VAL B 212      12.027 -41.469 -24.123  1.00 86.02           C  
ATOM   1626  N   ALA B 213      16.401 -42.878 -23.928  1.00 88.52           N  
ATOM   1627  CA  ALA B 213      17.822 -42.931 -24.255  1.00 88.52           C  
ATOM   1628  C   ALA B 213      18.231 -44.333 -24.698  1.00 88.52           C  
ATOM   1629  O   ALA B 213      18.976 -44.492 -25.668  1.00 88.52           O  
ATOM   1630  CB  ALA B 213      18.662 -42.489 -23.059  1.00 88.52           C  
ATOM   1631  N   VAL B 214      17.740 -45.318 -24.077  1.00 89.71           N  
ATOM   1632  CA  VAL B 214      18.058 -46.705 -24.400  1.00 89.71           C  
ATOM   1633  C   VAL B 214      17.494 -47.058 -25.774  1.00 89.71           C  
ATOM   1634  O   VAL B 214      18.171 -47.700 -26.583  1.00 89.71           O  
ATOM   1635  CB  VAL B 214      17.508 -47.677 -23.332  1.00 89.71           C  
ATOM   1636  CG1 VAL B 214      17.601 -49.122 -23.819  1.00 89.71           C  
ATOM   1637  CG2 VAL B 214      18.263 -47.504 -22.015  1.00 89.71           C  
ATOM   1638  N   ILE B 215      16.301 -46.638 -26.074  1.00 83.90           N  
ATOM   1639  CA  ILE B 215      15.686 -46.884 -27.373  1.00 83.90           C  
ATOM   1640  C   ILE B 215      16.501 -46.200 -28.469  1.00 83.90           C  
ATOM   1641  O   ILE B 215      16.711 -46.768 -29.543  1.00 83.90           O  
ATOM   1642  CB  ILE B 215      14.221 -46.393 -27.409  1.00 83.90           C  
ATOM   1643  CG1 ILE B 215      13.355 -47.226 -26.458  1.00 83.90           C  
ATOM   1644  CG2 ILE B 215      13.670 -46.440 -28.837  1.00 83.90           C  
ATOM   1645  CD1 ILE B 215      11.958 -46.663 -26.239  1.00 83.90           C  
ATOM   1646  N   MET B 216      17.015 -45.065 -28.151  1.00 85.14           N  
ATOM   1647  CA  MET B 216      17.822 -44.327 -29.119  1.00 85.14           C  
ATOM   1648  C   MET B 216      19.140 -45.044 -29.389  1.00 85.14           C  
ATOM   1649  O   MET B 216      19.583 -45.128 -30.536  1.00 85.14           O  
ATOM   1650  CB  MET B 216      18.091 -42.906 -28.621  1.00 85.14           C  
ATOM   1651  CG  MET B 216      16.929 -41.951 -28.836  1.00 85.14           C  
ATOM   1652  SD  MET B 216      17.337 -40.227 -28.354  1.00 85.14           S  
ATOM   1653  CE  MET B 216      15.688 -39.474 -28.432  1.00 85.14           C  
ATOM   1654  N   ILE B 217      19.744 -45.537 -28.410  1.00 86.43           N  
ATOM   1655  CA  ILE B 217      20.998 -46.269 -28.550  1.00 86.43           C  
ATOM   1656  C   ILE B 217      20.762 -47.551 -29.344  1.00 86.43           C  
ATOM   1657  O   ILE B 217      21.548 -47.895 -30.229  1.00 86.43           O  
ATOM   1658  CB  ILE B 217      21.618 -46.596 -27.173  1.00 86.43           C  
ATOM   1659  CG1 ILE B 217      22.060 -45.310 -26.466  1.00 86.43           C  
ATOM   1660  CG2 ILE B 217      22.791 -47.568 -27.327  1.00 86.43           C  
ATOM   1661  CD1 ILE B 217      22.496 -45.516 -25.022  1.00 86.43           C  
ATOM   1662  N   PHE B 218      19.746 -48.214 -29.028  1.00 84.93           N  
ATOM   1663  CA  PHE B 218      19.397 -49.432 -29.749  1.00 84.93           C  
ATOM   1664  C   PHE B 218      19.198 -49.145 -31.233  1.00 84.93           C  
ATOM   1665  O   PHE B 218      19.685 -49.889 -32.085  1.00 84.93           O  
ATOM   1666  CB  PHE B 218      18.130 -50.062 -29.161  1.00 84.93           C  
ATOM   1667  CG  PHE B 218      17.968 -51.522 -29.491  1.00 84.93           C  
ATOM   1668  CD1 PHE B 218      17.125 -51.927 -30.519  1.00 84.93           C  
ATOM   1669  CD2 PHE B 218      18.660 -52.489 -28.774  1.00 84.93           C  
ATOM   1670  CE1 PHE B 218      16.974 -53.277 -30.827  1.00 84.93           C  
ATOM   1671  CE2 PHE B 218      18.513 -53.839 -29.075  1.00 84.93           C  
ATOM   1672  CZ  PHE B 218      17.669 -54.232 -30.101  1.00 84.93           C  
ATOM   1673  N   GLU B 219      18.505 -48.066 -31.517  1.00 81.80           N  
ATOM   1674  CA  GLU B 219      18.283 -47.680 -32.907  1.00 81.80           C  
ATOM   1675  C   GLU B 219      19.595 -47.308 -33.593  1.00 81.80           C  
ATOM   1676  O   GLU B 219      19.782 -47.586 -34.778  1.00 81.80           O  
ATOM   1677  CB  GLU B 219      17.296 -46.513 -32.990  1.00 81.80           C  
ATOM   1678  CG  GLU B 219      15.850 -46.911 -32.731  1.00 81.80           C  
ATOM   1679  CD  GLU B 219      14.875 -45.753 -32.873  1.00 81.80           C  
ATOM   1680  OE1 GLU B 219      13.650 -45.998 -32.960  1.00 81.80           O  
ATOM   1681  OE2 GLU B 219      15.339 -44.591 -32.899  1.00 81.80           O  
ATOM   1682  N   MET B 220      20.473 -46.689 -32.857  1.00 83.09           N  
ATOM   1683  CA  MET B 220      21.784 -46.335 -33.393  1.00 83.09           C  
ATOM   1684  C   MET B 220      22.586 -47.585 -33.738  1.00 83.09           C  
ATOM   1685  O   MET B 220      23.190 -47.665 -34.809  1.00 83.09           O  
ATOM   1686  CB  MET B 220      22.560 -45.474 -32.395  1.00 83.09           C  
ATOM   1687  CG  MET B 220      22.081 -44.032 -32.328  1.00 83.09           C  
ATOM   1688  SD  MET B 220      23.145 -42.988 -31.258  1.00 83.09           S  
ATOM   1689  CE  MET B 220      22.430 -43.362 -29.632  1.00 83.09           C  
ATOM   1690  N   ILE B 221      22.495 -48.576 -32.940  1.00 82.73           N  
ATOM   1691  CA  ILE B 221      23.226 -49.820 -33.147  1.00 82.73           C  
ATOM   1692  C   ILE B 221      22.647 -50.565 -34.348  1.00 82.73           C  
ATOM   1693  O   ILE B 221      23.389 -51.008 -35.229  1.00 82.73           O  
ATOM   1694  CB  ILE B 221      23.186 -50.717 -31.889  1.00 82.73           C  
ATOM   1695  CG1 ILE B 221      23.952 -50.056 -30.738  1.00 82.73           C  
ATOM   1696  CG2 ILE B 221      23.752 -52.106 -32.198  1.00 82.73           C  
ATOM   1697  CD1 ILE B 221      23.807 -50.776 -29.404  1.00 82.73           C  
ATOM   1698  N   LEU B 222      21.377 -50.641 -34.399  1.00 80.73           N  
ATOM   1699  CA  LEU B 222      20.726 -51.354 -35.494  1.00 80.73           C  
ATOM   1700  C   LEU B 222      20.984 -50.656 -36.826  1.00 80.73           C  
ATOM   1701  O   LEU B 222      21.166 -51.316 -37.851  1.00 80.73           O  
ATOM   1702  CB  LEU B 222      19.219 -51.460 -35.243  1.00 80.73           C  
ATOM   1703  CG  LEU B 222      18.784 -52.399 -34.117  1.00 80.73           C  
ATOM   1704  CD1 LEU B 222      17.269 -52.352 -33.943  1.00 80.73           C  
ATOM   1705  CD2 LEU B 222      19.250 -53.824 -34.398  1.00 80.73           C  
ATOM   1706  N   SER B 223      20.967 -49.350 -36.809  1.00 77.49           N  
ATOM   1707  CA  SER B 223      21.237 -48.591 -38.026  1.00 77.49           C  
ATOM   1708  C   SER B 223      22.671 -48.797 -38.500  1.00 77.49           C  
ATOM   1709  O   SER B 223      22.922 -48.920 -39.700  1.00 77.49           O  
ATOM   1710  CB  SER B 223      20.975 -47.102 -37.799  1.00 77.49           C  
ATOM   1711  OG  SER B 223      19.596 -46.861 -37.574  1.00 77.49           O  
ATOM   1712  N   MET B 224      23.574 -48.914 -37.649  1.00 77.96           N  
ATOM   1713  CA  MET B 224      24.973 -49.138 -38.005  1.00 77.96           C  
ATOM   1714  C   MET B 224      25.184 -50.559 -38.515  1.00 77.96           C  
ATOM   1715  O   MET B 224      25.935 -50.775 -39.469  1.00 77.96           O  
ATOM   1716  CB  MET B 224      25.882 -48.873 -36.804  1.00 77.96           C  
ATOM   1717  CG  MET B 224      26.745 -47.631 -36.950  1.00 77.96           C  
ATOM   1718  SD  MET B 224      28.473 -47.905 -36.394  1.00 77.96           S  
ATOM   1719  CE  MET B 224      29.227 -46.337 -36.910  1.00 77.96           C  
ATOM   1720  N   VAL B 225      24.553 -51.525 -37.955  1.00 78.61           N  
ATOM   1721  CA  VAL B 225      24.667 -52.914 -38.390  1.00 78.61           C  
ATOM   1722  C   VAL B 225      24.075 -53.068 -39.790  1.00 78.61           C  
ATOM   1723  O   VAL B 225      24.637 -53.768 -40.635  1.00 78.61           O  
ATOM   1724  CB  VAL B 225      23.965 -53.876 -37.406  1.00 78.61           C  
ATOM   1725  CG1 VAL B 225      23.885 -55.285 -37.992  1.00 78.61           C  
ATOM   1726  CG2 VAL B 225      24.696 -53.894 -36.064  1.00 78.61           C  
ATOM   1727  N   LEU B 226      23.029 -52.420 -39.984  1.00 75.04           N  
ATOM   1728  CA  LEU B 226      22.395 -52.473 -41.297  1.00 75.04           C  
ATOM   1729  C   LEU B 226      23.252 -51.770 -42.344  1.00 75.04           C  
ATOM   1730  O   LEU B 226      23.373 -52.247 -43.475  1.00 75.04           O  
ATOM   1731  CB  LEU B 226      21.005 -51.836 -41.245  1.00 75.04           C  
ATOM   1732  CG  LEU B 226      20.124 -52.030 -42.480  1.00 75.04           C  
ATOM   1733  CD1 LEU B 226      19.580 -53.454 -42.526  1.00 75.04           C  
ATOM   1734  CD2 LEU B 226      18.984 -51.016 -42.491  1.00 75.04           C  
ATOM   1735  N   CYS B 227      23.801 -50.678 -41.976  1.00 73.43           N  
ATOM   1736  CA  CYS B 227      24.674 -49.944 -42.884  1.00 73.43           C  
ATOM   1737  C   CYS B 227      25.890 -50.780 -43.266  1.00 73.43           C  
ATOM   1738  O   CYS B 227      26.256 -50.851 -44.441  1.00 73.43           O  
ATOM   1739  CB  CYS B 227      25.128 -48.630 -42.247  1.00 73.43           C  
ATOM   1740  SG  CYS B 227      25.781 -47.435 -43.433  1.00 73.43           S  
ATOM   1741  N   CYS B 228      26.498 -51.463 -42.379  1.00 73.11           N  
ATOM   1742  CA  CYS B 228      27.663 -52.305 -42.625  1.00 73.11           C  
ATOM   1743  C   CYS B 228      27.279 -53.547 -43.420  1.00 73.11           C  
ATOM   1744  O   CYS B 228      28.046 -54.007 -44.268  1.00 73.11           O  
ATOM   1745  CB  CYS B 228      28.315 -52.716 -41.305  1.00 73.11           C  
ATOM   1746  SG  CYS B 228      29.141 -51.357 -40.448  1.00 73.11           S  
ATOM   1747  N   GLY B 229      26.129 -54.055 -43.125  1.00 72.19           N  
ATOM   1748  CA  GLY B 229      25.656 -55.202 -43.884  1.00 72.19           C  
ATOM   1749  C   GLY B 229      25.424 -54.893 -45.351  1.00 72.19           C  
ATOM   1750  O   GLY B 229      25.738 -55.708 -46.220  1.00 72.19           O  
ATOM   1751  N   ILE B 230      24.899 -53.768 -45.634  1.00 70.70           N  
ATOM   1752  CA  ILE B 230      24.658 -53.349 -47.011  1.00 70.70           C  
ATOM   1753  C   ILE B 230      25.990 -53.072 -47.706  1.00 70.70           C  
ATOM   1754  O   ILE B 230      26.170 -53.421 -48.875  1.00 70.70           O  
ATOM   1755  CB  ILE B 230      23.752 -52.098 -47.071  1.00 70.70           C  
ATOM   1756  CG1 ILE B 230      22.363 -52.419 -46.509  1.00 70.70           C  
ATOM   1757  CG2 ILE B 230      23.656 -51.569 -48.504  1.00 70.70           C  
ATOM   1758  CD1 ILE B 230      21.491 -51.192 -46.274  1.00 70.70           C  
ATOM   1759  N   ARG B 231      26.895 -52.461 -47.052  1.00 69.04           N  
ATOM   1760  CA  ARG B 231      28.205 -52.164 -47.623  1.00 69.04           C  
ATOM   1761  C   ARG B 231      28.956 -53.446 -47.964  1.00 69.04           C  
ATOM   1762  O   ARG B 231      29.601 -53.534 -49.011  1.00 69.04           O  
ATOM   1763  CB  ARG B 231      29.032 -51.312 -46.657  1.00 69.04           C  
ATOM   1764  CG  ARG B 231      30.299 -50.740 -47.272  1.00 69.04           C  
ATOM   1765  CD  ARG B 231      31.051 -49.853 -46.290  1.00 69.04           C  
ATOM   1766  NE  ARG B 231      32.438 -50.282 -46.128  1.00 69.04           N  
ATOM   1767  CZ  ARG B 231      33.326 -49.689 -45.335  1.00 69.04           C  
ATOM   1768  NH1 ARG B 231      32.990 -48.627 -44.614  1.00 69.04           N  
ATOM   1769  NH2 ARG B 231      34.562 -50.163 -45.263  1.00 69.04           N  
ATOM   1770  N   ASN B 232      28.847 -54.400 -47.050  1.00 66.84           N  
ATOM   1771  CA  ASN B 232      29.549 -55.660 -47.269  1.00 66.84           C  
ATOM   1772  C   ASN B 232      28.895 -56.483 -48.375  1.00 66.84           C  
ATOM   1773  O   ASN B 232      29.567 -57.260 -49.056  1.00 66.84           O  
ATOM   1774  CB  ASN B 232      29.614 -56.470 -45.972  1.00 66.84           C  
ATOM   1775  CG  ASN B 232      30.901 -57.260 -45.841  1.00 66.84           C  
ATOM   1776  ND2 ASN B 232      30.978 -58.102 -44.817  1.00 66.84           N  
ATOM   1777  OD1 ASN B 232      31.820 -57.114 -46.652  1.00 66.84           O  
ATOM   1778  N   SER B 233      27.618 -56.317 -48.470  1.00 62.97           N  
ATOM   1779  CA  SER B 233      26.939 -57.057 -49.530  1.00 62.97           C  
ATOM   1780  C   SER B 233      27.203 -56.433 -50.896  1.00 62.97           C  
ATOM   1781  O   SER B 233      27.048 -57.094 -51.926  1.00 62.97           O  
ATOM   1782  CB  SER B 233      25.434 -57.111 -49.266  1.00 62.97           C  
ATOM   1783  OG  SER B 233      24.864 -55.816 -49.344  1.00 62.97           O  
ATOM   1784  N   SER B 234      27.371 -55.131 -50.952  1.00 57.08           N  
ATOM   1785  CA  SER B 234      27.649 -54.498 -52.237  1.00 57.08           C  
ATOM   1786  C   SER B 234      29.057 -54.826 -52.722  1.00 57.08           C  
ATOM   1787  O   SER B 234      29.385 -54.601 -53.888  1.00 57.08           O  
ATOM   1788  CB  SER B 234      27.477 -52.981 -52.135  1.00 57.08           C  
ATOM   1789  OG  SER B 234      28.458 -52.419 -51.280  1.00 57.08           O  
ATOM   1790  N   VAL B 235      29.990 -55.052 -51.890  1.00 51.79           N  
ATOM   1791  CA  VAL B 235      31.341 -55.367 -52.340  1.00 51.79           C  
ATOM   1792  C   VAL B 235      31.386 -56.793 -52.885  1.00 51.79           C  
ATOM   1793  O   VAL B 235      32.181 -57.099 -53.776  1.00 51.79           O  
ATOM   1794  CB  VAL B 235      32.372 -55.199 -51.202  1.00 51.79           C  
ATOM   1795  CG1 VAL B 235      33.782 -55.519 -51.698  1.00 51.79           C  
ATOM   1796  CG2 VAL B 235      32.312 -53.782 -50.633  1.00 51.79           C  
ATOM   1797  N   TYR B 236      30.570 -57.733 -52.380  1.00 38.56           N  
ATOM   1798  CA  TYR B 236      30.636 -59.012 -53.080  1.00 38.56           C  
ATOM   1799  C   TYR B 236      29.656 -59.047 -54.246  1.00 38.56           C  
ATOM   1800  O   TYR B 236      28.579 -58.450 -54.177  1.00 38.56           O  
ATOM   1801  CB  TYR B 236      30.345 -60.168 -52.117  1.00 38.56           C  
ATOM   1802  CG  TYR B 236      31.488 -60.484 -51.184  1.00 38.56           C  
ATOM   1803  CD1 TYR B 236      32.565 -61.259 -51.608  1.00 38.56           C  
ATOM   1804  CD2 TYR B 236      31.495 -60.009 -49.877  1.00 38.56           C  
ATOM   1805  CE1 TYR B 236      33.620 -61.555 -50.752  1.00 38.56           C  
ATOM   1806  CE2 TYR B 236      32.545 -60.298 -49.012  1.00 38.56           C  
ATOM   1807  CZ  TYR B 236      33.601 -61.070 -49.457  1.00 38.56           C  
ATOM   1808  OH  TYR B 236      34.644 -61.360 -48.605  1.00 38.56           O  
TER   
ATOM   1809  N   CYS C   1      -1.366 -10.302   2.075  1.00 91.54           N  
ATOM   1810  CA  CYS C   1      -0.829  -9.338   3.029  1.00 91.54           C  
ATOM   1811  C   CYS C   1      -1.707  -9.254   4.272  1.00 91.54           C  
ATOM   1812  O   CYS C   1      -1.280  -8.735   5.305  1.00 91.54           O  
ATOM   1813  CB  CYS C   1      -0.706  -7.958   2.385  1.00 91.54           C  
ATOM   1814  SG  CYS C   1       0.953  -7.585   1.775  1.00 91.54           S  
ATOM   1815  N   VAL C   2      -2.901  -9.749   4.218  1.00 94.49           N  
ATOM   1816  CA  VAL C   2      -3.885  -9.569   5.281  1.00 94.49           C  
ATOM   1817  C   VAL C   2      -3.467 -10.368   6.512  1.00 94.49           C  
ATOM   1818  O   VAL C   2      -3.849 -10.033   7.636  1.00 94.49           O  
ATOM   1819  CB  VAL C   2      -5.299  -9.994   4.824  1.00 94.49           C  
ATOM   1820  CG1 VAL C   2      -5.870  -8.986   3.827  1.00 94.49           C  
ATOM   1821  CG2 VAL C   2      -5.263 -11.393   4.212  1.00 94.49           C  
ATOM   1822  N   ILE C   3      -2.683 -11.363   6.317  1.00 94.21           N  
ATOM   1823  CA  ILE C   3      -2.216 -12.216   7.405  1.00 94.21           C  
ATOM   1824  C   ILE C   3      -1.274 -11.426   8.312  1.00 94.21           C  
ATOM   1825  O   ILE C   3      -0.981 -11.849   9.433  1.00 94.21           O  
ATOM   1826  CB  ILE C   3      -1.508 -13.480   6.869  1.00 94.21           C  
ATOM   1827  CG1 ILE C   3      -1.512 -14.587   7.930  1.00 94.21           C  
ATOM   1828  CG2 ILE C   3      -0.079 -13.152   6.425  1.00 94.21           C  
ATOM   1829  CD1 ILE C   3      -1.615 -15.993   7.357  1.00 94.21           C  
ATOM   1830  N   CYS C   4      -0.742 -10.363   7.860  1.00 95.33           N  
ATOM   1831  CA  CYS C   4       0.150  -9.507   8.633  1.00 95.33           C  
ATOM   1832  C   CYS C   4      -0.620  -8.735   9.698  1.00 95.33           C  
ATOM   1833  O   CYS C   4      -0.020  -8.109  10.573  1.00 95.33           O  
ATOM   1834  CB  CYS C   4       0.886  -8.530   7.714  1.00 95.33           C  
ATOM   1835  SG  CYS C   4       1.946  -9.337   6.495  1.00 95.33           S  
ATOM   1836  N   ASP C   5      -1.861  -8.658   9.620  1.00 95.47           N  
ATOM   1837  CA  ASP C   5      -2.724  -8.063  10.636  1.00 95.47           C  
ATOM   1838  C   ASP C   5      -2.981  -9.042  11.779  1.00 95.47           C  
ATOM   1839  O   ASP C   5      -3.553 -10.114  11.569  1.00 95.47           O  
ATOM   1840  CB  ASP C   5      -4.050  -7.615  10.018  1.00 95.47           C  
ATOM   1841  CG  ASP C   5      -4.870  -6.737  10.947  1.00 95.47           C  
ATOM   1842  OD1 ASP C   5      -4.789  -6.914  12.182  1.00 95.47           O  
ATOM   1843  OD2 ASP C   5      -5.605  -5.863  10.440  1.00 95.47           O  
ATOM   1844  N   PRO C   6      -2.653  -8.709  12.976  1.00 95.50           N  
ATOM   1845  CA  PRO C   6      -2.865  -9.589  14.128  1.00 95.50           C  
ATOM   1846  C   PRO C   6      -4.330  -9.980  14.310  1.00 95.50           C  
ATOM   1847  O   PRO C   6      -4.624 -11.078  14.788  1.00 95.50           O  
ATOM   1848  CB  PRO C   6      -2.374  -8.748  15.309  1.00 95.50           C  
ATOM   1849  CG  PRO C   6      -1.442  -7.748  14.705  1.00 95.50           C  
ATOM   1850  CD  PRO C   6      -1.898  -7.457  13.304  1.00 95.50           C  
ATOM   1851  N   SER C   7      -5.226  -9.135  14.005  1.00 96.58           N  
ATOM   1852  CA  SER C   7      -6.650  -9.423  14.132  1.00 96.58           C  
ATOM   1853  C   SER C   7      -7.058 -10.593  13.243  1.00 96.58           C  
ATOM   1854  O   SER C   7      -7.918 -11.393  13.616  1.00 96.58           O  
ATOM   1855  CB  SER C   7      -7.481  -8.189  13.778  1.00 96.58           C  
ATOM   1856  OG  SER C   7      -7.152  -7.101  14.625  1.00 96.58           O  
ATOM   1857  N   VAL C   8      -6.489 -10.682  12.126  1.00 96.85           N  
ATOM   1858  CA  VAL C   8      -6.775 -11.773  11.200  1.00 96.85           C  
ATOM   1859  C   VAL C   8      -6.234 -13.085  11.765  1.00 96.85           C  
ATOM   1860  O   VAL C   8      -6.914 -14.112  11.727  1.00 96.85           O  
ATOM   1861  CB  VAL C   8      -6.172 -11.505   9.803  1.00 96.85           C  
ATOM   1862  CG1 VAL C   8      -6.306 -12.738   8.911  1.00 96.85           C  
ATOM   1863  CG2 VAL C   8      -6.846 -10.297   9.155  1.00 96.85           C  
ATOM   1864  N   VAL C   9      -5.074 -13.056  12.319  1.00 95.95           N  
ATOM   1865  CA  VAL C   9      -4.460 -14.234  12.923  1.00 95.95           C  
ATOM   1866  C   VAL C   9      -5.310 -14.716  14.096  1.00 95.95           C  
ATOM   1867  O   VAL C   9      -5.550 -15.917  14.244  1.00 95.95           O  
ATOM   1868  CB  VAL C   9      -3.017 -13.942  13.394  1.00 95.95           C  
ATOM   1869  CG1 VAL C   9      -2.419 -15.164  14.090  1.00 95.95           C  
ATOM   1870  CG2 VAL C   9      -2.147 -13.517  12.213  1.00 95.95           C  
ATOM   1871  N   LEU C  10      -5.763 -13.797  14.838  1.00 95.94           N  
ATOM   1872  CA  LEU C  10      -6.617 -14.118  15.976  1.00 95.94           C  
ATOM   1873  C   LEU C  10      -7.938 -14.721  15.513  1.00 95.94           C  
ATOM   1874  O   LEU C  10      -8.439 -15.669  16.122  1.00 95.94           O  
ATOM   1875  CB  LEU C  10      -6.882 -12.866  16.817  1.00 95.94           C  
ATOM   1876  CG  LEU C  10      -5.722 -12.375  17.686  1.00 95.94           C  
ATOM   1877  CD1 LEU C  10      -6.065 -11.030  18.317  1.00 95.94           C  
ATOM   1878  CD2 LEU C  10      -5.384 -13.404  18.759  1.00 95.94           C  
ATOM   1879  N   ALA C  11      -8.522 -14.163  14.502  1.00 96.21           N  
ATOM   1880  CA  ALA C  11      -9.779 -14.674  13.959  1.00 96.21           C  
ATOM   1881  C   ALA C  11      -9.612 -16.096  13.435  1.00 96.21           C  
ATOM   1882  O   ALA C  11     -10.511 -16.927  13.580  1.00 96.21           O  
ATOM   1883  CB  ALA C  11     -10.290 -13.757  12.851  1.00 96.21           C  
ATOM   1884  N   LEU C  12      -8.501 -16.389  12.828  1.00 95.96           N  
ATOM   1885  CA  LEU C  12      -8.222 -17.728  12.321  1.00 95.96           C  
ATOM   1886  C   LEU C  12      -8.046 -18.719  13.467  1.00 95.96           C  
ATOM   1887  O   LEU C  12      -8.502 -19.861  13.382  1.00 95.96           O  
ATOM   1888  CB  LEU C  12      -6.968 -17.719  11.442  1.00 95.96           C  
ATOM   1889  CG  LEU C  12      -7.073 -16.960  10.118  1.00 95.96           C  
ATOM   1890  CD1 LEU C  12      -5.757 -17.043   9.354  1.00 95.96           C  
ATOM   1891  CD2 LEU C  12      -8.222 -17.507   9.277  1.00 95.96           C  
ATOM   1892  N   LYS C  13      -7.432 -18.310  14.517  1.00 95.62           N  
ATOM   1893  CA  LYS C  13      -7.290 -19.147  15.705  1.00 95.62           C  
ATOM   1894  C   LYS C  13      -8.646 -19.431  16.344  1.00 95.62           C  
ATOM   1895  O   LYS C  13      -8.917 -20.556  16.768  1.00 95.62           O  
ATOM   1896  CB  LYS C  13      -6.360 -18.484  16.721  1.00 95.62           C  
ATOM   1897  CG  LYS C  13      -4.888 -18.528  16.336  1.00 95.62           C  
ATOM   1898  CD  LYS C  13      -4.005 -17.950  17.433  1.00 95.62           C  
ATOM   1899  CE  LYS C  13      -2.538 -17.942  17.026  1.00 95.62           C  
ATOM   1900  NZ  LYS C  13      -1.675 -17.322  18.075  1.00 95.62           N  
ATOM   1901  N   SER C  14      -9.417 -18.415  16.408  1.00 95.62           N  
ATOM   1902  CA  SER C  14     -10.764 -18.568  16.945  1.00 95.62           C  
ATOM   1903  C   SER C  14     -11.604 -19.498  16.076  1.00 95.62           C  
ATOM   1904  O   SER C  14     -12.403 -20.284  16.590  1.00 95.62           O  
ATOM   1905  CB  SER C  14     -11.452 -17.208  17.062  1.00 95.62           C  
ATOM   1906  OG  SER C  14     -12.786 -17.355  17.518  1.00 95.62           O  
ATOM   1907  N   LEU C  15     -11.467 -19.388  14.824  1.00 96.25           N  
ATOM   1908  CA  LEU C  15     -12.145 -20.287  13.896  1.00 96.25           C  
ATOM   1909  C   LEU C  15     -11.776 -21.739  14.178  1.00 96.25           C  
ATOM   1910  O   LEU C  15     -12.649 -22.610  14.212  1.00 96.25           O  
ATOM   1911  CB  LEU C  15     -11.791 -19.930  12.450  1.00 96.25           C  
ATOM   1912  CG  LEU C  15     -12.497 -20.739  11.360  1.00 96.25           C  
ATOM   1913  CD1 LEU C  15     -13.983 -20.401  11.327  1.00 96.25           C  
ATOM   1914  CD2 LEU C  15     -11.854 -20.480  10.001  1.00 96.25           C  
ATOM   1915  N   GLU C  16     -10.563 -22.013  14.445  1.00 95.57           N  
ATOM   1916  CA  GLU C  16     -10.053 -23.357  14.699  1.00 95.57           C  
ATOM   1917  C   GLU C  16     -10.497 -23.868  16.067  1.00 95.57           C  
ATOM   1918  O   GLU C  16     -11.023 -24.977  16.180  1.00 95.57           O  
ATOM   1919  CB  GLU C  16      -8.526 -23.381  14.598  1.00 95.57           C  
ATOM   1920  CG  GLU C  16      -7.915 -24.754  14.838  1.00 95.57           C  
ATOM   1921  CD  GLU C  16      -6.396 -24.754  14.770  1.00 95.57           C  
ATOM   1922  OE1 GLU C  16      -5.790 -25.850  14.746  1.00 95.57           O  
ATOM   1923  OE2 GLU C  16      -5.807 -23.651  14.743  1.00 95.57           O  
ATOM   1924  N   LYS C  17     -10.411 -23.101  17.111  1.00 94.77           N  
ATOM   1925  CA  LYS C  17     -10.624 -23.525  18.492  1.00 94.77           C  
ATOM   1926  C   LYS C  17     -12.104 -23.467  18.863  1.00 94.77           C  
ATOM   1927  O   LYS C  17     -12.614 -24.357  19.547  1.00 94.77           O  
ATOM   1928  CB  LYS C  17      -9.810 -22.658  19.453  1.00 94.77           C  
ATOM   1929  CG  LYS C  17      -8.307 -22.888  19.370  1.00 94.77           C  
ATOM   1930  CD  LYS C  17      -7.579 -22.249  20.545  1.00 94.77           C  
ATOM   1931  CE  LYS C  17      -6.082 -22.525  20.495  1.00 94.77           C  
ATOM   1932  NZ  LYS C  17      -5.375 -21.964  21.684  1.00 94.77           N  
ATOM   1933  N   ASP C  18     -12.760 -22.504  18.339  1.00 94.98           N  
ATOM   1934  CA  ASP C  18     -14.109 -22.239  18.830  1.00 94.98           C  
ATOM   1935  C   ASP C  18     -15.161 -22.701  17.824  1.00 94.98           C  
ATOM   1936  O   ASP C  18     -16.183 -23.276  18.206  1.00 94.98           O  
ATOM   1937  CB  ASP C  18     -14.287 -20.751  19.132  1.00 94.98           C  
ATOM   1938  CG  ASP C  18     -13.304 -20.232  20.166  1.00 94.98           C  
ATOM   1939  OD1 ASP C  18     -12.906 -21.001  21.068  1.00 94.98           O  
ATOM   1940  OD2 ASP C  18     -12.927 -19.044  20.082  1.00 94.98           O  
ATOM   1941  N   TYR C  19     -14.971 -22.522  16.607  1.00 95.03           N  
ATOM   1942  CA  TYR C  19     -16.021 -22.747  15.621  1.00 95.03           C  
ATOM   1943  C   TYR C  19     -15.921 -24.146  15.027  1.00 95.03           C  
ATOM   1944  O   TYR C  19     -16.929 -24.848  14.904  1.00 95.03           O  
ATOM   1945  CB  TYR C  19     -15.942 -21.700  14.505  1.00 95.03           C  
ATOM   1946  CG  TYR C  19     -17.198 -21.605  13.672  1.00 95.03           C  
ATOM   1947  CD1 TYR C  19     -17.271 -22.203  12.416  1.00 95.03           C  
ATOM   1948  CD2 TYR C  19     -18.314 -20.918  14.140  1.00 95.03           C  
ATOM   1949  CE1 TYR C  19     -18.425 -22.117  11.645  1.00 95.03           C  
ATOM   1950  CE2 TYR C  19     -19.474 -20.826  13.377  1.00 95.03           C  
ATOM   1951  CZ  TYR C  19     -19.519 -21.428  12.133  1.00 95.03           C  
ATOM   1952  OH  TYR C  19     -20.664 -21.340  11.373  1.00 95.03           O  
ATOM   1953  N   LEU C  20     -14.821 -24.625  14.712  1.00 94.14           N  
ATOM   1954  CA  LEU C  20     -14.620 -25.878  13.991  1.00 94.14           C  
ATOM   1955  C   LEU C  20     -15.140 -27.060  14.802  1.00 94.14           C  
ATOM   1956  O   LEU C  20     -15.813 -27.940  14.261  1.00 94.14           O  
ATOM   1957  CB  LEU C  20     -13.137 -26.078  13.668  1.00 94.14           C  
ATOM   1958  CG  LEU C  20     -12.578 -25.251  12.509  1.00 94.14           C  
ATOM   1959  CD1 LEU C  20     -11.182 -25.739  12.135  1.00 94.14           C  
ATOM   1960  CD2 LEU C  20     -13.513 -25.317  11.305  1.00 94.14           C  
ATOM   1961  N   PRO C  21     -14.855 -27.277  16.104  1.00 93.38           N  
ATOM   1962  CA  PRO C  21     -15.294 -28.445  16.871  1.00 93.38           C  
ATOM   1963  C   PRO C  21     -16.804 -28.661  16.802  1.00 93.38           C  
ATOM   1964  O   PRO C  21     -17.266 -29.806  16.756  1.00 93.38           O  
ATOM   1965  CB  PRO C  21     -14.854 -28.115  18.299  1.00 93.38           C  
ATOM   1966  CG  PRO C  21     -13.655 -27.236  18.136  1.00 93.38           C  
ATOM   1967  CD  PRO C  21     -13.869 -26.355  16.938  1.00 93.38           C  
ATOM   1968  N   GLY C  22     -17.613 -27.688  16.569  1.00 93.29           N  
ATOM   1969  CA  GLY C  22     -19.062 -27.819  16.536  1.00 93.29           C  
ATOM   1970  C   GLY C  22     -19.633 -27.783  15.132  1.00 93.29           C  
ATOM   1971  O   GLY C  22     -20.831 -27.998  14.938  1.00 93.29           O  
ATOM   1972  N   HIS C  23     -18.816 -27.582  14.126  1.00 94.19           N  
ATOM   1973  CA  HIS C  23     -19.391 -27.294  12.817  1.00 94.19           C  
ATOM   1974  C   HIS C  23     -18.737 -28.140  11.729  1.00 94.19           C  
ATOM   1975  O   HIS C  23     -19.142 -28.085  10.566  1.00 94.19           O  
ATOM   1976  CB  HIS C  23     -19.247 -25.809  12.483  1.00 94.19           C  
ATOM   1977  CG  HIS C  23     -20.017 -24.911  13.400  1.00 94.19           C  
ATOM   1978  CD2 HIS C  23     -21.193 -24.263  13.229  1.00 94.19           C  
ATOM   1979  ND1 HIS C  23     -19.580 -24.590  14.666  1.00 94.19           N  
ATOM   1980  CE1 HIS C  23     -20.459 -23.783  15.238  1.00 94.19           C  
ATOM   1981  NE2 HIS C  23     -21.447 -23.569  14.386  1.00 94.19           N  
ATOM   1982  N   LEU C  24     -17.695 -28.893  12.065  1.00 90.83           N  
ATOM   1983  CA  LEU C  24     -16.997 -29.777  11.137  1.00 90.83           C  
ATOM   1984  C   LEU C  24     -16.460 -31.008  11.859  1.00 90.83           C  
ATOM   1985  O   LEU C  24     -16.197 -30.962  13.062  1.00 90.83           O  
ATOM   1986  CB  LEU C  24     -15.849 -29.033  10.448  1.00 90.83           C  
ATOM   1987  CG  LEU C  24     -15.282 -29.682   9.185  1.00 90.83           C  
ATOM   1988  CD1 LEU C  24     -16.309 -29.636   8.059  1.00 90.83           C  
ATOM   1989  CD2 LEU C  24     -13.988 -28.993   8.764  1.00 90.83           C  
ATOM   1990  N   ASP C  25     -16.384 -32.109  11.172  1.00 90.32           N  
ATOM   1991  CA  ASP C  25     -15.847 -33.353  11.716  1.00 90.32           C  
ATOM   1992  C   ASP C  25     -14.382 -33.191  12.116  1.00 90.32           C  
ATOM   1993  O   ASP C  25     -13.604 -32.563  11.396  1.00 90.32           O  
ATOM   1994  CB  ASP C  25     -15.993 -34.489  10.702  1.00 90.32           C  
ATOM   1995  CG  ASP C  25     -17.420 -34.996  10.581  1.00 90.32           C  
ATOM   1996  OD1 ASP C  25     -18.177 -34.930  11.573  1.00 90.32           O  
ATOM   1997  OD2 ASP C  25     -17.788 -35.471   9.484  1.00 90.32           O  
ATOM   1998  N   ALA C  26     -13.959 -33.711  13.208  1.00 90.32           N  
ATOM   1999  CA  ALA C  26     -12.630 -33.571  13.798  1.00 90.32           C  
ATOM   2000  C   ALA C  26     -11.552 -34.083  12.849  1.00 90.32           C  
ATOM   2001  O   ALA C  26     -10.429 -33.571  12.839  1.00 90.32           O  
ATOM   2002  CB  ALA C  26     -12.558 -34.314  15.130  1.00 90.32           C  
ATOM   2003  N   LYS C  27     -11.961 -34.989  12.040  1.00 87.16           N  
ATOM   2004  CA  LYS C  27     -10.997 -35.581  11.117  1.00 87.16           C  
ATOM   2005  C   LYS C  27     -10.539 -34.567  10.074  1.00 87.16           C  
ATOM   2006  O   LYS C  27      -9.462 -34.711   9.491  1.00 87.16           O  
ATOM   2007  CB  LYS C  27     -11.597 -36.807  10.428  1.00 87.16           C  
ATOM   2008  CG  LYS C  27     -12.851 -36.510   9.618  1.00 87.16           C  
ATOM   2009  CD  LYS C  27     -13.427 -37.776   8.996  1.00 87.16           C  
ATOM   2010  CE  LYS C  27     -14.672 -37.478   8.172  1.00 87.16           C  
ATOM   2011  NZ  LYS C  27     -15.184 -38.699   7.481  1.00 87.16           N  
ATOM   2012  N   HIS C  28     -11.345 -33.562   9.846  1.00 85.98           N  
ATOM   2013  CA  HIS C  28     -11.075 -32.599   8.783  1.00 85.98           C  
ATOM   2014  C   HIS C  28     -10.516 -31.298   9.347  1.00 85.98           C  
ATOM   2015  O   HIS C  28     -10.194 -30.377   8.593  1.00 85.98           O  
ATOM   2016  CB  HIS C  28     -12.346 -32.320   7.978  1.00 85.98           C  
ATOM   2017  CG  HIS C  28     -12.888 -33.524   7.275  1.00 85.98           C  
ATOM   2018  CD2 HIS C  28     -14.105 -34.113   7.331  1.00 85.98           C  
ATOM   2019  ND1 HIS C  28     -12.140 -34.268   6.389  1.00 85.98           N  
ATOM   2020  CE1 HIS C  28     -12.877 -35.265   5.929  1.00 85.98           C  
ATOM   2021  NE2 HIS C  28     -14.073 -35.193   6.486  1.00 85.98           N  
ATOM   2022  N   HIS C  29     -10.375 -31.182  10.662  1.00 89.59           N  
ATOM   2023  CA  HIS C  29      -9.990 -29.926  11.294  1.00 89.59           C  
ATOM   2024  C   HIS C  29      -8.601 -29.485  10.842  1.00 89.59           C  
ATOM   2025  O   HIS C  29      -8.424 -28.356  10.379  1.00 89.59           O  
ATOM   2026  CB  HIS C  29     -10.027 -30.060  12.817  1.00 89.59           C  
ATOM   2027  CG  HIS C  29     -11.411 -30.120  13.381  1.00 89.59           C  
ATOM   2028  CD2 HIS C  29     -12.608 -30.316  12.779  1.00 89.59           C  
ATOM   2029  ND1 HIS C  29     -11.675 -29.965  14.724  1.00 89.59           N  
ATOM   2030  CE1 HIS C  29     -12.979 -30.063  14.925  1.00 89.59           C  
ATOM   2031  NE2 HIS C  29     -13.568 -30.277  13.761  1.00 89.59           N  
ATOM   2032  N   LYS C  30      -7.651 -30.360  10.939  1.00 88.90           N  
ATOM   2033  CA  LYS C  30      -6.267 -30.040  10.606  1.00 88.90           C  
ATOM   2034  C   LYS C  30      -6.120 -29.704   9.125  1.00 88.90           C  
ATOM   2035  O   LYS C  30      -5.525 -28.684   8.771  1.00 88.90           O  
ATOM   2036  CB  LYS C  30      -5.343 -31.204  10.973  1.00 88.90           C  
ATOM   2037  CG  LYS C  30      -3.862 -30.882  10.846  1.00 88.90           C  
ATOM   2038  CD  LYS C  30      -2.996 -32.059  11.273  1.00 88.90           C  
ATOM   2039  CE  LYS C  30      -1.513 -31.755  11.104  1.00 88.90           C  
ATOM   2040  NZ  LYS C  30      -0.659 -32.911  11.511  1.00 88.90           N  
ATOM   2041  N   ALA C  31      -6.716 -30.503   8.342  1.00 84.08           N  
ATOM   2042  CA  ALA C  31      -6.643 -30.286   6.899  1.00 84.08           C  
ATOM   2043  C   ALA C  31      -7.346 -28.992   6.503  1.00 84.08           C  
ATOM   2044  O   ALA C  31      -6.860 -28.250   5.645  1.00 84.08           O  
ATOM   2045  CB  ALA C  31      -7.253 -31.470   6.152  1.00 84.08           C  
ATOM   2046  N   MET C  32      -8.450 -28.711   7.083  1.00 86.97           N  
ATOM   2047  CA  MET C  32      -9.219 -27.499   6.816  1.00 86.97           C  
ATOM   2048  C   MET C  32      -8.413 -26.253   7.169  1.00 86.97           C  
ATOM   2049  O   MET C  32      -8.305 -25.329   6.362  1.00 86.97           O  
ATOM   2050  CB  MET C  32     -10.533 -27.511   7.600  1.00 86.97           C  
ATOM   2051  CG  MET C  32     -11.397 -26.282   7.367  1.00 86.97           C  
ATOM   2052  SD  MET C  32     -12.149 -26.257   5.694  1.00 86.97           S  
ATOM   2053  CE  MET C  32     -12.919 -24.614   5.713  1.00 86.97           C  
ATOM   2054  N   MET C  33      -7.832 -26.301   8.279  1.00 91.35           N  
ATOM   2055  CA  MET C  33      -7.099 -25.128   8.746  1.00 91.35           C  
ATOM   2056  C   MET C  33      -5.839 -24.907   7.917  1.00 91.35           C  
ATOM   2057  O   MET C  33      -5.449 -23.766   7.665  1.00 91.35           O  
ATOM   2058  CB  MET C  33      -6.732 -25.276  10.225  1.00 91.35           C  
ATOM   2059  CG  MET C  33      -7.913 -25.114  11.169  1.00 91.35           C  
ATOM   2060  SD  MET C  33      -8.878 -23.590  10.831  1.00 91.35           S  
ATOM   2061  CE  MET C  33      -7.590 -22.335  11.073  1.00 91.35           C  
ATOM   2062  N   GLU C  34      -5.197 -25.913   7.557  1.00 87.57           N  
ATOM   2063  CA  GLU C  34      -4.040 -25.796   6.673  1.00 87.57           C  
ATOM   2064  C   GLU C  34      -4.421 -25.135   5.351  1.00 87.57           C  
ATOM   2065  O   GLU C  34      -3.702 -24.263   4.857  1.00 87.57           O  
ATOM   2066  CB  GLU C  34      -3.420 -27.172   6.415  1.00 87.57           C  
ATOM   2067  CG  GLU C  34      -2.591 -27.701   7.577  1.00 87.57           C  
ATOM   2068  CD  GLU C  34      -2.047 -29.100   7.336  1.00 87.57           C  
ATOM   2069  OE1 GLU C  34      -1.344 -29.638   8.222  1.00 87.57           O  
ATOM   2070  OE2 GLU C  34      -2.324 -29.663   6.254  1.00 87.57           O  
ATOM   2071  N   ARG C  35      -5.528 -25.467   4.853  1.00 84.34           N  
ATOM   2072  CA  ARG C  35      -6.000 -24.914   3.588  1.00 84.34           C  
ATOM   2073  C   ARG C  35      -6.438 -23.462   3.753  1.00 84.34           C  
ATOM   2074  O   ARG C  35      -6.195 -22.631   2.876  1.00 84.34           O  
ATOM   2075  CB  ARG C  35      -7.155 -25.749   3.032  1.00 84.34           C  
ATOM   2076  CG  ARG C  35      -6.721 -27.078   2.432  1.00 84.34           C  
ATOM   2077  CD  ARG C  35      -7.856 -27.751   1.674  1.00 84.34           C  
ATOM   2078  NE  ARG C  35      -7.424 -29.000   1.054  1.00 84.34           N  
ATOM   2079  CZ  ARG C  35      -8.211 -29.809   0.350  1.00 84.34           C  
ATOM   2080  NH1 ARG C  35      -9.492 -29.515   0.163  1.00 84.34           N  
ATOM   2081  NH2 ARG C  35      -7.713 -30.922  -0.170  1.00 84.34           N  
ATOM   2082  N   VAL C  36      -7.099 -23.249   4.801  1.00 90.27           N  
ATOM   2083  CA  VAL C  36      -7.540 -21.888   5.087  1.00 90.27           C  
ATOM   2084  C   VAL C  36      -6.327 -20.973   5.242  1.00 90.27           C  
ATOM   2085  O   VAL C  36      -6.283 -19.887   4.660  1.00 90.27           O  
ATOM   2086  CB  VAL C  36      -8.416 -21.831   6.359  1.00 90.27           C  
ATOM   2087  CG1 VAL C  36      -8.622 -20.385   6.808  1.00 90.27           C  
ATOM   2088  CG2 VAL C  36      -9.760 -22.514   6.111  1.00 90.27           C  
ATOM   2089  N   GLU C  37      -5.355 -21.390   5.967  1.00 90.66           N  
ATOM   2090  CA  GLU C  37      -4.137 -20.611   6.175  1.00 90.66           C  
ATOM   2091  C   GLU C  37      -3.396 -20.385   4.860  1.00 90.66           C  
ATOM   2092  O   GLU C  37      -2.904 -19.285   4.601  1.00 90.66           O  
ATOM   2093  CB  GLU C  37      -3.218 -21.308   7.183  1.00 90.66           C  
ATOM   2094  CG  GLU C  37      -3.693 -21.199   8.624  1.00 90.66           C  
ATOM   2095  CD  GLU C  37      -2.743 -21.846   9.620  1.00 90.66           C  
ATOM   2096  OE1 GLU C  37      -3.024 -21.810  10.839  1.00 90.66           O  
ATOM   2097  OE2 GLU C  37      -1.709 -22.394   9.175  1.00 90.66           O  
ATOM   2098  N   ASN C  38      -3.351 -21.395   4.113  1.00 84.50           N  
ATOM   2099  CA  ASN C  38      -2.716 -21.263   2.806  1.00 84.50           C  
ATOM   2100  C   ASN C  38      -3.487 -20.304   1.903  1.00 84.50           C  
ATOM   2101  O   ASN C  38      -2.886 -19.533   1.154  1.00 84.50           O  
ATOM   2102  CB  ASN C  38      -2.578 -22.631   2.135  1.00 84.50           C  
ATOM   2103  CG  ASN C  38      -1.498 -23.485   2.767  1.00 84.50           C  
ATOM   2104  ND2 ASN C  38      -1.549 -24.788   2.516  1.00 84.50           N  
ATOM   2105  OD1 ASN C  38      -0.624 -22.979   3.477  1.00 84.50           O  
ATOM   2106  N   ALA C  39      -4.729 -20.385   1.919  1.00 86.69           N  
ATOM   2107  CA  ALA C  39      -5.571 -19.496   1.122  1.00 86.69           C  
ATOM   2108  C   ALA C  39      -5.377 -18.040   1.537  1.00 86.69           C  
ATOM   2109  O   ALA C  39      -5.315 -17.148   0.688  1.00 86.69           O  
ATOM   2110  CB  ALA C  39      -7.039 -19.893   1.255  1.00 86.69           C  
ATOM   2111  N   VAL C  40      -5.298 -17.818   2.798  1.00 91.40           N  
ATOM   2112  CA  VAL C  40      -5.116 -16.466   3.319  1.00 91.40           C  
ATOM   2113  C   VAL C  40      -3.712 -15.968   2.985  1.00 91.40           C  
ATOM   2114  O   VAL C  40      -3.528 -14.798   2.639  1.00 91.40           O  
ATOM   2115  CB  VAL C  40      -5.353 -16.410   4.845  1.00 91.40           C  
ATOM   2116  CG1 VAL C  40      -4.989 -15.032   5.396  1.00 91.40           C  
ATOM   2117  CG2 VAL C  40      -6.805 -16.752   5.172  1.00 91.40           C  
ATOM   2118  N   LYS C  41      -2.753 -16.821   3.112  1.00 87.36           N  
ATOM   2119  CA  LYS C  41      -1.385 -16.474   2.736  1.00 87.36           C  
ATOM   2120  C   LYS C  41      -1.288 -16.162   1.245  1.00 87.36           C  
ATOM   2121  O   LYS C  41      -0.480 -15.327   0.833  1.00 87.36           O  
ATOM   2122  CB  LYS C  41      -0.425 -17.608   3.098  1.00 87.36           C  
ATOM   2123  CG  LYS C  41      -0.042 -17.649   4.569  1.00 87.36           C  
ATOM   2124  CD  LYS C  41       0.876 -18.826   4.876  1.00 87.36           C  
ATOM   2125  CE  LYS C  41       1.136 -18.959   6.371  1.00 87.36           C  
ATOM   2126  NZ  LYS C  41       1.944 -20.175   6.686  1.00 87.36           N  
ATOM   2127  N   ASP C  42      -2.125 -16.752   0.492  1.00 83.82           N  
ATOM   2128  CA  ASP C  42      -2.140 -16.582  -0.958  1.00 83.82           C  
ATOM   2129  C   ASP C  42      -2.612 -15.181  -1.341  1.00 83.82           C  
ATOM   2130  O   ASP C  42      -2.536 -14.792  -2.508  1.00 83.82           O  
ATOM   2131  CB  ASP C  42      -3.033 -17.635  -1.614  1.00 83.82           C  
ATOM   2132  CG  ASP C  42      -2.768 -17.797  -3.100  1.00 83.82           C  
ATOM   2133  OD1 ASP C  42      -1.587 -17.819  -3.511  1.00 83.82           O  
ATOM   2134  OD2 ASP C  42      -3.749 -17.899  -3.870  1.00 83.82           O  
ATOM   2135  N   PHE C  43      -3.099 -14.442  -0.436  1.00 86.86           N  
ATOM   2136  CA  PHE C  43      -3.500 -13.060  -0.675  1.00 86.86           C  
ATOM   2137  C   PHE C  43      -2.310 -12.222  -1.125  1.00 86.86           C  
ATOM   2138  O   PHE C  43      -2.484 -11.128  -1.667  1.00 86.86           O  
ATOM   2139  CB  PHE C  43      -4.122 -12.454   0.587  1.00 86.86           C  
ATOM   2140  CG  PHE C  43      -5.589 -12.751   0.745  1.00 86.86           C  
ATOM   2141  CD1 PHE C  43      -6.479 -11.752   1.116  1.00 86.86           C  
ATOM   2142  CD2 PHE C  43      -6.078 -14.032   0.521  1.00 86.86           C  
ATOM   2143  CE1 PHE C  43      -7.838 -12.024   1.262  1.00 86.86           C  
ATOM   2144  CE2 PHE C  43      -7.434 -14.312   0.665  1.00 86.86           C  
ATOM   2145  CZ  PHE C  43      -8.312 -13.306   1.036  1.00 86.86           C  
ATOM   2146  N   GLN C  44      -1.169 -12.705  -0.821  1.00 82.52           N  
ATOM   2147  CA  GLN C  44       0.044 -11.994  -1.213  1.00 82.52           C  
ATOM   2148  C   GLN C  44       0.394 -12.268  -2.673  1.00 82.52           C  
ATOM   2149  O   GLN C  44       1.155 -11.516  -3.285  1.00 82.52           O  
ATOM   2150  CB  GLN C  44       1.214 -12.390  -0.310  1.00 82.52           C  
ATOM   2151  CG  GLN C  44       1.582 -13.864  -0.392  1.00 82.52           C  
ATOM   2152  CD  GLN C  44       2.731 -14.235   0.528  1.00 82.52           C  
ATOM   2153  NE2 GLN C  44       2.787 -15.500   0.928  1.00 82.52           N  
ATOM   2154  OE1 GLN C  44       3.563 -13.390   0.875  1.00 82.52           O  
ATOM   2155  N   GLU C  45      -0.118 -13.318  -3.201  1.00 79.05           N  
ATOM   2156  CA  GLU C  45       0.154 -13.672  -4.592  1.00 79.05           C  
ATOM   2157  C   GLU C  45      -0.888 -13.068  -5.528  1.00 79.05           C  
ATOM   2158  O   GLU C  45      -1.797 -13.763  -5.985  1.00 79.05           O  
ATOM   2159  CB  GLU C  45       0.195 -15.193  -4.761  1.00 79.05           C  
ATOM   2160  CG  GLU C  45       1.266 -15.877  -3.924  1.00 79.05           C  
ATOM   2161  CD  GLU C  45       2.678 -15.609  -4.422  1.00 79.05           C  
ATOM   2162  OE1 GLU C  45       3.646 -15.890  -3.680  1.00 79.05           O  
ATOM   2163  OE2 GLU C  45       2.816 -15.113  -5.562  1.00 79.05           O  
ATOM   2164  N   LEU C  46      -0.709 -11.883  -5.810  1.00 76.99           N  
ATOM   2165  CA  LEU C  46      -1.652 -11.128  -6.628  1.00 76.99           C  
ATOM   2166  C   LEU C  46      -1.097 -10.904  -8.030  1.00 76.99           C  
ATOM   2167  O   LEU C  46       0.111 -10.729  -8.204  1.00 76.99           O  
ATOM   2168  CB  LEU C  46      -1.972  -9.782  -5.972  1.00 76.99           C  
ATOM   2169  CG  LEU C  46      -2.618  -9.839  -4.586  1.00 76.99           C  
ATOM   2170  CD1 LEU C  46      -2.632  -8.452  -3.951  1.00 76.99           C  
ATOM   2171  CD2 LEU C  46      -4.030 -10.405  -4.679  1.00 76.99           C  
ATOM   2172  N   SER C  47      -1.742 -11.241  -9.027  1.00 69.61           N  
ATOM   2173  CA  SER C  47      -1.439 -10.843 -10.398  1.00 69.61           C  
ATOM   2174  C   SER C  47      -2.255  -9.623 -10.813  1.00 69.61           C  
ATOM   2175  O   SER C  47      -3.454  -9.731 -11.073  1.00 69.61           O  
ATOM   2176  CB  SER C  47      -1.708 -11.999 -11.364  1.00 69.61           C  
ATOM   2177  OG  SER C  47      -3.051 -12.440 -11.259  1.00 69.61           O  
ATOM   2178  N   LEU C  48      -1.538  -8.535 -10.761  1.00 64.53           N  
ATOM   2179  CA  LEU C  48      -2.234  -7.307 -11.129  1.00 64.53           C  
ATOM   2180  C   LEU C  48      -2.174  -7.078 -12.635  1.00 64.53           C  
ATOM   2181  O   LEU C  48      -1.203  -7.465 -13.289  1.00 64.53           O  
ATOM   2182  CB  LEU C  48      -1.628  -6.107 -10.395  1.00 64.53           C  
ATOM   2183  CG  LEU C  48      -1.662  -6.160  -8.866  1.00 64.53           C  
ATOM   2184  CD1 LEU C  48      -0.712  -5.120  -8.279  1.00 64.53           C  
ATOM   2185  CD2 LEU C  48      -3.082  -5.945  -8.355  1.00 64.53           C  
ATOM   2186  N   ASN C  49      -3.229  -7.063 -13.365  1.00 58.08           N  
ATOM   2187  CA  ASN C  49      -3.400  -6.932 -14.808  1.00 58.08           C  
ATOM   2188  C   ASN C  49      -2.422  -5.921 -15.399  1.00 58.08           C  
ATOM   2189  O   ASN C  49      -1.758  -6.204 -16.398  1.00 58.08           O  
ATOM   2190  CB  ASN C  49      -4.840  -6.539 -15.145  1.00 58.08           C  
ATOM   2191  CG  ASN C  49      -5.817  -7.682 -14.953  1.00 58.08           C  
ATOM   2192  ND2 ASN C  49      -7.108  -7.375 -15.007  1.00 58.08           N  
ATOM   2193  OD1 ASN C  49      -5.416  -8.833 -14.756  1.00 58.08           O  
ATOM   2194  N   GLU C  50      -2.321  -4.594 -14.913  1.00 53.12           N  
ATOM   2195  CA  GLU C  50      -1.640  -3.494 -15.587  1.00 53.12           C  
ATOM   2196  C   GLU C  50      -0.222  -3.311 -15.052  1.00 53.12           C  
ATOM   2197  O   GLU C  50       0.718  -3.116 -15.824  1.00 53.12           O  
ATOM   2198  CB  GLU C  50      -2.433  -2.193 -15.430  1.00 53.12           C  
ATOM   2199  CG  GLU C  50      -3.713  -2.151 -16.251  1.00 53.12           C  
ATOM   2200  CD  GLU C  50      -4.465  -0.835 -16.123  1.00 53.12           C  
ATOM   2201  OE1 GLU C  50      -5.507  -0.664 -16.795  1.00 53.12           O  
ATOM   2202  OE2 GLU C  50      -4.007   0.031 -15.345  1.00 53.12           O  
ATOM   2203  N   ASP C  51      -0.151  -3.365 -13.764  1.00 60.44           N  
ATOM   2204  CA  ASP C  51       1.125  -3.059 -13.122  1.00 60.44           C  
ATOM   2205  C   ASP C  51       1.646  -4.260 -12.335  1.00 60.44           C  
ATOM   2206  O   ASP C  51       0.864  -5.107 -11.895  1.00 60.44           O  
ATOM   2207  CB  ASP C  51       0.983  -1.847 -12.199  1.00 60.44           C  
ATOM   2208  CG  ASP C  51       0.756  -0.550 -12.955  1.00 60.44           C  
ATOM   2209  OD1 ASP C  51       1.044  -0.494 -14.170  1.00 60.44           O  
ATOM   2210  OD2 ASP C  51       0.287   0.426 -12.330  1.00 60.44           O  
ATOM   2211  N   ALA C  52       2.923  -4.488 -12.444  1.00 70.18           N  
ATOM   2212  CA  ALA C  52       3.564  -5.526 -11.641  1.00 70.18           C  
ATOM   2213  C   ALA C  52       3.302  -5.308 -10.153  1.00 70.18           C  
ATOM   2214  O   ALA C  52       3.352  -4.177  -9.667  1.00 70.18           O  
ATOM   2215  CB  ALA C  52       5.065  -5.560 -11.914  1.00 70.18           C  
ATOM   2216  N   TYR C  53       2.777  -6.195  -9.482  1.00 77.75           N  
ATOM   2217  CA  TYR C  53       2.555  -6.167  -8.041  1.00 77.75           C  
ATOM   2218  C   TYR C  53       3.868  -5.970  -7.291  1.00 77.75           C  
ATOM   2219  O   TYR C  53       4.808  -6.750  -7.460  1.00 77.75           O  
ATOM   2220  CB  TYR C  53       1.876  -7.458  -7.576  1.00 77.75           C  
ATOM   2221  CG  TYR C  53       1.711  -7.551  -6.078  1.00 77.75           C  
ATOM   2222  CD1 TYR C  53       2.261  -8.613  -5.361  1.00 77.75           C  
ATOM   2223  CD2 TYR C  53       1.005  -6.579  -5.376  1.00 77.75           C  
ATOM   2224  CE1 TYR C  53       2.109  -8.704  -3.982  1.00 77.75           C  
ATOM   2225  CE2 TYR C  53       0.848  -6.661  -3.996  1.00 77.75           C  
ATOM   2226  CZ  TYR C  53       1.403  -7.724  -3.309  1.00 77.75           C  
ATOM   2227  OH  TYR C  53       1.249  -7.810  -1.943  1.00 77.75           O  
ATOM   2228  N   MET C  54       4.034  -4.941  -6.526  1.00 82.97           N  
ATOM   2229  CA  MET C  54       5.256  -4.561  -5.823  1.00 82.97           C  
ATOM   2230  C   MET C  54       5.413  -5.360  -4.534  1.00 82.97           C  
ATOM   2231  O   MET C  54       6.510  -5.442  -3.978  1.00 82.97           O  
ATOM   2232  CB  MET C  54       5.255  -3.064  -5.514  1.00 82.97           C  
ATOM   2233  CG  MET C  54       5.333  -2.181  -6.750  1.00 82.97           C  
ATOM   2234  SD  MET C  54       5.482  -0.401  -6.334  1.00 82.97           S  
ATOM   2235  CE  MET C  54       3.766  -0.034  -5.877  1.00 82.97           C  
ATOM   2236  N   GLY C  55       4.201  -5.926  -4.046  1.00 89.08           N  
ATOM   2237  CA  GLY C  55       4.276  -6.733  -2.838  1.00 89.08           C  
ATOM   2238  C   GLY C  55       4.270  -5.906  -1.566  1.00 89.08           C  
ATOM   2239  O   GLY C  55       4.788  -6.339  -0.535  1.00 89.08           O  
ATOM   2240  N   VAL C  56       3.820  -4.683  -1.699  1.00 93.32           N  
ATOM   2241  CA  VAL C  56       3.771  -3.799  -0.539  1.00 93.32           C  
ATOM   2242  C   VAL C  56       2.393  -3.148  -0.443  1.00 93.32           C  
ATOM   2243  O   VAL C  56       1.686  -3.027  -1.446  1.00 93.32           O  
ATOM   2244  CB  VAL C  56       4.869  -2.714  -0.604  1.00 93.32           C  
ATOM   2245  CG1 VAL C  56       6.258  -3.349  -0.551  1.00 93.32           C  
ATOM   2246  CG2 VAL C  56       4.712  -1.871  -1.868  1.00 93.32           C  
ATOM   2247  N   VAL C  57       2.013  -2.782   0.712  1.00 95.34           N  
ATOM   2248  CA  VAL C  57       0.774  -2.060   0.978  1.00 95.34           C  
ATOM   2249  C   VAL C  57       0.980  -1.090   2.139  1.00 95.34           C  
ATOM   2250  O   VAL C  57       1.981  -1.173   2.854  1.00 95.34           O  
ATOM   2251  CB  VAL C  57      -0.391  -3.026   1.290  1.00 95.34           C  
ATOM   2252  CG1 VAL C  57      -0.760  -3.845   0.054  1.00 95.34           C  
ATOM   2253  CG2 VAL C  57      -0.024  -3.945   2.454  1.00 95.34           C  
ATOM   2254  N   ASP C  58       0.181  -0.086   2.273  1.00 94.96           N  
ATOM   2255  CA  ASP C  58       0.179   0.789   3.441  1.00 94.96           C  
ATOM   2256  C   ASP C  58      -0.736   0.242   4.533  1.00 94.96           C  
ATOM   2257  O   ASP C  58      -1.415  -0.768   4.335  1.00 94.96           O  
ATOM   2258  CB  ASP C  58      -0.251   2.204   3.052  1.00 94.96           C  
ATOM   2259  CG  ASP C  58      -1.629   2.251   2.416  1.00 94.96           C  
ATOM   2260  OD1 ASP C  58      -2.302   1.199   2.340  1.00 94.96           O  
ATOM   2261  OD2 ASP C  58      -2.045   3.347   1.984  1.00 94.96           O  
ATOM   2262  N   GLU C  59      -0.653   0.805   5.645  1.00 94.21           N  
ATOM   2263  CA  GLU C  59      -1.446   0.362   6.787  1.00 94.21           C  
ATOM   2264  C   GLU C  59      -2.940   0.499   6.508  1.00 94.21           C  
ATOM   2265  O   GLU C  59      -3.727  -0.383   6.860  1.00 94.21           O  
ATOM   2266  CB  GLU C  59      -1.071   1.153   8.043  1.00 94.21           C  
ATOM   2267  CG  GLU C  59      -1.704   0.619   9.319  1.00 94.21           C  
ATOM   2268  CD  GLU C  59      -1.078  -0.681   9.800  1.00 94.21           C  
ATOM   2269  OE1 GLU C  59      -1.736  -1.427  10.559  1.00 94.21           O  
ATOM   2270  OE2 GLU C  59       0.081  -0.954   9.415  1.00 94.21           O  
ATOM   2271  N   ALA C  60      -3.349   1.593   5.930  1.00 94.29           N  
ATOM   2272  CA  ALA C  60      -4.757   1.842   5.628  1.00 94.29           C  
ATOM   2273  C   ALA C  60      -5.323   0.755   4.719  1.00 94.29           C  
ATOM   2274  O   ALA C  60      -6.419   0.242   4.962  1.00 94.29           O  
ATOM   2275  CB  ALA C  60      -4.929   3.214   4.982  1.00 94.29           C  
ATOM   2276  N   THR C  61      -4.646   0.430   3.700  1.00 95.66           N  
ATOM   2277  CA  THR C  61      -5.063  -0.614   2.769  1.00 95.66           C  
ATOM   2278  C   THR C  61      -5.122  -1.969   3.467  1.00 95.66           C  
ATOM   2279  O   THR C  61      -6.063  -2.739   3.261  1.00 95.66           O  
ATOM   2280  CB  THR C  61      -4.113  -0.696   1.560  1.00 95.66           C  
ATOM   2281  CG2 THR C  61      -4.589  -1.743   0.557  1.00 95.66           C  
ATOM   2282  OG1 THR C  61      -4.061   0.581   0.912  1.00 95.66           O  
ATOM   2283  N   LEU C  62      -4.114  -2.301   4.276  1.00 96.58           N  
ATOM   2284  CA  LEU C  62      -4.108  -3.542   5.044  1.00 96.58           C  
ATOM   2285  C   LEU C  62      -5.327  -3.621   5.957  1.00 96.58           C  
ATOM   2286  O   LEU C  62      -6.005  -4.650   6.008  1.00 96.58           O  
ATOM   2287  CB  LEU C  62      -2.826  -3.653   5.874  1.00 96.58           C  
ATOM   2288  CG  LEU C  62      -2.702  -4.886   6.770  1.00 96.58           C  
ATOM   2289  CD1 LEU C  62      -2.680  -6.155   5.923  1.00 96.58           C  
ATOM   2290  CD2 LEU C  62      -1.453  -4.794   7.638  1.00 96.58           C  
ATOM   2291  N   GLN C  63      -5.601  -2.536   6.627  1.00 96.41           N  
ATOM   2292  CA  GLN C  63      -6.731  -2.487   7.549  1.00 96.41           C  
ATOM   2293  C   GLN C  63      -8.054  -2.647   6.807  1.00 96.41           C  
ATOM   2294  O   GLN C  63      -8.949  -3.356   7.270  1.00 96.41           O  
ATOM   2295  CB  GLN C  63      -6.724  -1.177   8.338  1.00 96.41           C  
ATOM   2296  CG  GLN C  63      -5.633  -1.100   9.397  1.00 96.41           C  
ATOM   2297  CD  GLN C  63      -5.817  -2.122  10.502  1.00 96.41           C  
ATOM   2298  NE2 GLN C  63      -4.751  -2.383  11.252  1.00 96.41           N  
ATOM   2299  OE1 GLN C  63      -6.908  -2.672  10.683  1.00 96.41           O  
ATOM   2300  N   LYS C  64      -8.166  -1.981   5.742  1.00 96.18           N  
ATOM   2301  CA  LYS C  64      -9.367  -2.101   4.921  1.00 96.18           C  
ATOM   2302  C   LYS C  64      -9.587  -3.545   4.478  1.00 96.18           C  
ATOM   2303  O   LYS C  64     -10.704  -4.062   4.562  1.00 96.18           O  
ATOM   2304  CB  LYS C  64      -9.277  -1.186   3.699  1.00 96.18           C  
ATOM   2305  CG  LYS C  64     -10.606  -0.959   2.996  1.00 96.18           C  
ATOM   2306  CD  LYS C  64     -10.474   0.051   1.864  1.00 96.18           C  
ATOM   2307  CE  LYS C  64     -11.817   0.331   1.202  1.00 96.18           C  
ATOM   2308  NZ  LYS C  64     -11.699   1.345   0.114  1.00 96.18           N  
ATOM   2309  N   GLY C  65      -8.556  -4.153   3.980  1.00 96.62           N  
ATOM   2310  CA  GLY C  65      -8.622  -5.550   3.582  1.00 96.62           C  
ATOM   2311  C   GLY C  65      -8.934  -6.485   4.735  1.00 96.62           C  
ATOM   2312  O   GLY C  65      -9.761  -7.389   4.601  1.00 96.62           O  
ATOM   2313  N   SER C  66      -8.284  -6.298   5.876  1.00 96.94           N  
ATOM   2314  CA  SER C  66      -8.494  -7.122   7.062  1.00 96.94           C  
ATOM   2315  C   SER C  66      -9.916  -6.976   7.593  1.00 96.94           C  
ATOM   2316  O   SER C  66     -10.553  -7.966   7.957  1.00 96.94           O  
ATOM   2317  CB  SER C  66      -7.492  -6.751   8.156  1.00 96.94           C  
ATOM   2318  OG  SER C  66      -6.162  -6.931   7.703  1.00 96.94           O  
ATOM   2319  N   TRP C  67     -10.345  -5.770   7.619  1.00 97.16           N  
ATOM   2320  CA  TRP C  67     -11.704  -5.505   8.084  1.00 97.16           C  
ATOM   2321  C   TRP C  67     -12.727  -6.204   7.196  1.00 97.16           C  
ATOM   2322  O   TRP C  67     -13.654  -6.849   7.694  1.00 97.16           O  
ATOM   2323  CB  TRP C  67     -11.978  -4.000   8.114  1.00 97.16           C  
ATOM   2324  CG  TRP C  67     -13.348  -3.641   8.608  1.00 97.16           C  
ATOM   2325  CD1 TRP C  67     -13.746  -3.506   9.908  1.00 97.16           C  
ATOM   2326  CD2 TRP C  67     -14.502  -3.375   7.804  1.00 97.16           C  
ATOM   2327  CE2 TRP C  67     -15.567  -3.084   8.686  1.00 97.16           C  
ATOM   2328  CE3 TRP C  67     -14.740  -3.354   6.423  1.00 97.16           C  
ATOM   2329  NE1 TRP C  67     -15.080  -3.171   9.962  1.00 97.16           N  
ATOM   2330  CZ2 TRP C  67     -16.850  -2.777   8.231  1.00 97.16           C  
ATOM   2331  CZ3 TRP C  67     -16.018  -3.047   5.973  1.00 97.16           C  
ATOM   2332  CH2 TRP C  67     -17.056  -2.763   6.875  1.00 97.16           C  
ATOM   2333  N   SER C  68     -12.604  -6.070   5.920  1.00 96.93           N  
ATOM   2334  CA  SER C  68     -13.502  -6.718   4.971  1.00 96.93           C  
ATOM   2335  C   SER C  68     -13.499  -8.232   5.153  1.00 96.93           C  
ATOM   2336  O   SER C  68     -14.558  -8.863   5.173  1.00 96.93           O  
ATOM   2337  CB  SER C  68     -13.107  -6.368   3.535  1.00 96.93           C  
ATOM   2338  OG  SER C  68     -13.980  -6.990   2.608  1.00 96.93           O  
ATOM   2339  N   LEU C  69     -12.387  -8.815   5.297  1.00 97.28           N  
ATOM   2340  CA  LEU C  69     -12.238 -10.253   5.496  1.00 97.28           C  
ATOM   2341  C   LEU C  69     -12.886 -10.690   6.806  1.00 97.28           C  
ATOM   2342  O   LEU C  69     -13.643 -11.662   6.834  1.00 97.28           O  
ATOM   2343  CB  LEU C  69     -10.758 -10.644   5.490  1.00 97.28           C  
ATOM   2344  CG  LEU C  69     -10.443 -12.109   5.797  1.00 97.28           C  
ATOM   2345  CD1 LEU C  69     -11.020 -13.013   4.714  1.00 97.28           C  
ATOM   2346  CD2 LEU C  69      -8.937 -12.316   5.927  1.00 97.28           C  
ATOM   2347  N   LEU C  70     -12.619  -9.986   7.883  1.00 97.33           N  
ATOM   2348  CA  LEU C  70     -13.135 -10.331   9.203  1.00 97.33           C  
ATOM   2349  C   LEU C  70     -14.651 -10.178   9.252  1.00 97.33           C  
ATOM   2350  O   LEU C  70     -15.342 -10.989   9.873  1.00 97.33           O  
ATOM   2351  CB  LEU C  70     -12.488  -9.453  10.278  1.00 97.33           C  
ATOM   2352  CG  LEU C  70     -11.023  -9.750  10.604  1.00 97.33           C  
ATOM   2353  CD1 LEU C  70     -10.462  -8.684  11.540  1.00 97.33           C  
ATOM   2354  CD2 LEU C  70     -10.883 -11.138  11.219  1.00 97.33           C  
ATOM   2355  N   LYS C  71     -15.148  -9.132   8.667  1.00 97.25           N  
ATOM   2356  CA  LYS C  71     -16.590  -8.919   8.590  1.00 97.25           C  
ATOM   2357  C   LYS C  71     -17.281 -10.087   7.892  1.00 97.25           C  
ATOM   2358  O   LYS C  71     -18.296 -10.595   8.377  1.00 97.25           O  
ATOM   2359  CB  LYS C  71     -16.902  -7.613   7.859  1.00 97.25           C  
ATOM   2360  CG  LYS C  71     -18.385  -7.277   7.797  1.00 97.25           C  
ATOM   2361  CD  LYS C  71     -18.633  -5.984   7.030  1.00 97.25           C  
ATOM   2362  CE  LYS C  71     -20.121  -5.733   6.824  1.00 97.25           C  
ATOM   2363  NZ  LYS C  71     -20.370  -4.464   6.077  1.00 97.25           N  
ATOM   2364  N   ASP C  72     -16.770 -10.520   6.825  1.00 96.70           N  
ATOM   2365  CA  ASP C  72     -17.348 -11.623   6.062  1.00 96.70           C  
ATOM   2366  C   ASP C  72     -17.165 -12.951   6.795  1.00 96.70           C  
ATOM   2367  O   ASP C  72     -18.046 -13.812   6.757  1.00 96.70           O  
ATOM   2368  CB  ASP C  72     -16.720 -11.700   4.670  1.00 96.70           C  
ATOM   2369  CG  ASP C  72     -17.420 -10.814   3.654  1.00 96.70           C  
ATOM   2370  OD1 ASP C  72     -18.432 -10.169   4.002  1.00 96.70           O  
ATOM   2371  OD2 ASP C  72     -16.956 -10.763   2.494  1.00 96.70           O  
ATOM   2372  N   LEU C  73     -16.035 -13.120   7.398  1.00 96.94           N  
ATOM   2373  CA  LEU C  73     -15.814 -14.320   8.197  1.00 96.94           C  
ATOM   2374  C   LEU C  73     -16.810 -14.396   9.350  1.00 96.94           C  
ATOM   2375  O   LEU C  73     -17.365 -15.462   9.628  1.00 96.94           O  
ATOM   2376  CB  LEU C  73     -14.384 -14.346   8.743  1.00 96.94           C  
ATOM   2377  CG  LEU C  73     -13.984 -15.589   9.539  1.00 96.94           C  
ATOM   2378  CD1 LEU C  73     -14.107 -16.837   8.671  1.00 96.94           C  
ATOM   2379  CD2 LEU C  73     -12.566 -15.445  10.080  1.00 96.94           C  
ATOM   2380  N   LYS C  74     -17.008 -13.345   9.978  1.00 96.36           N  
ATOM   2381  CA  LYS C  74     -17.983 -13.265  11.062  1.00 96.36           C  
ATOM   2382  C   LYS C  74     -19.390 -13.582  10.561  1.00 96.36           C  
ATOM   2383  O   LYS C  74     -20.158 -14.262  11.244  1.00 96.36           O  
ATOM   2384  CB  LYS C  74     -17.958 -11.878  11.706  1.00 96.36           C  
ATOM   2385  CG  LYS C  74     -18.749 -11.783  13.002  1.00 96.36           C  
ATOM   2386  CD  LYS C  74     -18.653 -10.391  13.615  1.00 96.36           C  
ATOM   2387  CE  LYS C  74     -19.359 -10.323  14.962  1.00 96.36           C  
ATOM   2388  NZ  LYS C  74     -20.837 -10.492  14.821  1.00 96.36           N  
ATOM   2389  N   ARG C  75     -19.757 -13.069   9.476  1.00 96.44           N  
ATOM   2390  CA  ARG C  75     -21.047 -13.378   8.867  1.00 96.44           C  
ATOM   2391  C   ARG C  75     -21.239 -14.884   8.725  1.00 96.44           C  
ATOM   2392  O   ARG C  75     -22.314 -15.408   9.024  1.00 96.44           O  
ATOM   2393  CB  ARG C  75     -21.171 -12.702   7.500  1.00 96.44           C  
ATOM   2394  CG  ARG C  75     -22.518 -12.913   6.828  1.00 96.44           C  
ATOM   2395  CD  ARG C  75     -22.526 -12.383   5.401  1.00 96.44           C  
ATOM   2396  NE  ARG C  75     -21.672 -13.180   4.525  1.00 96.44           N  
ATOM   2397  CZ  ARG C  75     -21.344 -12.846   3.280  1.00 96.44           C  
ATOM   2398  NH1 ARG C  75     -21.794 -11.720   2.738  1.00 96.44           N  
ATOM   2399  NH2 ARG C  75     -20.560 -13.646   2.571  1.00 96.44           N  
ATOM   2400  N   ILE C  76     -20.199 -15.584   8.314  1.00 95.28           N  
ATOM   2401  CA  ILE C  76     -20.257 -17.030   8.138  1.00 95.28           C  
ATOM   2402  C   ILE C  76     -20.384 -17.711   9.499  1.00 95.28           C  
ATOM   2403  O   ILE C  76     -21.227 -18.593   9.683  1.00 95.28           O  
ATOM   2404  CB  ILE C  76     -19.013 -17.559   7.388  1.00 95.28           C  
ATOM   2405  CG1 ILE C  76     -19.010 -17.059   5.940  1.00 95.28           C  
ATOM   2406  CG2 ILE C  76     -18.962 -19.089   7.439  1.00 95.28           C  
ATOM   2407  CD1 ILE C  76     -17.779 -17.470   5.144  1.00 95.28           C  
ATOM   2408  N   THR C  77     -19.586 -17.348  10.458  1.00 94.92           N  
ATOM   2409  CA  THR C  77     -19.613 -17.977  11.774  1.00 94.92           C  
ATOM   2410  C   THR C  77     -20.908 -17.640  12.508  1.00 94.92           C  
ATOM   2411  O   THR C  77     -21.417 -18.452  13.284  1.00 94.92           O  
ATOM   2412  CB  THR C  77     -18.408 -17.541  12.627  1.00 94.92           C  
ATOM   2413  CG2 THR C  77     -17.101 -18.066  12.042  1.00 94.92           C  
ATOM   2414  OG1 THR C  77     -18.357 -16.109  12.675  1.00 94.92           O  
ATOM   2415  N   ASP C  78     -21.476 -16.477  12.289  1.00 95.37           N  
ATOM   2416  CA  ASP C  78     -22.740 -16.079  12.901  1.00 95.37           C  
ATOM   2417  C   ASP C  78     -23.907 -16.867  12.313  1.00 95.37           C  
ATOM   2418  O   ASP C  78     -24.933 -17.051  12.972  1.00 95.37           O  
ATOM   2419  CB  ASP C  78     -22.973 -14.578  12.720  1.00 95.37           C  
ATOM   2420  CG  ASP C  78     -22.141 -13.729  13.664  1.00 95.37           C  
ATOM   2421  OD1 ASP C  78     -21.512 -14.286  14.590  1.00 95.37           O  
ATOM   2422  OD2 ASP C  78     -22.116 -12.493  13.483  1.00 95.37           O  
ATOM   2423  N   SER C  79     -23.877 -17.298  11.168  1.00 94.32           N  
ATOM   2424  CA  SER C  79     -24.926 -18.051  10.490  1.00 94.32           C  
ATOM   2425  C   SER C  79     -25.007 -19.481  11.013  1.00 94.32           C  
ATOM   2426  O   SER C  79     -25.991 -20.182  10.769  1.00 94.32           O  
ATOM   2427  CB  SER C  79     -24.686 -18.065   8.980  1.00 94.32           C  
ATOM   2428  OG  SER C  79     -23.606 -18.923   8.650  1.00 94.32           O  
ATOM   2429  N   ASP C  80     -24.035 -19.938  11.692  1.00 93.60           N  
ATOM   2430  CA  ASP C  80     -24.003 -21.265  12.299  1.00 93.60           C  
ATOM   2431  C   ASP C  80     -24.080 -22.358  11.236  1.00 93.60           C  
ATOM   2432  O   ASP C  80     -24.764 -23.367  11.423  1.00 93.60           O  
ATOM   2433  CB  ASP C  80     -25.148 -21.425  13.301  1.00 93.60           C  
ATOM   2434  CG  ASP C  80     -24.744 -22.190  14.549  1.00 93.60           C  
ATOM   2435  OD1 ASP C  80     -23.530 -22.381  14.779  1.00 93.60           O  
ATOM   2436  OD2 ASP C  80     -25.646 -22.608  15.306  1.00 93.60           O  
ATOM   2437  N   VAL C  81     -23.576 -22.091  10.094  1.00 92.83           N  
ATOM   2438  CA  VAL C  81     -23.534 -23.057   9.001  1.00 92.83           C  
ATOM   2439  C   VAL C  81     -22.551 -24.176   9.337  1.00 92.83           C  
ATOM   2440  O   VAL C  81     -21.519 -23.935   9.969  1.00 92.83           O  
ATOM   2441  CB  VAL C  81     -23.144 -22.387   7.665  1.00 92.83           C  
ATOM   2442  CG1 VAL C  81     -21.704 -21.878   7.716  1.00 92.83           C  
ATOM   2443  CG2 VAL C  81     -23.326 -23.364   6.505  1.00 92.83           C  
ATOM   2444  N   LYS C  82     -22.844 -25.430   8.914  1.00 92.00           N  
ATOM   2445  CA  LYS C  82     -22.049 -26.591   9.305  1.00 92.00           C  
ATOM   2446  C   LYS C  82     -21.723 -27.464   8.097  1.00 92.00           C  
ATOM   2447  O   LYS C  82     -22.291 -27.281   7.019  1.00 92.00           O  
ATOM   2448  CB  LYS C  82     -22.785 -27.413  10.364  1.00 92.00           C  
ATOM   2449  CG  LYS C  82     -23.174 -26.620  11.603  1.00 92.00           C  
ATOM   2450  CD  LYS C  82     -23.936 -27.483  12.602  1.00 92.00           C  
ATOM   2451  CE  LYS C  82     -24.359 -26.682  13.826  1.00 92.00           C  
ATOM   2452  NZ  LYS C  82     -24.947 -27.556  14.884  1.00 92.00           N  
ATOM   2453  N   GLY C  83     -20.658 -28.333   8.274  1.00 87.20           N  
ATOM   2454  CA  GLY C  83     -20.361 -29.416   7.350  1.00 87.20           C  
ATOM   2455  C   GLY C  83     -19.863 -28.932   6.002  1.00 87.20           C  
ATOM   2456  O   GLY C  83     -18.978 -28.076   5.932  1.00 87.20           O  
ATOM   2457  N   ASP C  84     -20.415 -29.490   4.934  1.00 81.25           N  
ATOM   2458  CA  ASP C  84     -19.979 -29.232   3.564  1.00 81.25           C  
ATOM   2459  C   ASP C  84     -20.350 -27.817   3.127  1.00 81.25           C  
ATOM   2460  O   ASP C  84     -19.597 -27.171   2.394  1.00 81.25           O  
ATOM   2461  CB  ASP C  84     -20.589 -30.256   2.604  1.00 81.25           C  
ATOM   2462  CG  ASP C  84     -19.960 -31.632   2.726  1.00 81.25           C  
ATOM   2463  OD1 ASP C  84     -18.957 -31.781   3.458  1.00 81.25           O  
ATOM   2464  OD2 ASP C  84     -20.468 -32.575   2.083  1.00 81.25           O  
ATOM   2465  N   LEU C  85     -21.493 -27.429   3.491  1.00 84.16           N  
ATOM   2466  CA  LEU C  85     -21.924 -26.080   3.141  1.00 84.16           C  
ATOM   2467  C   LEU C  85     -21.010 -25.036   3.774  1.00 84.16           C  
ATOM   2468  O   LEU C  85     -20.697 -24.019   3.150  1.00 84.16           O  
ATOM   2469  CB  LEU C  85     -23.370 -25.847   3.589  1.00 84.16           C  
ATOM   2470  CG  LEU C  85     -24.010 -24.528   3.151  1.00 84.16           C  
ATOM   2471  CD1 LEU C  85     -24.127 -24.474   1.631  1.00 84.16           C  
ATOM   2472  CD2 LEU C  85     -25.376 -24.355   3.805  1.00 84.16           C  
ATOM   2473  N   PHE C  86     -20.562 -25.227   5.058  1.00 90.33           N  
ATOM   2474  CA  PHE C  86     -19.617 -24.351   5.742  1.00 90.33           C  
ATOM   2475  C   PHE C  86     -18.317 -24.240   4.954  1.00 90.33           C  
ATOM   2476  O   PHE C  86     -17.832 -23.135   4.701  1.00 90.33           O  
ATOM   2477  CB  PHE C  86     -19.332 -24.865   7.156  1.00 90.33           C  
ATOM   2478  CG  PHE C  86     -18.117 -24.247   7.793  1.00 90.33           C  
ATOM   2479  CD1 PHE C  86     -17.017 -25.027   8.128  1.00 90.33           C  
ATOM   2480  CD2 PHE C  86     -18.076 -22.885   8.059  1.00 90.33           C  
ATOM   2481  CE1 PHE C  86     -15.891 -24.458   8.717  1.00 90.33           C  
ATOM   2482  CE2 PHE C  86     -16.954 -22.308   8.648  1.00 90.33           C  
ATOM   2483  CZ  PHE C  86     -15.863 -23.096   8.977  1.00 90.33           C  
ATOM   2484  N   VAL C  87     -17.831 -25.357   4.570  1.00 85.96           N  
ATOM   2485  CA  VAL C  87     -16.568 -25.409   3.841  1.00 85.96           C  
ATOM   2486  C   VAL C  87     -16.709 -24.668   2.513  1.00 85.96           C  
ATOM   2487  O   VAL C  87     -15.837 -23.879   2.140  1.00 85.96           O  
ATOM   2488  CB  VAL C  87     -16.114 -26.865   3.594  1.00 85.96           C  
ATOM   2489  CG1 VAL C  87     -14.881 -26.901   2.694  1.00 85.96           C  
ATOM   2490  CG2 VAL C  87     -15.834 -27.569   4.920  1.00 85.96           C  
ATOM   2491  N   LYS C  88     -17.773 -24.875   1.825  1.00 81.69           N  
ATOM   2492  CA  LYS C  88     -18.032 -24.225   0.543  1.00 81.69           C  
ATOM   2493  C   LYS C  88     -18.149 -22.713   0.706  1.00 81.69           C  
ATOM   2494  O   LYS C  88     -17.543 -21.953  -0.051  1.00 81.69           O  
ATOM   2495  CB  LYS C  88     -19.305 -24.785  -0.095  1.00 81.69           C  
ATOM   2496  CG  LYS C  88     -19.109 -26.115  -0.805  1.00 81.69           C  
ATOM   2497  CD  LYS C  88     -20.399 -26.596  -1.458  1.00 81.69           C  
ATOM   2498  CE  LYS C  88     -20.211 -27.943  -2.143  1.00 81.69           C  
ATOM   2499  NZ  LYS C  88     -21.476 -28.424  -2.774  1.00 81.69           N  
ATOM   2500  N   GLU C  89     -18.918 -22.298   1.681  1.00 87.19           N  
ATOM   2501  CA  GLU C  89     -19.116 -20.871   1.917  1.00 87.19           C  
ATOM   2502  C   GLU C  89     -17.817 -20.199   2.356  1.00 87.19           C  
ATOM   2503  O   GLU C  89     -17.528 -19.070   1.950  1.00 87.19           O  
ATOM   2504  CB  GLU C  89     -20.205 -20.645   2.969  1.00 87.19           C  
ATOM   2505  CG  GLU C  89     -21.615 -20.908   2.459  1.00 87.19           C  
ATOM   2506  CD  GLU C  89     -22.696 -20.471   3.435  1.00 87.19           C  
ATOM   2507  OE1 GLU C  89     -23.897 -20.575   3.096  1.00 87.19           O  
ATOM   2508  OE2 GLU C  89     -22.339 -20.021   4.547  1.00 87.19           O  
ATOM   2509  N   LEU C  90     -17.084 -20.841   3.162  1.00 91.20           N  
ATOM   2510  CA  LEU C  90     -15.830 -20.294   3.669  1.00 91.20           C  
ATOM   2511  C   LEU C  90     -14.844 -20.052   2.530  1.00 91.20           C  
ATOM   2512  O   LEU C  90     -14.290 -18.957   2.407  1.00 91.20           O  
ATOM   2513  CB  LEU C  90     -15.212 -21.239   4.703  1.00 91.20           C  
ATOM   2514  CG  LEU C  90     -13.897 -20.781   5.339  1.00 91.20           C  
ATOM   2515  CD1 LEU C  90     -14.107 -19.485   6.113  1.00 91.20           C  
ATOM   2516  CD2 LEU C  90     -13.336 -21.870   6.247  1.00 91.20           C  
ATOM   2517  N   PHE C  91     -14.625 -20.981   1.706  1.00 87.19           N  
ATOM   2518  CA  PHE C  91     -13.645 -20.866   0.631  1.00 87.19           C  
ATOM   2519  C   PHE C  91     -14.148 -19.929  -0.461  1.00 87.19           C  
ATOM   2520  O   PHE C  91     -13.357 -19.240  -1.109  1.00 87.19           O  
ATOM   2521  CB  PHE C  91     -13.331 -22.242   0.038  1.00 87.19           C  
ATOM   2522  CG  PHE C  91     -12.334 -23.036   0.840  1.00 87.19           C  
ATOM   2523  CD1 PHE C  91     -10.979 -22.734   0.784  1.00 87.19           C  
ATOM   2524  CD2 PHE C  91     -12.752 -24.082   1.650  1.00 87.19           C  
ATOM   2525  CE1 PHE C  91     -10.053 -23.465   1.525  1.00 87.19           C  
ATOM   2526  CE2 PHE C  91     -11.835 -24.819   2.394  1.00 87.19           C  
ATOM   2527  CZ  PHE C  91     -10.485 -24.509   2.329  1.00 87.19           C  
ATOM   2528  N   TRP C  92     -15.424 -19.926  -0.686  1.00 84.40           N  
ATOM   2529  CA  TRP C  92     -15.979 -18.944  -1.613  1.00 84.40           C  
ATOM   2530  C   TRP C  92     -15.747 -17.525  -1.104  1.00 84.40           C  
ATOM   2531  O   TRP C  92     -15.374 -16.636  -1.874  1.00 84.40           O  
ATOM   2532  CB  TRP C  92     -17.476 -19.186  -1.822  1.00 84.40           C  
ATOM   2533  CG  TRP C  92     -18.099 -18.295  -2.853  1.00 84.40           C  
ATOM   2534  CD1 TRP C  92     -18.961 -17.257  -2.633  1.00 84.40           C  
ATOM   2535  CD2 TRP C  92     -17.913 -18.369  -4.270  1.00 84.40           C  
ATOM   2536  CE2 TRP C  92     -18.691 -17.341  -4.848  1.00 84.40           C  
ATOM   2537  CE3 TRP C  92     -17.160 -19.203  -5.108  1.00 84.40           C  
ATOM   2538  NE1 TRP C  92     -19.321 -16.679  -3.829  1.00 84.40           N  
ATOM   2539  CZ2 TRP C  92     -18.739 -17.127  -6.227  1.00 84.40           C  
ATOM   2540  CZ3 TRP C  92     -17.209 -18.988  -6.481  1.00 84.40           C  
ATOM   2541  CH2 TRP C  92     -17.994 -17.958  -7.024  1.00 84.40           C  
ATOM   2542  N   MET C  93     -16.016 -17.326   0.158  1.00 93.57           N  
ATOM   2543  CA  MET C  93     -15.771 -16.031   0.788  1.00 93.57           C  
ATOM   2544  C   MET C  93     -14.305 -15.634   0.660  1.00 93.57           C  
ATOM   2545  O   MET C  93     -13.994 -14.488   0.331  1.00 93.57           O  
ATOM   2546  CB  MET C  93     -16.179 -16.064   2.261  1.00 93.57           C  
ATOM   2547  CG  MET C  93     -16.008 -14.732   2.974  1.00 93.57           C  
ATOM   2548  SD  MET C  93     -14.305 -14.489   3.612  1.00 93.57           S  
ATOM   2549  CE  MET C  93     -14.296 -15.697   4.967  1.00 93.57           C  
ATOM   2550  N   LEU C  94     -13.372 -16.582   0.893  1.00 92.29           N  
ATOM   2551  CA  LEU C  94     -11.943 -16.318   0.771  1.00 92.29           C  
ATOM   2552  C   LEU C  94     -11.581 -15.934  -0.659  1.00 92.29           C  
ATOM   2553  O   LEU C  94     -10.756 -15.043  -0.878  1.00 92.29           O  
ATOM   2554  CB  LEU C  94     -11.133 -17.542   1.205  1.00 92.29           C  
ATOM   2555  CG  LEU C  94     -11.088 -17.828   2.707  1.00 92.29           C  
ATOM   2556  CD1 LEU C  94     -10.371 -19.147   2.975  1.00 92.29           C  
ATOM   2557  CD2 LEU C  94     -10.408 -16.683   3.450  1.00 92.29           C  
ATOM   2558  N   HIS C  95     -12.196 -16.551  -1.619  1.00 85.89           N  
ATOM   2559  CA  HIS C  95     -11.972 -16.224  -3.023  1.00 85.89           C  
ATOM   2560  C   HIS C  95     -12.434 -14.804  -3.339  1.00 85.89           C  
ATOM   2561  O   HIS C  95     -11.701 -14.035  -3.963  1.00 85.89           O  
ATOM   2562  CB  HIS C  95     -12.694 -17.224  -3.928  1.00 85.89           C  
ATOM   2563  CG  HIS C  95     -12.599 -16.894  -5.384  1.00 85.89           C  
ATOM   2564  CD2 HIS C  95     -13.534 -16.455  -6.259  1.00 85.89           C  
ATOM   2565  ND1 HIS C  95     -11.426 -17.009  -6.097  1.00 85.89           N  
ATOM   2566  CE1 HIS C  95     -11.645 -16.653  -7.352  1.00 85.89           C  
ATOM   2567  NE2 HIS C  95     -12.915 -16.312  -7.476  1.00 85.89           N  
ATOM   2568  N   LEU C  96     -13.615 -14.465  -2.883  1.00 88.19           N  
ATOM   2569  CA  LEU C  96     -14.164 -13.133  -3.115  1.00 88.19           C  
ATOM   2570  C   LEU C  96     -13.324 -12.070  -2.414  1.00 88.19           C  
ATOM   2571  O   LEU C  96     -13.061 -11.007  -2.981  1.00 88.19           O  
ATOM   2572  CB  LEU C  96     -15.613 -13.058  -2.628  1.00 88.19           C  
ATOM   2573  CG  LEU C  96     -16.360 -11.755  -2.916  1.00 88.19           C  
ATOM   2574  CD1 LEU C  96     -16.529 -11.563  -4.420  1.00 88.19           C  
ATOM   2575  CD2 LEU C  96     -17.714 -11.747  -2.216  1.00 88.19           C  
ATOM   2576  N   GLN C  97     -12.898 -12.391  -1.262  1.00 94.37           N  
ATOM   2577  CA  GLN C  97     -12.116 -11.437  -0.482  1.00 94.37           C  
ATOM   2578  C   GLN C  97     -10.732 -11.232  -1.092  1.00 94.37           C  
ATOM   2579  O   GLN C  97     -10.164 -10.141  -1.003  1.00 94.37           O  
ATOM   2580  CB  GLN C  97     -11.987 -11.905   0.968  1.00 94.37           C  
ATOM   2581  CG  GLN C  97     -13.242 -11.681   1.801  1.00 94.37           C  
ATOM   2582  CD  GLN C  97     -13.605 -10.214   1.933  1.00 94.37           C  
ATOM   2583  NE2 GLN C  97     -14.900  -9.928   2.008  1.00 94.37           N  
ATOM   2584  OE1 GLN C  97     -12.728  -9.345   1.968  1.00 94.37           O  
ATOM   2585  N   LYS C  98     -10.176 -12.200  -1.627  1.00 90.99           N  
ATOM   2586  CA  LYS C  98      -8.913 -12.044  -2.344  1.00 90.99           C  
ATOM   2587  C   LYS C  98      -9.059 -11.070  -3.509  1.00 90.99           C  
ATOM   2588  O   LYS C  98      -8.201 -10.210  -3.717  1.00 90.99           O  
ATOM   2589  CB  LYS C  98      -8.414 -13.397  -2.851  1.00 90.99           C  
ATOM   2590  CG  LYS C  98      -7.048 -13.342  -3.520  1.00 90.99           C  
ATOM   2591  CD  LYS C  98      -6.573 -14.728  -3.937  1.00 90.99           C  
ATOM   2592  CE  LYS C  98      -5.214 -14.673  -4.621  1.00 90.99           C  
ATOM   2593  NZ  LYS C  98      -4.721 -16.035  -4.986  1.00 90.99           N  
ATOM   2594  N   GLU C  99     -10.114 -11.204  -4.247  1.00 88.14           N  
ATOM   2595  CA  GLU C  99     -10.382 -10.298  -5.359  1.00 88.14           C  
ATOM   2596  C   GLU C  99     -10.603  -8.871  -4.866  1.00 88.14           C  
ATOM   2597  O   GLU C  99     -10.115  -7.916  -5.473  1.00 88.14           O  
ATOM   2598  CB  GLU C  99     -11.599 -10.772  -6.157  1.00 88.14           C  
ATOM   2599  CG  GLU C  99     -11.343 -12.027  -6.981  1.00 88.14           C  
ATOM   2600  CD  GLU C  99     -12.508 -12.400  -7.884  1.00 88.14           C  
ATOM   2601  OE1 GLU C  99     -12.345 -13.293  -8.746  1.00 88.14           O  
ATOM   2602  OE2 GLU C  99     -13.590 -11.794  -7.730  1.00 88.14           O  
ATOM   2603  N   THR C 100     -11.325  -8.810  -3.866  1.00 93.85           N  
ATOM   2604  CA  THR C 100     -11.567  -7.507  -3.259  1.00 93.85           C  
ATOM   2605  C   THR C 100     -10.258  -6.875  -2.794  1.00 93.85           C  
ATOM   2606  O   THR C 100     -10.013  -5.692  -3.037  1.00 93.85           O  
ATOM   2607  CB  THR C 100     -12.538  -7.616  -2.069  1.00 93.85           C  
ATOM   2608  CG2 THR C 100     -12.803  -6.249  -1.447  1.00 93.85           C  
ATOM   2609  OG1 THR C 100     -13.779  -8.171  -2.522  1.00 93.85           O  
ATOM   2610  N   PHE C 101      -9.468  -7.674  -2.163  1.00 94.52           N  
ATOM   2611  CA  PHE C 101      -8.172  -7.194  -1.698  1.00 94.52           C  
ATOM   2612  C   PHE C 101      -7.294  -6.781  -2.874  1.00 94.52           C  
ATOM   2613  O   PHE C 101      -6.563  -5.793  -2.791  1.00 94.52           O  
ATOM   2614  CB  PHE C 101      -7.465  -8.269  -0.868  1.00 94.52           C  
ATOM   2615  CG  PHE C 101      -6.216  -7.784  -0.182  1.00 94.52           C  
ATOM   2616  CD1 PHE C 101      -4.970  -8.281  -0.544  1.00 94.52           C  
ATOM   2617  CD2 PHE C 101      -6.288  -6.829   0.823  1.00 94.52           C  
ATOM   2618  CE1 PHE C 101      -3.812  -7.833   0.088  1.00 94.52           C  
ATOM   2619  CE2 PHE C 101      -5.136  -6.377   1.460  1.00 94.52           C  
ATOM   2620  CZ  PHE C 101      -3.899  -6.881   1.091  1.00 94.52           C  
ATOM   2621  N   ALA C 102      -7.355  -7.510  -3.912  1.00 91.12           N  
ATOM   2622  CA  ALA C 102      -6.608  -7.164  -5.119  1.00 91.12           C  
ATOM   2623  C   ALA C 102      -7.019  -5.792  -5.644  1.00 91.12           C  
ATOM   2624  O   ALA C 102      -6.178  -5.024  -6.117  1.00 91.12           O  
ATOM   2625  CB  ALA C 102      -6.816  -8.227  -6.195  1.00 91.12           C  
ATOM   2626  N   THR C 103      -8.233  -5.504  -5.560  1.00 92.57           N  
ATOM   2627  CA  THR C 103      -8.740  -4.201  -5.979  1.00 92.57           C  
ATOM   2628  C   THR C 103      -8.199  -3.096  -5.076  1.00 92.57           C  
ATOM   2629  O   THR C 103      -7.804  -2.032  -5.559  1.00 92.57           O  
ATOM   2630  CB  THR C 103     -10.279  -4.170  -5.967  1.00 92.57           C  
ATOM   2631  CG2 THR C 103     -10.807  -2.842  -6.499  1.00 92.57           C  
ATOM   2632  OG1 THR C 103     -10.779  -5.234  -6.786  1.00 92.57           O  
ATOM   2633  N   TYR C 104      -8.163  -3.387  -3.809  1.00 94.45           N  
ATOM   2634  CA  TYR C 104      -7.617  -2.416  -2.866  1.00 94.45           C  
ATOM   2635  C   TYR C 104      -6.144  -2.150  -3.147  1.00 94.45           C  
ATOM   2636  O   TYR C 104      -5.700  -1.000  -3.135  1.00 94.45           O  
ATOM   2637  CB  TYR C 104      -7.794  -2.907  -1.426  1.00 94.45           C  
ATOM   2638  CG  TYR C 104      -9.238  -3.033  -1.000  1.00 94.45           C  
ATOM   2639  CD1 TYR C 104     -10.235  -2.283  -1.620  1.00 94.45           C  
ATOM   2640  CD2 TYR C 104      -9.606  -3.901   0.022  1.00 94.45           C  
ATOM   2641  CE1 TYR C 104     -11.565  -2.394  -1.229  1.00 94.45           C  
ATOM   2642  CE2 TYR C 104     -10.933  -4.020   0.420  1.00 94.45           C  
ATOM   2643  CZ  TYR C 104     -11.904  -3.265  -0.210  1.00 94.45           C  
ATOM   2644  OH  TYR C 104     -13.220  -3.378   0.180  1.00 94.45           O  
ATOM   2645  N   VAL C 105      -5.480  -3.163  -3.373  1.00 94.00           N  
ATOM   2646  CA  VAL C 105      -4.044  -3.053  -3.613  1.00 94.00           C  
ATOM   2647  C   VAL C 105      -3.795  -2.331  -4.936  1.00 94.00           C  
ATOM   2648  O   VAL C 105      -2.887  -1.503  -5.037  1.00 94.00           O  
ATOM   2649  CB  VAL C 105      -3.364  -4.440  -3.626  1.00 94.00           C  
ATOM   2650  CG1 VAL C 105      -1.909  -4.322  -4.080  1.00 94.00           C  
ATOM   2651  CG2 VAL C 105      -3.445  -5.087  -2.245  1.00 94.00           C  
ATOM   2652  N   ALA C 106      -4.519  -2.640  -5.966  1.00 91.86           N  
ATOM   2653  CA  ALA C 106      -4.405  -1.951  -7.249  1.00 91.86           C  
ATOM   2654  C   ALA C 106      -4.673  -0.457  -7.094  1.00 91.86           C  
ATOM   2655  O   ALA C 106      -3.956   0.371  -7.661  1.00 91.86           O  
ATOM   2656  CB  ALA C 106      -5.365  -2.560  -8.268  1.00 91.86           C  
ATOM   2657  N   ARG C 107      -5.659  -0.116  -6.359  1.00 93.09           N  
ATOM   2658  CA  ARG C 107      -5.981   1.281  -6.091  1.00 93.09           C  
ATOM   2659  C   ARG C 107      -4.861   1.960  -5.309  1.00 93.09           C  
ATOM   2660  O   ARG C 107      -4.483   3.093  -5.615  1.00 93.09           O  
ATOM   2661  CB  ARG C 107      -7.299   1.390  -5.320  1.00 93.09           C  
ATOM   2662  CG  ARG C 107      -7.795   2.818  -5.150  1.00 93.09           C  
ATOM   2663  CD  ARG C 107      -9.170   2.862  -4.497  1.00 93.09           C  
ATOM   2664  NE  ARG C 107      -9.657   4.232  -4.360  1.00 93.09           N  
ATOM   2665  CZ  ARG C 107     -10.874   4.564  -3.939  1.00 93.09           C  
ATOM   2666  NH1 ARG C 107     -11.756   3.629  -3.605  1.00 93.09           N  
ATOM   2667  NH2 ARG C 107     -11.214   5.842  -3.851  1.00 93.09           N  
ATOM   2668  N   PHE C 108      -4.396   1.316  -4.352  1.00 93.93           N  
ATOM   2669  CA  PHE C 108      -3.270   1.825  -3.579  1.00 93.93           C  
ATOM   2670  C   PHE C 108      -2.077   2.111  -4.483  1.00 93.93           C  
ATOM   2671  O   PHE C 108      -1.471   3.181  -4.400  1.00 93.93           O  
ATOM   2672  CB  PHE C 108      -2.873   0.827  -2.485  1.00 93.93           C  
ATOM   2673  CG  PHE C 108      -1.478   1.030  -1.957  1.00 93.93           C  
ATOM   2674  CD1 PHE C 108      -0.454   0.158  -2.308  1.00 93.93           C  
ATOM   2675  CD2 PHE C 108      -1.191   2.091  -1.110  1.00 93.93           C  
ATOM   2676  CE1 PHE C 108       0.838   0.343  -1.819  1.00 93.93           C  
ATOM   2677  CE2 PHE C 108       0.096   2.283  -0.619  1.00 93.93           C  
ATOM   2678  CZ  PHE C 108       1.110   1.406  -0.974  1.00 93.93           C  
ATOM   2679  N   GLN C 109      -1.707   1.191  -5.308  1.00 92.11           N  
ATOM   2680  CA  GLN C 109      -0.554   1.339  -6.189  1.00 92.11           C  
ATOM   2681  C   GLN C 109      -0.763   2.478  -7.182  1.00 92.11           C  
ATOM   2682  O   GLN C 109       0.187   3.176  -7.545  1.00 92.11           O  
ATOM   2683  CB  GLN C 109      -0.278   0.034  -6.938  1.00 92.11           C  
ATOM   2684  CG  GLN C 109       0.335  -1.056  -6.070  1.00 92.11           C  
ATOM   2685  CD  GLN C 109       0.818  -2.247  -6.876  1.00 92.11           C  
ATOM   2686  NE2 GLN C 109       1.553  -1.977  -7.950  1.00 92.11           N  
ATOM   2687  OE1 GLN C 109       0.534  -3.400  -6.536  1.00 92.11           O  
ATOM   2688  N   LYS C 110      -1.924   2.675  -7.592  1.00 90.86           N  
ATOM   2689  CA  LYS C 110      -2.232   3.701  -8.585  1.00 90.86           C  
ATOM   2690  C   LYS C 110      -2.326   5.080  -7.939  1.00 90.86           C  
ATOM   2691  O   LYS C 110      -1.863   6.070  -8.509  1.00 90.86           O  
ATOM   2692  CB  LYS C 110      -3.538   3.371  -9.310  1.00 90.86           C  
ATOM   2693  CG  LYS C 110      -3.849   4.298 -10.476  1.00 90.86           C  
ATOM   2694  CD  LYS C 110      -5.137   3.893 -11.183  1.00 90.86           C  
ATOM   2695  CE  LYS C 110      -5.478   4.852 -12.315  1.00 90.86           C  
ATOM   2696  NZ  LYS C 110      -6.713   4.432 -13.043  1.00 90.86           N  
ATOM   2697  N   GLU C 111      -2.829   5.099  -6.736  1.00 92.06           N  
ATOM   2698  CA  GLU C 111      -3.209   6.399  -6.192  1.00 92.06           C  
ATOM   2699  C   GLU C 111      -2.380   6.745  -4.959  1.00 92.06           C  
ATOM   2700  O   GLU C 111      -2.031   7.909  -4.746  1.00 92.06           O  
ATOM   2701  CB  GLU C 111      -4.701   6.420  -5.846  1.00 92.06           C  
ATOM   2702  CG  GLU C 111      -5.615   6.281  -7.054  1.00 92.06           C  
ATOM   2703  CD  GLU C 111      -7.089   6.218  -6.687  1.00 92.06           C  
ATOM   2704  OE1 GLU C 111      -7.931   6.010  -7.590  1.00 92.06           O  
ATOM   2705  OE2 GLU C 111      -7.405   6.380  -5.487  1.00 92.06           O  
ATOM   2706  N   ALA C 112      -2.037   5.855  -4.134  1.00 93.21           N  
ATOM   2707  CA  ALA C 112      -1.519   6.147  -2.799  1.00 93.21           C  
ATOM   2708  C   ALA C 112      -0.037   5.801  -2.698  1.00 93.21           C  
ATOM   2709  O   ALA C 112       0.656   6.273  -1.793  1.00 93.21           O  
ATOM   2710  CB  ALA C 112      -2.314   5.384  -1.741  1.00 93.21           C  
ATOM   2711  N   TYR C 113       0.402   5.001  -3.570  1.00 93.54           N  
ATOM   2712  CA  TYR C 113       1.822   4.670  -3.565  1.00 93.54           C  
ATOM   2713  C   TYR C 113       2.651   5.813  -4.139  1.00 93.54           C  
ATOM   2714  O   TYR C 113       2.567   6.110  -5.333  1.00 93.54           O  
ATOM   2715  CB  TYR C 113       2.078   3.388  -4.363  1.00 93.54           C  
ATOM   2716  CG  TYR C 113       3.536   2.998  -4.433  1.00 93.54           C  
ATOM   2717  CD1 TYR C 113       4.279   3.213  -5.591  1.00 93.54           C  
ATOM   2718  CD2 TYR C 113       4.171   2.414  -3.343  1.00 93.54           C  
ATOM   2719  CE1 TYR C 113       5.621   2.853  -5.662  1.00 93.54           C  
ATOM   2720  CE2 TYR C 113       5.512   2.050  -3.402  1.00 93.54           C  
ATOM   2721  CZ  TYR C 113       6.228   2.274  -4.564  1.00 93.54           C  
ATOM   2722  OH  TYR C 113       7.556   1.917  -4.627  1.00 93.54           O  
ATOM   2723  N   CYS C 114       3.504   6.401  -3.313  1.00 94.74           N  
ATOM   2724  CA  CYS C 114       4.347   7.527  -3.697  1.00 94.74           C  
ATOM   2725  C   CYS C 114       3.573   8.519  -4.557  1.00 94.74           C  
ATOM   2726  O   CYS C 114       3.943   8.774  -5.705  1.00 94.74           O  
ATOM   2727  CB  CYS C 114       5.582   7.039  -4.453  1.00 94.74           C  
ATOM   2728  SG  CYS C 114       6.758   6.136  -3.420  1.00 94.74           S  
ATOM   2729  N   PRO C 115       2.637   9.138  -3.935  1.00 94.62           N  
ATOM   2730  CA  PRO C 115       1.767  10.047  -4.684  1.00 94.62           C  
ATOM   2731  C   PRO C 115       2.424  11.397  -4.962  1.00 94.62           C  
ATOM   2732  O   PRO C 115       1.842  12.242  -5.648  1.00 94.62           O  
ATOM   2733  CB  PRO C 115       0.553  10.210  -3.766  1.00 94.62           C  
ATOM   2734  CG  PRO C 115       1.097  10.055  -2.382  1.00 94.62           C  
ATOM   2735  CD  PRO C 115       2.208   9.045  -2.417  1.00 94.62           C  
ATOM   2736  N   ASN C 116       3.496  11.658  -4.414  1.00 95.19           N  
ATOM   2737  CA  ASN C 116       4.177  12.937  -4.586  1.00 95.19           C  
ATOM   2738  C   ASN C 116       4.658  13.128  -6.022  1.00 95.19           C  
ATOM   2739  O   ASN C 116       5.162  12.190  -6.642  1.00 95.19           O  
ATOM   2740  CB  ASN C 116       5.352  13.054  -3.612  1.00 95.19           C  
ATOM   2741  CG  ASN C 116       6.348  11.921  -3.760  1.00 95.19           C  
ATOM   2742  ND2 ASN C 116       7.631  12.259  -3.804  1.00 95.19           N  
ATOM   2743  OD1 ASN C 116       5.967  10.749  -3.834  1.00 95.19           O  
ATOM   2744  N   LYS C 117       4.556  14.283  -6.505  1.00 94.21           N  
ATOM   2745  CA  LYS C 117       5.044  14.635  -7.835  1.00 94.21           C  
ATOM   2746  C   LYS C 117       6.395  15.340  -7.756  1.00 94.21           C  
ATOM   2747  O   LYS C 117       7.124  15.411  -8.748  1.00 94.21           O  
ATOM   2748  CB  LYS C 117       4.033  15.522  -8.561  1.00 94.21           C  
ATOM   2749  CG  LYS C 117       2.697  14.845  -8.832  1.00 94.21           C  
ATOM   2750  CD  LYS C 117       1.746  15.765  -9.586  1.00 94.21           C  
ATOM   2751  CE  LYS C 117       0.400  15.097  -9.835  1.00 94.21           C  
ATOM   2752  NZ  LYS C 117      -0.567  16.028 -10.491  1.00 94.21           N  
ATOM   2753  N   CYS C 118       6.699  15.794  -6.618  1.00 94.57           N  
ATOM   2754  CA  CYS C 118       7.949  16.491  -6.335  1.00 94.57           C  
ATOM   2755  C   CYS C 118       8.371  16.290  -4.886  1.00 94.57           C  
ATOM   2756  O   CYS C 118       7.599  15.773  -4.076  1.00 94.57           O  
ATOM   2757  CB  CYS C 118       7.809  17.984  -6.634  1.00 94.57           C  
ATOM   2758  SG  CYS C 118       6.735  18.860  -5.476  1.00 94.57           S  
ATOM   2759  N   GLY C 119       9.662  16.509  -4.724  1.00 93.92           N  
ATOM   2760  CA  GLY C 119      10.158  16.430  -3.359  1.00 93.92           C  
ATOM   2761  C   GLY C 119      10.408  15.008  -2.896  1.00 93.92           C  
ATOM   2762  O   GLY C 119      10.602  14.108  -3.716  1.00 93.92           O  
ATOM   2763  N   VAL C 120      10.459  14.876  -1.538  1.00 94.21           N  
ATOM   2764  CA  VAL C 120      10.753  13.585  -0.928  1.00 94.21           C  
ATOM   2765  C   VAL C 120       9.686  13.248   0.110  1.00 94.21           C  
ATOM   2766  O   VAL C 120       9.573  13.924   1.135  1.00 94.21           O  
ATOM   2767  CB  VAL C 120      12.154  13.570  -0.276  1.00 94.21           C  
ATOM   2768  CG1 VAL C 120      12.468  12.191   0.301  1.00 94.21           C  
ATOM   2769  CG2 VAL C 120      13.219  13.983  -1.292  1.00 94.21           C  
ATOM   2770  N   MET C 121       8.906  12.196  -0.151  1.00 95.37           N  
ATOM   2771  CA  MET C 121       7.883  11.699   0.765  1.00 95.37           C  
ATOM   2772  C   MET C 121       8.371  10.460   1.507  1.00 95.37           C  
ATOM   2773  O   MET C 121       8.922   9.542   0.896  1.00 95.37           O  
ATOM   2774  CB  MET C 121       6.592  11.382   0.009  1.00 95.37           C  
ATOM   2775  CG  MET C 121       5.491  10.811   0.889  1.00 95.37           C  
ATOM   2776  SD  MET C 121       3.991  10.359  -0.067  1.00 95.37           S  
ATOM   2777  CE  MET C 121       2.981   9.626   1.249  1.00 95.37           C  
ATOM   2778  N   LEU C 122       8.235  10.429   2.747  1.00 94.86           N  
ATOM   2779  CA  LEU C 122       8.489   9.250   3.568  1.00 94.86           C  
ATOM   2780  C   LEU C 122       7.190   8.510   3.873  1.00 94.86           C  
ATOM   2781  O   LEU C 122       6.353   9.004   4.631  1.00 94.86           O  
ATOM   2782  CB  LEU C 122       9.184   9.646   4.873  1.00 94.86           C  
ATOM   2783  CG  LEU C 122      10.547  10.326   4.736  1.00 94.86           C  
ATOM   2784  CD1 LEU C 122      11.116  10.652   6.112  1.00 94.86           C  
ATOM   2785  CD2 LEU C 122      11.508   9.442   3.950  1.00 94.86           C  
ATOM   2786  N   GLN C 123       7.097   7.382   3.312  1.00 94.61           N  
ATOM   2787  CA  GLN C 123       5.876   6.594   3.438  1.00 94.61           C  
ATOM   2788  C   GLN C 123       6.153   5.252   4.109  1.00 94.61           C  
ATOM   2789  O   GLN C 123       7.094   4.548   3.735  1.00 94.61           O  
ATOM   2790  CB  GLN C 123       5.235   6.374   2.067  1.00 94.61           C  
ATOM   2791  CG  GLN C 123       3.868   5.706   2.127  1.00 94.61           C  
ATOM   2792  CD  GLN C 123       3.239   5.532   0.757  1.00 94.61           C  
ATOM   2793  NE2 GLN C 123       1.911   5.529   0.710  1.00 94.61           N  
ATOM   2794  OE1 GLN C 123       3.941   5.402  -0.251  1.00 94.61           O  
ATOM   2795  N   THR C 124       5.364   4.950   5.036  1.00 94.83           N  
ATOM   2796  CA  THR C 124       5.466   3.661   5.710  1.00 94.83           C  
ATOM   2797  C   THR C 124       4.761   2.573   4.906  1.00 94.83           C  
ATOM   2798  O   THR C 124       3.563   2.670   4.636  1.00 94.83           O  
ATOM   2799  CB  THR C 124       4.869   3.724   7.128  1.00 94.83           C  
ATOM   2800  CG2 THR C 124       4.942   2.364   7.816  1.00 94.83           C  
ATOM   2801  OG1 THR C 124       5.598   4.681   7.906  1.00 94.83           O  
ATOM   2802  N   LEU C 125       5.496   1.644   4.573  1.00 95.57           N  
ATOM   2803  CA  LEU C 125       4.986   0.525   3.787  1.00 95.57           C  
ATOM   2804  C   LEU C 125       5.172  -0.793   4.531  1.00 95.57           C  
ATOM   2805  O   LEU C 125       6.063  -0.913   5.375  1.00 95.57           O  
ATOM   2806  CB  LEU C 125       5.687   0.461   2.428  1.00 95.57           C  
ATOM   2807  CG  LEU C 125       5.551   1.695   1.535  1.00 95.57           C  
ATOM   2808  CD1 LEU C 125       6.473   1.580   0.326  1.00 95.57           C  
ATOM   2809  CD2 LEU C 125       4.103   1.878   1.093  1.00 95.57           C  
ATOM   2810  N   ILE C 126       4.337  -1.698   4.281  1.00 95.52           N  
ATOM   2811  CA  ILE C 126       4.398  -3.054   4.815  1.00 95.52           C  
ATOM   2812  C   ILE C 126       4.711  -4.038   3.690  1.00 95.52           C  
ATOM   2813  O   ILE C 126       3.963  -4.135   2.714  1.00 95.52           O  
ATOM   2814  CB  ILE C 126       3.078  -3.445   5.516  1.00 95.52           C  
ATOM   2815  CG1 ILE C 126       2.762  -2.460   6.648  1.00 95.52           C  
ATOM   2816  CG2 ILE C 126       3.151  -4.881   6.044  1.00 95.52           C  
ATOM   2817  CD1 ILE C 126       1.318  -2.511   7.129  1.00 95.52           C  
ATOM   2818  N   TRP C 127       5.798  -4.702   3.894  1.00 93.84           N  
ATOM   2819  CA  TRP C 127       6.165  -5.748   2.945  1.00 93.84           C  
ATOM   2820  C   TRP C 127       5.369  -7.023   3.204  1.00 93.84           C  
ATOM   2821  O   TRP C 127       5.519  -7.653   4.254  1.00 93.84           O  
ATOM   2822  CB  TRP C 127       7.665  -6.043   3.023  1.00 93.84           C  
ATOM   2823  CG  TRP C 127       8.532  -4.935   2.506  1.00 93.84           C  
ATOM   2824  CD1 TRP C 127       8.980  -3.846   3.202  1.00 93.84           C  
ATOM   2825  CD2 TRP C 127       9.050  -4.804   1.179  1.00 93.84           C  
ATOM   2826  CE2 TRP C 127       9.807  -3.612   1.141  1.00 93.84           C  
ATOM   2827  CE3 TRP C 127       8.950  -5.581   0.017  1.00 93.84           C  
ATOM   2828  NE1 TRP C 127       9.748  -3.047   2.386  1.00 93.84           N  
ATOM   2829  CZ2 TRP C 127      10.459  -3.178  -0.016  1.00 93.84           C  
ATOM   2830  CZ3 TRP C 127       9.600  -5.148  -1.133  1.00 93.84           C  
ATOM   2831  CH2 TRP C 127      10.345  -3.957  -1.138  1.00 93.84           C  
ATOM   2832  N   CYS C 128       4.602  -7.474   2.181  1.00 92.64           N  
ATOM   2833  CA  CYS C 128       3.639  -8.561   2.328  1.00 92.64           C  
ATOM   2834  C   CYS C 128       4.347  -9.888   2.568  1.00 92.64           C  
ATOM   2835  O   CYS C 128       3.842 -10.743   3.297  1.00 92.64           O  
ATOM   2836  CB  CYS C 128       2.753  -8.662   1.087  1.00 92.64           C  
ATOM   2837  SG  CYS C 128       1.838  -7.149   0.719  1.00 92.64           S  
ATOM   2838  N   LYS C 129       5.475 -10.148   2.058  1.00 88.65           N  
ATOM   2839  CA  LYS C 129       6.200 -11.414   2.120  1.00 88.65           C  
ATOM   2840  C   LYS C 129       6.660 -11.715   3.543  1.00 88.65           C  
ATOM   2841  O   LYS C 129       6.529 -12.846   4.016  1.00 88.65           O  
ATOM   2842  CB  LYS C 129       7.402 -11.390   1.174  1.00 88.65           C  
ATOM   2843  CG  LYS C 129       8.045 -12.752   0.957  1.00 88.65           C  
ATOM   2844  CD  LYS C 129       9.170 -12.682  -0.068  1.00 88.65           C  
ATOM   2845  CE  LYS C 129       9.860 -14.029  -0.235  1.00 88.65           C  
ATOM   2846  NZ  LYS C 129      10.905 -13.988  -1.301  1.00 88.65           N  
ATOM   2847  N   ASN C 130       7.105 -10.698   4.303  1.00 91.76           N  
ATOM   2848  CA  ASN C 130       7.650 -10.921   5.637  1.00 91.76           C  
ATOM   2849  C   ASN C 130       6.943 -10.063   6.683  1.00 91.76           C  
ATOM   2850  O   ASN C 130       7.353 -10.028   7.844  1.00 91.76           O  
ATOM   2851  CB  ASN C 130       9.156 -10.647   5.655  1.00 91.76           C  
ATOM   2852  CG  ASN C 130       9.503  -9.264   5.140  1.00 91.76           C  
ATOM   2853  ND2 ASN C 130      10.788  -9.022   4.913  1.00 91.76           N  
ATOM   2854  OD1 ASN C 130       8.624  -8.421   4.949  1.00 91.76           O  
ATOM   2855  N   CYS C 131       6.027  -9.400   6.313  1.00 94.29           N  
ATOM   2856  CA  CYS C 131       5.224  -8.572   7.207  1.00 94.29           C  
ATOM   2857  C   CYS C 131       6.083  -7.514   7.887  1.00 94.29           C  
ATOM   2858  O   CYS C 131       5.849  -7.170   9.048  1.00 94.29           O  
ATOM   2859  CB  CYS C 131       4.533  -9.437   8.261  1.00 94.29           C  
ATOM   2860  SG  CYS C 131       3.332 -10.599   7.577  1.00 94.29           S  
ATOM   2861  N   LYS C 132       7.097  -7.000   7.242  1.00 94.34           N  
ATOM   2862  CA  LYS C 132       7.979  -5.972   7.788  1.00 94.34           C  
ATOM   2863  C   LYS C 132       7.486  -4.575   7.423  1.00 94.34           C  
ATOM   2864  O   LYS C 132       7.162  -4.308   6.265  1.00 94.34           O  
ATOM   2865  CB  LYS C 132       9.410  -6.170   7.286  1.00 94.34           C  
ATOM   2866  CG  LYS C 132      10.148  -7.319   7.957  1.00 94.34           C  
ATOM   2867  CD  LYS C 132      11.602  -7.389   7.507  1.00 94.34           C  
ATOM   2868  CE  LYS C 132      12.335  -8.550   8.163  1.00 94.34           C  
ATOM   2869  NZ  LYS C 132      13.763  -8.621   7.729  1.00 94.34           N  
ATOM   2870  N   LYS C 133       7.491  -3.802   8.373  1.00 93.46           N  
ATOM   2871  CA  LYS C 133       7.123  -2.399   8.206  1.00 93.46           C  
ATOM   2872  C   LYS C 133       8.360  -1.523   8.030  1.00 93.46           C  
ATOM   2873  O   LYS C 133       9.223  -1.474   8.908  1.00 93.46           O  
ATOM   2874  CB  LYS C 133       6.304  -1.913   9.404  1.00 93.46           C  
ATOM   2875  CG  LYS C 133       5.671  -0.544   9.206  1.00 93.46           C  
ATOM   2876  CD  LYS C 133       4.757  -0.177  10.367  1.00 93.46           C  
ATOM   2877  CE  LYS C 133       4.077   1.166  10.144  1.00 93.46           C  
ATOM   2878  NZ  LYS C 133       3.211   1.550  11.298  1.00 93.46           N  
ATOM   2879  N   GLU C 134       8.458  -0.821   6.948  1.00 93.49           N  
ATOM   2880  CA  GLU C 134       9.620   0.006   6.634  1.00 93.49           C  
ATOM   2881  C   GLU C 134       9.197   1.353   6.053  1.00 93.49           C  
ATOM   2882  O   GLU C 134       8.161   1.451   5.391  1.00 93.49           O  
ATOM   2883  CB  GLU C 134      10.549  -0.720   5.657  1.00 93.49           C  
ATOM   2884  CG  GLU C 134      11.201  -1.966   6.239  1.00 93.49           C  
ATOM   2885  CD  GLU C 134      12.115  -2.679   5.256  1.00 93.49           C  
ATOM   2886  OE1 GLU C 134      12.705  -3.721   5.623  1.00 93.49           O  
ATOM   2887  OE2 GLU C 134      12.244  -2.192   4.111  1.00 93.49           O  
ATOM   2888  N   VAL C 135      10.018   2.298   6.383  1.00 92.84           N  
ATOM   2889  CA  VAL C 135       9.810   3.627   5.818  1.00 92.84           C  
ATOM   2890  C   VAL C 135      10.500   3.726   4.459  1.00 92.84           C  
ATOM   2891  O   VAL C 135      11.718   3.556   4.361  1.00 92.84           O  
ATOM   2892  CB  VAL C 135      10.330   4.734   6.761  1.00 92.84           C  
ATOM   2893  CG1 VAL C 135      10.136   6.114   6.135  1.00 92.84           C  
ATOM   2894  CG2 VAL C 135       9.627   4.653   8.115  1.00 92.84           C  
ATOM   2895  N   HIS C 136       9.724   3.934   3.481  1.00 92.85           N  
ATOM   2896  CA  HIS C 136      10.209   4.060   2.111  1.00 92.85           C  
ATOM   2897  C   HIS C 136      10.275   5.521   1.681  1.00 92.85           C  
ATOM   2898  O   HIS C 136       9.305   6.264   1.842  1.00 92.85           O  
ATOM   2899  CB  HIS C 136       9.317   3.268   1.152  1.00 92.85           C  
ATOM   2900  CG  HIS C 136       9.696   3.427  -0.287  1.00 92.85           C  
ATOM   2901  CD2 HIS C 136       9.095   4.104  -1.294  1.00 92.85           C  
ATOM   2902  ND1 HIS C 136      10.818   2.840  -0.830  1.00 92.85           N  
ATOM   2903  CE1 HIS C 136      10.892   3.151  -2.113  1.00 92.85           C  
ATOM   2904  NE2 HIS C 136       9.859   3.918  -2.419  1.00 92.85           N  
ATOM   2905  N   ALA C 137      11.412   5.903   1.152  1.00 92.16           N  
ATOM   2906  CA  ALA C 137      11.603   7.270   0.673  1.00 92.16           C  
ATOM   2907  C   ALA C 137      11.235   7.390  -0.804  1.00 92.16           C  
ATOM   2908  O   ALA C 137      11.908   6.819  -1.665  1.00 92.16           O  
ATOM   2909  CB  ALA C 137      13.045   7.717   0.897  1.00 92.16           C  
ATOM   2910  N   CYS C 138      10.210   8.064  -1.011  1.00 93.82           N  
ATOM   2911  CA  CYS C 138       9.781   8.368  -2.372  1.00 93.82           C  
ATOM   2912  C   CYS C 138      10.453   9.637  -2.884  1.00 93.82           C  
ATOM   2913  O   CYS C 138       9.972  10.743  -2.634  1.00 93.82           O  
ATOM   2914  CB  CYS C 138       8.262   8.524  -2.434  1.00 93.82           C  
ATOM   2915  SG  CYS C 138       7.357   7.122  -1.744  1.00 93.82           S  
ATOM   2916  N   ARG C 139      11.445   9.486  -3.714  1.00 93.32           N  
ATOM   2917  CA  ARG C 139      12.249  10.604  -4.199  1.00 93.32           C  
ATOM   2918  C   ARG C 139      11.838  11.004  -5.611  1.00 93.32           C  
ATOM   2919  O   ARG C 139      11.854  10.178  -6.526  1.00 93.32           O  
ATOM   2920  CB  ARG C 139      13.737  10.248  -4.168  1.00 93.32           C  
ATOM   2921  CG  ARG C 139      14.265   9.926  -2.778  1.00 93.32           C  
ATOM   2922  CD  ARG C 139      15.739   9.549  -2.809  1.00 93.32           C  
ATOM   2923  NE  ARG C 139      16.197   9.060  -1.511  1.00 93.32           N  
ATOM   2924  CZ  ARG C 139      16.898   9.778  -0.636  1.00 93.32           C  
ATOM   2925  NH1 ARG C 139      17.235  11.034  -0.904  1.00 93.32           N  
ATOM   2926  NH2 ARG C 139      17.263   9.234   0.516  1.00 93.32           N  
ATOM   2927  N   LYS C 140      11.480  12.242  -5.759  1.00 93.39           N  
ATOM   2928  CA  LYS C 140      11.129  12.860  -7.035  1.00 93.39           C  
ATOM   2929  C   LYS C 140      11.930  14.138  -7.265  1.00 93.39           C  
ATOM   2930  O   LYS C 140      12.945  14.368  -6.605  1.00 93.39           O  
ATOM   2931  CB  LYS C 140       9.631  13.162  -7.090  1.00 93.39           C  
ATOM   2932  CG  LYS C 140       8.745  11.945  -6.867  1.00 93.39           C  
ATOM   2933  CD  LYS C 140       8.817  10.978  -8.041  1.00 93.39           C  
ATOM   2934  CE  LYS C 140       7.857   9.809  -7.864  1.00 93.39           C  
ATOM   2935  NZ  LYS C 140       8.563   8.496  -7.945  1.00 93.39           N  
ATOM   2936  N   SER C 141      11.590  14.863  -8.196  1.00 91.99           N  
ATOM   2937  CA  SER C 141      12.268  16.124  -8.480  1.00 91.99           C  
ATOM   2938  C   SER C 141      12.061  17.130  -7.352  1.00 91.99           C  
ATOM   2939  O   SER C 141      10.971  17.219  -6.784  1.00 91.99           O  
ATOM   2940  CB  SER C 141      11.767  16.715  -9.799  1.00 91.99           C  
ATOM   2941  OG  SER C 141      12.283  18.021  -9.992  1.00 91.99           O  
ATOM   2942  N   TYR C 142      13.108  17.836  -7.111  1.00 86.93           N  
ATOM   2943  CA  TYR C 142      13.030  18.850  -6.065  1.00 86.93           C  
ATOM   2944  C   TYR C 142      12.276  20.081  -6.556  1.00 86.93           C  
ATOM   2945  O   TYR C 142      11.830  20.904  -5.752  1.00 86.93           O  
ATOM   2946  CB  TYR C 142      14.432  19.250  -5.598  1.00 86.93           C  
ATOM   2947  CG  TYR C 142      14.976  18.374  -4.495  1.00 86.93           C  
ATOM   2948  CD1 TYR C 142      14.554  18.537  -3.178  1.00 86.93           C  
ATOM   2949  CD2 TYR C 142      15.913  17.384  -4.767  1.00 86.93           C  
ATOM   2950  CE1 TYR C 142      15.054  17.734  -2.158  1.00 86.93           C  
ATOM   2951  CE2 TYR C 142      16.421  16.575  -3.755  1.00 86.93           C  
ATOM   2952  CZ  TYR C 142      15.985  16.757  -2.456  1.00 86.93           C  
ATOM   2953  OH  TYR C 142      16.483  15.959  -1.450  1.00 86.93           O  
ATOM   2954  N   ASP C 143      12.112  20.147  -7.696  1.00 83.61           N  
ATOM   2955  CA  ASP C 143      11.432  21.288  -8.302  1.00 83.61           C  
ATOM   2956  C   ASP C 143       9.916  21.112  -8.255  1.00 83.61           C  
ATOM   2957  O   ASP C 143       9.342  20.412  -9.091  1.00 83.61           O  
ATOM   2958  CB  ASP C 143      11.895  21.483  -9.747  1.00 83.61           C  
ATOM   2959  CG  ASP C 143      11.327  22.737 -10.387  1.00 83.61           C  
ATOM   2960  OD1 ASP C 143      10.667  23.535  -9.686  1.00 83.61           O  
ATOM   2961  OD2 ASP C 143      11.539  22.929 -11.605  1.00 83.61           O  
ATOM   2962  N   CYS C 144       9.259  21.677  -7.402  1.00 91.22           N  
ATOM   2963  CA  CYS C 144       7.808  21.616  -7.279  1.00 91.22           C  
ATOM   2964  C   CYS C 144       7.148  22.751  -8.053  1.00 91.22           C  
ATOM   2965  O   CYS C 144       5.951  23.000  -7.899  1.00 91.22           O  
ATOM   2966  CB  CYS C 144       7.390  21.677  -5.811  1.00 91.22           C  
ATOM   2967  SG  CYS C 144       7.912  20.243  -4.845  1.00 91.22           S  
ATOM   2968  N   GLY C 145       7.900  23.398  -8.921  1.00 85.82           N  
ATOM   2969  CA  GLY C 145       7.365  24.486  -9.723  1.00 85.82           C  
ATOM   2970  C   GLY C 145       7.363  25.818  -8.996  1.00 85.82           C  
ATOM   2971  O   GLY C 145       7.515  25.864  -7.774  1.00 85.82           O  
ATOM   2972  N   GLU C 146       7.286  26.888  -9.820  1.00 89.59           N  
ATOM   2973  CA  GLU C 146       7.235  28.247  -9.291  1.00 89.59           C  
ATOM   2974  C   GLU C 146       5.801  28.768  -9.246  1.00 89.59           C  
ATOM   2975  O   GLU C 146       5.013  28.513 -10.159  1.00 89.59           O  
ATOM   2976  CB  GLU C 146       8.109  29.184 -10.128  1.00 89.59           C  
ATOM   2977  CG  GLU C 146       8.497  30.469  -9.410  1.00 89.59           C  
ATOM   2978  CD  GLU C 146       9.434  31.350 -10.221  1.00 89.59           C  
ATOM   2979  OE1 GLU C 146       9.758  32.471  -9.767  1.00 89.59           O  
ATOM   2980  OE2 GLU C 146       9.848  30.915 -11.319  1.00 89.59           O  
ATOM   2981  N   ARG C 147       5.428  29.334  -8.141  1.00 93.72           N  
ATOM   2982  CA  ARG C 147       4.098  29.907  -7.960  1.00 93.72           C  
ATOM   2983  C   ARG C 147       4.129  31.423  -8.124  1.00 93.72           C  
ATOM   2984  O   ARG C 147       4.854  32.116  -7.408  1.00 93.72           O  
ATOM   2985  CB  ARG C 147       3.538  29.540  -6.585  1.00 93.72           C  
ATOM   2986  CG  ARG C 147       3.578  28.051  -6.280  1.00 93.72           C  
ATOM   2987  CD  ARG C 147       2.440  27.306  -6.962  1.00 93.72           C  
ATOM   2988  NE  ARG C 147       2.379  25.910  -6.538  1.00 93.72           N  
ATOM   2989  CZ  ARG C 147       1.927  24.908  -7.287  1.00 93.72           C  
ATOM   2990  NH1 ARG C 147       1.484  25.131  -8.520  1.00 93.72           N  
ATOM   2991  NH2 ARG C 147       1.918  23.675  -6.802  1.00 93.72           N  
ATOM   2992  N   ASN C 148       3.395  31.872  -8.988  1.00 95.37           N  
ATOM   2993  CA  ASN C 148       3.227  33.310  -9.171  1.00 95.37           C  
ATOM   2994  C   ASN C 148       1.997  33.830  -8.433  1.00 95.37           C  
ATOM   2995  O   ASN C 148       0.869  33.447  -8.750  1.00 95.37           O  
ATOM   2996  CB  ASN C 148       3.138  33.655 -10.660  1.00 95.37           C  
ATOM   2997  CG  ASN C 148       4.426  33.365 -11.405  1.00 95.37           C  
ATOM   2998  ND2 ASN C 148       4.306  32.797 -12.598  1.00 95.37           N  
ATOM   2999  OD1 ASN C 148       5.521  33.648 -10.911  1.00 95.37           O  
ATOM   3000  N   VAL C 149       2.286  34.744  -7.552  1.00 94.77           N  
ATOM   3001  CA  VAL C 149       1.223  35.260  -6.696  1.00 94.77           C  
ATOM   3002  C   VAL C 149       1.052  36.759  -6.930  1.00 94.77           C  
ATOM   3003  O   VAL C 149       1.972  37.542  -6.685  1.00 94.77           O  
ATOM   3004  CB  VAL C 149       1.513  34.984  -5.204  1.00 94.77           C  
ATOM   3005  CG1 VAL C 149       0.369  35.491  -4.328  1.00 94.77           C  
ATOM   3006  CG2 VAL C 149       1.745  33.491  -4.973  1.00 94.77           C  
ATOM   3007  N   GLU C 150      -0.076  37.168  -7.329  1.00 94.97           N  
ATOM   3008  CA  GLU C 150      -0.434  38.574  -7.481  1.00 94.97           C  
ATOM   3009  C   GLU C 150      -1.378  39.027  -6.371  1.00 94.97           C  
ATOM   3010  O   GLU C 150      -2.476  38.487  -6.224  1.00 94.97           O  
ATOM   3011  CB  GLU C 150      -1.076  38.821  -8.850  1.00 94.97           C  
ATOM   3012  CG  GLU C 150      -0.154  38.522 -10.023  1.00 94.97           C  
ATOM   3013  CD  GLU C 150      -0.801  38.781 -11.374  1.00 94.97           C  
ATOM   3014  OE1 GLU C 150      -0.123  38.614 -12.413  1.00 94.97           O  
ATOM   3015  OE2 GLU C 150      -1.995  39.156 -11.394  1.00 94.97           O  
ATOM   3016  N   VAL C 151      -0.963  40.016  -5.763  1.00 93.62           N  
ATOM   3017  CA  VAL C 151      -1.739  40.481  -4.618  1.00 93.62           C  
ATOM   3018  C   VAL C 151      -1.949  41.991  -4.716  1.00 93.62           C  
ATOM   3019  O   VAL C 151      -0.988  42.750  -4.858  1.00 93.62           O  
ATOM   3020  CB  VAL C 151      -1.052  40.124  -3.281  1.00 93.62           C  
ATOM   3021  CG1 VAL C 151      -1.949  40.486  -2.099  1.00 93.62           C  
ATOM   3022  CG2 VAL C 151      -0.690  38.640  -3.248  1.00 93.62           C  
ATOM   3023  N   PRO C 152      -3.147  42.485  -4.609  1.00 92.25           N  
ATOM   3024  CA  PRO C 152      -3.403  43.926  -4.554  1.00 92.25           C  
ATOM   3025  C   PRO C 152      -2.866  44.574  -3.280  1.00 92.25           C  
ATOM   3026  O   PRO C 152      -2.799  43.922  -2.233  1.00 92.25           O  
ATOM   3027  CB  PRO C 152      -4.929  44.017  -4.611  1.00 92.25           C  
ATOM   3028  CG  PRO C 152      -5.377  42.657  -5.042  1.00 92.25           C  
ATOM   3029  CD  PRO C 152      -4.319  41.663  -4.658  1.00 92.25           C  
ATOM   3030  N   GLN C 153      -2.536  45.769  -3.466  1.00 90.83           N  
ATOM   3031  CA  GLN C 153      -2.042  46.530  -2.324  1.00 90.83           C  
ATOM   3032  C   GLN C 153      -3.079  46.577  -1.205  1.00 90.83           C  
ATOM   3033  O   GLN C 153      -4.276  46.720  -1.466  1.00 90.83           O  
ATOM   3034  CB  GLN C 153      -1.661  47.949  -2.747  1.00 90.83           C  
ATOM   3035  CG  GLN C 153      -0.698  48.638  -1.789  1.00 90.83           C  
ATOM   3036  CD  GLN C 153      -0.184  49.962  -2.325  1.00 90.83           C  
ATOM   3037  NE2 GLN C 153       0.714  50.595  -1.579  1.00 90.83           N  
ATOM   3038  OE1 GLN C 153      -0.592  50.411  -3.401  1.00 90.83           O  
ATOM   3039  N   MET C 154      -2.627  46.451   0.126  1.00 90.69           N  
ATOM   3040  CA  MET C 154      -3.443  46.524   1.334  1.00 90.69           C  
ATOM   3041  C   MET C 154      -4.262  45.251   1.516  1.00 90.69           C  
ATOM   3042  O   MET C 154      -5.215  45.228   2.297  1.00 90.69           O  
ATOM   3043  CB  MET C 154      -4.370  47.740   1.285  1.00 90.69           C  
ATOM   3044  CG  MET C 154      -3.647  49.068   1.451  1.00 90.69           C  
ATOM   3045  SD  MET C 154      -3.408  49.522   3.212  1.00 90.69           S  
ATOM   3046  CE  MET C 154      -4.785  50.682   3.435  1.00 90.69           C  
ATOM   3047  N   GLU C 155      -4.043  44.366   0.685  1.00 91.80           N  
ATOM   3048  CA  GLU C 155      -4.645  43.048   0.862  1.00 91.80           C  
ATOM   3049  C   GLU C 155      -3.666  42.078   1.519  1.00 91.80           C  
ATOM   3050  O   GLU C 155      -2.494  42.406   1.711  1.00 91.80           O  
ATOM   3051  CB  GLU C 155      -5.118  42.487  -0.482  1.00 91.80           C  
ATOM   3052  CG  GLU C 155      -6.369  43.163  -1.024  1.00 91.80           C  
ATOM   3053  CD  GLU C 155      -7.061  42.360  -2.115  1.00 91.80           C  
ATOM   3054  OE1 GLU C 155      -8.050  42.857  -2.699  1.00 91.80           O  
ATOM   3055  OE2 GLU C 155      -6.609  41.226  -2.386  1.00 91.80           O  
ATOM   3056  N   ASP C 156      -4.209  41.015   1.882  1.00 94.31           N  
ATOM   3057  CA  ASP C 156      -3.392  40.024   2.576  1.00 94.31           C  
ATOM   3058  C   ASP C 156      -2.679  39.108   1.585  1.00 94.31           C  
ATOM   3059  O   ASP C 156      -3.296  38.602   0.645  1.00 94.31           O  
ATOM   3060  CB  ASP C 156      -4.251  39.196   3.535  1.00 94.31           C  
ATOM   3061  CG  ASP C 156      -4.900  40.034   4.623  1.00 94.31           C  
ATOM   3062  OD1 ASP C 156      -4.554  41.227   4.763  1.00 94.31           O  
ATOM   3063  OD2 ASP C 156      -5.762  39.494   5.349  1.00 94.31           O  
ATOM   3064  N   MET C 157      -1.451  38.896   1.821  1.00 94.20           N  
ATOM   3065  CA  MET C 157      -0.659  37.943   1.049  1.00 94.20           C  
ATOM   3066  C   MET C 157      -0.612  36.586   1.745  1.00 94.20           C  
ATOM   3067  O   MET C 157      -0.210  36.492   2.906  1.00 94.20           O  
ATOM   3068  CB  MET C 157       0.761  38.470   0.837  1.00 94.20           C  
ATOM   3069  CG  MET C 157       1.656  37.524   0.053  1.00 94.20           C  
ATOM   3070  SD  MET C 157       3.405  38.078   0.016  1.00 94.20           S  
ATOM   3071  CE  MET C 157       3.893  37.715   1.725  1.00 94.20           C  
ATOM   3072  N   ILE C 158      -0.989  35.570   1.093  1.00 96.41           N  
ATOM   3073  CA  ILE C 158      -0.990  34.211   1.626  1.00 96.41           C  
ATOM   3074  C   ILE C 158      -0.157  33.303   0.726  1.00 96.41           C  
ATOM   3075  O   ILE C 158      -0.495  33.095  -0.441  1.00 96.41           O  
ATOM   3076  CB  ILE C 158      -2.427  33.659   1.761  1.00 96.41           C  
ATOM   3077  CG1 ILE C 158      -3.279  34.590   2.633  1.00 96.41           C  
ATOM   3078  CG2 ILE C 158      -2.409  32.239   2.333  1.00 96.41           C  
ATOM   3079  CD1 ILE C 158      -4.752  34.213   2.686  1.00 96.41           C  
ATOM   3080  N   LEU C 159       0.872  32.853   1.213  1.00 96.60           N  
ATOM   3081  CA  LEU C 159       1.719  31.883   0.527  1.00 96.60           C  
ATOM   3082  C   LEU C 159       1.513  30.484   1.097  1.00 96.60           C  
ATOM   3083  O   LEU C 159       1.876  30.216   2.245  1.00 96.60           O  
ATOM   3084  CB  LEU C 159       3.193  32.283   0.645  1.00 96.60           C  
ATOM   3085  CG  LEU C 159       3.545  33.708   0.214  1.00 96.60           C  
ATOM   3086  CD1 LEU C 159       5.047  33.943   0.341  1.00 96.60           C  
ATOM   3087  CD2 LEU C 159       3.076  33.967  -1.213  1.00 96.60           C  
ATOM   3088  N   ASP C 160       1.032  29.556   0.347  1.00 96.60           N  
ATOM   3089  CA  ASP C 160       0.694  28.201   0.771  1.00 96.60           C  
ATOM   3090  C   ASP C 160       1.739  27.196   0.290  1.00 96.60           C  
ATOM   3091  O   ASP C 160       1.869  26.958  -0.913  1.00 96.60           O  
ATOM   3092  CB  ASP C 160      -0.692  27.807   0.253  1.00 96.60           C  
ATOM   3093  CG  ASP C 160      -1.207  26.515   0.862  1.00 96.60           C  
ATOM   3094  OD1 ASP C 160      -0.507  25.917   1.706  1.00 96.60           O  
ATOM   3095  OD2 ASP C 160      -2.323  26.090   0.491  1.00 96.60           O  
ATOM   3096  N   CYS C 161       2.361  26.599   1.188  1.00 96.47           N  
ATOM   3097  CA  CYS C 161       3.409  25.627   0.902  1.00 96.47           C  
ATOM   3098  C   CYS C 161       2.894  24.203   1.075  1.00 96.47           C  
ATOM   3099  O   CYS C 161       3.663  23.244   0.987  1.00 96.47           O  
ATOM   3100  CB  CYS C 161       4.615  25.856   1.813  1.00 96.47           C  
ATOM   3101  SG  CYS C 161       6.117  25.021   1.257  1.00 96.47           S  
ATOM   3102  N   GLU C 162       1.735  23.979   1.370  1.00 95.97           N  
ATOM   3103  CA  GLU C 162       1.147  22.673   1.654  1.00 95.97           C  
ATOM   3104  C   GLU C 162       0.850  21.910   0.365  1.00 95.97           C  
ATOM   3105  O   GLU C 162       0.260  22.461  -0.567  1.00 95.97           O  
ATOM   3106  CB  GLU C 162      -0.133  22.828   2.480  1.00 95.97           C  
ATOM   3107  CG  GLU C 162      -0.725  21.507   2.950  1.00 95.97           C  
ATOM   3108  CD  GLU C 162      -1.917  21.681   3.877  1.00 95.97           C  
ATOM   3109  OE1 GLU C 162      -2.375  20.678   4.472  1.00 95.97           O  
ATOM   3110  OE2 GLU C 162      -2.399  22.828   4.010  1.00 95.97           O  
ATOM   3111  N   LEU C 163       1.253  20.782   0.297  1.00 94.71           N  
ATOM   3112  CA  LEU C 163       0.916  19.839  -0.763  1.00 94.71           C  
ATOM   3113  C   LEU C 163       0.068  18.692  -0.222  1.00 94.71           C  
ATOM   3114  O   LEU C 163       0.074  18.424   0.982  1.00 94.71           O  
ATOM   3115  CB  LEU C 163       2.188  19.286  -1.413  1.00 94.71           C  
ATOM   3116  CG  LEU C 163       3.122  20.311  -2.055  1.00 94.71           C  
ATOM   3117  CD1 LEU C 163       4.403  19.635  -2.534  1.00 94.71           C  
ATOM   3118  CD2 LEU C 163       2.423  21.023  -3.210  1.00 94.71           C  
ATOM   3119  N   ASN C 164      -0.708  17.990  -1.009  1.00 92.76           N  
ATOM   3120  CA  ASN C 164      -1.685  16.977  -0.625  1.00 92.76           C  
ATOM   3121  C   ASN C 164      -1.027  15.816   0.114  1.00 92.76           C  
ATOM   3122  O   ASN C 164      -1.619  15.243   1.030  1.00 92.76           O  
ATOM   3123  CB  ASN C 164      -2.439  16.466  -1.854  1.00 92.76           C  
ATOM   3124  CG  ASN C 164      -3.291  17.538  -2.505  1.00 92.76           C  
ATOM   3125  ND2 ASN C 164      -3.745  17.275  -3.724  1.00 92.76           N  
ATOM   3126  OD1 ASN C 164      -3.535  18.595  -1.917  1.00 92.76           O  
ATOM   3127  N   TRP C 165       0.158  15.506  -0.207  1.00 94.69           N  
ATOM   3128  CA  TRP C 165       0.818  14.318   0.325  1.00 94.69           C  
ATOM   3129  C   TRP C 165       1.554  14.640   1.623  1.00 94.69           C  
ATOM   3130  O   TRP C 165       2.039  13.737   2.308  1.00 94.69           O  
ATOM   3131  CB  TRP C 165       1.797  13.740  -0.701  1.00 94.69           C  
ATOM   3132  CG  TRP C 165       2.829  14.717  -1.176  1.00 94.69           C  
ATOM   3133  CD1 TRP C 165       2.739  15.553  -2.255  1.00 94.69           C  
ATOM   3134  CD2 TRP C 165       4.111  14.958  -0.588  1.00 94.69           C  
ATOM   3135  CE2 TRP C 165       4.746  15.954  -1.364  1.00 94.69           C  
ATOM   3136  CE3 TRP C 165       4.786  14.430   0.520  1.00 94.69           C  
ATOM   3137  NE1 TRP C 165       3.889  16.299  -2.373  1.00 94.69           N  
ATOM   3138  CZ2 TRP C 165       6.025  16.431  -1.065  1.00 94.69           C  
ATOM   3139  CZ3 TRP C 165       6.058  14.905   0.815  1.00 94.69           C  
ATOM   3140  CH2 TRP C 165       6.662  15.896   0.025  1.00 94.69           C  
ATOM   3141  N   HIS C 166       1.694  15.917   2.048  1.00 95.43           N  
ATOM   3142  CA  HIS C 166       2.409  16.308   3.257  1.00 95.43           C  
ATOM   3143  C   HIS C 166       1.796  15.660   4.494  1.00 95.43           C  
ATOM   3144  O   HIS C 166       2.518  15.219   5.391  1.00 95.43           O  
ATOM   3145  CB  HIS C 166       2.412  17.831   3.409  1.00 95.43           C  
ATOM   3146  CG  HIS C 166       3.393  18.521   2.516  1.00 95.43           C  
ATOM   3147  CD2 HIS C 166       4.277  18.027   1.617  1.00 95.43           C  
ATOM   3148  ND1 HIS C 166       3.540  19.891   2.491  1.00 95.43           N  
ATOM   3149  CE1 HIS C 166       4.476  20.211   1.612  1.00 95.43           C  
ATOM   3150  NE2 HIS C 166       4.939  19.098   1.069  1.00 95.43           N  
ATOM   3151  N   GLN C 167       0.485  15.629   4.496  1.00 92.33           N  
ATOM   3152  CA  GLN C 167      -0.228  15.076   5.643  1.00 92.33           C  
ATOM   3153  C   GLN C 167       0.061  13.586   5.803  1.00 92.33           C  
ATOM   3154  O   GLN C 167       0.025  13.057   6.917  1.00 92.33           O  
ATOM   3155  CB  GLN C 167      -1.732  15.307   5.505  1.00 92.33           C  
ATOM   3156  CG  GLN C 167      -2.141  16.772   5.603  1.00 92.33           C  
ATOM   3157  CD  GLN C 167      -3.614  16.991   5.308  1.00 92.33           C  
ATOM   3158  NE2 GLN C 167      -4.054  18.242   5.388  1.00 92.33           N  
ATOM   3159  OE1 GLN C 167      -4.348  16.044   5.008  1.00 92.33           O  
ATOM   3160  N   ALA C 168       0.323  12.933   4.766  1.00 91.53           N  
ATOM   3161  CA  ALA C 168       0.529  11.488   4.782  1.00 91.53           C  
ATOM   3162  C   ALA C 168       2.007  11.147   4.966  1.00 91.53           C  
ATOM   3163  O   ALA C 168       2.352  10.006   5.280  1.00 91.53           O  
ATOM   3164  CB  ALA C 168      -0.002  10.860   3.497  1.00 91.53           C  
ATOM   3165  N   SER C 169       2.925  12.086   4.812  1.00 94.13           N  
ATOM   3166  CA  SER C 169       4.365  11.864   4.904  1.00 94.13           C  
ATOM   3167  C   SER C 169       4.822  11.790   6.356  1.00 94.13           C  
ATOM   3168  O   SER C 169       4.332  12.537   7.206  1.00 94.13           O  
ATOM   3169  CB  SER C 169       5.125  12.974   4.176  1.00 94.13           C  
ATOM   3170  OG  SER C 169       6.521  12.738   4.218  1.00 94.13           O  
ATOM   3171  N   GLU C 170       5.719  10.974   6.530  1.00 92.93           N  
ATOM   3172  CA  GLU C 170       6.310  10.851   7.860  1.00 92.93           C  
ATOM   3173  C   GLU C 170       7.608  11.647   7.962  1.00 92.93           C  
ATOM   3174  O   GLU C 170       8.168  12.064   6.946  1.00 92.93           O  
ATOM   3175  CB  GLU C 170       6.567   9.381   8.200  1.00 92.93           C  
ATOM   3176  CG  GLU C 170       5.308   8.526   8.228  1.00 92.93           C  
ATOM   3177  CD  GLU C 170       5.517   7.169   8.880  1.00 92.93           C  
ATOM   3178  OE1 GLU C 170       4.579   6.340   8.872  1.00 92.93           O  
ATOM   3179  OE2 GLU C 170       6.628   6.933   9.404  1.00 92.93           O  
ATOM   3180  N   GLY C 171       7.939  11.975   9.248  1.00 92.31           N  
ATOM   3181  CA  GLY C 171       9.238  12.567   9.526  1.00 92.31           C  
ATOM   3182  C   GLY C 171       9.329  14.024   9.116  1.00 92.31           C  
ATOM   3183  O   GLY C 171      10.406  14.507   8.756  1.00 92.31           O  
ATOM   3184  N   LEU C 172       8.292  14.595   9.002  1.00 94.75           N  
ATOM   3185  CA  LEU C 172       8.301  16.012   8.653  1.00 94.75           C  
ATOM   3186  C   LEU C 172       8.580  16.872   9.880  1.00 94.75           C  
ATOM   3187  O   LEU C 172       8.221  16.499  11.000  1.00 94.75           O  
ATOM   3188  CB  LEU C 172       6.966  16.418   8.024  1.00 94.75           C  
ATOM   3189  CG  LEU C 172       6.572  15.686   6.739  1.00 94.75           C  
ATOM   3190  CD1 LEU C 172       5.198  16.148   6.267  1.00 94.75           C  
ATOM   3191  CD2 LEU C 172       7.619  15.909   5.653  1.00 94.75           C  
ATOM   3192  N   THR C 173       9.254  17.965   9.712  1.00 94.84           N  
ATOM   3193  CA  THR C 173       9.567  18.902  10.785  1.00 94.84           C  
ATOM   3194  C   THR C 173       8.793  20.205  10.607  1.00 94.84           C  
ATOM   3195  O   THR C 173       7.577  20.243  10.809  1.00 94.84           O  
ATOM   3196  CB  THR C 173      11.077  19.204  10.840  1.00 94.84           C  
ATOM   3197  CG2 THR C 173      11.873  17.954  11.199  1.00 94.84           C  
ATOM   3198  OG1 THR C 173      11.510  19.682   9.561  1.00 94.84           O  
ATOM   3199  N   ASP C 174       9.517  21.246  10.125  1.00 96.26           N  
ATOM   3200  CA  ASP C 174       8.861  22.548  10.075  1.00 96.26           C  
ATOM   3201  C   ASP C 174       8.901  23.130   8.663  1.00 96.26           C  
ATOM   3202  O   ASP C 174       9.770  22.776   7.864  1.00 96.26           O  
ATOM   3203  CB  ASP C 174       9.516  23.517  11.061  1.00 96.26           C  
ATOM   3204  CG  ASP C 174       9.348  23.093  12.510  1.00 96.26           C  
ATOM   3205  OD1 ASP C 174       8.340  22.429  12.837  1.00 96.26           O  
ATOM   3206  OD2 ASP C 174      10.228  23.429  13.330  1.00 96.26           O  
ATOM   3207  N   TYR C 175       7.872  23.970   8.498  1.00 97.02           N  
ATOM   3208  CA  TYR C 175       7.895  24.822   7.314  1.00 97.02           C  
ATOM   3209  C   TYR C 175       8.734  26.071   7.558  1.00 97.02           C  
ATOM   3210  O   TYR C 175       8.524  26.785   8.541  1.00 97.02           O  
ATOM   3211  CB  TYR C 175       6.472  25.218   6.909  1.00 97.02           C  
ATOM   3212  CG  TYR C 175       5.632  24.059   6.432  1.00 97.02           C  
ATOM   3213  CD1 TYR C 175       5.604  23.701   5.085  1.00 97.02           C  
ATOM   3214  CD2 TYR C 175       4.865  23.319   7.324  1.00 97.02           C  
ATOM   3215  CE1 TYR C 175       4.829  22.635   4.641  1.00 97.02           C  
ATOM   3216  CE2 TYR C 175       4.087  22.251   6.891  1.00 97.02           C  
ATOM   3217  CZ  TYR C 175       4.076  21.916   5.549  1.00 97.02           C  
ATOM   3218  OH  TYR C 175       3.307  20.860   5.115  1.00 97.02           O  
ATOM   3219  N   SER C 176       9.639  26.340   6.680  1.00 97.14           N  
ATOM   3220  CA  SER C 176      10.486  27.528   6.727  1.00 97.14           C  
ATOM   3221  C   SER C 176      10.284  28.401   5.493  1.00 97.14           C  
ATOM   3222  O   SER C 176      10.513  27.954   4.367  1.00 97.14           O  
ATOM   3223  CB  SER C 176      11.958  27.133   6.848  1.00 97.14           C  
ATOM   3224  OG  SER C 176      12.166  26.307   7.981  1.00 97.14           O  
ATOM   3225  N   PHE C 177       9.903  29.620   5.744  1.00 97.38           N  
ATOM   3226  CA  PHE C 177       9.731  30.583   4.663  1.00 97.38           C  
ATOM   3227  C   PHE C 177      10.888  31.574   4.632  1.00 97.38           C  
ATOM   3228  O   PHE C 177      11.211  32.192   5.648  1.00 97.38           O  
ATOM   3229  CB  PHE C 177       8.403  31.332   4.816  1.00 97.38           C  
ATOM   3230  CG  PHE C 177       7.192  30.485   4.530  1.00 97.38           C  
ATOM   3231  CD1 PHE C 177       6.613  30.479   3.267  1.00 97.38           C  
ATOM   3232  CD2 PHE C 177       6.632  29.695   5.526  1.00 97.38           C  
ATOM   3233  CE1 PHE C 177       5.492  29.697   3.000  1.00 97.38           C  
ATOM   3234  CE2 PHE C 177       5.513  28.910   5.267  1.00 97.38           C  
ATOM   3235  CZ  PHE C 177       4.944  28.913   4.003  1.00 97.38           C  
ATOM   3236  N   TYR C 178      11.411  31.674   3.535  1.00 96.72           N  
ATOM   3237  CA  TYR C 178      12.525  32.589   3.314  1.00 96.72           C  
ATOM   3238  C   TYR C 178      12.155  33.667   2.303  1.00 96.72           C  
ATOM   3239  O   TYR C 178      11.419  33.405   1.349  1.00 96.72           O  
ATOM   3240  CB  TYR C 178      13.761  31.823   2.833  1.00 96.72           C  
ATOM   3241  CG  TYR C 178      14.251  30.783   3.811  1.00 96.72           C  
ATOM   3242  CD1 TYR C 178      15.192  31.105   4.786  1.00 96.72           C  
ATOM   3243  CD2 TYR C 178      13.775  29.478   3.761  1.00 96.72           C  
ATOM   3244  CE1 TYR C 178      15.648  30.150   5.688  1.00 96.72           C  
ATOM   3245  CE2 TYR C 178      14.224  28.514   4.659  1.00 96.72           C  
ATOM   3246  CZ  TYR C 178      15.158  28.859   5.617  1.00 96.72           C  
ATOM   3247  OH  TYR C 178      15.606  27.909   6.509  1.00 96.72           O  
ATOM   3248  N   ARG C 179      12.632  34.828   2.518  1.00 96.17           N  
ATOM   3249  CA  ARG C 179      12.624  35.892   1.520  1.00 96.17           C  
ATOM   3250  C   ARG C 179      13.953  35.953   0.773  1.00 96.17           C  
ATOM   3251  O   ARG C 179      15.012  36.082   1.390  1.00 96.17           O  
ATOM   3252  CB  ARG C 179      12.330  37.243   2.175  1.00 96.17           C  
ATOM   3253  CG  ARG C 179      12.209  38.393   1.187  1.00 96.17           C  
ATOM   3254  CD  ARG C 179      11.623  39.638   1.840  1.00 96.17           C  
ATOM   3255  NE  ARG C 179      11.413  40.708   0.870  1.00 96.17           N  
ATOM   3256  CZ  ARG C 179      10.885  41.896   1.153  1.00 96.17           C  
ATOM   3257  NH1 ARG C 179      10.501  42.189   2.389  1.00 96.17           N  
ATOM   3258  NH2 ARG C 179      10.740  42.796   0.192  1.00 96.17           N  
ATOM   3259  N   VAL C 180      13.840  35.752  -0.450  1.00 94.65           N  
ATOM   3260  CA  VAL C 180      15.035  35.728  -1.286  1.00 94.65           C  
ATOM   3261  C   VAL C 180      15.289  37.119  -1.865  1.00 94.65           C  
ATOM   3262  O   VAL C 180      14.442  37.668  -2.573  1.00 94.65           O  
ATOM   3263  CB  VAL C 180      14.910  34.692  -2.426  1.00 94.65           C  
ATOM   3264  CG1 VAL C 180      16.224  34.575  -3.197  1.00 94.65           C  
ATOM   3265  CG2 VAL C 180      14.491  33.334  -1.868  1.00 94.65           C  
ATOM   3266  N   TRP C 181      16.469  37.549  -1.583  1.00 91.96           N  
ATOM   3267  CA  TRP C 181      16.831  38.885  -2.046  1.00 91.96           C  
ATOM   3268  C   TRP C 181      17.667  38.813  -3.318  1.00 91.96           C  
ATOM   3269  O   TRP C 181      18.202  37.755  -3.658  1.00 91.96           O  
ATOM   3270  CB  TRP C 181      17.598  39.643  -0.958  1.00 91.96           C  
ATOM   3271  CG  TRP C 181      16.856  39.760   0.340  1.00 91.96           C  
ATOM   3272  CD1 TRP C 181      17.052  39.018   1.472  1.00 91.96           C  
ATOM   3273  CD2 TRP C 181      15.796  40.674   0.638  1.00 91.96           C  
ATOM   3274  CE2 TRP C 181      15.395  40.430   1.970  1.00 91.96           C  
ATOM   3275  CE3 TRP C 181      15.146  41.677  -0.093  1.00 91.96           C  
ATOM   3276  NE1 TRP C 181      16.177  39.416   2.456  1.00 91.96           N  
ATOM   3277  CZ2 TRP C 181      14.373  41.154   2.587  1.00 91.96           C  
ATOM   3278  CZ3 TRP C 181      14.127  42.396   0.522  1.00 91.96           C  
ATOM   3279  CH2 TRP C 181      13.753  42.129   1.849  1.00 91.96           C  
ATOM   3280  N   GLY C 182      17.668  39.823  -4.172  1.00 83.61           N  
ATOM   3281  CA  GLY C 182      18.385  39.894  -5.435  1.00 83.61           C  
ATOM   3282  C   GLY C 182      19.875  39.655  -5.291  1.00 83.61           C  
ATOM   3283  O   GLY C 182      20.539  39.243  -6.245  1.00 83.61           O  
ATOM   3284  N   ASN C 183      20.455  39.913  -4.091  1.00 84.58           N  
ATOM   3285  CA  ASN C 183      21.883  39.720  -3.864  1.00 84.58           C  
ATOM   3286  C   ASN C 183      22.196  38.285  -3.447  1.00 84.58           C  
ATOM   3287  O   ASN C 183      23.195  38.034  -2.772  1.00 84.58           O  
ATOM   3288  CB  ASN C 183      22.396  40.703  -2.809  1.00 84.58           C  
ATOM   3289  CG  ASN C 183      21.497  40.776  -1.591  1.00 84.58           C  
ATOM   3290  ND2 ASN C 183      21.898  41.568  -0.605  1.00 84.58           N  
ATOM   3291  OD1 ASN C 183      20.449  40.124  -1.538  1.00 84.58           O  
ATOM   3292  N   ASN C 184      21.392  37.295  -3.707  1.00 82.52           N  
ATOM   3293  CA  ASN C 184      21.552  35.879  -3.397  1.00 82.52           C  
ATOM   3294  C   ASN C 184      21.576  35.634  -1.891  1.00 82.52           C  
ATOM   3295  O   ASN C 184      22.290  34.750  -1.413  1.00 82.52           O  
ATOM   3296  CB  ASN C 184      22.824  35.328  -4.045  1.00 82.52           C  
ATOM   3297  CG  ASN C 184      22.571  34.739  -5.419  1.00 82.52           C  
ATOM   3298  ND2 ASN C 184      23.640  34.333  -6.096  1.00 82.52           N  
ATOM   3299  OD1 ASN C 184      21.426  34.650  -5.869  1.00 82.52           O  
ATOM   3300  N   THR C 185      21.098  36.530  -1.202  1.00 90.11           N  
ATOM   3301  CA  THR C 185      20.907  36.348   0.233  1.00 90.11           C  
ATOM   3302  C   THR C 185      19.444  36.056   0.551  1.00 90.11           C  
ATOM   3303  O   THR C 185      18.559  36.324  -0.265  1.00 90.11           O  
ATOM   3304  CB  THR C 185      21.367  37.590   1.019  1.00 90.11           C  
ATOM   3305  CG2 THR C 185      22.853  37.860   0.800  1.00 90.11           C  
ATOM   3306  OG1 THR C 185      20.616  38.730   0.582  1.00 90.11           O  
ATOM   3307  N   GLU C 186      19.345  35.374   1.617  1.00 93.73           N  
ATOM   3308  CA  GLU C 186      17.994  35.008   2.031  1.00 93.73           C  
ATOM   3309  C   GLU C 186      17.768  35.314   3.509  1.00 93.73           C  
ATOM   3310  O   GLU C 186      18.707  35.275   4.307  1.00 93.73           O  
ATOM   3311  CB  GLU C 186      17.730  33.526   1.755  1.00 93.73           C  
ATOM   3312  CG  GLU C 186      18.679  32.585   2.484  1.00 93.73           C  
ATOM   3313  CD  GLU C 186      18.470  31.123   2.122  1.00 93.73           C  
ATOM   3314  OE1 GLU C 186      19.117  30.247   2.741  1.00 93.73           O  
ATOM   3315  OE2 GLU C 186      17.656  30.852   1.213  1.00 93.73           O  
ATOM   3316  N   THR C 187      16.560  35.688   3.896  1.00 95.55           N  
ATOM   3317  CA  THR C 187      16.143  35.962   5.267  1.00 95.55           C  
ATOM   3318  C   THR C 187      14.987  35.053   5.674  1.00 95.55           C  
ATOM   3319  O   THR C 187      14.020  34.899   4.928  1.00 95.55           O  
ATOM   3320  CB  THR C 187      15.728  37.435   5.439  1.00 95.55           C  
ATOM   3321  CG2 THR C 187      15.594  37.799   6.914  1.00 95.55           C  
ATOM   3322  OG1 THR C 187      16.717  38.279   4.838  1.00 95.55           O  
ATOM   3323  N   LEU C 188      15.157  34.515   6.835  1.00 96.78           N  
ATOM   3324  CA  LEU C 188      14.099  33.668   7.375  1.00 96.78           C  
ATOM   3325  C   LEU C 188      12.934  34.510   7.882  1.00 96.78           C  
ATOM   3326  O   LEU C 188      13.098  35.314   8.802  1.00 96.78           O  
ATOM   3327  CB  LEU C 188      14.639  32.789   8.506  1.00 96.78           C  
ATOM   3328  CG  LEU C 188      13.642  31.828   9.153  1.00 96.78           C  
ATOM   3329  CD1 LEU C 188      13.237  30.740   8.164  1.00 96.78           C  
ATOM   3330  CD2 LEU C 188      14.234  31.214  10.417  1.00 96.78           C  
ATOM   3331  N   VAL C 189      11.840  34.349   7.350  1.00 95.78           N  
ATOM   3332  CA  VAL C 189      10.658  35.149   7.657  1.00 95.78           C  
ATOM   3333  C   VAL C 189       9.788  34.415   8.675  1.00 95.78           C  
ATOM   3334  O   VAL C 189       9.253  35.031   9.601  1.00 95.78           O  
ATOM   3335  CB  VAL C 189       9.840  35.463   6.385  1.00 95.78           C  
ATOM   3336  CG1 VAL C 189       8.612  36.305   6.728  1.00 95.78           C  
ATOM   3337  CG2 VAL C 189      10.710  36.177   5.353  1.00 95.78           C  
ATOM   3338  N   SER C 190       9.631  33.161   8.504  1.00 95.96           N  
ATOM   3339  CA  SER C 190       8.786  32.366   9.389  1.00 95.96           C  
ATOM   3340  C   SER C 190       9.250  30.913   9.437  1.00 95.96           C  
ATOM   3341  O   SER C 190       9.773  30.390   8.451  1.00 95.96           O  
ATOM   3342  CB  SER C 190       7.327  32.428   8.936  1.00 95.96           C  
ATOM   3343  OG  SER C 190       6.537  31.495   9.654  1.00 95.96           O  
ATOM   3344  N   LYS C 191       9.128  30.317  10.612  1.00 96.38           N  
ATOM   3345  CA  LYS C 191       9.426  28.906  10.840  1.00 96.38           C  
ATOM   3346  C   LYS C 191       8.433  28.287  11.820  1.00 96.38           C  
ATOM   3347  O   LYS C 191       8.223  28.813  12.916  1.00 96.38           O  
ATOM   3348  CB  LYS C 191      10.853  28.736  11.363  1.00 96.38           C  
ATOM   3349  CG  LYS C 191      11.273  27.287  11.555  1.00 96.38           C  
ATOM   3350  CD  LYS C 191      12.739  27.178  11.954  1.00 96.38           C  
ATOM   3351  CE  LYS C 191      13.174  25.725  12.097  1.00 96.38           C  
ATOM   3352  NZ  LYS C 191      14.654  25.605  12.262  1.00 96.38           N  
ATOM   3353  N   GLY C 192       7.816  27.222  11.424  1.00 95.79           N  
ATOM   3354  CA  GLY C 192       6.836  26.567  12.277  1.00 95.79           C  
ATOM   3355  C   GLY C 192       6.123  25.417  11.591  1.00 95.79           C  
ATOM   3356  O   GLY C 192       6.575  24.930  10.552  1.00 95.79           O  
ATOM   3357  N   LYS C 193       5.050  25.043  12.203  1.00 95.71           N  
ATOM   3358  CA  LYS C 193       4.267  23.920  11.696  1.00 95.71           C  
ATOM   3359  C   LYS C 193       3.201  24.394  10.712  1.00 95.71           C  
ATOM   3360  O   LYS C 193       2.544  23.579  10.059  1.00 95.71           O  
ATOM   3361  CB  LYS C 193       3.612  23.158  12.850  1.00 95.71           C  
ATOM   3362  CG  LYS C 193       4.604  22.534  13.821  1.00 95.71           C  
ATOM   3363  CD  LYS C 193       5.387  21.401  13.171  1.00 95.71           C  
ATOM   3364  CE  LYS C 193       6.286  20.693  14.175  1.00 95.71           C  
ATOM   3365  NZ  LYS C 193       7.347  19.890  13.498  1.00 95.71           N  
ATOM   3366  N   GLU C 194       3.067  25.687  10.611  1.00 95.58           N  
ATOM   3367  CA  GLU C 194       2.109  26.285   9.685  1.00 95.58           C  
ATOM   3368  C   GLU C 194       2.616  26.216   8.247  1.00 95.58           C  
ATOM   3369  O   GLU C 194       3.711  26.695   7.946  1.00 95.58           O  
ATOM   3370  CB  GLU C 194       1.820  27.737  10.072  1.00 95.58           C  
ATOM   3371  CG  GLU C 194       1.138  27.889  11.424  1.00 95.58           C  
ATOM   3372  CD  GLU C 194      -0.308  27.419  11.423  1.00 95.58           C  
ATOM   3373  OE1 GLU C 194      -0.888  27.240  12.518  1.00 95.58           O  
ATOM   3374  OE2 GLU C 194      -0.863  27.226  10.319  1.00 95.58           O  
ATOM   3375  N   ALA C 195       1.845  25.795   7.451  1.00 96.74           N  
ATOM   3376  CA  ALA C 195       2.213  25.590   6.052  1.00 96.74           C  
ATOM   3377  C   ALA C 195       2.044  26.876   5.247  1.00 96.74           C  
ATOM   3378  O   ALA C 195       2.399  26.928   4.068  1.00 96.74           O  
ATOM   3379  CB  ALA C 195       1.377  24.469   5.440  1.00 96.74           C  
ATOM   3380  N   THR C 196       1.467  27.849   5.864  1.00 97.04           N  
ATOM   3381  CA  THR C 196       1.175  29.082   5.142  1.00 97.04           C  
ATOM   3382  C   THR C 196       1.887  30.268   5.787  1.00 97.04           C  
ATOM   3383  O   THR C 196       2.078  30.297   7.005  1.00 97.04           O  
ATOM   3384  CB  THR C 196      -0.340  29.355   5.094  1.00 97.04           C  
ATOM   3385  CG2 THR C 196      -1.079  28.229   4.378  1.00 97.04           C  
ATOM   3386  OG1 THR C 196      -0.844  29.467   6.430  1.00 97.04           O  
ATOM   3387  N   LEU C 197       2.316  31.131   5.035  1.00 96.69           N  
ATOM   3388  CA  LEU C 197       2.823  32.438   5.439  1.00 96.69           C  
ATOM   3389  C   LEU C 197       1.827  33.539   5.089  1.00 96.69           C  
ATOM   3390  O   LEU C 197       1.502  33.740   3.917  1.00 96.69           O  
ATOM   3391  CB  LEU C 197       4.170  32.721   4.768  1.00 96.69           C  
ATOM   3392  CG  LEU C 197       4.770  34.106   5.010  1.00 96.69           C  
ATOM   3393  CD1 LEU C 197       5.203  34.249   6.466  1.00 96.69           C  
ATOM   3394  CD2 LEU C 197       5.945  34.352   4.070  1.00 96.69           C  
ATOM   3395  N   THR C 198       1.310  34.176   6.025  1.00 96.47           N  
ATOM   3396  CA  THR C 198       0.329  35.236   5.826  1.00 96.47           C  
ATOM   3397  C   THR C 198       0.909  36.591   6.221  1.00 96.47           C  
ATOM   3398  O   THR C 198       1.440  36.747   7.323  1.00 96.47           O  
ATOM   3399  CB  THR C 198      -0.955  34.968   6.632  1.00 96.47           C  
ATOM   3400  CG2 THR C 198      -2.026  36.010   6.323  1.00 96.47           C  
ATOM   3401  OG1 THR C 198      -1.458  33.668   6.302  1.00 96.47           O  
ATOM   3402  N   LYS C 199       0.934  37.547   5.418  1.00 94.34           N  
ATOM   3403  CA  LYS C 199       1.303  38.941   5.650  1.00 94.34           C  
ATOM   3404  C   LYS C 199       0.126  39.873   5.376  1.00 94.34           C  
ATOM   3405  O   LYS C 199      -0.271  40.059   4.224  1.00 94.34           O  
ATOM   3406  CB  LYS C 199       2.496  39.333   4.777  1.00 94.34           C  
ATOM   3407  CG  LYS C 199       3.000  40.749   5.017  1.00 94.34           C  
ATOM   3408  CD  LYS C 199       3.817  40.842   6.299  1.00 94.34           C  
ATOM   3409  CE  LYS C 199       4.380  42.242   6.505  1.00 94.34           C  
ATOM   3410  NZ  LYS C 199       5.339  42.291   7.648  1.00 94.34           N  
ATOM   3411  N   PRO C 200      -0.371  40.395   6.372  1.00 94.19           N  
ATOM   3412  CA  PRO C 200      -1.509  41.297   6.177  1.00 94.19           C  
ATOM   3413  C   PRO C 200      -1.102  42.639   5.576  1.00 94.19           C  
ATOM   3414  O   PRO C 200       0.032  43.089   5.769  1.00 94.19           O  
ATOM   3415  CB  PRO C 200      -2.062  41.477   7.593  1.00 94.19           C  
ATOM   3416  CG  PRO C 200      -0.887  41.263   8.492  1.00 94.19           C  
ATOM   3417  CD  PRO C 200       0.073  40.332   7.809  1.00 94.19           C  
ATOM   3418  N   MET C 201      -1.985  43.295   4.809  1.00 91.27           N  
ATOM   3419  CA  MET C 201      -1.829  44.639   4.263  1.00 91.27           C  
ATOM   3420  C   MET C 201      -0.488  44.787   3.551  1.00 91.27           C  
ATOM   3421  O   MET C 201       0.340  45.612   3.942  1.00 91.27           O  
ATOM   3422  CB  MET C 201      -1.951  45.688   5.371  1.00 91.27           C  
ATOM   3423  CG  MET C 201      -3.315  45.715   6.041  1.00 91.27           C  
ATOM   3424  SD  MET C 201      -3.453  47.044   7.299  1.00 91.27           S  
ATOM   3425  CE  MET C 201      -2.653  46.232   8.711  1.00 91.27           C  
ATOM   3426  N   VAL C 202      -0.391  44.123   2.575  1.00 92.08           N  
ATOM   3427  CA  VAL C 202       0.886  44.075   1.871  1.00 92.08           C  
ATOM   3428  C   VAL C 202       1.121  45.390   1.133  1.00 92.08           C  
ATOM   3429  O   VAL C 202       0.168  46.050   0.710  1.00 92.08           O  
ATOM   3430  CB  VAL C 202       0.943  42.890   0.881  1.00 92.08           C  
ATOM   3431  CG1 VAL C 202       0.951  41.558   1.631  1.00 92.08           C  
ATOM   3432  CG2 VAL C 202      -0.233  42.951  -0.092  1.00 92.08           C  
ATOM   3433  N   GLY C 203       2.363  45.797   0.947  1.00 92.39           N  
ATOM   3434  CA  GLY C 203       2.835  46.944   0.189  1.00 92.39           C  
ATOM   3435  C   GLY C 203       3.821  46.575  -0.904  1.00 92.39           C  
ATOM   3436  O   GLY C 203       4.144  45.398  -1.083  1.00 92.39           O  
ATOM   3437  N   PRO C 204       4.209  47.568  -1.682  1.00 92.13           N  
ATOM   3438  CA  PRO C 204       5.180  47.344  -2.754  1.00 92.13           C  
ATOM   3439  C   PRO C 204       6.495  46.755  -2.246  1.00 92.13           C  
ATOM   3440  O   PRO C 204       7.188  46.052  -2.986  1.00 92.13           O  
ATOM   3441  CB  PRO C 204       5.398  48.744  -3.334  1.00 92.13           C  
ATOM   3442  CG  PRO C 204       4.220  49.537  -2.866  1.00 92.13           C  
ATOM   3443  CD  PRO C 204       3.667  48.887  -1.631  1.00 92.13           C  
ATOM   3444  N   GLU C 205       6.814  46.906  -0.984  1.00 91.77           N  
ATOM   3445  CA  GLU C 205       8.047  46.389  -0.400  1.00 91.77           C  
ATOM   3446  C   GLU C 205       7.968  44.881  -0.183  1.00 91.77           C  
ATOM   3447  O   GLU C 205       8.993  44.216  -0.024  1.00 91.77           O  
ATOM   3448  CB  GLU C 205       8.352  47.096   0.924  1.00 91.77           C  
ATOM   3449  CG  GLU C 205       7.317  46.840   2.010  1.00 91.77           C  
ATOM   3450  CD  GLU C 205       6.152  47.816   1.971  1.00 91.77           C  
ATOM   3451  OE1 GLU C 205       5.404  47.908   2.970  1.00 91.77           O  
ATOM   3452  OE2 GLU C 205       5.985  48.492   0.931  1.00 91.77           O  
ATOM   3453  N   ASP C 206       6.802  44.475  -0.090  1.00 94.71           N  
ATOM   3454  CA  ASP C 206       6.584  43.054   0.164  1.00 94.71           C  
ATOM   3455  C   ASP C 206       6.691  42.243  -1.127  1.00 94.71           C  
ATOM   3456  O   ASP C 206       6.669  41.012  -1.096  1.00 94.71           O  
ATOM   3457  CB  ASP C 206       5.217  42.828   0.815  1.00 94.71           C  
ATOM   3458  CG  ASP C 206       5.116  43.433   2.203  1.00 94.71           C  
ATOM   3459  OD1 ASP C 206       6.054  43.265   3.012  1.00 94.71           O  
ATOM   3460  OD2 ASP C 206       4.087  44.080   2.494  1.00 94.71           O  
ATOM   3461  N   ALA C 207       6.740  42.884  -2.270  1.00 95.03           N  
ATOM   3462  CA  ALA C 207       6.931  42.204  -3.549  1.00 95.03           C  
ATOM   3463  C   ALA C 207       8.327  41.594  -3.643  1.00 95.03           C  
ATOM   3464  O   ALA C 207       9.272  42.094  -3.028  1.00 95.03           O  
ATOM   3465  CB  ALA C 207       6.697  43.172  -4.706  1.00 95.03           C  
ATOM   3466  N   GLY C 208       8.345  40.466  -4.428  1.00 94.64           N  
ATOM   3467  CA  GLY C 208       9.629  39.798  -4.573  1.00 94.64           C  
ATOM   3468  C   GLY C 208       9.518  38.285  -4.582  1.00 94.64           C  
ATOM   3469  O   GLY C 208       8.468  37.738  -4.925  1.00 94.64           O  
ATOM   3470  N   SER C 209      10.737  37.686  -4.218  1.00 95.41           N  
ATOM   3471  CA  SER C 209      10.843  36.232  -4.266  1.00 95.41           C  
ATOM   3472  C   SER C 209      10.876  35.633  -2.864  1.00 95.41           C  
ATOM   3473  O   SER C 209      11.576  36.139  -1.984  1.00 95.41           O  
ATOM   3474  CB  SER C 209      12.092  35.810  -5.040  1.00 95.41           C  
ATOM   3475  OG  SER C 209      12.028  36.259  -6.382  1.00 95.41           O  
ATOM   3476  N   TYR C 210      10.068  34.633  -2.731  1.00 96.72           N  
ATOM   3477  CA  TYR C 210      10.011  33.879  -1.483  1.00 96.72           C  
ATOM   3478  C   TYR C 210      10.272  32.399  -1.728  1.00 96.72           C  
ATOM   3479  O   TYR C 210      10.110  31.911  -2.849  1.00 96.72           O  
ATOM   3480  CB  TYR C 210       8.651  34.065  -0.805  1.00 96.72           C  
ATOM   3481  CG  TYR C 210       8.393  35.476  -0.336  1.00 96.72           C  
ATOM   3482  CD1 TYR C 210       8.520  35.818   1.008  1.00 96.72           C  
ATOM   3483  CD2 TYR C 210       8.021  36.470  -1.235  1.00 96.72           C  
ATOM   3484  CE1 TYR C 210       8.282  37.117   1.446  1.00 96.72           C  
ATOM   3485  CE2 TYR C 210       7.780  37.772  -0.809  1.00 96.72           C  
ATOM   3486  CZ  TYR C 210       7.913  38.086   0.531  1.00 96.72           C  
ATOM   3487  OH  TYR C 210       7.676  39.373   0.958  1.00 96.72           O  
ATOM   3488  N   ARG C 211      10.712  31.720  -0.691  1.00 95.57           N  
ATOM   3489  CA  ARG C 211      10.993  30.290  -0.754  1.00 95.57           C  
ATOM   3490  C   ARG C 211      10.484  29.577   0.494  1.00 95.57           C  
ATOM   3491  O   ARG C 211      10.736  30.022   1.616  1.00 95.57           O  
ATOM   3492  CB  ARG C 211      12.494  30.043  -0.923  1.00 95.57           C  
ATOM   3493  CG  ARG C 211      12.857  28.582  -1.142  1.00 95.57           C  
ATOM   3494  CD  ARG C 211      14.363  28.388  -1.256  1.00 95.57           C  
ATOM   3495  NE  ARG C 211      15.035  28.620   0.020  1.00 95.57           N  
ATOM   3496  CZ  ARG C 211      16.267  29.102   0.151  1.00 95.57           C  
ATOM   3497  NH1 ARG C 211      16.990  29.415  -0.918  1.00 95.57           N  
ATOM   3498  NH2 ARG C 211      16.781  29.274   1.360  1.00 95.57           N  
ATOM   3499  N   CYS C 212       9.789  28.577   0.292  1.00 96.79           N  
ATOM   3500  CA  CYS C 212       9.321  27.718   1.374  1.00 96.79           C  
ATOM   3501  C   CYS C 212      10.075  26.394   1.384  1.00 96.79           C  
ATOM   3502  O   CYS C 212      10.289  25.788   0.333  1.00 96.79           O  
ATOM   3503  CB  CYS C 212       7.821  27.459   1.242  1.00 96.79           C  
ATOM   3504  SG  CYS C 212       7.205  26.166   2.342  1.00 96.79           S  
ATOM   3505  N   GLU C 213      10.464  25.916   2.471  1.00 95.21           N  
ATOM   3506  CA  GLU C 213      11.154  24.646   2.673  1.00 95.21           C  
ATOM   3507  C   GLU C 213      10.507  23.838   3.795  1.00 95.21           C  
ATOM   3508  O   GLU C 213      10.414  24.306   4.931  1.00 95.21           O  
ATOM   3509  CB  GLU C 213      12.635  24.883   2.983  1.00 95.21           C  
ATOM   3510  CG  GLU C 213      13.460  23.606   3.055  1.00 95.21           C  
ATOM   3511  CD  GLU C 213      14.940  23.861   3.286  1.00 95.21           C  
ATOM   3512  OE1 GLU C 213      15.618  23.001   3.892  1.00 95.21           O  
ATOM   3513  OE2 GLU C 213      15.428  24.931   2.856  1.00 95.21           O  
ATOM   3514  N   LEU C 214      10.111  22.731   3.440  1.00 96.31           N  
ATOM   3515  CA  LEU C 214       9.605  21.797   4.440  1.00 96.31           C  
ATOM   3516  C   LEU C 214      10.697  20.825   4.875  1.00 96.31           C  
ATOM   3517  O   LEU C 214      11.178  20.023   4.072  1.00 96.31           O  
ATOM   3518  CB  LEU C 214       8.406  21.021   3.890  1.00 96.31           C  
ATOM   3519  CG  LEU C 214       7.807  19.956   4.811  1.00 96.31           C  
ATOM   3520  CD1 LEU C 214       7.301  20.594   6.100  1.00 96.31           C  
ATOM   3521  CD2 LEU C 214       6.685  19.205   4.102  1.00 96.31           C  
ATOM   3522  N   GLY C 215      11.016  20.853   6.039  1.00 94.39           N  
ATOM   3523  CA  GLY C 215      12.079  20.020   6.578  1.00 94.39           C  
ATOM   3524  C   GLY C 215      11.651  18.584   6.812  1.00 94.39           C  
ATOM   3525  O   GLY C 215      10.456  18.282   6.832  1.00 94.39           O  
ATOM   3526  N   SER C 216      12.676  17.704   6.929  1.00 93.04           N  
ATOM   3527  CA  SER C 216      12.511  16.283   7.214  1.00 93.04           C  
ATOM   3528  C   SER C 216      13.586  15.783   8.172  1.00 93.04           C  
ATOM   3529  O   SER C 216      14.614  16.438   8.357  1.00 93.04           O  
ATOM   3530  CB  SER C 216      12.548  15.469   5.921  1.00 93.04           C  
ATOM   3531  OG  SER C 216      12.619  14.081   6.202  1.00 93.04           O  
ATOM   3532  N   VAL C 217      13.251  14.774   8.855  1.00 90.36           N  
ATOM   3533  CA  VAL C 217      14.209  14.161   9.769  1.00 90.36           C  
ATOM   3534  C   VAL C 217      15.428  13.673   8.988  1.00 90.36           C  
ATOM   3535  O   VAL C 217      16.511  13.509   9.555  1.00 90.36           O  
ATOM   3536  CB  VAL C 217      13.577  12.993  10.556  1.00 90.36           C  
ATOM   3537  CG1 VAL C 217      12.556  13.512  11.567  1.00 90.36           C  
ATOM   3538  CG2 VAL C 217      12.925  11.996   9.599  1.00 90.36           C  
ATOM   3539  N   ASN C 218      15.187  13.511   7.804  1.00 82.79           N  
ATOM   3540  CA  ASN C 218      16.308  13.202   6.924  1.00 82.79           C  
ATOM   3541  C   ASN C 218      17.100  14.455   6.564  1.00 82.79           C  
ATOM   3542  O   ASN C 218      16.718  15.565   6.939  1.00 82.79           O  
ATOM   3543  CB  ASN C 218      15.816  12.502   5.654  1.00 82.79           C  
ATOM   3544  CG  ASN C 218      15.316  11.095   5.920  1.00 82.79           C  
ATOM   3545  ND2 ASN C 218      14.645  10.510   4.935  1.00 82.79           N  
ATOM   3546  OD1 ASN C 218      15.530  10.541   7.001  1.00 82.79           O  
ATOM   3547  N   SER C 219      18.280  14.347   6.030  1.00 78.16           N  
ATOM   3548  CA  SER C 219      19.194  15.449   5.749  1.00 78.16           C  
ATOM   3549  C   SER C 219      18.656  16.345   4.638  1.00 78.16           C  
ATOM   3550  O   SER C 219      18.928  17.548   4.617  1.00 78.16           O  
ATOM   3551  CB  SER C 219      20.574  14.916   5.360  1.00 78.16           C  
ATOM   3552  OG  SER C 219      20.456  13.811   4.480  1.00 78.16           O  
ATOM   3553  N   SER C 220      17.702  15.906   3.866  1.00 87.74           N  
ATOM   3554  CA  SER C 220      17.199  16.688   2.740  1.00 87.74           C  
ATOM   3555  C   SER C 220      15.766  17.148   2.984  1.00 87.74           C  
ATOM   3556  O   SER C 220      14.997  16.469   3.667  1.00 87.74           O  
ATOM   3557  CB  SER C 220      17.269  15.873   1.448  1.00 87.74           C  
ATOM   3558  OG  SER C 220      16.479  14.701   1.550  1.00 87.74           O  
ATOM   3559  N   PRO C 221      15.497  18.349   2.539  1.00 92.35           N  
ATOM   3560  CA  PRO C 221      14.123  18.838   2.683  1.00 92.35           C  
ATOM   3561  C   PRO C 221      13.110  17.983   1.925  1.00 92.35           C  
ATOM   3562  O   PRO C 221      13.451  17.367   0.912  1.00 92.35           O  
ATOM   3563  CB  PRO C 221      14.190  20.252   2.100  1.00 92.35           C  
ATOM   3564  CG  PRO C 221      15.521  20.324   1.424  1.00 92.35           C  
ATOM   3565  CD  PRO C 221      16.345  19.149   1.864  1.00 92.35           C  
ATOM   3566  N   ALA C 222      11.965  17.944   2.398  1.00 95.29           N  
ATOM   3567  CA  ALA C 222      10.876  17.187   1.784  1.00 95.29           C  
ATOM   3568  C   ALA C 222      10.299  17.932   0.584  1.00 95.29           C  
ATOM   3569  O   ALA C 222       9.976  17.321  -0.436  1.00 95.29           O  
ATOM   3570  CB  ALA C 222       9.781  16.904   2.809  1.00 95.29           C  
ATOM   3571  N   THR C 223      10.214  19.264   0.750  1.00 96.12           N  
ATOM   3572  CA  THR C 223       9.610  20.082  -0.296  1.00 96.12           C  
ATOM   3573  C   THR C 223      10.277  21.452  -0.366  1.00 96.12           C  
ATOM   3574  O   THR C 223      10.646  22.021   0.664  1.00 96.12           O  
ATOM   3575  CB  THR C 223       8.097  20.256  -0.064  1.00 96.12           C  
ATOM   3576  CG2 THR C 223       7.482  21.172  -1.116  1.00 96.12           C  
ATOM   3577  OG1 THR C 223       7.458  18.975  -0.131  1.00 96.12           O  
ATOM   3578  N   ILE C 224      10.411  21.897  -1.572  1.00 95.59           N  
ATOM   3579  CA  ILE C 224      10.866  23.258  -1.837  1.00 95.59           C  
ATOM   3580  C   ILE C 224       9.945  23.919  -2.860  1.00 95.59           C  
ATOM   3581  O   ILE C 224       9.774  23.411  -3.970  1.00 95.59           O  
ATOM   3582  CB  ILE C 224      12.327  23.277  -2.338  1.00 95.59           C  
ATOM   3583  CG1 ILE C 224      13.259  22.647  -1.296  1.00 95.59           C  
ATOM   3584  CG2 ILE C 224      12.765  24.706  -2.670  1.00 95.59           C  
ATOM   3585  CD1 ILE C 224      14.691  22.462  -1.776  1.00 95.59           C  
ATOM   3586  N   ILE C 225       9.399  24.996  -2.512  1.00 96.25           N  
ATOM   3587  CA  ILE C 225       8.521  25.752  -3.397  1.00 96.25           C  
ATOM   3588  C   ILE C 225       8.985  27.206  -3.468  1.00 96.25           C  
ATOM   3589  O   ILE C 225       9.252  27.830  -2.438  1.00 96.25           O  
ATOM   3590  CB  ILE C 225       7.050  25.683  -2.928  1.00 96.25           C  
ATOM   3591  CG1 ILE C 225       6.550  24.234  -2.952  1.00 96.25           C  
ATOM   3592  CG2 ILE C 225       6.164  26.583  -3.794  1.00 96.25           C  
ATOM   3593  CD1 ILE C 225       5.117  24.066  -2.466  1.00 96.25           C  
ATOM   3594  N   ASN C 226       8.986  27.697  -4.631  1.00 95.53           N  
ATOM   3595  CA  ASN C 226       9.351  29.090  -4.865  1.00 95.53           C  
ATOM   3596  C   ASN C 226       8.135  29.933  -5.239  1.00 95.53           C  
ATOM   3597  O   ASN C 226       7.289  29.497  -6.021  1.00 95.53           O  
ATOM   3598  CB  ASN C 226      10.421  29.189  -5.955  1.00 95.53           C  
ATOM   3599  CG  ASN C 226      11.733  28.550  -5.545  1.00 95.53           C  
ATOM   3600  ND2 ASN C 226      12.265  27.687  -6.401  1.00 95.53           N  
ATOM   3601  OD1 ASN C 226      12.264  28.830  -4.466  1.00 95.53           O  
ATOM   3602  N   PHE C 227       8.090  31.087  -4.652  1.00 96.58           N  
ATOM   3603  CA  PHE C 227       6.993  32.013  -4.903  1.00 96.58           C  
ATOM   3604  C   PHE C 227       7.513  33.321  -5.487  1.00 96.58           C  
ATOM   3605  O   PHE C 227       8.543  33.838  -5.048  1.00 96.58           O  
ATOM   3606  CB  PHE C 227       6.213  32.288  -3.614  1.00 96.58           C  
ATOM   3607  CG  PHE C 227       5.634  31.052  -2.981  1.00 96.58           C  
ATOM   3608  CD1 PHE C 227       4.347  30.632  -3.294  1.00 96.58           C  
ATOM   3609  CD2 PHE C 227       6.376  30.310  -2.072  1.00 96.58           C  
ATOM   3610  CE1 PHE C 227       3.807  29.488  -2.710  1.00 96.58           C  
ATOM   3611  CE2 PHE C 227       5.844  29.166  -1.483  1.00 96.58           C  
ATOM   3612  CZ  PHE C 227       4.559  28.757  -1.804  1.00 96.58           C  
ATOM   3613  N   HIS C 228       6.828  33.798  -6.430  1.00 96.22           N  
ATOM   3614  CA  HIS C 228       7.052  35.135  -6.967  1.00 96.22           C  
ATOM   3615  C   HIS C 228       5.846  36.036  -6.723  1.00 96.22           C  
ATOM   3616  O   HIS C 228       4.807  35.877  -7.366  1.00 96.22           O  
ATOM   3617  CB  HIS C 228       7.362  35.066  -8.464  1.00 96.22           C  
ATOM   3618  CG  HIS C 228       7.835  36.364  -9.038  1.00 96.22           C  
ATOM   3619  CD2 HIS C 228       7.278  37.185  -9.959  1.00 96.22           C  
ATOM   3620  ND1 HIS C 228       9.026  36.951  -8.667  1.00 96.22           N  
ATOM   3621  CE1 HIS C 228       9.179  38.082  -9.338  1.00 96.22           C  
ATOM   3622  NE2 HIS C 228       8.133  38.246 -10.128  1.00 96.22           N  
ATOM   3623  N   VAL C 229       6.069  36.996  -5.904  1.00 96.48           N  
ATOM   3624  CA  VAL C 229       4.968  37.844  -5.457  1.00 96.48           C  
ATOM   3625  C   VAL C 229       5.021  39.187  -6.181  1.00 96.48           C  
ATOM   3626  O   VAL C 229       6.052  39.863  -6.171  1.00 96.48           O  
ATOM   3627  CB  VAL C 229       5.004  38.060  -3.927  1.00 96.48           C  
ATOM   3628  CG1 VAL C 229       3.879  38.996  -3.488  1.00 96.48           C  
ATOM   3629  CG2 VAL C 229       4.905  36.723  -3.197  1.00 96.48           C  
ATOM   3630  N   THR C 230       3.923  39.591  -6.728  1.00 95.53           N  
ATOM   3631  CA  THR C 230       3.737  40.890  -7.365  1.00 95.53           C  
ATOM   3632  C   THR C 230       2.590  41.655  -6.709  1.00 95.53           C  
ATOM   3633  O   THR C 230       1.477  41.136  -6.594  1.00 95.53           O  
ATOM   3634  CB  THR C 230       3.460  40.739  -8.872  1.00 95.53           C  
ATOM   3635  CG2 THR C 230       3.616  42.072  -9.597  1.00 95.53           C  
ATOM   3636  OG1 THR C 230       4.381  39.793  -9.428  1.00 95.53           O  
ATOM   3637  N   VAL C 231       2.895  42.802  -6.309  1.00 93.78           N  
ATOM   3638  CA  VAL C 231       1.890  43.643  -5.668  1.00 93.78           C  
ATOM   3639  C   VAL C 231       1.304  44.617  -6.687  1.00 93.78           C  
ATOM   3640  O   VAL C 231       2.031  45.417  -7.280  1.00 93.78           O  
ATOM   3641  CB  VAL C 231       2.481  44.419  -4.468  1.00 93.78           C  
ATOM   3642  CG1 VAL C 231       1.418  45.308  -3.825  1.00 93.78           C  
ATOM   3643  CG2 VAL C 231       3.064  43.450  -3.442  1.00 93.78           C  
ATOM   3644  N   LEU C 232       0.048  44.578  -6.845  1.00 92.05           N  
ATOM   3645  CA  LEU C 232      -0.658  45.420  -7.804  1.00 92.05           C  
ATOM   3646  C   LEU C 232      -1.204  46.674  -7.131  1.00 92.05           C  
ATOM   3647  O   LEU C 232      -1.795  46.596  -6.052  1.00 92.05           O  
ATOM   3648  CB  LEU C 232      -1.801  44.641  -8.461  1.00 92.05           C  
ATOM   3649  CG  LEU C 232      -1.423  43.321  -9.137  1.00 92.05           C  
ATOM   3650  CD1 LEU C 232      -2.673  42.497  -9.427  1.00 92.05           C  
ATOM   3651  CD2 LEU C 232      -0.638  43.583 -10.418  1.00 92.05           C  
ATOM   3652  N   PRO C 233      -0.881  47.792  -7.631  1.00 84.24           N  
ATOM   3653  CA  PRO C 233      -1.375  49.043  -7.050  1.00 84.24           C  
ATOM   3654  C   PRO C 233      -2.899  49.136  -7.059  1.00 84.24           C  
ATOM   3655  O   PRO C 233      -3.552  48.537  -7.918  1.00 84.24           O  
ATOM   3656  CB  PRO C 233      -0.757  50.117  -7.949  1.00 84.24           C  
ATOM   3657  CG  PRO C 233      -0.251  49.371  -9.142  1.00 84.24           C  
ATOM   3658  CD  PRO C 233      -0.321  47.900  -8.850  1.00 84.24           C  
ATOM   3659  N   LYS C 234      -3.468  49.472  -5.979  1.00 68.61           N  
ATOM   3660  CA  LYS C 234      -4.913  49.670  -5.899  1.00 68.61           C  
ATOM   3661  C   LYS C 234      -5.405  50.594  -7.008  1.00 68.61           C  
ATOM   3662  O   LYS C 234      -4.806  51.643  -7.262  1.00 68.61           O  
ATOM   3663  CB  LYS C 234      -5.301  50.239  -4.533  1.00 68.61           C  
ATOM   3664  CG  LYS C 234      -5.984  49.235  -3.615  1.00 68.61           C  
ATOM   3665  CD  LYS C 234      -6.380  49.870  -2.288  1.00 68.61           C  
ATOM   3666  CE  LYS C 234      -6.998  48.850  -1.342  1.00 68.61           C  
ATOM   3667  NZ  LYS C 234      -7.297  49.445  -0.005  1.00 68.61           N  
ATOM   3668  N   MET C 235      -5.829  50.194  -8.077  1.00 59.08           N  
ATOM   3669  CA  MET C 235      -6.424  51.104  -9.051  1.00 59.08           C  
ATOM   3670  C   MET C 235      -7.396  52.065  -8.374  1.00 59.08           C  
ATOM   3671  O   MET C 235      -8.246  51.642  -7.588  1.00 59.08           O  
ATOM   3672  CB  MET C 235      -7.143  50.321 -10.151  1.00 59.08           C  
ATOM   3673  CG  MET C 235      -6.216  49.796 -11.235  1.00 59.08           C  
ATOM   3674  SD  MET C 235      -7.075  49.555 -12.838  1.00 59.08           S  
ATOM   3675  CE  MET C 235      -5.675  49.052 -13.878  1.00 59.08           C  
ATOM   3676  N   ILE C 236      -6.975  53.191  -7.883  1.00 49.59           N  
ATOM   3677  CA  ILE C 236      -7.972  54.192  -7.521  1.00 49.59           C  
ATOM   3678  C   ILE C 236      -9.086  54.214  -8.564  1.00 49.59           C  
ATOM   3679  O   ILE C 236      -8.832  54.436  -9.749  1.00 49.59           O  
ATOM   3680  CB  ILE C 236      -7.338  55.596  -7.385  1.00 49.59           C  
ATOM   3681  CG1 ILE C 236      -6.202  55.571  -6.357  1.00 49.59           C  
ATOM   3682  CG2 ILE C 236      -8.399  56.632  -7.004  1.00 49.59           C  
ATOM   3683  CD1 ILE C 236      -5.365  56.843  -6.329  1.00 49.59           C  
ATOM   3684  N   LYS C 237     -10.026  53.261  -8.526  1.00 47.03           N  
ATOM   3685  CA  LYS C 237     -11.163  53.573  -9.388  1.00 47.03           C  
ATOM   3686  C   LYS C 237     -11.456  55.071  -9.390  1.00 47.03           C  
ATOM   3687  O   LYS C 237     -11.696  55.662  -8.335  1.00 47.03           O  
ATOM   3688  CB  LYS C 237     -12.403  52.797  -8.944  1.00 47.03           C  
ATOM   3689  CG  LYS C 237     -12.562  51.442  -9.620  1.00 47.03           C  
ATOM   3690  CD  LYS C 237     -13.841  50.744  -9.180  1.00 47.03           C  
ATOM   3691  CE  LYS C 237     -13.959  49.354  -9.790  1.00 47.03           C  
ATOM   3692  NZ  LYS C 237     -15.205  48.659  -9.350  1.00 47.03           N  
ATOM   3693  N   GLU C 238     -10.703  55.945 -10.028  1.00 43.04           N  
ATOM   3694  CA  GLU C 238     -11.261  57.283 -10.197  1.00 43.04           C  
ATOM   3695  C   GLU C 238     -12.769  57.227 -10.425  1.00 43.04           C  
ATOM   3696  O   GLU C 238     -13.242  56.518 -11.315  1.00 43.04           O  
ATOM   3697  CB  GLU C 238     -10.580  58.008 -11.360  1.00 43.04           C  
ATOM   3698  CG  GLU C 238      -9.382  58.849 -10.944  1.00 43.04           C  
ATOM   3699  CD  GLU C 238      -8.723  59.573 -12.108  1.00 43.04           C  
ATOM   3700  OE1 GLU C 238      -7.863  60.449 -11.869  1.00 43.04           O  
ATOM   3701  OE2 GLU C 238      -9.073  59.262 -13.269  1.00 43.04           O  
ATOM   3702  N   GLU C 239     -13.623  57.095  -9.347  1.00 40.87           N  
ATOM   3703  CA  GLU C 239     -15.052  57.307  -9.555  1.00 40.87           C  
ATOM   3704  C   GLU C 239     -15.304  58.386 -10.604  1.00 40.87           C  
ATOM   3705  O   GLU C 239     -14.862  59.526 -10.447  1.00 40.87           O  
ATOM   3706  CB  GLU C 239     -15.737  57.683  -8.239  1.00 40.87           C  
ATOM   3707  CG  GLU C 239     -16.316  56.494  -7.486  1.00 40.87           C  
ATOM   3708  CD  GLU C 239     -17.046  56.888  -6.211  1.00 40.87           C  
ATOM   3709  OE1 GLU C 239     -17.737  56.030  -5.616  1.00 40.87           O  
ATOM   3710  OE2 GLU C 239     -16.927  58.066  -5.805  1.00 40.87           O  
ATOM   3711  N   LYS C 240     -15.115  58.144 -11.833  1.00 42.56           N  
ATOM   3712  CA  LYS C 240     -15.588  59.177 -12.750  1.00 42.56           C  
ATOM   3713  C   LYS C 240     -16.914  59.766 -12.276  1.00 42.56           C  
ATOM   3714  O   LYS C 240     -17.827  59.029 -11.899  1.00 42.56           O  
ATOM   3715  CB  LYS C 240     -15.740  58.613 -14.163  1.00 42.56           C  
ATOM   3716  CG  LYS C 240     -15.038  59.433 -15.235  1.00 42.56           C  
ATOM   3717  CD  LYS C 240     -15.164  58.783 -16.607  1.00 42.56           C  
ATOM   3718  CE  LYS C 240     -14.476  59.612 -17.684  1.00 42.56           C  
ATOM   3719  NZ  LYS C 240     -14.558  58.957 -19.024  1.00 42.56           N  
ATOM   3720  N   PRO C 241     -17.041  60.973 -11.745  1.00 40.90           N  
ATOM   3721  CA  PRO C 241     -18.343  61.505 -11.334  1.00 40.90           C  
ATOM   3722  C   PRO C 241     -19.463  61.136 -12.303  1.00 40.90           C  
ATOM   3723  O   PRO C 241     -19.212  60.923 -13.492  1.00 40.90           O  
ATOM   3724  CB  PRO C 241     -18.115  63.018 -11.313  1.00 40.90           C  
ATOM   3725  CG  PRO C 241     -16.759  63.209 -11.915  1.00 40.90           C  
ATOM   3726  CD  PRO C 241     -16.184  61.858 -12.231  1.00 40.90           C  
ATOM   3727  N   SER C 242     -20.533  60.372 -11.882  1.00 39.12           N  
ATOM   3728  CA  SER C 242     -21.663  60.065 -12.752  1.00 39.12           C  
ATOM   3729  C   SER C 242     -22.015  61.253 -13.641  1.00 39.12           C  
ATOM   3730  O   SER C 242     -22.097  62.388 -13.166  1.00 39.12           O  
ATOM   3731  CB  SER C 242     -22.883  59.658 -11.923  1.00 39.12           C  
ATOM   3732  OG  SER C 242     -22.566  58.581 -11.058  1.00 39.12           O  
ATOM   3733  N   PRO C 243     -21.756  61.218 -14.927  1.00 36.59           N  
ATOM   3734  CA  PRO C 243     -22.063  62.377 -15.769  1.00 36.59           C  
ATOM   3735  C   PRO C 243     -23.419  62.999 -15.444  1.00 36.59           C  
ATOM   3736  O   PRO C 243     -24.358  62.288 -15.082  1.00 36.59           O  
ATOM   3737  CB  PRO C 243     -22.056  61.794 -17.185  1.00 36.59           C  
ATOM   3738  CG  PRO C 243     -22.067  60.313 -16.989  1.00 36.59           C  
ATOM   3739  CD  PRO C 243     -21.869  60.023 -15.529  1.00 36.59           C  
ATOM   3740  N   ASN C 244     -23.550  64.198 -14.724  1.00 34.53           N  
ATOM   3741  CA  ASN C 244     -24.833  64.860 -14.513  1.00 34.53           C  
ATOM   3742  C   ASN C 244     -25.782  64.627 -15.685  1.00 34.53           C  
ATOM   3743  O   ASN C 244     -25.363  64.643 -16.843  1.00 34.53           O  
ATOM   3744  CB  ASN C 244     -24.632  66.359 -14.283  1.00 34.53           C  
ATOM   3745  CG  ASN C 244     -24.267  66.686 -12.848  1.00 34.53           C  
ATOM   3746  ND2 ASN C 244     -23.687  67.861 -12.637  1.00 34.53           N  
ATOM   3747  OD1 ASN C 244     -24.505  65.888 -11.937  1.00 34.53           O  
ATOM   3748  N   ILE C 245     -26.960  63.824 -15.587  1.00 33.96           N  
ATOM   3749  CA  ILE C 245     -28.065  63.681 -16.529  1.00 33.96           C  
ATOM   3750  C   ILE C 245     -28.451  65.052 -17.081  1.00 33.96           C  
ATOM   3751  O   ILE C 245     -28.886  65.930 -16.332  1.00 33.96           O  
ATOM   3752  CB  ILE C 245     -29.288  63.005 -15.867  1.00 33.96           C  
ATOM   3753  CG1 ILE C 245     -28.904  61.626 -15.321  1.00 33.96           C  
ATOM   3754  CG2 ILE C 245     -30.448  62.898 -16.861  1.00 33.96           C  
ATOM   3755  CD1 ILE C 245     -29.979  60.982 -14.455  1.00 33.96           C  
ATOM   3756  N   VAL C 246     -27.609  65.716 -17.874  1.00 31.71           N  
ATOM   3757  CA  VAL C 246     -28.051  66.986 -18.440  1.00 31.71           C  
ATOM   3758  C   VAL C 246     -29.449  66.829 -19.034  1.00 31.71           C  
ATOM   3759  O   VAL C 246     -29.706  65.889 -19.790  1.00 31.71           O  
ATOM   3760  CB  VAL C 246     -27.068  67.501 -19.516  1.00 31.71           C  
ATOM   3761  CG1 VAL C 246     -27.524  68.852 -20.062  1.00 31.71           C  
ATOM   3762  CG2 VAL C 246     -25.655  67.599 -18.945  1.00 31.71           C  
ATOM   3763  N   THR C 247     -30.508  67.347 -18.375  1.00 33.83           N  
ATOM   3764  CA  THR C 247     -31.905  67.513 -18.763  1.00 33.83           C  
ATOM   3765  C   THR C 247     -32.011  68.039 -20.192  1.00 33.83           C  
ATOM   3766  O   THR C 247     -31.500  69.117 -20.502  1.00 33.83           O  
ATOM   3767  CB  THR C 247     -32.640  68.469 -17.806  1.00 33.83           C  
ATOM   3768  CG2 THR C 247     -33.150  67.727 -16.573  1.00 33.83           C  
ATOM   3769  OG1 THR C 247     -31.741  69.504 -17.388  1.00 33.83           O  
ATOM   3770  N   PRO C 248     -31.870  67.102 -21.234  1.00 27.17           N  
ATOM   3771  CA  PRO C 248     -31.883  67.566 -22.624  1.00 27.17           C  
ATOM   3772  C   PRO C 248     -32.963  68.613 -22.886  1.00 27.17           C  
ATOM   3773  O   PRO C 248     -33.975  68.651 -22.182  1.00 27.17           O  
ATOM   3774  CB  PRO C 248     -32.158  66.287 -23.419  1.00 27.17           C  
ATOM   3775  CG  PRO C 248     -32.440  65.246 -22.384  1.00 27.17           C  
ATOM   3776  CD  PRO C 248     -32.398  65.896 -21.032  1.00 27.17           C  
ATOM   3777  N   GLY C 249     -32.758  69.488 -23.909  1.00 24.20           N  
ATOM   3778  CA  GLY C 249     -33.267  70.690 -24.549  1.00 24.20           C  
ATOM   3779  C   GLY C 249     -34.674  70.527 -25.093  1.00 24.20           C  
ATOM   3780  O   GLY C 249     -35.048  69.444 -25.550  1.00 24.20           O  
ATOM   3781  N   GLU C 250     -35.730  71.251 -24.659  1.00 28.69           N  
ATOM   3782  CA  GLU C 250     -37.077  71.462 -25.182  1.00 28.69           C  
ATOM   3783  C   GLU C 250     -37.044  71.789 -26.673  1.00 28.69           C  
ATOM   3784  O   GLU C 250     -36.648  72.889 -27.064  1.00 28.69           O  
ATOM   3785  CB  GLU C 250     -37.783  72.582 -24.414  1.00 28.69           C  
ATOM   3786  CG  GLU C 250     -38.979  72.110 -23.600  1.00 28.69           C  
ATOM   3787  CD  GLU C 250     -39.374  73.079 -22.498  1.00 28.69           C  
ATOM   3788  OE1 GLU C 250     -40.431  72.873 -21.859  1.00 28.69           O  
ATOM   3789  OE2 GLU C 250     -38.622  74.053 -22.271  1.00 28.69           O  
ATOM   3790  N   ALA C 251     -36.394  70.959 -27.533  1.00 23.49           N  
ATOM   3791  CA  ALA C 251     -36.354  71.338 -28.943  1.00 23.49           C  
ATOM   3792  C   ALA C 251     -37.754  71.633 -29.472  1.00 23.49           C  
ATOM   3793  O   ALA C 251     -38.610  70.746 -29.510  1.00 23.49           O  
ATOM   3794  CB  ALA C 251     -35.696  70.237 -29.772  1.00 23.49           C  
ATOM   3795  N   THR C 252     -38.160  72.878 -29.554  1.00 24.09           N  
ATOM   3796  CA  THR C 252     -39.381  73.598 -29.898  1.00 24.09           C  
ATOM   3797  C   THR C 252     -39.812  73.281 -31.327  1.00 24.09           C  
ATOM   3798  O   THR C 252     -40.974  72.948 -31.571  1.00 24.09           O  
ATOM   3799  CB  THR C 252     -39.195  75.119 -29.742  1.00 24.09           C  
ATOM   3800  CG2 THR C 252     -39.892  75.632 -28.486  1.00 24.09           C  
ATOM   3801  OG1 THR C 252     -37.796  75.417 -29.653  1.00 24.09           O  
ATOM   3802  N   THR C 253     -39.150  73.842 -32.459  1.00 21.29           N  
ATOM   3803  CA  THR C 253     -39.756  74.856 -33.315  1.00 21.29           C  
ATOM   3804  C   THR C 253     -40.610  74.207 -34.400  1.00 21.29           C  
ATOM   3805  O   THR C 253     -40.465  73.016 -34.683  1.00 21.29           O  
ATOM   3806  CB  THR C 253     -38.684  75.750 -33.967  1.00 21.29           C  
ATOM   3807  CG2 THR C 253     -38.302  76.907 -33.052  1.00 21.29           C  
ATOM   3808  OG1 THR C 253     -37.516  74.964 -34.238  1.00 21.29           O  
ATOM   3809  N   GLU C 254     -40.429  74.661 -35.733  1.00 23.03           N  
ATOM   3810  CA  GLU C 254     -41.278  75.311 -36.727  1.00 23.03           C  
ATOM   3811  C   GLU C 254     -41.858  74.294 -37.707  1.00 23.03           C  
ATOM   3812  O   GLU C 254     -43.073  74.237 -37.903  1.00 23.03           O  
ATOM   3813  CB  GLU C 254     -40.493  76.384 -37.486  1.00 23.03           C  
ATOM   3814  CG  GLU C 254     -40.749  77.800 -36.991  1.00 23.03           C  
ATOM   3815  CD  GLU C 254     -39.984  78.857 -37.771  1.00 23.03           C  
ATOM   3816  OE1 GLU C 254     -40.268  80.064 -37.597  1.00 23.03           O  
ATOM   3817  OE2 GLU C 254     -39.095  78.475 -38.564  1.00 23.03           O  
ATOM   3818  N   SER C 255     -41.376  74.213 -39.097  1.00 22.78           N  
ATOM   3819  CA  SER C 255     -41.926  74.846 -40.291  1.00 22.78           C  
ATOM   3820  C   SER C 255     -42.770  73.865 -41.098  1.00 22.78           C  
ATOM   3821  O   SER C 255     -42.544  72.654 -41.046  1.00 22.78           O  
ATOM   3822  CB  SER C 255     -40.804  75.406 -41.167  1.00 22.78           C  
ATOM   3823  OG  SER C 255     -39.699  75.805 -40.375  1.00 22.78           O  
ATOM   3824  N   SER C 256     -43.670  74.378 -42.080  1.00 25.00           N  
ATOM   3825  CA  SER C 256     -44.907  74.201 -42.833  1.00 25.00           C  
ATOM   3826  C   SER C 256     -44.727  73.188 -43.959  1.00 25.00           C  
ATOM   3827  O   SER C 256     -45.524  72.256 -44.096  1.00 25.00           O  
ATOM   3828  CB  SER C 256     -45.382  75.535 -43.408  1.00 25.00           C  
ATOM   3829  OG  SER C 256     -44.339  76.173 -44.126  1.00 25.00           O  
ATOM   3830  N   ILE C 257     -43.868  73.488 -45.072  1.00 24.06           N  
ATOM   3831  CA  ILE C 257     -44.422  73.746 -46.397  1.00 24.06           C  
ATOM   3832  C   ILE C 257     -44.545  72.435 -47.169  1.00 24.06           C  
ATOM   3833  O   ILE C 257     -43.541  71.777 -47.452  1.00 24.06           O  
ATOM   3834  CB  ILE C 257     -43.556  74.754 -47.185  1.00 24.06           C  
ATOM   3835  CG1 ILE C 257     -43.455  76.081 -46.425  1.00 24.06           C  
ATOM   3836  CG2 ILE C 257     -44.123  74.969 -48.592  1.00 24.06           C  
ATOM   3837  CD1 ILE C 257     -42.540  77.103 -47.085  1.00 24.06           C  
ATOM   3838  N   SER C 258     -45.514  71.634 -46.939  1.00 25.00           N  
ATOM   3839  CA  SER C 258     -45.760  70.360 -47.609  1.00 25.00           C  
ATOM   3840  C   SER C 258     -46.115  70.568 -49.077  1.00 25.00           C  
ATOM   3841  O   SER C 258     -47.294  70.652 -49.430  1.00 25.00           O  
ATOM   3842  CB  SER C 258     -46.881  69.594 -46.907  1.00 25.00           C  
ATOM   3843  OG  SER C 258     -47.086  68.331 -47.519  1.00 25.00           O  
ATOM   3844  N   LEU C 259     -45.410  71.597 -49.758  1.00 23.46           N  
ATOM   3845  CA  LEU C 259     -46.017  72.006 -51.019  1.00 23.46           C  
ATOM   3846  C   LEU C 259     -46.385  70.792 -51.866  1.00 23.46           C  
ATOM   3847  O   LEU C 259     -45.862  69.696 -51.648  1.00 23.46           O  
ATOM   3848  CB  LEU C 259     -45.068  72.918 -51.800  1.00 23.46           C  
ATOM   3849  CG  LEU C 259     -45.137  74.410 -51.470  1.00 23.46           C  
ATOM   3850  CD1 LEU C 259     -43.815  75.090 -51.809  1.00 23.46           C  
ATOM   3851  CD2 LEU C 259     -46.289  75.070 -52.219  1.00 23.46           C  
ATOM   3852  N   GLN C 260     -47.014  71.251 -53.119  1.00 26.47           N  
ATOM   3853  CA  GLN C 260     -47.863  70.993 -54.277  1.00 26.47           C  
ATOM   3854  C   GLN C 260     -47.185  70.039 -55.255  1.00 26.47           C  
ATOM   3855  O   GLN C 260     -47.782  69.045 -55.677  1.00 26.47           O  
ATOM   3856  CB  GLN C 260     -48.221  72.302 -54.984  1.00 26.47           C  
ATOM   3857  CG  GLN C 260     -49.490  72.957 -54.457  1.00 26.47           C  
ATOM   3858  CD  GLN C 260     -49.860  74.217 -55.219  1.00 26.47           C  
ATOM   3859  NE2 GLN C 260     -51.076  74.706 -55.000  1.00 26.47           N  
ATOM   3860  OE1 GLN C 260     -49.060  74.744 -55.997  1.00 26.47           O  
ATOM   3861  N   PRO C 261     -46.211  70.658 -56.126  1.00 24.14           N  
ATOM   3862  CA  PRO C 261     -46.541  70.773 -57.548  1.00 24.14           C  
ATOM   3863  C   PRO C 261     -46.302  69.474 -58.316  1.00 24.14           C  
ATOM   3864  O   PRO C 261     -47.145  69.063 -59.118  1.00 24.14           O  
ATOM   3865  CB  PRO C 261     -45.603  71.878 -58.040  1.00 24.14           C  
ATOM   3866  CG  PRO C 261     -44.586  72.027 -56.954  1.00 24.14           C  
ATOM   3867  CD  PRO C 261     -45.043  71.239 -55.761  1.00 24.14           C  
ATOM   3868  N   LEU C 262     -45.041  68.961 -58.351  1.00 21.46           N  
ATOM   3869  CA  LEU C 262     -44.423  68.740 -59.654  1.00 21.46           C  
ATOM   3870  C   LEU C 262     -45.118  67.608 -60.401  1.00 21.46           C  
ATOM   3871  O   LEU C 262     -45.538  66.622 -59.793  1.00 21.46           O  
ATOM   3872  CB  LEU C 262     -42.933  68.422 -59.493  1.00 21.46           C  
ATOM   3873  CG  LEU C 262     -41.969  69.603 -59.619  1.00 21.46           C  
ATOM   3874  CD1 LEU C 262     -40.814  69.451 -58.635  1.00 21.46           C  
ATOM   3875  CD2 LEU C 262     -41.450  69.719 -61.048  1.00 21.46           C  
ATOM   3876  N   GLN C 263     -44.946  67.880 -61.665  1.00 20.52           N  
ATOM   3877  CA  GLN C 263     -44.578  68.004 -63.072  1.00 20.52           C  
ATOM   3878  C   GLN C 263     -43.566  66.935 -63.473  1.00 20.52           C  
ATOM   3879  O   GLN C 263     -42.655  66.617 -62.706  1.00 20.52           O  
ATOM   3880  CB  GLN C 263     -44.013  69.397 -63.357  1.00 20.52           C  
ATOM   3881  CG  GLN C 263     -45.057  70.399 -63.830  1.00 20.52           C  
ATOM   3882  CD  GLN C 263     -44.454  71.734 -64.223  1.00 20.52           C  
ATOM   3883  NE2 GLN C 263     -45.200  72.518 -64.994  1.00 20.52           N  
ATOM   3884  OE1 GLN C 263     -43.326  72.059 -63.837  1.00 20.52           O  
TER   
END
