# Supplementary material for: Deep learning insights into the architecture of the mammalian egg-sperm fusion synapse
Source: eLife. 2024 Apr 26;13:RP93131. doi: 10.7554/eLife.93131 (PMC11052572; doi:10.7554/eLife.93131)
Supplement: Figure 5—figure supplement 1—source data 1. [file elife-93131-fig5-figsupp1-data1.zip › eLife-VOR-RA-2023-93131R1_figure_5-figure_supplement_1-source_data/figure_5-figure_supplement_1c/CD81_IZUMO1_ranked_2.pdb]

ATOM      1  N   MET B   1      23.568 -67.101 -46.091  1.00 45.43           N  
ATOM      2  CA  MET B   1      22.128 -67.151 -45.858  1.00 45.43           C  
ATOM      3  C   MET B   1      21.776 -66.562 -44.496  1.00 45.43           C  
ATOM      4  O   MET B   1      20.753 -65.892 -44.351  1.00 45.43           O  
ATOM      5  CB  MET B   1      21.617 -68.590 -45.953  1.00 45.43           C  
ATOM      6  CG  MET B   1      21.078 -68.959 -47.326  1.00 45.43           C  
ATOM      7  SD  MET B   1      20.453 -70.684 -47.395  1.00 45.43           S  
ATOM      8  CE  MET B   1      19.856 -70.739 -49.108  1.00 45.43           C  
ATOM      9  N   GLY B   2      22.600 -66.914 -43.454  1.00 49.36           N  
ATOM     10  CA  GLY B   2      22.331 -66.443 -42.106  1.00 49.36           C  
ATOM     11  C   GLY B   2      22.435 -64.936 -41.968  1.00 49.36           C  
ATOM     12  O   GLY B   2      21.586 -64.306 -41.333  1.00 49.36           O  
ATOM     13  N   VAL B   3      23.529 -64.420 -42.556  1.00 56.99           N  
ATOM     14  CA  VAL B   3      23.761 -62.981 -42.470  1.00 56.99           C  
ATOM     15  C   VAL B   3      22.659 -62.235 -43.219  1.00 56.99           C  
ATOM     16  O   VAL B   3      22.202 -61.180 -42.773  1.00 56.99           O  
ATOM     17  CB  VAL B   3      25.147 -62.595 -43.035  1.00 56.99           C  
ATOM     18  CG1 VAL B   3      25.652 -61.306 -42.391  1.00 56.99           C  
ATOM     19  CG2 VAL B   3      26.145 -63.731 -42.821  1.00 56.99           C  
ATOM     20  N   GLU B   4      22.224 -62.812 -44.386  1.00 64.14           N  
ATOM     21  CA  GLU B   4      21.141 -62.192 -45.142  1.00 64.14           C  
ATOM     22  C   GLU B   4      19.833 -62.218 -44.356  1.00 64.14           C  
ATOM     23  O   GLU B   4      19.064 -61.256 -44.388  1.00 64.14           O  
ATOM     24  CB  GLU B   4      20.957 -62.891 -46.491  1.00 64.14           C  
ATOM     25  CG  GLU B   4      21.836 -62.329 -47.600  1.00 64.14           C  
ATOM     26  CD  GLU B   4      21.632 -63.023 -48.937  1.00 64.14           C  
ATOM     27  OE1 GLU B   4      22.230 -62.585 -49.946  1.00 64.14           O  
ATOM     28  OE2 GLU B   4      20.866 -64.013 -48.977  1.00 64.14           O  
ATOM     29  N   GLY B   5      19.571 -63.342 -43.619  1.00 68.96           N  
ATOM     30  CA  GLY B   5      18.389 -63.445 -42.781  1.00 68.96           C  
ATOM     31  C   GLY B   5      18.398 -62.476 -41.614  1.00 68.96           C  
ATOM     32  O   GLY B   5      17.371 -61.876 -41.289  1.00 68.96           O  
ATOM     33  N   CYS B   6      19.586 -62.350 -41.058  1.00 72.02           N  
ATOM     34  CA  CYS B   6      19.711 -61.432 -39.930  1.00 72.02           C  
ATOM     35  C   CYS B   6      19.548 -59.986 -40.384  1.00 72.02           C  
ATOM     36  O   CYS B   6      18.910 -59.186 -39.699  1.00 72.02           O  
ATOM     37  CB  CYS B   6      21.063 -61.611 -39.242  1.00 72.02           C  
ATOM     38  SG  CYS B   6      21.095 -61.023 -37.535  1.00 72.02           S  
ATOM     39  N   THR B   7      20.091 -59.707 -41.537  1.00 76.57           N  
ATOM     40  CA  THR B   7      19.968 -58.359 -42.079  1.00 76.57           C  
ATOM     41  C   THR B   7      18.514 -58.042 -42.416  1.00 76.57           C  
ATOM     42  O   THR B   7      18.050 -56.922 -42.193  1.00 76.57           O  
ATOM     43  CB  THR B   7      20.840 -58.181 -43.335  1.00 76.57           C  
ATOM     44  CG2 THR B   7      21.969 -57.187 -43.086  1.00 76.57           C  
ATOM     45  OG1 THR B   7      21.404 -59.445 -43.703  1.00 76.57           O  
ATOM     46  N   LYS B   8      17.853 -59.138 -42.863  1.00 79.11           N  
ATOM     47  CA  LYS B   8      16.441 -58.940 -43.172  1.00 79.11           C  
ATOM     48  C   LYS B   8      15.624 -58.728 -41.901  1.00 79.11           C  
ATOM     49  O   LYS B   8      14.708 -57.903 -41.875  1.00 79.11           O  
ATOM     50  CB  LYS B   8      15.890 -60.132 -43.957  1.00 79.11           C  
ATOM     51  CG  LYS B   8      16.070 -60.018 -45.463  1.00 79.11           C  
ATOM     52  CD  LYS B   8      15.398 -61.173 -46.195  1.00 79.11           C  
ATOM     53  CE  LYS B   8      15.599 -61.074 -47.701  1.00 79.11           C  
ATOM     54  NZ  LYS B   8      14.961 -62.216 -48.421  1.00 79.11           N  
ATOM     55  N   CYS B   9      15.954 -59.422 -40.913  1.00 81.26           N  
ATOM     56  CA  CYS B   9      15.266 -59.269 -39.635  1.00 81.26           C  
ATOM     57  C   CYS B   9      15.537 -57.896 -39.031  1.00 81.26           C  
ATOM     58  O   CYS B   9      14.621 -57.242 -38.530  1.00 81.26           O  
ATOM     59  CB  CYS B   9      15.698 -60.361 -38.658  1.00 81.26           C  
ATOM     60  SG  CYS B   9      14.701 -60.429 -37.154  1.00 81.26           S  
ATOM     61  N   ILE B  10      16.773 -57.504 -39.086  1.00 81.46           N  
ATOM     62  CA  ILE B  10      17.154 -56.201 -38.551  1.00 81.46           C  
ATOM     63  C   ILE B  10      16.487 -55.095 -39.364  1.00 81.46           C  
ATOM     64  O   ILE B  10      16.020 -54.100 -38.804  1.00 81.46           O  
ATOM     65  CB  ILE B  10      18.689 -56.017 -38.553  1.00 81.46           C  
ATOM     66  CG1 ILE B  10      19.343 -56.970 -37.545  1.00 81.46           C  
ATOM     67  CG2 ILE B  10      19.058 -54.562 -38.250  1.00 81.46           C  
ATOM     68  CD1 ILE B  10      20.863 -56.997 -37.616  1.00 81.46           C  
ATOM     69  N   LYS B  11      16.332 -55.385 -40.548  1.00 81.94           N  
ATOM     70  CA  LYS B  11      15.706 -54.418 -41.444  1.00 81.94           C  
ATOM     71  C   LYS B  11      14.233 -54.218 -41.096  1.00 81.94           C  
ATOM     72  O   LYS B  11      13.769 -53.084 -40.971  1.00 81.94           O  
ATOM     73  CB  LYS B  11      15.843 -54.867 -42.900  1.00 81.94           C  
ATOM     74  CG  LYS B  11      15.154 -53.950 -43.899  1.00 81.94           C  
ATOM     75  CD  LYS B  11      15.281 -54.477 -45.323  1.00 81.94           C  
ATOM     76  CE  LYS B  11      14.361 -53.732 -46.280  1.00 81.94           C  
ATOM     77  NZ  LYS B  11      14.492 -54.237 -47.679  1.00 81.94           N  
ATOM     78  N   TYR B  12      13.563 -55.293 -40.941  1.00 84.05           N  
ATOM     79  CA  TYR B  12      12.133 -55.202 -40.667  1.00 84.05           C  
ATOM     80  C   TYR B  12      11.881 -54.708 -39.248  1.00 84.05           C  
ATOM     81  O   TYR B  12      10.919 -53.976 -39.000  1.00 84.05           O  
ATOM     82  CB  TYR B  12      11.458 -56.562 -40.874  1.00 84.05           C  
ATOM     83  CG  TYR B  12      11.182 -56.888 -42.321  1.00 84.05           C  
ATOM     84  CD1 TYR B  12      10.268 -56.141 -43.061  1.00 84.05           C  
ATOM     85  CD2 TYR B  12      11.831 -57.943 -42.952  1.00 84.05           C  
ATOM     86  CE1 TYR B  12      10.008 -56.439 -44.395  1.00 84.05           C  
ATOM     87  CE2 TYR B  12      11.580 -58.250 -44.284  1.00 84.05           C  
ATOM     88  CZ  TYR B  12      10.668 -57.494 -44.997  1.00 84.05           C  
ATOM     89  OH  TYR B  12      10.415 -57.792 -46.317  1.00 84.05           O  
ATOM     90  N   LEU B  13      12.737 -55.035 -38.363  1.00 85.15           N  
ATOM     91  CA  LEU B  13      12.616 -54.534 -36.999  1.00 85.15           C  
ATOM     92  C   LEU B  13      12.826 -53.025 -36.953  1.00 85.15           C  
ATOM     93  O   LEU B  13      12.052 -52.305 -36.319  1.00 85.15           O  
ATOM     94  CB  LEU B  13      13.625 -55.230 -36.080  1.00 85.15           C  
ATOM     95  CG  LEU B  13      13.366 -55.114 -34.578  1.00 85.15           C  
ATOM     96  CD1 LEU B  13      13.745 -56.412 -33.872  1.00 85.15           C  
ATOM     97  CD2 LEU B  13      14.136 -53.936 -33.991  1.00 85.15           C  
ATOM     98  N   LEU B  14      13.793 -52.549 -37.583  1.00 85.70           N  
ATOM     99  CA  LEU B  14      14.067 -51.118 -37.642  1.00 85.70           C  
ATOM    100  C   LEU B  14      12.937 -50.375 -38.346  1.00 85.70           C  
ATOM    101  O   LEU B  14      12.567 -49.271 -37.942  1.00 85.70           O  
ATOM    102  CB  LEU B  14      15.393 -50.855 -38.362  1.00 85.70           C  
ATOM    103  CG  LEU B  14      16.649 -50.847 -37.489  1.00 85.70           C  
ATOM    104  CD1 LEU B  14      17.900 -50.889 -38.360  1.00 85.70           C  
ATOM    105  CD2 LEU B  14      16.663 -49.620 -36.583  1.00 85.70           C  
ATOM    106  N   PHE B  15      12.417 -51.042 -39.298  1.00 85.88           N  
ATOM    107  CA  PHE B  15      11.322 -50.424 -40.036  1.00 85.88           C  
ATOM    108  C   PHE B  15      10.090 -50.273 -39.152  1.00 85.88           C  
ATOM    109  O   PHE B  15       9.507 -49.190 -39.069  1.00 85.88           O  
ATOM    110  CB  PHE B  15      10.977 -51.247 -41.280  1.00 85.88           C  
ATOM    111  CG  PHE B  15       9.727 -50.792 -41.983  1.00 85.88           C  
ATOM    112  CD1 PHE B  15       8.521 -51.455 -41.786  1.00 85.88           C  
ATOM    113  CD2 PHE B  15       9.757 -49.700 -42.841  1.00 85.88           C  
ATOM    114  CE1 PHE B  15       7.363 -51.037 -42.435  1.00 85.88           C  
ATOM    115  CE2 PHE B  15       8.602 -49.275 -43.492  1.00 85.88           C  
ATOM    116  CZ  PHE B  15       7.406 -49.946 -43.289  1.00 85.88           C  
ATOM    117  N   VAL B  16       9.715 -51.339 -38.470  1.00 87.29           N  
ATOM    118  CA  VAL B  16       8.509 -51.326 -37.649  1.00 87.29           C  
ATOM    119  C   VAL B  16       8.678 -50.337 -36.498  1.00 87.29           C  
ATOM    120  O   VAL B  16       7.775 -49.548 -36.212  1.00 87.29           O  
ATOM    121  CB  VAL B  16       8.181 -52.732 -37.100  1.00 87.29           C  
ATOM    122  CG1 VAL B  16       7.091 -52.654 -36.033  1.00 87.29           C  
ATOM    123  CG2 VAL B  16       7.757 -53.662 -38.235  1.00 87.29           C  
ATOM    124  N   PHE B  17       9.815 -50.301 -35.877  1.00 85.54           N  
ATOM    125  CA  PHE B  17      10.080 -49.416 -34.749  1.00 85.54           C  
ATOM    126  C   PHE B  17      10.070 -47.957 -35.192  1.00 85.54           C  
ATOM    127  O   PHE B  17       9.437 -47.114 -34.554  1.00 85.54           O  
ATOM    128  CB  PHE B  17      11.425 -49.758 -34.100  1.00 85.54           C  
ATOM    129  CG  PHE B  17      11.321 -50.755 -32.978  1.00 85.54           C  
ATOM    130  CD1 PHE B  17      10.671 -50.427 -31.795  1.00 85.54           C  
ATOM    131  CD2 PHE B  17      11.874 -52.022 -33.107  1.00 85.54           C  
ATOM    132  CE1 PHE B  17      10.572 -51.348 -30.755  1.00 85.54           C  
ATOM    133  CE2 PHE B  17      11.782 -52.949 -32.071  1.00 85.54           C  
ATOM    134  CZ  PHE B  17      11.131 -52.609 -30.897  1.00 85.54           C  
ATOM    135  N   ASN B  18      10.666 -47.666 -36.256  1.00 87.63           N  
ATOM    136  CA  ASN B  18      10.728 -46.292 -36.744  1.00 87.63           C  
ATOM    137  C   ASN B  18       9.387 -45.839 -37.314  1.00 87.63           C  
ATOM    138  O   ASN B  18       9.040 -44.659 -37.234  1.00 87.63           O  
ATOM    139  CB  ASN B  18      11.829 -46.146 -37.797  1.00 87.63           C  
ATOM    140  CG  ASN B  18      13.216 -46.094 -37.187  1.00 87.63           C  
ATOM    141  ND2 ASN B  18      14.017 -47.120 -37.449  1.00 87.63           N  
ATOM    142  OD1 ASN B  18      13.565 -45.141 -36.485  1.00 87.63           O  
ATOM    143  N   PHE B  19       8.658 -46.828 -37.844  1.00 88.71           N  
ATOM    144  CA  PHE B  19       7.332 -46.506 -38.356  1.00 88.71           C  
ATOM    145  C   PHE B  19       6.411 -46.057 -37.226  1.00 88.71           C  
ATOM    146  O   PHE B  19       5.663 -45.088 -37.376  1.00 88.71           O  
ATOM    147  CB  PHE B  19       6.725 -47.711 -39.080  1.00 88.71           C  
ATOM    148  CG  PHE B  19       5.399 -47.424 -39.730  1.00 88.71           C  
ATOM    149  CD1 PHE B  19       4.223 -47.940 -39.201  1.00 88.71           C  
ATOM    150  CD2 PHE B  19       5.329 -46.637 -40.873  1.00 88.71           C  
ATOM    151  CE1 PHE B  19       2.994 -47.676 -39.802  1.00 88.71           C  
ATOM    152  CE2 PHE B  19       4.105 -46.369 -41.479  1.00 88.71           C  
ATOM    153  CZ  PHE B  19       2.939 -46.890 -40.942  1.00 88.71           C  
ATOM    154  N   VAL B  20       6.487 -46.736 -36.129  1.00 88.97           N  
ATOM    155  CA  VAL B  20       5.702 -46.366 -34.956  1.00 88.97           C  
ATOM    156  C   VAL B  20       6.128 -44.985 -34.463  1.00 88.97           C  
ATOM    157  O   VAL B  20       5.285 -44.157 -34.111  1.00 88.97           O  
ATOM    158  CB  VAL B  20       5.851 -47.406 -33.822  1.00 88.97           C  
ATOM    159  CG1 VAL B  20       5.225 -46.888 -32.529  1.00 88.97           C  
ATOM    160  CG2 VAL B  20       5.218 -48.735 -34.231  1.00 88.97           C  
ATOM    161  N   PHE B  21       7.376 -44.726 -34.449  1.00 87.85           N  
ATOM    162  CA  PHE B  21       7.898 -43.435 -34.017  1.00 87.85           C  
ATOM    163  C   PHE B  21       7.476 -42.331 -34.980  1.00 87.85           C  
ATOM    164  O   PHE B  21       7.171 -41.214 -34.557  1.00 87.85           O  
ATOM    165  CB  PHE B  21       9.425 -43.481 -33.908  1.00 87.85           C  
ATOM    166  CG  PHE B  21       9.924 -43.922 -32.558  1.00 87.85           C  
ATOM    167  CD1 PHE B  21       9.770 -43.105 -31.444  1.00 87.85           C  
ATOM    168  CD2 PHE B  21      10.547 -45.152 -32.403  1.00 87.85           C  
ATOM    169  CE1 PHE B  21      10.230 -43.510 -30.194  1.00 87.85           C  
ATOM    170  CE2 PHE B  21      11.010 -45.564 -31.157  1.00 87.85           C  
ATOM    171  CZ  PHE B  21      10.852 -44.741 -30.054  1.00 87.85           C  
ATOM    172  N   TRP B  22       7.457 -42.658 -36.231  1.00 89.02           N  
ATOM    173  CA  TRP B  22       7.015 -41.712 -37.250  1.00 89.02           C  
ATOM    174  C   TRP B  22       5.545 -41.352 -37.056  1.00 89.02           C  
ATOM    175  O   TRP B  22       5.180 -40.174 -37.080  1.00 89.02           O  
ATOM    176  CB  TRP B  22       7.231 -42.290 -38.652  1.00 89.02           C  
ATOM    177  CG  TRP B  22       6.759 -41.396 -39.759  1.00 89.02           C  
ATOM    178  CD1 TRP B  22       7.361 -40.254 -40.209  1.00 89.02           C  
ATOM    179  CD2 TRP B  22       5.581 -41.568 -40.552  1.00 89.02           C  
ATOM    180  CE2 TRP B  22       5.532 -40.493 -41.466  1.00 89.02           C  
ATOM    181  CE3 TRP B  22       4.562 -42.531 -40.580  1.00 89.02           C  
ATOM    182  NE1 TRP B  22       6.628 -39.706 -41.236  1.00 89.02           N  
ATOM    183  CZ2 TRP B  22       4.501 -40.353 -42.399  1.00 89.02           C  
ATOM    184  CZ3 TRP B  22       3.537 -42.389 -41.508  1.00 89.02           C  
ATOM    185  CH2 TRP B  22       3.517 -41.307 -42.404  1.00 89.02           C  
ATOM    186  N   LEU B  23       4.682 -42.314 -36.772  1.00 90.93           N  
ATOM    187  CA  LEU B  23       3.262 -42.085 -36.531  1.00 90.93           C  
ATOM    188  C   LEU B  23       3.050 -41.286 -35.250  1.00 90.93           C  
ATOM    189  O   LEU B  23       2.220 -40.375 -35.212  1.00 90.93           O  
ATOM    190  CB  LEU B  23       2.511 -43.417 -36.447  1.00 90.93           C  
ATOM    191  CG  LEU B  23       2.331 -44.179 -37.760  1.00 90.93           C  
ATOM    192  CD1 LEU B  23       1.599 -45.494 -37.515  1.00 90.93           C  
ATOM    193  CD2 LEU B  23       1.580 -43.324 -38.776  1.00 90.93           C  
ATOM    194  N   ALA B  24       3.827 -41.694 -34.249  1.00 90.55           N  
ATOM    195  CA  ALA B  24       3.733 -40.977 -32.981  1.00 90.55           C  
ATOM    196  C   ALA B  24       4.144 -39.516 -33.144  1.00 90.55           C  
ATOM    197  O   ALA B  24       3.499 -38.619 -32.598  1.00 90.55           O  
ATOM    198  CB  ALA B  24       4.597 -41.654 -31.919  1.00 90.55           C  
ATOM    199  N   GLY B  25       5.181 -39.286 -33.903  1.00 88.28           N  
ATOM    200  CA  GLY B  25       5.590 -37.921 -34.196  1.00 88.28           C  
ATOM    201  C   GLY B  25       4.536 -37.130 -34.947  1.00 88.28           C  
ATOM    202  O   GLY B  25       4.322 -35.950 -34.666  1.00 88.28           O  
ATOM    203  N   GLY B  26       3.872 -37.781 -35.846  1.00 90.14           N  
ATOM    204  CA  GLY B  26       2.779 -37.146 -36.565  1.00 90.14           C  
ATOM    205  C   GLY B  26       1.622 -36.753 -35.666  1.00 90.14           C  
ATOM    206  O   GLY B  26       1.075 -35.656 -35.794  1.00 90.14           O  
ATOM    207  N   VAL B  27       1.308 -37.681 -34.819  1.00 91.27           N  
ATOM    208  CA  VAL B  27       0.218 -37.418 -33.885  1.00 91.27           C  
ATOM    209  C   VAL B  27       0.590 -36.253 -32.971  1.00 91.27           C  
ATOM    210  O   VAL B  27      -0.211 -35.338 -32.764  1.00 91.27           O  
ATOM    211  CB  VAL B  27      -0.123 -38.668 -33.044  1.00 91.27           C  
ATOM    212  CG1 VAL B  27      -1.080 -38.309 -31.909  1.00 91.27           C  
ATOM    213  CG2 VAL B  27      -0.723 -39.759 -33.929  1.00 91.27           C  
ATOM    214  N   ILE B  28       1.768 -36.216 -32.478  1.00 90.32           N  
ATOM    215  CA  ILE B  28       2.230 -35.146 -31.601  1.00 90.32           C  
ATOM    216  C   ILE B  28       2.238 -33.823 -32.362  1.00 90.32           C  
ATOM    217  O   ILE B  28       1.764 -32.804 -31.854  1.00 90.32           O  
ATOM    218  CB  ILE B  28       3.636 -35.447 -31.035  1.00 90.32           C  
ATOM    219  CG1 ILE B  28       3.574 -36.615 -30.044  1.00 90.32           C  
ATOM    220  CG2 ILE B  28       4.230 -34.200 -30.373  1.00 90.32           C  
ATOM    221  CD1 ILE B  28       4.938 -37.106 -29.579  1.00 90.32           C  
ATOM    222  N   LEU B  29       2.742 -33.826 -33.491  1.00 88.84           N  
ATOM    223  CA  LEU B  29       2.772 -32.627 -34.322  1.00 88.84           C  
ATOM    224  C   LEU B  29       1.359 -32.132 -34.614  1.00 88.84           C  
ATOM    225  O   LEU B  29       1.089 -30.931 -34.537  1.00 88.84           O  
ATOM    226  CB  LEU B  29       3.511 -32.900 -35.633  1.00 88.84           C  
ATOM    227  CG  LEU B  29       3.640 -31.720 -36.598  1.00 88.84           C  
ATOM    228  CD1 LEU B  29       4.421 -30.584 -35.944  1.00 88.84           C  
ATOM    229  CD2 LEU B  29       4.311 -32.160 -37.895  1.00 88.84           C  
ATOM    230  N   GLY B  30       0.504 -33.071 -34.950  1.00 90.54           N  
ATOM    231  CA  GLY B  30      -0.883 -32.705 -35.194  1.00 90.54           C  
ATOM    232  C   GLY B  30      -1.555 -32.073 -33.990  1.00 90.54           C  
ATOM    233  O   GLY B  30      -2.188 -31.021 -34.106  1.00 90.54           O  
ATOM    234  N   VAL B  31      -1.374 -32.700 -32.857  1.00 88.15           N  
ATOM    235  CA  VAL B  31      -1.964 -32.189 -31.624  1.00 88.15           C  
ATOM    236  C   VAL B  31      -1.362 -30.827 -31.288  1.00 88.15           C  
ATOM    237  O   VAL B  31      -2.077 -29.907 -30.884  1.00 88.15           O  
ATOM    238  CB  VAL B  31      -1.758 -33.169 -30.448  1.00 88.15           C  
ATOM    239  CG1 VAL B  31      -2.140 -32.509 -29.124  1.00 88.15           C  
ATOM    240  CG2 VAL B  31      -2.570 -34.444 -30.667  1.00 88.15           C  
ATOM    241  N   ALA B  32      -0.089 -30.706 -31.482  1.00 88.27           N  
ATOM    242  CA  ALA B  32       0.588 -29.447 -31.185  1.00 88.27           C  
ATOM    243  C   ALA B  32       0.098 -28.330 -32.102  1.00 88.27           C  
ATOM    244  O   ALA B  32      -0.128 -27.204 -31.655  1.00 88.27           O  
ATOM    245  CB  ALA B  32       2.099 -29.612 -31.314  1.00 88.27           C  
ATOM    246  N   LEU B  33      -0.060 -28.649 -33.330  1.00 88.90           N  
ATOM    247  CA  LEU B  33      -0.560 -27.659 -34.277  1.00 88.90           C  
ATOM    248  C   LEU B  33      -2.009 -27.297 -33.971  1.00 88.90           C  
ATOM    249  O   LEU B  33      -2.417 -26.145 -34.146  1.00 88.90           O  
ATOM    250  CB  LEU B  33      -0.446 -28.183 -35.712  1.00 88.90           C  
ATOM    251  CG  LEU B  33       0.965 -28.243 -36.302  1.00 88.90           C  
ATOM    252  CD1 LEU B  33       0.942 -28.937 -37.658  1.00 88.90           C  
ATOM    253  CD2 LEU B  33       1.554 -26.841 -36.422  1.00 88.90           C  
ATOM    254  N   TRP B  34      -2.780 -28.303 -33.591  1.00 86.91           N  
ATOM    255  CA  TRP B  34      -4.156 -28.031 -33.186  1.00 86.91           C  
ATOM    256  C   TRP B  34      -4.193 -27.097 -31.981  1.00 86.91           C  
ATOM    257  O   TRP B  34      -5.012 -26.177 -31.928  1.00 86.91           O  
ATOM    258  CB  TRP B  34      -4.888 -29.336 -32.860  1.00 86.91           C  
ATOM    259  CG  TRP B  34      -6.272 -29.137 -32.319  1.00 86.91           C  
ATOM    260  CD1 TRP B  34      -7.393 -28.797 -33.025  1.00 86.91           C  
ATOM    261  CD2 TRP B  34      -6.682 -29.264 -30.954  1.00 86.91           C  
ATOM    262  CE2 TRP B  34      -8.066 -28.987 -30.904  1.00 86.91           C  
ATOM    263  CE3 TRP B  34      -6.011 -29.587 -29.766  1.00 86.91           C  
ATOM    264  NE1 TRP B  34      -8.475 -28.704 -32.179  1.00 86.91           N  
ATOM    265  CZ2 TRP B  34      -8.793 -29.022 -29.712  1.00 86.91           C  
ATOM    266  CZ3 TRP B  34      -6.736 -29.622 -28.580  1.00 86.91           C  
ATOM    267  CH2 TRP B  34      -8.113 -29.340 -28.565  1.00 86.91           C  
ATOM    268  N   LEU B  35      -3.323 -27.339 -31.077  1.00 83.07           N  
ATOM    269  CA  LEU B  35      -3.245 -26.481 -29.899  1.00 83.07           C  
ATOM    270  C   LEU B  35      -2.848 -25.061 -30.287  1.00 83.07           C  
ATOM    271  O   LEU B  35      -3.300 -24.095 -29.669  1.00 83.07           O  
ATOM    272  CB  LEU B  35      -2.243 -27.046 -28.889  1.00 83.07           C  
ATOM    273  CG  LEU B  35      -2.665 -28.321 -28.155  1.00 83.07           C  
ATOM    274  CD1 LEU B  35      -1.534 -28.815 -27.259  1.00 83.07           C  
ATOM    275  CD2 LEU B  35      -3.931 -28.074 -27.341  1.00 83.07           C  
ATOM    276  N   ARG B  36      -1.991 -24.970 -31.233  1.00 81.67           N  
ATOM    277  CA  ARG B  36      -1.525 -23.657 -31.672  1.00 81.67           C  
ATOM    278  C   ARG B  36      -2.621 -22.914 -32.429  1.00 81.67           C  
ATOM    279  O   ARG B  36      -2.692 -21.684 -32.378  1.00 81.67           O  
ATOM    280  CB  ARG B  36      -0.281 -23.795 -32.551  1.00 81.67           C  
ATOM    281  CG  ARG B  36       0.216 -22.479 -33.125  1.00 81.67           C  
ATOM    282  CD  ARG B  36       0.667 -21.521 -32.031  1.00 81.67           C  
ATOM    283  NE  ARG B  36       1.172 -20.268 -32.586  1.00 81.67           N  
ATOM    284  CZ  ARG B  36       1.278 -19.128 -31.909  1.00 81.67           C  
ATOM    285  NH1 ARG B  36       0.915 -19.060 -30.634  1.00 81.67           N  
ATOM    286  NH2 ARG B  36       1.751 -18.047 -32.512  1.00 81.67           N  
ATOM    287  N   HIS B  37      -3.402 -23.499 -33.305  1.00 70.34           N  
ATOM    288  CA  HIS B  37      -4.337 -22.868 -34.231  1.00 70.34           C  
ATOM    289  C   HIS B  37      -5.640 -22.498 -33.533  1.00 70.34           C  
ATOM    290  O   HIS B  37      -6.564 -21.983 -34.167  1.00 70.34           O  
ATOM    291  CB  HIS B  37      -4.620 -23.792 -35.417  1.00 70.34           C  
ATOM    292  CG  HIS B  37      -4.866 -23.064 -36.699  1.00 70.34           C  
ATOM    293  CD2 HIS B  37      -5.875 -23.160 -37.598  1.00 70.34           C  
ATOM    294  ND1 HIS B  37      -4.007 -22.101 -37.186  1.00 70.34           N  
ATOM    295  CE1 HIS B  37      -4.479 -21.636 -38.330  1.00 70.34           C  
ATOM    296  NE2 HIS B  37      -5.611 -22.262 -38.603  1.00 70.34           N  
ATOM    297  N   ASP B  38      -5.733 -22.620 -32.338  1.00 56.75           N  
ATOM    298  CA  ASP B  38      -7.027 -22.130 -31.873  1.00 56.75           C  
ATOM    299  C   ASP B  38      -7.225 -20.663 -32.247  1.00 56.75           C  
ATOM    300  O   ASP B  38      -6.427 -19.805 -31.862  1.00 56.75           O  
ATOM    301  CB  ASP B  38      -7.156 -22.309 -30.358  1.00 56.75           C  
ATOM    302  CG  ASP B  38      -8.586 -22.558 -29.911  1.00 56.75           C  
ATOM    303  OD1 ASP B  38      -9.527 -22.224 -30.662  1.00 56.75           O  
ATOM    304  OD2 ASP B  38      -8.772 -23.090 -28.795  1.00 56.75           O  
ATOM    305  N   PRO B  39      -8.064 -20.389 -33.383  1.00 50.47           N  
ATOM    306  CA  PRO B  39      -8.343 -19.030 -33.854  1.00 50.47           C  
ATOM    307  C   PRO B  39      -8.491 -18.027 -32.712  1.00 50.47           C  
ATOM    308  O   PRO B  39      -8.109 -16.863 -32.854  1.00 50.47           O  
ATOM    309  CB  PRO B  39      -9.662 -19.185 -34.617  1.00 50.47           C  
ATOM    310  CG  PRO B  39     -10.052 -20.614 -34.419  1.00 50.47           C  
ATOM    311  CD  PRO B  39      -8.973 -21.298 -33.629  1.00 50.47           C  
ATOM    312  N   GLN B  40      -9.263 -18.386 -31.619  1.00 46.33           N  
ATOM    313  CA  GLN B  40      -9.581 -17.459 -30.538  1.00 46.33           C  
ATOM    314  C   GLN B  40      -8.356 -17.191 -29.667  1.00 46.33           C  
ATOM    315  O   GLN B  40      -8.300 -16.182 -28.961  1.00 46.33           O  
ATOM    316  CB  GLN B  40     -10.726 -18.003 -29.683  1.00 46.33           C  
ATOM    317  CG  GLN B  40     -12.106 -17.772 -30.283  1.00 46.33           C  
ATOM    318  CD  GLN B  40     -13.217 -17.865 -29.254  1.00 46.33           C  
ATOM    319  NE2 GLN B  40     -14.436 -17.532 -29.665  1.00 46.33           N  
ATOM    320  OE1 GLN B  40     -12.982 -18.236 -28.099  1.00 46.33           O  
ATOM    321  N   THR B  41      -7.411 -18.165 -29.640  1.00 46.24           N  
ATOM    322  CA  THR B  41      -6.170 -17.907 -28.916  1.00 46.24           C  
ATOM    323  C   THR B  41      -5.350 -16.827 -29.618  1.00 46.24           C  
ATOM    324  O   THR B  41      -4.634 -16.063 -28.966  1.00 46.24           O  
ATOM    325  CB  THR B  41      -5.328 -19.188 -28.779  1.00 46.24           C  
ATOM    326  CG2 THR B  41      -5.091 -19.536 -27.313  1.00 46.24           C  
ATOM    327  OG1 THR B  41      -6.014 -20.275 -29.412  1.00 46.24           O  
ATOM    328  N   THR B  42      -5.390 -16.837 -30.966  1.00 42.25           N  
ATOM    329  CA  THR B  42      -4.699 -15.772 -31.684  1.00 42.25           C  
ATOM    330  C   THR B  42      -5.226 -14.404 -31.260  1.00 42.25           C  
ATOM    331  O   THR B  42      -4.465 -13.439 -31.174  1.00 42.25           O  
ATOM    332  CB  THR B  42      -4.850 -15.935 -33.208  1.00 42.25           C  
ATOM    333  CG2 THR B  42      -3.525 -15.688 -33.921  1.00 42.25           C  
ATOM    334  OG1 THR B  42      -5.297 -17.265 -33.498  1.00 42.25           O  
ATOM    335  N   ASN B  43      -6.623 -14.300 -31.281  1.00 39.12           N  
ATOM    336  CA  ASN B  43      -7.186 -13.003 -30.921  1.00 39.12           C  
ATOM    337  C   ASN B  43      -6.764 -12.577 -29.518  1.00 39.12           C  
ATOM    338  O   ASN B  43      -6.592 -11.387 -29.251  1.00 39.12           O  
ATOM    339  CB  ASN B  43      -8.712 -13.032 -31.031  1.00 39.12           C  
ATOM    340  CG  ASN B  43      -9.234 -12.156 -32.152  1.00 39.12           C  
ATOM    341  ND2 ASN B  43     -10.519 -12.289 -32.460  1.00 39.12           N  
ATOM    342  OD1 ASN B  43      -8.489 -11.367 -32.739  1.00 39.12           O  
ATOM    343  N   LEU B  44      -6.720 -13.554 -28.667  1.00 35.29           N  
ATOM    344  CA  LEU B  44      -6.263 -13.190 -27.331  1.00 35.29           C  
ATOM    345  C   LEU B  44      -4.825 -12.685 -27.367  1.00 35.29           C  
ATOM    346  O   LEU B  44      -4.446 -11.819 -26.575  1.00 35.29           O  
ATOM    347  CB  LEU B  44      -6.372 -14.387 -26.382  1.00 35.29           C  
ATOM    348  CG  LEU B  44      -6.695 -14.068 -24.922  1.00 35.29           C  
ATOM    349  CD1 LEU B  44      -8.192 -14.202 -24.668  1.00 35.29           C  
ATOM    350  CD2 LEU B  44      -5.905 -14.979 -23.988  1.00 35.29           C  
ATOM    351  N   LEU B  45      -4.016 -13.313 -28.291  1.00 35.08           N  
ATOM    352  CA  LEU B  45      -2.685 -12.739 -28.465  1.00 35.08           C  
ATOM    353  C   LEU B  45      -2.775 -11.282 -28.906  1.00 35.08           C  
ATOM    354  O   LEU B  45      -1.947 -10.458 -28.510  1.00 35.08           O  
ATOM    355  CB  LEU B  45      -1.883 -13.547 -29.488  1.00 35.08           C  
ATOM    356  CG  LEU B  45      -1.143 -14.775 -28.955  1.00 35.08           C  
ATOM    357  CD1 LEU B  45      -0.978 -15.815 -30.058  1.00 35.08           C  
ATOM    358  CD2 LEU B  45       0.212 -14.375 -28.382  1.00 35.08           C  
ATOM    359  N   TYR B  46      -3.666 -10.992 -29.921  1.00 34.48           N  
ATOM    360  CA  TYR B  46      -3.719  -9.615 -30.395  1.00 34.48           C  
ATOM    361  C   TYR B  46      -4.211  -8.678 -29.299  1.00 34.48           C  
ATOM    362  O   TYR B  46      -3.801  -7.516 -29.235  1.00 34.48           O  
ATOM    363  CB  TYR B  46      -4.627  -9.503 -31.623  1.00 34.48           C  
ATOM    364  CG  TYR B  46      -3.883  -9.548 -32.936  1.00 34.48           C  
ATOM    365  CD1 TYR B  46      -3.308  -8.398 -33.472  1.00 34.48           C  
ATOM    366  CD2 TYR B  46      -3.754 -10.739 -33.642  1.00 34.48           C  
ATOM    367  CE1 TYR B  46      -2.622  -8.435 -34.682  1.00 34.48           C  
ATOM    368  CE2 TYR B  46      -3.071 -10.787 -34.853  1.00 34.48           C  
ATOM    369  CZ  TYR B  46      -2.509  -9.632 -35.364  1.00 34.48           C  
ATOM    370  OH  TYR B  46      -1.832  -9.673 -36.561  1.00 34.48           O  
ATOM    371  N   LEU B  47      -5.262  -9.036 -28.518  1.00 32.35           N  
ATOM    372  CA  LEU B  47      -5.744  -8.055 -27.553  1.00 32.35           C  
ATOM    373  C   LEU B  47      -4.677  -7.751 -26.506  1.00 32.35           C  
ATOM    374  O   LEU B  47      -4.623  -6.640 -25.974  1.00 32.35           O  
ATOM    375  CB  LEU B  47      -7.019  -8.557 -26.869  1.00 32.35           C  
ATOM    376  CG  LEU B  47      -8.340  -8.208 -27.557  1.00 32.35           C  
ATOM    377  CD1 LEU B  47      -9.295  -9.395 -27.503  1.00 32.35           C  
ATOM    378  CD2 LEU B  47      -8.971  -6.979 -26.912  1.00 32.35           C  
ATOM    379  N   GLU B  48      -4.088  -8.751 -25.771  1.00 34.55           N  
ATOM    380  CA  GLU B  48      -3.166  -8.374 -24.704  1.00 34.55           C  
ATOM    381  C   GLU B  48      -1.836  -7.887 -25.272  1.00 34.55           C  
ATOM    382  O   GLU B  48      -0.837  -8.608 -25.232  1.00 34.55           O  
ATOM    383  CB  GLU B  48      -2.932  -9.550 -23.754  1.00 34.55           C  
ATOM    384  CG  GLU B  48      -3.740  -9.470 -22.467  1.00 34.55           C  
ATOM    385  CD  GLU B  48      -3.439 -10.603 -21.497  1.00 34.55           C  
ATOM    386  OE1 GLU B  48      -3.962 -10.584 -20.360  1.00 34.55           O  
ATOM    387  OE2 GLU B  48      -2.674 -11.517 -21.880  1.00 34.55           O  
ATOM    388  N   LEU B  49      -1.723  -7.577 -26.560  1.00 32.99           N  
ATOM    389  CA  LEU B  49      -0.467  -6.932 -26.928  1.00 32.99           C  
ATOM    390  C   LEU B  49      -0.096  -5.848 -25.920  1.00 32.99           C  
ATOM    391  O   LEU B  49       0.867  -5.107 -26.126  1.00 32.99           O  
ATOM    392  CB  LEU B  49      -0.566  -6.327 -28.331  1.00 32.99           C  
ATOM    393  CG  LEU B  49      -0.192  -7.248 -29.494  1.00 32.99           C  
ATOM    394  CD1 LEU B  49      -1.163  -7.057 -30.655  1.00 32.99           C  
ATOM    395  CD2 LEU B  49       1.242  -6.990 -29.942  1.00 32.99           C  
ATOM    396  N   GLY B  50      -0.993  -5.384 -25.014  1.00 33.03           N  
ATOM    397  CA  GLY B  50      -0.267  -4.416 -24.208  1.00 33.03           C  
ATOM    398  C   GLY B  50       0.937  -5.009 -23.503  1.00 33.03           C  
ATOM    399  O   GLY B  50       1.215  -6.203 -23.635  1.00 33.03           O  
ATOM    400  N   ASP B  51       1.853  -4.176 -22.729  1.00 33.84           N  
ATOM    401  CA  ASP B  51       3.160  -4.375 -22.109  1.00 33.84           C  
ATOM    402  C   ASP B  51       3.164  -5.621 -21.226  1.00 33.84           C  
ATOM    403  O   ASP B  51       4.066  -5.803 -20.405  1.00 33.84           O  
ATOM    404  CB  ASP B  51       3.558  -3.147 -21.289  1.00 33.84           C  
ATOM    405  CG  ASP B  51       4.184  -2.049 -22.131  1.00 33.84           C  
ATOM    406  OD1 ASP B  51       4.694  -2.342 -23.234  1.00 33.84           O  
ATOM    407  OD2 ASP B  51       4.172  -0.881 -21.685  1.00 33.84           O  
ATOM    408  N   LYS B  52       1.989  -6.184 -20.803  1.00 39.03           N  
ATOM    409  CA  LYS B  52       2.170  -7.318 -19.900  1.00 39.03           C  
ATOM    410  C   LYS B  52       2.895  -8.466 -20.597  1.00 39.03           C  
ATOM    411  O   LYS B  52       2.690  -8.703 -21.789  1.00 39.03           O  
ATOM    412  CB  LYS B  52       0.820  -7.799 -19.366  1.00 39.03           C  
ATOM    413  CG  LYS B  52       0.248  -6.931 -18.255  1.00 39.03           C  
ATOM    414  CD  LYS B  52      -1.037  -7.522 -17.689  1.00 39.03           C  
ATOM    415  CE  LYS B  52      -1.630  -6.634 -16.603  1.00 39.03           C  
ATOM    416  NZ  LYS B  52      -2.916  -7.183 -16.078  1.00 39.03           N  
ATOM    417  N   PRO B  53       4.098  -8.926 -20.062  1.00 39.26           N  
ATOM    418  CA  PRO B  53       4.810 -10.027 -20.717  1.00 39.26           C  
ATOM    419  C   PRO B  53       3.866 -11.059 -21.330  1.00 39.26           C  
ATOM    420  O   PRO B  53       2.797 -11.328 -20.777  1.00 39.26           O  
ATOM    421  CB  PRO B  53       5.630 -10.642 -19.580  1.00 39.26           C  
ATOM    422  CG  PRO B  53       5.081 -10.023 -18.336  1.00 39.26           C  
ATOM    423  CD  PRO B  53       4.166  -8.899 -18.726  1.00 39.26           C  
ATOM    424  N   ALA B  54       3.609 -11.118 -22.698  1.00 41.23           N  
ATOM    425  CA  ALA B  54       2.899 -12.049 -23.571  1.00 41.23           C  
ATOM    426  C   ALA B  54       2.743 -13.414 -22.907  1.00 41.23           C  
ATOM    427  O   ALA B  54       3.633 -13.865 -22.182  1.00 41.23           O  
ATOM    428  CB  ALA B  54       3.628 -12.191 -24.904  1.00 41.23           C  
ATOM    429  N   PRO B  55       1.514 -13.919 -22.623  1.00 51.27           N  
ATOM    430  CA  PRO B  55       1.330 -15.328 -22.266  1.00 51.27           C  
ATOM    431  C   PRO B  55       2.337 -16.247 -22.956  1.00 51.27           C  
ATOM    432  O   PRO B  55       1.947 -17.121 -23.736  1.00 51.27           O  
ATOM    433  CB  PRO B  55      -0.096 -15.629 -22.737  1.00 51.27           C  
ATOM    434  CG  PRO B  55      -0.480 -14.447 -23.567  1.00 51.27           C  
ATOM    435  CD  PRO B  55       0.566 -13.383 -23.397  1.00 51.27           C  
ATOM    436  N   ASN B  56       3.706 -15.787 -22.857  1.00 62.05           N  
ATOM    437  CA  ASN B  56       4.861 -16.298 -23.587  1.00 62.05           C  
ATOM    438  C   ASN B  56       5.205 -17.723 -23.167  1.00 62.05           C  
ATOM    439  O   ASN B  56       5.583 -18.547 -24.001  1.00 62.05           O  
ATOM    440  CB  ASN B  56       6.069 -15.378 -23.390  1.00 62.05           C  
ATOM    441  CG  ASN B  56       6.979 -15.343 -24.602  1.00 62.05           C  
ATOM    442  ND2 ASN B  56       8.089 -14.624 -24.489  1.00 62.05           N  
ATOM    443  OD1 ASN B  56       6.685 -15.954 -25.632  1.00 62.05           O  
ATOM    444  N   THR B  57       4.633 -18.060 -21.891  1.00 72.66           N  
ATOM    445  CA  THR B  57       5.123 -19.366 -21.463  1.00 72.66           C  
ATOM    446  C   THR B  57       4.264 -20.484 -22.045  1.00 72.66           C  
ATOM    447  O   THR B  57       4.783 -21.527 -22.447  1.00 72.66           O  
ATOM    448  CB  THR B  57       5.144 -19.478 -19.926  1.00 72.66           C  
ATOM    449  CG2 THR B  57       6.002 -20.654 -19.473  1.00 72.66           C  
ATOM    450  OG1 THR B  57       5.677 -18.270 -19.372  1.00 72.66           O  
ATOM    451  N   PHE B  58       2.939 -20.137 -22.310  1.00 72.85           N  
ATOM    452  CA  PHE B  58       2.041 -21.137 -22.875  1.00 72.85           C  
ATOM    453  C   PHE B  58       2.426 -21.458 -24.315  1.00 72.85           C  
ATOM    454  O   PHE B  58       2.566 -22.627 -24.679  1.00 72.85           O  
ATOM    455  CB  PHE B  58       0.589 -20.652 -22.816  1.00 72.85           C  
ATOM    456  CG  PHE B  58      -0.394 -21.605 -23.441  1.00 72.85           C  
ATOM    457  CD1 PHE B  58      -1.031 -21.285 -24.633  1.00 72.85           C  
ATOM    458  CD2 PHE B  58      -0.682 -22.821 -22.836  1.00 72.85           C  
ATOM    459  CE1 PHE B  58      -1.942 -22.164 -25.214  1.00 72.85           C  
ATOM    460  CE2 PHE B  58      -1.590 -23.705 -23.409  1.00 72.85           C  
ATOM    461  CZ  PHE B  58      -2.221 -23.374 -24.599  1.00 72.85           C  
ATOM    462  N   TYR B  59       2.698 -20.498 -25.034  1.00 76.32           N  
ATOM    463  CA  TYR B  59       3.031 -20.709 -26.438  1.00 76.32           C  
ATOM    464  C   TYR B  59       4.424 -21.312 -26.583  1.00 76.32           C  
ATOM    465  O   TYR B  59       4.668 -22.116 -27.485  1.00 76.32           O  
ATOM    466  CB  TYR B  59       2.948 -19.393 -27.215  1.00 76.32           C  
ATOM    467  CG  TYR B  59       1.536 -18.932 -27.478  1.00 76.32           C  
ATOM    468  CD1 TYR B  59       0.663 -19.699 -28.246  1.00 76.32           C  
ATOM    469  CD2 TYR B  59       1.070 -17.727 -26.961  1.00 76.32           C  
ATOM    470  CE1 TYR B  59      -0.640 -19.278 -28.493  1.00 76.32           C  
ATOM    471  CE2 TYR B  59      -0.229 -17.296 -27.202  1.00 76.32           C  
ATOM    472  CZ  TYR B  59      -1.076 -18.076 -27.967  1.00 76.32           C  
ATOM    473  OH  TYR B  59      -2.364 -17.654 -28.208  1.00 76.32           O  
ATOM    474  N   VAL B  60       5.284 -21.004 -25.610  1.00 80.80           N  
ATOM    475  CA  VAL B  60       6.613 -21.605 -25.626  1.00 80.80           C  
ATOM    476  C   VAL B  60       6.498 -23.117 -25.443  1.00 80.80           C  
ATOM    477  O   VAL B  60       7.183 -23.884 -26.124  1.00 80.80           O  
ATOM    478  CB  VAL B  60       7.521 -21.004 -24.529  1.00 80.80           C  
ATOM    479  CG1 VAL B  60       8.792 -21.835 -24.366  1.00 80.80           C  
ATOM    480  CG2 VAL B  60       7.865 -19.553 -24.861  1.00 80.80           C  
ATOM    481  N   GLY B  61       5.638 -23.492 -24.638  1.00 83.13           N  
ATOM    482  CA  GLY B  61       5.403 -24.916 -24.464  1.00 83.13           C  
ATOM    483  C   GLY B  61       4.888 -25.594 -25.721  1.00 83.13           C  
ATOM    484  O   GLY B  61       5.335 -26.688 -26.071  1.00 83.13           O  
ATOM    485  N   ILE B  62       4.049 -24.930 -26.402  1.00 85.26           N  
ATOM    486  CA  ILE B  62       3.462 -25.475 -27.622  1.00 85.26           C  
ATOM    487  C   ILE B  62       4.527 -25.558 -28.713  1.00 85.26           C  
ATOM    488  O   ILE B  62       4.606 -26.554 -29.436  1.00 85.26           O  
ATOM    489  CB  ILE B  62       2.265 -24.624 -28.103  1.00 85.26           C  
ATOM    490  CG1 ILE B  62       1.122 -24.688 -27.084  1.00 85.26           C  
ATOM    491  CG2 ILE B  62       1.795 -25.087 -29.485  1.00 85.26           C  
ATOM    492  CD1 ILE B  62      -0.051 -23.774 -27.413  1.00 85.26           C  
ATOM    493  N   TYR B  63       5.383 -24.598 -28.785  1.00 86.52           N  
ATOM    494  CA  TYR B  63       6.445 -24.602 -29.785  1.00 86.52           C  
ATOM    495  C   TYR B  63       7.439 -25.727 -29.521  1.00 86.52           C  
ATOM    496  O   TYR B  63       7.956 -26.339 -30.459  1.00 86.52           O  
ATOM    497  CB  TYR B  63       7.173 -23.255 -29.800  1.00 86.52           C  
ATOM    498  CG  TYR B  63       6.347 -22.124 -30.363  1.00 86.52           C  
ATOM    499  CD1 TYR B  63       5.481 -22.334 -31.434  1.00 86.52           C  
ATOM    500  CD2 TYR B  63       6.431 -20.843 -29.827  1.00 86.52           C  
ATOM    501  CE1 TYR B  63       4.719 -21.295 -31.957  1.00 86.52           C  
ATOM    502  CE2 TYR B  63       5.674 -19.796 -30.342  1.00 86.52           C  
ATOM    503  CZ  TYR B  63       4.822 -20.031 -31.405  1.00 86.52           C  
ATOM    504  OH  TYR B  63       4.070 -18.999 -31.920  1.00 86.52           O  
ATOM    505  N   ILE B  64       7.665 -25.985 -28.323  1.00 88.08           N  
ATOM    506  CA  ILE B  64       8.534 -27.102 -27.966  1.00 88.08           C  
ATOM    507  C   ILE B  64       7.907 -28.414 -28.432  1.00 88.08           C  
ATOM    508  O   ILE B  64       8.588 -29.264 -29.010  1.00 88.08           O  
ATOM    509  CB  ILE B  64       8.801 -27.145 -26.445  1.00 88.08           C  
ATOM    510  CG1 ILE B  64       9.659 -25.948 -26.019  1.00 88.08           C  
ATOM    511  CG2 ILE B  64       9.471 -28.466 -26.052  1.00 88.08           C  
ATOM    512  CD1 ILE B  64       9.804 -25.796 -24.511  1.00 88.08           C  
ATOM    513  N   LEU B  65       6.638 -28.527 -28.283  1.00 87.43           N  
ATOM    514  CA  LEU B  65       5.930 -29.730 -28.711  1.00 87.43           C  
ATOM    515  C   LEU B  65       5.971 -29.872 -30.228  1.00 87.43           C  
ATOM    516  O   LEU B  65       6.136 -30.978 -30.748  1.00 87.43           O  
ATOM    517  CB  LEU B  65       4.478 -29.698 -28.227  1.00 87.43           C  
ATOM    518  CG  LEU B  65       4.225 -30.209 -26.808  1.00 87.43           C  
ATOM    519  CD1 LEU B  65       2.848 -29.765 -26.323  1.00 87.43           C  
ATOM    520  CD2 LEU B  65       4.351 -31.728 -26.756  1.00 87.43           C  
ATOM    521  N   ILE B  66       5.852 -28.788 -30.949  1.00 88.22           N  
ATOM    522  CA  ILE B  66       5.928 -28.794 -32.405  1.00 88.22           C  
ATOM    523  C   ILE B  66       7.316 -29.250 -32.848  1.00 88.22           C  
ATOM    524  O   ILE B  66       7.446 -30.112 -33.721  1.00 88.22           O  
ATOM    525  CB  ILE B  66       5.608 -27.402 -32.994  1.00 88.22           C  
ATOM    526  CG1 ILE B  66       4.134 -27.049 -32.758  1.00 88.22           C  
ATOM    527  CG2 ILE B  66       5.949 -27.355 -34.486  1.00 88.22           C  
ATOM    528  CD1 ILE B  66       3.773 -25.618 -33.133  1.00 88.22           C  
ATOM    529  N   ALA B  67       8.302 -28.699 -32.183  1.00 91.15           N  
ATOM    530  CA  ALA B  67       9.675 -29.059 -32.523  1.00 91.15           C  
ATOM    531  C   ALA B  67       9.937 -30.540 -32.258  1.00 91.15           C  
ATOM    532  O   ALA B  67      10.504 -31.237 -33.103  1.00 91.15           O  
ATOM    533  CB  ALA B  67      10.661 -28.199 -31.734  1.00 91.15           C  
ATOM    534  N   VAL B  68       9.464 -31.055 -31.164  1.00 90.60           N  
ATOM    535  CA  VAL B  68       9.656 -32.453 -30.793  1.00 90.60           C  
ATOM    536  C   VAL B  68       8.917 -33.356 -31.777  1.00 90.60           C  
ATOM    537  O   VAL B  68       9.484 -34.327 -32.284  1.00 90.60           O  
ATOM    538  CB  VAL B  68       9.174 -32.728 -29.351  1.00 90.60           C  
ATOM    539  CG1 VAL B  68       9.103 -34.232 -29.083  1.00 90.60           C  
ATOM    540  CG2 VAL B  68      10.093 -32.045 -28.341  1.00 90.60           C  
ATOM    541  N   GLY B  69       7.718 -32.929 -32.129  1.00 89.41           N  
ATOM    542  CA  GLY B  69       6.947 -33.715 -33.079  1.00 89.41           C  
ATOM    543  C   GLY B  69       7.556 -33.737 -34.469  1.00 89.41           C  
ATOM    544  O   GLY B  69       7.641 -34.793 -35.099  1.00 89.41           O  
ATOM    545  N   ALA B  70       8.011 -32.619 -34.892  1.00 92.32           N  
ATOM    546  CA  ALA B  70       8.625 -32.517 -36.214  1.00 92.32           C  
ATOM    547  C   ALA B  70       9.913 -33.330 -36.285  1.00 92.32           C  
ATOM    548  O   ALA B  70      10.147 -34.053 -37.256  1.00 92.32           O  
ATOM    549  CB  ALA B  70       8.901 -31.056 -36.562  1.00 92.32           C  
ATOM    550  N   VAL B  71      10.714 -33.261 -35.245  1.00 91.75           N  
ATOM    551  CA  VAL B  71      11.979 -33.989 -35.212  1.00 91.75           C  
ATOM    552  C   VAL B  71      11.708 -35.490 -35.159  1.00 91.75           C  
ATOM    553  O   VAL B  71      12.336 -36.267 -35.883  1.00 91.75           O  
ATOM    554  CB  VAL B  71      12.849 -33.560 -34.010  1.00 91.75           C  
ATOM    555  CG1 VAL B  71      13.998 -34.545 -33.798  1.00 91.75           C  
ATOM    556  CG2 VAL B  71      13.385 -32.145 -34.217  1.00 91.75           C  
ATOM    557  N   MET B  72      10.798 -35.861 -34.396  1.00 90.12           N  
ATOM    558  CA  MET B  72      10.437 -37.270 -34.282  1.00 90.12           C  
ATOM    559  C   MET B  72       9.893 -37.803 -35.604  1.00 90.12           C  
ATOM    560  O   MET B  72      10.207 -38.924 -36.003  1.00 90.12           O  
ATOM    561  CB  MET B  72       9.404 -37.474 -33.172  1.00 90.12           C  
ATOM    562  CG  MET B  72       9.998 -37.456 -31.772  1.00 90.12           C  
ATOM    563  SD  MET B  72       8.740 -37.767 -30.472  1.00 90.12           S  
ATOM    564  CE  MET B  72       8.284 -39.477 -30.870  1.00 90.12           C  
ATOM    565  N   MET B  73       9.124 -37.019 -36.305  1.00 90.35           N  
ATOM    566  CA  MET B  73       8.564 -37.416 -37.594  1.00 90.35           C  
ATOM    567  C   MET B  73       9.661 -37.546 -38.646  1.00 90.35           C  
ATOM    568  O   MET B  73       9.686 -38.516 -39.406  1.00 90.35           O  
ATOM    569  CB  MET B  73       7.512 -36.408 -38.058  1.00 90.35           C  
ATOM    570  CG  MET B  73       6.759 -36.838 -39.307  1.00 90.35           C  
ATOM    571  SD  MET B  73       5.493 -35.615 -39.821  1.00 90.35           S  
ATOM    572  CE  MET B  73       4.803 -36.458 -41.273  1.00 90.35           C  
ATOM    573  N   PHE B  74      10.550 -36.648 -38.654  1.00 91.15           N  
ATOM    574  CA  PHE B  74      11.628 -36.638 -39.636  1.00 91.15           C  
ATOM    575  C   PHE B  74      12.582 -37.805 -39.403  1.00 91.15           C  
ATOM    576  O   PHE B  74      12.886 -38.559 -40.330  1.00 91.15           O  
ATOM    577  CB  PHE B  74      12.396 -35.313 -39.580  1.00 91.15           C  
ATOM    578  CG  PHE B  74      13.613 -35.281 -40.465  1.00 91.15           C  
ATOM    579  CD1 PHE B  74      14.887 -35.388 -39.922  1.00 91.15           C  
ATOM    580  CD2 PHE B  74      13.482 -35.140 -41.841  1.00 91.15           C  
ATOM    581  CE1 PHE B  74      16.015 -35.358 -40.738  1.00 91.15           C  
ATOM    582  CE2 PHE B  74      14.605 -35.109 -42.662  1.00 91.15           C  
ATOM    583  CZ  PHE B  74      15.870 -35.216 -42.109  1.00 91.15           C  
ATOM    584  N   VAL B  75      12.979 -38.003 -38.152  1.00 89.14           N  
ATOM    585  CA  VAL B  75      13.936 -39.051 -37.813  1.00 89.14           C  
ATOM    586  C   VAL B  75      13.297 -40.422 -38.024  1.00 89.14           C  
ATOM    587  O   VAL B  75      13.942 -41.343 -38.530  1.00 89.14           O  
ATOM    588  CB  VAL B  75      14.435 -38.914 -36.357  1.00 89.14           C  
ATOM    589  CG1 VAL B  75      15.264 -40.132 -35.954  1.00 89.14           C  
ATOM    590  CG2 VAL B  75      15.249 -37.631 -36.192  1.00 89.14           C  
ATOM    591  N   GLY B  76      12.006 -40.510 -37.662  1.00 87.80           N  
ATOM    592  CA  GLY B  76      11.299 -41.757 -37.906  1.00 87.80           C  
ATOM    593  C   GLY B  76      11.173 -42.093 -39.380  1.00 87.80           C  
ATOM    594  O   GLY B  76      11.311 -43.254 -39.771  1.00 87.80           O  
ATOM    595  N   PHE B  77      10.994 -41.124 -40.216  1.00 87.68           N  
ATOM    596  CA  PHE B  77      10.901 -41.304 -41.661  1.00 87.68           C  
ATOM    597  C   PHE B  77      12.234 -41.769 -42.235  1.00 87.68           C  
ATOM    598  O   PHE B  77      12.277 -42.701 -43.041  1.00 87.68           O  
ATOM    599  CB  PHE B  77      10.464 -40.002 -42.339  1.00 87.68           C  
ATOM    600  CG  PHE B  77      10.534 -40.046 -43.841  1.00 87.68           C  
ATOM    601  CD1 PHE B  77      11.583 -39.437 -44.520  1.00 87.68           C  
ATOM    602  CD2 PHE B  77       9.551 -40.696 -44.576  1.00 87.68           C  
ATOM    603  CE1 PHE B  77      11.651 -39.477 -45.910  1.00 87.68           C  
ATOM    604  CE2 PHE B  77       9.612 -40.740 -45.966  1.00 87.68           C  
ATOM    605  CZ  PHE B  77      10.663 -40.128 -46.631  1.00 87.68           C  
ATOM    606  N   LEU B  78      13.342 -41.152 -41.835  1.00 86.31           N  
ATOM    607  CA  LEU B  78      14.670 -41.518 -42.317  1.00 86.31           C  
ATOM    608  C   LEU B  78      15.002 -42.960 -41.952  1.00 86.31           C  
ATOM    609  O   LEU B  78      15.593 -43.688 -42.753  1.00 86.31           O  
ATOM    610  CB  LEU B  78      15.729 -40.576 -41.740  1.00 86.31           C  
ATOM    611  CG  LEU B  78      15.711 -39.136 -42.257  1.00 86.31           C  
ATOM    612  CD1 LEU B  78      16.758 -38.299 -41.530  1.00 86.31           C  
ATOM    613  CD2 LEU B  78      15.947 -39.107 -43.763  1.00 86.31           C  
ATOM    614  N   GLY B  79      14.535 -43.291 -40.767  1.00 83.23           N  
ATOM    615  CA  GLY B  79      14.806 -44.645 -40.311  1.00 83.23           C  
ATOM    616  C   GLY B  79      14.017 -45.699 -41.064  1.00 83.23           C  
ATOM    617  O   GLY B  79      14.566 -46.731 -41.455  1.00 83.23           O  
ATOM    618  N   CYS B  80      12.755 -45.381 -41.283  1.00 83.89           N  
ATOM    619  CA  CYS B  80      11.918 -46.354 -41.975  1.00 83.89           C  
ATOM    620  C   CYS B  80      12.274 -46.424 -43.456  1.00 83.89           C  
ATOM    621  O   CYS B  80      12.458 -47.514 -44.003  1.00 83.89           O  
ATOM    622  CB  CYS B  80      10.440 -46.002 -41.814  1.00 83.89           C  
ATOM    623  SG  CYS B  80       9.993 -44.400 -42.516  1.00 83.89           S  
ATOM    624  N   TYR B  81      12.483 -45.368 -44.083  1.00 83.70           N  
ATOM    625  CA  TYR B  81      12.821 -45.317 -45.501  1.00 83.70           C  
ATOM    626  C   TYR B  81      14.245 -45.804 -45.739  1.00 83.70           C  
ATOM    627  O   TYR B  81      14.519 -46.480 -46.734  1.00 83.70           O  
ATOM    628  CB  TYR B  81      12.658 -43.893 -46.042  1.00 83.70           C  
ATOM    629  CG  TYR B  81      12.425 -43.834 -47.533  1.00 83.70           C  
ATOM    630  CD1 TYR B  81      13.432 -43.411 -48.398  1.00 83.70           C  
ATOM    631  CD2 TYR B  81      11.200 -44.199 -48.079  1.00 83.70           C  
ATOM    632  CE1 TYR B  81      13.222 -43.353 -49.772  1.00 83.70           C  
ATOM    633  CE2 TYR B  81      10.978 -44.145 -49.450  1.00 83.70           C  
ATOM    634  CZ  TYR B  81      11.993 -43.721 -50.288  1.00 83.70           C  
ATOM    635  OH  TYR B  81      11.780 -43.665 -51.647  1.00 83.70           O  
ATOM    636  N   GLY B  82      15.066 -45.499 -44.826  1.00 81.96           N  
ATOM    637  CA  GLY B  82      16.438 -45.969 -44.931  1.00 81.96           C  
ATOM    638  C   GLY B  82      16.563 -47.476 -44.810  1.00 81.96           C  
ATOM    639  O   GLY B  82      17.364 -48.096 -45.512  1.00 81.96           O  
ATOM    640  N   ALA B  83      15.713 -48.027 -44.014  1.00 79.83           N  
ATOM    641  CA  ALA B  83      15.746 -49.472 -43.800  1.00 79.83           C  
ATOM    642  C   ALA B  83      15.148 -50.216 -44.990  1.00 79.83           C  
ATOM    643  O   ALA B  83      15.750 -51.162 -45.504  1.00 79.83           O  
ATOM    644  CB  ALA B  83      15.001 -49.837 -42.518  1.00 79.83           C  
ATOM    645  N   ILE B  84      14.126 -49.726 -45.492  1.00 81.06           N  
ATOM    646  CA  ILE B  84      13.416 -50.425 -46.557  1.00 81.06           C  
ATOM    647  C   ILE B  84      14.185 -50.286 -47.870  1.00 81.06           C  
ATOM    648  O   ILE B  84      14.298 -51.246 -48.635  1.00 81.06           O  
ATOM    649  CB  ILE B  84      11.975 -49.891 -46.722  1.00 81.06           C  
ATOM    650  CG1 ILE B  84      11.110 -50.315 -45.530  1.00 81.06           C  
ATOM    651  CG2 ILE B  84      11.366 -50.377 -48.040  1.00 81.06           C  
ATOM    652  CD1 ILE B  84       9.646 -49.912 -45.652  1.00 81.06           C  
ATOM    653  N   GLN B  85      14.743 -49.135 -48.107  1.00 81.66           N  
ATOM    654  CA  GLN B  85      15.454 -48.904 -49.360  1.00 81.66           C  
ATOM    655  C   GLN B  85      16.901 -49.379 -49.268  1.00 81.66           C  
ATOM    656  O   GLN B  85      17.575 -49.534 -50.289  1.00 81.66           O  
ATOM    657  CB  GLN B  85      15.411 -47.422 -49.737  1.00 81.66           C  
ATOM    658  CG  GLN B  85      14.058 -46.960 -50.259  1.00 81.66           C  
ATOM    659  CD  GLN B  85      14.100 -45.559 -50.841  1.00 81.66           C  
ATOM    660  NE2 GLN B  85      12.971 -45.103 -51.371  1.00 81.66           N  
ATOM    661  OE1 GLN B  85      15.140 -44.892 -50.813  1.00 81.66           O  
ATOM    662  N   GLU B  86      17.287 -49.840 -48.165  1.00 77.78           N  
ATOM    663  CA  GLU B  86      18.662 -50.273 -47.932  1.00 77.78           C  
ATOM    664  C   GLU B  86      19.660 -49.255 -48.476  1.00 77.78           C  
ATOM    665  O   GLU B  86      20.610 -49.619 -49.173  1.00 77.78           O  
ATOM    666  CB  GLU B  86      18.911 -51.643 -48.566  1.00 77.78           C  
ATOM    667  CG  GLU B  86      18.076 -52.762 -47.958  1.00 77.78           C  
ATOM    668  CD  GLU B  86      18.445 -54.139 -48.485  1.00 77.78           C  
ATOM    669  OE1 GLU B  86      17.910 -55.148 -47.972  1.00 77.78           O  
ATOM    670  OE2 GLU B  86      19.277 -54.211 -49.416  1.00 77.78           O  
ATOM    671  N   SER B  87      19.231 -47.973 -48.223  1.00 80.97           N  
ATOM    672  CA  SER B  87      20.099 -46.882 -48.655  1.00 80.97           C  
ATOM    673  C   SER B  87      21.161 -46.572 -47.604  1.00 80.97           C  
ATOM    674  O   SER B  87      20.834 -46.181 -46.481  1.00 80.97           O  
ATOM    675  CB  SER B  87      19.276 -45.627 -48.947  1.00 80.97           C  
ATOM    676  OG  SER B  87      20.115 -44.491 -49.063  1.00 80.97           O  
ATOM    677  N   GLN B  88      22.404 -46.714 -47.933  1.00 78.23           N  
ATOM    678  CA  GLN B  88      23.510 -46.431 -47.024  1.00 78.23           C  
ATOM    679  C   GLN B  88      23.524 -44.960 -46.616  1.00 78.23           C  
ATOM    680  O   GLN B  88      23.790 -44.635 -45.457  1.00 78.23           O  
ATOM    681  CB  GLN B  88      24.845 -46.808 -47.669  1.00 78.23           C  
ATOM    682  CG  GLN B  88      25.113 -48.306 -47.697  1.00 78.23           C  
ATOM    683  CD  GLN B  88      26.592 -48.638 -47.747  1.00 78.23           C  
ATOM    684  NE2 GLN B  88      26.936 -49.874 -47.403  1.00 78.23           N  
ATOM    685  OE1 GLN B  88      27.420 -47.790 -48.094  1.00 78.23           O  
ATOM    686  N   CYS B  89      23.153 -44.078 -47.587  1.00 81.34           N  
ATOM    687  CA  CYS B  89      23.154 -42.647 -47.304  1.00 81.34           C  
ATOM    688  C   CYS B  89      22.050 -42.287 -46.317  1.00 81.34           C  
ATOM    689  O   CYS B  89      22.274 -41.515 -45.383  1.00 81.34           O  
ATOM    690  CB  CYS B  89      22.979 -41.846 -48.594  1.00 81.34           C  
ATOM    691  SG  CYS B  89      23.094 -40.058 -48.361  1.00 81.34           S  
ATOM    692  N   LEU B  90      20.947 -42.899 -46.452  1.00 84.02           N  
ATOM    693  CA  LEU B  90      19.818 -42.598 -45.578  1.00 84.02           C  
ATOM    694  C   LEU B  90      20.038 -43.185 -44.187  1.00 84.02           C  
ATOM    695  O   LEU B  90      19.702 -42.553 -43.182  1.00 84.02           O  
ATOM    696  CB  LEU B  90      18.518 -43.142 -46.174  1.00 84.02           C  
ATOM    697  CG  LEU B  90      17.241 -42.375 -45.825  1.00 84.02           C  
ATOM    698  CD1 LEU B  90      17.198 -41.047 -46.574  1.00 84.02           C  
ATOM    699  CD2 LEU B  90      16.008 -43.214 -46.146  1.00 84.02           C  
ATOM    700  N   LEU B  91      20.647 -44.295 -44.141  1.00 82.94           N  
ATOM    701  CA  LEU B  91      20.931 -44.923 -42.857  1.00 82.94           C  
ATOM    702  C   LEU B  91      22.042 -44.179 -42.121  1.00 82.94           C  
ATOM    703  O   LEU B  91      22.013 -44.068 -40.894  1.00 82.94           O  
ATOM    704  CB  LEU B  91      21.327 -46.389 -43.052  1.00 82.94           C  
ATOM    705  CG  LEU B  91      20.235 -47.427 -42.788  1.00 82.94           C  
ATOM    706  CD1 LEU B  91      19.950 -48.231 -44.053  1.00 82.94           C  
ATOM    707  CD2 LEU B  91      20.639 -48.348 -41.643  1.00 82.94           C  
ATOM    708  N   GLY B  92      22.976 -43.715 -42.930  1.00 84.47           N  
ATOM    709  CA  GLY B  92      24.009 -42.889 -42.327  1.00 84.47           C  
ATOM    710  C   GLY B  92      23.473 -41.601 -41.731  1.00 84.47           C  
ATOM    711  O   GLY B  92      23.877 -41.201 -40.637  1.00 84.47           O  
ATOM    712  N   THR B  93      22.576 -40.935 -42.484  1.00 87.29           N  
ATOM    713  CA  THR B  93      21.940 -39.720 -41.984  1.00 87.29           C  
ATOM    714  C   THR B  93      21.102 -40.020 -40.745  1.00 87.29           C  
ATOM    715  O   THR B  93      21.089 -39.236 -39.794  1.00 87.29           O  
ATOM    716  CB  THR B  93      21.054 -39.068 -43.062  1.00 87.29           C  
ATOM    717  CG2 THR B  93      20.528 -37.715 -42.597  1.00 87.29           C  
ATOM    718  OG1 THR B  93      21.822 -38.885 -44.257  1.00 87.29           O  
ATOM    719  N   PHE B  94      20.458 -41.116 -40.749  1.00 86.79           N  
ATOM    720  CA  PHE B  94      19.667 -41.548 -39.603  1.00 86.79           C  
ATOM    721  C   PHE B  94      20.552 -41.754 -38.379  1.00 86.79           C  
ATOM    722  O   PHE B  94      20.242 -41.262 -37.292  1.00 86.79           O  
ATOM    723  CB  PHE B  94      18.910 -42.839 -39.926  1.00 86.79           C  
ATOM    724  CG  PHE B  94      18.194 -43.436 -38.745  1.00 86.79           C  
ATOM    725  CD1 PHE B  94      18.586 -44.663 -38.223  1.00 86.79           C  
ATOM    726  CD2 PHE B  94      17.128 -42.769 -38.155  1.00 86.79           C  
ATOM    727  CE1 PHE B  94      17.925 -45.217 -37.129  1.00 86.79           C  
ATOM    728  CE2 PHE B  94      16.462 -43.317 -37.061  1.00 86.79           C  
ATOM    729  CZ  PHE B  94      16.862 -44.542 -36.551  1.00 86.79           C  
ATOM    730  N   PHE B  95      21.640 -42.382 -38.605  1.00 86.29           N  
ATOM    731  CA  PHE B  95      22.593 -42.624 -37.528  1.00 86.29           C  
ATOM    732  C   PHE B  95      23.117 -41.308 -36.964  1.00 86.29           C  
ATOM    733  O   PHE B  95      23.197 -41.137 -35.746  1.00 86.29           O  
ATOM    734  CB  PHE B  95      23.759 -43.486 -38.023  1.00 86.29           C  
ATOM    735  CG  PHE B  95      24.809 -43.743 -36.976  1.00 86.29           C  
ATOM    736  CD1 PHE B  95      25.941 -42.940 -36.895  1.00 86.29           C  
ATOM    737  CD2 PHE B  95      24.665 -44.789 -36.073  1.00 86.29           C  
ATOM    738  CE1 PHE B  95      26.914 -43.177 -35.927  1.00 86.29           C  
ATOM    739  CE2 PHE B  95      25.634 -45.031 -35.104  1.00 86.29           C  
ATOM    740  CZ  PHE B  95      26.758 -44.225 -35.033  1.00 86.29           C  
ATOM    741  N   THR B  96      23.443 -40.400 -37.851  1.00 89.12           N  
ATOM    742  CA  THR B  96      23.958 -39.105 -37.420  1.00 89.12           C  
ATOM    743  C   THR B  96      22.894 -38.333 -36.644  1.00 89.12           C  
ATOM    744  O   THR B  96      23.190 -37.720 -35.616  1.00 89.12           O  
ATOM    745  CB  THR B  96      24.433 -38.266 -38.619  1.00 89.12           C  
ATOM    746  CG2 THR B  96      25.029 -36.939 -38.160  1.00 89.12           C  
ATOM    747  OG1 THR B  96      25.429 -38.998 -39.344  1.00 89.12           O  
ATOM    748  N   CYS B  97      21.678 -38.341 -37.035  1.00 89.40           N  
ATOM    749  CA  CYS B  97      20.587 -37.659 -36.348  1.00 89.40           C  
ATOM    750  C   CYS B  97      20.355 -38.258 -34.965  1.00 89.40           C  
ATOM    751  O   CYS B  97      20.096 -37.530 -34.005  1.00 89.40           O  
ATOM    752  CB  CYS B  97      19.301 -37.741 -37.170  1.00 89.40           C  
ATOM    753  SG  CYS B  97      19.301 -36.673 -38.627  1.00 89.40           S  
ATOM    754  N   LEU B  98      20.465 -39.568 -34.853  1.00 88.74           N  
ATOM    755  CA  LEU B  98      20.294 -40.223 -33.561  1.00 88.74           C  
ATOM    756  C   LEU B  98      21.416 -39.839 -32.603  1.00 88.74           C  
ATOM    757  O   LEU B  98      21.181 -39.654 -31.406  1.00 88.74           O  
ATOM    758  CB  LEU B  98      20.251 -41.744 -33.732  1.00 88.74           C  
ATOM    759  CG  LEU B  98      18.959 -42.326 -34.306  1.00 88.74           C  
ATOM    760  CD1 LEU B  98      19.074 -43.841 -34.442  1.00 88.74           C  
ATOM    761  CD2 LEU B  98      17.767 -41.951 -33.431  1.00 88.74           C  
ATOM    762  N   VAL B  99      22.631 -39.716 -33.143  1.00 90.07           N  
ATOM    763  CA  VAL B  99      23.764 -39.311 -32.317  1.00 90.07           C  
ATOM    764  C   VAL B  99      23.545 -37.891 -31.800  1.00 90.07           C  
ATOM    765  O   VAL B  99      23.777 -37.610 -30.621  1.00 90.07           O  
ATOM    766  CB  VAL B  99      25.094 -39.395 -33.097  1.00 90.07           C  
ATOM    767  CG1 VAL B  99      26.224 -38.730 -32.311  1.00 90.07           C  
ATOM    768  CG2 VAL B  99      25.440 -40.851 -33.405  1.00 90.07           C  
ATOM    769  N   ILE B 100      23.053 -37.048 -32.652  1.00 91.40           N  
ATOM    770  CA  ILE B 100      22.793 -35.664 -32.270  1.00 91.40           C  
ATOM    771  C   ILE B 100      21.658 -35.614 -31.252  1.00 91.40           C  
ATOM    772  O   ILE B 100      21.735 -34.884 -30.261  1.00 91.40           O  
ATOM    773  CB  ILE B 100      22.451 -34.793 -33.499  1.00 91.40           C  
ATOM    774  CG1 ILE B 100      23.658 -34.698 -34.439  1.00 91.40           C  
ATOM    775  CG2 ILE B 100      21.986 -33.401 -33.062  1.00 91.40           C  
ATOM    776  CD1 ILE B 100      23.339 -34.084 -35.796  1.00 91.40           C  
ATOM    777  N   LEU B 101      20.647 -36.381 -31.478  1.00 89.79           N  
ATOM    778  CA  LEU B 101      19.515 -36.422 -30.559  1.00 89.79           C  
ATOM    779  C   LEU B 101      19.937 -36.972 -29.201  1.00 89.79           C  
ATOM    780  O   LEU B 101      19.488 -36.483 -28.161  1.00 89.79           O  
ATOM    781  CB  LEU B 101      18.384 -37.275 -31.139  1.00 89.79           C  
ATOM    782  CG  LEU B 101      17.517 -36.613 -32.211  1.00 89.79           C  
ATOM    783  CD1 LEU B 101      16.559 -37.631 -32.822  1.00 89.79           C  
ATOM    784  CD2 LEU B 101      16.749 -35.434 -31.625  1.00 89.79           C  
ATOM    785  N   PHE B 102      20.741 -37.952 -29.228  1.00 90.23           N  
ATOM    786  CA  PHE B 102      21.251 -38.529 -27.990  1.00 90.23           C  
ATOM    787  C   PHE B 102      22.067 -37.504 -27.210  1.00 90.23           C  
ATOM    788  O   PHE B 102      21.887 -37.353 -26.000  1.00 90.23           O  
ATOM    789  CB  PHE B 102      22.107 -39.765 -28.285  1.00 90.23           C  
ATOM    790  CG  PHE B 102      22.624 -40.455 -27.051  1.00 90.23           C  
ATOM    791  CD1 PHE B 102      23.942 -40.287 -26.644  1.00 90.23           C  
ATOM    792  CD2 PHE B 102      21.791 -41.270 -26.296  1.00 90.23           C  
ATOM    793  CE1 PHE B 102      24.423 -40.924 -25.503  1.00 90.23           C  
ATOM    794  CE2 PHE B 102      22.263 -41.910 -25.154  1.00 90.23           C  
ATOM    795  CZ  PHE B 102      23.581 -41.735 -24.759  1.00 90.23           C  
ATOM    796  N   ALA B 103      22.935 -36.773 -27.928  1.00 92.49           N  
ATOM    797  CA  ALA B 103      23.740 -35.732 -27.294  1.00 92.49           C  
ATOM    798  C   ALA B 103      22.857 -34.625 -26.725  1.00 92.49           C  
ATOM    799  O   ALA B 103      23.086 -34.150 -25.611  1.00 92.49           O  
ATOM    800  CB  ALA B 103      24.739 -35.150 -28.292  1.00 92.49           C  
ATOM    801  N   CYS B 104      21.851 -34.282 -27.423  1.00 90.85           N  
ATOM    802  CA  CYS B 104      20.919 -33.258 -26.965  1.00 90.85           C  
ATOM    803  C   CYS B 104      20.117 -33.746 -25.765  1.00 90.85           C  
ATOM    804  O   CYS B 104      19.835 -32.975 -24.846  1.00 90.85           O  
ATOM    805  CB  CYS B 104      19.969 -32.854 -28.094  1.00 90.85           C  
ATOM    806  SG  CYS B 104      20.762 -31.895 -29.404  1.00 90.85           S  
ATOM    807  N   GLU B 105      19.749 -34.938 -25.754  1.00 89.68           N  
ATOM    808  CA  GLU B 105      19.002 -35.511 -24.638  1.00 89.68           C  
ATOM    809  C   GLU B 105      19.837 -35.514 -23.359  1.00 89.68           C  
ATOM    810  O   GLU B 105      19.348 -35.140 -22.292  1.00 89.68           O  
ATOM    811  CB  GLU B 105      18.545 -36.934 -24.970  1.00 89.68           C  
ATOM    812  CG  GLU B 105      17.669 -37.565 -23.898  1.00 89.68           C  
ATOM    813  CD  GLU B 105      17.281 -39.001 -24.209  1.00 89.68           C  
ATOM    814  OE1 GLU B 105      16.738 -39.691 -23.315  1.00 89.68           O  
ATOM    815  OE2 GLU B 105      17.523 -39.442 -25.354  1.00 89.68           O  
ATOM    816  N   VAL B 106      21.077 -35.928 -23.519  1.00 91.26           N  
ATOM    817  CA  VAL B 106      21.968 -35.942 -22.362  1.00 91.26           C  
ATOM    818  C   VAL B 106      22.183 -34.517 -21.858  1.00 91.26           C  
ATOM    819  O   VAL B 106      22.115 -34.261 -20.653  1.00 91.26           O  
ATOM    820  CB  VAL B 106      23.324 -36.599 -22.699  1.00 91.26           C  
ATOM    821  CG1 VAL B 106      24.306 -36.438 -21.539  1.00 91.26           C  
ATOM    822  CG2 VAL B 106      23.133 -38.077 -23.038  1.00 91.26           C  
ATOM    823  N   ALA B 107      22.366 -33.604 -22.789  1.00 92.93           N  
ATOM    824  CA  ALA B 107      22.562 -32.206 -22.417  1.00 92.93           C  
ATOM    825  C   ALA B 107      21.310 -31.635 -21.756  1.00 92.93           C  
ATOM    826  O   ALA B 107      21.398 -30.945 -20.737  1.00 92.93           O  
ATOM    827  CB  ALA B 107      22.938 -31.375 -23.642  1.00 92.93           C  
ATOM    828  N   ALA B 108      20.168 -31.924 -22.268  1.00 90.96           N  
ATOM    829  CA  ALA B 108      18.899 -31.464 -21.709  1.00 90.96           C  
ATOM    830  C   ALA B 108      18.623 -32.120 -20.360  1.00 90.96           C  
ATOM    831  O   ALA B 108      18.089 -31.482 -19.450  1.00 90.96           O  
ATOM    832  CB  ALA B 108      17.756 -31.749 -22.681  1.00 90.96           C  
ATOM    833  N   GLY B 109      18.990 -33.379 -20.293  1.00 90.26           N  
ATOM    834  CA  GLY B 109      18.836 -34.069 -19.023  1.00 90.26           C  
ATOM    835  C   GLY B 109      19.679 -33.472 -17.912  1.00 90.26           C  
ATOM    836  O   GLY B 109      19.182 -33.226 -16.811  1.00 90.26           O  
ATOM    837  N   ILE B 110      20.920 -33.189 -18.187  1.00 92.35           N  
ATOM    838  CA  ILE B 110      21.822 -32.585 -17.212  1.00 92.35           C  
ATOM    839  C   ILE B 110      21.339 -31.179 -16.864  1.00 92.35           C  
ATOM    840  O   ILE B 110      21.232 -30.826 -15.687  1.00 92.35           O  
ATOM    841  CB  ILE B 110      23.274 -32.539 -17.737  1.00 92.35           C  
ATOM    842  CG1 ILE B 110      23.817 -33.959 -17.933  1.00 92.35           C  
ATOM    843  CG2 ILE B 110      24.167 -31.737 -16.786  1.00 92.35           C  
ATOM    844  CD1 ILE B 110      25.177 -34.014 -18.614  1.00 92.35           C  
ATOM    845  N   TRP B 111      21.048 -30.435 -17.849  1.00 91.29           N  
ATOM    846  CA  TRP B 111      20.566 -29.075 -17.629  1.00 91.29           C  
ATOM    847  C   TRP B 111      19.255 -29.081 -16.852  1.00 91.29           C  
ATOM    848  O   TRP B 111      19.060 -28.269 -15.943  1.00 91.29           O  
ATOM    849  CB  TRP B 111      20.379 -28.348 -18.964  1.00 91.29           C  
ATOM    850  CG  TRP B 111      19.913 -26.931 -18.825  1.00 91.29           C  
ATOM    851  CD1 TRP B 111      20.692 -25.820 -18.657  1.00 91.29           C  
ATOM    852  CD2 TRP B 111      18.558 -26.472 -18.840  1.00 91.29           C  
ATOM    853  CE2 TRP B 111      18.589 -25.069 -18.675  1.00 91.29           C  
ATOM    854  CE3 TRP B 111      17.318 -27.111 -18.977  1.00 91.29           C  
ATOM    855  NE1 TRP B 111      19.903 -24.697 -18.565  1.00 91.29           N  
ATOM    856  CZ2 TRP B 111      17.427 -24.295 -18.644  1.00 91.29           C  
ATOM    857  CZ3 TRP B 111      16.164 -26.338 -18.946  1.00 91.29           C  
ATOM    858  CH2 TRP B 111      16.228 -24.945 -18.780  1.00 91.29           C  
ATOM    859  N   GLY B 112      18.313 -29.957 -17.227  1.00 89.52           N  
ATOM    860  CA  GLY B 112      17.038 -30.075 -16.537  1.00 89.52           C  
ATOM    861  C   GLY B 112      17.185 -30.466 -15.079  1.00 89.52           C  
ATOM    862  O   GLY B 112      16.453 -29.967 -14.220  1.00 89.52           O  
ATOM    863  N   PHE B 113      18.173 -31.325 -14.845  1.00 90.17           N  
ATOM    864  CA  PHE B 113      18.414 -31.768 -13.476  1.00 90.17           C  
ATOM    865  C   PHE B 113      18.980 -30.632 -12.632  1.00 90.17           C  
ATOM    866  O   PHE B 113      18.545 -30.419 -11.497  1.00 90.17           O  
ATOM    867  CB  PHE B 113      19.371 -32.964 -13.457  1.00 90.17           C  
ATOM    868  CG  PHE B 113      19.644 -33.500 -12.078  1.00 90.17           C  
ATOM    869  CD1 PHE B 113      20.806 -33.152 -11.400  1.00 90.17           C  
ATOM    870  CD2 PHE B 113      18.738 -34.352 -11.459  1.00 90.17           C  
ATOM    871  CE1 PHE B 113      21.062 -33.648 -10.123  1.00 90.17           C  
ATOM    872  CE2 PHE B 113      18.987 -34.851 -10.184  1.00 90.17           C  
ATOM    873  CZ  PHE B 113      20.150 -34.498  -9.518  1.00 90.17           C  
ATOM    874  N   VAL B 114      19.897 -29.832 -13.160  1.00 91.65           N  
ATOM    875  CA  VAL B 114      20.529 -28.732 -12.440  1.00 91.65           C  
ATOM    876  C   VAL B 114      19.527 -27.595 -12.249  1.00 91.65           C  
ATOM    877  O   VAL B 114      19.550 -26.904 -11.227  1.00 91.65           O  
ATOM    878  CB  VAL B 114      21.784 -28.217 -13.178  1.00 91.65           C  
ATOM    879  CG1 VAL B 114      22.302 -26.933 -12.532  1.00 91.65           C  
ATOM    880  CG2 VAL B 114      22.873 -29.288 -13.190  1.00 91.65           C  
ATOM    881  N   ASN B 115      18.614 -27.467 -13.170  1.00 92.73           N  
ATOM    882  CA  ASN B 115      17.639 -26.383 -13.133  1.00 92.73           C  
ATOM    883  C   ASN B 115      16.225 -26.908 -12.904  1.00 92.73           C  
ATOM    884  O   ASN B 115      15.267 -26.399 -13.489  1.00 92.73           O  
ATOM    885  CB  ASN B 115      17.700 -25.562 -14.423  1.00 92.73           C  
ATOM    886  CG  ASN B 115      19.006 -24.809 -14.576  1.00 92.73           C  
ATOM    887  ND2 ASN B 115      19.784 -25.170 -15.590  1.00 92.73           N  
ATOM    888  OD1 ASN B 115      19.316 -23.911 -13.788  1.00 92.73           O  
ATOM    889  N   LYS B 116      16.122 -27.914 -12.165  1.00 91.90           N  
ATOM    890  CA  LYS B 116      14.838 -28.575 -11.950  1.00 91.90           C  
ATOM    891  C   LYS B 116      13.808 -27.605 -11.379  1.00 91.90           C  
ATOM    892  O   LYS B 116      12.636 -27.642 -11.757  1.00 91.90           O  
ATOM    893  CB  LYS B 116      15.001 -29.774 -11.015  1.00 91.90           C  
ATOM    894  CG  LYS B 116      15.554 -29.419  -9.643  1.00 91.90           C  
ATOM    895  CD  LYS B 116      15.816 -30.664  -8.806  1.00 91.90           C  
ATOM    896  CE  LYS B 116      16.404 -30.312  -7.446  1.00 91.90           C  
ATOM    897  NZ  LYS B 116      16.664 -31.530  -6.623  1.00 91.90           N  
ATOM    898  N   ASP B 117      14.283 -26.738 -10.503  1.00 91.36           N  
ATOM    899  CA  ASP B 117      13.356 -25.787  -9.898  1.00 91.36           C  
ATOM    900  C   ASP B 117      12.853 -24.779 -10.929  1.00 91.36           C  
ATOM    901  O   ASP B 117      11.679 -24.403 -10.916  1.00 91.36           O  
ATOM    902  CB  ASP B 117      14.021 -25.057  -8.729  1.00 91.36           C  
ATOM    903  CG  ASP B 117      14.432 -25.991  -7.604  1.00 91.36           C  
ATOM    904  OD1 ASP B 117      13.714 -26.979  -7.338  1.00 91.36           O  
ATOM    905  OD2 ASP B 117      15.482 -25.733  -6.974  1.00 91.36           O  
ATOM    906  N   GLN B 118      13.757 -24.352 -11.781  1.00 89.69           N  
ATOM    907  CA  GLN B 118      13.358 -23.428 -12.837  1.00 89.69           C  
ATOM    908  C   GLN B 118      12.356 -24.078 -13.786  1.00 89.69           C  
ATOM    909  O   GLN B 118      11.395 -23.436 -14.218  1.00 89.69           O  
ATOM    910  CB  GLN B 118      14.581 -22.942 -13.615  1.00 89.69           C  
ATOM    911  CG  GLN B 118      14.259 -21.902 -14.679  1.00 89.69           C  
ATOM    912  CD  GLN B 118      13.703 -20.617 -14.094  1.00 89.69           C  
ATOM    913  NE2 GLN B 118      12.802 -19.972 -14.829  1.00 89.69           N  
ATOM    914  OE1 GLN B 118      14.078 -20.208 -12.991  1.00 89.69           O  
ATOM    915  N   ILE B 119      12.574 -25.287 -14.093  1.00 89.58           N  
ATOM    916  CA  ILE B 119      11.668 -25.998 -14.989  1.00 89.58           C  
ATOM    917  C   ILE B 119      10.303 -26.156 -14.323  1.00 89.58           C  
ATOM    918  O   ILE B 119       9.267 -25.987 -14.970  1.00 89.58           O  
ATOM    919  CB  ILE B 119      12.235 -27.379 -15.387  1.00 89.58           C  
ATOM    920  CG1 ILE B 119      13.562 -27.217 -16.136  1.00 89.58           C  
ATOM    921  CG2 ILE B 119      11.220 -28.155 -16.232  1.00 89.58           C  
ATOM    922  CD1 ILE B 119      14.249 -28.534 -16.472  1.00 89.58           C  
ATOM    923  N   ALA B 120      10.346 -26.478 -13.066  1.00 91.37           N  
ATOM    924  CA  ALA B 120       9.095 -26.604 -12.322  1.00 91.37           C  
ATOM    925  C   ALA B 120       8.307 -25.297 -12.349  1.00 91.37           C  
ATOM    926  O   ALA B 120       7.092 -25.302 -12.567  1.00 91.37           O  
ATOM    927  CB  ALA B 120       9.374 -27.023 -10.880  1.00 91.37           C  
ATOM    928  N   LYS B 121       8.951 -24.262 -12.180  1.00 89.36           N  
ATOM    929  CA  LYS B 121       8.316 -22.947 -12.220  1.00 89.36           C  
ATOM    930  C   LYS B 121       7.742 -22.656 -13.603  1.00 89.36           C  
ATOM    931  O   LYS B 121       6.635 -22.125 -13.723  1.00 89.36           O  
ATOM    932  CB  LYS B 121       9.314 -21.856 -11.827  1.00 89.36           C  
ATOM    933  CG  LYS B 121       9.576 -21.767 -10.331  1.00 89.36           C  
ATOM    934  CD  LYS B 121      10.549 -20.643  -9.999  1.00 89.36           C  
ATOM    935  CE  LYS B 121      10.901 -20.626  -8.519  1.00 89.36           C  
ATOM    936  NZ  LYS B 121      11.968 -19.625  -8.214  1.00 89.36           N  
ATOM    937  N   ASP B 122       8.493 -22.982 -14.635  1.00 88.16           N  
ATOM    938  CA  ASP B 122       8.033 -22.760 -16.002  1.00 88.16           C  
ATOM    939  C   ASP B 122       6.780 -23.580 -16.300  1.00 88.16           C  
ATOM    940  O   ASP B 122       5.859 -23.097 -16.962  1.00 88.16           O  
ATOM    941  CB  ASP B 122       9.139 -23.106 -17.002  1.00 88.16           C  
ATOM    942  CG  ASP B 122      10.290 -22.118 -16.979  1.00 88.16           C  
ATOM    943  OD1 ASP B 122      10.115 -20.988 -16.471  1.00 88.16           O  
ATOM    944  OD2 ASP B 122      11.382 -22.468 -17.478  1.00 88.16           O  
ATOM    945  N   VAL B 123       6.781 -24.743 -15.763  1.00 91.26           N  
ATOM    946  CA  VAL B 123       5.625 -25.609 -15.974  1.00 91.26           C  
ATOM    947  C   VAL B 123       4.421 -25.057 -15.214  1.00 91.26           C  
ATOM    948  O   VAL B 123       3.299 -25.069 -15.725  1.00 91.26           O  
ATOM    949  CB  VAL B 123       5.916 -27.061 -15.530  1.00 91.26           C  
ATOM    950  CG1 VAL B 123       4.638 -27.899 -15.557  1.00 91.26           C  
ATOM    951  CG2 VAL B 123       6.988 -27.686 -16.420  1.00 91.26           C  
ATOM    952  N   LYS B 124       4.653 -24.681 -14.073  1.00 90.45           N  
ATOM    953  CA  LYS B 124       3.573 -24.078 -13.298  1.00 90.45           C  
ATOM    954  C   LYS B 124       2.992 -22.863 -14.017  1.00 90.45           C  
ATOM    955  O   LYS B 124       1.772 -22.708 -14.098  1.00 90.45           O  
ATOM    956  CB  LYS B 124       4.070 -23.675 -11.908  1.00 90.45           C  
ATOM    957  CG  LYS B 124       4.335 -24.852 -10.980  1.00 90.45           C  
ATOM    958  CD  LYS B 124       4.813 -24.388  -9.611  1.00 90.45           C  
ATOM    959  CE  LYS B 124       5.484 -25.516  -8.840  1.00 90.45           C  
ATOM    960  NZ  LYS B 124       5.998 -25.054  -7.516  1.00 90.45           N  
ATOM    961  N   GLN B 125       3.882 -22.075 -14.553  1.00 85.80           N  
ATOM    962  CA  GLN B 125       3.433 -20.896 -15.288  1.00 85.80           C  
ATOM    963  C   GLN B 125       2.645 -21.292 -16.533  1.00 85.80           C  
ATOM    964  O   GLN B 125       1.651 -20.648 -16.875  1.00 85.80           O  
ATOM    965  CB  GLN B 125       4.624 -20.018 -15.676  1.00 85.80           C  
ATOM    966  CG  GLN B 125       4.228 -18.658 -16.235  1.00 85.80           C  
ATOM    967  CD  GLN B 125       5.423 -17.760 -16.492  1.00 85.80           C  
ATOM    968  NE2 GLN B 125       5.174 -16.597 -17.085  1.00 85.80           N  
ATOM    969  OE1 GLN B 125       6.562 -18.109 -16.162  1.00 85.80           O  
ATOM    970  N   PHE B 126       3.149 -22.271 -17.164  1.00 86.82           N  
ATOM    971  CA  PHE B 126       2.429 -22.799 -18.317  1.00 86.82           C  
ATOM    972  C   PHE B 126       1.024 -23.237 -17.923  1.00 86.82           C  
ATOM    973  O   PHE B 126       0.049 -22.884 -18.589  1.00 86.82           O  
ATOM    974  CB  PHE B 126       3.192 -23.975 -18.935  1.00 86.82           C  
ATOM    975  CG  PHE B 126       2.457 -24.652 -20.060  1.00 86.82           C  
ATOM    976  CD1 PHE B 126       1.780 -25.846 -19.849  1.00 86.82           C  
ATOM    977  CD2 PHE B 126       2.441 -24.090 -21.331  1.00 86.82           C  
ATOM    978  CE1 PHE B 126       1.099 -26.474 -20.889  1.00 86.82           C  
ATOM    979  CE2 PHE B 126       1.762 -24.712 -22.376  1.00 86.82           C  
ATOM    980  CZ  PHE B 126       1.092 -25.904 -22.152  1.00 86.82           C  
ATOM    981  N   TYR B 127       0.904 -23.913 -16.887  1.00 89.48           N  
ATOM    982  CA  TYR B 127      -0.377 -24.399 -16.385  1.00 89.48           C  
ATOM    983  C   TYR B 127      -1.289 -23.239 -16.006  1.00 89.48           C  
ATOM    984  O   TYR B 127      -2.468 -23.223 -16.369  1.00 89.48           O  
ATOM    985  CB  TYR B 127      -0.168 -25.316 -15.177  1.00 89.48           C  
ATOM    986  CG  TYR B 127      -1.447 -25.678 -14.463  1.00 89.48           C  
ATOM    987  CD1 TYR B 127      -1.789 -25.074 -13.255  1.00 89.48           C  
ATOM    988  CD2 TYR B 127      -2.316 -26.626 -14.993  1.00 89.48           C  
ATOM    989  CE1 TYR B 127      -2.965 -25.406 -12.591  1.00 89.48           C  
ATOM    990  CE2 TYR B 127      -3.496 -26.965 -14.338  1.00 89.48           C  
ATOM    991  CZ  TYR B 127      -3.812 -26.351 -13.140  1.00 89.48           C  
ATOM    992  OH  TYR B 127      -4.978 -26.684 -12.488  1.00 89.48           O  
ATOM    993  N   ASP B 128      -0.737 -22.361 -15.300  1.00 85.86           N  
ATOM    994  CA  ASP B 128      -1.527 -21.225 -14.836  1.00 85.86           C  
ATOM    995  C   ASP B 128      -2.114 -20.447 -16.012  1.00 85.86           C  
ATOM    996  O   ASP B 128      -3.275 -20.037 -15.975  1.00 85.86           O  
ATOM    997  CB  ASP B 128      -0.676 -20.299 -13.966  1.00 85.86           C  
ATOM    998  CG  ASP B 128      -0.368 -20.886 -12.600  1.00 85.86           C  
ATOM    999  OD1 ASP B 128      -0.971 -21.916 -12.229  1.00 85.86           O  
ATOM   1000  OD2 ASP B 128       0.484 -20.312 -11.887  1.00 85.86           O  
ATOM   1001  N   GLN B 129      -1.334 -20.235 -17.028  1.00 82.70           N  
ATOM   1002  CA  GLN B 129      -1.808 -19.517 -18.207  1.00 82.70           C  
ATOM   1003  C   GLN B 129      -2.889 -20.309 -18.936  1.00 82.70           C  
ATOM   1004  O   GLN B 129      -3.874 -19.735 -19.408  1.00 82.70           O  
ATOM   1005  CB  GLN B 129      -0.647 -19.216 -19.156  1.00 82.70           C  
ATOM   1006  CG  GLN B 129       0.294 -18.131 -18.651  1.00 82.70           C  
ATOM   1007  CD  GLN B 129       1.471 -17.896 -19.579  1.00 82.70           C  
ATOM   1008  NE2 GLN B 129       2.313 -16.928 -19.236  1.00 82.70           N  
ATOM   1009  OE1 GLN B 129       1.623 -18.581 -20.596  1.00 82.70           O  
ATOM   1010  N   ALA B 130      -2.671 -21.532 -18.953  1.00 85.76           N  
ATOM   1011  CA  ALA B 130      -3.678 -22.381 -19.582  1.00 85.76           C  
ATOM   1012  C   ALA B 130      -4.982 -22.367 -18.789  1.00 85.76           C  
ATOM   1013  O   ALA B 130      -6.067 -22.276 -19.367  1.00 85.76           O  
ATOM   1014  CB  ALA B 130      -3.158 -23.811 -19.719  1.00 85.76           C  
ATOM   1015  N   LEU B 131      -4.863 -22.508 -17.529  1.00 86.50           N  
ATOM   1016  CA  LEU B 131      -6.039 -22.518 -16.665  1.00 86.50           C  
ATOM   1017  C   LEU B 131      -6.796 -21.199 -16.761  1.00 86.50           C  
ATOM   1018  O   LEU B 131      -8.024 -21.190 -16.872  1.00 86.50           O  
ATOM   1019  CB  LEU B 131      -5.633 -22.783 -15.212  1.00 86.50           C  
ATOM   1020  CG  LEU B 131      -6.773 -22.882 -14.197  1.00 86.50           C  
ATOM   1021  CD1 LEU B 131      -7.669 -24.074 -14.521  1.00 86.50           C  
ATOM   1022  CD2 LEU B 131      -6.220 -22.992 -12.781  1.00 86.50           C  
ATOM   1023  N   GLN B 132      -6.096 -20.168 -16.709  1.00 80.84           N  
ATOM   1024  CA  GLN B 132      -6.727 -18.857 -16.804  1.00 80.84           C  
ATOM   1025  C   GLN B 132      -7.497 -18.710 -18.113  1.00 80.84           C  
ATOM   1026  O   GLN B 132      -8.634 -18.234 -18.121  1.00 80.84           O  
ATOM   1027  CB  GLN B 132      -5.681 -17.748 -16.684  1.00 80.84           C  
ATOM   1028  CG  GLN B 132      -6.276 -16.350 -16.582  1.00 80.84           C  
ATOM   1029  CD  GLN B 132      -5.223 -15.277 -16.377  1.00 80.84           C  
ATOM   1030  NE2 GLN B 132      -5.665 -14.033 -16.225  1.00 80.84           N  
ATOM   1031  OE1 GLN B 132      -4.022 -15.564 -16.355  1.00 80.84           O  
ATOM   1032  N   GLN B 133      -6.848 -19.127 -19.167  1.00 79.39           N  
ATOM   1033  CA  GLN B 133      -7.508 -19.061 -20.467  1.00 79.39           C  
ATOM   1034  C   GLN B 133      -8.735 -19.967 -20.508  1.00 79.39           C  
ATOM   1035  O   GLN B 133      -9.764 -19.601 -21.080  1.00 79.39           O  
ATOM   1036  CB  GLN B 133      -6.536 -19.445 -21.584  1.00 79.39           C  
ATOM   1037  CG  GLN B 133      -7.063 -19.159 -22.983  1.00 79.39           C  
ATOM   1038  CD  GLN B 133      -5.996 -19.299 -24.053  1.00 79.39           C  
ATOM   1039  NE2 GLN B 133      -6.382 -19.092 -25.306  1.00 79.39           N  
ATOM   1040  OE1 GLN B 133      -4.833 -19.589 -23.754  1.00 79.39           O  
ATOM   1041  N   ALA B 134      -8.598 -21.073 -19.861  1.00 83.22           N  
ATOM   1042  CA  ALA B 134      -9.690 -22.043 -19.871  1.00 83.22           C  
ATOM   1043  C   ALA B 134     -10.873 -21.546 -19.045  1.00 83.22           C  
ATOM   1044  O   ALA B 134     -12.028 -21.835 -19.365  1.00 83.22           O  
ATOM   1045  CB  ALA B 134      -9.209 -23.394 -19.347  1.00 83.22           C  
ATOM   1046  N   VAL B 135     -10.603 -20.829 -18.028  1.00 77.76           N  
ATOM   1047  CA  VAL B 135     -11.654 -20.374 -17.125  1.00 77.76           C  
ATOM   1048  C   VAL B 135     -12.305 -19.111 -17.685  1.00 77.76           C  
ATOM   1049  O   VAL B 135     -13.526 -18.950 -17.611  1.00 77.76           O  
ATOM   1050  CB  VAL B 135     -11.107 -20.107 -15.705  1.00 77.76           C  
ATOM   1051  CG1 VAL B 135     -12.146 -19.379 -14.855  1.00 77.76           C  
ATOM   1052  CG2 VAL B 135     -10.690 -21.418 -15.040  1.00 77.76           C  
ATOM   1053  N   VAL B 136     -11.550 -18.276 -18.312  1.00 71.90           N  
ATOM   1054  CA  VAL B 136     -12.045 -16.979 -18.763  1.00 71.90           C  
ATOM   1055  C   VAL B 136     -12.750 -17.135 -20.110  1.00 71.90           C  
ATOM   1056  O   VAL B 136     -13.810 -16.546 -20.334  1.00 71.90           O  
ATOM   1057  CB  VAL B 136     -10.905 -15.943 -18.876  1.00 71.90           C  
ATOM   1058  CG1 VAL B 136     -11.413 -14.646 -19.502  1.00 71.90           C  
ATOM   1059  CG2 VAL B 136     -10.292 -15.674 -17.502  1.00 71.90           C  
ATOM   1060  N   ASP B 137     -12.083 -17.855 -20.977  1.00 73.06           N  
ATOM   1061  CA  ASP B 137     -12.609 -18.036 -22.327  1.00 73.06           C  
ATOM   1062  C   ASP B 137     -13.280 -19.399 -22.475  1.00 73.06           C  
ATOM   1063  O   ASP B 137     -12.602 -20.425 -22.562  1.00 73.06           O  
ATOM   1064  CB  ASP B 137     -11.495 -17.882 -23.363  1.00 73.06           C  
ATOM   1065  CG  ASP B 137     -12.020 -17.692 -24.775  1.00 73.06           C  
ATOM   1066  OD1 ASP B 137     -13.237 -17.861 -25.001  1.00 73.06           O  
ATOM   1067  OD2 ASP B 137     -11.208 -17.372 -25.670  1.00 73.06           O  
ATOM   1068  N   ASP B 138     -14.560 -19.439 -22.499  1.00 75.64           N  
ATOM   1069  CA  ASP B 138     -15.315 -20.683 -22.606  1.00 75.64           C  
ATOM   1070  C   ASP B 138     -15.086 -21.348 -23.962  1.00 75.64           C  
ATOM   1071  O   ASP B 138     -15.310 -22.551 -24.115  1.00 75.64           O  
ATOM   1072  CB  ASP B 138     -16.808 -20.425 -22.392  1.00 75.64           C  
ATOM   1073  CG  ASP B 138     -17.212 -20.468 -20.929  1.00 75.64           C  
ATOM   1074  OD1 ASP B 138     -16.466 -21.040 -20.105  1.00 75.64           O  
ATOM   1075  OD2 ASP B 138     -18.290 -19.927 -20.597  1.00 75.64           O  
ATOM   1076  N   ASP B 139     -14.606 -20.608 -24.862  1.00 77.34           N  
ATOM   1077  CA  ASP B 139     -14.420 -21.158 -26.202  1.00 77.34           C  
ATOM   1078  C   ASP B 139     -12.979 -21.616 -26.412  1.00 77.34           C  
ATOM   1079  O   ASP B 139     -12.622 -22.082 -27.496  1.00 77.34           O  
ATOM   1080  CB  ASP B 139     -14.804 -20.126 -27.263  1.00 77.34           C  
ATOM   1081  CG  ASP B 139     -16.292 -19.821 -27.284  1.00 77.34           C  
ATOM   1082  OD1 ASP B 139     -17.103 -20.723 -26.980  1.00 77.34           O  
ATOM   1083  OD2 ASP B 139     -16.656 -18.671 -27.610  1.00 77.34           O  
ATOM   1084  N   ALA B 140     -12.193 -21.528 -25.337  1.00 82.30           N  
ATOM   1085  CA  ALA B 140     -10.802 -21.960 -25.445  1.00 82.30           C  
ATOM   1086  C   ALA B 140     -10.683 -23.472 -25.285  1.00 82.30           C  
ATOM   1087  O   ALA B 140     -10.186 -23.958 -24.266  1.00 82.30           O  
ATOM   1088  CB  ALA B 140      -9.942 -21.249 -24.401  1.00 82.30           C  
ATOM   1089  N   ASN B 141     -11.076 -24.168 -26.314  1.00 84.65           N  
ATOM   1090  CA  ASN B 141     -11.064 -25.627 -26.285  1.00 84.65           C  
ATOM   1091  C   ASN B 141      -9.646 -26.173 -26.145  1.00 84.65           C  
ATOM   1092  O   ASN B 141      -9.431 -27.192 -25.484  1.00 84.65           O  
ATOM   1093  CB  ASN B 141     -11.730 -26.194 -27.540  1.00 84.65           C  
ATOM   1094  CG  ASN B 141     -13.211 -25.878 -27.609  1.00 84.65           C  
ATOM   1095  ND2 ASN B 141     -13.731 -25.732 -28.823  1.00 84.65           N  
ATOM   1096  OD1 ASN B 141     -13.883 -25.764 -26.580  1.00 84.65           O  
ATOM   1097  N   ASN B 142      -8.732 -25.463 -26.724  1.00 85.45           N  
ATOM   1098  CA  ASN B 142      -7.341 -25.902 -26.658  1.00 85.45           C  
ATOM   1099  C   ASN B 142      -6.794 -25.819 -25.236  1.00 85.45           C  
ATOM   1100  O   ASN B 142      -6.175 -26.767 -24.749  1.00 85.45           O  
ATOM   1101  CB  ASN B 142      -6.473 -25.076 -27.610  1.00 85.45           C  
ATOM   1102  CG  ASN B 142      -6.934 -25.170 -29.051  1.00 85.45           C  
ATOM   1103  ND2 ASN B 142      -6.354 -24.345 -29.915  1.00 85.45           N  
ATOM   1104  OD1 ASN B 142      -7.804 -25.978 -29.386  1.00 85.45           O  
ATOM   1105  N   ALA B 143      -7.089 -24.688 -24.617  1.00 86.00           N  
ATOM   1106  CA  ALA B 143      -6.646 -24.526 -23.236  1.00 86.00           C  
ATOM   1107  C   ALA B 143      -7.360 -25.507 -22.311  1.00 86.00           C  
ATOM   1108  O   ALA B 143      -6.748 -26.064 -21.396  1.00 86.00           O  
ATOM   1109  CB  ALA B 143      -6.880 -23.091 -22.767  1.00 86.00           C  
ATOM   1110  N   LYS B 144      -8.553 -25.770 -22.571  1.00 87.95           N  
ATOM   1111  CA  LYS B 144      -9.331 -26.708 -21.767  1.00 87.95           C  
ATOM   1112  C   LYS B 144      -8.774 -28.124 -21.884  1.00 87.95           C  
ATOM   1113  O   LYS B 144      -8.691 -28.846 -20.889  1.00 87.95           O  
ATOM   1114  CB  LYS B 144     -10.801 -26.685 -22.189  1.00 87.95           C  
ATOM   1115  CG  LYS B 144     -11.546 -25.427 -21.768  1.00 87.95           C  
ATOM   1116  CD  LYS B 144     -12.998 -25.458 -22.227  1.00 87.95           C  
ATOM   1117  CE  LYS B 144     -13.691 -24.124 -21.983  1.00 87.95           C  
ATOM   1118  NZ  LYS B 144     -15.075 -24.107 -22.546  1.00 87.95           N  
ATOM   1119  N   ALA B 145      -8.450 -28.401 -23.000  1.00 87.37           N  
ATOM   1120  CA  ALA B 145      -7.887 -29.731 -23.219  1.00 87.37           C  
ATOM   1121  C   ALA B 145      -6.560 -29.893 -22.483  1.00 87.37           C  
ATOM   1122  O   ALA B 145      -6.291 -30.945 -21.898  1.00 87.37           O  
ATOM   1123  CB  ALA B 145      -7.700 -29.991 -24.711  1.00 87.37           C  
ATOM   1124  N   VAL B 146      -5.753 -28.894 -22.561  1.00 88.62           N  
ATOM   1125  CA  VAL B 146      -4.463 -28.925 -21.879  1.00 88.62           C  
ATOM   1126  C   VAL B 146      -4.679 -29.047 -20.373  1.00 88.62           C  
ATOM   1127  O   VAL B 146      -4.084 -29.909 -19.722  1.00 88.62           O  
ATOM   1128  CB  VAL B 146      -3.624 -27.667 -22.197  1.00 88.62           C  
ATOM   1129  CG1 VAL B 146      -2.398 -27.591 -21.287  1.00 88.62           C  
ATOM   1130  CG2 VAL B 146      -3.204 -27.663 -23.665  1.00 88.62           C  
ATOM   1131  N   VAL B 147      -5.575 -28.281 -19.882  1.00 90.99           N  
ATOM   1132  CA  VAL B 147      -5.834 -28.264 -18.447  1.00 90.99           C  
ATOM   1133  C   VAL B 147      -6.433 -29.599 -18.013  1.00 90.99           C  
ATOM   1134  O   VAL B 147      -6.039 -30.160 -16.989  1.00 90.99           O  
ATOM   1135  CB  VAL B 147      -6.776 -27.104 -18.054  1.00 90.99           C  
ATOM   1136  CG1 VAL B 147      -7.234 -27.247 -16.604  1.00 90.99           C  
ATOM   1137  CG2 VAL B 147      -6.085 -25.759 -18.270  1.00 90.99           C  
ATOM   1138  N   LYS B 148      -7.305 -30.122 -18.766  1.00 89.48           N  
ATOM   1139  CA  LYS B 148      -7.916 -31.409 -18.448  1.00 89.48           C  
ATOM   1140  C   LYS B 148      -6.871 -32.520 -18.413  1.00 89.48           C  
ATOM   1141  O   LYS B 148      -6.908 -33.388 -17.538  1.00 89.48           O  
ATOM   1142  CB  LYS B 148      -9.010 -31.749 -19.462  1.00 89.48           C  
ATOM   1143  CG  LYS B 148      -9.854 -32.956 -19.079  1.00 89.48           C  
ATOM   1144  CD  LYS B 148     -10.995 -33.175 -20.064  1.00 89.48           C  
ATOM   1145  CE  LYS B 148     -11.818 -34.405 -19.704  1.00 89.48           C  
ATOM   1146  NZ  LYS B 148     -12.930 -34.631 -20.675  1.00 89.48           N  
ATOM   1147  N   THR B 149      -6.005 -32.423 -19.301  1.00 89.05           N  
ATOM   1148  CA  THR B 149      -4.946 -33.426 -19.334  1.00 89.05           C  
ATOM   1149  C   THR B 149      -4.051 -33.310 -18.103  1.00 89.05           C  
ATOM   1150  O   THR B 149      -3.676 -34.319 -17.504  1.00 89.05           O  
ATOM   1151  CB  THR B 149      -4.091 -33.293 -20.609  1.00 89.05           C  
ATOM   1152  CG2 THR B 149      -3.011 -34.371 -20.662  1.00 89.05           C  
ATOM   1153  OG1 THR B 149      -4.935 -33.422 -21.759  1.00 89.05           O  
ATOM   1154  N   PHE B 150      -3.729 -32.116 -17.734  1.00 90.92           N  
ATOM   1155  CA  PHE B 150      -2.963 -31.910 -16.511  1.00 90.92           C  
ATOM   1156  C   PHE B 150      -3.709 -32.468 -15.304  1.00 90.92           C  
ATOM   1157  O   PHE B 150      -3.128 -33.186 -14.487  1.00 90.92           O  
ATOM   1158  CB  PHE B 150      -2.669 -30.421 -16.303  1.00 90.92           C  
ATOM   1159  CG  PHE B 150      -1.336 -29.984 -16.848  1.00 90.92           C  
ATOM   1160  CD1 PHE B 150      -0.163 -30.249 -16.150  1.00 90.92           C  
ATOM   1161  CD2 PHE B 150      -1.254 -29.308 -18.059  1.00 90.92           C  
ATOM   1162  CE1 PHE B 150       1.072 -29.846 -16.652  1.00 90.92           C  
ATOM   1163  CE2 PHE B 150      -0.024 -28.902 -18.567  1.00 90.92           C  
ATOM   1164  CZ  PHE B 150       1.138 -29.171 -17.861  1.00 90.92           C  
ATOM   1165  N   HIS B 151      -4.911 -32.155 -15.294  1.00 90.09           N  
ATOM   1166  CA  HIS B 151      -5.732 -32.549 -14.155  1.00 90.09           C  
ATOM   1167  C   HIS B 151      -5.887 -34.065 -14.086  1.00 90.09           C  
ATOM   1168  O   HIS B 151      -5.822 -34.651 -13.004  1.00 90.09           O  
ATOM   1169  CB  HIS B 151      -7.107 -31.885 -14.230  1.00 90.09           C  
ATOM   1170  CG  HIS B 151      -7.079 -30.414 -13.959  1.00 90.09           C  
ATOM   1171  CD2 HIS B 151      -6.062 -29.596 -13.598  1.00 90.09           C  
ATOM   1172  ND1 HIS B 151      -8.201 -29.619 -14.049  1.00 90.09           N  
ATOM   1173  CE1 HIS B 151      -7.873 -28.371 -13.754  1.00 90.09           C  
ATOM   1174  NE2 HIS B 151      -6.582 -28.330 -13.478  1.00 90.09           N  
ATOM   1175  N   GLU B 152      -6.079 -34.759 -15.132  1.00 88.34           N  
ATOM   1176  CA  GLU B 152      -6.237 -36.210 -15.171  1.00 88.34           C  
ATOM   1177  C   GLU B 152      -4.916 -36.916 -14.883  1.00 88.34           C  
ATOM   1178  O   GLU B 152      -4.885 -37.923 -14.172  1.00 88.34           O  
ATOM   1179  CB  GLU B 152      -6.787 -36.656 -16.528  1.00 88.34           C  
ATOM   1180  CG  GLU B 152      -8.256 -36.314 -16.738  1.00 88.34           C  
ATOM   1181  CD  GLU B 152      -8.770 -36.704 -18.114  1.00 88.34           C  
ATOM   1182  OE1 GLU B 152      -9.983 -36.541 -18.377  1.00 88.34           O  
ATOM   1183  OE2 GLU B 152      -7.955 -37.177 -18.937  1.00 88.34           O  
ATOM   1184  N   THR B 153      -3.856 -36.332 -15.342  1.00 88.80           N  
ATOM   1185  CA  THR B 153      -2.554 -36.975 -15.209  1.00 88.80           C  
ATOM   1186  C   THR B 153      -2.000 -36.788 -13.798  1.00 88.80           C  
ATOM   1187  O   THR B 153      -1.427 -37.717 -13.223  1.00 88.80           O  
ATOM   1188  CB  THR B 153      -1.549 -36.419 -16.234  1.00 88.80           C  
ATOM   1189  CG2 THR B 153      -0.242 -37.205 -16.206  1.00 88.80           C  
ATOM   1190  OG1 THR B 153      -2.117 -36.506 -17.546  1.00 88.80           O  
ATOM   1191  N   LEU B 154      -2.210 -35.670 -13.278  1.00 90.41           N  
ATOM   1192  CA  LEU B 154      -1.642 -35.363 -11.971  1.00 90.41           C  
ATOM   1193  C   LEU B 154      -2.689 -35.523 -10.872  1.00 90.41           C  
ATOM   1194  O   LEU B 154      -2.382 -35.361  -9.689  1.00 90.41           O  
ATOM   1195  CB  LEU B 154      -1.079 -33.939 -11.951  1.00 90.41           C  
ATOM   1196  CG  LEU B 154       0.116 -33.670 -12.868  1.00 90.41           C  
ATOM   1197  CD1 LEU B 154       0.515 -32.200 -12.800  1.00 90.41           C  
ATOM   1198  CD2 LEU B 154       1.291 -34.567 -12.492  1.00 90.41           C  
ATOM   1199  N   ASP B 155      -3.980 -35.781 -11.283  1.00 89.22           N  
ATOM   1200  CA  ASP B 155      -5.086 -35.900 -10.337  1.00 89.22           C  
ATOM   1201  C   ASP B 155      -5.184 -34.662  -9.449  1.00 89.22           C  
ATOM   1202  O   ASP B 155      -5.191 -34.772  -8.221  1.00 89.22           O  
ATOM   1203  CB  ASP B 155      -4.925 -37.155  -9.477  1.00 89.22           C  
ATOM   1204  CG  ASP B 155      -6.179 -37.502  -8.695  1.00 89.22           C  
ATOM   1205  OD1 ASP B 155      -7.292 -37.136  -9.133  1.00 89.22           O  
ATOM   1206  OD2 ASP B 155      -6.054 -38.146  -7.631  1.00 89.22           O  
ATOM   1207  N   CYS B 156      -5.221 -33.611 -10.118  1.00 88.54           N  
ATOM   1208  CA  CYS B 156      -5.346 -32.331  -9.429  1.00 88.54           C  
ATOM   1209  C   CYS B 156      -6.376 -31.442 -10.113  1.00 88.54           C  
ATOM   1210  O   CYS B 156      -6.909 -31.797 -11.167  1.00 88.54           O  
ATOM   1211  CB  CYS B 156      -3.995 -31.616  -9.378  1.00 88.54           C  
ATOM   1212  SG  CYS B 156      -3.430 -31.013 -10.984  1.00 88.54           S  
ATOM   1213  N   CYS B 157      -6.702 -30.349  -9.367  1.00 86.43           N  
ATOM   1214  CA  CYS B 157      -7.685 -29.419  -9.911  1.00 86.43           C  
ATOM   1215  C   CYS B 157      -7.398 -27.992  -9.455  1.00 86.43           C  
ATOM   1216  O   CYS B 157      -7.625 -27.650  -8.294  1.00 86.43           O  
ATOM   1217  CB  CYS B 157      -9.098 -29.823  -9.489  1.00 86.43           C  
ATOM   1218  SG  CYS B 157     -10.400 -28.859 -10.284  1.00 86.43           S  
ATOM   1219  N   GLY B 158      -6.670 -27.209 -10.353  1.00 85.19           N  
ATOM   1220  CA  GLY B 158      -6.434 -25.813 -10.024  1.00 85.19           C  
ATOM   1221  C   GLY B 158      -5.034 -25.551  -9.502  1.00 85.19           C  
ATOM   1222  O   GLY B 158      -4.342 -26.476  -9.072  1.00 85.19           O  
ATOM   1223  N   SER B 159      -4.615 -24.293  -9.550  1.00 83.31           N  
ATOM   1224  CA  SER B 159      -3.264 -23.891  -9.172  1.00 83.31           C  
ATOM   1225  C   SER B 159      -3.118 -23.800  -7.656  1.00 83.31           C  
ATOM   1226  O   SER B 159      -2.031 -24.018  -7.117  1.00 83.31           O  
ATOM   1227  CB  SER B 159      -2.906 -22.548  -9.809  1.00 83.31           C  
ATOM   1228  OG  SER B 159      -3.052 -22.603 -11.217  1.00 83.31           O  
ATOM   1229  N   SER B 160      -4.141 -23.465  -6.955  1.00 80.05           N  
ATOM   1230  CA  SER B 160      -4.176 -23.331  -5.503  1.00 80.05           C  
ATOM   1231  C   SER B 160      -5.478 -23.879  -4.928  1.00 80.05           C  
ATOM   1232  O   SER B 160      -6.398 -24.217  -5.675  1.00 80.05           O  
ATOM   1233  CB  SER B 160      -4.004 -21.868  -5.094  1.00 80.05           C  
ATOM   1234  OG  SER B 160      -5.196 -21.137  -5.330  1.00 80.05           O  
ATOM   1235  N   THR B 161      -5.443 -23.977  -3.660  1.00 74.37           N  
ATOM   1236  CA  THR B 161      -6.631 -24.477  -2.975  1.00 74.37           C  
ATOM   1237  C   THR B 161      -7.854 -23.641  -3.336  1.00 74.37           C  
ATOM   1238  O   THR B 161      -8.937 -24.184  -3.569  1.00 74.37           O  
ATOM   1239  CB  THR B 161      -6.436 -24.475  -1.447  1.00 74.37           C  
ATOM   1240  CG2 THR B 161      -5.545 -25.632  -1.005  1.00 74.37           C  
ATOM   1241  OG1 THR B 161      -5.828 -23.239  -1.051  1.00 74.37           O  
ATOM   1242  N   LEU B 162      -7.659 -22.370  -3.513  1.00 75.46           N  
ATOM   1243  CA  LEU B 162      -8.777 -21.485  -3.820  1.00 75.46           C  
ATOM   1244  C   LEU B 162      -9.223 -21.657  -5.269  1.00 75.46           C  
ATOM   1245  O   LEU B 162     -10.422 -21.675  -5.555  1.00 75.46           O  
ATOM   1246  CB  LEU B 162      -8.392 -20.026  -3.562  1.00 75.46           C  
ATOM   1247  CG  LEU B 162      -9.547 -19.055  -3.310  1.00 75.46           C  
ATOM   1248  CD1 LEU B 162     -10.123 -19.268  -1.914  1.00 75.46           C  
ATOM   1249  CD2 LEU B 162      -9.083 -17.613  -3.488  1.00 75.46           C  
ATOM   1250  N   THR B 163      -8.247 -21.807  -6.056  1.00 76.15           N  
ATOM   1251  CA  THR B 163      -8.577 -21.980  -7.466  1.00 76.15           C  
ATOM   1252  C   THR B 163      -9.220 -23.341  -7.709  1.00 76.15           C  
ATOM   1253  O   THR B 163     -10.086 -23.479  -8.576  1.00 76.15           O  
ATOM   1254  CB  THR B 163      -7.327 -21.833  -8.354  1.00 76.15           C  
ATOM   1255  CG2 THR B 163      -7.711 -21.704  -9.825  1.00 76.15           C  
ATOM   1256  OG1 THR B 163      -6.601 -20.664  -7.957  1.00 76.15           O  
ATOM   1257  N   ALA B 164      -8.822 -24.322  -6.878  1.00 73.69           N  
ATOM   1258  CA  ALA B 164      -9.450 -25.637  -6.980  1.00 73.69           C  
ATOM   1259  C   ALA B 164     -10.946 -25.554  -6.695  1.00 73.69           C  
ATOM   1260  O   ALA B 164     -11.754 -26.174  -7.393  1.00 73.69           O  
ATOM   1261  CB  ALA B 164      -8.783 -26.621  -6.022  1.00 73.69           C  
ATOM   1262  N   LEU B 165     -11.266 -24.816  -5.762  1.00 71.34           N  
ATOM   1263  CA  LEU B 165     -12.671 -24.649  -5.405  1.00 71.34           C  
ATOM   1264  C   LEU B 165     -13.426 -23.905  -6.502  1.00 71.34           C  
ATOM   1265  O   LEU B 165     -14.513 -24.323  -6.906  1.00 71.34           O  
ATOM   1266  CB  LEU B 165     -12.802 -23.897  -4.078  1.00 71.34           C  
ATOM   1267  CG  LEU B 165     -12.682 -24.739  -2.807  1.00 71.34           C  
ATOM   1268  CD1 LEU B 165     -12.237 -23.869  -1.636  1.00 71.34           C  
ATOM   1269  CD2 LEU B 165     -14.005 -25.429  -2.494  1.00 71.34           C  
ATOM   1270  N   THR B 166     -12.815 -22.857  -6.979  1.00 71.37           N  
ATOM   1271  CA  THR B 166     -13.479 -22.055  -8.001  1.00 71.37           C  
ATOM   1272  C   THR B 166     -13.660 -22.859  -9.285  1.00 71.37           C  
ATOM   1273  O   THR B 166     -14.722 -22.813  -9.908  1.00 71.37           O  
ATOM   1274  CB  THR B 166     -12.689 -20.769  -8.304  1.00 71.37           C  
ATOM   1275  CG2 THR B 166     -12.785 -19.779  -7.148  1.00 71.37           C  
ATOM   1276  OG1 THR B 166     -11.311 -21.101  -8.521  1.00 71.37           O  
ATOM   1277  N   THR B 167     -12.591 -23.558  -9.487  1.00 74.90           N  
ATOM   1278  CA  THR B 167     -12.663 -24.383 -10.687  1.00 74.90           C  
ATOM   1279  C   THR B 167     -13.694 -25.495 -10.518  1.00 74.90           C  
ATOM   1280  O   THR B 167     -14.463 -25.781 -11.438  1.00 74.90           O  
ATOM   1281  CB  THR B 167     -11.292 -24.996 -11.027  1.00 74.90           C  
ATOM   1282  CG2 THR B 167     -11.307 -25.647 -12.406  1.00 74.90           C  
ATOM   1283  OG1 THR B 167     -10.296 -23.968 -11.005  1.00 74.90           O  
ATOM   1284  N   SER B 168     -13.724 -26.093  -9.342  1.00 73.32           N  
ATOM   1285  CA  SER B 168     -14.653 -27.187  -9.077  1.00 73.32           C  
ATOM   1286  C   SER B 168     -16.096 -26.695  -9.065  1.00 73.32           C  
ATOM   1287  O   SER B 168     -17.004 -27.409  -9.497  1.00 73.32           O  
ATOM   1288  CB  SER B 168     -14.323 -27.859  -7.743  1.00 73.32           C  
ATOM   1289  OG  SER B 168     -13.045 -28.469  -7.790  1.00 73.32           O  
ATOM   1290  N   VAL B 169     -16.275 -25.480  -8.750  1.00 69.06           N  
ATOM   1291  CA  VAL B 169     -17.627 -24.941  -8.640  1.00 69.06           C  
ATOM   1292  C   VAL B 169     -18.066 -24.368  -9.986  1.00 69.06           C  
ATOM   1293  O   VAL B 169     -19.200 -24.583 -10.419  1.00 69.06           O  
ATOM   1294  CB  VAL B 169     -17.717 -23.856  -7.544  1.00 69.06           C  
ATOM   1295  CG1 VAL B 169     -19.070 -23.149  -7.594  1.00 69.06           C  
ATOM   1296  CG2 VAL B 169     -17.482 -24.471  -6.165  1.00 69.06           C  
ATOM   1297  N   LEU B 170     -17.150 -23.727 -10.695  1.00 67.44           N  
ATOM   1298  CA  LEU B 170     -17.527 -23.005 -11.904  1.00 67.44           C  
ATOM   1299  C   LEU B 170     -17.373 -23.889 -13.137  1.00 67.44           C  
ATOM   1300  O   LEU B 170     -18.173 -23.806 -14.071  1.00 67.44           O  
ATOM   1301  CB  LEU B 170     -16.678 -21.740 -12.059  1.00 67.44           C  
ATOM   1302  CG  LEU B 170     -16.941 -20.620 -11.052  1.00 67.44           C  
ATOM   1303  CD1 LEU B 170     -15.820 -19.586 -11.105  1.00 67.44           C  
ATOM   1304  CD2 LEU B 170     -18.292 -19.966 -11.319  1.00 67.44           C  
ATOM   1305  N   LYS B 171     -16.287 -24.616 -13.075  1.00 71.89           N  
ATOM   1306  CA  LYS B 171     -15.967 -25.439 -14.237  1.00 71.89           C  
ATOM   1307  C   LYS B 171     -15.635 -26.870 -13.824  1.00 71.89           C  
ATOM   1308  O   LYS B 171     -14.515 -27.338 -14.033  1.00 71.89           O  
ATOM   1309  CB  LYS B 171     -14.797 -24.835 -15.017  1.00 71.89           C  
ATOM   1310  CG  LYS B 171     -15.138 -23.539 -15.737  1.00 71.89           C  
ATOM   1311  CD  LYS B 171     -14.131 -23.228 -16.836  1.00 71.89           C  
ATOM   1312  CE  LYS B 171     -14.505 -21.965 -17.599  1.00 71.89           C  
ATOM   1313  NZ  LYS B 171     -13.519 -21.656 -18.678  1.00 71.89           N  
ATOM   1314  N   ASN B 172     -16.600 -27.524 -13.259  1.00 73.20           N  
ATOM   1315  CA  ASN B 172     -16.430 -28.886 -12.764  1.00 73.20           C  
ATOM   1316  C   ASN B 172     -15.958 -29.828 -13.868  1.00 73.20           C  
ATOM   1317  O   ASN B 172     -15.339 -30.857 -13.589  1.00 73.20           O  
ATOM   1318  CB  ASN B 172     -17.733 -29.401 -12.149  1.00 73.20           C  
ATOM   1319  CG  ASN B 172     -17.781 -29.215 -10.644  1.00 73.20           C  
ATOM   1320  ND2 ASN B 172     -18.934 -29.493 -10.049  1.00 73.20           N  
ATOM   1321  OD1 ASN B 172     -16.789 -28.823 -10.023  1.00 73.20           O  
ATOM   1322  N   ASN B 173     -16.135 -29.399 -15.103  1.00 79.52           N  
ATOM   1323  CA  ASN B 173     -15.732 -30.242 -16.223  1.00 79.52           C  
ATOM   1324  C   ASN B 173     -14.214 -30.286 -16.373  1.00 79.52           C  
ATOM   1325  O   ASN B 173     -13.679 -31.160 -17.057  1.00 79.52           O  
ATOM   1326  CB  ASN B 173     -16.380 -29.756 -17.521  1.00 79.52           C  
ATOM   1327  CG  ASN B 173     -17.890 -29.889 -17.504  1.00 79.52           C  
ATOM   1328  ND2 ASN B 173     -18.568 -29.040 -18.268  1.00 79.52           N  
ATOM   1329  OD1 ASN B 173     -18.443 -30.746 -16.810  1.00 79.52           O  
ATOM   1330  N   LEU B 174     -13.553 -29.426 -15.760  1.00 84.91           N  
ATOM   1331  CA  LEU B 174     -12.099 -29.366 -15.876  1.00 84.91           C  
ATOM   1332  C   LEU B 174     -11.433 -30.212 -14.797  1.00 84.91           C  
ATOM   1333  O   LEU B 174     -10.240 -30.512 -14.885  1.00 84.91           O  
ATOM   1334  CB  LEU B 174     -11.613 -27.918 -15.779  1.00 84.91           C  
ATOM   1335  CG  LEU B 174     -11.889 -27.027 -16.993  1.00 84.91           C  
ATOM   1336  CD1 LEU B 174     -12.070 -25.577 -16.556  1.00 84.91           C  
ATOM   1337  CD2 LEU B 174     -10.761 -27.147 -18.011  1.00 84.91           C  
ATOM   1338  N   CYS B 175     -12.113 -30.555 -13.818  1.00 85.97           N  
ATOM   1339  CA  CYS B 175     -11.563 -31.362 -12.735  1.00 85.97           C  
ATOM   1340  C   CYS B 175     -11.761 -32.848 -13.008  1.00 85.97           C  
ATOM   1341  O   CYS B 175     -12.671 -33.233 -13.744  1.00 85.97           O  
ATOM   1342  CB  CYS B 175     -12.211 -30.986 -11.404  1.00 85.97           C  
ATOM   1343  SG  CYS B 175     -11.845 -29.302 -10.865  1.00 85.97           S  
ATOM   1344  N   PRO B 176     -10.833 -33.581 -12.483  1.00 81.48           N  
ATOM   1345  CA  PRO B 176     -10.951 -35.021 -12.722  1.00 81.48           C  
ATOM   1346  C   PRO B 176     -12.267 -35.600 -12.206  1.00 81.48           C  
ATOM   1347  O   PRO B 176     -12.870 -35.044 -11.285  1.00 81.48           O  
ATOM   1348  CB  PRO B 176      -9.761 -35.604 -11.957  1.00 81.48           C  
ATOM   1349  CG  PRO B 176      -9.013 -34.413 -11.450  1.00 81.48           C  
ATOM   1350  CD  PRO B 176      -9.813 -33.181 -11.756  1.00 81.48           C  
ATOM   1351  N   SER B 177     -12.694 -36.665 -12.849  1.00 70.09           N  
ATOM   1352  CA  SER B 177     -13.977 -37.321 -12.615  1.00 70.09           C  
ATOM   1353  C   SER B 177     -14.087 -37.824 -11.180  1.00 70.09           C  
ATOM   1354  O   SER B 177     -13.145 -38.421 -10.652  1.00 70.09           O  
ATOM   1355  CB  SER B 177     -14.171 -38.483 -13.589  1.00 70.09           C  
ATOM   1356  OG  SER B 177     -14.132 -38.028 -14.931  1.00 70.09           O  
ATOM   1357  N   GLY B 178     -15.157 -37.519 -10.499  1.00 63.82           N  
ATOM   1358  CA  GLY B 178     -15.545 -38.021  -9.190  1.00 63.82           C  
ATOM   1359  C   GLY B 178     -15.062 -37.146  -8.048  1.00 63.82           C  
ATOM   1360  O   GLY B 178     -15.183 -37.520  -6.880  1.00 63.82           O  
ATOM   1361  N   SER B 179     -14.275 -36.184  -8.469  1.00 65.74           N  
ATOM   1362  CA  SER B 179     -13.713 -35.429  -7.354  1.00 65.74           C  
ATOM   1363  C   SER B 179     -14.760 -34.518  -6.721  1.00 65.74           C  
ATOM   1364  O   SER B 179     -15.472 -33.799  -7.424  1.00 65.74           O  
ATOM   1365  CB  SER B 179     -12.516 -34.598  -7.818  1.00 65.74           C  
ATOM   1366  OG  SER B 179     -12.907 -33.660  -8.805  1.00 65.74           O  
ATOM   1367  N   ASN B 180     -15.228 -34.976  -5.627  1.00 65.96           N  
ATOM   1368  CA  ASN B 180     -16.078 -34.113  -4.814  1.00 65.96           C  
ATOM   1369  C   ASN B 180     -15.319 -32.886  -4.318  1.00 65.96           C  
ATOM   1370  O   ASN B 180     -14.091 -32.901  -4.236  1.00 65.96           O  
ATOM   1371  CB  ASN B 180     -16.658 -34.893  -3.632  1.00 65.96           C  
ATOM   1372  CG  ASN B 180     -17.692 -35.916  -4.058  1.00 65.96           C  
ATOM   1373  ND2 ASN B 180     -18.078 -36.788  -3.135  1.00 65.96           N  
ATOM   1374  OD1 ASN B 180     -18.140 -35.922  -5.208  1.00 65.96           O  
ATOM   1375  N   ILE B 181     -15.958 -31.769  -4.234  1.00 64.55           N  
ATOM   1376  CA  ILE B 181     -15.410 -30.478  -3.833  1.00 64.55           C  
ATOM   1377  C   ILE B 181     -14.544 -30.650  -2.587  1.00 64.55           C  
ATOM   1378  O   ILE B 181     -13.435 -30.113  -2.515  1.00 64.55           O  
ATOM   1379  CB  ILE B 181     -16.529 -29.446  -3.570  1.00 64.55           C  
ATOM   1380  CG1 ILE B 181     -17.315 -29.171  -4.857  1.00 64.55           C  
ATOM   1381  CG2 ILE B 181     -15.945 -28.150  -2.998  1.00 64.55           C  
ATOM   1382  CD1 ILE B 181     -18.600 -28.383  -4.641  1.00 64.55           C  
ATOM   1383  N   ILE B 182     -14.942 -31.473  -1.739  1.00 65.94           N  
ATOM   1384  CA  ILE B 182     -14.250 -31.640  -0.466  1.00 65.94           C  
ATOM   1385  C   ILE B 182     -12.969 -32.445  -0.677  1.00 65.94           C  
ATOM   1386  O   ILE B 182     -11.927 -32.130  -0.095  1.00 65.94           O  
ATOM   1387  CB  ILE B 182     -15.150 -32.333   0.581  1.00 65.94           C  
ATOM   1388  CG1 ILE B 182     -16.375 -31.464   0.889  1.00 65.94           C  
ATOM   1389  CG2 ILE B 182     -14.361 -32.638   1.857  1.00 65.94           C  
ATOM   1390  CD1 ILE B 182     -17.369 -32.110   1.845  1.00 65.94           C  
ATOM   1391  N   SER B 183     -13.110 -33.396  -1.463  1.00 71.13           N  
ATOM   1392  CA  SER B 183     -11.926 -34.204  -1.734  1.00 71.13           C  
ATOM   1393  C   SER B 183     -10.839 -33.381  -2.419  1.00 71.13           C  
ATOM   1394  O   SER B 183      -9.655 -33.525  -2.108  1.00 71.13           O  
ATOM   1395  CB  SER B 183     -12.287 -35.410  -2.603  1.00 71.13           C  
ATOM   1396  OG  SER B 183     -12.686 -34.995  -3.898  1.00 71.13           O  
ATOM   1397  N   ASN B 184     -11.324 -32.525  -3.315  1.00 69.53           N  
ATOM   1398  CA  ASN B 184     -10.361 -31.699  -4.036  1.00 69.53           C  
ATOM   1399  C   ASN B 184      -9.707 -30.671  -3.118  1.00 69.53           C  
ATOM   1400  O   ASN B 184      -8.582 -30.236  -3.367  1.00 69.53           O  
ATOM   1401  CB  ASN B 184     -11.033 -31.001  -5.220  1.00 69.53           C  
ATOM   1402  CG  ASN B 184     -11.176 -31.907  -6.428  1.00 69.53           C  
ATOM   1403  ND2 ASN B 184     -11.863 -31.423  -7.455  1.00 69.53           N  
ATOM   1404  OD1 ASN B 184     -10.674 -33.034  -6.436  1.00 69.53           O  
ATOM   1405  N   LEU B 185     -10.431 -30.330  -2.131  1.00 67.61           N  
ATOM   1406  CA  LEU B 185      -9.884 -29.369  -1.178  1.00 67.61           C  
ATOM   1407  C   LEU B 185      -8.756 -29.995  -0.365  1.00 67.61           C  
ATOM   1408  O   LEU B 185      -7.796 -29.311   0.000  1.00 67.61           O  
ATOM   1409  CB  LEU B 185     -10.982 -28.860  -0.241  1.00 67.61           C  
ATOM   1410  CG  LEU B 185     -10.764 -27.474   0.367  1.00 67.61           C  
ATOM   1411  CD1 LEU B 185     -11.382 -26.401  -0.523  1.00 67.61           C  
ATOM   1412  CD2 LEU B 185     -11.347 -27.409   1.775  1.00 67.61           C  
ATOM   1413  N   PHE B 186      -8.878 -31.310  -0.223  1.00 70.12           N  
ATOM   1414  CA  PHE B 186      -7.895 -31.960   0.636  1.00 70.12           C  
ATOM   1415  C   PHE B 186      -6.805 -32.626  -0.194  1.00 70.12           C  
ATOM   1416  O   PHE B 186      -5.817 -33.122   0.350  1.00 70.12           O  
ATOM   1417  CB  PHE B 186      -8.572 -32.994   1.541  1.00 70.12           C  
ATOM   1418  CG  PHE B 186      -9.467 -32.391   2.589  1.00 70.12           C  
ATOM   1419  CD1 PHE B 186      -8.928 -31.731   3.688  1.00 70.12           C  
ATOM   1420  CD2 PHE B 186     -10.848 -32.482   2.476  1.00 70.12           C  
ATOM   1421  CE1 PHE B 186      -9.756 -31.171   4.660  1.00 70.12           C  
ATOM   1422  CE2 PHE B 186     -11.680 -31.926   3.443  1.00 70.12           C  
ATOM   1423  CZ  PHE B 186     -11.132 -31.271   4.535  1.00 70.12           C  
ATOM   1424  N   LYS B 187      -7.090 -32.591  -1.423  1.00 76.80           N  
ATOM   1425  CA  LYS B 187      -6.063 -33.115  -2.319  1.00 76.80           C  
ATOM   1426  C   LYS B 187      -5.028 -32.045  -2.654  1.00 76.80           C  
ATOM   1427  O   LYS B 187      -5.303 -30.850  -2.535  1.00 76.80           O  
ATOM   1428  CB  LYS B 187      -6.697 -33.651  -3.604  1.00 76.80           C  
ATOM   1429  CG  LYS B 187      -7.230 -35.072  -3.486  1.00 76.80           C  
ATOM   1430  CD  LYS B 187      -7.787 -35.572  -4.811  1.00 76.80           C  
ATOM   1431  CE  LYS B 187      -8.388 -36.965  -4.677  1.00 76.80           C  
ATOM   1432  NZ  LYS B 187      -9.057 -37.404  -5.937  1.00 76.80           N  
ATOM   1433  N   GLU B 188      -3.861 -32.462  -2.912  1.00 83.40           N  
ATOM   1434  CA  GLU B 188      -2.803 -31.552  -3.342  1.00 83.40           C  
ATOM   1435  C   GLU B 188      -3.180 -30.839  -4.637  1.00 83.40           C  
ATOM   1436  O   GLU B 188      -3.802 -31.432  -5.520  1.00 83.40           O  
ATOM   1437  CB  GLU B 188      -1.485 -32.309  -3.523  1.00 83.40           C  
ATOM   1438  CG  GLU B 188      -0.869 -32.792  -2.218  1.00 83.40           C  
ATOM   1439  CD  GLU B 188       0.405 -33.598  -2.418  1.00 83.40           C  
ATOM   1440  OE1 GLU B 188       1.075 -33.932  -1.415  1.00 83.40           O  
ATOM   1441  OE2 GLU B 188       0.737 -33.895  -3.587  1.00 83.40           O  
ATOM   1442  N   ASP B 189      -2.908 -29.558  -4.680  1.00 86.64           N  
ATOM   1443  CA  ASP B 189      -3.189 -28.794  -5.891  1.00 86.64           C  
ATOM   1444  C   ASP B 189      -2.146 -29.071  -6.971  1.00 86.64           C  
ATOM   1445  O   ASP B 189      -1.166 -29.779  -6.728  1.00 86.64           O  
ATOM   1446  CB  ASP B 189      -3.240 -27.296  -5.581  1.00 86.64           C  
ATOM   1447  CG  ASP B 189      -1.959 -26.777  -4.951  1.00 86.64           C  
ATOM   1448  OD1 ASP B 189      -0.908 -26.766  -5.626  1.00 86.64           O  
ATOM   1449  OD2 ASP B 189      -2.002 -26.378  -3.767  1.00 86.64           O  
ATOM   1450  N   CYS B 190      -2.342 -28.548  -8.069  1.00 90.59           N  
ATOM   1451  CA  CYS B 190      -1.508 -28.865  -9.224  1.00 90.59           C  
ATOM   1452  C   CYS B 190      -0.103 -28.302  -9.052  1.00 90.59           C  
ATOM   1453  O   CYS B 190       0.871 -28.906  -9.507  1.00 90.59           O  
ATOM   1454  CB  CYS B 190      -2.135 -28.313 -10.505  1.00 90.59           C  
ATOM   1455  SG  CYS B 190      -3.618 -29.200 -11.030  1.00 90.59           S  
ATOM   1456  N   HIS B 191      -0.013 -27.154  -8.402  1.00 90.79           N  
ATOM   1457  CA  HIS B 191       1.312 -26.591  -8.158  1.00 90.79           C  
ATOM   1458  C   HIS B 191       2.146 -27.510  -7.273  1.00 90.79           C  
ATOM   1459  O   HIS B 191       3.321 -27.754  -7.556  1.00 90.79           O  
ATOM   1460  CB  HIS B 191       1.196 -25.207  -7.518  1.00 90.79           C  
ATOM   1461  CG  HIS B 191       0.997 -24.103  -8.507  1.00 90.79           C  
ATOM   1462  CD2 HIS B 191       0.530 -24.121  -9.777  1.00 90.79           C  
ATOM   1463  ND1 HIS B 191       1.297 -22.788  -8.224  1.00 90.79           N  
ATOM   1464  CE1 HIS B 191       1.021 -22.043  -9.282  1.00 90.79           C  
ATOM   1465  NE2 HIS B 191       0.554 -22.828 -10.238  1.00 90.79           N  
ATOM   1466  N   GLN B 192       1.567 -28.039  -6.280  1.00 89.03           N  
ATOM   1467  CA  GLN B 192       2.264 -28.963  -5.390  1.00 89.03           C  
ATOM   1468  C   GLN B 192       2.633 -30.253  -6.115  1.00 89.03           C  
ATOM   1469  O   GLN B 192       3.732 -30.780  -5.937  1.00 89.03           O  
ATOM   1470  CB  GLN B 192       1.407 -29.276  -4.163  1.00 89.03           C  
ATOM   1471  CG  GLN B 192       1.371 -28.152  -3.136  1.00 89.03           C  
ATOM   1472  CD  GLN B 192       0.427 -28.441  -1.983  1.00 89.03           C  
ATOM   1473  NE2 GLN B 192       0.493 -27.618  -0.942  1.00 89.03           N  
ATOM   1474  OE1 GLN B 192      -0.354 -29.396  -2.028  1.00 89.03           O  
ATOM   1475  N   LYS B 193       1.715 -30.711  -6.899  1.00 91.08           N  
ATOM   1476  CA  LYS B 193       1.960 -31.938  -7.652  1.00 91.08           C  
ATOM   1477  C   LYS B 193       3.105 -31.756  -8.643  1.00 91.08           C  
ATOM   1478  O   LYS B 193       3.912 -32.666  -8.842  1.00 91.08           O  
ATOM   1479  CB  LYS B 193       0.694 -32.377  -8.388  1.00 91.08           C  
ATOM   1480  CG  LYS B 193      -0.401 -32.910  -7.474  1.00 91.08           C  
ATOM   1481  CD  LYS B 193      -0.084 -34.317  -6.983  1.00 91.08           C  
ATOM   1482  CE  LYS B 193      -1.241 -34.907  -6.189  1.00 91.08           C  
ATOM   1483  NZ  LYS B 193      -0.970 -36.317  -5.779  1.00 91.08           N  
ATOM   1484  N   ILE B 194       3.150 -30.578  -9.228  1.00 92.07           N  
ATOM   1485  CA  ILE B 194       4.215 -30.273 -10.177  1.00 92.07           C  
ATOM   1486  C   ILE B 194       5.552 -30.196  -9.445  1.00 92.07           C  
ATOM   1487  O   ILE B 194       6.552 -30.753  -9.904  1.00 92.07           O  
ATOM   1488  CB  ILE B 194       3.939 -28.954 -10.931  1.00 92.07           C  
ATOM   1489  CG1 ILE B 194       2.755 -29.123 -11.890  1.00 92.07           C  
ATOM   1490  CG2 ILE B 194       5.190 -28.489 -11.683  1.00 92.07           C  
ATOM   1491  CD1 ILE B 194       2.261 -27.819 -12.502  1.00 92.07           C  
ATOM   1492  N   ASP B 195       5.561 -29.585  -8.351  1.00 92.18           N  
ATOM   1493  CA  ASP B 195       6.778 -29.515  -7.548  1.00 92.18           C  
ATOM   1494  C   ASP B 195       7.226 -30.907  -7.108  1.00 92.18           C  
ATOM   1495  O   ASP B 195       8.417 -31.223  -7.147  1.00 92.18           O  
ATOM   1496  CB  ASP B 195       6.564 -28.621  -6.325  1.00 92.18           C  
ATOM   1497  CG  ASP B 195       6.596 -27.140  -6.661  1.00 92.18           C  
ATOM   1498  OD1 ASP B 195       7.166 -26.765  -7.708  1.00 92.18           O  
ATOM   1499  OD2 ASP B 195       6.052 -26.341  -5.869  1.00 92.18           O  
ATOM   1500  N   ASP B 196       6.284 -31.697  -6.688  1.00 91.79           N  
ATOM   1501  CA  ASP B 196       6.605 -33.054  -6.253  1.00 91.79           C  
ATOM   1502  C   ASP B 196       7.171 -33.880  -7.406  1.00 91.79           C  
ATOM   1503  O   ASP B 196       8.078 -34.691  -7.208  1.00 91.79           O  
ATOM   1504  CB  ASP B 196       5.366 -33.740  -5.672  1.00 91.79           C  
ATOM   1505  CG  ASP B 196       5.685 -35.053  -4.982  1.00 91.79           C  
ATOM   1506  OD1 ASP B 196       6.683 -35.122  -4.233  1.00 91.79           O  
ATOM   1507  OD2 ASP B 196       4.933 -36.030  -5.191  1.00 91.79           O  
ATOM   1508  N   LEU B 197       6.687 -33.677  -8.550  1.00 90.84           N  
ATOM   1509  CA  LEU B 197       7.152 -34.401  -9.729  1.00 90.84           C  
ATOM   1510  C   LEU B 197       8.621 -34.101 -10.005  1.00 90.84           C  
ATOM   1511  O   LEU B 197       9.385 -34.999 -10.362  1.00 90.84           O  
ATOM   1512  CB  LEU B 197       6.305 -34.034 -10.951  1.00 90.84           C  
ATOM   1513  CG  LEU B 197       6.571 -34.838 -12.225  1.00 90.84           C  
ATOM   1514  CD1 LEU B 197       6.060 -36.267 -12.067  1.00 90.84           C  
ATOM   1515  CD2 LEU B 197       5.924 -34.163 -13.429  1.00 90.84           C  
ATOM   1516  N   PHE B 198       9.067 -32.847  -9.750  1.00 90.97           N  
ATOM   1517  CA  PHE B 198      10.413 -32.426 -10.124  1.00 90.97           C  
ATOM   1518  C   PHE B 198      11.334 -32.418  -8.911  1.00 90.97           C  
ATOM   1519  O   PHE B 198      12.530 -32.143  -9.035  1.00 90.97           O  
ATOM   1520  CB  PHE B 198      10.382 -31.036 -10.769  1.00 90.97           C  
ATOM   1521  CG  PHE B 198       9.878 -31.037 -12.186  1.00 90.97           C  
ATOM   1522  CD1 PHE B 198      10.714 -31.396 -13.236  1.00 90.97           C  
ATOM   1523  CD2 PHE B 198       8.567 -30.678 -12.470  1.00 90.97           C  
ATOM   1524  CE1 PHE B 198      10.250 -31.396 -14.550  1.00 90.97           C  
ATOM   1525  CE2 PHE B 198       8.095 -30.676 -13.780  1.00 90.97           C  
ATOM   1526  CZ  PHE B 198       8.939 -31.035 -14.819  1.00 90.97           C  
ATOM   1527  N   SER B 199      10.779 -32.652  -7.735  1.00 87.77           N  
ATOM   1528  CA  SER B 199      11.623 -32.736  -6.548  1.00 87.77           C  
ATOM   1529  C   SER B 199      11.600 -34.138  -5.950  1.00 87.77           C  
ATOM   1530  O   SER B 199      12.606 -34.849  -5.983  1.00 87.77           O  
ATOM   1531  CB  SER B 199      11.174 -31.717  -5.499  1.00 87.77           C  
ATOM   1532  OG  SER B 199       9.825 -31.937  -5.130  1.00 87.77           O  
ATOM   1533  N   GLY B 200      10.416 -34.706  -5.588  1.00 86.31           N  
ATOM   1534  CA  GLY B 200      10.288 -36.006  -4.948  1.00 86.31           C  
ATOM   1535  C   GLY B 200      10.201 -37.151  -5.938  1.00 86.31           C  
ATOM   1536  O   GLY B 200      10.619 -38.272  -5.636  1.00 86.31           O  
ATOM   1537  N   LYS B 201       9.647 -36.941  -7.082  1.00 89.14           N  
ATOM   1538  CA  LYS B 201       9.428 -38.005  -8.057  1.00 89.14           C  
ATOM   1539  C   LYS B 201      10.303 -37.807  -9.293  1.00 89.14           C  
ATOM   1540  O   LYS B 201       9.957 -38.265 -10.384  1.00 89.14           O  
ATOM   1541  CB  LYS B 201       7.955 -38.068  -8.462  1.00 89.14           C  
ATOM   1542  CG  LYS B 201       7.018 -38.459  -7.330  1.00 89.14           C  
ATOM   1543  CD  LYS B 201       5.582 -38.605  -7.817  1.00 89.14           C  
ATOM   1544  CE  LYS B 201       4.643 -38.994  -6.683  1.00 89.14           C  
ATOM   1545  NZ  LYS B 201       3.230 -39.116  -7.151  1.00 89.14           N  
ATOM   1546  N   LEU B 202      11.417 -37.176  -9.148  1.00 89.35           N  
ATOM   1547  CA  LEU B 202      12.337 -36.903 -10.246  1.00 89.35           C  
ATOM   1548  C   LEU B 202      12.867 -38.200 -10.846  1.00 89.35           C  
ATOM   1549  O   LEU B 202      13.209 -38.247 -12.031  1.00 89.35           O  
ATOM   1550  CB  LEU B 202      13.504 -36.035  -9.765  1.00 89.35           C  
ATOM   1551  CG  LEU B 202      14.393 -35.430 -10.852  1.00 89.35           C  
ATOM   1552  CD1 LEU B 202      13.598 -34.436 -11.693  1.00 89.35           C  
ATOM   1553  CD2 LEU B 202      15.613 -34.757 -10.233  1.00 89.35           C  
ATOM   1554  N   TYR B 203      12.864 -39.248 -10.045  1.00 89.86           N  
ATOM   1555  CA  TYR B 203      13.353 -40.540 -10.515  1.00 89.86           C  
ATOM   1556  C   TYR B 203      12.481 -41.075 -11.644  1.00 89.86           C  
ATOM   1557  O   TYR B 203      12.980 -41.712 -12.574  1.00 89.86           O  
ATOM   1558  CB  TYR B 203      13.396 -41.550  -9.365  1.00 89.86           C  
ATOM   1559  CG  TYR B 203      12.053 -42.158  -9.040  1.00 89.86           C  
ATOM   1560  CD1 TYR B 203      11.278 -41.664  -7.992  1.00 89.86           C  
ATOM   1561  CD2 TYR B 203      11.556 -43.225  -9.779  1.00 89.86           C  
ATOM   1562  CE1 TYR B 203      10.041 -42.223  -7.688  1.00 89.86           C  
ATOM   1563  CE2 TYR B 203      10.319 -43.791  -9.484  1.00 89.86           C  
ATOM   1564  CZ  TYR B 203       9.570 -43.284  -8.439  1.00 89.86           C  
ATOM   1565  OH  TYR B 203       8.346 -43.840  -8.142  1.00 89.86           O  
ATOM   1566  N   LEU B 204      11.279 -40.769 -11.636  1.00 89.94           N  
ATOM   1567  CA  LEU B 204      10.393 -41.210 -12.708  1.00 89.94           C  
ATOM   1568  C   LEU B 204      10.797 -40.585 -14.039  1.00 89.94           C  
ATOM   1569  O   LEU B 204      10.841 -41.270 -15.063  1.00 89.94           O  
ATOM   1570  CB  LEU B 204       8.940 -40.854 -12.383  1.00 89.94           C  
ATOM   1571  CG  LEU B 204       8.319 -41.570 -11.183  1.00 89.94           C  
ATOM   1572  CD1 LEU B 204       6.912 -41.042 -10.921  1.00 89.94           C  
ATOM   1573  CD2 LEU B 204       8.296 -43.078 -11.413  1.00 89.94           C  
ATOM   1574  N   ILE B 205      11.130 -39.348 -14.021  1.00 89.09           N  
ATOM   1575  CA  ILE B 205      11.592 -38.646 -15.213  1.00 89.09           C  
ATOM   1576  C   ILE B 205      12.946 -39.204 -15.648  1.00 89.09           C  
ATOM   1577  O   ILE B 205      13.191 -39.393 -16.843  1.00 89.09           O  
ATOM   1578  CB  ILE B 205      11.694 -37.123 -14.969  1.00 89.09           C  
ATOM   1579  CG1 ILE B 205      10.319 -36.546 -14.617  1.00 89.09           C  
ATOM   1580  CG2 ILE B 205      12.287 -36.419 -16.193  1.00 89.09           C  
ATOM   1581  CD1 ILE B 205      10.350 -35.081 -14.204  1.00 89.09           C  
ATOM   1582  N   GLY B 206      13.732 -39.478 -14.641  1.00 89.45           N  
ATOM   1583  CA  GLY B 206      15.017 -40.091 -14.936  1.00 89.45           C  
ATOM   1584  C   GLY B 206      14.892 -41.453 -15.591  1.00 89.45           C  
ATOM   1585  O   GLY B 206      15.583 -41.742 -16.571  1.00 89.45           O  
ATOM   1586  N   ILE B 207      13.969 -42.276 -15.107  1.00 91.74           N  
ATOM   1587  CA  ILE B 207      13.746 -43.603 -15.669  1.00 91.74           C  
ATOM   1588  C   ILE B 207      13.256 -43.477 -17.110  1.00 91.74           C  
ATOM   1589  O   ILE B 207      13.748 -44.173 -18.003  1.00 91.74           O  
ATOM   1590  CB  ILE B 207      12.733 -44.411 -14.828  1.00 91.74           C  
ATOM   1591  CG1 ILE B 207      13.358 -44.821 -13.490  1.00 91.74           C  
ATOM   1592  CG2 ILE B 207      12.244 -45.638 -15.603  1.00 91.74           C  
ATOM   1593  CD1 ILE B 207      12.372 -45.447 -12.512  1.00 91.74           C  
ATOM   1594  N   ALA B 208      12.373 -42.577 -17.354  1.00 90.55           N  
ATOM   1595  CA  ALA B 208      11.866 -42.362 -18.707  1.00 90.55           C  
ATOM   1596  C   ALA B 208      12.979 -41.900 -19.643  1.00 90.55           C  
ATOM   1597  O   ALA B 208      13.072 -42.362 -20.783  1.00 90.55           O  
ATOM   1598  CB  ALA B 208      10.729 -41.344 -18.695  1.00 90.55           C  
ATOM   1599  N   ALA B 209      13.813 -41.024 -19.131  1.00 89.87           N  
ATOM   1600  CA  ALA B 209      14.930 -40.522 -19.926  1.00 89.87           C  
ATOM   1601  C   ALA B 209      15.906 -41.644 -20.272  1.00 89.87           C  
ATOM   1602  O   ALA B 209      16.384 -41.731 -21.405  1.00 89.87           O  
ATOM   1603  CB  ALA B 209      15.652 -39.403 -19.181  1.00 89.87           C  
ATOM   1604  N   ILE B 210      16.172 -42.510 -19.372  1.00 91.66           N  
ATOM   1605  CA  ILE B 210      17.092 -43.621 -19.583  1.00 91.66           C  
ATOM   1606  C   ILE B 210      16.491 -44.607 -20.582  1.00 91.66           C  
ATOM   1607  O   ILE B 210      17.190 -45.110 -21.466  1.00 91.66           O  
ATOM   1608  CB  ILE B 210      17.426 -44.339 -18.256  1.00 91.66           C  
ATOM   1609  CG1 ILE B 210      18.303 -43.445 -17.371  1.00 91.66           C  
ATOM   1610  CG2 ILE B 210      18.111 -45.683 -18.526  1.00 91.66           C  
ATOM   1611  CD1 ILE B 210      18.515 -43.986 -15.964  1.00 91.66           C  
ATOM   1612  N   VAL B 211      15.187 -44.874 -20.498  1.00 91.72           N  
ATOM   1613  CA  VAL B 211      14.515 -45.772 -21.431  1.00 91.72           C  
ATOM   1614  C   VAL B 211      14.642 -45.230 -22.852  1.00 91.72           C  
ATOM   1615  O   VAL B 211      15.002 -45.966 -23.774  1.00 91.72           O  
ATOM   1616  CB  VAL B 211      13.026 -45.961 -21.063  1.00 91.72           C  
ATOM   1617  CG1 VAL B 211      12.269 -46.633 -22.207  1.00 91.72           C  
ATOM   1618  CG2 VAL B 211      12.893 -46.775 -19.777  1.00 91.72           C  
ATOM   1619  N   VAL B 212      14.437 -43.946 -22.972  1.00 89.24           N  
ATOM   1620  CA  VAL B 212      14.549 -43.321 -24.286  1.00 89.24           C  
ATOM   1621  C   VAL B 212      15.990 -43.416 -24.783  1.00 89.24           C  
ATOM   1622  O   VAL B 212      16.231 -43.711 -25.955  1.00 89.24           O  
ATOM   1623  CB  VAL B 212      14.093 -41.845 -24.253  1.00 89.24           C  
ATOM   1624  CG1 VAL B 212      14.452 -41.139 -25.559  1.00 89.24           C  
ATOM   1625  CG2 VAL B 212      12.591 -41.757 -23.989  1.00 89.24           C  
ATOM   1626  N   ALA B 213      16.913 -43.270 -23.897  1.00 90.19           N  
ATOM   1627  CA  ALA B 213      18.327 -43.348 -24.257  1.00 90.19           C  
ATOM   1628  C   ALA B 213      18.701 -44.757 -24.708  1.00 90.19           C  
ATOM   1629  O   ALA B 213      19.416 -44.930 -25.699  1.00 90.19           O  
ATOM   1630  CB  ALA B 213      19.200 -42.920 -23.081  1.00 90.19           C  
ATOM   1631  N   VAL B 214      18.201 -45.753 -24.054  1.00 90.99           N  
ATOM   1632  CA  VAL B 214      18.499 -47.144 -24.380  1.00 90.99           C  
ATOM   1633  C   VAL B 214      17.905 -47.494 -25.743  1.00 90.99           C  
ATOM   1634  O   VAL B 214      18.555 -48.152 -26.560  1.00 90.99           O  
ATOM   1635  CB  VAL B 214      17.960 -48.109 -23.301  1.00 90.99           C  
ATOM   1636  CG1 VAL B 214      18.040 -49.557 -23.781  1.00 90.99           C  
ATOM   1637  CG2 VAL B 214      18.732 -47.932 -21.994  1.00 90.99           C  
ATOM   1638  N   ILE B 215      16.718 -47.022 -26.027  1.00 87.39           N  
ATOM   1639  CA  ILE B 215      16.081 -47.266 -27.317  1.00 87.39           C  
ATOM   1640  C   ILE B 215      16.888 -46.596 -28.426  1.00 87.39           C  
ATOM   1641  O   ILE B 215      17.071 -47.170 -29.502  1.00 87.39           O  
ATOM   1642  CB  ILE B 215      14.622 -46.756 -27.333  1.00 87.39           C  
ATOM   1643  CG1 ILE B 215      13.758 -47.580 -26.369  1.00 87.39           C  
ATOM   1644  CG2 ILE B 215      14.051 -46.798 -28.752  1.00 87.39           C  
ATOM   1645  CD1 ILE B 215      12.372 -46.996 -26.129  1.00 87.39           C  
ATOM   1646  N   MET B 216      17.418 -45.445 -28.107  1.00 88.62           N  
ATOM   1647  CA  MET B 216      18.213 -44.725 -29.098  1.00 88.62           C  
ATOM   1648  C   MET B 216      19.513 -45.465 -29.395  1.00 88.62           C  
ATOM   1649  O   MET B 216      19.917 -45.579 -30.554  1.00 88.62           O  
ATOM   1650  CB  MET B 216      18.518 -43.306 -28.617  1.00 88.62           C  
ATOM   1651  CG  MET B 216      17.336 -42.355 -28.727  1.00 88.62           C  
ATOM   1652  SD  MET B 216      17.763 -40.643 -28.220  1.00 88.62           S  
ATOM   1653  CE  MET B 216      16.274 -39.766 -28.773  1.00 88.62           C  
ATOM   1654  N   ILE B 217      20.144 -45.994 -28.415  1.00 89.50           N  
ATOM   1655  CA  ILE B 217      21.389 -46.733 -28.582  1.00 89.50           C  
ATOM   1656  C   ILE B 217      21.129 -48.013 -29.374  1.00 89.50           C  
ATOM   1657  O   ILE B 217      21.895 -48.359 -30.275  1.00 89.50           O  
ATOM   1658  CB  ILE B 217      22.034 -47.069 -27.219  1.00 89.50           C  
ATOM   1659  CG1 ILE B 217      22.523 -45.790 -26.528  1.00 89.50           C  
ATOM   1660  CG2 ILE B 217      23.183 -48.068 -27.395  1.00 89.50           C  
ATOM   1661  CD1 ILE B 217      22.988 -46.000 -25.094  1.00 89.50           C  
ATOM   1662  N   PHE B 218      20.072 -48.618 -29.019  1.00 88.92           N  
ATOM   1663  CA  PHE B 218      19.702 -49.831 -29.738  1.00 88.92           C  
ATOM   1664  C   PHE B 218      19.481 -49.538 -31.217  1.00 88.92           C  
ATOM   1665  O   PHE B 218      19.957 -50.278 -32.080  1.00 88.92           O  
ATOM   1666  CB  PHE B 218      18.440 -50.453 -29.131  1.00 88.92           C  
ATOM   1667  CG  PHE B 218      18.170 -51.858 -29.599  1.00 88.92           C  
ATOM   1668  CD1 PHE B 218      17.199 -52.112 -30.559  1.00 88.92           C  
ATOM   1669  CD2 PHE B 218      18.891 -52.926 -29.078  1.00 88.92           C  
ATOM   1670  CE1 PHE B 218      16.947 -53.410 -30.995  1.00 88.92           C  
ATOM   1671  CE2 PHE B 218      18.644 -54.227 -29.508  1.00 88.92           C  
ATOM   1672  CZ  PHE B 218      17.673 -54.467 -30.465  1.00 88.92           C  
ATOM   1673  N   GLU B 219      18.803 -48.454 -31.494  1.00 85.74           N  
ATOM   1674  CA  GLU B 219      18.556 -48.068 -32.881  1.00 85.74           C  
ATOM   1675  C   GLU B 219      19.856 -47.708 -33.593  1.00 85.74           C  
ATOM   1676  O   GLU B 219      20.022 -48.001 -34.780  1.00 85.74           O  
ATOM   1677  CB  GLU B 219      17.578 -46.893 -32.944  1.00 85.74           C  
ATOM   1678  CG  GLU B 219      16.140 -47.271 -32.621  1.00 85.74           C  
ATOM   1679  CD  GLU B 219      15.181 -46.092 -32.680  1.00 85.74           C  
ATOM   1680  OE1 GLU B 219      13.953 -46.312 -32.778  1.00 85.74           O  
ATOM   1681  OE2 GLU B 219      15.663 -44.939 -32.629  1.00 85.74           O  
ATOM   1682  N   MET B 220      20.769 -47.116 -32.878  1.00 86.99           N  
ATOM   1683  CA  MET B 220      22.067 -46.777 -33.454  1.00 86.99           C  
ATOM   1684  C   MET B 220      22.846 -48.037 -33.818  1.00 86.99           C  
ATOM   1685  O   MET B 220      23.408 -48.131 -34.910  1.00 86.99           O  
ATOM   1686  CB  MET B 220      22.881 -45.922 -32.481  1.00 86.99           C  
ATOM   1687  CG  MET B 220      22.418 -44.477 -32.401  1.00 86.99           C  
ATOM   1688  SD  MET B 220      23.526 -43.440 -31.368  1.00 86.99           S  
ATOM   1689  CE  MET B 220      23.008 -43.971 -29.713  1.00 86.99           C  
ATOM   1690  N   ILE B 221      22.761 -49.017 -32.993  1.00 87.00           N  
ATOM   1691  CA  ILE B 221      23.483 -50.266 -33.213  1.00 87.00           C  
ATOM   1692  C   ILE B 221      22.879 -51.007 -34.404  1.00 87.00           C  
ATOM   1693  O   ILE B 221      23.602 -51.447 -35.302  1.00 87.00           O  
ATOM   1694  CB  ILE B 221      23.458 -51.163 -31.955  1.00 87.00           C  
ATOM   1695  CG1 ILE B 221      24.269 -50.519 -30.824  1.00 87.00           C  
ATOM   1696  CG2 ILE B 221      23.987 -52.563 -32.280  1.00 87.00           C  
ATOM   1697  CD1 ILE B 221      24.148 -51.238 -29.488  1.00 87.00           C  
ATOM   1698  N   LEU B 222      21.570 -51.037 -34.437  1.00 84.39           N  
ATOM   1699  CA  LEU B 222      20.904 -51.752 -35.520  1.00 84.39           C  
ATOM   1700  C   LEU B 222      21.141 -51.060 -36.857  1.00 84.39           C  
ATOM   1701  O   LEU B 222      21.321 -51.722 -37.881  1.00 84.39           O  
ATOM   1702  CB  LEU B 222      19.401 -51.860 -35.247  1.00 84.39           C  
ATOM   1703  CG  LEU B 222      18.983 -52.802 -34.117  1.00 84.39           C  
ATOM   1704  CD1 LEU B 222      17.467 -52.786 -33.947  1.00 84.39           C  
ATOM   1705  CD2 LEU B 222      19.481 -54.217 -34.387  1.00 84.39           C  
ATOM   1706  N   SER B 223      21.105 -49.734 -36.820  1.00 83.10           N  
ATOM   1707  CA  SER B 223      21.350 -48.982 -38.047  1.00 83.10           C  
ATOM   1708  C   SER B 223      22.774 -49.193 -38.551  1.00 83.10           C  
ATOM   1709  O   SER B 223      22.998 -49.330 -39.755  1.00 83.10           O  
ATOM   1710  CB  SER B 223      21.094 -47.491 -37.821  1.00 83.10           C  
ATOM   1711  OG  SER B 223      19.710 -47.239 -37.653  1.00 83.10           O  
ATOM   1712  N   MET B 224      23.714 -49.312 -37.706  1.00 82.95           N  
ATOM   1713  CA  MET B 224      25.105 -49.533 -38.091  1.00 82.95           C  
ATOM   1714  C   MET B 224      25.307 -50.954 -38.606  1.00 82.95           C  
ATOM   1715  O   MET B 224      26.018 -51.167 -39.591  1.00 82.95           O  
ATOM   1716  CB  MET B 224      26.039 -49.267 -36.909  1.00 82.95           C  
ATOM   1717  CG  MET B 224      27.032 -48.142 -37.154  1.00 82.95           C  
ATOM   1718  SD  MET B 224      28.773 -48.685 -36.954  1.00 82.95           S  
ATOM   1719  CE  MET B 224      29.638 -47.248 -37.646  1.00 82.95           C  
ATOM   1720  N   VAL B 225      24.693 -51.932 -37.992  1.00 82.39           N  
ATOM   1721  CA  VAL B 225      24.805 -53.322 -38.423  1.00 82.39           C  
ATOM   1722  C   VAL B 225      24.196 -53.481 -39.814  1.00 82.39           C  
ATOM   1723  O   VAL B 225      24.753 -54.179 -40.666  1.00 82.39           O  
ATOM   1724  CB  VAL B 225      24.118 -54.282 -37.427  1.00 82.39           C  
ATOM   1725  CG1 VAL B 225      24.043 -55.695 -38.002  1.00 82.39           C  
ATOM   1726  CG2 VAL B 225      24.858 -54.284 -36.091  1.00 82.39           C  
ATOM   1727  N   LEU B 226      23.125 -52.801 -40.004  1.00 80.64           N  
ATOM   1728  CA  LEU B 226      22.479 -52.865 -41.309  1.00 80.64           C  
ATOM   1729  C   LEU B 226      23.325 -52.170 -42.370  1.00 80.64           C  
ATOM   1730  O   LEU B 226      23.466 -52.675 -43.486  1.00 80.64           O  
ATOM   1731  CB  LEU B 226      21.088 -52.225 -41.250  1.00 80.64           C  
ATOM   1732  CG  LEU B 226      20.254 -52.297 -42.530  1.00 80.64           C  
ATOM   1733  CD1 LEU B 226      19.965 -53.750 -42.893  1.00 80.64           C  
ATOM   1734  CD2 LEU B 226      18.958 -51.512 -42.368  1.00 80.64           C  
ATOM   1735  N   CYS B 227      23.838 -51.055 -42.000  1.00 79.78           N  
ATOM   1736  CA  CYS B 227      24.697 -50.321 -42.923  1.00 79.78           C  
ATOM   1737  C   CYS B 227      25.910 -51.154 -43.318  1.00 79.78           C  
ATOM   1738  O   CYS B 227      26.261 -51.225 -44.498  1.00 79.78           O  
ATOM   1739  CB  CYS B 227      25.153 -49.003 -42.297  1.00 79.78           C  
ATOM   1740  SG  CYS B 227      25.947 -47.878 -43.467  1.00 79.78           S  
ATOM   1741  N   CYS B 228      26.486 -51.841 -42.390  1.00 77.71           N  
ATOM   1742  CA  CYS B 228      27.656 -52.673 -42.649  1.00 77.71           C  
ATOM   1743  C   CYS B 228      27.276 -53.915 -43.448  1.00 77.71           C  
ATOM   1744  O   CYS B 228      28.034 -54.357 -44.313  1.00 77.71           O  
ATOM   1745  CB  CYS B 228      28.322 -53.084 -41.336  1.00 77.71           C  
ATOM   1746  SG  CYS B 228      29.133 -51.721 -40.473  1.00 77.71           S  
ATOM   1747  N   GLY B 229      26.157 -54.400 -43.124  1.00 77.40           N  
ATOM   1748  CA  GLY B 229      25.684 -55.550 -43.877  1.00 77.40           C  
ATOM   1749  C   GLY B 229      25.434 -55.245 -45.342  1.00 77.40           C  
ATOM   1750  O   GLY B 229      25.781 -56.042 -46.216  1.00 77.40           O  
ATOM   1751  N   ILE B 230      24.921 -54.108 -45.613  1.00 76.54           N  
ATOM   1752  CA  ILE B 230      24.655 -53.687 -46.984  1.00 76.54           C  
ATOM   1753  C   ILE B 230      25.973 -53.416 -47.705  1.00 76.54           C  
ATOM   1754  O   ILE B 230      26.134 -53.778 -48.874  1.00 76.54           O  
ATOM   1755  CB  ILE B 230      23.754 -52.432 -47.024  1.00 76.54           C  
ATOM   1756  CG1 ILE B 230      22.370 -52.749 -46.445  1.00 76.54           C  
ATOM   1757  CG2 ILE B 230      23.639 -51.895 -48.454  1.00 76.54           C  
ATOM   1758  CD1 ILE B 230      21.516 -51.519 -46.173  1.00 76.54           C  
ATOM   1759  N   ARG B 231      26.886 -52.833 -47.008  1.00 74.43           N  
ATOM   1760  CA  ARG B 231      28.179 -52.520 -47.608  1.00 74.43           C  
ATOM   1761  C   ARG B 231      28.936 -53.794 -47.971  1.00 74.43           C  
ATOM   1762  O   ARG B 231      29.565 -53.868 -49.029  1.00 74.43           O  
ATOM   1763  CB  ARG B 231      29.019 -51.662 -46.661  1.00 74.43           C  
ATOM   1764  CG  ARG B 231      30.243 -51.041 -47.314  1.00 74.43           C  
ATOM   1765  CD  ARG B 231      31.006 -50.145 -46.347  1.00 74.43           C  
ATOM   1766  NE  ARG B 231      32.451 -50.282 -46.512  1.00 74.43           N  
ATOM   1767  CZ  ARG B 231      33.359 -49.693 -45.740  1.00 74.43           C  
ATOM   1768  NH1 ARG B 231      32.990 -48.913 -44.730  1.00 74.43           N  
ATOM   1769  NH2 ARG B 231      34.649 -49.886 -45.979  1.00 74.43           N  
ATOM   1770  N   ASN B 232      28.804 -54.723 -47.045  1.00 72.50           N  
ATOM   1771  CA  ASN B 232      29.518 -55.973 -47.279  1.00 72.50           C  
ATOM   1772  C   ASN B 232      28.859 -56.796 -48.382  1.00 72.50           C  
ATOM   1773  O   ASN B 232      29.528 -57.575 -49.065  1.00 72.50           O  
ATOM   1774  CB  ASN B 232      29.607 -56.790 -45.989  1.00 72.50           C  
ATOM   1775  CG  ASN B 232      30.881 -56.520 -45.212  1.00 72.50           C  
ATOM   1776  ND2 ASN B 232      30.966 -57.059 -44.002  1.00 72.50           N  
ATOM   1777  OD1 ASN B 232      31.783 -55.830 -45.697  1.00 72.50           O  
ATOM   1778  N   SER B 233      27.585 -56.657 -48.419  1.00 64.70           N  
ATOM   1779  CA  SER B 233      26.920 -57.409 -49.478  1.00 64.70           C  
ATOM   1780  C   SER B 233      27.177 -56.784 -50.845  1.00 64.70           C  
ATOM   1781  O   SER B 233      27.083 -57.462 -51.870  1.00 64.70           O  
ATOM   1782  CB  SER B 233      25.414 -57.485 -49.219  1.00 64.70           C  
ATOM   1783  OG  SER B 233      24.830 -56.194 -49.270  1.00 64.70           O  
ATOM   1784  N   SER B 234      27.307 -55.439 -50.846  1.00 56.77           N  
ATOM   1785  CA  SER B 234      27.565 -54.817 -52.140  1.00 56.77           C  
ATOM   1786  C   SER B 234      28.975 -55.128 -52.631  1.00 56.77           C  
ATOM   1787  O   SER B 234      29.263 -55.010 -53.825  1.00 56.77           O  
ATOM   1788  CB  SER B 234      27.368 -53.303 -52.056  1.00 56.77           C  
ATOM   1789  OG  SER B 234      28.550 -52.666 -51.601  1.00 56.77           O  
ATOM   1790  N   VAL B 235      29.899 -55.340 -51.737  1.00 51.40           N  
ATOM   1791  CA  VAL B 235      31.255 -55.618 -52.194  1.00 51.40           C  
ATOM   1792  C   VAL B 235      31.343 -57.052 -52.713  1.00 51.40           C  
ATOM   1793  O   VAL B 235      32.104 -57.339 -53.640  1.00 51.40           O  
ATOM   1794  CB  VAL B 235      32.292 -55.395 -51.070  1.00 51.40           C  
ATOM   1795  CG1 VAL B 235      33.698 -55.746 -51.553  1.00 51.40           C  
ATOM   1796  CG2 VAL B 235      32.238 -53.950 -50.576  1.00 51.40           C  
ATOM   1797  N   TYR B 236      30.549 -57.974 -52.186  1.00 39.04           N  
ATOM   1798  CA  TYR B 236      30.667 -59.281 -52.823  1.00 39.04           C  
ATOM   1799  C   TYR B 236      29.702 -59.405 -53.996  1.00 39.04           C  
ATOM   1800  O   TYR B 236      28.601 -58.850 -53.963  1.00 39.04           O  
ATOM   1801  CB  TYR B 236      30.403 -60.398 -51.809  1.00 39.04           C  
ATOM   1802  CG  TYR B 236      31.505 -60.567 -50.792  1.00 39.04           C  
ATOM   1803  CD1 TYR B 236      32.685 -61.234 -51.118  1.00 39.04           C  
ATOM   1804  CD2 TYR B 236      31.370 -60.062 -49.504  1.00 39.04           C  
ATOM   1805  CE1 TYR B 236      33.703 -61.393 -50.184  1.00 39.04           C  
ATOM   1806  CE2 TYR B 236      32.381 -60.217 -48.561  1.00 39.04           C  
ATOM   1807  CZ  TYR B 236      33.542 -60.882 -48.909  1.00 39.04           C  
ATOM   1808  OH  TYR B 236      34.546 -61.037 -47.980  1.00 39.04           O  
TER   
ATOM   1809  N   CYS C   1      -1.515 -10.134   2.164  1.00 90.92           N  
ATOM   1810  CA  CYS C   1      -1.082  -9.111   3.109  1.00 90.92           C  
ATOM   1811  C   CYS C   1      -2.012  -9.055   4.315  1.00 90.92           C  
ATOM   1812  O   CYS C   1      -1.651  -8.505   5.357  1.00 90.92           O  
ATOM   1813  CB  CYS C   1      -1.028  -7.742   2.431  1.00 90.92           C  
ATOM   1814  SG  CYS C   1       0.509  -7.436   1.534  1.00 90.92           S  
ATOM   1815  N   VAL C   2      -3.196  -9.656   4.214  1.00 95.17           N  
ATOM   1816  CA  VAL C   2      -4.217  -9.488   5.241  1.00 95.17           C  
ATOM   1817  C   VAL C   2      -3.819 -10.259   6.498  1.00 95.17           C  
ATOM   1818  O   VAL C   2      -4.237  -9.912   7.605  1.00 95.17           O  
ATOM   1819  CB  VAL C   2      -5.604  -9.956   4.746  1.00 95.17           C  
ATOM   1820  CG1 VAL C   2      -6.167  -8.980   3.714  1.00 95.17           C  
ATOM   1821  CG2 VAL C   2      -5.513 -11.364   4.160  1.00 95.17           C  
ATOM   1822  N   ILE C   3      -2.967 -11.234   6.346  1.00 95.20           N  
ATOM   1823  CA  ILE C   3      -2.530 -12.050   7.474  1.00 95.20           C  
ATOM   1824  C   ILE C   3      -1.647 -11.218   8.402  1.00 95.20           C  
ATOM   1825  O   ILE C   3      -1.398 -11.607   9.545  1.00 95.20           O  
ATOM   1826  CB  ILE C   3      -1.770 -13.309   6.999  1.00 95.20           C  
ATOM   1827  CG1 ILE C   3      -1.762 -14.376   8.100  1.00 95.20           C  
ATOM   1828  CG2 ILE C   3      -0.343 -12.950   6.574  1.00 95.20           C  
ATOM   1829  CD1 ILE C   3      -1.716 -15.805   7.578  1.00 95.20           C  
ATOM   1830  N   CYS C   4      -1.166 -10.145   7.934  1.00 96.16           N  
ATOM   1831  CA  CYS C   4      -0.335  -9.249   8.730  1.00 96.16           C  
ATOM   1832  C   CYS C   4      -1.169  -8.507   9.767  1.00 96.16           C  
ATOM   1833  O   CYS C   4      -0.624  -7.893  10.686  1.00 96.16           O  
ATOM   1834  CB  CYS C   4       0.386  -8.246   7.830  1.00 96.16           C  
ATOM   1835  SG  CYS C   4       1.538  -9.008   6.666  1.00 96.16           S  
ATOM   1836  N   ASP C   5      -2.418  -8.458   9.704  1.00 96.01           N  
ATOM   1837  CA  ASP C   5      -3.329  -7.903  10.699  1.00 96.01           C  
ATOM   1838  C   ASP C   5      -3.585  -8.902  11.827  1.00 96.01           C  
ATOM   1839  O   ASP C   5      -4.093  -9.999  11.587  1.00 96.01           O  
ATOM   1840  CB  ASP C   5      -4.652  -7.495  10.048  1.00 96.01           C  
ATOM   1841  CG  ASP C   5      -5.533  -6.664  10.964  1.00 96.01           C  
ATOM   1842  OD1 ASP C   5      -5.423  -6.798  12.202  1.00 96.01           O  
ATOM   1843  OD2 ASP C   5      -6.346  -5.869  10.443  1.00 96.01           O  
ATOM   1844  N   PRO C   6      -3.293  -8.510  13.028  1.00 95.13           N  
ATOM   1845  CA  PRO C   6      -3.500  -9.418  14.159  1.00 95.13           C  
ATOM   1846  C   PRO C   6      -4.953  -9.865  14.299  1.00 95.13           C  
ATOM   1847  O   PRO C   6      -5.219 -10.974  14.771  1.00 95.13           O  
ATOM   1848  CB  PRO C   6      -3.067  -8.581  15.366  1.00 95.13           C  
ATOM   1849  CG  PRO C   6      -2.155  -7.540  14.802  1.00 95.13           C  
ATOM   1850  CD  PRO C   6      -2.581  -7.247  13.391  1.00 95.13           C  
ATOM   1851  N   SER C   7      -5.893  -9.035  13.976  1.00 96.46           N  
ATOM   1852  CA  SER C   7      -7.305  -9.390  14.068  1.00 96.46           C  
ATOM   1853  C   SER C   7      -7.636 -10.578  13.170  1.00 96.46           C  
ATOM   1854  O   SER C   7      -8.465 -11.418  13.524  1.00 96.46           O  
ATOM   1855  CB  SER C   7      -8.185  -8.196  13.693  1.00 96.46           C  
ATOM   1856  OG  SER C   7      -7.941  -7.101  14.558  1.00 96.46           O  
ATOM   1857  N   VAL C   8      -6.991 -10.647  12.041  1.00 96.77           N  
ATOM   1858  CA  VAL C   8      -7.216 -11.749  11.110  1.00 96.77           C  
ATOM   1859  C   VAL C   8      -6.651 -13.042  11.692  1.00 96.77           C  
ATOM   1860  O   VAL C   8      -7.304 -14.088  11.648  1.00 96.77           O  
ATOM   1861  CB  VAL C   8      -6.584 -11.464   9.730  1.00 96.77           C  
ATOM   1862  CG1 VAL C   8      -6.659 -12.700   8.836  1.00 96.77           C  
ATOM   1863  CG2 VAL C   8      -7.273 -10.276   9.063  1.00 96.77           C  
ATOM   1864  N   VAL C   9      -5.498 -12.983  12.274  1.00 95.99           N  
ATOM   1865  CA  VAL C   9      -4.861 -14.142  12.890  1.00 95.99           C  
ATOM   1866  C   VAL C   9      -5.730 -14.664  14.031  1.00 95.99           C  
ATOM   1867  O   VAL C   9      -5.945 -15.873  14.154  1.00 95.99           O  
ATOM   1868  CB  VAL C   9      -3.446 -13.802  13.410  1.00 95.99           C  
ATOM   1869  CG1 VAL C   9      -2.826 -15.006  14.117  1.00 95.99           C  
ATOM   1870  CG2 VAL C   9      -2.553 -13.335  12.262  1.00 95.99           C  
ATOM   1871  N   LEU C  10      -6.232 -13.739  14.815  1.00 95.42           N  
ATOM   1872  CA  LEU C  10      -7.094 -14.108  15.933  1.00 95.42           C  
ATOM   1873  C   LEU C  10      -8.383 -14.753  15.435  1.00 95.42           C  
ATOM   1874  O   LEU C  10      -8.868 -15.720  16.027  1.00 95.42           O  
ATOM   1875  CB  LEU C  10      -7.420 -12.881  16.787  1.00 95.42           C  
ATOM   1876  CG  LEU C  10      -6.293 -12.355  17.678  1.00 95.42           C  
ATOM   1877  CD1 LEU C  10      -6.704 -11.041  18.332  1.00 95.42           C  
ATOM   1878  CD2 LEU C  10      -5.919 -13.390  18.733  1.00 95.42           C  
ATOM   1879  N   ALA C  11      -8.956 -14.208  14.386  1.00 95.80           N  
ATOM   1880  CA  ALA C  11     -10.184 -14.763  13.822  1.00 95.80           C  
ATOM   1881  C   ALA C  11      -9.958 -16.181  13.303  1.00 95.80           C  
ATOM   1882  O   ALA C  11     -10.826 -17.045  13.443  1.00 95.80           O  
ATOM   1883  CB  ALA C  11     -10.706 -13.867  12.702  1.00 95.80           C  
ATOM   1884  N   LEU C  12      -8.800 -16.434  12.703  1.00 95.84           N  
ATOM   1885  CA  LEU C  12      -8.476 -17.766  12.202  1.00 95.84           C  
ATOM   1886  C   LEU C  12      -8.299 -18.751  13.352  1.00 95.84           C  
ATOM   1887  O   LEU C  12      -8.726 -19.904  13.259  1.00 95.84           O  
ATOM   1888  CB  LEU C  12      -7.205 -17.724  11.350  1.00 95.84           C  
ATOM   1889  CG  LEU C  12      -7.299 -16.961  10.029  1.00 95.84           C  
ATOM   1890  CD1 LEU C  12      -5.970 -17.024   9.284  1.00 95.84           C  
ATOM   1891  CD2 LEU C  12      -8.427 -17.520   9.167  1.00 95.84           C  
ATOM   1892  N   LYS C  13      -7.741 -18.303  14.460  1.00 95.19           N  
ATOM   1893  CA  LYS C  13      -7.607 -19.143  15.648  1.00 95.19           C  
ATOM   1894  C   LYS C  13      -8.972 -19.472  16.244  1.00 95.19           C  
ATOM   1895  O   LYS C  13      -9.218 -20.607  16.658  1.00 95.19           O  
ATOM   1896  CB  LYS C  13      -6.729 -18.457  16.695  1.00 95.19           C  
ATOM   1897  CG  LYS C  13      -5.248 -18.442  16.347  1.00 95.19           C  
ATOM   1898  CD  LYS C  13      -4.414 -17.848  17.476  1.00 95.19           C  
ATOM   1899  CE  LYS C  13      -2.937 -17.792  17.111  1.00 95.19           C  
ATOM   1900  NZ  LYS C  13      -2.123 -17.164  18.194  1.00 95.19           N  
ATOM   1901  N   SER C  14      -9.772 -18.461  16.293  1.00 95.37           N  
ATOM   1902  CA  SER C  14     -11.124 -18.671  16.798  1.00 95.37           C  
ATOM   1903  C   SER C  14     -11.904 -19.632  15.905  1.00 95.37           C  
ATOM   1904  O   SER C  14     -12.687 -20.446  16.397  1.00 95.37           O  
ATOM   1905  CB  SER C  14     -11.871 -17.340  16.903  1.00 95.37           C  
ATOM   1906  OG  SER C  14     -13.208 -17.546  17.326  1.00 95.37           O  
ATOM   1907  N   LEU C  15     -11.741 -19.524  14.615  1.00 96.04           N  
ATOM   1908  CA  LEU C  15     -12.366 -20.449  13.677  1.00 96.04           C  
ATOM   1909  C   LEU C  15     -11.961 -21.888  13.981  1.00 96.04           C  
ATOM   1910  O   LEU C  15     -12.807 -22.785  13.998  1.00 96.04           O  
ATOM   1911  CB  LEU C  15     -11.984 -20.093  12.237  1.00 96.04           C  
ATOM   1912  CG  LEU C  15     -12.619 -20.946  11.137  1.00 96.04           C  
ATOM   1913  CD1 LEU C  15     -14.120 -20.685  11.064  1.00 96.04           C  
ATOM   1914  CD2 LEU C  15     -11.956 -20.664   9.793  1.00 96.04           C  
ATOM   1915  N   GLU C  16     -10.739 -22.082  14.287  1.00 95.65           N  
ATOM   1916  CA  GLU C  16     -10.197 -23.409  14.563  1.00 95.65           C  
ATOM   1917  C   GLU C  16     -10.676 -23.931  15.915  1.00 95.65           C  
ATOM   1918  O   GLU C  16     -11.176 -25.054  16.011  1.00 95.65           O  
ATOM   1919  CB  GLU C  16      -8.667 -23.385  14.522  1.00 95.65           C  
ATOM   1920  CG  GLU C  16      -8.022 -24.736  14.800  1.00 95.65           C  
ATOM   1921  CD  GLU C  16      -6.503 -24.682  14.825  1.00 95.65           C  
ATOM   1922  OE1 GLU C  16      -5.858 -25.754  14.842  1.00 95.65           O  
ATOM   1923  OE2 GLU C  16      -5.954 -23.557  14.828  1.00 95.65           O  
ATOM   1924  N   LYS C  17     -10.632 -23.122  17.001  1.00 94.75           N  
ATOM   1925  CA  LYS C  17     -10.865 -23.556  18.376  1.00 94.75           C  
ATOM   1926  C   LYS C  17     -12.352 -23.538  18.714  1.00 94.75           C  
ATOM   1927  O   LYS C  17     -12.847 -24.428  19.409  1.00 94.75           O  
ATOM   1928  CB  LYS C  17     -10.094 -22.671  19.356  1.00 94.75           C  
ATOM   1929  CG  LYS C  17      -8.581 -22.797  19.245  1.00 94.75           C  
ATOM   1930  CD  LYS C  17      -7.928 -22.921  20.615  1.00 94.75           C  
ATOM   1931  CE  LYS C  17      -6.417 -23.075  20.504  1.00 94.75           C  
ATOM   1932  NZ  LYS C  17      -5.780 -23.270  21.841  1.00 94.75           N  
ATOM   1933  N   ASP C  18     -13.040 -22.593  18.142  1.00 94.83           N  
ATOM   1934  CA  ASP C  18     -14.409 -22.374  18.597  1.00 94.83           C  
ATOM   1935  C   ASP C  18     -15.416 -22.870  17.562  1.00 94.83           C  
ATOM   1936  O   ASP C  18     -16.410 -23.511  17.912  1.00 94.83           O  
ATOM   1937  CB  ASP C  18     -14.646 -20.891  18.892  1.00 94.83           C  
ATOM   1938  CG  ASP C  18     -13.719 -20.344  19.963  1.00 94.83           C  
ATOM   1939  OD1 ASP C  18     -13.352 -21.095  20.892  1.00 94.83           O  
ATOM   1940  OD2 ASP C  18     -13.356 -19.151  19.878  1.00 94.83           O  
ATOM   1941  N   TYR C  19     -15.166 -22.702  16.315  1.00 95.03           N  
ATOM   1942  CA  TYR C  19     -16.188 -22.965  15.307  1.00 95.03           C  
ATOM   1943  C   TYR C  19     -16.033 -24.364  14.725  1.00 95.03           C  
ATOM   1944  O   TYR C  19     -17.012 -25.102  14.597  1.00 95.03           O  
ATOM   1945  CB  TYR C  19     -16.119 -21.922  14.187  1.00 95.03           C  
ATOM   1946  CG  TYR C  19     -17.352 -21.884  13.316  1.00 95.03           C  
ATOM   1947  CD1 TYR C  19     -17.370 -22.512  12.073  1.00 95.03           C  
ATOM   1948  CD2 TYR C  19     -18.500 -21.221  13.735  1.00 95.03           C  
ATOM   1949  CE1 TYR C  19     -18.503 -22.478  11.266  1.00 95.03           C  
ATOM   1950  CE2 TYR C  19     -19.639 -21.181  12.937  1.00 95.03           C  
ATOM   1951  CZ  TYR C  19     -19.630 -21.811  11.707  1.00 95.03           C  
ATOM   1952  OH  TYR C  19     -20.755 -21.775  10.913  1.00 95.03           O  
ATOM   1953  N   LEU C  20     -14.896 -24.834  14.444  1.00 94.06           N  
ATOM   1954  CA  LEU C  20     -14.659 -26.081  13.725  1.00 94.06           C  
ATOM   1955  C   LEU C  20     -15.156 -27.277  14.530  1.00 94.06           C  
ATOM   1956  O   LEU C  20     -15.792 -28.179  13.980  1.00 94.06           O  
ATOM   1957  CB  LEU C  20     -13.169 -26.245  13.413  1.00 94.06           C  
ATOM   1958  CG  LEU C  20     -12.612 -25.375  12.286  1.00 94.06           C  
ATOM   1959  CD1 LEU C  20     -11.201 -25.823  11.918  1.00 94.06           C  
ATOM   1960  CD2 LEU C  20     -13.528 -25.425  11.069  1.00 94.06           C  
ATOM   1961  N   PRO C  21     -14.870 -27.444  15.875  1.00 93.70           N  
ATOM   1962  CA  PRO C  21     -15.284 -28.628  16.630  1.00 93.70           C  
ATOM   1963  C   PRO C  21     -16.785 -28.892  16.536  1.00 93.70           C  
ATOM   1964  O   PRO C  21     -17.209 -30.050  16.490  1.00 93.70           O  
ATOM   1965  CB  PRO C  21     -14.877 -28.291  18.067  1.00 93.70           C  
ATOM   1966  CG  PRO C  21     -13.707 -27.370  17.926  1.00 93.70           C  
ATOM   1967  CD  PRO C  21     -13.930 -26.497  16.725  1.00 93.70           C  
ATOM   1968  N   GLY C  22     -17.637 -27.936  16.275  1.00 93.41           N  
ATOM   1969  CA  GLY C  22     -19.077 -28.124  16.201  1.00 93.41           C  
ATOM   1970  C   GLY C  22     -19.611 -28.095  14.781  1.00 93.41           C  
ATOM   1971  O   GLY C  22     -20.798 -28.337  14.553  1.00 93.41           O  
ATOM   1972  N   HIS C  23     -18.734 -27.940  13.792  1.00 93.80           N  
ATOM   1973  CA  HIS C  23     -19.279 -27.682  12.465  1.00 93.80           C  
ATOM   1974  C   HIS C  23     -18.560 -28.509  11.404  1.00 93.80           C  
ATOM   1975  O   HIS C  23     -18.939 -28.487  10.231  1.00 93.80           O  
ATOM   1976  CB  HIS C  23     -19.182 -26.194  12.126  1.00 93.80           C  
ATOM   1977  CG  HIS C  23     -20.034 -25.324  12.993  1.00 93.80           C  
ATOM   1978  CD2 HIS C  23     -21.208 -24.698  12.745  1.00 93.80           C  
ATOM   1979  ND1 HIS C  23     -19.698 -25.010  14.292  1.00 93.80           N  
ATOM   1980  CE1 HIS C  23     -20.632 -24.229  14.807  1.00 93.80           C  
ATOM   1981  NE2 HIS C  23     -21.560 -24.024  13.888  1.00 93.80           N  
ATOM   1982  N   LEU C  24     -17.520 -29.259  11.781  1.00 90.41           N  
ATOM   1983  CA  LEU C  24     -16.765 -30.129  10.885  1.00 90.41           C  
ATOM   1984  C   LEU C  24     -16.188 -31.320  11.643  1.00 90.41           C  
ATOM   1985  O   LEU C  24     -15.915 -31.225  12.842  1.00 90.41           O  
ATOM   1986  CB  LEU C  24     -15.637 -29.348  10.204  1.00 90.41           C  
ATOM   1987  CG  LEU C  24     -14.992 -30.013   8.987  1.00 90.41           C  
ATOM   1988  CD1 LEU C  24     -15.987 -30.085   7.833  1.00 90.41           C  
ATOM   1989  CD2 LEU C  24     -13.736 -29.257   8.569  1.00 90.41           C  
ATOM   1990  N   ASP C  25     -16.072 -32.428  10.981  1.00 90.40           N  
ATOM   1991  CA  ASP C  25     -15.505 -33.635  11.574  1.00 90.40           C  
ATOM   1992  C   ASP C  25     -14.060 -33.403  12.014  1.00 90.40           C  
ATOM   1993  O   ASP C  25     -13.294 -32.733  11.319  1.00 90.40           O  
ATOM   1994  CB  ASP C  25     -15.573 -34.801  10.586  1.00 90.40           C  
ATOM   1995  CG  ASP C  25     -16.978 -35.350  10.411  1.00 90.40           C  
ATOM   1996  OD1 ASP C  25     -17.829 -35.139  11.302  1.00 90.40           O  
ATOM   1997  OD2 ASP C  25     -17.235 -36.000   9.376  1.00 90.40           O  
ATOM   1998  N   ALA C  26     -13.648 -33.897  13.153  1.00 90.19           N  
ATOM   1999  CA  ALA C  26     -12.344 -33.685  13.776  1.00 90.19           C  
ATOM   2000  C   ALA C  26     -11.216 -34.145  12.858  1.00 90.19           C  
ATOM   2001  O   ALA C  26     -10.127 -33.565  12.863  1.00 90.19           O  
ATOM   2002  CB  ALA C  26     -12.269 -34.415  15.115  1.00 90.19           C  
ATOM   2003  N   LYS C  27     -11.516 -35.108  12.033  1.00 86.81           N  
ATOM   2004  CA  LYS C  27     -10.482 -35.668  11.168  1.00 86.81           C  
ATOM   2005  C   LYS C  27     -10.046 -34.661  10.108  1.00 86.81           C  
ATOM   2006  O   LYS C  27      -8.943 -34.758   9.568  1.00 86.81           O  
ATOM   2007  CB  LYS C  27     -10.978 -36.951  10.500  1.00 86.81           C  
ATOM   2008  CG  LYS C  27     -12.218 -36.760   9.638  1.00 86.81           C  
ATOM   2009  CD  LYS C  27     -12.694 -38.079   9.043  1.00 86.81           C  
ATOM   2010  CE  LYS C  27     -13.941 -37.891   8.188  1.00 86.81           C  
ATOM   2011  NZ  LYS C  27     -14.377 -39.172   7.556  1.00 86.81           N  
ATOM   2012  N   HIS C  28     -10.912 -33.681   9.838  1.00 85.20           N  
ATOM   2013  CA  HIS C  28     -10.642 -32.733   8.764  1.00 85.20           C  
ATOM   2014  C   HIS C  28     -10.152 -31.399   9.316  1.00 85.20           C  
ATOM   2015  O   HIS C  28      -9.818 -30.491   8.551  1.00 85.20           O  
ATOM   2016  CB  HIS C  28     -11.894 -32.519   7.910  1.00 85.20           C  
ATOM   2017  CG  HIS C  28     -12.355 -33.754   7.203  1.00 85.20           C  
ATOM   2018  CD2 HIS C  28     -13.535 -34.418   7.250  1.00 85.20           C  
ATOM   2019  ND1 HIS C  28     -11.556 -34.449   6.321  1.00 85.20           N  
ATOM   2020  CE1 HIS C  28     -12.226 -35.490   5.855  1.00 85.20           C  
ATOM   2021  NE2 HIS C  28     -13.429 -35.493   6.403  1.00 85.20           N  
ATOM   2022  N   HIS C  29     -10.068 -31.278  10.650  1.00 89.04           N  
ATOM   2023  CA  HIS C  29      -9.774 -29.987  11.260  1.00 89.04           C  
ATOM   2024  C   HIS C  29      -8.393 -29.485  10.851  1.00 89.04           C  
ATOM   2025  O   HIS C  29      -8.252 -28.351  10.389  1.00 89.04           O  
ATOM   2026  CB  HIS C  29      -9.868 -30.081  12.785  1.00 89.04           C  
ATOM   2027  CG  HIS C  29     -11.270 -30.160  13.295  1.00 89.04           C  
ATOM   2028  CD2 HIS C  29     -12.442 -30.366  12.649  1.00 89.04           C  
ATOM   2029  ND1 HIS C  29     -11.586 -30.018  14.629  1.00 89.04           N  
ATOM   2030  CE1 HIS C  29     -12.895 -30.133  14.781  1.00 89.04           C  
ATOM   2031  NE2 HIS C  29     -13.438 -30.344  13.594  1.00 89.04           N  
ATOM   2032  N   LYS C  30      -7.407 -30.336  10.991  1.00 88.09           N  
ATOM   2033  CA  LYS C  30      -6.032 -29.940  10.704  1.00 88.09           C  
ATOM   2034  C   LYS C  30      -5.850 -29.615   9.224  1.00 88.09           C  
ATOM   2035  O   LYS C  30      -5.281 -28.578   8.876  1.00 88.09           O  
ATOM   2036  CB  LYS C  30      -5.057 -31.042  11.122  1.00 88.09           C  
ATOM   2037  CG  LYS C  30      -3.592 -30.636  11.042  1.00 88.09           C  
ATOM   2038  CD  LYS C  30      -2.675 -31.754  11.518  1.00 88.09           C  
ATOM   2039  CE  LYS C  30      -1.208 -31.369  11.388  1.00 88.09           C  
ATOM   2040  NZ  LYS C  30      -0.304 -32.485  11.801  1.00 88.09           N  
ATOM   2041  N   ALA C  31      -6.353 -30.457   8.381  1.00 82.72           N  
ATOM   2042  CA  ALA C  31      -6.235 -30.250   6.940  1.00 82.72           C  
ATOM   2043  C   ALA C  31      -6.970 -28.986   6.505  1.00 82.72           C  
ATOM   2044  O   ALA C  31      -6.476 -28.230   5.665  1.00 82.72           O  
ATOM   2045  CB  ALA C  31      -6.773 -31.462   6.183  1.00 82.72           C  
ATOM   2046  N   MET C  32      -8.126 -28.747   7.071  1.00 85.96           N  
ATOM   2047  CA  MET C  32      -8.929 -27.571   6.751  1.00 85.96           C  
ATOM   2048  C   MET C  32      -8.187 -26.290   7.119  1.00 85.96           C  
ATOM   2049  O   MET C  32      -8.096 -25.365   6.311  1.00 85.96           O  
ATOM   2050  CB  MET C  32     -10.274 -27.624   7.476  1.00 85.96           C  
ATOM   2051  CG  MET C  32     -11.178 -26.439   7.180  1.00 85.96           C  
ATOM   2052  SD  MET C  32     -11.910 -26.516   5.499  1.00 85.96           S  
ATOM   2053  CE  MET C  32     -12.734 -24.901   5.434  1.00 85.96           C  
ATOM   2054  N   MET C  33      -7.664 -26.309   8.294  1.00 90.97           N  
ATOM   2055  CA  MET C  33      -7.000 -25.100   8.772  1.00 90.97           C  
ATOM   2056  C   MET C  33      -5.730 -24.826   7.972  1.00 90.97           C  
ATOM   2057  O   MET C  33      -5.394 -23.669   7.712  1.00 90.97           O  
ATOM   2058  CB  MET C  33      -6.666 -25.220  10.259  1.00 90.97           C  
ATOM   2059  CG  MET C  33      -7.878 -25.111  11.170  1.00 90.97           C  
ATOM   2060  SD  MET C  33      -8.913 -23.643  10.792  1.00 90.97           S  
ATOM   2061  CE  MET C  33      -7.689 -22.323  11.014  1.00 90.97           C  
ATOM   2062  N   GLU C  34      -5.010 -25.829   7.640  1.00 86.96           N  
ATOM   2063  CA  GLU C  34      -3.831 -25.656   6.797  1.00 86.96           C  
ATOM   2064  C   GLU C  34      -4.196 -25.012   5.462  1.00 86.96           C  
ATOM   2065  O   GLU C  34      -3.502 -24.107   4.994  1.00 86.96           O  
ATOM   2066  CB  GLU C  34      -3.137 -26.999   6.561  1.00 86.96           C  
ATOM   2067  CG  GLU C  34      -2.341 -27.499   7.757  1.00 86.96           C  
ATOM   2068  CD  GLU C  34      -1.741 -28.881   7.545  1.00 86.96           C  
ATOM   2069  OE1 GLU C  34      -1.030 -29.379   8.446  1.00 86.96           O  
ATOM   2070  OE2 GLU C  34      -1.985 -29.469   6.468  1.00 86.96           O  
ATOM   2071  N   ARG C  35      -5.284 -25.425   4.924  1.00 84.16           N  
ATOM   2072  CA  ARG C  35      -5.726 -24.901   3.636  1.00 84.16           C  
ATOM   2073  C   ARG C  35      -6.225 -23.466   3.772  1.00 84.16           C  
ATOM   2074  O   ARG C  35      -5.975 -22.631   2.900  1.00 84.16           O  
ATOM   2075  CB  ARG C  35      -6.826 -25.785   3.044  1.00 84.16           C  
ATOM   2076  CG  ARG C  35      -6.322 -27.108   2.491  1.00 84.16           C  
ATOM   2077  CD  ARG C  35      -7.447 -27.927   1.873  1.00 84.16           C  
ATOM   2078  NE  ARG C  35      -6.945 -29.142   1.241  1.00 84.16           N  
ATOM   2079  CZ  ARG C  35      -7.687 -30.207   0.947  1.00 84.16           C  
ATOM   2080  NH1 ARG C  35      -8.985 -30.225   1.225  1.00 84.16           N  
ATOM   2081  NH2 ARG C  35      -7.126 -31.261   0.372  1.00 84.16           N  
ATOM   2082  N   VAL C  36      -6.930 -23.245   4.810  1.00 89.97           N  
ATOM   2083  CA  VAL C  36      -7.437 -21.899   5.057  1.00 89.97           C  
ATOM   2084  C   VAL C  36      -6.270 -20.935   5.251  1.00 89.97           C  
ATOM   2085  O   VAL C  36      -6.245 -19.853   4.658  1.00 89.97           O  
ATOM   2086  CB  VAL C  36      -8.370 -21.862   6.288  1.00 89.97           C  
ATOM   2087  CG1 VAL C  36      -8.672 -20.420   6.694  1.00 89.97           C  
ATOM   2088  CG2 VAL C  36      -9.664 -22.621   6.000  1.00 89.97           C  
ATOM   2089  N   GLU C  37      -5.323 -21.320   6.049  1.00 91.18           N  
ATOM   2090  CA  GLU C  37      -4.156 -20.478   6.296  1.00 91.18           C  
ATOM   2091  C   GLU C  37      -3.374 -20.229   5.010  1.00 91.18           C  
ATOM   2092  O   GLU C  37      -2.931 -19.107   4.755  1.00 91.18           O  
ATOM   2093  CB  GLU C  37      -3.247 -21.114   7.351  1.00 91.18           C  
ATOM   2094  CG  GLU C  37      -3.782 -21.005   8.771  1.00 91.18           C  
ATOM   2095  CD  GLU C  37      -2.859 -21.624   9.809  1.00 91.18           C  
ATOM   2096  OE1 GLU C  37      -3.202 -21.607  11.013  1.00 91.18           O  
ATOM   2097  OE2 GLU C  37      -1.785 -22.130   9.415  1.00 91.18           O  
ATOM   2098  N   ASN C  38      -3.214 -21.245   4.232  1.00 86.48           N  
ATOM   2099  CA  ASN C  38      -2.521 -21.092   2.958  1.00 86.48           C  
ATOM   2100  C   ASN C  38      -3.291 -20.180   2.007  1.00 86.48           C  
ATOM   2101  O   ASN C  38      -2.691 -19.388   1.278  1.00 86.48           O  
ATOM   2102  CB  ASN C  38      -2.282 -22.457   2.308  1.00 86.48           C  
ATOM   2103  CG  ASN C  38      -1.200 -23.255   3.008  1.00 86.48           C  
ATOM   2104  ND2 ASN C  38      -1.179 -24.561   2.770  1.00 86.48           N  
ATOM   2105  OD1 ASN C  38      -0.389 -22.702   3.756  1.00 86.48           O  
ATOM   2106  N   ALA C  39      -4.570 -20.320   1.994  1.00 87.07           N  
ATOM   2107  CA  ALA C  39      -5.408 -19.479   1.142  1.00 87.07           C  
ATOM   2108  C   ALA C  39      -5.289 -18.010   1.535  1.00 87.07           C  
ATOM   2109  O   ALA C  39      -5.217 -17.133   0.670  1.00 87.07           O  
ATOM   2110  CB  ALA C  39      -6.864 -19.931   1.214  1.00 87.07           C  
ATOM   2111  N   VAL C  40      -5.267 -17.784   2.843  1.00 92.34           N  
ATOM   2112  CA  VAL C  40      -5.166 -16.414   3.336  1.00 92.34           C  
ATOM   2113  C   VAL C  40      -3.772 -15.863   3.045  1.00 92.34           C  
ATOM   2114  O   VAL C  40      -3.625 -14.699   2.665  1.00 92.34           O  
ATOM   2115  CB  VAL C  40      -5.466 -16.333   4.849  1.00 92.34           C  
ATOM   2116  CG1 VAL C  40      -5.202 -14.923   5.377  1.00 92.34           C  
ATOM   2117  CG2 VAL C  40      -6.908 -16.749   5.130  1.00 92.34           C  
ATOM   2118  N   LYS C  41      -2.780 -16.653   3.241  1.00 89.08           N  
ATOM   2119  CA  LYS C  41      -1.418 -16.240   2.916  1.00 89.08           C  
ATOM   2120  C   LYS C  41      -1.273 -15.947   1.426  1.00 89.08           C  
ATOM   2121  O   LYS C  41      -0.485 -15.086   1.030  1.00 89.08           O  
ATOM   2122  CB  LYS C  41      -0.415 -17.313   3.340  1.00 89.08           C  
ATOM   2123  CG  LYS C  41      -0.112 -17.324   4.831  1.00 89.08           C  
ATOM   2124  CD  LYS C  41       0.873 -18.428   5.194  1.00 89.08           C  
ATOM   2125  CE  LYS C  41       1.090 -18.513   6.699  1.00 89.08           C  
ATOM   2126  NZ  LYS C  41       1.987 -19.649   7.065  1.00 89.08           N  
ATOM   2127  N   ASP C  42      -2.084 -16.638   0.645  1.00 86.51           N  
ATOM   2128  CA  ASP C  42      -2.031 -16.487  -0.806  1.00 86.51           C  
ATOM   2129  C   ASP C  42      -2.525 -15.106  -1.233  1.00 86.51           C  
ATOM   2130  O   ASP C  42      -2.366 -14.715  -2.392  1.00 86.51           O  
ATOM   2131  CB  ASP C  42      -2.860 -17.576  -1.491  1.00 86.51           C  
ATOM   2132  CG  ASP C  42      -2.502 -17.762  -2.954  1.00 86.51           C  
ATOM   2133  OD1 ASP C  42      -1.300 -17.736  -3.297  1.00 86.51           O  
ATOM   2134  OD2 ASP C  42      -3.431 -17.933  -3.773  1.00 86.51           O  
ATOM   2135  N   PHE C  43      -3.062 -14.353  -0.341  1.00 89.41           N  
ATOM   2136  CA  PHE C  43      -3.514 -12.996  -0.623  1.00 89.41           C  
ATOM   2137  C   PHE C  43      -2.344 -12.110  -1.034  1.00 89.41           C  
ATOM   2138  O   PHE C  43      -2.543 -11.047  -1.625  1.00 89.41           O  
ATOM   2139  CB  PHE C  43      -4.221 -12.399   0.599  1.00 89.41           C  
ATOM   2140  CG  PHE C  43      -5.680 -12.752   0.689  1.00 89.41           C  
ATOM   2141  CD1 PHE C  43      -6.633 -11.770   0.934  1.00 89.41           C  
ATOM   2142  CD2 PHE C  43      -6.100 -14.066   0.528  1.00 89.41           C  
ATOM   2143  CE1 PHE C  43      -7.985 -12.094   1.017  1.00 89.41           C  
ATOM   2144  CE2 PHE C  43      -7.450 -14.398   0.609  1.00 89.41           C  
ATOM   2145  CZ  PHE C  43      -8.391 -13.410   0.856  1.00 89.41           C  
ATOM   2146  N   GLN C  44      -1.194 -12.519  -0.655  1.00 85.96           N  
ATOM   2147  CA  GLN C  44      -0.013 -11.736  -1.000  1.00 85.96           C  
ATOM   2148  C   GLN C  44       0.413 -11.991  -2.444  1.00 85.96           C  
ATOM   2149  O   GLN C  44       1.159 -11.202  -3.026  1.00 85.96           O  
ATOM   2150  CB  GLN C  44       1.141 -12.055  -0.049  1.00 85.96           C  
ATOM   2151  CG  GLN C  44       1.620 -13.498  -0.124  1.00 85.96           C  
ATOM   2152  CD  GLN C  44       2.769 -13.785   0.824  1.00 85.96           C  
ATOM   2153  NE2 GLN C  44       2.840 -15.019   1.314  1.00 85.96           N  
ATOM   2154  OE1 GLN C  44       3.588 -12.906   1.113  1.00 85.96           O  
ATOM   2155  N   GLU C  45       0.002 -13.115  -3.010  1.00 81.69           N  
ATOM   2156  CA  GLU C  45       0.339 -13.450  -4.390  1.00 81.69           C  
ATOM   2157  C   GLU C  45      -0.701 -12.900  -5.361  1.00 81.69           C  
ATOM   2158  O   GLU C  45      -1.603 -13.624  -5.788  1.00 81.69           O  
ATOM   2159  CB  GLU C  45       0.468 -14.966  -4.559  1.00 81.69           C  
ATOM   2160  CG  GLU C  45       1.509 -15.600  -3.648  1.00 81.69           C  
ATOM   2161  CD  GLU C  45       2.936 -15.233  -4.020  1.00 81.69           C  
ATOM   2162  OE1 GLU C  45       3.848 -15.414  -3.181  1.00 81.69           O  
ATOM   2163  OE2 GLU C  45       3.145 -14.759  -5.160  1.00 81.69           O  
ATOM   2164  N   LEU C  46      -0.501 -11.686  -5.646  1.00 79.97           N  
ATOM   2165  CA  LEU C  46      -1.463 -10.996  -6.498  1.00 79.97           C  
ATOM   2166  C   LEU C  46      -0.881 -10.747  -7.885  1.00 79.97           C  
ATOM   2167  O   LEU C  46       0.326 -10.539  -8.029  1.00 79.97           O  
ATOM   2168  CB  LEU C  46      -1.885  -9.668  -5.863  1.00 79.97           C  
ATOM   2169  CG  LEU C  46      -2.540  -9.753  -4.484  1.00 79.97           C  
ATOM   2170  CD1 LEU C  46      -2.726  -8.357  -3.898  1.00 79.97           C  
ATOM   2171  CD2 LEU C  46      -3.875 -10.484  -4.570  1.00 79.97           C  
ATOM   2172  N   SER C  47      -1.518 -11.098  -8.895  1.00 71.04           N  
ATOM   2173  CA  SER C  47      -1.186 -10.675 -10.252  1.00 71.04           C  
ATOM   2174  C   SER C  47      -2.062  -9.510 -10.700  1.00 71.04           C  
ATOM   2175  O   SER C  47      -3.248  -9.692 -10.983  1.00 71.04           O  
ATOM   2176  CB  SER C  47      -1.336 -11.842 -11.229  1.00 71.04           C  
ATOM   2177  OG  SER C  47      -2.645 -12.382 -11.169  1.00 71.04           O  
ATOM   2178  N   LEU C  48      -1.420  -8.354 -10.613  1.00 69.94           N  
ATOM   2179  CA  LEU C  48      -2.182  -7.167 -10.983  1.00 69.94           C  
ATOM   2180  C   LEU C  48      -2.118  -6.926 -12.487  1.00 69.94           C  
ATOM   2181  O   LEU C  48      -1.128  -7.275 -13.135  1.00 69.94           O  
ATOM   2182  CB  LEU C  48      -1.655  -5.938 -10.236  1.00 69.94           C  
ATOM   2183  CG  LEU C  48      -1.674  -6.014  -8.708  1.00 69.94           C  
ATOM   2184  CD1 LEU C  48      -0.890  -4.850  -8.110  1.00 69.94           C  
ATOM   2185  CD2 LEU C  48      -3.109  -6.020  -8.191  1.00 69.94           C  
ATOM   2186  N   ASN C  49      -3.204  -6.877 -13.185  1.00 60.00           N  
ATOM   2187  CA  ASN C  49      -3.376  -6.763 -14.630  1.00 60.00           C  
ATOM   2188  C   ASN C  49      -2.435  -5.719 -15.225  1.00 60.00           C  
ATOM   2189  O   ASN C  49      -1.790  -5.967 -16.245  1.00 60.00           O  
ATOM   2190  CB  ASN C  49      -4.827  -6.427 -14.973  1.00 60.00           C  
ATOM   2191  CG  ASN C  49      -5.771  -7.587 -14.722  1.00 60.00           C  
ATOM   2192  ND2 ASN C  49      -7.068  -7.306 -14.710  1.00 60.00           N  
ATOM   2193  OD1 ASN C  49      -5.336  -8.728 -14.539  1.00 60.00           O  
ATOM   2194  N   GLU C  50      -2.331  -4.457 -14.699  1.00 55.73           N  
ATOM   2195  CA  GLU C  50      -1.677  -3.342 -15.379  1.00 55.73           C  
ATOM   2196  C   GLU C  50      -0.277  -3.100 -14.820  1.00 55.73           C  
ATOM   2197  O   GLU C  50       0.670  -2.879 -15.577  1.00 55.73           O  
ATOM   2198  CB  GLU C  50      -2.518  -2.069 -15.258  1.00 55.73           C  
ATOM   2199  CG  GLU C  50      -3.790  -2.092 -16.094  1.00 55.73           C  
ATOM   2200  CD  GLU C  50      -4.600  -0.810 -15.986  1.00 55.73           C  
ATOM   2201  OE1 GLU C  50      -5.650  -0.697 -16.660  1.00 55.73           O  
ATOM   2202  OE2 GLU C  50      -4.183   0.089 -15.222  1.00 55.73           O  
ATOM   2203  N   ASP C  51      -0.166  -3.244 -13.510  1.00 63.39           N  
ATOM   2204  CA  ASP C  51       1.093  -2.886 -12.865  1.00 63.39           C  
ATOM   2205  C   ASP C  51       1.665  -4.068 -12.085  1.00 63.39           C  
ATOM   2206  O   ASP C  51       0.926  -4.967 -11.679  1.00 63.39           O  
ATOM   2207  CB  ASP C  51       0.900  -1.687 -11.936  1.00 63.39           C  
ATOM   2208  CG  ASP C  51       0.638  -0.392 -12.685  1.00 63.39           C  
ATOM   2209  OD1 ASP C  51       1.009  -0.290 -13.874  1.00 63.39           O  
ATOM   2210  OD2 ASP C  51       0.056   0.535 -12.081  1.00 63.39           O  
ATOM   2211  N   ALA C  52       2.966  -4.162 -12.211  1.00 71.55           N  
ATOM   2212  CA  ALA C  52       3.640  -5.163 -11.387  1.00 71.55           C  
ATOM   2213  C   ALA C  52       3.312  -4.965  -9.909  1.00 71.55           C  
ATOM   2214  O   ALA C  52       3.264  -3.833  -9.423  1.00 71.55           O  
ATOM   2215  CB  ALA C  52       5.149  -5.106 -11.607  1.00 71.55           C  
ATOM   2216  N   TYR C  53       2.853  -5.927  -9.309  1.00 80.94           N  
ATOM   2217  CA  TYR C  53       2.579  -5.909  -7.876  1.00 80.94           C  
ATOM   2218  C   TYR C  53       3.858  -5.678  -7.080  1.00 80.94           C  
ATOM   2219  O   TYR C  53       4.839  -6.408  -7.242  1.00 80.94           O  
ATOM   2220  CB  TYR C  53       1.921  -7.221  -7.438  1.00 80.94           C  
ATOM   2221  CG  TYR C  53       1.722  -7.331  -5.946  1.00 80.94           C  
ATOM   2222  CD1 TYR C  53       2.268  -8.393  -5.226  1.00 80.94           C  
ATOM   2223  CD2 TYR C  53       0.988  -6.375  -5.252  1.00 80.94           C  
ATOM   2224  CE1 TYR C  53       2.085  -8.498  -3.852  1.00 80.94           C  
ATOM   2225  CE2 TYR C  53       0.799  -6.472  -3.877  1.00 80.94           C  
ATOM   2226  CZ  TYR C  53       1.350  -7.535  -3.187  1.00 80.94           C  
ATOM   2227  OH  TYR C  53       1.167  -7.636  -1.826  1.00 80.94           O  
ATOM   2228  N   MET C  54       3.943  -4.623  -6.237  1.00 84.97           N  
ATOM   2229  CA  MET C  54       5.137  -4.221  -5.500  1.00 84.97           C  
ATOM   2230  C   MET C  54       5.277  -5.024  -4.210  1.00 84.97           C  
ATOM   2231  O   MET C  54       6.353  -5.066  -3.613  1.00 84.97           O  
ATOM   2232  CB  MET C  54       5.096  -2.725  -5.182  1.00 84.97           C  
ATOM   2233  CG  MET C  54       5.145  -1.835  -6.414  1.00 84.97           C  
ATOM   2234  SD  MET C  54       5.377  -0.064  -5.992  1.00 84.97           S  
ATOM   2235  CE  MET C  54       3.720   0.338  -5.372  1.00 84.97           C  
ATOM   2236  N   GLY C  55       4.128  -5.653  -3.791  1.00 90.58           N  
ATOM   2237  CA  GLY C  55       4.169  -6.465  -2.586  1.00 90.58           C  
ATOM   2238  C   GLY C  55       4.085  -5.646  -1.312  1.00 90.58           C  
ATOM   2239  O   GLY C  55       4.544  -6.084  -0.255  1.00 90.58           O  
ATOM   2240  N   VAL C  56       3.624  -4.418  -1.456  1.00 93.49           N  
ATOM   2241  CA  VAL C  56       3.487  -3.557  -0.286  1.00 93.49           C  
ATOM   2242  C   VAL C  56       2.088  -2.946  -0.256  1.00 93.49           C  
ATOM   2243  O   VAL C  56       1.424  -2.847  -1.290  1.00 93.49           O  
ATOM   2244  CB  VAL C  56       4.556  -2.441  -0.273  1.00 93.49           C  
ATOM   2245  CG1 VAL C  56       5.958  -3.039  -0.172  1.00 93.49           C  
ATOM   2246  CG2 VAL C  56       4.432  -1.569  -1.521  1.00 93.49           C  
ATOM   2247  N   VAL C  57       1.627  -2.592   0.919  1.00 95.66           N  
ATOM   2248  CA  VAL C  57       0.367  -1.886   1.125  1.00 95.66           C  
ATOM   2249  C   VAL C  57       0.509  -0.904   2.285  1.00 95.66           C  
ATOM   2250  O   VAL C  57       1.466  -0.983   3.060  1.00 95.66           O  
ATOM   2251  CB  VAL C  57      -0.795  -2.867   1.395  1.00 95.66           C  
ATOM   2252  CG1 VAL C  57      -1.096  -3.703   0.153  1.00 95.66           C  
ATOM   2253  CG2 VAL C  57      -0.466  -3.770   2.583  1.00 95.66           C  
ATOM   2254  N   ASP C  58      -0.320   0.086   2.332  1.00 95.32           N  
ATOM   2255  CA  ASP C  58      -0.382   0.947   3.509  1.00 95.32           C  
ATOM   2256  C   ASP C  58      -1.330   0.372   4.561  1.00 95.32           C  
ATOM   2257  O   ASP C  58      -2.023  -0.615   4.305  1.00 95.32           O  
ATOM   2258  CB  ASP C  58      -0.826   2.358   3.118  1.00 95.32           C  
ATOM   2259  CG  ASP C  58      -2.169   2.383   2.410  1.00 95.32           C  
ATOM   2260  OD1 ASP C  58      -2.780   1.310   2.223  1.00 95.32           O  
ATOM   2261  OD2 ASP C  58      -2.619   3.487   2.034  1.00 95.32           O  
ATOM   2262  N   GLU C  59      -1.305   0.955   5.736  1.00 94.98           N  
ATOM   2263  CA  GLU C  59      -2.122   0.472   6.845  1.00 94.98           C  
ATOM   2264  C   GLU C  59      -3.609   0.560   6.513  1.00 94.98           C  
ATOM   2265  O   GLU C  59      -4.380  -0.343   6.845  1.00 94.98           O  
ATOM   2266  CB  GLU C  59      -1.822   1.262   8.121  1.00 94.98           C  
ATOM   2267  CG  GLU C  59      -2.481   0.691   9.368  1.00 94.98           C  
ATOM   2268  CD  GLU C  59      -1.869  -0.625   9.820  1.00 94.98           C  
ATOM   2269  OE1 GLU C  59      -2.549  -1.396  10.535  1.00 94.98           O  
ATOM   2270  OE2 GLU C  59      -0.701  -0.888   9.457  1.00 94.98           O  
ATOM   2271  N   ALA C  60      -4.033   1.637   5.881  1.00 95.05           N  
ATOM   2272  CA  ALA C  60      -5.438   1.841   5.537  1.00 95.05           C  
ATOM   2273  C   ALA C  60      -5.943   0.735   4.615  1.00 95.05           C  
ATOM   2274  O   ALA C  60      -7.028   0.188   4.825  1.00 95.05           O  
ATOM   2275  CB  ALA C  60      -5.633   3.206   4.883  1.00 95.05           C  
ATOM   2276  N   THR C  61      -5.224   0.442   3.601  1.00 96.07           N  
ATOM   2277  CA  THR C  61      -5.592  -0.607   2.657  1.00 96.07           C  
ATOM   2278  C   THR C  61      -5.631  -1.967   3.348  1.00 96.07           C  
ATOM   2279  O   THR C  61      -6.552  -2.757   3.123  1.00 96.07           O  
ATOM   2280  CB  THR C  61      -4.612  -0.659   1.470  1.00 96.07           C  
ATOM   2281  CG2 THR C  61      -5.023  -1.730   0.464  1.00 96.07           C  
ATOM   2282  OG1 THR C  61      -4.595   0.615   0.815  1.00 96.07           O  
ATOM   2283  N   LEU C  62      -4.629  -2.267   4.203  1.00 96.85           N  
ATOM   2284  CA  LEU C  62      -4.614  -3.509   4.968  1.00 96.85           C  
ATOM   2285  C   LEU C  62      -5.860  -3.626   5.840  1.00 96.85           C  
ATOM   2286  O   LEU C  62      -6.507  -4.676   5.867  1.00 96.85           O  
ATOM   2287  CB  LEU C  62      -3.358  -3.586   5.841  1.00 96.85           C  
ATOM   2288  CG  LEU C  62      -3.244  -4.803   6.759  1.00 96.85           C  
ATOM   2289  CD1 LEU C  62      -3.199  -6.087   5.935  1.00 96.85           C  
ATOM   2290  CD2 LEU C  62      -2.010  -4.690   7.647  1.00 96.85           C  
ATOM   2291  N   GLN C  63      -6.183  -2.523   6.526  1.00 95.97           N  
ATOM   2292  CA  GLN C  63      -7.342  -2.520   7.412  1.00 95.97           C  
ATOM   2293  C   GLN C  63      -8.634  -2.736   6.630  1.00 95.97           C  
ATOM   2294  O   GLN C  63      -9.519  -3.471   7.073  1.00 95.97           O  
ATOM   2295  CB  GLN C  63      -7.416  -1.209   8.196  1.00 95.97           C  
ATOM   2296  CG  GLN C  63      -6.368  -1.090   9.294  1.00 95.97           C  
ATOM   2297  CD  GLN C  63      -6.602  -2.059  10.437  1.00 95.97           C  
ATOM   2298  NE2 GLN C  63      -5.595  -2.228  11.288  1.00 95.97           N  
ATOM   2299  OE1 GLN C  63      -7.679  -2.652  10.555  1.00 95.97           O  
ATOM   2300  N   LYS C  64      -8.702  -2.062   5.526  1.00 96.23           N  
ATOM   2301  CA  LYS C  64      -9.874  -2.238   4.672  1.00 96.23           C  
ATOM   2302  C   LYS C  64     -10.023  -3.693   4.237  1.00 96.23           C  
ATOM   2303  O   LYS C  64     -11.121  -4.253   4.292  1.00 96.23           O  
ATOM   2304  CB  LYS C  64      -9.784  -1.331   3.445  1.00 96.23           C  
ATOM   2305  CG  LYS C  64     -11.106  -1.145   2.714  1.00 96.23           C  
ATOM   2306  CD  LYS C  64     -10.980  -0.140   1.576  1.00 96.23           C  
ATOM   2307  CE  LYS C  64     -12.309   0.067   0.862  1.00 96.23           C  
ATOM   2308  NZ  LYS C  64     -12.182   1.028  -0.275  1.00 96.23           N  
ATOM   2309  N   GLY C  65      -8.979  -4.267   3.752  1.00 96.97           N  
ATOM   2310  CA  GLY C  65      -8.989  -5.668   3.364  1.00 96.97           C  
ATOM   2311  C   GLY C  65      -9.315  -6.604   4.513  1.00 96.97           C  
ATOM   2312  O   GLY C  65     -10.112  -7.531   4.359  1.00 96.97           O  
ATOM   2313  N   SER C  66      -8.717  -6.384   5.706  1.00 96.65           N  
ATOM   2314  CA  SER C  66      -8.948  -7.207   6.888  1.00 96.65           C  
ATOM   2315  C   SER C  66     -10.395  -7.104   7.359  1.00 96.65           C  
ATOM   2316  O   SER C  66     -11.017  -8.113   7.697  1.00 96.65           O  
ATOM   2317  CB  SER C  66      -8.004  -6.798   8.020  1.00 96.65           C  
ATOM   2318  OG  SER C  66      -6.651  -6.953   7.628  1.00 96.65           O  
ATOM   2319  N   TRP C  67     -10.859  -5.865   7.384  1.00 96.73           N  
ATOM   2320  CA  TRP C  67     -12.242  -5.655   7.798  1.00 96.73           C  
ATOM   2321  C   TRP C  67     -13.205  -6.399   6.879  1.00 96.73           C  
ATOM   2322  O   TRP C  67     -14.132  -7.064   7.347  1.00 96.73           O  
ATOM   2323  CB  TRP C  67     -12.581  -4.161   7.810  1.00 96.73           C  
ATOM   2324  CG  TRP C  67     -13.973  -3.855   8.275  1.00 96.73           C  
ATOM   2325  CD1 TRP C  67     -14.386  -3.656   9.562  1.00 96.73           C  
ATOM   2326  CD2 TRP C  67     -15.136  -3.719   7.453  1.00 96.73           C  
ATOM   2327  CE2 TRP C  67     -16.222  -3.437   8.311  1.00 96.73           C  
ATOM   2328  CE3 TRP C  67     -15.366  -3.809   6.074  1.00 96.73           C  
ATOM   2329  NE1 TRP C  67     -15.739  -3.404   9.591  1.00 96.73           N  
ATOM   2330  CZ2 TRP C  67     -17.520  -3.242   7.833  1.00 96.73           C  
ATOM   2331  CZ3 TRP C  67     -16.658  -3.614   5.600  1.00 96.73           C  
ATOM   2332  CH2 TRP C  67     -17.718  -3.334   6.479  1.00 96.73           C  
ATOM   2333  N   SER C  68     -13.022  -6.274   5.573  1.00 96.88           N  
ATOM   2334  CA  SER C  68     -13.867  -6.960   4.602  1.00 96.88           C  
ATOM   2335  C   SER C  68     -13.822  -8.471   4.798  1.00 96.88           C  
ATOM   2336  O   SER C  68     -14.860  -9.135   4.789  1.00 96.88           O  
ATOM   2337  CB  SER C  68     -13.438  -6.609   3.176  1.00 96.88           C  
ATOM   2338  OG  SER C  68     -14.262  -7.265   2.227  1.00 96.88           O  
ATOM   2339  N   LEU C  69     -12.690  -9.027   4.975  1.00 96.91           N  
ATOM   2340  CA  LEU C  69     -12.507 -10.459   5.177  1.00 96.91           C  
ATOM   2341  C   LEU C  69     -13.188 -10.919   6.462  1.00 96.91           C  
ATOM   2342  O   LEU C  69     -13.920 -11.912   6.460  1.00 96.91           O  
ATOM   2343  CB  LEU C  69     -11.017 -10.808   5.224  1.00 96.91           C  
ATOM   2344  CG  LEU C  69     -10.670 -12.261   5.553  1.00 96.91           C  
ATOM   2345  CD1 LEU C  69     -11.197 -13.191   4.466  1.00 96.91           C  
ATOM   2346  CD2 LEU C  69      -9.164 -12.427   5.723  1.00 96.91           C  
ATOM   2347  N   LEU C  70     -12.982 -10.192   7.584  1.00 96.48           N  
ATOM   2348  CA  LEU C  70     -13.534 -10.561   8.882  1.00 96.48           C  
ATOM   2349  C   LEU C  70     -15.055 -10.462   8.876  1.00 96.48           C  
ATOM   2350  O   LEU C  70     -15.739 -11.294   9.475  1.00 96.48           O  
ATOM   2351  CB  LEU C  70     -12.957  -9.667   9.985  1.00 96.48           C  
ATOM   2352  CG  LEU C  70     -11.493  -9.909  10.355  1.00 96.48           C  
ATOM   2353  CD1 LEU C  70     -11.015  -8.850  11.344  1.00 96.48           C  
ATOM   2354  CD2 LEU C  70     -11.312 -11.309  10.935  1.00 96.48           C  
ATOM   2355  N   LYS C  71     -15.553  -9.418   8.242  1.00 96.36           N  
ATOM   2356  CA  LYS C  71     -17.000  -9.265   8.120  1.00 96.36           C  
ATOM   2357  C   LYS C  71     -17.625 -10.468   7.422  1.00 96.36           C  
ATOM   2358  O   LYS C  71     -18.622 -11.019   7.893  1.00 96.36           O  
ATOM   2359  CB  LYS C  71     -17.343  -7.982   7.360  1.00 96.36           C  
ATOM   2360  CG  LYS C  71     -18.835  -7.707   7.249  1.00 96.36           C  
ATOM   2361  CD  LYS C  71     -19.113  -6.435   6.459  1.00 96.36           C  
ATOM   2362  CE  LYS C  71     -18.897  -6.646   4.966  1.00 96.36           C  
ATOM   2363  NZ  LYS C  71     -19.427  -5.504   4.163  1.00 96.36           N  
ATOM   2364  N   ASP C  72     -17.101 -10.899   6.340  1.00 96.45           N  
ATOM   2365  CA  ASP C  72     -17.637 -12.021   5.576  1.00 96.45           C  
ATOM   2366  C   ASP C  72     -17.420 -13.341   6.313  1.00 96.45           C  
ATOM   2367  O   ASP C  72     -18.264 -14.237   6.253  1.00 96.45           O  
ATOM   2368  CB  ASP C  72     -16.994 -12.083   4.188  1.00 96.45           C  
ATOM   2369  CG  ASP C  72     -17.694 -11.200   3.171  1.00 96.45           C  
ATOM   2370  OD1 ASP C  72     -18.709 -10.557   3.516  1.00 96.45           O  
ATOM   2371  OD2 ASP C  72     -17.229 -11.149   2.012  1.00 96.45           O  
ATOM   2372  N   LEU C  73     -16.256 -13.457   6.974  1.00 96.16           N  
ATOM   2373  CA  LEU C  73     -16.029 -14.646   7.788  1.00 96.16           C  
ATOM   2374  C   LEU C  73     -17.063 -14.747   8.904  1.00 96.16           C  
ATOM   2375  O   LEU C  73     -17.595 -15.828   9.166  1.00 96.16           O  
ATOM   2376  CB  LEU C  73     -14.618 -14.626   8.384  1.00 96.16           C  
ATOM   2377  CG  LEU C  73     -14.215 -15.845   9.214  1.00 96.16           C  
ATOM   2378  CD1 LEU C  73     -14.314 -17.114   8.373  1.00 96.16           C  
ATOM   2379  CD2 LEU C  73     -12.805 -15.674   9.767  1.00 96.16           C  
ATOM   2380  N   LYS C  74     -17.312 -13.667   9.540  1.00 95.06           N  
ATOM   2381  CA  LYS C  74     -18.324 -13.630  10.592  1.00 95.06           C  
ATOM   2382  C   LYS C  74     -19.698 -14.005  10.046  1.00 95.06           C  
ATOM   2383  O   LYS C  74     -20.465 -14.707  10.710  1.00 95.06           O  
ATOM   2384  CB  LYS C  74     -18.376 -12.244  11.237  1.00 95.06           C  
ATOM   2385  CG  LYS C  74     -19.239 -12.176  12.488  1.00 95.06           C  
ATOM   2386  CD  LYS C  74     -19.208 -10.787  13.114  1.00 95.06           C  
ATOM   2387  CE  LYS C  74     -20.047 -10.727  14.384  1.00 95.06           C  
ATOM   2388  NZ  LYS C  74     -21.507 -10.832  14.088  1.00 95.06           N  
ATOM   2389  N   ARG C  75     -20.046 -13.522   8.930  1.00 95.93           N  
ATOM   2390  CA  ARG C  75     -21.309 -13.884   8.293  1.00 95.93           C  
ATOM   2391  C   ARG C  75     -21.444 -15.398   8.166  1.00 95.93           C  
ATOM   2392  O   ARG C  75     -22.508 -15.956   8.443  1.00 95.93           O  
ATOM   2393  CB  ARG C  75     -21.422 -13.230   6.914  1.00 95.93           C  
ATOM   2394  CG  ARG C  75     -22.755 -13.474   6.225  1.00 95.93           C  
ATOM   2395  CD  ARG C  75     -22.772 -12.908   4.812  1.00 95.93           C  
ATOM   2396  NE  ARG C  75     -21.907 -13.670   3.916  1.00 95.93           N  
ATOM   2397  CZ  ARG C  75     -21.507 -13.258   2.716  1.00 95.93           C  
ATOM   2398  NH1 ARG C  75     -21.887 -12.077   2.243  1.00 95.93           N  
ATOM   2399  NH2 ARG C  75     -20.719 -14.032   1.983  1.00 95.93           N  
ATOM   2400  N   ILE C  76     -20.371 -16.093   7.782  1.00 94.37           N  
ATOM   2401  CA  ILE C  76     -20.379 -17.542   7.612  1.00 94.37           C  
ATOM   2402  C   ILE C  76     -20.525 -18.221   8.972  1.00 94.37           C  
ATOM   2403  O   ILE C  76     -21.334 -19.137   9.131  1.00 94.37           O  
ATOM   2404  CB  ILE C  76     -19.097 -18.033   6.903  1.00 94.37           C  
ATOM   2405  CG1 ILE C  76     -19.054 -17.519   5.459  1.00 94.37           C  
ATOM   2406  CG2 ILE C  76     -19.011 -19.562   6.942  1.00 94.37           C  
ATOM   2407  CD1 ILE C  76     -17.785 -17.893   4.706  1.00 94.37           C  
ATOM   2408  N   THR C  77     -19.751 -17.759  10.003  1.00 94.52           N  
ATOM   2409  CA  THR C  77     -19.805 -18.394  11.314  1.00 94.52           C  
ATOM   2410  C   THR C  77     -21.136 -18.103  12.003  1.00 94.52           C  
ATOM   2411  O   THR C  77     -21.646 -18.934  12.757  1.00 94.52           O  
ATOM   2412  CB  THR C  77     -18.646 -17.923  12.212  1.00 94.52           C  
ATOM   2413  CG2 THR C  77     -17.300 -18.379  11.658  1.00 94.52           C  
ATOM   2414  OG1 THR C  77     -18.658 -16.492  12.286  1.00 94.52           O  
ATOM   2415  N   ASP C  78     -21.739 -16.968  11.738  1.00 94.61           N  
ATOM   2416  CA  ASP C  78     -23.038 -16.627  12.308  1.00 94.61           C  
ATOM   2417  C   ASP C  78     -24.151 -17.461  11.676  1.00 94.61           C  
ATOM   2418  O   ASP C  78     -25.185 -17.704  12.304  1.00 94.61           O  
ATOM   2419  CB  ASP C  78     -23.330 -15.137  12.127  1.00 94.61           C  
ATOM   2420  CG  ASP C  78     -22.575 -14.260  13.110  1.00 94.61           C  
ATOM   2421  OD1 ASP C  78     -21.943 -14.797  14.045  1.00 94.61           O  
ATOM   2422  OD2 ASP C  78     -22.613 -13.021  12.950  1.00 94.61           O  
ATOM   2423  N   SER C  79     -24.045 -17.898  10.490  1.00 94.03           N  
ATOM   2424  CA  SER C  79     -25.049 -18.685   9.780  1.00 94.03           C  
ATOM   2425  C   SER C  79     -25.106 -20.114  10.308  1.00 94.03           C  
ATOM   2426  O   SER C  79     -26.063 -20.844  10.038  1.00 94.03           O  
ATOM   2427  CB  SER C  79     -24.756 -18.699   8.279  1.00 94.03           C  
ATOM   2428  OG  SER C  79     -23.641 -19.526   7.992  1.00 94.03           O  
ATOM   2429  N   ASP C  80     -24.174 -20.554  11.077  1.00 92.39           N  
ATOM   2430  CA  ASP C  80     -24.114 -21.873  11.700  1.00 92.39           C  
ATOM   2431  C   ASP C  80     -24.124 -22.977  10.646  1.00 92.39           C  
ATOM   2432  O   ASP C  80     -24.770 -24.011  10.829  1.00 92.39           O  
ATOM   2433  CB  ASP C  80     -25.282 -22.061  12.670  1.00 92.39           C  
ATOM   2434  CG  ASP C  80     -24.922 -22.921  13.870  1.00 92.39           C  
ATOM   2435  OD1 ASP C  80     -23.717 -23.092  14.158  1.00 92.39           O  
ATOM   2436  OD2 ASP C  80     -25.851 -23.433  14.531  1.00 92.39           O  
ATOM   2437  N   VAL C  81     -23.580 -22.691   9.454  1.00 91.88           N  
ATOM   2438  CA  VAL C  81     -23.468 -23.683   8.390  1.00 91.88           C  
ATOM   2439  C   VAL C  81     -22.439 -24.743   8.778  1.00 91.88           C  
ATOM   2440  O   VAL C  81     -21.432 -24.434   9.419  1.00 91.88           O  
ATOM   2441  CB  VAL C  81     -23.082 -23.031   7.044  1.00 91.88           C  
ATOM   2442  CG1 VAL C  81     -21.664 -22.465   7.106  1.00 91.88           C  
ATOM   2443  CG2 VAL C  81     -23.207 -24.042   5.906  1.00 91.88           C  
ATOM   2444  N   LYS C  82     -22.680 -26.023   8.418  1.00 90.39           N  
ATOM   2445  CA  LYS C  82     -21.838 -27.133   8.854  1.00 90.39           C  
ATOM   2446  C   LYS C  82     -21.413 -27.998   7.670  1.00 90.39           C  
ATOM   2447  O   LYS C  82     -21.959 -27.868   6.573  1.00 90.39           O  
ATOM   2448  CB  LYS C  82     -22.568 -27.988   9.892  1.00 90.39           C  
ATOM   2449  CG  LYS C  82     -23.031 -27.212  11.116  1.00 90.39           C  
ATOM   2450  CD  LYS C  82     -23.775 -28.108  12.097  1.00 90.39           C  
ATOM   2451  CE  LYS C  82     -24.259 -27.329  13.312  1.00 90.39           C  
ATOM   2452  NZ  LYS C  82     -24.930 -28.216  14.309  1.00 90.39           N  
ATOM   2453  N   GLY C  83     -20.363 -28.819   7.887  1.00 86.68           N  
ATOM   2454  CA  GLY C  83     -19.977 -29.893   6.986  1.00 86.68           C  
ATOM   2455  C   GLY C  83     -19.439 -29.393   5.658  1.00 86.68           C  
ATOM   2456  O   GLY C  83     -18.660 -28.440   5.616  1.00 86.68           O  
ATOM   2457  N   ASP C  84     -19.876 -30.040   4.569  1.00 79.74           N  
ATOM   2458  CA  ASP C  84     -19.375 -29.774   3.224  1.00 79.74           C  
ATOM   2459  C   ASP C  84     -19.799 -28.388   2.744  1.00 79.74           C  
ATOM   2460  O   ASP C  84     -19.047 -27.713   2.039  1.00 79.74           O  
ATOM   2461  CB  ASP C  84     -19.868 -30.844   2.246  1.00 79.74           C  
ATOM   2462  CG  ASP C  84     -19.167 -32.178   2.425  1.00 79.74           C  
ATOM   2463  OD1 ASP C  84     -18.244 -32.276   3.262  1.00 79.74           O  
ATOM   2464  OD2 ASP C  84     -19.539 -33.142   1.719  1.00 79.74           O  
ATOM   2465  N   LEU C  85     -20.999 -28.059   3.064  1.00 83.84           N  
ATOM   2466  CA  LEU C  85     -21.480 -26.742   2.663  1.00 83.84           C  
ATOM   2467  C   LEU C  85     -20.651 -25.640   3.312  1.00 83.84           C  
ATOM   2468  O   LEU C  85     -20.351 -24.626   2.675  1.00 83.84           O  
ATOM   2469  CB  LEU C  85     -22.956 -26.573   3.035  1.00 83.84           C  
ATOM   2470  CG  LEU C  85     -23.633 -25.289   2.556  1.00 83.84           C  
ATOM   2471  CD1 LEU C  85     -23.612 -25.215   1.033  1.00 83.84           C  
ATOM   2472  CD2 LEU C  85     -25.063 -25.211   3.081  1.00 83.84           C  
ATOM   2473  N   PHE C  86     -20.231 -25.826   4.624  1.00 88.86           N  
ATOM   2474  CA  PHE C  86     -19.365 -24.888   5.329  1.00 88.86           C  
ATOM   2475  C   PHE C  86     -18.044 -24.711   4.589  1.00 88.86           C  
ATOM   2476  O   PHE C  86     -17.608 -23.583   4.349  1.00 88.86           O  
ATOM   2477  CB  PHE C  86     -19.104 -25.367   6.760  1.00 88.86           C  
ATOM   2478  CG  PHE C  86     -17.947 -24.675   7.431  1.00 88.86           C  
ATOM   2479  CD1 PHE C  86     -16.809 -25.385   7.789  1.00 88.86           C  
ATOM   2480  CD2 PHE C  86     -18.001 -23.315   7.703  1.00 88.86           C  
ATOM   2481  CE1 PHE C  86     -15.736 -24.748   8.410  1.00 88.86           C  
ATOM   2482  CE2 PHE C  86     -16.933 -22.671   8.323  1.00 88.86           C  
ATOM   2483  CZ  PHE C  86     -15.802 -23.390   8.677  1.00 88.86           C  
ATOM   2484  N   VAL C  87     -17.481 -25.832   4.238  1.00 84.38           N  
ATOM   2485  CA  VAL C  87     -16.188 -25.815   3.562  1.00 84.38           C  
ATOM   2486  C   VAL C  87     -16.312 -25.086   2.227  1.00 84.38           C  
ATOM   2487  O   VAL C  87     -15.480 -24.237   1.897  1.00 84.38           O  
ATOM   2488  CB  VAL C  87     -15.645 -27.246   3.340  1.00 84.38           C  
ATOM   2489  CG1 VAL C  87     -14.361 -27.214   2.514  1.00 84.38           C  
ATOM   2490  CG2 VAL C  87     -15.405 -27.939   4.680  1.00 84.38           C  
ATOM   2491  N   LYS C  88     -17.350 -25.376   1.499  1.00 81.50           N  
ATOM   2492  CA  LYS C  88     -17.574 -24.751   0.198  1.00 81.50           C  
ATOM   2493  C   LYS C  88     -17.767 -23.245   0.337  1.00 81.50           C  
ATOM   2494  O   LYS C  88     -17.170 -22.466  -0.409  1.00 81.50           O  
ATOM   2495  CB  LYS C  88     -18.788 -25.373  -0.494  1.00 81.50           C  
ATOM   2496  CG  LYS C  88     -18.954 -24.954  -1.946  1.00 81.50           C  
ATOM   2497  CD  LYS C  88     -20.155 -25.636  -2.591  1.00 81.50           C  
ATOM   2498  CE  LYS C  88     -20.402 -25.117  -4.002  1.00 81.50           C  
ATOM   2499  NZ  LYS C  88     -21.597 -25.760  -4.626  1.00 81.50           N  
ATOM   2500  N   GLU C  89     -18.581 -22.848   1.276  1.00 86.01           N  
ATOM   2501  CA  GLU C  89     -18.858 -21.428   1.474  1.00 86.01           C  
ATOM   2502  C   GLU C  89     -17.611 -20.683   1.942  1.00 86.01           C  
ATOM   2503  O   GLU C  89     -17.356 -19.556   1.511  1.00 86.01           O  
ATOM   2504  CB  GLU C  89     -19.994 -21.238   2.482  1.00 86.01           C  
ATOM   2505  CG  GLU C  89     -21.366 -21.605   1.938  1.00 86.01           C  
ATOM   2506  CD  GLU C  89     -22.506 -21.188   2.854  1.00 86.01           C  
ATOM   2507  OE1 GLU C  89     -23.686 -21.358   2.471  1.00 86.01           O  
ATOM   2508  OE2 GLU C  89     -22.217 -20.689   3.964  1.00 86.01           O  
ATOM   2509  N   LEU C  90     -16.902 -21.283   2.792  1.00 89.69           N  
ATOM   2510  CA  LEU C  90     -15.704 -20.654   3.335  1.00 89.69           C  
ATOM   2511  C   LEU C  90     -14.681 -20.390   2.234  1.00 89.69           C  
ATOM   2512  O   LEU C  90     -14.177 -19.273   2.103  1.00 89.69           O  
ATOM   2513  CB  LEU C  90     -15.082 -21.533   4.423  1.00 89.69           C  
ATOM   2514  CG  LEU C  90     -13.813 -20.996   5.087  1.00 89.69           C  
ATOM   2515  CD1 LEU C  90     -14.102 -19.673   5.788  1.00 89.69           C  
ATOM   2516  CD2 LEU C  90     -13.251 -22.016   6.071  1.00 89.69           C  
ATOM   2517  N   PHE C  91     -14.387 -21.351   1.428  1.00 86.85           N  
ATOM   2518  CA  PHE C  91     -13.361 -21.201   0.403  1.00 86.85           C  
ATOM   2519  C   PHE C  91     -13.853 -20.308  -0.729  1.00 86.85           C  
ATOM   2520  O   PHE C  91     -13.065 -19.586  -1.344  1.00 86.85           O  
ATOM   2521  CB  PHE C  91     -12.948 -22.568  -0.150  1.00 86.85           C  
ATOM   2522  CG  PHE C  91     -11.969 -23.306   0.724  1.00 86.85           C  
ATOM   2523  CD1 PHE C  91     -10.629 -22.939   0.753  1.00 86.85           C  
ATOM   2524  CD2 PHE C  91     -12.389 -24.366   1.516  1.00 86.85           C  
ATOM   2525  CE1 PHE C  91      -9.721 -23.620   1.560  1.00 86.85           C  
ATOM   2526  CE2 PHE C  91     -11.487 -25.052   2.326  1.00 86.85           C  
ATOM   2527  CZ  PHE C  91     -10.153 -24.676   2.345  1.00 86.85           C  
ATOM   2528  N   TRP C  92     -15.130 -20.360  -1.008  1.00 84.47           N  
ATOM   2529  CA  TRP C  92     -15.669 -19.416  -1.981  1.00 84.47           C  
ATOM   2530  C   TRP C  92     -15.513 -17.981  -1.492  1.00 84.47           C  
ATOM   2531  O   TRP C  92     -15.142 -17.092  -2.263  1.00 84.47           O  
ATOM   2532  CB  TRP C  92     -17.144 -19.716  -2.262  1.00 84.47           C  
ATOM   2533  CG  TRP C  92     -17.736 -18.885  -3.361  1.00 84.47           C  
ATOM   2534  CD1 TRP C  92     -18.653 -17.879  -3.231  1.00 84.47           C  
ATOM   2535  CD2 TRP C  92     -17.454 -18.994  -4.760  1.00 84.47           C  
ATOM   2536  CE2 TRP C  92     -18.236 -18.020  -5.420  1.00 84.47           C  
ATOM   2537  CE3 TRP C  92     -16.615 -19.820  -5.520  1.00 84.47           C  
ATOM   2538  NE1 TRP C  92     -18.957 -17.355  -4.465  1.00 84.47           N  
ATOM   2539  CZ2 TRP C  92     -18.204 -17.850  -6.807  1.00 84.47           C  
ATOM   2540  CZ3 TRP C  92     -16.584 -19.649  -6.899  1.00 84.47           C  
ATOM   2541  CH2 TRP C  92     -17.374 -18.672  -7.526  1.00 84.47           C  
ATOM   2542  N   MET C  93     -15.857 -17.786  -0.219  1.00 92.29           N  
ATOM   2543  CA  MET C  93     -15.690 -16.468   0.385  1.00 92.29           C  
ATOM   2544  C   MET C  93     -14.236 -16.014   0.307  1.00 92.29           C  
ATOM   2545  O   MET C  93     -13.958 -14.862  -0.030  1.00 92.29           O  
ATOM   2546  CB  MET C  93     -16.155 -16.482   1.842  1.00 92.29           C  
ATOM   2547  CG  MET C  93     -16.063 -15.128   2.528  1.00 92.29           C  
ATOM   2548  SD  MET C  93     -14.396 -14.807   3.227  1.00 92.29           S  
ATOM   2549  CE  MET C  93     -14.399 -15.979   4.612  1.00 92.29           C  
ATOM   2550  N   LEU C  94     -13.285 -16.915   0.573  1.00 91.54           N  
ATOM   2551  CA  LEU C  94     -11.866 -16.583   0.503  1.00 91.54           C  
ATOM   2552  C   LEU C  94     -11.464 -16.210  -0.919  1.00 91.54           C  
ATOM   2553  O   LEU C  94     -10.671 -15.288  -1.123  1.00 91.54           O  
ATOM   2554  CB  LEU C  94     -11.017 -17.758   0.995  1.00 91.54           C  
ATOM   2555  CG  LEU C  94     -11.023 -18.016   2.503  1.00 91.54           C  
ATOM   2556  CD1 LEU C  94     -10.233 -19.278   2.828  1.00 91.54           C  
ATOM   2557  CD2 LEU C  94     -10.457 -16.815   3.253  1.00 91.54           C  
ATOM   2558  N   HIS C  95     -11.996 -16.867  -1.877  1.00 85.75           N  
ATOM   2559  CA  HIS C  95     -11.724 -16.554  -3.275  1.00 85.75           C  
ATOM   2560  C   HIS C  95     -12.207 -15.152  -3.630  1.00 85.75           C  
ATOM   2561  O   HIS C  95     -11.477 -14.380  -4.259  1.00 85.75           O  
ATOM   2562  CB  HIS C  95     -12.386 -17.584  -4.192  1.00 85.75           C  
ATOM   2563  CG  HIS C  95     -12.261 -17.260  -5.648  1.00 85.75           C  
ATOM   2564  CD2 HIS C  95     -13.191 -16.893  -6.559  1.00 85.75           C  
ATOM   2565  ND1 HIS C  95     -11.059 -17.302  -6.318  1.00 85.75           N  
ATOM   2566  CE1 HIS C  95     -11.255 -16.972  -7.584  1.00 85.75           C  
ATOM   2567  NE2 HIS C  95     -12.542 -16.719  -7.756  1.00 85.75           N  
ATOM   2568  N   LEU C  96     -13.395 -14.867  -3.230  1.00 88.00           N  
ATOM   2569  CA  LEU C  96     -13.972 -13.560  -3.525  1.00 88.00           C  
ATOM   2570  C   LEU C  96     -13.208 -12.452  -2.807  1.00 88.00           C  
ATOM   2571  O   LEU C  96     -12.966 -11.388  -3.380  1.00 88.00           O  
ATOM   2572  CB  LEU C  96     -15.449 -13.523  -3.120  1.00 88.00           C  
ATOM   2573  CG  LEU C  96     -16.227 -12.265  -3.509  1.00 88.00           C  
ATOM   2574  CD1 LEU C  96     -16.337 -12.158  -5.026  1.00 88.00           C  
ATOM   2575  CD2 LEU C  96     -17.609 -12.271  -2.866  1.00 88.00           C  
ATOM   2576  N   GLN C  97     -12.863 -12.716  -1.602  1.00 93.81           N  
ATOM   2577  CA  GLN C  97     -12.164 -11.709  -0.810  1.00 93.81           C  
ATOM   2578  C   GLN C  97     -10.760 -11.458  -1.354  1.00 93.81           C  
ATOM   2579  O   GLN C  97     -10.249 -10.340  -1.274  1.00 93.81           O  
ATOM   2580  CB  GLN C  97     -12.091 -12.134   0.657  1.00 93.81           C  
ATOM   2581  CG  GLN C  97     -13.399 -11.958   1.416  1.00 93.81           C  
ATOM   2582  CD  GLN C  97     -13.827 -10.505   1.516  1.00 93.81           C  
ATOM   2583  NE2 GLN C  97     -15.134 -10.275   1.586  1.00 93.81           N  
ATOM   2584  OE1 GLN C  97     -12.990  -9.597   1.530  1.00 93.81           O  
ATOM   2585  N   LYS C  98     -10.151 -12.438  -1.886  1.00 91.57           N  
ATOM   2586  CA  LYS C  98      -8.862 -12.231  -2.538  1.00 91.57           C  
ATOM   2587  C   LYS C  98      -8.990 -11.271  -3.717  1.00 91.57           C  
ATOM   2588  O   LYS C  98      -8.163 -10.374  -3.887  1.00 91.57           O  
ATOM   2589  CB  LYS C  98      -8.277 -13.564  -3.009  1.00 91.57           C  
ATOM   2590  CG  LYS C  98      -6.876 -13.453  -3.591  1.00 91.57           C  
ATOM   2591  CD  LYS C  98      -6.324 -14.818  -3.982  1.00 91.57           C  
ATOM   2592  CE  LYS C  98      -4.936 -14.705  -4.600  1.00 91.57           C  
ATOM   2593  NZ  LYS C  98      -4.388 -16.042  -4.976  1.00 91.57           N  
ATOM   2594  N   GLU C  99      -9.990 -11.438  -4.496  1.00 88.08           N  
ATOM   2595  CA  GLU C  99     -10.235 -10.554  -5.630  1.00 88.08           C  
ATOM   2596  C   GLU C  99     -10.531  -9.130  -5.166  1.00 88.08           C  
ATOM   2597  O   GLU C  99     -10.051  -8.165  -5.763  1.00 88.08           O  
ATOM   2598  CB  GLU C  99     -11.393 -11.080  -6.482  1.00 88.08           C  
ATOM   2599  CG  GLU C  99     -11.061 -12.349  -7.255  1.00 88.08           C  
ATOM   2600  CD  GLU C  99     -12.176 -12.794  -8.186  1.00 88.08           C  
ATOM   2601  OE1 GLU C  99     -11.946 -13.698  -9.021  1.00 88.08           O  
ATOM   2602  OE2 GLU C  99     -13.291 -12.234  -8.080  1.00 88.08           O  
ATOM   2603  N   THR C 100     -11.328  -9.072  -4.146  1.00 93.50           N  
ATOM   2604  CA  THR C 100     -11.643  -7.769  -3.571  1.00 93.50           C  
ATOM   2605  C   THR C 100     -10.378  -7.077  -3.072  1.00 93.50           C  
ATOM   2606  O   THR C 100     -10.174  -5.888  -3.323  1.00 93.50           O  
ATOM   2607  CB  THR C 100     -12.652  -7.897  -2.415  1.00 93.50           C  
ATOM   2608  CG2 THR C 100     -12.972  -6.535  -1.809  1.00 93.50           C  
ATOM   2609  OG1 THR C 100     -13.863  -8.485  -2.907  1.00 93.50           O  
ATOM   2610  N   PHE C 101      -9.597  -7.870  -2.372  1.00 95.06           N  
ATOM   2611  CA  PHE C 101      -8.348  -7.316  -1.863  1.00 95.06           C  
ATOM   2612  C   PHE C 101      -7.443  -6.880  -3.007  1.00 95.06           C  
ATOM   2613  O   PHE C 101      -6.762  -5.856  -2.913  1.00 95.06           O  
ATOM   2614  CB  PHE C 101      -7.623  -8.340  -0.982  1.00 95.06           C  
ATOM   2615  CG  PHE C 101      -6.418  -7.785  -0.271  1.00 95.06           C  
ATOM   2616  CD1 PHE C 101      -5.142  -8.240  -0.579  1.00 95.06           C  
ATOM   2617  CD2 PHE C 101      -6.563  -6.808   0.705  1.00 95.06           C  
ATOM   2618  CE1 PHE C 101      -4.025  -7.728   0.077  1.00 95.06           C  
ATOM   2619  CE2 PHE C 101      -5.452  -6.292   1.365  1.00 95.06           C  
ATOM   2620  CZ  PHE C 101      -4.184  -6.754   1.050  1.00 95.06           C  
ATOM   2621  N   ALA C 102      -7.394  -7.612  -4.056  1.00 92.06           N  
ATOM   2622  CA  ALA C 102      -6.607  -7.243  -5.229  1.00 92.06           C  
ATOM   2623  C   ALA C 102      -7.035  -5.882  -5.772  1.00 92.06           C  
ATOM   2624  O   ALA C 102      -6.196  -5.083  -6.194  1.00 92.06           O  
ATOM   2625  CB  ALA C 102      -6.739  -8.311  -6.314  1.00 92.06           C  
ATOM   2626  N   THR C 103      -8.300  -5.636  -5.762  1.00 92.61           N  
ATOM   2627  CA  THR C 103      -8.816  -4.350  -6.218  1.00 92.61           C  
ATOM   2628  C   THR C 103      -8.349  -3.224  -5.300  1.00 92.61           C  
ATOM   2629  O   THR C 103      -7.988  -2.142  -5.769  1.00 92.61           O  
ATOM   2630  CB  THR C 103     -10.355  -4.356  -6.283  1.00 92.61           C  
ATOM   2631  CG2 THR C 103     -10.887  -3.049  -6.859  1.00 92.61           C  
ATOM   2632  OG1 THR C 103     -10.787  -5.442  -7.112  1.00 92.61           O  
ATOM   2633  N   TYR C 104      -8.374  -3.510  -3.971  1.00 94.89           N  
ATOM   2634  CA  TYR C 104      -7.897  -2.512  -3.020  1.00 94.89           C  
ATOM   2635  C   TYR C 104      -6.427  -2.189  -3.261  1.00 94.89           C  
ATOM   2636  O   TYR C 104      -6.032  -1.021  -3.246  1.00 94.89           O  
ATOM   2637  CB  TYR C 104      -8.095  -3.000  -1.582  1.00 94.89           C  
ATOM   2638  CG  TYR C 104      -9.543  -3.193  -1.200  1.00 94.89           C  
ATOM   2639  CD1 TYR C 104     -10.554  -2.485  -1.847  1.00 94.89           C  
ATOM   2640  CD2 TYR C 104      -9.902  -4.080  -0.191  1.00 94.89           C  
ATOM   2641  CE1 TYR C 104     -11.889  -2.658  -1.498  1.00 94.89           C  
ATOM   2642  CE2 TYR C 104     -11.234  -4.260   0.167  1.00 94.89           C  
ATOM   2643  CZ  TYR C 104     -12.219  -3.546  -0.491  1.00 94.89           C  
ATOM   2644  OH  TYR C 104     -13.539  -3.720  -0.141  1.00 94.89           O  
ATOM   2645  N   VAL C 105      -5.698  -3.190  -3.464  1.00 94.36           N  
ATOM   2646  CA  VAL C 105      -4.260  -3.017  -3.645  1.00 94.36           C  
ATOM   2647  C   VAL C 105      -3.988  -2.296  -4.963  1.00 94.36           C  
ATOM   2648  O   VAL C 105      -3.118  -1.425  -5.031  1.00 94.36           O  
ATOM   2649  CB  VAL C 105      -3.517  -4.373  -3.615  1.00 94.36           C  
ATOM   2650  CG1 VAL C 105      -2.049  -4.191  -3.994  1.00 94.36           C  
ATOM   2651  CG2 VAL C 105      -3.642  -5.018  -2.236  1.00 94.36           C  
ATOM   2652  N   ALA C 106      -4.634  -2.627  -6.023  1.00 92.77           N  
ATOM   2653  CA  ALA C 106      -4.485  -1.938  -7.302  1.00 92.77           C  
ATOM   2654  C   ALA C 106      -4.799  -0.450  -7.164  1.00 92.77           C  
ATOM   2655  O   ALA C 106      -4.085   0.394  -7.708  1.00 92.77           O  
ATOM   2656  CB  ALA C 106      -5.388  -2.573  -8.357  1.00 92.77           C  
ATOM   2657  N   ARG C 107      -5.870  -0.128  -6.442  1.00 93.45           N  
ATOM   2658  CA  ARG C 107      -6.243   1.262  -6.205  1.00 93.45           C  
ATOM   2659  C   ARG C 107      -5.180   1.981  -5.382  1.00 93.45           C  
ATOM   2660  O   ARG C 107      -4.819   3.120  -5.685  1.00 93.45           O  
ATOM   2661  CB  ARG C 107      -7.598   1.341  -5.496  1.00 93.45           C  
ATOM   2662  CG  ARG C 107      -8.145   2.754  -5.372  1.00 93.45           C  
ATOM   2663  CD  ARG C 107      -9.528   2.769  -4.735  1.00 93.45           C  
ATOM   2664  NE  ARG C 107     -10.556   2.308  -5.664  1.00 93.45           N  
ATOM   2665  CZ  ARG C 107     -11.824   2.078  -5.338  1.00 93.45           C  
ATOM   2666  NH1 ARG C 107     -12.249   2.262  -4.093  1.00 93.45           N  
ATOM   2667  NH2 ARG C 107     -12.675   1.659  -6.263  1.00 93.45           N  
ATOM   2668  N   PHE C 108      -4.734   1.330  -4.358  1.00 94.60           N  
ATOM   2669  CA  PHE C 108      -3.658   1.885  -3.546  1.00 94.60           C  
ATOM   2670  C   PHE C 108      -2.444   2.212  -4.406  1.00 94.60           C  
ATOM   2671  O   PHE C 108      -1.878   3.303  -4.301  1.00 94.60           O  
ATOM   2672  CB  PHE C 108      -3.264   0.910  -2.432  1.00 94.60           C  
ATOM   2673  CG  PHE C 108      -1.900   1.170  -1.852  1.00 94.60           C  
ATOM   2674  CD1 PHE C 108      -0.831   0.336  -2.155  1.00 94.60           C  
ATOM   2675  CD2 PHE C 108      -1.688   2.247  -1.002  1.00 94.60           C  
ATOM   2676  CE1 PHE C 108       0.433   0.574  -1.619  1.00 94.60           C  
ATOM   2677  CE2 PHE C 108      -0.428   2.492  -0.462  1.00 94.60           C  
ATOM   2678  CZ  PHE C 108       0.630   1.653  -0.772  1.00 94.60           C  
ATOM   2679  N   GLN C 109      -1.998   1.297  -5.245  1.00 93.04           N  
ATOM   2680  CA  GLN C 109      -0.813   1.484  -6.077  1.00 93.04           C  
ATOM   2681  C   GLN C 109      -1.020   2.614  -7.082  1.00 93.04           C  
ATOM   2682  O   GLN C 109      -0.081   3.346  -7.402  1.00 93.04           O  
ATOM   2683  CB  GLN C 109      -0.460   0.188  -6.808  1.00 93.04           C  
ATOM   2684  CG  GLN C 109       0.157  -0.876  -5.910  1.00 93.04           C  
ATOM   2685  CD  GLN C 109       0.714  -2.051  -6.691  1.00 93.04           C  
ATOM   2686  NE2 GLN C 109       1.616  -1.769  -7.625  1.00 93.04           N  
ATOM   2687  OE1 GLN C 109       0.338  -3.204  -6.456  1.00 93.04           O  
ATOM   2688  N   LYS C 110      -2.171   2.799  -7.547  1.00 91.44           N  
ATOM   2689  CA  LYS C 110      -2.464   3.814  -8.555  1.00 91.44           C  
ATOM   2690  C   LYS C 110      -2.622   5.191  -7.917  1.00 91.44           C  
ATOM   2691  O   LYS C 110      -2.143   6.191  -8.458  1.00 91.44           O  
ATOM   2692  CB  LYS C 110      -3.730   3.449  -9.333  1.00 91.44           C  
ATOM   2693  CG  LYS C 110      -4.017   4.366 -10.512  1.00 91.44           C  
ATOM   2694  CD  LYS C 110      -5.258   3.923 -11.276  1.00 91.44           C  
ATOM   2695  CE  LYS C 110      -5.582   4.874 -12.420  1.00 91.44           C  
ATOM   2696  NZ  LYS C 110      -6.809   4.455 -13.160  1.00 91.44           N  
ATOM   2697  N   GLU C 111      -3.188   5.193  -6.709  1.00 93.09           N  
ATOM   2698  CA  GLU C 111      -3.617   6.488  -6.189  1.00 93.09           C  
ATOM   2699  C   GLU C 111      -2.832   6.867  -4.936  1.00 93.09           C  
ATOM   2700  O   GLU C 111      -2.529   8.043  -4.720  1.00 93.09           O  
ATOM   2701  CB  GLU C 111      -5.117   6.474  -5.885  1.00 93.09           C  
ATOM   2702  CG  GLU C 111      -5.992   6.288  -7.116  1.00 93.09           C  
ATOM   2703  CD  GLU C 111      -7.474   6.174  -6.788  1.00 93.09           C  
ATOM   2704  OE1 GLU C 111      -8.283   5.933  -7.712  1.00 93.09           O  
ATOM   2705  OE2 GLU C 111      -7.826   6.329  -5.597  1.00 93.09           O  
ATOM   2706  N   ALA C 112      -2.489   5.937  -4.075  1.00 94.28           N  
ATOM   2707  CA  ALA C 112      -2.015   6.263  -2.732  1.00 94.28           C  
ATOM   2708  C   ALA C 112      -0.525   5.963  -2.591  1.00 94.28           C  
ATOM   2709  O   ALA C 112       0.136   6.485  -1.688  1.00 94.28           O  
ATOM   2710  CB  ALA C 112      -2.812   5.491  -1.685  1.00 94.28           C  
ATOM   2711  N   TYR C 113      -0.015   5.136  -3.466  1.00 94.40           N  
ATOM   2712  CA  TYR C 113       1.412   4.838  -3.400  1.00 94.40           C  
ATOM   2713  C   TYR C 113       2.234   5.978  -3.989  1.00 94.40           C  
ATOM   2714  O   TYR C 113       2.170   6.241  -5.191  1.00 94.40           O  
ATOM   2715  CB  TYR C 113       1.723   3.533  -4.139  1.00 94.40           C  
ATOM   2716  CG  TYR C 113       3.191   3.179  -4.153  1.00 94.40           C  
ATOM   2717  CD1 TYR C 113       3.958   3.352  -5.303  1.00 94.40           C  
ATOM   2718  CD2 TYR C 113       3.812   2.669  -3.018  1.00 94.40           C  
ATOM   2719  CE1 TYR C 113       5.310   3.025  -5.321  1.00 94.40           C  
ATOM   2720  CE2 TYR C 113       5.162   2.340  -3.024  1.00 94.40           C  
ATOM   2721  CZ  TYR C 113       5.902   2.520  -4.179  1.00 94.40           C  
ATOM   2722  OH  TYR C 113       7.241   2.195  -4.190  1.00 94.40           O  
ATOM   2723  N   CYS C 114       3.072   6.611  -3.132  1.00 95.08           N  
ATOM   2724  CA  CYS C 114       3.911   7.736  -3.527  1.00 95.08           C  
ATOM   2725  C   CYS C 114       3.149   8.691  -4.439  1.00 95.08           C  
ATOM   2726  O   CYS C 114       3.523   8.880  -5.598  1.00 95.08           O  
ATOM   2727  CB  CYS C 114       5.173   7.241  -4.232  1.00 95.08           C  
ATOM   2728  SG  CYS C 114       6.326   6.380  -3.141  1.00 95.08           S  
ATOM   2729  N   PRO C 115       2.147   9.333  -3.823  1.00 95.39           N  
ATOM   2730  CA  PRO C 115       1.308  10.215  -4.638  1.00 95.39           C  
ATOM   2731  C   PRO C 115       1.977  11.554  -4.938  1.00 95.39           C  
ATOM   2732  O   PRO C 115       1.438  12.361  -5.699  1.00 95.39           O  
ATOM   2733  CB  PRO C 115       0.059  10.410  -3.775  1.00 95.39           C  
ATOM   2734  CG  PRO C 115       0.542  10.274  -2.367  1.00 95.39           C  
ATOM   2735  CD  PRO C 115       1.638   9.248  -2.336  1.00 95.39           C  
ATOM   2736  N   ASN C 116       3.092  11.794  -4.337  1.00 95.99           N  
ATOM   2737  CA  ASN C 116       3.773  13.068  -4.540  1.00 95.99           C  
ATOM   2738  C   ASN C 116       4.286  13.208  -5.971  1.00 95.99           C  
ATOM   2739  O   ASN C 116       4.771  12.239  -6.558  1.00 95.99           O  
ATOM   2740  CB  ASN C 116       4.926  13.226  -3.546  1.00 95.99           C  
ATOM   2741  CG  ASN C 116       5.941  12.104  -3.645  1.00 95.99           C  
ATOM   2742  ND2 ASN C 116       7.219  12.460  -3.674  1.00 95.99           N  
ATOM   2743  OD1 ASN C 116       5.578  10.925  -3.697  1.00 95.99           O  
ATOM   2744  N   LYS C 117       4.176  14.431  -6.523  1.00 95.07           N  
ATOM   2745  CA  LYS C 117       4.694  14.719  -7.857  1.00 95.07           C  
ATOM   2746  C   LYS C 117       6.055  15.405  -7.782  1.00 95.07           C  
ATOM   2747  O   LYS C 117       6.790  15.447  -8.771  1.00 95.07           O  
ATOM   2748  CB  LYS C 117       3.709  15.592  -8.639  1.00 95.07           C  
ATOM   2749  CG  LYS C 117       2.371  14.923  -8.912  1.00 95.07           C  
ATOM   2750  CD  LYS C 117       1.446  15.829  -9.713  1.00 95.07           C  
ATOM   2751  CE  LYS C 117       0.100  15.168  -9.972  1.00 95.07           C  
ATOM   2752  NZ  LYS C 117      -0.847  16.092 -10.667  1.00 95.07           N  
ATOM   2753  N   CYS C 118       6.339  15.889  -6.622  1.00 95.34           N  
ATOM   2754  CA  CYS C 118       7.603  16.560  -6.341  1.00 95.34           C  
ATOM   2755  C   CYS C 118       7.993  16.399  -4.877  1.00 95.34           C  
ATOM   2756  O   CYS C 118       7.181  15.963  -4.058  1.00 95.34           O  
ATOM   2757  CB  CYS C 118       7.511  18.045  -6.693  1.00 95.34           C  
ATOM   2758  SG  CYS C 118       6.411  18.983  -5.612  1.00 95.34           S  
ATOM   2759  N   GLY C 119       9.269  16.605  -4.644  1.00 94.89           N  
ATOM   2760  CA  GLY C 119       9.746  16.553  -3.271  1.00 94.89           C  
ATOM   2761  C   GLY C 119       9.968  15.138  -2.770  1.00 94.89           C  
ATOM   2762  O   GLY C 119      10.098  14.205  -3.566  1.00 94.89           O  
ATOM   2763  N   VAL C 120      10.027  15.074  -1.411  1.00 94.86           N  
ATOM   2764  CA  VAL C 120      10.275  13.791  -0.764  1.00 94.86           C  
ATOM   2765  C   VAL C 120       9.176  13.507   0.257  1.00 94.86           C  
ATOM   2766  O   VAL C 120       9.055  14.212   1.261  1.00 94.86           O  
ATOM   2767  CB  VAL C 120      11.660  13.759  -0.079  1.00 94.86           C  
ATOM   2768  CG1 VAL C 120      11.927  12.386   0.535  1.00 94.86           C  
ATOM   2769  CG2 VAL C 120      12.757  14.123  -1.077  1.00 94.86           C  
ATOM   2770  N   MET C 121       8.372  12.464  -0.079  1.00 95.85           N  
ATOM   2771  CA  MET C 121       7.319  12.023   0.832  1.00 95.85           C  
ATOM   2772  C   MET C 121       7.761  10.795   1.620  1.00 95.85           C  
ATOM   2773  O   MET C 121       8.338   9.864   1.055  1.00 95.85           O  
ATOM   2774  CB  MET C 121       6.035  11.716   0.061  1.00 95.85           C  
ATOM   2775  CG  MET C 121       4.907  11.188   0.934  1.00 95.85           C  
ATOM   2776  SD  MET C 121       3.410  10.758  -0.036  1.00 95.85           S  
ATOM   2777  CE  MET C 121       2.380  10.033   1.271  1.00 95.85           C  
ATOM   2778  N   LEU C 122       7.552  10.813   2.908  1.00 95.08           N  
ATOM   2779  CA  LEU C 122       7.774   9.653   3.764  1.00 95.08           C  
ATOM   2780  C   LEU C 122       6.462   8.932   4.054  1.00 95.08           C  
ATOM   2781  O   LEU C 122       5.558   9.503   4.667  1.00 95.08           O  
ATOM   2782  CB  LEU C 122       8.440  10.074   5.077  1.00 95.08           C  
ATOM   2783  CG  LEU C 122       9.806  10.751   4.958  1.00 95.08           C  
ATOM   2784  CD1 LEU C 122      10.339  11.114   6.340  1.00 95.08           C  
ATOM   2785  CD2 LEU C 122      10.788   9.847   4.222  1.00 95.08           C  
ATOM   2786  N   GLN C 123       6.424   7.699   3.587  1.00 95.40           N  
ATOM   2787  CA  GLN C 123       5.199   6.915   3.712  1.00 95.40           C  
ATOM   2788  C   GLN C 123       5.468   5.579   4.398  1.00 95.40           C  
ATOM   2789  O   GLN C 123       6.441   4.895   4.076  1.00 95.40           O  
ATOM   2790  CB  GLN C 123       4.570   6.682   2.337  1.00 95.40           C  
ATOM   2791  CG  GLN C 123       3.204   6.011   2.393  1.00 95.40           C  
ATOM   2792  CD  GLN C 123       2.569   5.858   1.024  1.00 95.40           C  
ATOM   2793  NE2 GLN C 123       1.241   5.883   0.979  1.00 95.40           N  
ATOM   2794  OE1 GLN C 123       3.266   5.720   0.013  1.00 95.40           O  
ATOM   2795  N   THR C 124       4.617   5.321   5.326  1.00 95.54           N  
ATOM   2796  CA  THR C 124       4.720   4.034   6.004  1.00 95.54           C  
ATOM   2797  C   THR C 124       4.044   2.937   5.187  1.00 95.54           C  
ATOM   2798  O   THR C 124       2.860   3.040   4.859  1.00 95.54           O  
ATOM   2799  CB  THR C 124       4.094   4.091   7.410  1.00 95.54           C  
ATOM   2800  CG2 THR C 124       4.131   2.724   8.085  1.00 95.54           C  
ATOM   2801  OG1 THR C 124       4.820   5.029   8.213  1.00 95.54           O  
ATOM   2802  N   LEU C 125       4.831   1.981   4.873  1.00 95.80           N  
ATOM   2803  CA  LEU C 125       4.344   0.851   4.089  1.00 95.80           C  
ATOM   2804  C   LEU C 125       4.551  -0.460   4.840  1.00 95.80           C  
ATOM   2805  O   LEU C 125       5.414  -0.549   5.717  1.00 95.80           O  
ATOM   2806  CB  LEU C 125       5.050   0.793   2.733  1.00 95.80           C  
ATOM   2807  CG  LEU C 125       4.902   2.025   1.839  1.00 95.80           C  
ATOM   2808  CD1 LEU C 125       5.816   1.911   0.623  1.00 95.80           C  
ATOM   2809  CD2 LEU C 125       3.451   2.202   1.408  1.00 95.80           C  
ATOM   2810  N   ILE C 126       3.720  -1.406   4.553  1.00 95.72           N  
ATOM   2811  CA  ILE C 126       3.814  -2.757   5.093  1.00 95.72           C  
ATOM   2812  C   ILE C 126       4.191  -3.733   3.981  1.00 95.72           C  
ATOM   2813  O   ILE C 126       3.490  -3.832   2.970  1.00 95.72           O  
ATOM   2814  CB  ILE C 126       2.491  -3.192   5.762  1.00 95.72           C  
ATOM   2815  CG1 ILE C 126       2.110  -2.214   6.880  1.00 95.72           C  
ATOM   2816  CG2 ILE C 126       2.604  -4.622   6.300  1.00 95.72           C  
ATOM   2817  CD1 ILE C 126       0.664  -2.330   7.338  1.00 95.72           C  
ATOM   2818  N   TRP C 127       5.343  -4.411   4.215  1.00 94.37           N  
ATOM   2819  CA  TRP C 127       5.756  -5.452   3.279  1.00 94.37           C  
ATOM   2820  C   TRP C 127       4.975  -6.741   3.519  1.00 94.37           C  
ATOM   2821  O   TRP C 127       5.062  -7.335   4.596  1.00 94.37           O  
ATOM   2822  CB  TRP C 127       7.257  -5.721   3.401  1.00 94.37           C  
ATOM   2823  CG  TRP C 127       8.118  -4.607   2.884  1.00 94.37           C  
ATOM   2824  CD1 TRP C 127       8.533  -3.499   3.570  1.00 94.37           C  
ATOM   2825  CD2 TRP C 127       8.667  -4.492   1.567  1.00 94.37           C  
ATOM   2826  CE2 TRP C 127       9.405  -3.289   1.526  1.00 94.37           C  
ATOM   2827  CE3 TRP C 127       8.608  -5.292   0.418  1.00 94.37           C  
ATOM   2828  NE1 TRP C 127       9.307  -2.703   2.760  1.00 94.37           N  
ATOM   2829  CZ2 TRP C 127      10.079  -2.865   0.378  1.00 94.37           C  
ATOM   2830  CZ3 TRP C 127       9.278  -4.869  -0.723  1.00 94.37           C  
ATOM   2831  CH2 TRP C 127      10.004  -3.665  -0.733  1.00 94.37           C  
ATOM   2832  N   CYS C 128       4.290  -7.201   2.472  1.00 93.76           N  
ATOM   2833  CA  CYS C 128       3.332  -8.294   2.605  1.00 93.76           C  
ATOM   2834  C   CYS C 128       4.044  -9.607   2.909  1.00 93.76           C  
ATOM   2835  O   CYS C 128       3.526 -10.439   3.655  1.00 93.76           O  
ATOM   2836  CB  CYS C 128       2.499  -8.435   1.332  1.00 93.76           C  
ATOM   2837  SG  CYS C 128       1.513  -6.973   0.941  1.00 93.76           S  
ATOM   2838  N   LYS C 129       5.200  -9.860   2.414  1.00 90.10           N  
ATOM   2839  CA  LYS C 129       5.911 -11.131   2.519  1.00 90.10           C  
ATOM   2840  C   LYS C 129       6.346 -11.400   3.957  1.00 90.10           C  
ATOM   2841  O   LYS C 129       6.209 -12.520   4.454  1.00 90.10           O  
ATOM   2842  CB  LYS C 129       7.128 -11.145   1.592  1.00 90.10           C  
ATOM   2843  CG  LYS C 129       7.197 -12.360   0.679  1.00 90.10           C  
ATOM   2844  CD  LYS C 129       8.445 -12.333  -0.193  1.00 90.10           C  
ATOM   2845  CE  LYS C 129       8.468 -13.496  -1.174  1.00 90.10           C  
ATOM   2846  NZ  LYS C 129       9.643 -13.423  -2.094  1.00 90.10           N  
ATOM   2847  N   ASN C 130       6.747 -10.371   4.703  1.00 92.13           N  
ATOM   2848  CA  ASN C 130       7.253 -10.575   6.056  1.00 92.13           C  
ATOM   2849  C   ASN C 130       6.499  -9.722   7.071  1.00 92.13           C  
ATOM   2850  O   ASN C 130       6.847  -9.703   8.254  1.00 92.13           O  
ATOM   2851  CB  ASN C 130       8.752 -10.276   6.119  1.00 92.13           C  
ATOM   2852  CG  ASN C 130       9.097  -8.905   5.572  1.00 92.13           C  
ATOM   2853  ND2 ASN C 130      10.388  -8.645   5.397  1.00 92.13           N  
ATOM   2854  OD1 ASN C 130       8.212  -8.087   5.309  1.00 92.13           O  
ATOM   2855  N   CYS C 131       5.588  -9.056   6.668  1.00 95.09           N  
ATOM   2856  CA  CYS C 131       4.735  -8.239   7.523  1.00 95.09           C  
ATOM   2857  C   CYS C 131       5.546  -7.164   8.236  1.00 95.09           C  
ATOM   2858  O   CYS C 131       5.238  -6.800   9.373  1.00 95.09           O  
ATOM   2859  CB  CYS C 131       4.012  -9.110   8.549  1.00 95.09           C  
ATOM   2860  SG  CYS C 131       2.851 -10.285   7.818  1.00 95.09           S  
ATOM   2861  N   LYS C 132       6.569  -6.638   7.629  1.00 94.69           N  
ATOM   2862  CA  LYS C 132       7.402  -5.586   8.204  1.00 94.69           C  
ATOM   2863  C   LYS C 132       6.887  -4.203   7.816  1.00 94.69           C  
ATOM   2864  O   LYS C 132       6.590  -3.951   6.647  1.00 94.69           O  
ATOM   2865  CB  LYS C 132       8.856  -5.749   7.758  1.00 94.69           C  
ATOM   2866  CG  LYS C 132       9.599  -6.872   8.465  1.00 94.69           C  
ATOM   2867  CD  LYS C 132      11.066  -6.914   8.060  1.00 94.69           C  
ATOM   2868  CE  LYS C 132      11.805  -8.056   8.744  1.00 94.69           C  
ATOM   2869  NZ  LYS C 132      13.244  -8.102   8.348  1.00 94.69           N  
ATOM   2870  N   LYS C 133       6.793  -3.377   8.791  1.00 93.91           N  
ATOM   2871  CA  LYS C 133       6.391  -1.986   8.601  1.00 93.91           C  
ATOM   2872  C   LYS C 133       7.607  -1.072   8.485  1.00 93.91           C  
ATOM   2873  O   LYS C 133       8.441  -1.020   9.391  1.00 93.91           O  
ATOM   2874  CB  LYS C 133       5.497  -1.523   9.753  1.00 93.91           C  
ATOM   2875  CG  LYS C 133       4.844  -0.169   9.524  1.00 93.91           C  
ATOM   2876  CD  LYS C 133       3.908   0.202  10.667  1.00 93.91           C  
ATOM   2877  CE  LYS C 133       3.119   1.467  10.359  1.00 93.91           C  
ATOM   2878  NZ  LYS C 133       2.295   1.905  11.525  1.00 93.91           N  
ATOM   2879  N   GLU C 134       7.763  -0.403   7.384  1.00 93.83           N  
ATOM   2880  CA  GLU C 134       8.918   0.453   7.134  1.00 93.83           C  
ATOM   2881  C   GLU C 134       8.495   1.780   6.510  1.00 93.83           C  
ATOM   2882  O   GLU C 134       7.486   1.847   5.805  1.00 93.83           O  
ATOM   2883  CB  GLU C 134       9.929  -0.256   6.229  1.00 93.83           C  
ATOM   2884  CG  GLU C 134      10.592  -1.463   6.876  1.00 93.83           C  
ATOM   2885  CD  GLU C 134      11.595  -2.156   5.967  1.00 93.83           C  
ATOM   2886  OE1 GLU C 134      12.212  -3.157   6.397  1.00 93.83           O  
ATOM   2887  OE2 GLU C 134      11.765  -1.693   4.817  1.00 93.83           O  
ATOM   2888  N   VAL C 135       9.287   2.794   6.893  1.00 93.29           N  
ATOM   2889  CA  VAL C 135       9.074   4.099   6.278  1.00 93.29           C  
ATOM   2890  C   VAL C 135       9.806   4.165   4.939  1.00 93.29           C  
ATOM   2891  O   VAL C 135      11.026   3.995   4.882  1.00 93.29           O  
ATOM   2892  CB  VAL C 135       9.547   5.245   7.200  1.00 93.29           C  
ATOM   2893  CG1 VAL C 135       9.343   6.601   6.525  1.00 93.29           C  
ATOM   2894  CG2 VAL C 135       8.809   5.193   8.536  1.00 93.29           C  
ATOM   2895  N   HIS C 136       9.036   4.334   3.896  1.00 93.10           N  
ATOM   2896  CA  HIS C 136       9.557   4.428   2.537  1.00 93.10           C  
ATOM   2897  C   HIS C 136       9.636   5.880   2.076  1.00 93.10           C  
ATOM   2898  O   HIS C 136       8.678   6.640   2.238  1.00 93.10           O  
ATOM   2899  CB  HIS C 136       8.687   3.618   1.573  1.00 93.10           C  
ATOM   2900  CG  HIS C 136       9.103   3.741   0.142  1.00 93.10           C  
ATOM   2901  CD2 HIS C 136       8.542   4.407  -0.894  1.00 93.10           C  
ATOM   2902  ND1 HIS C 136      10.229   3.124  -0.361  1.00 93.10           N  
ATOM   2903  CE1 HIS C 136      10.342   3.408  -1.648  1.00 93.10           C  
ATOM   2904  NE2 HIS C 136       9.330   4.185  -1.996  1.00 93.10           N  
ATOM   2905  N   ALA C 137      10.810   6.231   1.533  1.00 93.06           N  
ATOM   2906  CA  ALA C 137      11.001   7.585   1.019  1.00 93.06           C  
ATOM   2907  C   ALA C 137      10.664   7.660  -0.467  1.00 93.06           C  
ATOM   2908  O   ALA C 137      11.344   7.050  -1.296  1.00 93.06           O  
ATOM   2909  CB  ALA C 137      12.437   8.048   1.260  1.00 93.06           C  
ATOM   2910  N   CYS C 138       9.639   8.347  -0.726  1.00 94.07           N  
ATOM   2911  CA  CYS C 138       9.242   8.612  -2.104  1.00 94.07           C  
ATOM   2912  C   CYS C 138       9.950   9.848  -2.648  1.00 94.07           C  
ATOM   2913  O   CYS C 138       9.498  10.974  -2.430  1.00 94.07           O  
ATOM   2914  CB  CYS C 138       7.728   8.799  -2.199  1.00 94.07           C  
ATOM   2915  SG  CYS C 138       6.781   7.422  -1.514  1.00 94.07           S  
ATOM   2916  N   ARG C 139      11.013   9.602  -3.443  1.00 94.31           N  
ATOM   2917  CA  ARG C 139      11.841  10.696  -3.937  1.00 94.31           C  
ATOM   2918  C   ARG C 139      11.476  11.053  -5.374  1.00 94.31           C  
ATOM   2919  O   ARG C 139      11.484  10.191  -6.255  1.00 94.31           O  
ATOM   2920  CB  ARG C 139      13.324  10.329  -3.849  1.00 94.31           C  
ATOM   2921  CG  ARG C 139      13.797  10.012  -2.439  1.00 94.31           C  
ATOM   2922  CD  ARG C 139      15.268   9.621  -2.412  1.00 94.31           C  
ATOM   2923  NE  ARG C 139      15.673   9.130  -1.097  1.00 94.31           N  
ATOM   2924  CZ  ARG C 139      16.311   9.853  -0.182  1.00 94.31           C  
ATOM   2925  NH1 ARG C 139      16.632  11.120  -0.422  1.00 94.31           N  
ATOM   2926  NH2 ARG C 139      16.630   9.308   0.982  1.00 94.31           N  
ATOM   2927  N   LYS C 140      11.119  12.318  -5.533  1.00 94.25           N  
ATOM   2928  CA  LYS C 140      10.829  12.895  -6.842  1.00 94.25           C  
ATOM   2929  C   LYS C 140      11.665  14.148  -7.088  1.00 94.25           C  
ATOM   2930  O   LYS C 140      12.654  14.387  -6.394  1.00 94.25           O  
ATOM   2931  CB  LYS C 140       9.340  13.226  -6.965  1.00 94.25           C  
ATOM   2932  CG  LYS C 140       8.421  12.038  -6.726  1.00 94.25           C  
ATOM   2933  CD  LYS C 140       8.501  11.031  -7.866  1.00 94.25           C  
ATOM   2934  CE  LYS C 140       7.454   9.936  -7.721  1.00 94.25           C  
ATOM   2935  NZ  LYS C 140       8.019   8.709  -7.082  1.00 94.25           N  
ATOM   2936  N   SER C 141      11.315  14.878  -8.041  1.00 93.00           N  
ATOM   2937  CA  SER C 141      12.037  16.112  -8.331  1.00 93.00           C  
ATOM   2938  C   SER C 141      11.837  17.143  -7.226  1.00 93.00           C  
ATOM   2939  O   SER C 141      10.736  17.277  -6.687  1.00 93.00           O  
ATOM   2940  CB  SER C 141      11.586  16.695  -9.672  1.00 93.00           C  
ATOM   2941  OG  SER C 141      12.128  17.990  -9.865  1.00 93.00           O  
ATOM   2942  N   TYR C 142      12.910  17.802  -6.932  1.00 88.66           N  
ATOM   2943  CA  TYR C 142      12.834  18.834  -5.904  1.00 88.66           C  
ATOM   2944  C   TYR C 142      12.149  20.087  -6.437  1.00 88.66           C  
ATOM   2945  O   TYR C 142      11.721  20.944  -5.661  1.00 88.66           O  
ATOM   2946  CB  TYR C 142      14.234  19.183  -5.389  1.00 88.66           C  
ATOM   2947  CG  TYR C 142      14.746  18.236  -4.331  1.00 88.66           C  
ATOM   2948  CD1 TYR C 142      14.280  18.308  -3.020  1.00 88.66           C  
ATOM   2949  CD2 TYR C 142      15.697  17.269  -4.640  1.00 88.66           C  
ATOM   2950  CE1 TYR C 142      14.751  17.439  -2.042  1.00 88.66           C  
ATOM   2951  CE2 TYR C 142      16.174  16.395  -3.669  1.00 88.66           C  
ATOM   2952  CZ  TYR C 142      15.696  16.486  -2.375  1.00 88.66           C  
ATOM   2953  OH  TYR C 142      16.165  15.623  -1.410  1.00 88.66           O  
ATOM   2954  N   ASP C 143      12.029  20.098  -7.649  1.00 85.97           N  
ATOM   2955  CA  ASP C 143      11.394  21.249  -8.284  1.00 85.97           C  
ATOM   2956  C   ASP C 143       9.875  21.099  -8.301  1.00 85.97           C  
ATOM   2957  O   ASP C 143       9.328  20.361  -9.123  1.00 85.97           O  
ATOM   2958  CB  ASP C 143      11.921  21.433  -9.708  1.00 85.97           C  
ATOM   2959  CG  ASP C 143      11.416  22.706 -10.366  1.00 85.97           C  
ATOM   2960  OD1 ASP C 143      10.739  23.513  -9.695  1.00 85.97           O  
ATOM   2961  OD2 ASP C 143      11.697  22.902 -11.569  1.00 85.97           O  
ATOM   2962  N   CYS C 144       9.189  21.726  -7.460  1.00 92.61           N  
ATOM   2963  CA  CYS C 144       7.732  21.686  -7.413  1.00 92.61           C  
ATOM   2964  C   CYS C 144       7.127  22.821  -8.231  1.00 92.61           C  
ATOM   2965  O   CYS C 144       5.925  23.076  -8.154  1.00 92.61           O  
ATOM   2966  CB  CYS C 144       7.239  21.768  -5.969  1.00 92.61           C  
ATOM   2967  SG  CYS C 144       7.675  20.329  -4.968  1.00 92.61           S  
ATOM   2968  N   GLY C 145       7.945  23.441  -9.034  1.00 88.84           N  
ATOM   2969  CA  GLY C 145       7.487  24.528  -9.886  1.00 88.84           C  
ATOM   2970  C   GLY C 145       7.498  25.876  -9.190  1.00 88.84           C  
ATOM   2971  O   GLY C 145       7.697  25.953  -7.976  1.00 88.84           O  
ATOM   2972  N   GLU C 146       7.401  26.940 -10.065  1.00 91.41           N  
ATOM   2973  CA  GLU C 146       7.358  28.311  -9.567  1.00 91.41           C  
ATOM   2974  C   GLU C 146       5.937  28.865  -9.597  1.00 91.41           C  
ATOM   2975  O   GLU C 146       5.180  28.596 -10.533  1.00 91.41           O  
ATOM   2976  CB  GLU C 146       8.291  29.210 -10.382  1.00 91.41           C  
ATOM   2977  CG  GLU C 146       8.608  30.538  -9.710  1.00 91.41           C  
ATOM   2978  CD  GLU C 146       9.619  31.374 -10.480  1.00 91.41           C  
ATOM   2979  OE1 GLU C 146       9.923  32.509 -10.047  1.00 91.41           O  
ATOM   2980  OE2 GLU C 146      10.110  30.890 -11.524  1.00 91.41           O  
ATOM   2981  N   ARG C 147       5.567  29.490  -8.532  1.00 94.43           N  
ATOM   2982  CA  ARG C 147       4.247  30.105  -8.433  1.00 94.43           C  
ATOM   2983  C   ARG C 147       4.328  31.613  -8.647  1.00 94.43           C  
ATOM   2984  O   ARG C 147       5.051  32.309  -7.930  1.00 94.43           O  
ATOM   2985  CB  ARG C 147       3.612  29.802  -7.074  1.00 94.43           C  
ATOM   2986  CG  ARG C 147       3.581  28.322  -6.726  1.00 94.43           C  
ATOM   2987  CD  ARG C 147       2.459  27.595  -7.455  1.00 94.43           C  
ATOM   2988  NE  ARG C 147       2.326  26.215  -6.999  1.00 94.43           N  
ATOM   2989  CZ  ARG C 147       2.023  25.184  -7.783  1.00 94.43           C  
ATOM   2990  NH1 ARG C 147       1.813  25.359  -9.083  1.00 94.43           N  
ATOM   2991  NH2 ARG C 147       1.927  23.968  -7.264  1.00 94.43           N  
ATOM   2992  N   ASN C 148       3.670  32.067  -9.611  1.00 95.12           N  
ATOM   2993  CA  ASN C 148       3.550  33.505  -9.830  1.00 95.12           C  
ATOM   2994  C   ASN C 148       2.310  34.075  -9.148  1.00 95.12           C  
ATOM   2995  O   ASN C 148       1.185  33.694  -9.476  1.00 95.12           O  
ATOM   2996  CB  ASN C 148       3.524  33.819 -11.328  1.00 95.12           C  
ATOM   2997  CG  ASN C 148       4.833  33.488 -12.017  1.00 95.12           C  
ATOM   2998  ND2 ASN C 148       4.746  32.921 -13.214  1.00 95.12           N  
ATOM   2999  OD1 ASN C 148       5.914  33.739 -11.478  1.00 95.12           O  
ATOM   3000  N   VAL C 149       2.597  34.988  -8.254  1.00 94.63           N  
ATOM   3001  CA  VAL C 149       1.515  35.553  -7.455  1.00 94.63           C  
ATOM   3002  C   VAL C 149       1.401  37.051  -7.727  1.00 94.63           C  
ATOM   3003  O   VAL C 149       2.340  37.808  -7.472  1.00 94.63           O  
ATOM   3004  CB  VAL C 149       1.732  35.300  -5.947  1.00 94.63           C  
ATOM   3005  CG1 VAL C 149       0.578  35.879  -5.130  1.00 94.63           C  
ATOM   3006  CG2 VAL C 149       1.885  33.805  -5.674  1.00 94.63           C  
ATOM   3007  N   GLU C 150       0.279  37.504  -8.236  1.00 94.63           N  
ATOM   3008  CA  GLU C 150      -0.021  38.920  -8.423  1.00 94.63           C  
ATOM   3009  C   GLU C 150      -0.994  39.424  -7.361  1.00 94.63           C  
ATOM   3010  O   GLU C 150      -2.102  38.902  -7.229  1.00 94.63           O  
ATOM   3011  CB  GLU C 150      -0.595  39.168  -9.821  1.00 94.63           C  
ATOM   3012  CG  GLU C 150       0.367  38.828 -10.950  1.00 94.63           C  
ATOM   3013  CD  GLU C 150      -0.222  39.062 -12.332  1.00 94.63           C  
ATOM   3014  OE1 GLU C 150       0.492  38.857 -13.339  1.00 94.63           O  
ATOM   3015  OE2 GLU C 150      -1.407  39.456 -12.407  1.00 94.63           O  
ATOM   3016  N   VAL C 151      -0.492  40.406  -6.711  1.00 93.28           N  
ATOM   3017  CA  VAL C 151      -1.308  40.924  -5.617  1.00 93.28           C  
ATOM   3018  C   VAL C 151      -1.468  42.436  -5.762  1.00 93.28           C  
ATOM   3019  O   VAL C 151      -0.478  43.161  -5.894  1.00 93.28           O  
ATOM   3020  CB  VAL C 151      -0.694  40.584  -4.241  1.00 93.28           C  
ATOM   3021  CG1 VAL C 151      -1.647  40.973  -3.113  1.00 93.28           C  
ATOM   3022  CG2 VAL C 151      -0.349  39.097  -4.164  1.00 93.28           C  
ATOM   3023  N   PRO C 152      -2.681  42.991  -5.729  1.00 92.52           N  
ATOM   3024  CA  PRO C 152      -2.876  44.442  -5.716  1.00 92.52           C  
ATOM   3025  C   PRO C 152      -2.359  45.097  -4.437  1.00 92.52           C  
ATOM   3026  O   PRO C 152      -2.362  44.471  -3.374  1.00 92.52           O  
ATOM   3027  CB  PRO C 152      -4.395  44.594  -5.831  1.00 92.52           C  
ATOM   3028  CG  PRO C 152      -4.884  43.244  -6.246  1.00 92.52           C  
ATOM   3029  CD  PRO C 152      -3.881  42.216  -5.803  1.00 92.52           C  
ATOM   3030  N   GLN C 153      -1.976  46.299  -4.671  1.00 91.25           N  
ATOM   3031  CA  GLN C 153      -1.489  47.059  -3.525  1.00 91.25           C  
ATOM   3032  C   GLN C 153      -2.554  47.159  -2.437  1.00 91.25           C  
ATOM   3033  O   GLN C 153      -3.739  47.330  -2.735  1.00 91.25           O  
ATOM   3034  CB  GLN C 153      -1.046  48.457  -3.957  1.00 91.25           C  
ATOM   3035  CG  GLN C 153      -0.181  49.174  -2.929  1.00 91.25           C  
ATOM   3036  CD  GLN C 153       0.392  50.478  -3.451  1.00 91.25           C  
ATOM   3037  NE2 GLN C 153       1.148  51.174  -2.607  1.00 91.25           N  
ATOM   3038  OE1 GLN C 153       0.158  50.858  -4.603  1.00 91.25           O  
ATOM   3039  N   MET C 154      -2.214  47.061  -1.128  1.00 90.99           N  
ATOM   3040  CA  MET C 154      -3.046  47.186   0.065  1.00 90.99           C  
ATOM   3041  C   MET C 154      -3.890  45.934   0.274  1.00 90.99           C  
ATOM   3042  O   MET C 154      -4.791  45.921   1.114  1.00 90.99           O  
ATOM   3043  CB  MET C 154      -3.950  48.416  -0.035  1.00 90.99           C  
ATOM   3044  CG  MET C 154      -3.194  49.735  -0.022  1.00 90.99           C  
ATOM   3045  SD  MET C 154      -2.373  50.057   1.587  1.00 90.99           S  
ATOM   3046  CE  MET C 154      -3.525  51.267   2.298  1.00 90.99           C  
ATOM   3047  N   GLU C 155      -3.737  44.967  -0.579  1.00 91.82           N  
ATOM   3048  CA  GLU C 155      -4.383  43.674  -0.371  1.00 91.82           C  
ATOM   3049  C   GLU C 155      -3.454  42.704   0.351  1.00 91.82           C  
ATOM   3050  O   GLU C 155      -2.273  42.997   0.551  1.00 91.82           O  
ATOM   3051  CB  GLU C 155      -4.834  43.078  -1.706  1.00 91.82           C  
ATOM   3052  CG  GLU C 155      -6.052  43.763  -2.306  1.00 91.82           C  
ATOM   3053  CD  GLU C 155      -6.755  42.923  -3.362  1.00 91.82           C  
ATOM   3054  OE1 GLU C 155      -7.720  43.417  -3.987  1.00 91.82           O  
ATOM   3055  OE2 GLU C 155      -6.338  41.760  -3.562  1.00 91.82           O  
ATOM   3056  N   ASP C 156      -4.015  41.595   0.776  1.00 93.96           N  
ATOM   3057  CA  ASP C 156      -3.239  40.608   1.521  1.00 93.96           C  
ATOM   3058  C   ASP C 156      -2.526  39.644   0.575  1.00 93.96           C  
ATOM   3059  O   ASP C 156      -3.124  39.150  -0.383  1.00 93.96           O  
ATOM   3060  CB  ASP C 156      -4.141  39.829   2.481  1.00 93.96           C  
ATOM   3061  CG  ASP C 156      -4.782  40.712   3.539  1.00 93.96           C  
ATOM   3062  OD1 ASP C 156      -4.388  41.890   3.670  1.00 93.96           O  
ATOM   3063  OD2 ASP C 156      -5.686  40.222   4.249  1.00 93.96           O  
ATOM   3064  N   MET C 157      -1.305  39.436   0.798  1.00 94.01           N  
ATOM   3065  CA  MET C 157      -0.528  38.432   0.077  1.00 94.01           C  
ATOM   3066  C   MET C 157      -0.554  37.095   0.810  1.00 94.01           C  
ATOM   3067  O   MET C 157      -0.244  37.028   2.000  1.00 94.01           O  
ATOM   3068  CB  MET C 157       0.917  38.899  -0.107  1.00 94.01           C  
ATOM   3069  CG  MET C 157       1.795  37.901  -0.843  1.00 94.01           C  
ATOM   3070  SD  MET C 157       3.560  38.402  -0.871  1.00 94.01           S  
ATOM   3071  CE  MET C 157       4.015  38.065   0.853  1.00 94.01           C  
ATOM   3072  N   ILE C 158      -0.981  36.058   0.181  1.00 96.16           N  
ATOM   3073  CA  ILE C 158      -1.026  34.715   0.749  1.00 96.16           C  
ATOM   3074  C   ILE C 158      -0.180  33.768  -0.098  1.00 96.16           C  
ATOM   3075  O   ILE C 158      -0.481  33.536  -1.270  1.00 96.16           O  
ATOM   3076  CB  ILE C 158      -2.477  34.194   0.851  1.00 96.16           C  
ATOM   3077  CG1 ILE C 158      -3.340  35.170   1.656  1.00 96.16           C  
ATOM   3078  CG2 ILE C 158      -2.504  32.795   1.474  1.00 96.16           C  
ATOM   3079  CD1 ILE C 158      -4.819  34.810   1.685  1.00 96.16           C  
ATOM   3080  N   LEU C 159       0.858  33.307   0.433  1.00 96.40           N  
ATOM   3081  CA  LEU C 159       1.706  32.301  -0.198  1.00 96.40           C  
ATOM   3082  C   LEU C 159       1.446  30.921   0.395  1.00 96.40           C  
ATOM   3083  O   LEU C 159       1.761  30.672   1.561  1.00 96.40           O  
ATOM   3084  CB  LEU C 159       3.183  32.668  -0.040  1.00 96.40           C  
ATOM   3085  CG  LEU C 159       3.588  34.067  -0.504  1.00 96.40           C  
ATOM   3086  CD1 LEU C 159       5.089  34.270  -0.332  1.00 96.40           C  
ATOM   3087  CD2 LEU C 159       3.178  34.288  -1.956  1.00 96.40           C  
ATOM   3088  N   ASP C 160       0.911  30.051  -0.392  1.00 96.81           N  
ATOM   3089  CA  ASP C 160       0.529  28.716   0.060  1.00 96.81           C  
ATOM   3090  C   ASP C 160       1.567  27.677  -0.357  1.00 96.81           C  
ATOM   3091  O   ASP C 160       1.753  27.420  -1.549  1.00 96.81           O  
ATOM   3092  CB  ASP C 160      -0.847  28.336  -0.491  1.00 96.81           C  
ATOM   3093  CG  ASP C 160      -1.410  27.074   0.141  1.00 96.81           C  
ATOM   3094  OD1 ASP C 160      -0.743  26.478   1.014  1.00 96.81           O  
ATOM   3095  OD2 ASP C 160      -2.530  26.671  -0.240  1.00 96.81           O  
ATOM   3096  N   CYS C 161       2.174  27.034   0.667  1.00 96.83           N  
ATOM   3097  CA  CYS C 161       3.204  26.026   0.441  1.00 96.83           C  
ATOM   3098  C   CYS C 161       2.645  24.621   0.630  1.00 96.83           C  
ATOM   3099  O   CYS C 161       3.383  23.638   0.545  1.00 96.83           O  
ATOM   3100  CB  CYS C 161       4.386  26.246   1.386  1.00 96.83           C  
ATOM   3101  SG  CYS C 161       5.882  25.358   0.900  1.00 96.83           S  
ATOM   3102  N   GLU C 162       1.399  24.447   0.872  1.00 96.30           N  
ATOM   3103  CA  GLU C 162       0.782  23.158   1.167  1.00 96.30           C  
ATOM   3104  C   GLU C 162       0.525  22.363  -0.110  1.00 96.30           C  
ATOM   3105  O   GLU C 162       0.004  22.903  -1.089  1.00 96.30           O  
ATOM   3106  CB  GLU C 162      -0.525  23.351   1.939  1.00 96.30           C  
ATOM   3107  CG  GLU C 162      -1.155  22.051   2.418  1.00 96.30           C  
ATOM   3108  CD  GLU C 162      -2.371  22.264   3.305  1.00 96.30           C  
ATOM   3109  OE1 GLU C 162      -2.880  21.277   3.885  1.00 96.30           O  
ATOM   3110  OE2 GLU C 162      -2.819  23.426   3.421  1.00 96.30           O  
ATOM   3111  N   LEU C 163       0.914  21.164  -0.133  1.00 95.09           N  
ATOM   3112  CA  LEU C 163       0.592  20.199  -1.178  1.00 95.09           C  
ATOM   3113  C   LEU C 163      -0.307  19.092  -0.637  1.00 95.09           C  
ATOM   3114  O   LEU C 163      -0.343  18.851   0.572  1.00 95.09           O  
ATOM   3115  CB  LEU C 163       1.871  19.595  -1.763  1.00 95.09           C  
ATOM   3116  CG  LEU C 163       2.849  20.576  -2.411  1.00 95.09           C  
ATOM   3117  CD1 LEU C 163       4.129  19.854  -2.822  1.00 95.09           C  
ATOM   3118  CD2 LEU C 163       2.205  21.258  -3.613  1.00 95.09           C  
ATOM   3119  N   ASN C 164      -1.085  18.404  -1.447  1.00 93.46           N  
ATOM   3120  CA  ASN C 164      -2.103  17.429  -1.070  1.00 93.46           C  
ATOM   3121  C   ASN C 164      -1.505  16.275  -0.270  1.00 93.46           C  
ATOM   3122  O   ASN C 164      -2.153  15.735   0.627  1.00 93.46           O  
ATOM   3123  CB  ASN C 164      -2.822  16.897  -2.311  1.00 93.46           C  
ATOM   3124  CG  ASN C 164      -1.863  16.430  -3.387  1.00 93.46           C  
ATOM   3125  ND2 ASN C 164      -2.365  15.638  -4.328  1.00 93.46           N  
ATOM   3126  OD1 ASN C 164      -0.679  16.777  -3.375  1.00 93.46           O  
ATOM   3127  N   TRP C 165      -0.268  15.943  -0.502  1.00 95.55           N  
ATOM   3128  CA  TRP C 165       0.337  14.756   0.094  1.00 95.55           C  
ATOM   3129  C   TRP C 165       1.027  15.099   1.410  1.00 95.55           C  
ATOM   3130  O   TRP C 165       1.445  14.204   2.149  1.00 95.55           O  
ATOM   3131  CB  TRP C 165       1.341  14.122  -0.873  1.00 95.55           C  
ATOM   3132  CG  TRP C 165       2.416  15.059  -1.337  1.00 95.55           C  
ATOM   3133  CD1 TRP C 165       2.391  15.858  -2.446  1.00 95.55           C  
ATOM   3134  CD2 TRP C 165       3.678  15.291  -0.704  1.00 95.55           C  
ATOM   3135  CE2 TRP C 165       4.369  16.244  -1.485  1.00 95.55           C  
ATOM   3136  CE3 TRP C 165       4.293  14.785   0.450  1.00 95.55           C  
ATOM   3137  NE1 TRP C 165       3.562  16.573  -2.541  1.00 95.55           N  
ATOM   3138  CZ2 TRP C 165       5.645  16.701  -1.148  1.00 95.55           C  
ATOM   3139  CZ3 TRP C 165       5.563  15.242   0.782  1.00 95.55           C  
ATOM   3140  CH2 TRP C 165       6.223  16.191  -0.015  1.00 95.55           C  
ATOM   3141  N   HIS C 166       1.148  16.368   1.806  1.00 95.77           N  
ATOM   3142  CA  HIS C 166       1.853  16.773   3.016  1.00 95.77           C  
ATOM   3143  C   HIS C 166       1.198  16.182   4.260  1.00 95.77           C  
ATOM   3144  O   HIS C 166       1.890  15.746   5.183  1.00 95.77           O  
ATOM   3145  CB  HIS C 166       1.901  18.299   3.122  1.00 95.77           C  
ATOM   3146  CG  HIS C 166       2.941  18.928   2.251  1.00 95.77           C  
ATOM   3147  CD2 HIS C 166       3.852  18.379   1.414  1.00 95.77           C  
ATOM   3148  ND1 HIS C 166       3.127  20.292   2.182  1.00 95.77           N  
ATOM   3149  CE1 HIS C 166       4.112  20.554   1.337  1.00 95.77           C  
ATOM   3150  NE2 HIS C 166       4.568  19.410   0.858  1.00 95.77           N  
ATOM   3151  N   GLN C 167      -0.137  16.237   4.285  1.00 92.70           N  
ATOM   3152  CA  GLN C 167      -0.869  15.739   5.445  1.00 92.70           C  
ATOM   3153  C   GLN C 167      -0.631  14.244   5.644  1.00 92.70           C  
ATOM   3154  O   GLN C 167      -0.698  13.744   6.769  1.00 92.70           O  
ATOM   3155  CB  GLN C 167      -2.365  16.016   5.298  1.00 92.70           C  
ATOM   3156  CG  GLN C 167      -2.722  17.496   5.338  1.00 92.70           C  
ATOM   3157  CD  GLN C 167      -4.200  17.750   5.104  1.00 92.70           C  
ATOM   3158  NE2 GLN C 167      -4.602  19.015   5.169  1.00 92.70           N  
ATOM   3159  OE1 GLN C 167      -4.973  16.818   4.865  1.00 92.70           O  
ATOM   3160  N   ALA C 168      -0.369  13.559   4.580  1.00 92.59           N  
ATOM   3161  CA  ALA C 168      -0.207  12.109   4.641  1.00 92.59           C  
ATOM   3162  C   ALA C 168       1.251  11.731   4.889  1.00 92.59           C  
ATOM   3163  O   ALA C 168       1.549  10.594   5.260  1.00 92.59           O  
ATOM   3164  CB  ALA C 168      -0.710  11.462   3.353  1.00 92.59           C  
ATOM   3165  N   SER C 169       2.215  12.679   4.736  1.00 94.62           N  
ATOM   3166  CA  SER C 169       3.639  12.395   4.878  1.00 94.62           C  
ATOM   3167  C   SER C 169       4.048  12.337   6.346  1.00 94.62           C  
ATOM   3168  O   SER C 169       3.541  13.104   7.168  1.00 94.62           O  
ATOM   3169  CB  SER C 169       4.471  13.452   4.151  1.00 94.62           C  
ATOM   3170  OG  SER C 169       5.854  13.153   4.241  1.00 94.62           O  
ATOM   3171  N   GLU C 170       4.971  11.442   6.584  1.00 93.50           N  
ATOM   3172  CA  GLU C 170       5.513  11.337   7.936  1.00 93.50           C  
ATOM   3173  C   GLU C 170       6.817  12.118   8.069  1.00 93.50           C  
ATOM   3174  O   GLU C 170       7.431  12.489   7.065  1.00 93.50           O  
ATOM   3175  CB  GLU C 170       5.738   9.871   8.313  1.00 93.50           C  
ATOM   3176  CG  GLU C 170       4.467   9.034   8.308  1.00 93.50           C  
ATOM   3177  CD  GLU C 170       4.689   7.603   8.773  1.00 93.50           C  
ATOM   3178  OE1 GLU C 170       3.749   6.781   8.680  1.00 93.50           O  
ATOM   3179  OE2 GLU C 170       5.813   7.302   9.235  1.00 93.50           O  
ATOM   3180  N   GLY C 171       7.111  12.488   9.339  1.00 92.78           N  
ATOM   3181  CA  GLY C 171       8.404  13.068   9.666  1.00 92.78           C  
ATOM   3182  C   GLY C 171       8.545  14.507   9.207  1.00 92.78           C  
ATOM   3183  O   GLY C 171       9.653  14.970   8.928  1.00 92.78           O  
ATOM   3184  N   LEU C 172       7.496  15.140   9.060  1.00 94.64           N  
ATOM   3185  CA  LEU C 172       7.565  16.540   8.657  1.00 94.64           C  
ATOM   3186  C   LEU C 172       7.821  17.440   9.860  1.00 94.64           C  
ATOM   3187  O   LEU C 172       7.403  17.125  10.977  1.00 94.64           O  
ATOM   3188  CB  LEU C 172       6.270  16.960   7.956  1.00 94.64           C  
ATOM   3189  CG  LEU C 172       5.913  16.199   6.678  1.00 94.64           C  
ATOM   3190  CD1 LEU C 172       4.567  16.673   6.140  1.00 94.64           C  
ATOM   3191  CD2 LEU C 172       7.005  16.372   5.629  1.00 94.64           C  
ATOM   3192  N   THR C 173       8.518  18.482   9.648  1.00 94.48           N  
ATOM   3193  CA  THR C 173       8.802  19.458  10.694  1.00 94.48           C  
ATOM   3194  C   THR C 173       8.064  20.767  10.427  1.00 94.48           C  
ATOM   3195  O   THR C 173       6.836  20.823  10.522  1.00 94.48           O  
ATOM   3196  CB  THR C 173      10.314  19.732  10.807  1.00 94.48           C  
ATOM   3197  CG2 THR C 173      11.070  18.476  11.223  1.00 94.48           C  
ATOM   3198  OG1 THR C 173      10.809  20.177   9.537  1.00 94.48           O  
ATOM   3199  N   ASP C 174       8.818  21.780  10.016  1.00 95.95           N  
ATOM   3200  CA  ASP C 174       8.177  23.084   9.886  1.00 95.95           C  
ATOM   3201  C   ASP C 174       8.288  23.610   8.456  1.00 95.95           C  
ATOM   3202  O   ASP C 174       9.199  23.231   7.718  1.00 95.95           O  
ATOM   3203  CB  ASP C 174       8.793  24.085  10.864  1.00 95.95           C  
ATOM   3204  CG  ASP C 174       8.522  23.739  12.317  1.00 95.95           C  
ATOM   3205  OD1 ASP C 174       7.464  23.143  12.615  1.00 95.95           O  
ATOM   3206  OD2 ASP C 174       9.372  24.067  13.173  1.00 95.95           O  
ATOM   3207  N   TYR C 175       7.262  24.466   8.212  1.00 97.02           N  
ATOM   3208  CA  TYR C 175       7.367  25.282   7.007  1.00 97.02           C  
ATOM   3209  C   TYR C 175       8.227  26.515   7.258  1.00 97.02           C  
ATOM   3210  O   TYR C 175       8.031  27.226   8.246  1.00 97.02           O  
ATOM   3211  CB  TYR C 175       5.976  25.706   6.521  1.00 97.02           C  
ATOM   3212  CG  TYR C 175       5.123  24.555   6.046  1.00 97.02           C  
ATOM   3213  CD1 TYR C 175       5.169  24.128   4.722  1.00 97.02           C  
ATOM   3214  CD2 TYR C 175       4.270  23.892   6.922  1.00 97.02           C  
ATOM   3215  CE1 TYR C 175       4.382  23.070   4.278  1.00 97.02           C  
ATOM   3216  CE2 TYR C 175       3.479  22.831   6.491  1.00 97.02           C  
ATOM   3217  CZ  TYR C 175       3.543  22.428   5.170  1.00 97.02           C  
ATOM   3218  OH  TYR C 175       2.762  21.380   4.737  1.00 97.02           O  
ATOM   3219  N   SER C 176       9.205  26.725   6.393  1.00 97.34           N  
ATOM   3220  CA  SER C 176      10.066  27.903   6.453  1.00 97.34           C  
ATOM   3221  C   SER C 176       9.929  28.752   5.195  1.00 97.34           C  
ATOM   3222  O   SER C 176      10.171  28.271   4.086  1.00 97.34           O  
ATOM   3223  CB  SER C 176      11.526  27.490   6.644  1.00 97.34           C  
ATOM   3224  OG  SER C 176      11.675  26.687   7.803  1.00 97.34           O  
ATOM   3225  N   PHE C 177       9.545  30.007   5.415  1.00 97.38           N  
ATOM   3226  CA  PHE C 177       9.444  30.941   4.301  1.00 97.38           C  
ATOM   3227  C   PHE C 177      10.623  31.907   4.295  1.00 97.38           C  
ATOM   3228  O   PHE C 177      10.921  32.537   5.312  1.00 97.38           O  
ATOM   3229  CB  PHE C 177       8.127  31.722   4.369  1.00 97.38           C  
ATOM   3230  CG  PHE C 177       6.914  30.892   4.047  1.00 97.38           C  
ATOM   3231  CD1 PHE C 177       6.402  30.855   2.756  1.00 97.38           C  
ATOM   3232  CD2 PHE C 177       6.282  30.150   5.037  1.00 97.38           C  
ATOM   3233  CE1 PHE C 177       5.279  30.089   2.455  1.00 97.38           C  
ATOM   3234  CE2 PHE C 177       5.160  29.382   4.744  1.00 97.38           C  
ATOM   3235  CZ  PHE C 177       4.659  29.353   3.452  1.00 97.38           C  
ATOM   3236  N   TYR C 178      11.224  31.959   3.169  1.00 96.94           N  
ATOM   3237  CA  TYR C 178      12.364  32.848   2.982  1.00 96.94           C  
ATOM   3238  C   TYR C 178      12.060  33.910   1.931  1.00 96.94           C  
ATOM   3239  O   TYR C 178      11.366  33.639   0.948  1.00 96.94           O  
ATOM   3240  CB  TYR C 178      13.608  32.052   2.574  1.00 96.94           C  
ATOM   3241  CG  TYR C 178      14.045  31.041   3.607  1.00 96.94           C  
ATOM   3242  CD1 TYR C 178      14.959  31.384   4.602  1.00 96.94           C  
ATOM   3243  CD2 TYR C 178      13.547  29.743   3.589  1.00 96.94           C  
ATOM   3244  CE1 TYR C 178      15.367  30.455   5.554  1.00 96.94           C  
ATOM   3245  CE2 TYR C 178      13.948  28.806   4.536  1.00 96.94           C  
ATOM   3246  CZ  TYR C 178      14.857  29.172   5.513  1.00 96.94           C  
ATOM   3247  OH  TYR C 178      15.257  28.247   6.453  1.00 96.94           O  
ATOM   3248  N   ARG C 179      12.537  35.060   2.203  1.00 96.22           N  
ATOM   3249  CA  ARG C 179      12.596  36.091   1.171  1.00 96.22           C  
ATOM   3250  C   ARG C 179      13.945  36.077   0.460  1.00 96.22           C  
ATOM   3251  O   ARG C 179      14.993  36.133   1.106  1.00 96.22           O  
ATOM   3252  CB  ARG C 179      12.335  37.472   1.774  1.00 96.22           C  
ATOM   3253  CG  ARG C 179      12.336  38.600   0.755  1.00 96.22           C  
ATOM   3254  CD  ARG C 179      11.037  39.394   0.792  1.00 96.22           C  
ATOM   3255  NE  ARG C 179      11.059  40.507  -0.152  1.00 96.22           N  
ATOM   3256  CZ  ARG C 179      10.065  41.373  -0.326  1.00 96.22           C  
ATOM   3257  NH1 ARG C 179       8.944  41.270   0.379  1.00 96.22           N  
ATOM   3258  NH2 ARG C 179      10.191  42.351  -1.212  1.00 96.22           N  
ATOM   3259  N   VAL C 180      13.897  35.873  -0.795  1.00 95.07           N  
ATOM   3260  CA  VAL C 180      15.123  35.792  -1.584  1.00 95.07           C  
ATOM   3261  C   VAL C 180      15.440  37.159  -2.186  1.00 95.07           C  
ATOM   3262  O   VAL C 180      14.635  37.718  -2.933  1.00 95.07           O  
ATOM   3263  CB  VAL C 180      15.010  34.731  -2.701  1.00 95.07           C  
ATOM   3264  CG1 VAL C 180      16.339  34.579  -3.437  1.00 95.07           C  
ATOM   3265  CG2 VAL C 180      14.559  33.392  -2.121  1.00 95.07           C  
ATOM   3266  N   TRP C 181      16.669  37.581  -1.822  1.00 92.38           N  
ATOM   3267  CA  TRP C 181      17.084  38.888  -2.319  1.00 92.38           C  
ATOM   3268  C   TRP C 181      17.954  38.747  -3.563  1.00 92.38           C  
ATOM   3269  O   TRP C 181      18.438  37.654  -3.869  1.00 92.38           O  
ATOM   3270  CB  TRP C 181      17.844  39.659  -1.235  1.00 92.38           C  
ATOM   3271  CG  TRP C 181      17.067  39.852   0.033  1.00 92.38           C  
ATOM   3272  CD1 TRP C 181      17.208  39.155   1.201  1.00 92.38           C  
ATOM   3273  CD2 TRP C 181      16.022  40.803   0.258  1.00 92.38           C  
ATOM   3274  CE2 TRP C 181      15.575  40.627   1.587  1.00 92.38           C  
ATOM   3275  CE3 TRP C 181      15.419  41.789  -0.536  1.00 92.38           C  
ATOM   3276  NE1 TRP C 181      16.314  39.617   2.139  1.00 92.38           N  
ATOM   3277  CZ2 TRP C 181      14.553  41.403   2.139  1.00 92.38           C  
ATOM   3278  CZ3 TRP C 181      14.403  42.560   0.016  1.00 92.38           C  
ATOM   3279  CH2 TRP C 181      13.980  42.360   1.342  1.00 92.38           C  
ATOM   3280  N   GLY C 182      18.004  39.785  -4.456  1.00 84.47           N  
ATOM   3281  CA  GLY C 182      18.746  39.792  -5.706  1.00 84.47           C  
ATOM   3282  C   GLY C 182      20.207  39.421  -5.535  1.00 84.47           C  
ATOM   3283  O   GLY C 182      20.841  38.924  -6.468  1.00 84.47           O  
ATOM   3284  N   ASN C 183      20.846  39.624  -4.317  1.00 84.52           N  
ATOM   3285  CA  ASN C 183      22.248  39.302  -4.077  1.00 84.52           C  
ATOM   3286  C   ASN C 183      22.421  37.858  -3.616  1.00 84.52           C  
ATOM   3287  O   ASN C 183      23.414  37.523  -2.970  1.00 84.52           O  
ATOM   3288  CB  ASN C 183      22.851  40.262  -3.051  1.00 84.52           C  
ATOM   3289  CG  ASN C 183      22.006  40.385  -1.798  1.00 84.52           C  
ATOM   3290  ND2 ASN C 183      22.463  41.197  -0.852  1.00 84.52           N  
ATOM   3291  OD1 ASN C 183      20.953  39.753  -1.682  1.00 84.52           O  
ATOM   3292  N   ASN C 184      21.469  36.932  -3.869  1.00 82.31           N  
ATOM   3293  CA  ASN C 184      21.488  35.519  -3.509  1.00 82.31           C  
ATOM   3294  C   ASN C 184      21.483  35.327  -1.995  1.00 82.31           C  
ATOM   3295  O   ASN C 184      22.039  34.351  -1.487  1.00 82.31           O  
ATOM   3296  CB  ASN C 184      22.702  34.823  -4.128  1.00 82.31           C  
ATOM   3297  CG  ASN C 184      22.457  34.387  -5.559  1.00 82.31           C  
ATOM   3298  ND2 ASN C 184      23.527  34.037  -6.264  1.00 82.31           N  
ATOM   3299  OD1 ASN C 184      21.316  34.365  -6.028  1.00 82.31           O  
ATOM   3300  N   THR C 185      21.148  36.348  -1.311  1.00 89.75           N  
ATOM   3301  CA  THR C 185      20.943  36.210   0.126  1.00 89.75           C  
ATOM   3302  C   THR C 185      19.469  35.968   0.441  1.00 89.75           C  
ATOM   3303  O   THR C 185      18.596  36.289  -0.366  1.00 89.75           O  
ATOM   3304  CB  THR C 185      21.434  37.457   0.884  1.00 89.75           C  
ATOM   3305  CG2 THR C 185      22.932  37.665   0.686  1.00 89.75           C  
ATOM   3306  OG1 THR C 185      20.734  38.610   0.400  1.00 89.75           O  
ATOM   3307  N   GLU C 186      19.336  35.272   1.509  1.00 93.73           N  
ATOM   3308  CA  GLU C 186      17.972  34.947   1.913  1.00 93.73           C  
ATOM   3309  C   GLU C 186      17.722  35.326   3.370  1.00 93.73           C  
ATOM   3310  O   GLU C 186      18.638  35.280   4.193  1.00 93.73           O  
ATOM   3311  CB  GLU C 186      17.688  33.458   1.699  1.00 93.73           C  
ATOM   3312  CG  GLU C 186      17.802  33.011   0.249  1.00 93.73           C  
ATOM   3313  CD  GLU C 186      17.523  31.530   0.054  1.00 93.73           C  
ATOM   3314  OE1 GLU C 186      17.447  31.075  -1.109  1.00 93.73           O  
ATOM   3315  OE2 GLU C 186      17.377  30.818   1.073  1.00 93.73           O  
ATOM   3316  N   THR C 187      16.500  35.822   3.697  1.00 95.35           N  
ATOM   3317  CA  THR C 187      16.059  36.142   5.050  1.00 95.35           C  
ATOM   3318  C   THR C 187      14.851  35.294   5.440  1.00 95.35           C  
ATOM   3319  O   THR C 187      13.901  35.167   4.666  1.00 95.35           O  
ATOM   3320  CB  THR C 187      15.706  37.634   5.185  1.00 95.35           C  
ATOM   3321  CG2 THR C 187      15.535  38.030   6.648  1.00 95.35           C  
ATOM   3322  OG1 THR C 187      16.756  38.422   4.609  1.00 95.35           O  
ATOM   3323  N   LEU C 188      14.917  34.774   6.612  1.00 96.40           N  
ATOM   3324  CA  LEU C 188      13.805  33.982   7.127  1.00 96.40           C  
ATOM   3325  C   LEU C 188      12.648  34.881   7.550  1.00 96.40           C  
ATOM   3326  O   LEU C 188      12.814  35.753   8.406  1.00 96.40           O  
ATOM   3327  CB  LEU C 188      14.261  33.126   8.312  1.00 96.40           C  
ATOM   3328  CG  LEU C 188      13.201  32.224   8.944  1.00 96.40           C  
ATOM   3329  CD1 LEU C 188      12.787  31.128   7.967  1.00 96.40           C  
ATOM   3330  CD2 LEU C 188      13.718  31.619  10.246  1.00 96.40           C  
ATOM   3331  N   VAL C 189      11.575  34.697   6.970  1.00 95.68           N  
ATOM   3332  CA  VAL C 189      10.402  35.530   7.214  1.00 95.68           C  
ATOM   3333  C   VAL C 189       9.496  34.856   8.242  1.00 95.68           C  
ATOM   3334  O   VAL C 189       8.972  35.516   9.145  1.00 95.68           O  
ATOM   3335  CB  VAL C 189       9.619  35.802   5.911  1.00 95.68           C  
ATOM   3336  CG1 VAL C 189       8.374  36.644   6.195  1.00 95.68           C  
ATOM   3337  CG2 VAL C 189      10.514  36.497   4.887  1.00 95.68           C  
ATOM   3338  N   SER C 190       9.260  33.573   8.083  1.00 96.08           N  
ATOM   3339  CA  SER C 190       8.393  32.826   8.989  1.00 96.08           C  
ATOM   3340  C   SER C 190       8.805  31.360   9.064  1.00 96.08           C  
ATOM   3341  O   SER C 190       9.332  30.807   8.096  1.00 96.08           O  
ATOM   3342  CB  SER C 190       6.935  32.932   8.543  1.00 96.08           C  
ATOM   3343  OG  SER C 190       6.183  31.826   9.011  1.00 96.08           O  
ATOM   3344  N   LYS C 191       8.636  30.800  10.274  1.00 96.53           N  
ATOM   3345  CA  LYS C 191       8.871  29.382  10.530  1.00 96.53           C  
ATOM   3346  C   LYS C 191       7.825  28.815  11.485  1.00 96.53           C  
ATOM   3347  O   LYS C 191       7.572  29.387  12.548  1.00 96.53           O  
ATOM   3348  CB  LYS C 191      10.274  29.165  11.100  1.00 96.53           C  
ATOM   3349  CG  LYS C 191      10.637  27.702  11.307  1.00 96.53           C  
ATOM   3350  CD  LYS C 191      12.076  27.545  11.785  1.00 96.53           C  
ATOM   3351  CE  LYS C 191      12.457  26.080  11.945  1.00 96.53           C  
ATOM   3352  NZ  LYS C 191      13.902  25.917  12.281  1.00 96.53           N  
ATOM   3353  N   GLY C 192       7.150  27.780  11.123  1.00 95.78           N  
ATOM   3354  CA  GLY C 192       6.137  27.163  11.963  1.00 95.78           C  
ATOM   3355  C   GLY C 192       5.405  26.025  11.276  1.00 95.78           C  
ATOM   3356  O   GLY C 192       5.856  25.524  10.243  1.00 95.78           O  
ATOM   3357  N   LYS C 193       4.279  25.686  11.834  1.00 95.60           N  
ATOM   3358  CA  LYS C 193       3.482  24.570  11.332  1.00 95.60           C  
ATOM   3359  C   LYS C 193       2.474  25.040  10.288  1.00 95.60           C  
ATOM   3360  O   LYS C 193       1.869  24.223   9.590  1.00 95.60           O  
ATOM   3361  CB  LYS C 193       2.759  23.868  12.482  1.00 95.60           C  
ATOM   3362  CG  LYS C 193       3.690  23.228  13.501  1.00 95.60           C  
ATOM   3363  CD  LYS C 193       4.437  22.040  12.907  1.00 95.60           C  
ATOM   3364  CE  LYS C 193       5.282  21.330  13.955  1.00 95.60           C  
ATOM   3365  NZ  LYS C 193       6.236  20.363  13.333  1.00 95.60           N  
ATOM   3366  N   GLU C 194       2.399  26.362  10.154  1.00 95.39           N  
ATOM   3367  CA  GLU C 194       1.487  26.938   9.171  1.00 95.39           C  
ATOM   3368  C   GLU C 194       2.057  26.834   7.760  1.00 95.39           C  
ATOM   3369  O   GLU C 194       3.182  27.272   7.505  1.00 95.39           O  
ATOM   3370  CB  GLU C 194       1.185  28.400   9.510  1.00 95.39           C  
ATOM   3371  CG  GLU C 194       0.432  28.586  10.820  1.00 95.39           C  
ATOM   3372  CD  GLU C 194      -1.007  28.100  10.759  1.00 95.39           C  
ATOM   3373  OE1 GLU C 194      -1.592  27.802  11.825  1.00 95.39           O  
ATOM   3374  OE2 GLU C 194      -1.553  28.015   9.637  1.00 95.39           O  
ATOM   3375  N   ALA C 195       1.301  26.381   6.858  1.00 96.79           N  
ATOM   3376  CA  ALA C 195       1.746  26.136   5.488  1.00 96.79           C  
ATOM   3377  C   ALA C 195       1.645  27.403   4.644  1.00 96.79           C  
ATOM   3378  O   ALA C 195       2.034  27.409   3.474  1.00 96.79           O  
ATOM   3379  CB  ALA C 195       0.930  25.012   4.855  1.00 96.79           C  
ATOM   3380  N   THR C 196       1.096  28.447   5.220  1.00 96.94           N  
ATOM   3381  CA  THR C 196       0.888  29.670   4.451  1.00 96.94           C  
ATOM   3382  C   THR C 196       1.612  30.846   5.099  1.00 96.94           C  
ATOM   3383  O   THR C 196       1.743  30.903   6.324  1.00 96.94           O  
ATOM   3384  CB  THR C 196      -0.611  29.997   4.318  1.00 96.94           C  
ATOM   3385  CG2 THR C 196      -1.356  28.880   3.594  1.00 96.94           C  
ATOM   3386  OG1 THR C 196      -1.176  30.165   5.623  1.00 96.94           O  
ATOM   3387  N   LEU C 197       2.119  31.664   4.333  1.00 96.58           N  
ATOM   3388  CA  LEU C 197       2.640  32.967   4.736  1.00 96.58           C  
ATOM   3389  C   LEU C 197       1.689  34.084   4.319  1.00 96.58           C  
ATOM   3390  O   LEU C 197       1.396  34.245   3.132  1.00 96.58           O  
ATOM   3391  CB  LEU C 197       4.023  33.204   4.125  1.00 96.58           C  
ATOM   3392  CG  LEU C 197       4.643  34.581   4.365  1.00 96.58           C  
ATOM   3393  CD1 LEU C 197       5.003  34.751   5.836  1.00 96.58           C  
ATOM   3394  CD2 LEU C 197       5.872  34.776   3.482  1.00 96.58           C  
ATOM   3395  N   THR C 198       1.146  34.741   5.231  1.00 96.18           N  
ATOM   3396  CA  THR C 198       0.209  35.823   4.951  1.00 96.18           C  
ATOM   3397  C   THR C 198       0.811  37.172   5.330  1.00 96.18           C  
ATOM   3398  O   THR C 198       1.326  37.339   6.438  1.00 96.18           O  
ATOM   3399  CB  THR C 198      -1.119  35.621   5.705  1.00 96.18           C  
ATOM   3400  CG2 THR C 198      -2.133  36.696   5.331  1.00 96.18           C  
ATOM   3401  OG1 THR C 198      -1.658  34.335   5.374  1.00 96.18           O  
ATOM   3402  N   LYS C 199       0.883  38.136   4.460  1.00 94.11           N  
ATOM   3403  CA  LYS C 199       1.280  39.524   4.679  1.00 94.11           C  
ATOM   3404  C   LYS C 199       0.141  40.480   4.341  1.00 94.11           C  
ATOM   3405  O   LYS C 199      -0.242  40.612   3.177  1.00 94.11           O  
ATOM   3406  CB  LYS C 199       2.516  39.866   3.845  1.00 94.11           C  
ATOM   3407  CG  LYS C 199       3.025  41.285   4.048  1.00 94.11           C  
ATOM   3408  CD  LYS C 199       3.743  41.436   5.384  1.00 94.11           C  
ATOM   3409  CE  LYS C 199       4.333  42.830   5.548  1.00 94.11           C  
ATOM   3410  NZ  LYS C 199       5.390  42.863   6.603  1.00 94.11           N  
ATOM   3411  N   PRO C 200      -0.382  41.088   5.366  1.00 93.86           N  
ATOM   3412  CA  PRO C 200      -1.479  42.020   5.094  1.00 93.86           C  
ATOM   3413  C   PRO C 200      -1.000  43.326   4.465  1.00 93.86           C  
ATOM   3414  O   PRO C 200       0.136  43.747   4.697  1.00 93.86           O  
ATOM   3415  CB  PRO C 200      -2.083  42.269   6.478  1.00 93.86           C  
ATOM   3416  CG  PRO C 200      -0.954  42.050   7.433  1.00 93.86           C  
ATOM   3417  CD  PRO C 200      -0.001  41.061   6.825  1.00 93.86           C  
ATOM   3418  N   MET C 201      -1.798  43.998   3.686  1.00 91.27           N  
ATOM   3419  CA  MET C 201      -1.596  45.320   3.099  1.00 91.27           C  
ATOM   3420  C   MET C 201      -0.235  45.409   2.417  1.00 91.27           C  
ATOM   3421  O   MET C 201       0.621  46.195   2.830  1.00 91.27           O  
ATOM   3422  CB  MET C 201      -1.718  46.408   4.167  1.00 91.27           C  
ATOM   3423  CG  MET C 201      -3.089  46.474   4.821  1.00 91.27           C  
ATOM   3424  SD  MET C 201      -3.264  47.917   5.942  1.00 91.27           S  
ATOM   3425  CE  MET C 201      -2.507  47.247   7.447  1.00 91.27           C  
ATOM   3426  N   VAL C 202      -0.170  44.671   1.398  1.00 92.23           N  
ATOM   3427  CA  VAL C 202       1.127  44.561   0.741  1.00 92.23           C  
ATOM   3428  C   VAL C 202       1.450  45.865   0.014  1.00 92.23           C  
ATOM   3429  O   VAL C 202       0.548  46.558  -0.463  1.00 92.23           O  
ATOM   3430  CB  VAL C 202       1.163  43.376  -0.249  1.00 92.23           C  
ATOM   3431  CG1 VAL C 202       1.138  42.045   0.500  1.00 92.23           C  
ATOM   3432  CG2 VAL C 202      -0.007  43.464  -1.228  1.00 92.23           C  
ATOM   3433  N   GLY C 203       2.731  46.242  -0.060  1.00 92.90           N  
ATOM   3434  CA  GLY C 203       3.278  47.360  -0.812  1.00 92.90           C  
ATOM   3435  C   GLY C 203       4.301  46.938  -1.849  1.00 92.90           C  
ATOM   3436  O   GLY C 203       4.621  45.753  -1.967  1.00 92.90           O  
ATOM   3437  N   PRO C 204       4.796  47.881  -2.682  1.00 92.22           N  
ATOM   3438  CA  PRO C 204       5.805  47.586  -3.703  1.00 92.22           C  
ATOM   3439  C   PRO C 204       7.067  46.953  -3.120  1.00 92.22           C  
ATOM   3440  O   PRO C 204       7.764  46.207  -3.813  1.00 92.22           O  
ATOM   3441  CB  PRO C 204       6.111  48.960  -4.303  1.00 92.22           C  
ATOM   3442  CG  PRO C 204       4.914  49.795  -3.977  1.00 92.22           C  
ATOM   3443  CD  PRO C 204       4.286  49.258  -2.723  1.00 92.22           C  
ATOM   3444  N   GLU C 205       7.327  47.150  -1.806  1.00 91.81           N  
ATOM   3445  CA  GLU C 205       8.519  46.606  -1.162  1.00 91.81           C  
ATOM   3446  C   GLU C 205       8.379  45.105  -0.921  1.00 91.81           C  
ATOM   3447  O   GLU C 205       9.376  44.408  -0.716  1.00 91.81           O  
ATOM   3448  CB  GLU C 205       8.794  47.327   0.159  1.00 91.81           C  
ATOM   3449  CG  GLU C 205       7.714  47.117   1.212  1.00 91.81           C  
ATOM   3450  CD  GLU C 205       6.546  48.079   1.074  1.00 91.81           C  
ATOM   3451  OE1 GLU C 205       5.686  48.125   1.983  1.00 91.81           O  
ATOM   3452  OE2 GLU C 205       6.489  48.793   0.047  1.00 91.81           O  
ATOM   3453  N   ASP C 206       7.186  44.750  -0.895  1.00 94.50           N  
ATOM   3454  CA  ASP C 206       6.920  43.340  -0.626  1.00 94.50           C  
ATOM   3455  C   ASP C 206       7.042  42.505  -1.898  1.00 94.50           C  
ATOM   3456  O   ASP C 206       7.008  41.273  -1.845  1.00 94.50           O  
ATOM   3457  CB  ASP C 206       5.529  43.164  -0.013  1.00 94.50           C  
ATOM   3458  CG  ASP C 206       5.408  43.786   1.368  1.00 94.50           C  
ATOM   3459  OD1 ASP C 206       6.289  43.550   2.223  1.00 94.50           O  
ATOM   3460  OD2 ASP C 206       4.421  44.515   1.604  1.00 94.50           O  
ATOM   3461  N   ALA C 207       7.133  43.131  -3.085  1.00 95.06           N  
ATOM   3462  CA  ALA C 207       7.340  42.405  -4.335  1.00 95.06           C  
ATOM   3463  C   ALA C 207       8.718  41.750  -4.367  1.00 95.06           C  
ATOM   3464  O   ALA C 207       9.658  42.235  -3.733  1.00 95.06           O  
ATOM   3465  CB  ALA C 207       7.173  43.343  -5.528  1.00 95.06           C  
ATOM   3466  N   GLY C 208       8.753  40.582  -5.093  1.00 94.54           N  
ATOM   3467  CA  GLY C 208      10.016  39.869  -5.189  1.00 94.54           C  
ATOM   3468  C   GLY C 208       9.853  38.360  -5.158  1.00 94.54           C  
ATOM   3469  O   GLY C 208       8.778  37.840  -5.461  1.00 94.54           O  
ATOM   3470  N   SER C 209      11.035  37.746  -4.761  1.00 95.29           N  
ATOM   3471  CA  SER C 209      11.079  36.288  -4.763  1.00 95.29           C  
ATOM   3472  C   SER C 209      11.036  35.732  -3.343  1.00 95.29           C  
ATOM   3473  O   SER C 209      11.675  36.273  -2.439  1.00 95.29           O  
ATOM   3474  CB  SER C 209      12.338  35.790  -5.475  1.00 95.29           C  
ATOM   3475  OG  SER C 209      12.335  36.186  -6.836  1.00 95.29           O  
ATOM   3476  N   TYR C 210      10.180  34.760  -3.175  1.00 96.78           N  
ATOM   3477  CA  TYR C 210      10.066  34.033  -1.915  1.00 96.78           C  
ATOM   3478  C   TYR C 210      10.296  32.541  -2.123  1.00 96.78           C  
ATOM   3479  O   TYR C 210      10.140  32.032  -3.235  1.00 96.78           O  
ATOM   3480  CB  TYR C 210       8.691  34.267  -1.282  1.00 96.78           C  
ATOM   3481  CG  TYR C 210       8.446  35.699  -0.871  1.00 96.78           C  
ATOM   3482  CD1 TYR C 210       8.558  36.089   0.461  1.00 96.78           C  
ATOM   3483  CD2 TYR C 210       8.103  36.662  -1.813  1.00 96.78           C  
ATOM   3484  CE1 TYR C 210       8.332  37.407   0.845  1.00 96.78           C  
ATOM   3485  CE2 TYR C 210       7.875  37.983  -1.441  1.00 96.78           C  
ATOM   3486  CZ  TYR C 210       7.992  38.346  -0.112  1.00 96.78           C  
ATOM   3487  OH  TYR C 210       7.767  39.651   0.263  1.00 96.78           O  
ATOM   3488  N   ARG C 211      10.705  31.888  -1.061  1.00 95.82           N  
ATOM   3489  CA  ARG C 211      10.941  30.448  -1.080  1.00 95.82           C  
ATOM   3490  C   ARG C 211      10.367  29.783   0.166  1.00 95.82           C  
ATOM   3491  O   ARG C 211      10.568  30.265   1.283  1.00 95.82           O  
ATOM   3492  CB  ARG C 211      12.437  30.150  -1.191  1.00 95.82           C  
ATOM   3493  CG  ARG C 211      12.759  28.676  -1.376  1.00 95.82           C  
ATOM   3494  CD  ARG C 211      14.259  28.435  -1.482  1.00 95.82           C  
ATOM   3495  NE  ARG C 211      14.940  28.706  -0.220  1.00 95.82           N  
ATOM   3496  CZ  ARG C 211      16.208  29.093  -0.110  1.00 95.82           C  
ATOM   3497  NH1 ARG C 211      16.962  29.261  -1.190  1.00 95.82           N  
ATOM   3498  NH2 ARG C 211      16.727  29.313   1.089  1.00 95.82           N  
ATOM   3499  N   CYS C 212       9.617  28.792  -0.032  1.00 97.10           N  
ATOM   3500  CA  CYS C 212       9.110  27.976   1.064  1.00 97.10           C  
ATOM   3501  C   CYS C 212       9.831  26.634   1.125  1.00 97.10           C  
ATOM   3502  O   CYS C 212      10.089  26.016   0.091  1.00 97.10           O  
ATOM   3503  CB  CYS C 212       7.606  27.750   0.915  1.00 97.10           C  
ATOM   3504  SG  CYS C 212       6.934  26.530   2.064  1.00 97.10           S  
ATOM   3505  N   GLU C 213      10.186  26.196   2.252  1.00 95.69           N  
ATOM   3506  CA  GLU C 213      10.814  24.903   2.504  1.00 95.69           C  
ATOM   3507  C   GLU C 213      10.095  24.149   3.619  1.00 95.69           C  
ATOM   3508  O   GLU C 213       9.947  24.665   4.729  1.00 95.69           O  
ATOM   3509  CB  GLU C 213      12.293  25.083   2.859  1.00 95.69           C  
ATOM   3510  CG  GLU C 213      13.061  23.774   2.975  1.00 95.69           C  
ATOM   3511  CD  GLU C 213      14.547  23.972   3.229  1.00 95.69           C  
ATOM   3512  OE1 GLU C 213      15.168  23.109   3.891  1.00 95.69           O  
ATOM   3513  OE2 GLU C 213      15.093  24.997   2.765  1.00 95.69           O  
ATOM   3514  N   LEU C 214       9.640  23.030   3.259  1.00 96.50           N  
ATOM   3515  CA  LEU C 214       9.079  22.144   4.275  1.00 96.50           C  
ATOM   3516  C   LEU C 214      10.127  21.153   4.769  1.00 96.50           C  
ATOM   3517  O   LEU C 214      10.618  20.325   3.997  1.00 96.50           O  
ATOM   3518  CB  LEU C 214       7.868  21.391   3.720  1.00 96.50           C  
ATOM   3519  CG  LEU C 214       7.210  20.379   4.660  1.00 96.50           C  
ATOM   3520  CD1 LEU C 214       6.706  21.075   5.919  1.00 96.50           C  
ATOM   3521  CD2 LEU C 214       6.072  19.652   3.951  1.00 96.50           C  
ATOM   3522  N   GLY C 215      10.393  21.206   6.025  1.00 94.79           N  
ATOM   3523  CA  GLY C 215      11.426  20.367   6.612  1.00 94.79           C  
ATOM   3524  C   GLY C 215      10.966  18.942   6.860  1.00 94.79           C  
ATOM   3525  O   GLY C 215       9.766  18.661   6.851  1.00 94.79           O  
ATOM   3526  N   SER C 216      11.981  18.050   6.992  1.00 93.22           N  
ATOM   3527  CA  SER C 216      11.775  16.642   7.320  1.00 93.22           C  
ATOM   3528  C   SER C 216      12.806  16.154   8.333  1.00 93.22           C  
ATOM   3529  O   SER C 216      13.858  16.774   8.503  1.00 93.22           O  
ATOM   3530  CB  SER C 216      11.841  15.782   6.058  1.00 93.22           C  
ATOM   3531  OG  SER C 216      11.831  14.404   6.388  1.00 93.22           O  
ATOM   3532  N   VAL C 217      12.422  15.181   9.090  1.00 90.78           N  
ATOM   3533  CA  VAL C 217      13.338  14.588  10.058  1.00 90.78           C  
ATOM   3534  C   VAL C 217      14.556  14.016   9.335  1.00 90.78           C  
ATOM   3535  O   VAL C 217      15.618  13.841   9.937  1.00 90.78           O  
ATOM   3536  CB  VAL C 217      12.649  13.486  10.894  1.00 90.78           C  
ATOM   3537  CG1 VAL C 217      11.639  14.097  11.864  1.00 90.78           C  
ATOM   3538  CG2 VAL C 217      11.967  12.472   9.978  1.00 90.78           C  
ATOM   3539  N   ASN C 218      14.353  13.927   8.107  1.00 83.15           N  
ATOM   3540  CA  ASN C 218      15.499  13.553   7.284  1.00 83.15           C  
ATOM   3541  C   ASN C 218      16.337  14.770   6.903  1.00 83.15           C  
ATOM   3542  O   ASN C 218      15.945  15.908   7.169  1.00 83.15           O  
ATOM   3543  CB  ASN C 218      15.038  12.811   6.027  1.00 83.15           C  
ATOM   3544  CG  ASN C 218      14.479  11.435   6.333  1.00 83.15           C  
ATOM   3545  ND2 ASN C 218      13.754  10.864   5.379  1.00 83.15           N  
ATOM   3546  OD1 ASN C 218      14.696  10.891   7.420  1.00 83.15           O  
ATOM   3547  N   SER C 219      17.546  14.699   6.561  1.00 78.34           N  
ATOM   3548  CA  SER C 219      18.485  15.781   6.286  1.00 78.34           C  
ATOM   3549  C   SER C 219      18.024  16.623   5.100  1.00 78.34           C  
ATOM   3550  O   SER C 219      18.275  17.830   5.055  1.00 78.34           O  
ATOM   3551  CB  SER C 219      19.882  15.223   6.012  1.00 78.34           C  
ATOM   3552  OG  SER C 219      19.828  14.172   5.064  1.00 78.34           O  
ATOM   3553  N   SER C 220      17.084  16.079   4.251  1.00 88.20           N  
ATOM   3554  CA  SER C 220      16.641  16.819   3.074  1.00 88.20           C  
ATOM   3555  C   SER C 220      15.210  17.320   3.242  1.00 88.20           C  
ATOM   3556  O   SER C 220      14.397  16.680   3.913  1.00 88.20           O  
ATOM   3557  CB  SER C 220      16.740  15.946   1.822  1.00 88.20           C  
ATOM   3558  OG  SER C 220      15.972  14.764   1.972  1.00 88.20           O  
ATOM   3559  N   PRO C 221      14.965  18.538   2.759  1.00 93.20           N  
ATOM   3560  CA  PRO C 221      13.593  19.041   2.846  1.00 93.20           C  
ATOM   3561  C   PRO C 221      12.596  18.177   2.076  1.00 93.20           C  
ATOM   3562  O   PRO C 221      12.964  17.536   1.088  1.00 93.20           O  
ATOM   3563  CB  PRO C 221      13.691  20.440   2.232  1.00 93.20           C  
ATOM   3564  CG  PRO C 221      15.014  20.458   1.536  1.00 93.20           C  
ATOM   3565  CD  PRO C 221      15.859  19.345   2.085  1.00 93.20           C  
ATOM   3566  N   ALA C 222      11.422  18.173   2.514  1.00 95.59           N  
ATOM   3567  CA  ALA C 222      10.348  17.417   1.874  1.00 95.59           C  
ATOM   3568  C   ALA C 222       9.828  18.143   0.636  1.00 95.59           C  
ATOM   3569  O   ALA C 222       9.512  17.510  -0.375  1.00 95.59           O  
ATOM   3570  CB  ALA C 222       9.209  17.172   2.861  1.00 95.59           C  
ATOM   3571  N   THR C 223       9.802  19.485   0.763  1.00 96.38           N  
ATOM   3572  CA  THR C 223       9.252  20.287  -0.324  1.00 96.38           C  
ATOM   3573  C   THR C 223       9.966  21.632  -0.418  1.00 96.38           C  
ATOM   3574  O   THR C 223      10.324  22.225   0.602  1.00 96.38           O  
ATOM   3575  CB  THR C 223       7.741  20.517  -0.139  1.00 96.38           C  
ATOM   3576  CG2 THR C 223       7.187  21.434  -1.224  1.00 96.38           C  
ATOM   3577  OG1 THR C 223       7.061  19.257  -0.202  1.00 96.38           O  
ATOM   3578  N   ILE C 224      10.173  22.037  -1.673  1.00 96.15           N  
ATOM   3579  CA  ILE C 224      10.668  23.379  -1.954  1.00 96.15           C  
ATOM   3580  C   ILE C 224       9.806  24.033  -3.031  1.00 96.15           C  
ATOM   3581  O   ILE C 224       9.652  23.487  -4.127  1.00 96.15           O  
ATOM   3582  CB  ILE C 224      12.149  23.355  -2.394  1.00 96.15           C  
ATOM   3583  CG1 ILE C 224      13.022  22.734  -1.298  1.00 96.15           C  
ATOM   3584  CG2 ILE C 224      12.631  24.766  -2.745  1.00 96.15           C  
ATOM   3585  CD1 ILE C 224      14.467  22.500  -1.716  1.00 96.15           C  
ATOM   3586  N   ILE C 225       9.263  25.147  -2.711  1.00 96.51           N  
ATOM   3587  CA  ILE C 225       8.443  25.892  -3.659  1.00 96.51           C  
ATOM   3588  C   ILE C 225       8.941  27.333  -3.751  1.00 96.51           C  
ATOM   3589  O   ILE C 225       9.167  27.985  -2.728  1.00 96.51           O  
ATOM   3590  CB  ILE C 225       6.951  25.865  -3.260  1.00 96.51           C  
ATOM   3591  CG1 ILE C 225       6.422  24.426  -3.268  1.00 96.51           C  
ATOM   3592  CG2 ILE C 225       6.126  26.757  -4.191  1.00 96.51           C  
ATOM   3593  CD1 ILE C 225       4.969  24.299  -2.835  1.00 96.51           C  
ATOM   3594  N   ASN C 226       9.047  27.803  -4.950  1.00 95.73           N  
ATOM   3595  CA  ASN C 226       9.447  29.187  -5.190  1.00 95.73           C  
ATOM   3596  C   ASN C 226       8.262  30.043  -5.629  1.00 95.73           C  
ATOM   3597  O   ASN C 226       7.422  29.594  -6.410  1.00 95.73           O  
ATOM   3598  CB  ASN C 226      10.564  29.250  -6.233  1.00 95.73           C  
ATOM   3599  CG  ASN C 226      11.837  28.571  -5.768  1.00 95.73           C  
ATOM   3600  ND2 ASN C 226      12.329  27.627  -6.561  1.00 95.73           N  
ATOM   3601  OD1 ASN C 226      12.372  28.892  -4.704  1.00 95.73           O  
ATOM   3602  N   PHE C 227       8.247  31.232  -5.058  1.00 96.59           N  
ATOM   3603  CA  PHE C 227       7.187  32.178  -5.383  1.00 96.59           C  
ATOM   3604  C   PHE C 227       7.764  33.451  -5.989  1.00 96.59           C  
ATOM   3605  O   PHE C 227       8.813  33.932  -5.554  1.00 96.59           O  
ATOM   3606  CB  PHE C 227       6.364  32.516  -4.136  1.00 96.59           C  
ATOM   3607  CG  PHE C 227       5.735  31.317  -3.479  1.00 96.59           C  
ATOM   3608  CD1 PHE C 227       4.446  30.921  -3.814  1.00 96.59           C  
ATOM   3609  CD2 PHE C 227       6.433  30.585  -2.528  1.00 96.59           C  
ATOM   3610  CE1 PHE C 227       3.861  29.811  -3.208  1.00 96.59           C  
ATOM   3611  CE2 PHE C 227       5.856  29.476  -1.918  1.00 96.59           C  
ATOM   3612  CZ  PHE C 227       4.570  29.091  -2.259  1.00 96.59           C  
ATOM   3613  N   HIS C 228       7.107  33.908  -7.007  1.00 96.50           N  
ATOM   3614  CA  HIS C 228       7.388  35.227  -7.562  1.00 96.50           C  
ATOM   3615  C   HIS C 228       6.199  36.166  -7.379  1.00 96.50           C  
ATOM   3616  O   HIS C 228       5.171  36.008  -8.040  1.00 96.50           O  
ATOM   3617  CB  HIS C 228       7.749  35.120  -9.044  1.00 96.50           C  
ATOM   3618  CG  HIS C 228       8.261  36.397  -9.631  1.00 96.50           C  
ATOM   3619  CD2 HIS C 228       7.751  37.199 -10.595  1.00 96.50           C  
ATOM   3620  ND1 HIS C 228       9.442  36.981  -9.227  1.00 96.50           N  
ATOM   3621  CE1 HIS C 228       9.636  38.092  -9.919  1.00 96.50           C  
ATOM   3622  NE2 HIS C 228       8.625  38.246 -10.755  1.00 96.50           N  
ATOM   3623  N   VAL C 229       6.429  37.159  -6.547  1.00 96.23           N  
ATOM   3624  CA  VAL C 229       5.335  38.044  -6.163  1.00 96.23           C  
ATOM   3625  C   VAL C 229       5.453  39.368  -6.915  1.00 96.23           C  
ATOM   3626  O   VAL C 229       6.508  40.008  -6.896  1.00 96.23           O  
ATOM   3627  CB  VAL C 229       5.317  38.297  -4.639  1.00 96.23           C  
ATOM   3628  CG1 VAL C 229       4.205  39.277  -4.266  1.00 96.23           C  
ATOM   3629  CG2 VAL C 229       5.147  36.981  -3.883  1.00 96.23           C  
ATOM   3630  N   THR C 230       4.366  39.782  -7.552  1.00 95.41           N  
ATOM   3631  CA  THR C 230       4.251  41.075  -8.216  1.00 95.41           C  
ATOM   3632  C   THR C 230       3.099  41.885  -7.626  1.00 95.41           C  
ATOM   3633  O   THR C 230       1.973  41.394  -7.529  1.00 95.41           O  
ATOM   3634  CB  THR C 230       4.041  40.909  -9.733  1.00 95.41           C  
ATOM   3635  CG2 THR C 230       4.249  42.230 -10.466  1.00 95.41           C  
ATOM   3636  OG1 THR C 230       4.973  39.943 -10.235  1.00 95.41           O  
ATOM   3637  N   VAL C 231       3.447  43.069  -7.185  1.00 93.56           N  
ATOM   3638  CA  VAL C 231       2.435  43.951  -6.614  1.00 93.56           C  
ATOM   3639  C   VAL C 231       1.930  44.918  -7.683  1.00 93.56           C  
ATOM   3640  O   VAL C 231       2.710  45.678  -8.259  1.00 93.56           O  
ATOM   3641  CB  VAL C 231       2.984  44.736  -5.401  1.00 93.56           C  
ATOM   3642  CG1 VAL C 231       1.918  45.674  -4.838  1.00 93.56           C  
ATOM   3643  CG2 VAL C 231       3.478  43.773  -4.324  1.00 93.56           C  
ATOM   3644  N   LEU C 232       0.660  44.910  -7.908  1.00 92.37           N  
ATOM   3645  CA  LEU C 232       0.033  45.769  -8.906  1.00 92.37           C  
ATOM   3646  C   LEU C 232      -0.504  47.044  -8.266  1.00 92.37           C  
ATOM   3647  O   LEU C 232      -1.066  47.004  -7.169  1.00 92.37           O  
ATOM   3648  CB  LEU C 232      -1.100  45.025  -9.618  1.00 92.37           C  
ATOM   3649  CG  LEU C 232      -0.729  43.696 -10.278  1.00 92.37           C  
ATOM   3650  CD1 LEU C 232      -1.985  42.957 -10.726  1.00 92.37           C  
ATOM   3651  CD2 LEU C 232       0.208  43.929 -11.458  1.00 92.37           C  
ATOM   3652  N   PRO C 233      -0.105  48.145  -8.861  1.00 84.85           N  
ATOM   3653  CA  PRO C 233      -0.613  49.400  -8.303  1.00 84.85           C  
ATOM   3654  C   PRO C 233      -2.139  49.466  -8.290  1.00 84.85           C  
ATOM   3655  O   PRO C 233      -2.796  48.820  -9.112  1.00 84.85           O  
ATOM   3656  CB  PRO C 233      -0.029  50.464  -9.235  1.00 84.85           C  
ATOM   3657  CG  PRO C 233       0.466  49.701 -10.422  1.00 84.85           C  
ATOM   3658  CD  PRO C 233       0.462  48.239 -10.084  1.00 84.85           C  
ATOM   3659  N   LYS C 234      -2.717  49.888  -7.254  1.00 70.10           N  
ATOM   3660  CA  LYS C 234      -4.164  50.062  -7.161  1.00 70.10           C  
ATOM   3661  C   LYS C 234      -4.706  50.810  -8.375  1.00 70.10           C  
ATOM   3662  O   LYS C 234      -4.106  51.788  -8.827  1.00 70.10           O  
ATOM   3663  CB  LYS C 234      -4.534  50.807  -5.877  1.00 70.10           C  
ATOM   3664  CG  LYS C 234      -5.041  49.903  -4.762  1.00 70.10           C  
ATOM   3665  CD  LYS C 234      -5.469  50.709  -3.542  1.00 70.10           C  
ATOM   3666  CE  LYS C 234      -5.943  49.804  -2.413  1.00 70.10           C  
ATOM   3667  NZ  LYS C 234      -6.289  50.585  -1.186  1.00 70.10           N  
ATOM   3668  N   MET C 235      -5.133  50.150  -9.386  1.00 58.36           N  
ATOM   3669  CA  MET C 235      -5.765  50.951 -10.431  1.00 58.36           C  
ATOM   3670  C   MET C 235      -6.712  51.982  -9.829  1.00 58.36           C  
ATOM   3671  O   MET C 235      -7.520  51.656  -8.958  1.00 58.36           O  
ATOM   3672  CB  MET C 235      -6.523  50.053 -11.412  1.00 58.36           C  
ATOM   3673  CG  MET C 235      -5.622  49.316 -12.389  1.00 58.36           C  
ATOM   3674  SD  MET C 235      -6.313  49.277 -14.090  1.00 58.36           S  
ATOM   3675  CE  MET C 235      -5.194  48.075 -14.861  1.00 58.36           C  
ATOM   3676  N   ILE C 236      -6.246  53.215  -9.556  1.00 49.67           N  
ATOM   3677  CA  ILE C 236      -7.253  54.238  -9.296  1.00 49.67           C  
ATOM   3678  C   ILE C 236      -8.404  54.094 -10.289  1.00 49.67           C  
ATOM   3679  O   ILE C 236      -8.197  54.167 -11.503  1.00 49.67           O  
ATOM   3680  CB  ILE C 236      -6.649  55.659  -9.378  1.00 49.67           C  
ATOM   3681  CG1 ILE C 236      -5.465  55.791  -8.414  1.00 49.67           C  
ATOM   3682  CG2 ILE C 236      -7.716  56.716  -9.084  1.00 49.67           C  
ATOM   3683  CD1 ILE C 236      -4.629  57.047  -8.628  1.00 49.67           C  
ATOM   3684  N   LYS C 237      -9.243  53.033 -10.070  1.00 47.40           N  
ATOM   3685  CA  LYS C 237     -10.435  53.147 -10.906  1.00 47.40           C  
ATOM   3686  C   LYS C 237     -10.840  54.607 -11.090  1.00 47.40           C  
ATOM   3687  O   LYS C 237     -11.071  55.321 -10.112  1.00 47.40           O  
ATOM   3688  CB  LYS C 237     -11.594  52.355 -10.298  1.00 47.40           C  
ATOM   3689  CG  LYS C 237     -11.743  50.949 -10.858  1.00 47.40           C  
ATOM   3690  CD  LYS C 237     -12.938  50.228 -10.248  1.00 47.40           C  
ATOM   3691  CE  LYS C 237     -13.054  48.801 -10.764  1.00 47.40           C  
ATOM   3692  NZ  LYS C 237     -14.231  48.092 -10.176  1.00 47.40           N  
ATOM   3693  N   GLU C 238     -10.144  55.394 -11.978  1.00 41.66           N  
ATOM   3694  CA  GLU C 238     -10.830  56.638 -12.316  1.00 41.66           C  
ATOM   3695  C   GLU C 238     -12.333  56.418 -12.460  1.00 41.66           C  
ATOM   3696  O   GLU C 238     -12.768  55.532 -13.200  1.00 41.66           O  
ATOM   3697  CB  GLU C 238     -10.260  57.234 -13.605  1.00 41.66           C  
ATOM   3698  CG  GLU C 238      -9.098  58.190 -13.379  1.00 41.66           C  
ATOM   3699  CD  GLU C 238      -8.558  58.795 -14.665  1.00 41.66           C  
ATOM   3700  OE1 GLU C 238      -7.744  59.743 -14.597  1.00 41.66           O  
ATOM   3701  OE2 GLU C 238      -8.953  58.315 -15.752  1.00 41.66           O  
ATOM   3702  N   GLU C 239     -13.070  56.426 -11.288  1.00 41.16           N  
ATOM   3703  CA  GLU C 239     -14.526  56.465 -11.391  1.00 41.16           C  
ATOM   3704  C   GLU C 239     -14.972  57.273 -12.605  1.00 41.16           C  
ATOM   3705  O   GLU C 239     -14.692  58.471 -12.697  1.00 41.16           O  
ATOM   3706  CB  GLU C 239     -15.140  57.049 -10.116  1.00 41.16           C  
ATOM   3707  CG  GLU C 239     -15.515  56.000  -9.078  1.00 41.16           C  
ATOM   3708  CD  GLU C 239     -16.192  56.587  -7.850  1.00 41.16           C  
ATOM   3709  OE1 GLU C 239     -16.735  55.814  -7.028  1.00 41.16           O  
ATOM   3710  OE2 GLU C 239     -16.180  57.830  -7.708  1.00 41.16           O  
ATOM   3711  N   LYS C 240     -14.695  56.773 -13.809  1.00 42.18           N  
ATOM   3712  CA  LYS C 240     -15.382  57.533 -14.849  1.00 42.18           C  
ATOM   3713  C   LYS C 240     -16.797  57.903 -14.416  1.00 42.18           C  
ATOM   3714  O   LYS C 240     -17.531  57.062 -13.890  1.00 42.18           O  
ATOM   3715  CB  LYS C 240     -15.425  56.737 -16.155  1.00 42.18           C  
ATOM   3716  CG  LYS C 240     -14.290  57.059 -17.115  1.00 42.18           C  
ATOM   3717  CD  LYS C 240     -14.432  56.297 -18.426  1.00 42.18           C  
ATOM   3718  CE  LYS C 240     -13.267  56.578 -19.366  1.00 42.18           C  
ATOM   3719  NZ  LYS C 240     -13.381  55.800 -20.636  1.00 42.18           N  
ATOM   3720  N   PRO C 241     -17.082  59.190 -14.080  1.00 40.51           N  
ATOM   3721  CA  PRO C 241     -18.432  59.588 -13.675  1.00 40.51           C  
ATOM   3722  C   PRO C 241     -19.521  58.911 -14.506  1.00 40.51           C  
ATOM   3723  O   PRO C 241     -19.309  58.613 -15.684  1.00 40.51           O  
ATOM   3724  CB  PRO C 241     -18.436  61.102 -13.901  1.00 40.51           C  
ATOM   3725  CG  PRO C 241     -17.156  61.384 -14.619  1.00 40.51           C  
ATOM   3726  CD  PRO C 241     -16.382  60.102 -14.737  1.00 40.51           C  
ATOM   3727  N   SER C 242     -20.293  57.998 -13.867  1.00 37.13           N  
ATOM   3728  CA  SER C 242     -21.415  57.339 -14.529  1.00 37.13           C  
ATOM   3729  C   SER C 242     -22.130  58.291 -15.482  1.00 37.13           C  
ATOM   3730  O   SER C 242     -22.443  59.425 -15.117  1.00 37.13           O  
ATOM   3731  CB  SER C 242     -22.405  56.800 -13.497  1.00 37.13           C  
ATOM   3732  OG  SER C 242     -22.053  57.225 -12.191  1.00 37.13           O  
ATOM   3733  N   PRO C 243     -21.775  58.271 -16.782  1.00 36.55           N  
ATOM   3734  CA  PRO C 243     -22.504  59.201 -17.648  1.00 36.55           C  
ATOM   3735  C   PRO C 243     -23.978  59.327 -17.271  1.00 36.55           C  
ATOM   3736  O   PRO C 243     -24.552  58.404 -16.689  1.00 36.55           O  
ATOM   3737  CB  PRO C 243     -22.348  58.583 -19.040  1.00 36.55           C  
ATOM   3738  CG  PRO C 243     -21.781  57.222 -18.792  1.00 36.55           C  
ATOM   3739  CD  PRO C 243     -21.487  57.088 -17.325  1.00 36.55           C  
ATOM   3740  N   ASN C 244     -24.511  60.549 -16.955  1.00 32.78           N  
ATOM   3741  CA  ASN C 244     -25.903  60.882 -16.670  1.00 32.78           C  
ATOM   3742  C   ASN C 244     -26.862  60.053 -17.517  1.00 32.78           C  
ATOM   3743  O   ASN C 244     -26.669  59.916 -18.727  1.00 32.78           O  
ATOM   3744  CB  ASN C 244     -26.154  62.375 -16.891  1.00 32.78           C  
ATOM   3745  CG  ASN C 244     -25.694  63.224 -15.722  1.00 32.78           C  
ATOM   3746  ND2 ASN C 244     -25.495  64.514 -15.967  1.00 32.78           N  
ATOM   3747  OD1 ASN C 244     -25.519  62.725 -14.608  1.00 32.78           O  
ATOM   3748  N   ILE C 245     -27.394  58.936 -16.938  1.00 32.67           N  
ATOM   3749  CA  ILE C 245     -28.472  58.144 -17.519  1.00 32.67           C  
ATOM   3750  C   ILE C 245     -29.518  59.070 -18.134  1.00 32.67           C  
ATOM   3751  O   ILE C 245     -30.178  59.831 -17.424  1.00 32.67           O  
ATOM   3752  CB  ILE C 245     -29.125  57.220 -16.466  1.00 32.67           C  
ATOM   3753  CG1 ILE C 245     -28.124  56.164 -15.988  1.00 32.67           C  
ATOM   3754  CG2 ILE C 245     -30.387  56.563 -17.035  1.00 32.67           C  
ATOM   3755  CD1 ILE C 245     -28.595  55.368 -14.778  1.00 32.67           C  
ATOM   3756  N   VAL C 246     -29.121  59.828 -19.201  1.00 31.59           N  
ATOM   3757  CA  VAL C 246     -30.199  60.583 -19.829  1.00 31.59           C  
ATOM   3758  C   VAL C 246     -31.429  59.691 -19.992  1.00 31.59           C  
ATOM   3759  O   VAL C 246     -31.340  58.600 -20.558  1.00 31.59           O  
ATOM   3760  CB  VAL C 246     -29.769  61.153 -21.200  1.00 31.59           C  
ATOM   3761  CG1 VAL C 246     -30.909  61.948 -21.835  1.00 31.59           C  
ATOM   3762  CG2 VAL C 246     -28.525  62.026 -21.048  1.00 31.59           C  
ATOM   3763  N   THR C 247     -32.330  59.724 -18.959  1.00 31.40           N  
ATOM   3764  CA  THR C 247     -33.662  59.130 -18.952  1.00 31.40           C  
ATOM   3765  C   THR C 247     -34.358  59.349 -20.292  1.00 31.40           C  
ATOM   3766  O   THR C 247     -34.599  60.490 -20.693  1.00 31.40           O  
ATOM   3767  CB  THR C 247     -34.527  59.712 -17.820  1.00 31.40           C  
ATOM   3768  CG2 THR C 247     -34.564  58.774 -16.617  1.00 31.40           C  
ATOM   3769  OG1 THR C 247     -33.984  60.974 -17.411  1.00 31.40           O  
ATOM   3770  N   PRO C 248     -33.838  58.543 -21.298  1.00 27.93           N  
ATOM   3771  CA  PRO C 248     -34.485  58.824 -22.582  1.00 27.93           C  
ATOM   3772  C   PRO C 248     -35.995  59.016 -22.452  1.00 27.93           C  
ATOM   3773  O   PRO C 248     -36.639  58.347 -21.640  1.00 27.93           O  
ATOM   3774  CB  PRO C 248     -34.163  57.583 -23.418  1.00 27.93           C  
ATOM   3775  CG  PRO C 248     -33.469  56.656 -22.473  1.00 27.93           C  
ATOM   3776  CD  PRO C 248     -33.400  57.312 -21.125  1.00 27.93           C  
ATOM   3777  N   GLY C 249     -36.498  60.201 -22.702  1.00 24.82           N  
ATOM   3778  CA  GLY C 249     -37.844  60.749 -22.741  1.00 24.82           C  
ATOM   3779  C   GLY C 249     -38.863  59.787 -23.324  1.00 24.82           C  
ATOM   3780  O   GLY C 249     -38.496  58.802 -23.968  1.00 24.82           O  
ATOM   3781  N   GLU C 250     -40.107  59.850 -22.880  1.00 27.61           N  
ATOM   3782  CA  GLU C 250     -41.422  59.235 -23.034  1.00 27.61           C  
ATOM   3783  C   GLU C 250     -41.801  59.103 -24.506  1.00 27.61           C  
ATOM   3784  O   GLU C 250     -42.522  59.945 -25.046  1.00 27.61           O  
ATOM   3785  CB  GLU C 250     -42.485  60.045 -22.288  1.00 27.61           C  
ATOM   3786  CG  GLU C 250     -42.785  59.524 -20.890  1.00 27.61           C  
ATOM   3787  CD  GLU C 250     -43.694  60.444 -20.090  1.00 27.61           C  
ATOM   3788  OE1 GLU C 250     -44.161  60.039 -19.001  1.00 27.61           O  
ATOM   3789  OE2 GLU C 250     -43.943  61.578 -20.557  1.00 27.61           O  
ATOM   3790  N   ALA C 251     -40.764  58.750 -25.411  1.00 23.42           N  
ATOM   3791  CA  ALA C 251     -41.287  59.007 -26.751  1.00 23.42           C  
ATOM   3792  C   ALA C 251     -42.608  58.275 -26.974  1.00 23.42           C  
ATOM   3793  O   ALA C 251     -42.713  57.076 -26.708  1.00 23.42           O  
ATOM   3794  CB  ALA C 251     -40.268  58.591 -27.808  1.00 23.42           C  
ATOM   3795  N   THR C 252     -43.749  58.970 -26.971  1.00 26.07           N  
ATOM   3796  CA  THR C 252     -45.178  58.763 -27.183  1.00 26.07           C  
ATOM   3797  C   THR C 252     -45.433  58.095 -28.531  1.00 26.07           C  
ATOM   3798  O   THR C 252     -46.267  58.560 -29.311  1.00 26.07           O  
ATOM   3799  CB  THR C 252     -45.952  60.092 -27.111  1.00 26.07           C  
ATOM   3800  CG2 THR C 252     -47.322  59.896 -26.469  1.00 26.07           C  
ATOM   3801  OG1 THR C 252     -45.201  61.033 -26.333  1.00 26.07           O  
ATOM   3802  N   THR C 253     -44.485  57.224 -29.097  1.00 21.13           N  
ATOM   3803  CA  THR C 253     -44.812  57.097 -30.512  1.00 21.13           C  
ATOM   3804  C   THR C 253     -46.184  56.455 -30.694  1.00 21.13           C  
ATOM   3805  O   THR C 253     -46.449  55.379 -30.154  1.00 21.13           O  
ATOM   3806  CB  THR C 253     -43.751  56.268 -31.259  1.00 21.13           C  
ATOM   3807  CG2 THR C 253     -43.381  56.916 -32.588  1.00 21.13           C  
ATOM   3808  OG1 THR C 253     -42.575  56.165 -30.446  1.00 21.13           O  
ATOM   3809  N   GLU C 254     -47.187  57.162 -31.233  1.00 22.64           N  
ATOM   3810  CA  GLU C 254     -48.595  57.070 -31.606  1.00 22.64           C  
ATOM   3811  C   GLU C 254     -48.822  55.971 -32.640  1.00 22.64           C  
ATOM   3812  O   GLU C 254     -49.959  55.717 -33.044  1.00 22.64           O  
ATOM   3813  CB  GLU C 254     -49.097  58.412 -32.147  1.00 22.64           C  
ATOM   3814  CG  GLU C 254     -49.732  59.303 -31.089  1.00 22.64           C  
ATOM   3815  CD  GLU C 254     -50.323  60.582 -31.657  1.00 22.64           C  
ATOM   3816  OE1 GLU C 254     -51.058  61.288 -30.930  1.00 22.64           O  
ATOM   3817  OE2 GLU C 254     -50.048  60.882 -32.841  1.00 22.64           O  
ATOM   3818  N   SER C 255     -47.813  55.121 -33.066  1.00 21.63           N  
ATOM   3819  CA  SER C 255     -48.137  54.730 -34.435  1.00 21.63           C  
ATOM   3820  C   SER C 255     -49.471  53.995 -34.498  1.00 21.63           C  
ATOM   3821  O   SER C 255     -49.865  53.327 -33.539  1.00 21.63           O  
ATOM   3822  CB  SER C 255     -47.032  53.848 -35.016  1.00 21.63           C  
ATOM   3823  OG  SER C 255     -45.767  54.216 -34.495  1.00 21.63           O  
ATOM   3824  N   SER C 256     -50.053  53.829 -35.798  1.00 21.76           N  
ATOM   3825  CA  SER C 256     -51.272  53.799 -36.600  1.00 21.76           C  
ATOM   3826  C   SER C 256     -51.957  52.440 -36.515  1.00 21.76           C  
ATOM   3827  O   SER C 256     -51.303  51.422 -36.281  1.00 21.76           O  
ATOM   3828  CB  SER C 256     -50.960  54.131 -38.060  1.00 21.76           C  
ATOM   3829  OG  SER C 256     -49.925  53.299 -38.555  1.00 21.76           O  
ATOM   3830  N   ILE C 257     -53.276  52.376 -36.696  1.00 24.30           N  
ATOM   3831  CA  ILE C 257     -54.543  51.662 -36.575  1.00 24.30           C  
ATOM   3832  C   ILE C 257     -54.571  50.491 -37.555  1.00 24.30           C  
ATOM   3833  O   ILE C 257     -55.463  49.642 -37.491  1.00 24.30           O  
ATOM   3834  CB  ILE C 257     -55.745  52.600 -36.827  1.00 24.30           C  
ATOM   3835  CG1 ILE C 257     -55.723  53.773 -35.841  1.00 24.30           C  
ATOM   3836  CG2 ILE C 257     -57.063  51.826 -36.728  1.00 24.30           C  
ATOM   3837  CD1 ILE C 257     -56.753  54.853 -36.140  1.00 24.30           C  
ATOM   3838  N   SER C 258     -53.615  50.170 -38.483  1.00 23.70           N  
ATOM   3839  CA  SER C 258     -54.324  49.761 -39.691  1.00 23.70           C  
ATOM   3840  C   SER C 258     -54.967  48.390 -39.518  1.00 23.70           C  
ATOM   3841  O   SER C 258     -54.305  47.436 -39.103  1.00 23.70           O  
ATOM   3842  CB  SER C 258     -53.374  49.741 -40.890  1.00 23.70           C  
ATOM   3843  OG  SER C 258     -54.059  49.351 -42.067  1.00 23.70           O  
ATOM   3844  N   LEU C 259     -56.306  48.273 -39.595  1.00 24.72           N  
ATOM   3845  CA  LEU C 259     -57.407  47.320 -39.500  1.00 24.72           C  
ATOM   3846  C   LEU C 259     -57.280  46.235 -40.564  1.00 24.72           C  
ATOM   3847  O   LEU C 259     -58.087  45.304 -40.607  1.00 24.72           O  
ATOM   3848  CB  LEU C 259     -58.751  48.037 -39.644  1.00 24.72           C  
ATOM   3849  CG  LEU C 259     -59.397  48.535 -38.349  1.00 24.72           C  
ATOM   3850  CD1 LEU C 259     -60.247  49.771 -38.623  1.00 24.72           C  
ATOM   3851  CD2 LEU C 259     -60.234  47.433 -37.711  1.00 24.72           C  
ATOM   3852  N   GLN C 260     -56.432  46.230 -41.575  1.00 24.19           N  
ATOM   3853  CA  GLN C 260     -57.116  45.743 -42.768  1.00 24.19           C  
ATOM   3854  C   GLN C 260     -57.531  44.284 -42.607  1.00 24.19           C  
ATOM   3855  O   GLN C 260     -56.741  43.455 -42.152  1.00 24.19           O  
ATOM   3856  CB  GLN C 260     -56.225  45.904 -44.001  1.00 24.19           C  
ATOM   3857  CG  GLN C 260     -56.393  47.240 -44.711  1.00 24.19           C  
ATOM   3858  CD  GLN C 260     -55.547  47.348 -45.966  1.00 24.19           C  
ATOM   3859  NE2 GLN C 260     -55.824  48.359 -46.783  1.00 24.19           N  
ATOM   3860  OE1 GLN C 260     -54.652  46.529 -46.200  1.00 24.19           O  
ATOM   3861  N   PRO C 261     -58.818  44.024 -42.831  1.00 26.61           N  
ATOM   3862  CA  PRO C 261     -59.772  42.917 -42.927  1.00 26.61           C  
ATOM   3863  C   PRO C 261     -59.348  41.858 -43.943  1.00 26.61           C  
ATOM   3864  O   PRO C 261     -60.082  40.897 -44.183  1.00 26.61           O  
ATOM   3865  CB  PRO C 261     -61.068  43.604 -43.365  1.00 26.61           C  
ATOM   3866  CG  PRO C 261     -60.657  44.992 -43.740  1.00 26.61           C  
ATOM   3867  CD  PRO C 261     -59.193  45.152 -43.442  1.00 26.61           C  
ATOM   3868  N   LEU C 262     -58.170  42.088 -44.536  1.00 20.89           N  
ATOM   3869  CA  LEU C 262     -58.247  41.662 -45.929  1.00 20.89           C  
ATOM   3870  C   LEU C 262     -58.763  40.230 -46.032  1.00 20.89           C  
ATOM   3871  O   LEU C 262     -58.543  39.421 -45.129  1.00 20.89           O  
ATOM   3872  CB  LEU C 262     -56.876  41.773 -46.602  1.00 20.89           C  
ATOM   3873  CG  LEU C 262     -56.587  43.079 -47.342  1.00 20.89           C  
ATOM   3874  CD1 LEU C 262     -55.112  43.444 -47.217  1.00 20.89           C  
ATOM   3875  CD2 LEU C 262     -56.992  42.963 -48.808  1.00 20.89           C  
ATOM   3876  N   GLN C 263     -58.809  39.628 -47.357  1.00 21.44           N  
ATOM   3877  CA  GLN C 263     -59.301  38.514 -48.158  1.00 21.44           C  
ATOM   3878  C   GLN C 263     -58.573  37.219 -47.807  1.00 21.44           C  
ATOM   3879  O   GLN C 263     -57.357  37.220 -47.607  1.00 21.44           O  
ATOM   3880  CB  GLN C 263     -59.146  38.815 -49.650  1.00 21.44           C  
ATOM   3881  CG  GLN C 263     -60.403  39.382 -50.297  1.00 21.44           C  
ATOM   3882  CD  GLN C 263     -60.251  39.588 -51.792  1.00 21.44           C  
ATOM   3883  NE2 GLN C 263     -61.375  39.717 -52.489  1.00 21.44           N  
ATOM   3884  OE1 GLN C 263     -59.134  39.632 -52.317  1.00 21.44           O  
TER   
END
