# Supplementary material for: Deep learning insights into the architecture of the mammalian egg-sperm fusion synapse
Source: eLife. 2024 Apr 26;13:RP93131. doi: 10.7554/eLife.93131 (PMC11052572; doi:10.7554/eLife.93131)
Supplement: Figure 5—figure supplement 1—source data 1. [file elife-93131-fig5-figsupp1-data1.zip › eLife-VOR-RA-2023-93131R1_figure_5-figure_supplement_1-source_data/figure_5-figure_supplement_1c/CD81_IZUMO1_ranked_0.pdb]

ATOM      1  N   MET B   1      23.599 -67.465 -45.719  1.00 44.60           N  
ATOM      2  CA  MET B   1      22.152 -67.501 -45.525  1.00 44.60           C  
ATOM      3  C   MET B   1      21.768 -66.895 -44.179  1.00 44.60           C  
ATOM      4  O   MET B   1      20.737 -66.231 -44.064  1.00 44.60           O  
ATOM      5  CB  MET B   1      21.631 -68.936 -45.620  1.00 44.60           C  
ATOM      6  CG  MET B   1      21.144 -69.321 -47.008  1.00 44.60           C  
ATOM      7  SD  MET B   1      20.496 -71.036 -47.076  1.00 44.60           S  
ATOM      8  CE  MET B   1      19.992 -71.119 -48.816  1.00 44.60           C  
ATOM      9  N   GLY B   2      22.565 -67.250 -43.109  1.00 48.53           N  
ATOM     10  CA  GLY B   2      22.259 -66.771 -41.770  1.00 48.53           C  
ATOM     11  C   GLY B   2      22.365 -65.263 -41.637  1.00 48.53           C  
ATOM     12  O   GLY B   2      21.517 -64.630 -41.005  1.00 48.53           O  
ATOM     13  N   VAL B   3      23.482 -64.757 -42.206  1.00 55.88           N  
ATOM     14  CA  VAL B   3      23.713 -63.319 -42.118  1.00 55.88           C  
ATOM     15  C   VAL B   3      22.624 -62.572 -42.885  1.00 55.88           C  
ATOM     16  O   VAL B   3      22.166 -61.513 -42.452  1.00 55.88           O  
ATOM     17  CB  VAL B   3      25.107 -62.934 -42.662  1.00 55.88           C  
ATOM     18  CG1 VAL B   3      25.574 -61.609 -42.062  1.00 55.88           C  
ATOM     19  CG2 VAL B   3      26.118 -64.041 -42.369  1.00 55.88           C  
ATOM     20  N   GLU B   4      22.196 -63.155 -44.053  1.00 63.49           N  
ATOM     21  CA  GLU B   4      21.125 -62.532 -44.826  1.00 63.49           C  
ATOM     22  C   GLU B   4      19.809 -62.546 -44.053  1.00 63.49           C  
ATOM     23  O   GLU B   4      19.043 -61.582 -44.104  1.00 63.49           O  
ATOM     24  CB  GLU B   4      20.953 -63.238 -46.172  1.00 63.49           C  
ATOM     25  CG  GLU B   4      21.850 -62.691 -47.273  1.00 63.49           C  
ATOM     26  CD  GLU B   4      21.653 -63.388 -48.610  1.00 63.49           C  
ATOM     27  OE1 GLU B   4      22.251 -62.948 -49.617  1.00 63.49           O  
ATOM     28  OE2 GLU B   4      20.893 -64.381 -48.650  1.00 63.49           O  
ATOM     29  N   GLY B   5      19.537 -63.660 -43.314  1.00 67.76           N  
ATOM     30  CA  GLY B   5      18.343 -63.744 -42.487  1.00 67.76           C  
ATOM     31  C   GLY B   5      18.346 -62.761 -41.332  1.00 67.76           C  
ATOM     32  O   GLY B   5      17.317 -62.158 -41.021  1.00 67.76           O  
ATOM     33  N   CYS B   6      19.538 -62.641 -40.762  1.00 71.38           N  
ATOM     34  CA  CYS B   6      19.656 -61.711 -39.644  1.00 71.38           C  
ATOM     35  C   CYS B   6      19.511 -60.269 -40.116  1.00 71.38           C  
ATOM     36  O   CYS B   6      18.879 -59.452 -39.444  1.00 71.38           O  
ATOM     37  CB  CYS B   6      20.998 -61.893 -38.936  1.00 71.38           C  
ATOM     38  SG  CYS B   6      20.993 -61.344 -37.215  1.00 71.38           S  
ATOM     39  N   THR B   7      20.068 -60.014 -41.265  1.00 76.08           N  
ATOM     40  CA  THR B   7      19.960 -58.670 -41.822  1.00 76.08           C  
ATOM     41  C   THR B   7      18.512 -58.346 -42.180  1.00 76.08           C  
ATOM     42  O   THR B   7      18.055 -57.219 -41.982  1.00 76.08           O  
ATOM     43  CB  THR B   7      20.848 -58.509 -43.070  1.00 76.08           C  
ATOM     44  CG2 THR B   7      21.926 -57.454 -42.845  1.00 76.08           C  
ATOM     45  OG1 THR B   7      21.476 -59.763 -43.366  1.00 76.08           O  
ATOM     46  N   LYS B   8      17.836 -59.446 -42.618  1.00 78.45           N  
ATOM     47  CA  LYS B   8      16.427 -59.240 -42.943  1.00 78.45           C  
ATOM     48  C   LYS B   8      15.599 -59.015 -41.680  1.00 78.45           C  
ATOM     49  O   LYS B   8      14.686 -58.187 -41.670  1.00 78.45           O  
ATOM     50  CB  LYS B   8      15.877 -60.433 -43.725  1.00 78.45           C  
ATOM     51  CG  LYS B   8      16.097 -60.343 -45.227  1.00 78.45           C  
ATOM     52  CD  LYS B   8      15.413 -61.489 -45.963  1.00 78.45           C  
ATOM     53  CE  LYS B   8      15.650 -61.411 -47.465  1.00 78.45           C  
ATOM     54  NZ  LYS B   8      15.008 -62.550 -48.187  1.00 78.45           N  
ATOM     55  N   CYS B   9      15.912 -59.701 -40.693  1.00 80.58           N  
ATOM     56  CA  CYS B   9      15.213 -59.530 -39.424  1.00 80.58           C  
ATOM     57  C   CYS B   9      15.490 -58.156 -38.828  1.00 80.58           C  
ATOM     58  O   CYS B   9      14.577 -57.494 -38.331  1.00 80.58           O  
ATOM     59  CB  CYS B   9      15.627 -60.619 -38.434  1.00 80.58           C  
ATOM     60  SG  CYS B   9      14.565 -60.721 -36.977  1.00 80.58           S  
ATOM     61  N   ILE B  10      16.735 -57.779 -38.884  1.00 81.07           N  
ATOM     62  CA  ILE B  10      17.123 -56.476 -38.356  1.00 81.07           C  
ATOM     63  C   ILE B  10      16.472 -55.369 -39.185  1.00 81.07           C  
ATOM     64  O   ILE B  10      16.017 -54.362 -38.638  1.00 81.07           O  
ATOM     65  CB  ILE B  10      18.658 -56.304 -38.346  1.00 81.07           C  
ATOM     66  CG1 ILE B  10      19.295 -57.254 -37.324  1.00 81.07           C  
ATOM     67  CG2 ILE B  10      19.037 -54.849 -38.051  1.00 81.07           C  
ATOM     68  CD1 ILE B  10      20.816 -57.277 -37.363  1.00 81.07           C  
ATOM     69  N   LYS B  11      16.320 -55.680 -40.362  1.00 81.34           N  
ATOM     70  CA  LYS B  11      15.708 -54.713 -41.268  1.00 81.34           C  
ATOM     71  C   LYS B  11      14.236 -54.497 -40.929  1.00 81.34           C  
ATOM     72  O   LYS B  11      13.780 -53.358 -40.817  1.00 81.34           O  
ATOM     73  CB  LYS B  11      15.849 -55.174 -42.719  1.00 81.34           C  
ATOM     74  CG  LYS B  11      15.178 -54.255 -43.728  1.00 81.34           C  
ATOM     75  CD  LYS B  11      15.313 -54.789 -45.149  1.00 81.34           C  
ATOM     76  CE  LYS B  11      14.418 -54.032 -46.120  1.00 81.34           C  
ATOM     77  NZ  LYS B  11      14.550 -54.551 -47.514  1.00 81.34           N  
ATOM     78  N   TYR B  12      13.549 -55.561 -40.764  1.00 82.74           N  
ATOM     79  CA  TYR B  12      12.119 -55.455 -40.497  1.00 82.74           C  
ATOM     80  C   TYR B  12      11.864 -54.947 -39.083  1.00 82.74           C  
ATOM     81  O   TYR B  12      10.907 -54.206 -38.847  1.00 82.74           O  
ATOM     82  CB  TYR B  12      11.434 -56.811 -40.696  1.00 82.74           C  
ATOM     83  CG  TYR B  12      11.156 -57.146 -42.141  1.00 82.74           C  
ATOM     84  CD1 TYR B  12      10.268 -56.382 -42.895  1.00 82.74           C  
ATOM     85  CD2 TYR B  12      11.782 -58.225 -42.755  1.00 82.74           C  
ATOM     86  CE1 TYR B  12      10.008 -56.688 -44.226  1.00 82.74           C  
ATOM     87  CE2 TYR B  12      11.530 -58.540 -44.086  1.00 82.74           C  
ATOM     88  CZ  TYR B  12      10.643 -57.766 -44.813  1.00 82.74           C  
ATOM     89  OH  TYR B  12      10.389 -58.074 -46.132  1.00 82.74           O  
ATOM     90  N   LEU B  13      12.720 -55.263 -38.207  1.00 84.39           N  
ATOM     91  CA  LEU B  13      12.593 -54.750 -36.848  1.00 84.39           C  
ATOM     92  C   LEU B  13      12.818 -53.243 -36.810  1.00 84.39           C  
ATOM     93  O   LEU B  13      12.049 -52.511 -36.183  1.00 84.39           O  
ATOM     94  CB  LEU B  13      13.587 -55.451 -35.917  1.00 84.39           C  
ATOM     95  CG  LEU B  13      13.347 -55.278 -34.416  1.00 84.39           C  
ATOM     96  CD1 LEU B  13      13.686 -56.567 -33.674  1.00 84.39           C  
ATOM     97  CD2 LEU B  13      14.165 -54.112 -33.873  1.00 84.39           C  
ATOM     98  N   LEU B  14      13.784 -52.786 -37.437  1.00 84.87           N  
ATOM     99  CA  LEU B  14      14.074 -51.357 -37.502  1.00 84.87           C  
ATOM    100  C   LEU B  14      12.956 -50.607 -38.220  1.00 84.87           C  
ATOM    101  O   LEU B  14      12.597 -49.495 -37.827  1.00 84.87           O  
ATOM    102  CB  LEU B  14      15.406 -51.114 -38.217  1.00 84.87           C  
ATOM    103  CG  LEU B  14      16.655 -51.089 -37.333  1.00 84.87           C  
ATOM    104  CD1 LEU B  14      17.911 -51.203 -38.189  1.00 84.87           C  
ATOM    105  CD2 LEU B  14      16.688 -49.819 -36.490  1.00 84.87           C  
ATOM    106  N   PHE B  15      12.427 -51.272 -39.166  1.00 85.18           N  
ATOM    107  CA  PHE B  15      11.343 -50.647 -39.914  1.00 85.18           C  
ATOM    108  C   PHE B  15      10.105 -50.484 -39.040  1.00 85.18           C  
ATOM    109  O   PHE B  15       9.526 -49.399 -38.971  1.00 85.18           O  
ATOM    110  CB  PHE B  15      11.002 -51.473 -41.159  1.00 85.18           C  
ATOM    111  CG  PHE B  15       9.755 -51.015 -41.867  1.00 85.18           C  
ATOM    112  CD1 PHE B  15       8.547 -51.673 -41.674  1.00 85.18           C  
ATOM    113  CD2 PHE B  15       9.792 -49.926 -42.728  1.00 85.18           C  
ATOM    114  CE1 PHE B  15       7.392 -51.252 -42.328  1.00 85.18           C  
ATOM    115  CE2 PHE B  15       8.642 -49.499 -43.386  1.00 85.18           C  
ATOM    116  CZ  PHE B  15       7.443 -50.164 -43.185  1.00 85.18           C  
ATOM    117  N   VAL B  16       9.728 -51.555 -38.366  1.00 86.83           N  
ATOM    118  CA  VAL B  16       8.518 -51.527 -37.550  1.00 86.83           C  
ATOM    119  C   VAL B  16       8.692 -50.534 -36.402  1.00 86.83           C  
ATOM    120  O   VAL B  16       7.792 -49.739 -36.120  1.00 86.83           O  
ATOM    121  CB  VAL B  16       8.175 -52.927 -36.996  1.00 86.83           C  
ATOM    122  CG1 VAL B  16       7.073 -52.835 -35.940  1.00 86.83           C  
ATOM    123  CG2 VAL B  16       7.755 -53.861 -38.129  1.00 86.83           C  
ATOM    124  N   PHE B  17       9.818 -50.509 -35.778  1.00 84.99           N  
ATOM    125  CA  PHE B  17      10.088 -49.622 -34.651  1.00 84.99           C  
ATOM    126  C   PHE B  17      10.096 -48.166 -35.099  1.00 84.99           C  
ATOM    127  O   PHE B  17       9.470 -47.313 -34.466  1.00 84.99           O  
ATOM    128  CB  PHE B  17      11.426 -49.978 -33.995  1.00 84.99           C  
ATOM    129  CG  PHE B  17      11.299 -50.931 -32.837  1.00 84.99           C  
ATOM    130  CD1 PHE B  17      10.693 -50.530 -31.652  1.00 84.99           C  
ATOM    131  CD2 PHE B  17      11.786 -52.228 -32.934  1.00 84.99           C  
ATOM    132  CE1 PHE B  17      10.575 -51.411 -30.579  1.00 84.99           C  
ATOM    133  CE2 PHE B  17      11.671 -53.113 -31.865  1.00 84.99           C  
ATOM    134  CZ  PHE B  17      11.067 -52.702 -30.688  1.00 84.99           C  
ATOM    135  N   ASN B  18      10.711 -47.877 -36.160  1.00 86.71           N  
ATOM    136  CA  ASN B  18      10.789 -46.507 -36.652  1.00 86.71           C  
ATOM    137  C   ASN B  18       9.459 -46.044 -37.241  1.00 86.71           C  
ATOM    138  O   ASN B  18       9.125 -44.860 -37.177  1.00 86.71           O  
ATOM    139  CB  ASN B  18      11.905 -46.372 -37.691  1.00 86.71           C  
ATOM    140  CG  ASN B  18      13.284 -46.323 -37.063  1.00 86.71           C  
ATOM    141  ND2 ASN B  18      14.100 -47.332 -37.343  1.00 86.71           N  
ATOM    142  OD1 ASN B  18      13.614 -45.385 -36.331  1.00 86.71           O  
ATOM    143  N   PHE B  19       8.712 -47.022 -37.762  1.00 87.99           N  
ATOM    144  CA  PHE B  19       7.392 -46.693 -38.287  1.00 87.99           C  
ATOM    145  C   PHE B  19       6.463 -46.235 -37.168  1.00 87.99           C  
ATOM    146  O   PHE B  19       5.717 -45.268 -37.331  1.00 87.99           O  
ATOM    147  CB  PHE B  19       6.784 -47.898 -39.012  1.00 87.99           C  
ATOM    148  CG  PHE B  19       5.468 -47.604 -39.680  1.00 87.99           C  
ATOM    149  CD1 PHE B  19       4.282 -48.114 -39.164  1.00 87.99           C  
ATOM    150  CD2 PHE B  19       5.416 -46.819 -40.824  1.00 87.99           C  
ATOM    151  CE1 PHE B  19       3.062 -47.843 -39.779  1.00 87.99           C  
ATOM    152  CE2 PHE B  19       4.200 -46.545 -41.445  1.00 87.99           C  
ATOM    153  CZ  PHE B  19       3.025 -47.058 -40.921  1.00 87.99           C  
ATOM    154  N   VAL B  20       6.536 -46.916 -36.077  1.00 88.30           N  
ATOM    155  CA  VAL B  20       5.742 -46.536 -34.914  1.00 88.30           C  
ATOM    156  C   VAL B  20       6.168 -45.153 -34.427  1.00 88.30           C  
ATOM    157  O   VAL B  20       5.324 -44.321 -34.087  1.00 88.30           O  
ATOM    158  CB  VAL B  20       5.880 -47.569 -33.772  1.00 88.30           C  
ATOM    159  CG1 VAL B  20       5.248 -47.040 -32.487  1.00 88.30           C  
ATOM    160  CG2 VAL B  20       5.243 -48.898 -34.177  1.00 88.30           C  
ATOM    161  N   PHE B  21       7.422 -44.889 -34.406  1.00 86.83           N  
ATOM    162  CA  PHE B  21       7.937 -43.594 -33.978  1.00 86.83           C  
ATOM    163  C   PHE B  21       7.534 -42.501 -34.960  1.00 86.83           C  
ATOM    164  O   PHE B  21       7.232 -41.376 -34.555  1.00 86.83           O  
ATOM    165  CB  PHE B  21       9.463 -43.641 -33.841  1.00 86.83           C  
ATOM    166  CG  PHE B  21       9.936 -44.134 -32.501  1.00 86.83           C  
ATOM    167  CD1 PHE B  21       9.712 -43.387 -31.350  1.00 86.83           C  
ATOM    168  CD2 PHE B  21      10.607 -45.346 -32.391  1.00 86.83           C  
ATOM    169  CE1 PHE B  21      10.150 -43.842 -30.108  1.00 86.83           C  
ATOM    170  CE2 PHE B  21      11.047 -45.807 -31.153  1.00 86.83           C  
ATOM    171  CZ  PHE B  21      10.818 -45.053 -30.013  1.00 86.83           C  
ATOM    172  N   TRP B  22       7.509 -42.842 -36.203  1.00 87.92           N  
ATOM    173  CA  TRP B  22       7.079 -41.905 -37.235  1.00 87.92           C  
ATOM    174  C   TRP B  22       5.611 -41.536 -37.058  1.00 87.92           C  
ATOM    175  O   TRP B  22       5.250 -40.358 -37.103  1.00 87.92           O  
ATOM    176  CB  TRP B  22       7.305 -42.499 -38.628  1.00 87.92           C  
ATOM    177  CG  TRP B  22       6.843 -41.616 -39.749  1.00 87.92           C  
ATOM    178  CD1 TRP B  22       7.449 -40.477 -40.203  1.00 87.92           C  
ATOM    179  CD2 TRP B  22       5.674 -41.799 -40.552  1.00 87.92           C  
ATOM    180  CE2 TRP B  22       5.632 -40.731 -41.477  1.00 87.92           C  
ATOM    181  CE3 TRP B  22       4.656 -42.762 -40.581  1.00 87.92           C  
ATOM    182  NE1 TRP B  22       6.725 -39.941 -41.244  1.00 87.92           N  
ATOM    183  CZ2 TRP B  22       4.612 -40.602 -42.423  1.00 87.92           C  
ATOM    184  CZ3 TRP B  22       3.642 -42.630 -41.522  1.00 87.92           C  
ATOM    185  CH2 TRP B  22       3.629 -41.557 -42.429  1.00 87.92           C  
ATOM    186  N   LEU B  23       4.759 -42.489 -36.762  1.00 90.10           N  
ATOM    187  CA  LEU B  23       3.339 -42.250 -36.534  1.00 90.10           C  
ATOM    188  C   LEU B  23       3.120 -41.439 -35.260  1.00 90.10           C  
ATOM    189  O   LEU B  23       2.292 -40.527 -35.235  1.00 90.10           O  
ATOM    190  CB  LEU B  23       2.580 -43.576 -36.445  1.00 90.10           C  
ATOM    191  CG  LEU B  23       2.404 -44.346 -37.755  1.00 90.10           C  
ATOM    192  CD1 LEU B  23       1.673 -45.661 -37.502  1.00 90.10           C  
ATOM    193  CD2 LEU B  23       1.653 -43.499 -38.776  1.00 90.10           C  
ATOM    194  N   ALA B  24       3.886 -41.852 -34.246  1.00 89.71           N  
ATOM    195  CA  ALA B  24       3.786 -41.121 -32.986  1.00 89.71           C  
ATOM    196  C   ALA B  24       4.209 -39.666 -33.162  1.00 89.71           C  
ATOM    197  O   ALA B  24       3.569 -38.757 -32.626  1.00 89.71           O  
ATOM    198  CB  ALA B  24       4.637 -41.793 -31.912  1.00 89.71           C  
ATOM    199  N   GLY B  25       5.249 -39.441 -33.928  1.00 87.24           N  
ATOM    200  CA  GLY B  25       5.670 -38.082 -34.230  1.00 87.24           C  
ATOM    201  C   GLY B  25       4.626 -37.292 -34.999  1.00 87.24           C  
ATOM    202  O   GLY B  25       4.419 -36.106 -34.734  1.00 87.24           O  
ATOM    203  N   GLY B  26       3.958 -37.954 -35.888  1.00 89.24           N  
ATOM    204  CA  GLY B  26       2.876 -37.320 -36.624  1.00 89.24           C  
ATOM    205  C   GLY B  26       1.713 -36.911 -35.740  1.00 89.24           C  
ATOM    206  O   GLY B  26       1.170 -35.814 -35.887  1.00 89.24           O  
ATOM    207  N   VAL B  27       1.394 -37.813 -34.872  1.00 90.27           N  
ATOM    208  CA  VAL B  27       0.297 -37.532 -33.951  1.00 90.27           C  
ATOM    209  C   VAL B  27       0.670 -36.360 -33.047  1.00 90.27           C  
ATOM    210  O   VAL B  27      -0.128 -35.439 -32.853  1.00 90.27           O  
ATOM    211  CB  VAL B  27      -0.060 -38.770 -33.098  1.00 90.27           C  
ATOM    212  CG1 VAL B  27      -1.027 -38.393 -31.977  1.00 90.27           C  
ATOM    213  CG2 VAL B  27      -0.656 -39.868 -33.976  1.00 90.27           C  
ATOM    214  N   ILE B  28       1.841 -36.332 -32.562  1.00 89.53           N  
ATOM    215  CA  ILE B  28       2.302 -35.254 -31.693  1.00 89.53           C  
ATOM    216  C   ILE B  28       2.324 -33.940 -32.470  1.00 89.53           C  
ATOM    217  O   ILE B  28       1.858 -32.911 -31.974  1.00 89.53           O  
ATOM    218  CB  ILE B  28       3.700 -35.557 -31.110  1.00 89.53           C  
ATOM    219  CG1 ILE B  28       3.624 -36.718 -30.113  1.00 89.53           C  
ATOM    220  CG2 ILE B  28       4.294 -34.307 -30.452  1.00 89.53           C  
ATOM    221  CD1 ILE B  28       4.981 -37.207 -29.626  1.00 89.53           C  
ATOM    222  N   LEU B  29       2.831 -33.950 -33.596  1.00 88.08           N  
ATOM    223  CA  LEU B  29       2.874 -32.760 -34.438  1.00 88.08           C  
ATOM    224  C   LEU B  29       1.466 -32.263 -34.747  1.00 88.08           C  
ATOM    225  O   LEU B  29       1.203 -31.059 -34.694  1.00 88.08           O  
ATOM    226  CB  LEU B  29       3.622 -33.052 -35.742  1.00 88.08           C  
ATOM    227  CG  LEU B  29       3.775 -31.881 -36.713  1.00 88.08           C  
ATOM    228  CD1 LEU B  29       4.578 -30.757 -36.066  1.00 88.08           C  
ATOM    229  CD2 LEU B  29       4.436 -32.341 -38.007  1.00 88.08           C  
ATOM    230  N   GLY B  30       0.614 -33.210 -35.068  1.00 89.91           N  
ATOM    231  CA  GLY B  30      -0.768 -32.837 -35.328  1.00 89.91           C  
ATOM    232  C   GLY B  30      -1.446 -32.191 -34.134  1.00 89.91           C  
ATOM    233  O   GLY B  30      -2.073 -31.138 -34.264  1.00 89.91           O  
ATOM    234  N   VAL B  31      -1.282 -32.794 -32.993  1.00 87.72           N  
ATOM    235  CA  VAL B  31      -1.880 -32.269 -31.770  1.00 87.72           C  
ATOM    236  C   VAL B  31      -1.271 -30.908 -31.440  1.00 87.72           C  
ATOM    237  O   VAL B  31      -1.982 -29.981 -31.047  1.00 87.72           O  
ATOM    238  CB  VAL B  31      -1.690 -33.240 -30.583  1.00 87.72           C  
ATOM    239  CG1 VAL B  31      -2.077 -32.567 -29.267  1.00 87.72           C  
ATOM    240  CG2 VAL B  31      -2.510 -34.510 -30.797  1.00 87.72           C  
ATOM    241  N   ALA B  32       0.002 -30.797 -31.629  1.00 87.63           N  
ATOM    242  CA  ALA B  32       0.684 -29.539 -31.337  1.00 87.63           C  
ATOM    243  C   ALA B  32       0.208 -28.428 -32.269  1.00 87.63           C  
ATOM    244  O   ALA B  32      -0.011 -27.295 -31.834  1.00 87.63           O  
ATOM    245  CB  ALA B  32       2.197 -29.714 -31.452  1.00 87.63           C  
ATOM    246  N   LEU B  33       0.065 -28.759 -33.498  1.00 88.31           N  
ATOM    247  CA  LEU B  33      -0.422 -27.776 -34.459  1.00 88.31           C  
ATOM    248  C   LEU B  33      -1.872 -27.405 -34.169  1.00 88.31           C  
ATOM    249  O   LEU B  33      -2.274 -26.255 -34.363  1.00 88.31           O  
ATOM    250  CB  LEU B  33      -0.295 -28.313 -35.887  1.00 88.31           C  
ATOM    251  CG  LEU B  33       1.119 -28.371 -36.466  1.00 88.31           C  
ATOM    252  CD1 LEU B  33       1.110 -29.081 -37.816  1.00 88.31           C  
ATOM    253  CD2 LEU B  33       1.701 -26.968 -36.598  1.00 88.31           C  
ATOM    254  N   TRP B  34      -2.627 -28.403 -33.768  1.00 86.09           N  
ATOM    255  CA  TRP B  34      -4.005 -28.122 -33.381  1.00 86.09           C  
ATOM    256  C   TRP B  34      -4.053 -27.179 -32.182  1.00 86.09           C  
ATOM    257  O   TRP B  34      -4.873 -26.259 -32.141  1.00 86.09           O  
ATOM    258  CB  TRP B  34      -4.749 -29.420 -33.054  1.00 86.09           C  
ATOM    259  CG  TRP B  34      -6.141 -29.212 -32.539  1.00 86.09           C  
ATOM    260  CD1 TRP B  34      -7.244 -28.857 -33.266  1.00 86.09           C  
ATOM    261  CD2 TRP B  34      -6.579 -29.342 -31.183  1.00 86.09           C  
ATOM    262  CE2 TRP B  34      -7.960 -29.052 -31.161  1.00 86.09           C  
ATOM    263  CE3 TRP B  34      -5.935 -29.677 -29.984  1.00 86.09           C  
ATOM    264  NE1 TRP B  34      -8.341 -28.760 -32.442  1.00 86.09           N  
ATOM    265  CZ2 TRP B  34      -8.711 -29.087 -29.983  1.00 86.09           C  
ATOM    266  CZ3 TRP B  34      -6.684 -29.711 -28.813  1.00 86.09           C  
ATOM    267  CH2 TRP B  34      -8.057 -29.418 -28.824  1.00 86.09           C  
ATOM    268  N   LEU B  35      -3.194 -27.403 -31.272  1.00 82.47           N  
ATOM    269  CA  LEU B  35      -3.125 -26.534 -30.102  1.00 82.47           C  
ATOM    270  C   LEU B  35      -2.720 -25.118 -30.499  1.00 82.47           C  
ATOM    271  O   LEU B  35      -3.164 -24.145 -29.886  1.00 82.47           O  
ATOM    272  CB  LEU B  35      -2.135 -27.092 -29.077  1.00 82.47           C  
ATOM    273  CG  LEU B  35      -2.569 -28.356 -28.333  1.00 82.47           C  
ATOM    274  CD1 LEU B  35      -1.446 -28.851 -27.428  1.00 82.47           C  
ATOM    275  CD2 LEU B  35      -3.836 -28.093 -27.527  1.00 82.47           C  
ATOM    276  N   ARG B  36      -1.867 -25.024 -31.441  1.00 80.83           N  
ATOM    277  CA  ARG B  36      -1.395 -23.717 -31.886  1.00 80.83           C  
ATOM    278  C   ARG B  36      -2.477 -22.983 -32.671  1.00 80.83           C  
ATOM    279  O   ARG B  36      -2.548 -21.753 -32.639  1.00 80.83           O  
ATOM    280  CB  ARG B  36      -0.135 -23.862 -32.741  1.00 80.83           C  
ATOM    281  CG  ARG B  36       0.387 -22.547 -33.296  1.00 80.83           C  
ATOM    282  CD  ARG B  36       0.835 -21.604 -32.188  1.00 80.83           C  
ATOM    283  NE  ARG B  36       1.366 -20.354 -32.726  1.00 80.83           N  
ATOM    284  CZ  ARG B  36       1.579 -19.253 -32.012  1.00 80.83           C  
ATOM    285  NH1 ARG B  36       1.309 -19.223 -30.712  1.00 80.83           N  
ATOM    286  NH2 ARG B  36       2.065 -18.170 -32.602  1.00 80.83           N  
ATOM    287  N   HIS B  37      -3.238 -23.565 -33.542  1.00 69.38           N  
ATOM    288  CA  HIS B  37      -4.155 -22.944 -34.491  1.00 69.38           C  
ATOM    289  C   HIS B  37      -5.467 -22.558 -33.818  1.00 69.38           C  
ATOM    290  O   HIS B  37      -6.382 -22.056 -34.474  1.00 69.38           O  
ATOM    291  CB  HIS B  37      -4.424 -23.882 -35.669  1.00 69.38           C  
ATOM    292  CG  HIS B  37      -4.495 -23.182 -36.989  1.00 69.38           C  
ATOM    293  CD2 HIS B  37      -5.105 -23.528 -38.146  1.00 69.38           C  
ATOM    294  ND1 HIS B  37      -3.883 -21.970 -37.223  1.00 69.38           N  
ATOM    295  CE1 HIS B  37      -4.115 -21.600 -38.471  1.00 69.38           C  
ATOM    296  NE2 HIS B  37      -4.855 -22.528 -39.053  1.00 69.38           N  
ATOM    297  N   ASP B  38      -5.593 -22.690 -32.631  1.00 56.38           N  
ATOM    298  CA  ASP B  38      -6.893 -22.184 -32.202  1.00 56.38           C  
ATOM    299  C   ASP B  38      -7.048 -20.705 -32.548  1.00 56.38           C  
ATOM    300  O   ASP B  38      -6.235 -19.876 -32.134  1.00 56.38           O  
ATOM    301  CB  ASP B  38      -7.081 -22.395 -30.698  1.00 56.38           C  
ATOM    302  CG  ASP B  38      -8.520 -22.694 -30.316  1.00 56.38           C  
ATOM    303  OD1 ASP B  38      -9.438 -22.377 -31.103  1.00 56.38           O  
ATOM    304  OD2 ASP B  38      -8.738 -23.249 -29.217  1.00 56.38           O  
ATOM    305  N   PRO B  39      -7.864 -20.388 -33.698  1.00 50.80           N  
ATOM    306  CA  PRO B  39      -8.113 -19.024 -34.167  1.00 50.80           C  
ATOM    307  C   PRO B  39      -8.291 -18.028 -33.023  1.00 50.80           C  
ATOM    308  O   PRO B  39      -7.908 -16.863 -33.147  1.00 50.80           O  
ATOM    309  CB  PRO B  39      -9.404 -19.159 -34.979  1.00 50.80           C  
ATOM    310  CG  PRO B  39      -9.820 -20.583 -34.798  1.00 50.80           C  
ATOM    311  CD  PRO B  39      -8.776 -21.285 -33.979  1.00 50.80           C  
ATOM    312  N   GLN B  40      -9.067 -18.398 -31.958  1.00 46.49           N  
ATOM    313  CA  GLN B  40      -9.395 -17.469 -30.882  1.00 46.49           C  
ATOM    314  C   GLN B  40      -8.173 -17.173 -30.018  1.00 46.49           C  
ATOM    315  O   GLN B  40      -8.126 -16.153 -29.327  1.00 46.49           O  
ATOM    316  CB  GLN B  40     -10.527 -18.026 -30.018  1.00 46.49           C  
ATOM    317  CG  GLN B  40     -11.912 -17.836 -30.621  1.00 46.49           C  
ATOM    318  CD  GLN B  40     -13.022 -17.954 -29.592  1.00 46.49           C  
ATOM    319  NE2 GLN B  40     -14.248 -17.649 -30.005  1.00 46.49           N  
ATOM    320  OE1 GLN B  40     -12.780 -18.317 -28.437  1.00 46.49           O  
ATOM    321  N   THR B  41      -7.232 -18.156 -29.978  1.00 47.61           N  
ATOM    322  CA  THR B  41      -5.986 -17.883 -29.269  1.00 47.61           C  
ATOM    323  C   THR B  41      -5.162 -16.834 -30.010  1.00 47.61           C  
ATOM    324  O   THR B  41      -4.430 -16.060 -29.390  1.00 47.61           O  
ATOM    325  CB  THR B  41      -5.151 -19.164 -29.092  1.00 47.61           C  
ATOM    326  CG2 THR B  41      -4.879 -19.443 -27.616  1.00 47.61           C  
ATOM    327  OG1 THR B  41      -5.865 -20.274 -29.651  1.00 47.61           O  
ATOM    328  N   THR B  42      -5.211 -16.871 -31.344  1.00 42.50           N  
ATOM    329  CA  THR B  42      -4.509 -15.842 -32.104  1.00 42.50           C  
ATOM    330  C   THR B  42      -5.013 -14.452 -31.727  1.00 42.50           C  
ATOM    331  O   THR B  42      -4.241 -13.492 -31.700  1.00 42.50           O  
ATOM    332  CB  THR B  42      -4.674 -16.057 -33.620  1.00 42.50           C  
ATOM    333  CG2 THR B  42      -3.318 -16.180 -34.309  1.00 42.50           C  
ATOM    334  OG1 THR B  42      -5.424 -17.257 -33.848  1.00 42.50           O  
ATOM    335  N   ASN B  43      -6.426 -14.314 -31.744  1.00 40.28           N  
ATOM    336  CA  ASN B  43      -6.970 -12.998 -31.425  1.00 40.28           C  
ATOM    337  C   ASN B  43      -6.528 -12.530 -30.041  1.00 40.28           C  
ATOM    338  O   ASN B  43      -6.335 -11.333 -29.819  1.00 40.28           O  
ATOM    339  CB  ASN B  43      -8.497 -13.012 -31.517  1.00 40.28           C  
ATOM    340  CG  ASN B  43      -9.016 -12.263 -32.729  1.00 40.28           C  
ATOM    341  ND2 ASN B  43     -10.299 -12.431 -33.025  1.00 40.28           N  
ATOM    342  OD1 ASN B  43      -8.269 -11.540 -33.393  1.00 40.28           O  
ATOM    343  N   LEU B  44      -6.485 -13.464 -29.159  1.00 35.43           N  
ATOM    344  CA  LEU B  44      -5.990 -13.068 -27.845  1.00 35.43           C  
ATOM    345  C   LEU B  44      -4.544 -12.591 -27.930  1.00 35.43           C  
ATOM    346  O   LEU B  44      -4.119 -11.742 -27.142  1.00 35.43           O  
ATOM    347  CB  LEU B  44      -6.097 -14.234 -26.858  1.00 35.43           C  
ATOM    348  CG  LEU B  44      -6.418 -13.868 -25.408  1.00 35.43           C  
ATOM    349  CD1 LEU B  44      -7.909 -14.036 -25.136  1.00 35.43           C  
ATOM    350  CD2 LEU B  44      -5.594 -14.719 -24.447  1.00 35.43           C  
ATOM    351  N   LEU B  45      -3.784 -13.257 -28.866  1.00 35.32           N  
ATOM    352  CA  LEU B  45      -2.444 -12.725 -29.092  1.00 35.32           C  
ATOM    353  C   LEU B  45      -2.506 -11.277 -29.567  1.00 35.32           C  
ATOM    354  O   LEU B  45      -1.649 -10.466 -29.212  1.00 35.32           O  
ATOM    355  CB  LEU B  45      -1.694 -13.579 -30.118  1.00 35.32           C  
ATOM    356  CG  LEU B  45      -0.978 -14.817 -29.576  1.00 35.32           C  
ATOM    357  CD1 LEU B  45      -0.837 -15.870 -30.671  1.00 35.32           C  
ATOM    358  CD2 LEU B  45       0.387 -14.441 -29.010  1.00 35.32           C  
ATOM    359  N   TYR B  46      -3.419 -10.994 -30.558  1.00 34.71           N  
ATOM    360  CA  TYR B  46      -3.454  -9.629 -31.072  1.00 34.71           C  
ATOM    361  C   TYR B  46      -3.897  -8.651 -29.991  1.00 34.71           C  
ATOM    362  O   TYR B  46      -3.463  -7.496 -29.974  1.00 34.71           O  
ATOM    363  CB  TYR B  46      -4.393  -9.533 -32.278  1.00 34.71           C  
ATOM    364  CG  TYR B  46      -3.685  -9.636 -33.608  1.00 34.71           C  
ATOM    365  CD1 TYR B  46      -3.100  -8.517 -34.196  1.00 34.71           C  
ATOM    366  CD2 TYR B  46      -3.600 -10.851 -34.278  1.00 34.71           C  
ATOM    367  CE1 TYR B  46      -2.448  -8.607 -35.421  1.00 34.71           C  
ATOM    368  CE2 TYR B  46      -2.951 -10.953 -35.504  1.00 34.71           C  
ATOM    369  CZ  TYR B  46      -2.379  -9.827 -36.067  1.00 34.71           C  
ATOM    370  OH  TYR B  46      -1.736  -9.922 -37.281  1.00 34.71           O  
ATOM    371  N   LEU B  47      -4.922  -8.964 -29.179  1.00 32.68           N  
ATOM    372  CA  LEU B  47      -5.356  -7.948 -28.228  1.00 32.68           C  
ATOM    373  C   LEU B  47      -4.254  -7.643 -27.219  1.00 32.68           C  
ATOM    374  O   LEU B  47      -4.162  -6.521 -26.714  1.00 32.68           O  
ATOM    375  CB  LEU B  47      -6.621  -8.402 -27.497  1.00 32.68           C  
ATOM    376  CG  LEU B  47      -7.953  -8.048 -28.162  1.00 32.68           C  
ATOM    377  CD1 LEU B  47      -8.946  -9.194 -28.003  1.00 32.68           C  
ATOM    378  CD2 LEU B  47      -8.517  -6.759 -27.575  1.00 32.68           C  
ATOM    379  N   GLU B  48      -3.666  -8.616 -26.473  1.00 35.21           N  
ATOM    380  CA  GLU B  48      -2.717  -8.244 -25.428  1.00 35.21           C  
ATOM    381  C   GLU B  48      -1.385  -7.798 -26.024  1.00 35.21           C  
ATOM    382  O   GLU B  48      -0.396  -8.530 -25.964  1.00 35.21           O  
ATOM    383  CB  GLU B  48      -2.496  -9.411 -24.461  1.00 35.21           C  
ATOM    384  CG  GLU B  48      -2.995  -9.143 -23.049  1.00 35.21           C  
ATOM    385  CD  GLU B  48      -2.778 -10.314 -22.103  1.00 35.21           C  
ATOM    386  OE1 GLU B  48      -3.056 -10.174 -20.891  1.00 35.21           O  
ATOM    387  OE2 GLU B  48      -2.323 -11.378 -22.579  1.00 35.21           O  
ATOM    388  N   LEU B  49      -1.278  -7.554 -27.319  1.00 33.42           N  
ATOM    389  CA  LEU B  49      -0.006  -6.952 -27.705  1.00 33.42           C  
ATOM    390  C   LEU B  49       0.388  -5.845 -26.732  1.00 33.42           C  
ATOM    391  O   LEU B  49       1.358  -5.122 -26.970  1.00 33.42           O  
ATOM    392  CB  LEU B  49      -0.086  -6.393 -29.128  1.00 33.42           C  
ATOM    393  CG  LEU B  49       0.236  -7.369 -30.260  1.00 33.42           C  
ATOM    394  CD1 LEU B  49      -0.673  -7.112 -31.457  1.00 33.42           C  
ATOM    395  CD2 LEU B  49       1.703  -7.258 -30.661  1.00 33.42           C  
ATOM    396  N   GLY B  50      -0.488  -5.326 -25.847  1.00 32.73           N  
ATOM    397  CA  GLY B  50       0.246  -4.342 -25.068  1.00 32.73           C  
ATOM    398  C   GLY B  50       1.433  -4.930 -24.330  1.00 32.73           C  
ATOM    399  O   GLY B  50       1.695  -6.132 -24.422  1.00 32.73           O  
ATOM    400  N   ASP B  51       2.365  -4.088 -23.567  1.00 33.74           N  
ATOM    401  CA  ASP B  51       3.663  -4.275 -22.925  1.00 33.74           C  
ATOM    402  C   ASP B  51       3.642  -5.478 -21.984  1.00 33.74           C  
ATOM    403  O   ASP B  51       4.549  -5.649 -21.167  1.00 33.74           O  
ATOM    404  CB  ASP B  51       4.069  -3.015 -22.158  1.00 33.74           C  
ATOM    405  CG  ASP B  51       4.939  -2.077 -22.976  1.00 33.74           C  
ATOM    406  OD1 ASP B  51       5.526  -2.518 -23.988  1.00 33.74           O  
ATOM    407  OD2 ASP B  51       5.041  -0.889 -22.604  1.00 33.74           O  
ATOM    408  N   LYS B  52       2.470  -5.981 -21.493  1.00 39.37           N  
ATOM    409  CA  LYS B  52       2.643  -7.053 -20.518  1.00 39.37           C  
ATOM    410  C   LYS B  52       3.317  -8.268 -21.149  1.00 39.37           C  
ATOM    411  O   LYS B  52       3.067  -8.588 -22.313  1.00 39.37           O  
ATOM    412  CB  LYS B  52       1.295  -7.455 -19.918  1.00 39.37           C  
ATOM    413  CG  LYS B  52       0.782  -6.499 -18.851  1.00 39.37           C  
ATOM    414  CD  LYS B  52      -0.518  -6.996 -18.234  1.00 39.37           C  
ATOM    415  CE  LYS B  52      -1.051  -6.022 -17.191  1.00 39.37           C  
ATOM    416  NZ  LYS B  52      -2.365  -6.466 -16.637  1.00 39.37           N  
ATOM    417  N   PRO B  53       4.541  -8.715 -20.603  1.00 39.16           N  
ATOM    418  CA  PRO B  53       5.216  -9.878 -21.186  1.00 39.16           C  
ATOM    419  C   PRO B  53       4.239 -10.934 -21.695  1.00 39.16           C  
ATOM    420  O   PRO B  53       3.196 -11.165 -21.075  1.00 39.16           O  
ATOM    421  CB  PRO B  53       6.050 -10.421 -20.023  1.00 39.16           C  
ATOM    422  CG  PRO B  53       5.550  -9.688 -18.820  1.00 39.16           C  
ATOM    423  CD  PRO B  53       4.627  -8.595 -19.276  1.00 39.16           C  
ATOM    424  N   ALA B  54       3.922 -11.074 -23.037  1.00 41.34           N  
ATOM    425  CA  ALA B  54       3.158 -12.017 -23.849  1.00 41.34           C  
ATOM    426  C   ALA B  54       2.996 -13.354 -23.130  1.00 41.34           C  
ATOM    427  O   ALA B  54       3.902 -13.798 -22.421  1.00 41.34           O  
ATOM    428  CB  ALA B  54       3.834 -12.224 -25.202  1.00 41.34           C  
ATOM    429  N   PRO B  55       1.778 -13.823 -22.796  1.00 51.10           N  
ATOM    430  CA  PRO B  55       1.545 -15.219 -22.421  1.00 51.10           C  
ATOM    431  C   PRO B  55       2.493 -16.186 -23.128  1.00 51.10           C  
ATOM    432  O   PRO B  55       2.048 -17.036 -23.905  1.00 51.10           O  
ATOM    433  CB  PRO B  55       0.096 -15.463 -22.852  1.00 51.10           C  
ATOM    434  CG  PRO B  55      -0.254 -14.283 -23.700  1.00 51.10           C  
ATOM    435  CD  PRO B  55       0.835 -13.258 -23.563  1.00 51.10           C  
ATOM    436  N   ASN B  56       3.879 -15.762 -23.108  1.00 60.91           N  
ATOM    437  CA  ASN B  56       5.000 -16.316 -23.862  1.00 60.91           C  
ATOM    438  C   ASN B  56       5.327 -17.738 -23.416  1.00 60.91           C  
ATOM    439  O   ASN B  56       5.689 -18.582 -24.238  1.00 60.91           O  
ATOM    440  CB  ASN B  56       6.233 -15.420 -23.725  1.00 60.91           C  
ATOM    441  CG  ASN B  56       6.927 -15.177 -25.051  1.00 60.91           C  
ATOM    442  ND2 ASN B  56       8.021 -14.425 -25.018  1.00 60.91           N  
ATOM    443  OD1 ASN B  56       6.485 -15.661 -26.095  1.00 60.91           O  
ATOM    444  N   THR B  57       4.762 -18.071 -22.134  1.00 71.97           N  
ATOM    445  CA  THR B  57       5.248 -19.374 -21.693  1.00 71.97           C  
ATOM    446  C   THR B  57       4.383 -20.495 -22.263  1.00 71.97           C  
ATOM    447  O   THR B  57       4.898 -21.544 -22.654  1.00 71.97           O  
ATOM    448  CB  THR B  57       5.272 -19.470 -20.156  1.00 71.97           C  
ATOM    449  CG2 THR B  57       6.122 -20.648 -19.693  1.00 71.97           C  
ATOM    450  OG1 THR B  57       5.816 -18.260 -19.616  1.00 71.97           O  
ATOM    451  N   PHE B  58       3.063 -20.140 -22.526  1.00 72.55           N  
ATOM    452  CA  PHE B  58       2.165 -21.143 -23.085  1.00 72.55           C  
ATOM    453  C   PHE B  58       2.554 -21.479 -24.519  1.00 72.55           C  
ATOM    454  O   PHE B  58       2.681 -22.653 -24.875  1.00 72.55           O  
ATOM    455  CB  PHE B  58       0.714 -20.653 -23.036  1.00 72.55           C  
ATOM    456  CG  PHE B  58      -0.272 -21.613 -23.645  1.00 72.55           C  
ATOM    457  CD1 PHE B  58      -0.914 -21.307 -24.838  1.00 72.55           C  
ATOM    458  CD2 PHE B  58      -0.556 -22.822 -23.024  1.00 72.55           C  
ATOM    459  CE1 PHE B  58      -1.828 -22.193 -25.405  1.00 72.55           C  
ATOM    460  CE2 PHE B  58      -1.467 -23.713 -23.584  1.00 72.55           C  
ATOM    461  CZ  PHE B  58      -2.103 -23.397 -24.774  1.00 72.55           C  
ATOM    462  N   TYR B  59       2.846 -20.534 -25.238  1.00 75.93           N  
ATOM    463  CA  TYR B  59       3.181 -20.759 -26.641  1.00 75.93           C  
ATOM    464  C   TYR B  59       4.571 -21.369 -26.778  1.00 75.93           C  
ATOM    465  O   TYR B  59       4.814 -22.180 -27.675  1.00 75.93           O  
ATOM    466  CB  TYR B  59       3.107 -19.448 -27.428  1.00 75.93           C  
ATOM    467  CG  TYR B  59       1.697 -18.984 -27.705  1.00 75.93           C  
ATOM    468  CD1 TYR B  59       0.825 -19.761 -28.464  1.00 75.93           C  
ATOM    469  CD2 TYR B  59       1.235 -17.771 -27.209  1.00 75.93           C  
ATOM    470  CE1 TYR B  59      -0.475 -19.338 -28.724  1.00 75.93           C  
ATOM    471  CE2 TYR B  59      -0.062 -17.337 -27.463  1.00 75.93           C  
ATOM    472  CZ  TYR B  59      -0.909 -18.127 -28.219  1.00 75.93           C  
ATOM    473  OH  TYR B  59      -2.194 -17.704 -28.474  1.00 75.93           O  
ATOM    474  N   VAL B  60       5.415 -21.064 -25.809  1.00 80.61           N  
ATOM    475  CA  VAL B  60       6.742 -21.673 -25.818  1.00 80.61           C  
ATOM    476  C   VAL B  60       6.620 -23.182 -25.619  1.00 80.61           C  
ATOM    477  O   VAL B  60       7.310 -23.960 -26.281  1.00 80.61           O  
ATOM    478  CB  VAL B  60       7.654 -21.063 -24.730  1.00 80.61           C  
ATOM    479  CG1 VAL B  60       8.926 -21.893 -24.565  1.00 80.61           C  
ATOM    480  CG2 VAL B  60       7.998 -19.614 -25.073  1.00 80.61           C  
ATOM    481  N   GLY B  61       5.760 -23.535 -24.823  1.00 82.66           N  
ATOM    482  CA  GLY B  61       5.513 -24.957 -24.637  1.00 82.66           C  
ATOM    483  C   GLY B  61       4.995 -25.641 -25.887  1.00 82.66           C  
ATOM    484  O   GLY B  61       5.434 -26.742 -26.226  1.00 82.66           O  
ATOM    485  N   ILE B  62       4.167 -24.984 -26.575  1.00 84.72           N  
ATOM    486  CA  ILE B  62       3.579 -25.538 -27.790  1.00 84.72           C  
ATOM    487  C   ILE B  62       4.645 -25.638 -28.879  1.00 84.72           C  
ATOM    488  O   ILE B  62       4.719 -26.640 -29.594  1.00 84.72           O  
ATOM    489  CB  ILE B  62       2.389 -24.685 -28.282  1.00 84.72           C  
ATOM    490  CG1 ILE B  62       1.242 -24.733 -27.265  1.00 84.72           C  
ATOM    491  CG2 ILE B  62       1.919 -25.157 -29.660  1.00 84.72           C  
ATOM    492  CD1 ILE B  62       0.080 -23.806 -27.599  1.00 84.72           C  
ATOM    493  N   TYR B  63       5.507 -24.676 -28.957  1.00 86.09           N  
ATOM    494  CA  TYR B  63       6.575 -24.698 -29.951  1.00 86.09           C  
ATOM    495  C   TYR B  63       7.558 -25.827 -29.670  1.00 86.09           C  
ATOM    496  O   TYR B  63       8.073 -26.455 -30.599  1.00 86.09           O  
ATOM    497  CB  TYR B  63       7.314 -23.356 -29.976  1.00 86.09           C  
ATOM    498  CG  TYR B  63       6.501 -22.226 -30.562  1.00 86.09           C  
ATOM    499  CD1 TYR B  63       5.638 -22.446 -31.634  1.00 86.09           C  
ATOM    500  CD2 TYR B  63       6.595 -20.939 -30.046  1.00 86.09           C  
ATOM    501  CE1 TYR B  63       4.889 -21.408 -32.178  1.00 86.09           C  
ATOM    502  CE2 TYR B  63       5.850 -19.893 -30.583  1.00 86.09           C  
ATOM    503  CZ  TYR B  63       5.002 -20.137 -31.647  1.00 86.09           C  
ATOM    504  OH  TYR B  63       4.263 -19.105 -32.182  1.00 86.09           O  
ATOM    505  N   ILE B  64       7.773 -26.083 -28.480  1.00 87.58           N  
ATOM    506  CA  ILE B  64       8.632 -27.201 -28.105  1.00 87.58           C  
ATOM    507  C   ILE B  64       7.999 -28.514 -28.559  1.00 87.58           C  
ATOM    508  O   ILE B  64       8.677 -29.376 -29.123  1.00 87.58           O  
ATOM    509  CB  ILE B  64       8.892 -27.229 -26.582  1.00 87.58           C  
ATOM    510  CG1 ILE B  64       9.747 -26.028 -26.164  1.00 87.58           C  
ATOM    511  CG2 ILE B  64       9.559 -28.546 -26.173  1.00 87.58           C  
ATOM    512  CD1 ILE B  64       9.896 -25.868 -24.658  1.00 87.58           C  
ATOM    513  N   LEU B  65       6.730 -28.612 -28.413  1.00 86.81           N  
ATOM    514  CA  LEU B  65       6.016 -29.815 -28.830  1.00 86.81           C  
ATOM    515  C   LEU B  65       6.061 -29.976 -30.345  1.00 86.81           C  
ATOM    516  O   LEU B  65       6.223 -31.089 -30.851  1.00 86.81           O  
ATOM    517  CB  LEU B  65       4.563 -29.768 -28.352  1.00 86.81           C  
ATOM    518  CG  LEU B  65       4.293 -30.314 -26.949  1.00 86.81           C  
ATOM    519  CD1 LEU B  65       3.053 -29.654 -26.353  1.00 86.81           C  
ATOM    520  CD2 LEU B  65       4.133 -31.829 -26.985  1.00 86.81           C  
ATOM    521  N   ILE B  66       5.968 -28.906 -31.070  1.00 87.63           N  
ATOM    522  CA  ILE B  66       6.048 -28.926 -32.526  1.00 87.63           C  
ATOM    523  C   ILE B  66       7.437 -29.391 -32.959  1.00 87.63           C  
ATOM    524  O   ILE B  66       7.566 -30.265 -33.820  1.00 87.63           O  
ATOM    525  CB  ILE B  66       5.736 -27.539 -33.130  1.00 87.63           C  
ATOM    526  CG1 ILE B  66       4.267 -27.171 -32.889  1.00 87.63           C  
ATOM    527  CG2 ILE B  66       6.070 -27.512 -34.623  1.00 87.63           C  
ATOM    528  CD1 ILE B  66       3.914 -25.743 -33.283  1.00 87.63           C  
ATOM    529  N   ALA B  67       8.419 -28.841 -32.295  1.00 90.69           N  
ATOM    530  CA  ALA B  67       9.793 -29.211 -32.625  1.00 90.69           C  
ATOM    531  C   ALA B  67      10.047 -30.688 -32.342  1.00 90.69           C  
ATOM    532  O   ALA B  67      10.620 -31.396 -33.173  1.00 90.69           O  
ATOM    533  CB  ALA B  67      10.779 -28.345 -31.844  1.00 90.69           C  
ATOM    534  N   VAL B  68       9.566 -31.197 -31.253  1.00 89.96           N  
ATOM    535  CA  VAL B  68       9.751 -32.592 -30.867  1.00 89.96           C  
ATOM    536  C   VAL B  68       9.012 -33.502 -31.846  1.00 89.96           C  
ATOM    537  O   VAL B  68       9.576 -34.480 -32.340  1.00 89.96           O  
ATOM    538  CB  VAL B  68       9.261 -32.851 -29.425  1.00 89.96           C  
ATOM    539  CG1 VAL B  68       9.184 -34.350 -29.142  1.00 89.96           C  
ATOM    540  CG2 VAL B  68      10.179 -32.160 -28.418  1.00 89.96           C  
ATOM    541  N   GLY B  69       7.807 -33.069 -32.198  1.00 88.67           N  
ATOM    542  CA  GLY B  69       7.039 -33.863 -33.143  1.00 88.67           C  
ATOM    543  C   GLY B  69       7.653 -33.899 -34.529  1.00 88.67           C  
ATOM    544  O   GLY B  69       7.741 -34.962 -35.147  1.00 88.67           O  
ATOM    545  N   ALA B  70       8.120 -32.798 -34.974  1.00 91.73           N  
ATOM    546  CA  ALA B  70       8.741 -32.713 -36.294  1.00 91.73           C  
ATOM    547  C   ALA B  70      10.028 -33.531 -36.350  1.00 91.73           C  
ATOM    548  O   ALA B  70      10.264 -34.263 -37.313  1.00 91.73           O  
ATOM    549  CB  ALA B  70       9.023 -31.257 -36.656  1.00 91.73           C  
ATOM    550  N   VAL B  71      10.823 -33.448 -35.309  1.00 91.19           N  
ATOM    551  CA  VAL B  71      12.083 -34.181 -35.265  1.00 91.19           C  
ATOM    552  C   VAL B  71      11.807 -35.681 -35.198  1.00 91.19           C  
ATOM    553  O   VAL B  71      12.439 -36.467 -35.908  1.00 91.19           O  
ATOM    554  CB  VAL B  71      12.952 -33.744 -34.063  1.00 91.19           C  
ATOM    555  CG1 VAL B  71      14.098 -34.729 -33.840  1.00 91.19           C  
ATOM    556  CG2 VAL B  71      13.491 -32.332 -34.280  1.00 91.19           C  
ATOM    557  N   MET B  72      10.880 -36.040 -34.427  1.00 89.62           N  
ATOM    558  CA  MET B  72      10.514 -37.447 -34.303  1.00 89.62           C  
ATOM    559  C   MET B  72       9.972 -37.987 -35.622  1.00 89.62           C  
ATOM    560  O   MET B  72      10.274 -39.119 -36.005  1.00 89.62           O  
ATOM    561  CB  MET B  72       9.476 -37.638 -33.195  1.00 89.62           C  
ATOM    562  CG  MET B  72      10.071 -37.674 -31.798  1.00 89.62           C  
ATOM    563  SD  MET B  72       8.808 -37.982 -30.503  1.00 89.62           S  
ATOM    564  CE  MET B  72       8.227 -39.625 -31.008  1.00 89.62           C  
ATOM    565  N   MET B  73       9.214 -37.210 -36.339  1.00 89.72           N  
ATOM    566  CA  MET B  73       8.660 -37.617 -37.627  1.00 89.72           C  
ATOM    567  C   MET B  73       9.762 -37.759 -38.672  1.00 89.72           C  
ATOM    568  O   MET B  73       9.786 -38.733 -39.426  1.00 89.72           O  
ATOM    569  CB  MET B  73       7.614 -36.608 -38.105  1.00 89.72           C  
ATOM    570  CG  MET B  73       6.862 -37.050 -39.350  1.00 89.72           C  
ATOM    571  SD  MET B  73       5.605 -35.825 -39.885  1.00 89.72           S  
ATOM    572  CE  MET B  73       4.951 -36.658 -41.357  1.00 89.72           C  
ATOM    573  N   PHE B  74      10.664 -36.858 -38.690  1.00 90.33           N  
ATOM    574  CA  PHE B  74      11.750 -36.865 -39.663  1.00 90.33           C  
ATOM    575  C   PHE B  74      12.694 -38.035 -39.413  1.00 90.33           C  
ATOM    576  O   PHE B  74      13.003 -38.798 -40.331  1.00 90.33           O  
ATOM    577  CB  PHE B  74      12.525 -35.545 -39.615  1.00 90.33           C  
ATOM    578  CG  PHE B  74      13.739 -35.521 -40.504  1.00 90.33           C  
ATOM    579  CD1 PHE B  74      15.015 -35.633 -39.966  1.00 90.33           C  
ATOM    580  CD2 PHE B  74      13.603 -35.386 -41.880  1.00 90.33           C  
ATOM    581  CE1 PHE B  74      16.140 -35.612 -40.788  1.00 90.33           C  
ATOM    582  CE2 PHE B  74      14.722 -35.363 -42.707  1.00 90.33           C  
ATOM    583  CZ  PHE B  74      15.990 -35.475 -42.158  1.00 90.33           C  
ATOM    584  N   VAL B  75      13.081 -38.227 -38.159  1.00 88.56           N  
ATOM    585  CA  VAL B  75      14.026 -39.281 -37.801  1.00 88.56           C  
ATOM    586  C   VAL B  75      13.378 -40.648 -38.004  1.00 88.56           C  
ATOM    587  O   VAL B  75      14.019 -41.580 -38.494  1.00 88.56           O  
ATOM    588  CB  VAL B  75      14.516 -39.134 -36.343  1.00 88.56           C  
ATOM    589  CG1 VAL B  75      15.331 -40.355 -35.921  1.00 88.56           C  
ATOM    590  CG2 VAL B  75      15.339 -37.857 -36.184  1.00 88.56           C  
ATOM    591  N   GLY B  76      12.069 -40.714 -37.655  1.00 87.33           N  
ATOM    592  CA  GLY B  76      11.355 -41.959 -37.892  1.00 87.33           C  
ATOM    593  C   GLY B  76      11.232 -42.306 -39.364  1.00 87.33           C  
ATOM    594  O   GLY B  76      11.361 -43.470 -39.746  1.00 87.33           O  
ATOM    595  N   PHE B  77      11.076 -41.346 -40.203  1.00 87.06           N  
ATOM    596  CA  PHE B  77      10.990 -41.538 -41.646  1.00 87.06           C  
ATOM    597  C   PHE B  77      12.323 -42.015 -42.210  1.00 87.06           C  
ATOM    598  O   PHE B  77      12.364 -42.953 -43.009  1.00 87.06           O  
ATOM    599  CB  PHE B  77      10.563 -40.239 -42.337  1.00 87.06           C  
ATOM    600  CG  PHE B  77      10.634 -40.299 -43.840  1.00 87.06           C  
ATOM    601  CD1 PHE B  77      11.687 -39.705 -44.524  1.00 87.06           C  
ATOM    602  CD2 PHE B  77       9.646 -40.950 -44.568  1.00 87.06           C  
ATOM    603  CE1 PHE B  77      11.755 -39.759 -45.915  1.00 87.06           C  
ATOM    604  CE2 PHE B  77       9.708 -41.008 -45.957  1.00 87.06           C  
ATOM    605  CZ  PHE B  77      10.762 -40.411 -46.628  1.00 87.06           C  
ATOM    606  N   LEU B  78      13.416 -41.394 -41.793  1.00 85.39           N  
ATOM    607  CA  LEU B  78      14.743 -41.773 -42.264  1.00 85.39           C  
ATOM    608  C   LEU B  78      15.064 -43.216 -41.885  1.00 85.39           C  
ATOM    609  O   LEU B  78      15.656 -43.954 -42.676  1.00 85.39           O  
ATOM    610  CB  LEU B  78      15.806 -40.834 -41.689  1.00 85.39           C  
ATOM    611  CG  LEU B  78      15.801 -39.399 -42.220  1.00 85.39           C  
ATOM    612  CD1 LEU B  78      16.835 -38.558 -41.480  1.00 85.39           C  
ATOM    613  CD2 LEU B  78      16.065 -39.383 -43.721  1.00 85.39           C  
ATOM    614  N   GLY B  79      14.598 -43.532 -40.706  1.00 82.18           N  
ATOM    615  CA  GLY B  79      14.860 -44.885 -40.237  1.00 82.18           C  
ATOM    616  C   GLY B  79      14.061 -45.939 -40.981  1.00 82.18           C  
ATOM    617  O   GLY B  79      14.602 -46.977 -41.366  1.00 82.18           O  
ATOM    618  N   CYS B  80      12.805 -45.613 -41.209  1.00 82.86           N  
ATOM    619  CA  CYS B  80      11.957 -46.585 -41.891  1.00 82.86           C  
ATOM    620  C   CYS B  80      12.311 -46.674 -43.371  1.00 82.86           C  
ATOM    621  O   CYS B  80      12.477 -47.770 -43.909  1.00 82.86           O  
ATOM    622  CB  CYS B  80      10.482 -46.215 -41.732  1.00 82.86           C  
ATOM    623  SG  CYS B  80      10.048 -44.623 -42.465  1.00 82.86           S  
ATOM    624  N   TYR B  81      12.526 -45.620 -44.000  1.00 82.83           N  
ATOM    625  CA  TYR B  81      12.863 -45.589 -45.419  1.00 82.83           C  
ATOM    626  C   TYR B  81      14.285 -46.084 -45.653  1.00 82.83           C  
ATOM    627  O   TYR B  81      14.555 -46.770 -46.642  1.00 82.83           O  
ATOM    628  CB  TYR B  81      12.705 -44.172 -45.979  1.00 82.83           C  
ATOM    629  CG  TYR B  81      12.459 -44.130 -47.467  1.00 82.83           C  
ATOM    630  CD1 TYR B  81      13.468 -43.752 -48.349  1.00 82.83           C  
ATOM    631  CD2 TYR B  81      11.217 -44.467 -47.994  1.00 82.83           C  
ATOM    632  CE1 TYR B  81      13.246 -43.710 -49.722  1.00 82.83           C  
ATOM    633  CE2 TYR B  81      10.983 -44.430 -49.365  1.00 82.83           C  
ATOM    634  CZ  TYR B  81      12.003 -44.051 -50.219  1.00 82.83           C  
ATOM    635  OH  TYR B  81      11.777 -44.011 -51.577  1.00 82.83           O  
ATOM    636  N   GLY B  82      15.106 -45.782 -44.744  1.00 80.98           N  
ATOM    637  CA  GLY B  82      16.475 -46.260 -44.849  1.00 80.98           C  
ATOM    638  C   GLY B  82      16.594 -47.766 -44.710  1.00 80.98           C  
ATOM    639  O   GLY B  82      17.399 -48.396 -45.399  1.00 80.98           O  
ATOM    640  N   ALA B  83      15.745 -48.309 -43.909  1.00 79.15           N  
ATOM    641  CA  ALA B  83      15.774 -49.753 -43.685  1.00 79.15           C  
ATOM    642  C   ALA B  83      15.170 -50.504 -44.868  1.00 79.15           C  
ATOM    643  O   ALA B  83      15.756 -51.470 -45.363  1.00 79.15           O  
ATOM    644  CB  ALA B  83      15.031 -50.107 -42.398  1.00 79.15           C  
ATOM    645  N   ILE B  84      14.158 -49.997 -45.374  1.00 80.56           N  
ATOM    646  CA  ILE B  84      13.446 -50.702 -46.435  1.00 80.56           C  
ATOM    647  C   ILE B  84      14.223 -50.581 -47.746  1.00 80.56           C  
ATOM    648  O   ILE B  84      14.330 -51.549 -48.502  1.00 80.56           O  
ATOM    649  CB  ILE B  84      12.010 -50.157 -46.611  1.00 80.56           C  
ATOM    650  CG1 ILE B  84      11.138 -50.557 -45.415  1.00 80.56           C  
ATOM    651  CG2 ILE B  84      11.401 -50.656 -47.925  1.00 80.56           C  
ATOM    652  CD1 ILE B  84       9.693 -50.091 -45.521  1.00 80.56           C  
ATOM    653  N   GLN B  85      14.792 -49.437 -47.984  1.00 81.07           N  
ATOM    654  CA  GLN B  85      15.503 -49.225 -49.239  1.00 81.07           C  
ATOM    655  C   GLN B  85      16.949 -49.703 -49.140  1.00 81.07           C  
ATOM    656  O   GLN B  85      17.625 -49.871 -50.157  1.00 81.07           O  
ATOM    657  CB  GLN B  85      15.465 -47.749 -49.636  1.00 81.07           C  
ATOM    658  CG  GLN B  85      14.112 -47.288 -50.160  1.00 81.07           C  
ATOM    659  CD  GLN B  85      14.165 -45.910 -50.793  1.00 81.07           C  
ATOM    660  NE2 GLN B  85      13.041 -45.468 -51.348  1.00 81.07           N  
ATOM    661  OE1 GLN B  85      15.207 -45.248 -50.783  1.00 81.07           O  
ATOM    662  N   GLU B  86      17.326 -50.175 -48.030  1.00 77.56           N  
ATOM    663  CA  GLU B  86      18.698 -50.613 -47.794  1.00 77.56           C  
ATOM    664  C   GLU B  86      19.702 -49.605 -48.347  1.00 77.56           C  
ATOM    665  O   GLU B  86      20.648 -49.980 -49.042  1.00 77.56           O  
ATOM    666  CB  GLU B  86      18.938 -51.990 -48.418  1.00 77.56           C  
ATOM    667  CG  GLU B  86      18.113 -53.103 -47.787  1.00 77.56           C  
ATOM    668  CD  GLU B  86      18.465 -54.483 -48.315  1.00 77.56           C  
ATOM    669  OE1 GLU B  86      17.942 -55.489 -47.784  1.00 77.56           O  
ATOM    670  OE2 GLU B  86      19.272 -54.562 -49.268  1.00 77.56           O  
ATOM    671  N   SER B  87      19.262 -48.323 -48.105  1.00 80.63           N  
ATOM    672  CA  SER B  87      20.140 -47.244 -48.548  1.00 80.63           C  
ATOM    673  C   SER B  87      21.200 -46.928 -47.497  1.00 80.63           C  
ATOM    674  O   SER B  87      20.872 -46.547 -46.372  1.00 80.63           O  
ATOM    675  CB  SER B  87      19.327 -45.986 -48.859  1.00 80.63           C  
ATOM    676  OG  SER B  87      20.176 -44.857 -48.977  1.00 80.63           O  
ATOM    677  N   GLN B  88      22.444 -47.070 -47.820  1.00 77.74           N  
ATOM    678  CA  GLN B  88      23.551 -46.781 -46.914  1.00 77.74           C  
ATOM    679  C   GLN B  88      23.571 -45.307 -46.522  1.00 77.74           C  
ATOM    680  O   GLN B  88      23.841 -44.969 -45.368  1.00 77.74           O  
ATOM    681  CB  GLN B  88      24.884 -47.171 -47.554  1.00 77.74           C  
ATOM    682  CG  GLN B  88      25.142 -48.673 -47.572  1.00 77.74           C  
ATOM    683  CD  GLN B  88      26.618 -49.013 -47.657  1.00 77.74           C  
ATOM    684  NE2 GLN B  88      26.966 -50.239 -47.281  1.00 77.74           N  
ATOM    685  OE1 GLN B  88      27.439 -48.183 -48.059  1.00 77.74           O  
ATOM    686  N   CYS B  89      23.202 -44.430 -47.494  1.00 81.14           N  
ATOM    687  CA  CYS B  89      23.210 -42.997 -47.227  1.00 81.14           C  
ATOM    688  C   CYS B  89      22.108 -42.619 -46.244  1.00 81.14           C  
ATOM    689  O   CYS B  89      22.336 -41.836 -45.320  1.00 81.14           O  
ATOM    690  CB  CYS B  89      23.038 -42.208 -48.526  1.00 81.14           C  
ATOM    691  SG  CYS B  89      23.193 -40.421 -48.318  1.00 81.14           S  
ATOM    692  N   LEU B  90      21.008 -43.234 -46.366  1.00 83.46           N  
ATOM    693  CA  LEU B  90      19.880 -42.920 -45.495  1.00 83.46           C  
ATOM    694  C   LEU B  90      20.095 -43.495 -44.100  1.00 83.46           C  
ATOM    695  O   LEU B  90      19.754 -42.855 -43.102  1.00 83.46           O  
ATOM    696  CB  LEU B  90      18.577 -43.462 -46.089  1.00 83.46           C  
ATOM    697  CG  LEU B  90      17.308 -42.668 -45.779  1.00 83.46           C  
ATOM    698  CD1 LEU B  90      17.293 -41.364 -46.570  1.00 83.46           C  
ATOM    699  CD2 LEU B  90      16.068 -43.500 -46.085  1.00 83.46           C  
ATOM    700  N   LEU B  91      20.703 -44.602 -44.052  1.00 82.25           N  
ATOM    701  CA  LEU B  91      20.984 -45.221 -42.761  1.00 82.25           C  
ATOM    702  C   LEU B  91      22.098 -44.476 -42.033  1.00 82.25           C  
ATOM    703  O   LEU B  91      22.068 -44.350 -40.807  1.00 82.25           O  
ATOM    704  CB  LEU B  91      21.371 -46.691 -42.944  1.00 82.25           C  
ATOM    705  CG  LEU B  91      20.249 -47.714 -42.765  1.00 82.25           C  
ATOM    706  CD1 LEU B  91      20.240 -48.700 -43.929  1.00 82.25           C  
ATOM    707  CD2 LEU B  91      20.401 -48.449 -41.438  1.00 82.25           C  
ATOM    708  N   GLY B  92      23.033 -44.030 -42.857  1.00 84.11           N  
ATOM    709  CA  GLY B  92      24.072 -43.205 -42.261  1.00 84.11           C  
ATOM    710  C   GLY B  92      23.545 -41.908 -41.677  1.00 84.11           C  
ATOM    711  O   GLY B  92      23.950 -41.502 -40.587  1.00 84.11           O  
ATOM    712  N   THR B  93      22.655 -41.241 -42.433  1.00 86.74           N  
ATOM    713  CA  THR B  93      22.029 -40.017 -41.945  1.00 86.74           C  
ATOM    714  C   THR B  93      21.186 -40.300 -40.704  1.00 86.74           C  
ATOM    715  O   THR B  93      21.172 -39.502 -39.763  1.00 86.74           O  
ATOM    716  CB  THR B  93      21.148 -39.369 -43.030  1.00 86.74           C  
ATOM    717  CG2 THR B  93      20.631 -38.008 -42.578  1.00 86.74           C  
ATOM    718  OG1 THR B  93      21.919 -39.203 -44.226  1.00 86.74           O  
ATOM    719  N   PHE B  94      20.535 -41.391 -40.685  1.00 85.82           N  
ATOM    720  CA  PHE B  94      19.740 -41.806 -39.535  1.00 85.82           C  
ATOM    721  C   PHE B  94      20.623 -42.003 -38.310  1.00 85.82           C  
ATOM    722  O   PHE B  94      20.313 -41.504 -37.226  1.00 85.82           O  
ATOM    723  CB  PHE B  94      18.976 -43.098 -39.846  1.00 85.82           C  
ATOM    724  CG  PHE B  94      18.250 -43.673 -38.661  1.00 85.82           C  
ATOM    725  CD1 PHE B  94      18.634 -44.893 -38.117  1.00 85.82           C  
ATOM    726  CD2 PHE B  94      17.181 -42.994 -38.090  1.00 85.82           C  
ATOM    727  CE1 PHE B  94      17.962 -45.427 -37.020  1.00 85.82           C  
ATOM    728  CE2 PHE B  94      16.505 -43.522 -36.994  1.00 85.82           C  
ATOM    729  CZ  PHE B  94      16.897 -44.739 -36.461  1.00 85.82           C  
ATOM    730  N   PHE B  95      21.715 -42.632 -38.536  1.00 85.12           N  
ATOM    731  CA  PHE B  95      22.667 -42.865 -37.455  1.00 85.12           C  
ATOM    732  C   PHE B  95      23.198 -41.545 -36.908  1.00 85.12           C  
ATOM    733  O   PHE B  95      23.280 -41.359 -35.692  1.00 85.12           O  
ATOM    734  CB  PHE B  95      23.829 -43.738 -37.939  1.00 85.12           C  
ATOM    735  CG  PHE B  95      24.873 -43.996 -36.887  1.00 85.12           C  
ATOM    736  CD1 PHE B  95      26.013 -43.206 -36.811  1.00 85.12           C  
ATOM    737  CD2 PHE B  95      24.714 -45.030 -35.973  1.00 85.12           C  
ATOM    738  CE1 PHE B  95      26.983 -43.443 -35.839  1.00 85.12           C  
ATOM    739  CE2 PHE B  95      25.678 -45.272 -34.998  1.00 85.12           C  
ATOM    740  CZ  PHE B  95      26.811 -44.478 -34.933  1.00 85.12           C  
ATOM    741  N   THR B  96      23.520 -40.649 -37.807  1.00 88.68           N  
ATOM    742  CA  THR B  96      24.041 -39.351 -37.390  1.00 88.68           C  
ATOM    743  C   THR B  96      22.981 -38.563 -36.626  1.00 88.68           C  
ATOM    744  O   THR B  96      23.281 -37.934 -35.611  1.00 88.68           O  
ATOM    745  CB  THR B  96      24.524 -38.530 -38.599  1.00 88.68           C  
ATOM    746  CG2 THR B  96      25.182 -37.229 -38.153  1.00 88.68           C  
ATOM    747  OG1 THR B  96      25.474 -39.301 -39.345  1.00 88.68           O  
ATOM    748  N   CYS B  97      21.762 -38.593 -37.012  1.00 88.74           N  
ATOM    749  CA  CYS B  97      20.673 -37.897 -36.336  1.00 88.74           C  
ATOM    750  C   CYS B  97      20.435 -38.477 -34.947  1.00 88.74           C  
ATOM    751  O   CYS B  97      20.179 -37.737 -33.996  1.00 88.74           O  
ATOM    752  CB  CYS B  97      19.389 -37.981 -37.161  1.00 88.74           C  
ATOM    753  SG  CYS B  97      19.396 -36.928 -38.628  1.00 88.74           S  
ATOM    754  N   LEU B  98      20.537 -39.784 -34.828  1.00 87.73           N  
ATOM    755  CA  LEU B  98      20.358 -40.424 -33.530  1.00 87.73           C  
ATOM    756  C   LEU B  98      21.481 -40.037 -32.574  1.00 87.73           C  
ATOM    757  O   LEU B  98      21.245 -39.838 -31.379  1.00 87.73           O  
ATOM    758  CB  LEU B  98      20.306 -41.946 -33.685  1.00 87.73           C  
ATOM    759  CG  LEU B  98      19.004 -42.527 -34.238  1.00 87.73           C  
ATOM    760  CD1 LEU B  98      19.111 -44.043 -34.363  1.00 87.73           C  
ATOM    761  CD2 LEU B  98      17.827 -42.141 -33.349  1.00 87.73           C  
ATOM    762  N   VAL B  99      22.702 -39.923 -33.124  1.00 89.42           N  
ATOM    763  CA  VAL B  99      23.836 -39.518 -32.300  1.00 89.42           C  
ATOM    764  C   VAL B  99      23.629 -38.089 -31.802  1.00 89.42           C  
ATOM    765  O   VAL B  99      23.866 -37.795 -30.628  1.00 89.42           O  
ATOM    766  CB  VAL B  99      25.168 -39.624 -33.076  1.00 89.42           C  
ATOM    767  CG1 VAL B  99      26.302 -38.965 -32.294  1.00 89.42           C  
ATOM    768  CG2 VAL B  99      25.497 -41.086 -33.371  1.00 89.42           C  
ATOM    769  N   ILE B 100      23.139 -37.260 -32.650  1.00 90.71           N  
ATOM    770  CA  ILE B 100      22.888 -35.870 -32.284  1.00 90.71           C  
ATOM    771  C   ILE B 100      21.749 -35.800 -31.270  1.00 90.71           C  
ATOM    772  O   ILE B 100      21.827 -35.056 -30.289  1.00 90.71           O  
ATOM    773  CB  ILE B 100      22.554 -35.011 -33.524  1.00 90.71           C  
ATOM    774  CG1 ILE B 100      23.762 -34.941 -34.466  1.00 90.71           C  
ATOM    775  CG2 ILE B 100      22.105 -33.608 -33.104  1.00 90.71           C  
ATOM    776  CD1 ILE B 100      23.453 -34.325 -35.824  1.00 90.71           C  
ATOM    777  N   LEU B 101      20.739 -36.569 -31.503  1.00 88.88           N  
ATOM    778  CA  LEU B 101      19.604 -36.591 -30.586  1.00 88.88           C  
ATOM    779  C   LEU B 101      20.019 -37.129 -29.220  1.00 88.88           C  
ATOM    780  O   LEU B 101      19.571 -36.625 -28.188  1.00 88.88           O  
ATOM    781  CB  LEU B 101      18.468 -37.442 -31.159  1.00 88.88           C  
ATOM    782  CG  LEU B 101      17.605 -36.783 -32.236  1.00 88.88           C  
ATOM    783  CD1 LEU B 101      16.646 -37.802 -32.843  1.00 88.88           C  
ATOM    784  CD2 LEU B 101      16.838 -35.600 -31.656  1.00 88.88           C  
ATOM    785  N   PHE B 102      20.826 -38.112 -29.245  1.00 89.38           N  
ATOM    786  CA  PHE B 102      21.331 -38.679 -28.000  1.00 89.38           C  
ATOM    787  C   PHE B 102      22.154 -37.652 -27.231  1.00 89.38           C  
ATOM    788  O   PHE B 102      21.978 -37.487 -26.022  1.00 89.38           O  
ATOM    789  CB  PHE B 102      22.178 -39.924 -28.280  1.00 89.38           C  
ATOM    790  CG  PHE B 102      22.684 -40.607 -27.038  1.00 89.38           C  
ATOM    791  CD1 PHE B 102      24.003 -40.453 -26.632  1.00 89.38           C  
ATOM    792  CD2 PHE B 102      21.838 -41.403 -26.276  1.00 89.38           C  
ATOM    793  CE1 PHE B 102      24.474 -41.083 -25.482  1.00 89.38           C  
ATOM    794  CE2 PHE B 102      22.301 -42.036 -25.126  1.00 89.38           C  
ATOM    795  CZ  PHE B 102      23.620 -41.875 -24.732  1.00 89.38           C  
ATOM    796  N   ALA B 103      23.022 -36.931 -27.965  1.00 91.77           N  
ATOM    797  CA  ALA B 103      23.830 -35.886 -27.343  1.00 91.77           C  
ATOM    798  C   ALA B 103      22.951 -34.770 -26.788  1.00 91.77           C  
ATOM    799  O   ALA B 103      23.179 -34.285 -25.677  1.00 91.77           O  
ATOM    800  CB  ALA B 103      24.833 -35.321 -28.346  1.00 91.77           C  
ATOM    801  N   CYS B 104      21.947 -34.434 -27.478  1.00 90.11           N  
ATOM    802  CA  CYS B 104      21.019 -33.400 -27.035  1.00 90.11           C  
ATOM    803  C   CYS B 104      20.212 -33.870 -25.831  1.00 90.11           C  
ATOM    804  O   CYS B 104      19.935 -33.088 -24.920  1.00 90.11           O  
ATOM    805  CB  CYS B 104      20.075 -33.005 -28.170  1.00 90.11           C  
ATOM    806  SG  CYS B 104      20.877 -32.068 -29.491  1.00 90.11           S  
ATOM    807  N   GLU B 105      19.839 -35.066 -25.810  1.00 89.03           N  
ATOM    808  CA  GLU B 105      19.087 -35.623 -24.688  1.00 89.03           C  
ATOM    809  C   GLU B 105      19.919 -35.617 -23.409  1.00 89.03           C  
ATOM    810  O   GLU B 105      19.429 -35.232 -22.345  1.00 89.03           O  
ATOM    811  CB  GLU B 105      18.623 -37.047 -25.007  1.00 89.03           C  
ATOM    812  CG  GLU B 105      17.724 -37.654 -23.941  1.00 89.03           C  
ATOM    813  CD  GLU B 105      17.350 -39.100 -24.223  1.00 89.03           C  
ATOM    814  OE1 GLU B 105      16.808 -39.775 -23.318  1.00 89.03           O  
ATOM    815  OE2 GLU B 105      17.600 -39.562 -25.358  1.00 89.03           O  
ATOM    816  N   VAL B 106      21.166 -36.031 -23.575  1.00 90.66           N  
ATOM    817  CA  VAL B 106      22.055 -36.033 -22.418  1.00 90.66           C  
ATOM    818  C   VAL B 106      22.274 -34.602 -21.931  1.00 90.66           C  
ATOM    819  O   VAL B 106      22.210 -34.332 -20.730  1.00 90.66           O  
ATOM    820  CB  VAL B 106      23.411 -36.698 -22.745  1.00 90.66           C  
ATOM    821  CG1 VAL B 106      24.390 -36.527 -21.585  1.00 90.66           C  
ATOM    822  CG2 VAL B 106      23.215 -38.178 -23.070  1.00 90.66           C  
ATOM    823  N   ALA B 107      22.450 -33.712 -22.880  1.00 92.32           N  
ATOM    824  CA  ALA B 107      22.643 -32.308 -22.524  1.00 92.32           C  
ATOM    825  C   ALA B 107      21.391 -31.730 -21.871  1.00 92.32           C  
ATOM    826  O   ALA B 107      21.478 -31.030 -20.860  1.00 92.32           O  
ATOM    827  CB  ALA B 107      23.022 -31.493 -23.758  1.00 92.32           C  
ATOM    828  N   ALA B 108      20.252 -32.024 -22.366  1.00 90.47           N  
ATOM    829  CA  ALA B 108      18.985 -31.556 -21.813  1.00 90.47           C  
ATOM    830  C   ALA B 108      18.706 -32.200 -20.458  1.00 90.47           C  
ATOM    831  O   ALA B 108      18.168 -31.554 -19.555  1.00 90.47           O  
ATOM    832  CB  ALA B 108      17.841 -31.847 -22.782  1.00 90.47           C  
ATOM    833  N   GLY B 109      19.079 -33.467 -20.374  1.00 89.88           N  
ATOM    834  CA  GLY B 109      18.920 -34.145 -19.098  1.00 89.88           C  
ATOM    835  C   GLY B 109      19.765 -33.540 -17.992  1.00 89.88           C  
ATOM    836  O   GLY B 109      19.269 -33.284 -16.894  1.00 89.88           O  
ATOM    837  N   ILE B 110      21.011 -33.241 -18.260  1.00 92.00           N  
ATOM    838  CA  ILE B 110      21.909 -32.631 -17.286  1.00 92.00           C  
ATOM    839  C   ILE B 110      21.430 -31.220 -16.956  1.00 92.00           C  
ATOM    840  O   ILE B 110      21.319 -30.854 -15.782  1.00 92.00           O  
ATOM    841  CB  ILE B 110      23.364 -32.596 -17.804  1.00 92.00           C  
ATOM    842  CG1 ILE B 110      23.900 -34.020 -17.991  1.00 92.00           C  
ATOM    843  CG2 ILE B 110      24.257 -31.795 -16.851  1.00 92.00           C  
ATOM    844  CD1 ILE B 110      25.268 -34.085 -18.656  1.00 92.00           C  
ATOM    845  N   TRP B 111      21.139 -30.507 -17.957  1.00 90.80           N  
ATOM    846  CA  TRP B 111      20.659 -29.145 -17.754  1.00 90.80           C  
ATOM    847  C   TRP B 111      19.342 -29.140 -16.984  1.00 90.80           C  
ATOM    848  O   TRP B 111      19.141 -28.315 -16.091  1.00 90.80           O  
ATOM    849  CB  TRP B 111      20.482 -28.429 -19.096  1.00 90.80           C  
ATOM    850  CG  TRP B 111      20.031 -27.005 -18.973  1.00 90.80           C  
ATOM    851  CD1 TRP B 111      20.821 -25.903 -18.802  1.00 90.80           C  
ATOM    852  CD2 TRP B 111      18.681 -26.530 -19.008  1.00 90.80           C  
ATOM    853  CE2 TRP B 111      18.728 -25.128 -18.852  1.00 90.80           C  
ATOM    854  CE3 TRP B 111      17.437 -27.156 -19.157  1.00 90.80           C  
ATOM    855  NE1 TRP B 111      20.043 -24.770 -18.727  1.00 90.80           N  
ATOM    856  CZ2 TRP B 111      17.574 -24.339 -18.841  1.00 90.80           C  
ATOM    857  CZ3 TRP B 111      16.290 -26.369 -19.145  1.00 90.80           C  
ATOM    858  CH2 TRP B 111      16.370 -24.976 -18.988  1.00 90.80           C  
ATOM    859  N   GLY B 112      18.406 -30.014 -17.347  1.00 88.89           N  
ATOM    860  CA  GLY B 112      17.131 -30.128 -16.659  1.00 88.89           C  
ATOM    861  C   GLY B 112      17.273 -30.508 -15.197  1.00 88.89           C  
ATOM    862  O   GLY B 112      16.534 -30.009 -14.346  1.00 88.89           O  
ATOM    863  N   PHE B 113      18.275 -31.355 -14.943  1.00 89.70           N  
ATOM    864  CA  PHE B 113      18.509 -31.789 -13.571  1.00 89.70           C  
ATOM    865  C   PHE B 113      19.078 -30.651 -12.732  1.00 89.70           C  
ATOM    866  O   PHE B 113      18.645 -30.430 -11.599  1.00 89.70           O  
ATOM    867  CB  PHE B 113      19.459 -32.990 -13.540  1.00 89.70           C  
ATOM    868  CG  PHE B 113      19.714 -33.526 -12.157  1.00 89.70           C  
ATOM    869  CD1 PHE B 113      20.872 -33.187 -11.468  1.00 89.70           C  
ATOM    870  CD2 PHE B 113      18.795 -34.370 -11.546  1.00 89.70           C  
ATOM    871  CE1 PHE B 113      21.111 -33.682 -10.188  1.00 89.70           C  
ATOM    872  CE2 PHE B 113      19.027 -34.868 -10.268  1.00 89.70           C  
ATOM    873  CZ  PHE B 113      20.186 -34.524  -9.591  1.00 89.70           C  
ATOM    874  N   VAL B 114      19.996 -29.850 -13.266  1.00 91.09           N  
ATOM    875  CA  VAL B 114      20.627 -28.746 -12.548  1.00 91.09           C  
ATOM    876  C   VAL B 114      19.625 -27.609 -12.366  1.00 91.09           C  
ATOM    877  O   VAL B 114      19.637 -26.921 -11.343  1.00 91.09           O  
ATOM    878  CB  VAL B 114      21.885 -28.236 -13.286  1.00 91.09           C  
ATOM    879  CG1 VAL B 114      22.408 -26.954 -12.640  1.00 91.09           C  
ATOM    880  CG2 VAL B 114      22.969 -29.312 -13.299  1.00 91.09           C  
ATOM    881  N   ASN B 115      18.712 -27.495 -13.297  1.00 92.43           N  
ATOM    882  CA  ASN B 115      17.733 -26.412 -13.264  1.00 92.43           C  
ATOM    883  C   ASN B 115      16.320 -26.942 -13.042  1.00 92.43           C  
ATOM    884  O   ASN B 115      15.364 -26.443 -13.639  1.00 92.43           O  
ATOM    885  CB  ASN B 115      17.796 -25.592 -14.554  1.00 92.43           C  
ATOM    886  CG  ASN B 115      19.101 -24.832 -14.700  1.00 92.43           C  
ATOM    887  ND2 ASN B 115      19.837 -25.119 -15.767  1.00 92.43           N  
ATOM    888  OD1 ASN B 115      19.443 -23.995 -13.861  1.00 92.43           O  
ATOM    889  N   LYS B 116      16.221 -27.916 -12.284  1.00 91.49           N  
ATOM    890  CA  LYS B 116      14.936 -28.574 -12.064  1.00 91.49           C  
ATOM    891  C   LYS B 116      13.907 -27.596 -11.506  1.00 91.49           C  
ATOM    892  O   LYS B 116      12.735 -27.637 -11.884  1.00 91.49           O  
ATOM    893  CB  LYS B 116      15.097 -29.764 -11.116  1.00 91.49           C  
ATOM    894  CG  LYS B 116      15.640 -29.393  -9.744  1.00 91.49           C  
ATOM    895  CD  LYS B 116      15.890 -30.628  -8.889  1.00 91.49           C  
ATOM    896  CE  LYS B 116      16.469 -30.261  -7.530  1.00 91.49           C  
ATOM    897  NZ  LYS B 116      16.715 -31.470  -6.687  1.00 91.49           N  
ATOM    898  N   ASP B 117      14.385 -26.705 -10.654  1.00 91.04           N  
ATOM    899  CA  ASP B 117      13.459 -25.748 -10.058  1.00 91.04           C  
ATOM    900  C   ASP B 117      12.961 -24.744 -11.096  1.00 91.04           C  
ATOM    901  O   ASP B 117      11.788 -24.367 -11.088  1.00 91.04           O  
ATOM    902  CB  ASP B 117      14.124 -25.011  -8.893  1.00 91.04           C  
ATOM    903  CG  ASP B 117      14.545 -25.940  -7.767  1.00 91.04           C  
ATOM    904  OD1 ASP B 117      13.828 -26.927  -7.491  1.00 91.04           O  
ATOM    905  OD2 ASP B 117      15.599 -25.682  -7.149  1.00 91.04           O  
ATOM    906  N   GLN B 118      13.861 -24.337 -11.954  1.00 89.42           N  
ATOM    907  CA  GLN B 118      13.465 -23.416 -13.014  1.00 89.42           C  
ATOM    908  C   GLN B 118      12.459 -24.065 -13.960  1.00 89.42           C  
ATOM    909  O   GLN B 118      11.502 -23.420 -14.396  1.00 89.42           O  
ATOM    910  CB  GLN B 118      14.689 -22.939 -13.796  1.00 89.42           C  
ATOM    911  CG  GLN B 118      14.373 -21.897 -14.860  1.00 89.42           C  
ATOM    912  CD  GLN B 118      13.838 -20.603 -14.275  1.00 89.42           C  
ATOM    913  NE2 GLN B 118      12.956 -19.937 -15.014  1.00 89.42           N  
ATOM    914  OE1 GLN B 118      14.214 -20.205 -13.168  1.00 89.42           O  
ATOM    915  N   ILE B 119      12.669 -25.277 -14.265  1.00 89.50           N  
ATOM    916  CA  ILE B 119      11.758 -25.986 -15.156  1.00 89.50           C  
ATOM    917  C   ILE B 119      10.394 -26.138 -14.487  1.00 89.50           C  
ATOM    918  O   ILE B 119       9.357 -25.973 -15.133  1.00 89.50           O  
ATOM    919  CB  ILE B 119      12.319 -27.370 -15.551  1.00 89.50           C  
ATOM    920  CG1 ILE B 119      13.640 -27.214 -16.312  1.00 89.50           C  
ATOM    921  CG2 ILE B 119      11.295 -28.150 -16.382  1.00 89.50           C  
ATOM    922  CD1 ILE B 119      14.334 -28.534 -16.623  1.00 89.50           C  
ATOM    923  N   ALA B 120      10.439 -26.448 -13.222  1.00 91.20           N  
ATOM    924  CA  ALA B 120       9.189 -26.567 -12.474  1.00 91.20           C  
ATOM    925  C   ALA B 120       8.406 -25.258 -12.504  1.00 91.20           C  
ATOM    926  O   ALA B 120       7.192 -25.258 -12.721  1.00 91.20           O  
ATOM    927  CB  ALA B 120       9.470 -26.983 -11.033  1.00 91.20           C  
ATOM    928  N   LYS B 121       9.049 -24.225 -12.339  1.00 89.18           N  
ATOM    929  CA  LYS B 121       8.417 -22.909 -12.384  1.00 89.18           C  
ATOM    930  C   LYS B 121       7.844 -22.622 -13.770  1.00 89.18           C  
ATOM    931  O   LYS B 121       6.741 -22.085 -13.891  1.00 89.18           O  
ATOM    932  CB  LYS B 121       9.417 -21.820 -11.994  1.00 89.18           C  
ATOM    933  CG  LYS B 121       9.682 -21.731 -10.499  1.00 89.18           C  
ATOM    934  CD  LYS B 121      10.655 -20.606 -10.170  1.00 89.18           C  
ATOM    935  CE  LYS B 121      11.008 -20.585  -8.688  1.00 89.18           C  
ATOM    936  NZ  LYS B 121      12.068 -19.578  -8.386  1.00 89.18           N  
ATOM    937  N   ASP B 122       8.583 -22.972 -14.791  1.00 87.95           N  
ATOM    938  CA  ASP B 122       8.125 -22.755 -16.160  1.00 87.95           C  
ATOM    939  C   ASP B 122       6.866 -23.568 -16.454  1.00 87.95           C  
ATOM    940  O   ASP B 122       5.950 -23.084 -17.121  1.00 87.95           O  
ATOM    941  CB  ASP B 122       9.228 -23.114 -17.158  1.00 87.95           C  
ATOM    942  CG  ASP B 122      10.384 -22.130 -17.143  1.00 87.95           C  
ATOM    943  OD1 ASP B 122      10.216 -20.998 -16.642  1.00 87.95           O  
ATOM    944  OD2 ASP B 122      11.473 -22.488 -17.642  1.00 87.95           O  
ATOM    945  N   VAL B 123       6.871 -24.731 -15.921  1.00 91.09           N  
ATOM    946  CA  VAL B 123       5.708 -25.589 -16.125  1.00 91.09           C  
ATOM    947  C   VAL B 123       4.509 -25.024 -15.367  1.00 91.09           C  
ATOM    948  O   VAL B 123       3.385 -25.035 -15.873  1.00 91.09           O  
ATOM    949  CB  VAL B 123       5.988 -27.041 -15.673  1.00 91.09           C  
ATOM    950  CG1 VAL B 123       4.705 -27.870 -15.698  1.00 91.09           C  
ATOM    951  CG2 VAL B 123       7.058 -27.677 -16.559  1.00 91.09           C  
ATOM    952  N   LYS B 124       4.746 -24.626 -14.238  1.00 90.34           N  
ATOM    953  CA  LYS B 124       3.672 -24.009 -13.464  1.00 90.34           C  
ATOM    954  C   LYS B 124       3.096 -22.797 -14.193  1.00 90.34           C  
ATOM    955  O   LYS B 124       1.876 -22.635 -14.271  1.00 90.34           O  
ATOM    956  CB  LYS B 124       4.176 -23.597 -12.080  1.00 90.34           C  
ATOM    957  CG  LYS B 124       4.442 -24.767 -11.145  1.00 90.34           C  
ATOM    958  CD  LYS B 124       4.961 -24.295  -9.793  1.00 90.34           C  
ATOM    959  CE  LYS B 124       5.497 -25.455  -8.964  1.00 90.34           C  
ATOM    960  NZ  LYS B 124       6.044 -24.993  -7.653  1.00 90.34           N  
ATOM    961  N   GLN B 125       3.992 -22.013 -14.732  1.00 85.61           N  
ATOM    962  CA  GLN B 125       3.547 -20.837 -15.474  1.00 85.61           C  
ATOM    963  C   GLN B 125       2.761 -21.238 -16.719  1.00 85.61           C  
ATOM    964  O   GLN B 125       1.776 -20.586 -17.074  1.00 85.61           O  
ATOM    965  CB  GLN B 125       4.741 -19.966 -15.867  1.00 85.61           C  
ATOM    966  CG  GLN B 125       4.350 -18.607 -16.435  1.00 85.61           C  
ATOM    967  CD  GLN B 125       5.549 -17.720 -16.711  1.00 85.61           C  
ATOM    968  NE2 GLN B 125       5.303 -16.561 -17.312  1.00 85.61           N  
ATOM    969  OE1 GLN B 125       6.688 -18.073 -16.387  1.00 85.61           O  
ATOM    970  N   PHE B 126       3.262 -22.232 -17.335  1.00 86.94           N  
ATOM    971  CA  PHE B 126       2.541 -22.767 -18.484  1.00 86.94           C  
ATOM    972  C   PHE B 126       1.134 -23.195 -18.088  1.00 86.94           C  
ATOM    973  O   PHE B 126       0.160 -22.847 -18.760  1.00 86.94           O  
ATOM    974  CB  PHE B 126       3.300 -23.950 -19.092  1.00 86.94           C  
ATOM    975  CG  PHE B 126       2.563 -24.632 -20.213  1.00 86.94           C  
ATOM    976  CD1 PHE B 126       1.890 -25.828 -19.996  1.00 86.94           C  
ATOM    977  CD2 PHE B 126       2.542 -24.076 -21.486  1.00 86.94           C  
ATOM    978  CE1 PHE B 126       1.207 -26.461 -21.032  1.00 86.94           C  
ATOM    979  CE2 PHE B 126       1.862 -24.702 -22.526  1.00 86.94           C  
ATOM    980  CZ  PHE B 126       1.195 -25.896 -22.297  1.00 86.94           C  
ATOM    981  N   TYR B 127       1.012 -23.852 -17.044  1.00 89.62           N  
ATOM    982  CA  TYR B 127      -0.272 -24.328 -16.542  1.00 89.62           C  
ATOM    983  C   TYR B 127      -1.180 -23.161 -16.172  1.00 89.62           C  
ATOM    984  O   TYR B 127      -2.357 -23.143 -16.537  1.00 89.62           O  
ATOM    985  CB  TYR B 127      -0.069 -25.238 -15.326  1.00 89.62           C  
ATOM    986  CG  TYR B 127      -1.353 -25.601 -14.620  1.00 89.62           C  
ATOM    987  CD1 TYR B 127      -1.704 -24.995 -13.415  1.00 89.62           C  
ATOM    988  CD2 TYR B 127      -2.216 -26.552 -15.154  1.00 89.62           C  
ATOM    989  CE1 TYR B 127      -2.885 -25.328 -12.760  1.00 89.62           C  
ATOM    990  CE2 TYR B 127      -3.399 -26.893 -14.507  1.00 89.62           C  
ATOM    991  CZ  TYR B 127      -3.725 -26.277 -13.313  1.00 89.62           C  
ATOM    992  OH  TYR B 127      -4.895 -26.610 -12.668  1.00 89.62           O  
ATOM    993  N   ASP B 128      -0.632 -22.272 -15.479  1.00 85.63           N  
ATOM    994  CA  ASP B 128      -1.417 -21.126 -15.028  1.00 85.63           C  
ATOM    995  C   ASP B 128      -1.994 -20.355 -16.212  1.00 85.63           C  
ATOM    996  O   ASP B 128      -3.153 -19.935 -16.182  1.00 85.63           O  
ATOM    997  CB  ASP B 128      -0.563 -20.198 -14.160  1.00 85.63           C  
ATOM    998  CG  ASP B 128      -0.263 -20.778 -12.789  1.00 85.63           C  
ATOM    999  OD1 ASP B 128      -0.875 -21.799 -12.412  1.00 85.63           O  
ATOM   1000  OD2 ASP B 128       0.592 -20.205 -12.079  1.00 85.63           O  
ATOM   1001  N   GLN B 129      -1.211 -20.159 -17.222  1.00 82.69           N  
ATOM   1002  CA  GLN B 129      -1.678 -19.449 -18.408  1.00 82.69           C  
ATOM   1003  C   GLN B 129      -2.760 -20.242 -19.134  1.00 82.69           C  
ATOM   1004  O   GLN B 129      -3.739 -19.669 -19.616  1.00 82.69           O  
ATOM   1005  CB  GLN B 129      -0.513 -19.160 -19.356  1.00 82.69           C  
ATOM   1006  CG  GLN B 129       0.432 -18.075 -18.857  1.00 82.69           C  
ATOM   1007  CD  GLN B 129       1.603 -17.841 -19.792  1.00 82.69           C  
ATOM   1008  NE2 GLN B 129       2.449 -16.874 -19.453  1.00 82.69           N  
ATOM   1009  OE1 GLN B 129       1.748 -18.525 -20.810  1.00 82.69           O  
ATOM   1010  N   ALA B 130      -2.540 -21.468 -19.146  1.00 85.67           N  
ATOM   1011  CA  ALA B 130      -3.547 -22.319 -19.774  1.00 85.67           C  
ATOM   1012  C   ALA B 130      -4.854 -22.297 -18.986  1.00 85.67           C  
ATOM   1013  O   ALA B 130      -5.937 -22.215 -19.569  1.00 85.67           O  
ATOM   1014  CB  ALA B 130      -3.031 -23.750 -19.901  1.00 85.67           C  
ATOM   1015  N   LEU B 131      -4.736 -22.409 -17.721  1.00 86.24           N  
ATOM   1016  CA  LEU B 131      -5.915 -22.409 -16.861  1.00 86.24           C  
ATOM   1017  C   LEU B 131      -6.667 -21.087 -16.970  1.00 86.24           C  
ATOM   1018  O   LEU B 131      -7.895 -21.073 -17.085  1.00 86.24           O  
ATOM   1019  CB  LEU B 131      -5.519 -22.665 -15.405  1.00 86.24           C  
ATOM   1020  CG  LEU B 131      -6.664 -22.755 -14.396  1.00 86.24           C  
ATOM   1021  CD1 LEU B 131      -7.562 -23.945 -14.719  1.00 86.24           C  
ATOM   1022  CD2 LEU B 131      -6.119 -22.860 -12.976  1.00 86.24           C  
ATOM   1023  N   GLN B 132      -5.970 -20.057 -16.927  1.00 80.81           N  
ATOM   1024  CA  GLN B 132      -6.595 -18.743 -17.033  1.00 80.81           C  
ATOM   1025  C   GLN B 132      -7.355 -18.599 -18.349  1.00 80.81           C  
ATOM   1026  O   GLN B 132      -8.485 -18.106 -18.369  1.00 80.81           O  
ATOM   1027  CB  GLN B 132      -5.547 -17.637 -16.909  1.00 80.81           C  
ATOM   1028  CG  GLN B 132      -6.139 -16.238 -16.796  1.00 80.81           C  
ATOM   1029  CD  GLN B 132      -5.084 -15.171 -16.569  1.00 80.81           C  
ATOM   1030  NE2 GLN B 132      -5.522 -13.925 -16.426  1.00 80.81           N  
ATOM   1031  OE1 GLN B 132      -3.885 -15.466 -16.520  1.00 80.81           O  
ATOM   1032  N   GLN B 133      -6.702 -19.040 -19.386  1.00 79.44           N  
ATOM   1033  CA  GLN B 133      -7.353 -18.978 -20.691  1.00 79.44           C  
ATOM   1034  C   GLN B 133      -8.585 -19.878 -20.735  1.00 79.44           C  
ATOM   1035  O   GLN B 133      -9.605 -19.514 -21.322  1.00 79.44           O  
ATOM   1036  CB  GLN B 133      -6.375 -19.372 -21.799  1.00 79.44           C  
ATOM   1037  CG  GLN B 133      -6.885 -19.078 -23.203  1.00 79.44           C  
ATOM   1038  CD  GLN B 133      -5.812 -19.236 -24.263  1.00 79.44           C  
ATOM   1039  NE2 GLN B 133      -6.187 -19.038 -25.521  1.00 79.44           N  
ATOM   1040  OE1 GLN B 133      -4.653 -19.533 -23.953  1.00 79.44           O  
ATOM   1041  N   ALA B 134      -8.454 -20.982 -20.070  1.00 82.88           N  
ATOM   1042  CA  ALA B 134      -9.553 -21.944 -20.080  1.00 82.88           C  
ATOM   1043  C   ALA B 134     -10.734 -21.436 -19.258  1.00 82.88           C  
ATOM   1044  O   ALA B 134     -11.890 -21.720 -19.580  1.00 82.88           O  
ATOM   1045  CB  ALA B 134      -9.081 -23.295 -19.550  1.00 82.88           C  
ATOM   1046  N   VAL B 135     -10.460 -20.695 -18.255  1.00 76.85           N  
ATOM   1047  CA  VAL B 135     -11.510 -20.225 -17.358  1.00 76.85           C  
ATOM   1048  C   VAL B 135     -12.150 -18.961 -17.931  1.00 76.85           C  
ATOM   1049  O   VAL B 135     -13.369 -18.789 -17.863  1.00 76.85           O  
ATOM   1050  CB  VAL B 135     -10.966 -19.950 -15.939  1.00 76.85           C  
ATOM   1051  CG1 VAL B 135     -12.002 -19.207 -15.097  1.00 76.85           C  
ATOM   1052  CG2 VAL B 135     -10.563 -21.258 -15.261  1.00 76.85           C  
ATOM   1053  N   VAL B 136     -11.383 -18.143 -18.567  1.00 71.69           N  
ATOM   1054  CA  VAL B 136     -11.868 -16.849 -19.033  1.00 71.69           C  
ATOM   1055  C   VAL B 136     -12.575 -17.014 -20.376  1.00 71.69           C  
ATOM   1056  O   VAL B 136     -13.629 -16.418 -20.609  1.00 71.69           O  
ATOM   1057  CB  VAL B 136     -10.719 -15.823 -19.159  1.00 71.69           C  
ATOM   1058  CG1 VAL B 136     -11.217 -14.531 -19.802  1.00 71.69           C  
ATOM   1059  CG2 VAL B 136     -10.105 -15.540 -17.790  1.00 71.69           C  
ATOM   1060  N   ASP B 137     -11.907 -17.751 -21.233  1.00 72.96           N  
ATOM   1061  CA  ASP B 137     -12.440 -17.944 -22.578  1.00 72.96           C  
ATOM   1062  C   ASP B 137     -13.125 -19.303 -22.709  1.00 72.96           C  
ATOM   1063  O   ASP B 137     -12.456 -20.337 -22.769  1.00 72.96           O  
ATOM   1064  CB  ASP B 137     -11.326 -17.815 -23.620  1.00 72.96           C  
ATOM   1065  CG  ASP B 137     -11.853 -17.599 -25.028  1.00 72.96           C  
ATOM   1066  OD1 ASP B 137     -13.075 -17.739 -25.250  1.00 72.96           O  
ATOM   1067  OD2 ASP B 137     -11.038 -17.290 -25.924  1.00 72.96           O  
ATOM   1068  N   ASP B 138     -14.419 -19.325 -22.728  1.00 75.43           N  
ATOM   1069  CA  ASP B 138     -15.188 -20.561 -22.829  1.00 75.43           C  
ATOM   1070  C   ASP B 138     -14.963 -21.238 -24.180  1.00 75.43           C  
ATOM   1071  O   ASP B 138     -15.195 -22.441 -24.324  1.00 75.43           O  
ATOM   1072  CB  ASP B 138     -16.677 -20.287 -22.620  1.00 75.43           C  
ATOM   1073  CG  ASP B 138     -17.107 -20.421 -21.170  1.00 75.43           C  
ATOM   1074  OD1 ASP B 138     -16.374 -21.045 -20.372  1.00 75.43           O  
ATOM   1075  OD2 ASP B 138     -18.191 -19.904 -20.822  1.00 75.43           O  
ATOM   1076  N   ASP B 139     -14.479 -20.511 -25.100  1.00 76.92           N  
ATOM   1077  CA  ASP B 139     -14.299 -21.073 -26.434  1.00 76.92           C  
ATOM   1078  C   ASP B 139     -12.862 -21.544 -26.643  1.00 76.92           C  
ATOM   1079  O   ASP B 139     -12.508 -22.019 -27.724  1.00 76.92           O  
ATOM   1080  CB  ASP B 139     -14.676 -20.047 -27.505  1.00 76.92           C  
ATOM   1081  CG  ASP B 139     -16.159 -19.722 -27.519  1.00 76.92           C  
ATOM   1082  OD1 ASP B 139     -16.981 -20.611 -27.204  1.00 76.92           O  
ATOM   1083  OD2 ASP B 139     -16.510 -18.568 -27.850  1.00 76.92           O  
ATOM   1084  N   ALA B 140     -12.052 -21.455 -25.566  1.00 81.72           N  
ATOM   1085  CA  ALA B 140     -10.665 -21.901 -25.670  1.00 81.72           C  
ATOM   1086  C   ALA B 140     -10.561 -23.414 -25.498  1.00 81.72           C  
ATOM   1087  O   ALA B 140     -10.086 -23.897 -24.467  1.00 81.72           O  
ATOM   1088  CB  ALA B 140      -9.798 -21.190 -24.634  1.00 81.72           C  
ATOM   1089  N   ASN B 141     -10.928 -24.129 -26.515  1.00 83.96           N  
ATOM   1090  CA  ASN B 141     -10.926 -25.587 -26.476  1.00 83.96           C  
ATOM   1091  C   ASN B 141      -9.512 -26.143 -26.334  1.00 83.96           C  
ATOM   1092  O   ASN B 141      -9.304 -27.161 -25.672  1.00 83.96           O  
ATOM   1093  CB  ASN B 141     -11.598 -26.158 -27.727  1.00 83.96           C  
ATOM   1094  CG  ASN B 141     -13.073 -25.819 -27.803  1.00 83.96           C  
ATOM   1095  ND2 ASN B 141     -13.594 -25.709 -29.020  1.00 83.96           N  
ATOM   1096  OD1 ASN B 141     -13.740 -25.657 -26.778  1.00 83.96           O  
ATOM   1097  N   ASN B 142      -8.601 -25.427 -26.909  1.00 84.61           N  
ATOM   1098  CA  ASN B 142      -7.214 -25.871 -26.837  1.00 84.61           C  
ATOM   1099  C   ASN B 142      -6.673 -25.788 -25.411  1.00 84.61           C  
ATOM   1100  O   ASN B 142      -6.065 -26.740 -24.918  1.00 84.61           O  
ATOM   1101  CB  ASN B 142      -6.337 -25.051 -27.785  1.00 84.61           C  
ATOM   1102  CG  ASN B 142      -6.791 -25.146 -29.229  1.00 84.61           C  
ATOM   1103  ND2 ASN B 142      -6.206 -24.323 -30.090  1.00 84.61           N  
ATOM   1104  OD1 ASN B 142      -7.661 -25.953 -29.566  1.00 84.61           O  
ATOM   1105  N   ALA B 143      -6.976 -24.661 -24.789  1.00 85.74           N  
ATOM   1106  CA  ALA B 143      -6.535 -24.491 -23.407  1.00 85.74           C  
ATOM   1107  C   ALA B 143      -7.259 -25.461 -22.477  1.00 85.74           C  
ATOM   1108  O   ALA B 143      -6.655 -26.018 -21.558  1.00 85.74           O  
ATOM   1109  CB  ALA B 143      -6.759 -23.053 -22.949  1.00 85.74           C  
ATOM   1110  N   LYS B 144      -8.446 -25.718 -22.750  1.00 87.58           N  
ATOM   1111  CA  LYS B 144      -9.232 -26.646 -21.942  1.00 87.58           C  
ATOM   1112  C   LYS B 144      -8.684 -28.066 -22.047  1.00 87.58           C  
ATOM   1113  O   LYS B 144      -8.610 -28.784 -21.047  1.00 87.58           O  
ATOM   1114  CB  LYS B 144     -10.700 -26.617 -22.368  1.00 87.58           C  
ATOM   1115  CG  LYS B 144     -11.442 -25.357 -21.949  1.00 87.58           C  
ATOM   1116  CD  LYS B 144     -12.892 -25.380 -22.414  1.00 87.58           C  
ATOM   1117  CE  LYS B 144     -13.581 -24.044 -22.169  1.00 87.58           C  
ATOM   1118  NZ  LYS B 144     -14.965 -24.022 -22.731  1.00 87.58           N  
ATOM   1119  N   ALA B 145      -8.357 -28.350 -23.176  1.00 86.90           N  
ATOM   1120  CA  ALA B 145      -7.803 -29.685 -23.385  1.00 86.90           C  
ATOM   1121  C   ALA B 145      -6.478 -29.851 -22.648  1.00 86.90           C  
ATOM   1122  O   ALA B 145      -6.217 -30.901 -22.054  1.00 86.90           O  
ATOM   1123  CB  ALA B 145      -7.617 -29.957 -24.875  1.00 86.90           C  
ATOM   1124  N   VAL B 146      -5.671 -28.871 -22.715  1.00 88.16           N  
ATOM   1125  CA  VAL B 146      -4.383 -28.904 -22.031  1.00 88.16           C  
ATOM   1126  C   VAL B 146      -4.600 -29.014 -20.524  1.00 88.16           C  
ATOM   1127  O   VAL B 146      -4.007 -29.871 -19.866  1.00 88.16           O  
ATOM   1128  CB  VAL B 146      -3.534 -27.655 -22.357  1.00 88.16           C  
ATOM   1129  CG1 VAL B 146      -2.309 -27.583 -21.448  1.00 88.16           C  
ATOM   1130  CG2 VAL B 146      -3.114 -27.665 -23.826  1.00 88.16           C  
ATOM   1131  N   VAL B 147      -5.488 -28.235 -20.035  1.00 90.46           N  
ATOM   1132  CA  VAL B 147      -5.750 -28.207 -18.599  1.00 90.46           C  
ATOM   1133  C   VAL B 147      -6.366 -29.534 -18.161  1.00 90.46           C  
ATOM   1134  O   VAL B 147      -5.983 -30.092 -17.129  1.00 90.46           O  
ATOM   1135  CB  VAL B 147      -6.680 -27.035 -18.214  1.00 90.46           C  
ATOM   1136  CG1 VAL B 147      -7.143 -27.167 -16.764  1.00 90.46           C  
ATOM   1137  CG2 VAL B 147      -5.972 -25.699 -18.433  1.00 90.46           C  
ATOM   1138  N   LYS B 148      -7.243 -30.040 -18.918  1.00 88.72           N  
ATOM   1139  CA  LYS B 148      -7.867 -31.321 -18.598  1.00 88.72           C  
ATOM   1140  C   LYS B 148      -6.831 -32.442 -18.557  1.00 88.72           C  
ATOM   1141  O   LYS B 148      -6.878 -33.305 -17.678  1.00 88.72           O  
ATOM   1142  CB  LYS B 148      -8.961 -31.654 -19.613  1.00 88.72           C  
ATOM   1143  CG  LYS B 148      -9.808 -32.861 -19.235  1.00 88.72           C  
ATOM   1144  CD  LYS B 148     -10.946 -33.077 -20.225  1.00 88.72           C  
ATOM   1145  CE  LYS B 148     -11.771 -34.306 -19.871  1.00 88.72           C  
ATOM   1146  NZ  LYS B 148     -12.883 -34.527 -20.845  1.00 88.72           N  
ATOM   1147  N   THR B 149      -5.964 -32.368 -19.456  1.00 88.32           N  
ATOM   1148  CA  THR B 149      -4.915 -33.381 -19.483  1.00 88.32           C  
ATOM   1149  C   THR B 149      -4.017 -33.264 -18.255  1.00 88.32           C  
ATOM   1150  O   THR B 149      -3.648 -34.272 -17.650  1.00 88.32           O  
ATOM   1151  CB  THR B 149      -4.061 -33.267 -20.759  1.00 88.32           C  
ATOM   1152  CG2 THR B 149      -3.012 -34.372 -20.821  1.00 88.32           C  
ATOM   1153  OG1 THR B 149      -4.912 -33.367 -21.908  1.00 88.32           O  
ATOM   1154  N   PHE B 150      -3.693 -32.074 -17.881  1.00 90.46           N  
ATOM   1155  CA  PHE B 150      -2.921 -31.865 -16.662  1.00 90.46           C  
ATOM   1156  C   PHE B 150      -3.666 -32.407 -15.449  1.00 90.46           C  
ATOM   1157  O   PHE B 150      -3.088 -33.120 -14.626  1.00 90.46           O  
ATOM   1158  CB  PHE B 150      -2.614 -30.376 -16.467  1.00 90.46           C  
ATOM   1159  CG  PHE B 150      -1.284 -29.951 -17.029  1.00 90.46           C  
ATOM   1160  CD1 PHE B 150      -0.104 -30.244 -16.357  1.00 90.46           C  
ATOM   1161  CD2 PHE B 150      -1.215 -29.259 -18.230  1.00 90.46           C  
ATOM   1162  CE1 PHE B 150       1.129 -29.852 -16.875  1.00 90.46           C  
ATOM   1163  CE2 PHE B 150       0.013 -28.864 -18.754  1.00 90.46           C  
ATOM   1164  CZ  PHE B 150       1.183 -29.161 -18.075  1.00 90.46           C  
ATOM   1165  N   HIS B 151      -4.867 -32.088 -15.434  1.00 89.41           N  
ATOM   1166  CA  HIS B 151      -5.687 -32.474 -14.291  1.00 89.41           C  
ATOM   1167  C   HIS B 151      -5.853 -33.988 -14.218  1.00 89.41           C  
ATOM   1168  O   HIS B 151      -5.808 -34.571 -13.132  1.00 89.41           O  
ATOM   1169  CB  HIS B 151      -7.057 -31.798 -14.362  1.00 89.41           C  
ATOM   1170  CG  HIS B 151      -7.015 -30.326 -14.098  1.00 89.41           C  
ATOM   1171  CD2 HIS B 151      -5.996 -29.520 -13.720  1.00 89.41           C  
ATOM   1172  ND1 HIS B 151      -8.125 -29.517 -14.215  1.00 89.41           N  
ATOM   1173  CE1 HIS B 151      -7.788 -28.273 -13.919  1.00 89.41           C  
ATOM   1174  NE2 HIS B 151      -6.502 -28.248 -13.615  1.00 89.41           N  
ATOM   1175  N   GLU B 152      -6.034 -34.683 -15.269  1.00 87.56           N  
ATOM   1176  CA  GLU B 152      -6.201 -36.132 -15.302  1.00 87.56           C  
ATOM   1177  C   GLU B 152      -4.883 -36.846 -15.010  1.00 87.56           C  
ATOM   1178  O   GLU B 152      -4.862 -37.854 -14.300  1.00 87.56           O  
ATOM   1179  CB  GLU B 152      -6.751 -36.581 -16.658  1.00 87.56           C  
ATOM   1180  CG  GLU B 152      -8.220 -36.242 -16.867  1.00 87.56           C  
ATOM   1181  CD  GLU B 152      -8.737 -36.637 -18.241  1.00 87.56           C  
ATOM   1182  OE1 GLU B 152      -9.952 -36.480 -18.501  1.00 87.56           O  
ATOM   1183  OE2 GLU B 152      -7.921 -37.108 -19.064  1.00 87.56           O  
ATOM   1184  N   THR B 153      -3.825 -36.262 -15.464  1.00 88.28           N  
ATOM   1185  CA  THR B 153      -2.526 -36.909 -15.322  1.00 88.28           C  
ATOM   1186  C   THR B 153      -1.975 -36.712 -13.913  1.00 88.28           C  
ATOM   1187  O   THR B 153      -1.413 -37.640 -13.325  1.00 88.28           O  
ATOM   1188  CB  THR B 153      -1.517 -36.366 -16.351  1.00 88.28           C  
ATOM   1189  CG2 THR B 153      -0.226 -37.181 -16.338  1.00 88.28           C  
ATOM   1190  OG1 THR B 153      -2.095 -36.430 -17.660  1.00 88.28           O  
ATOM   1191  N   LEU B 154      -2.165 -35.584 -13.392  1.00 89.87           N  
ATOM   1192  CA  LEU B 154      -1.601 -35.269 -12.084  1.00 89.87           C  
ATOM   1193  C   LEU B 154      -2.650 -35.423 -10.988  1.00 89.87           C  
ATOM   1194  O   LEU B 154      -2.342 -35.274  -9.803  1.00 89.87           O  
ATOM   1195  CB  LEU B 154      -1.037 -33.847 -12.072  1.00 89.87           C  
ATOM   1196  CG  LEU B 154       0.166 -33.585 -12.980  1.00 89.87           C  
ATOM   1197  CD1 LEU B 154       0.560 -32.113 -12.929  1.00 89.87           C  
ATOM   1198  CD2 LEU B 154       1.340 -34.473 -12.580  1.00 89.87           C  
ATOM   1199  N   ASP B 155      -3.946 -35.674 -11.406  1.00 88.40           N  
ATOM   1200  CA  ASP B 155      -5.056 -35.784 -10.464  1.00 88.40           C  
ATOM   1201  C   ASP B 155      -5.151 -34.542  -9.581  1.00 88.40           C  
ATOM   1202  O   ASP B 155      -5.169 -34.648  -8.352  1.00 88.40           O  
ATOM   1203  CB  ASP B 155      -4.901 -37.036  -9.597  1.00 88.40           C  
ATOM   1204  CG  ASP B 155      -6.166 -37.389  -8.833  1.00 88.40           C  
ATOM   1205  OD1 ASP B 155      -7.273 -37.029  -9.288  1.00 88.40           O  
ATOM   1206  OD2 ASP B 155      -6.053 -38.028  -7.766  1.00 88.40           O  
ATOM   1207  N   CYS B 156      -5.164 -33.484 -10.245  1.00 87.96           N  
ATOM   1208  CA  CYS B 156      -5.285 -32.201  -9.563  1.00 87.96           C  
ATOM   1209  C   CYS B 156      -6.316 -31.312 -10.248  1.00 87.96           C  
ATOM   1210  O   CYS B 156      -6.848 -31.671 -11.300  1.00 87.96           O  
ATOM   1211  CB  CYS B 156      -3.934 -31.487  -9.518  1.00 87.96           C  
ATOM   1212  SG  CYS B 156      -3.357 -30.917 -11.132  1.00 87.96           S  
ATOM   1213  N   CYS B 157      -6.653 -30.217  -9.483  1.00 85.47           N  
ATOM   1214  CA  CYS B 157      -7.635 -29.287 -10.028  1.00 85.47           C  
ATOM   1215  C   CYS B 157      -7.334 -27.859  -9.592  1.00 85.47           C  
ATOM   1216  O   CYS B 157      -7.533 -27.505  -8.428  1.00 85.47           O  
ATOM   1217  CB  CYS B 157      -9.045 -29.678  -9.588  1.00 85.47           C  
ATOM   1218  SG  CYS B 157     -10.349 -28.718 -10.387  1.00 85.47           S  
ATOM   1219  N   GLY B 158      -6.603 -27.083 -10.498  1.00 83.93           N  
ATOM   1220  CA  GLY B 158      -6.361 -25.682 -10.189  1.00 83.93           C  
ATOM   1221  C   GLY B 158      -4.960 -25.418  -9.671  1.00 83.93           C  
ATOM   1222  O   GLY B 158      -4.269 -26.342  -9.239  1.00 83.93           O  
ATOM   1223  N   SER B 159      -4.532 -24.167  -9.718  1.00 82.27           N  
ATOM   1224  CA  SER B 159      -3.182 -23.763  -9.340  1.00 82.27           C  
ATOM   1225  C   SER B 159      -3.040 -23.657  -7.825  1.00 82.27           C  
ATOM   1226  O   SER B 159      -1.955 -23.875  -7.281  1.00 82.27           O  
ATOM   1227  CB  SER B 159      -2.821 -22.426  -9.988  1.00 82.27           C  
ATOM   1228  OG  SER B 159      -2.939 -22.503 -11.398  1.00 82.27           O  
ATOM   1229  N   SER B 160      -4.075 -23.308  -7.125  1.00 78.82           N  
ATOM   1230  CA  SER B 160      -4.109 -23.163  -5.673  1.00 78.82           C  
ATOM   1231  C   SER B 160      -5.406 -23.718  -5.092  1.00 78.82           C  
ATOM   1232  O   SER B 160      -6.327 -24.063  -5.835  1.00 78.82           O  
ATOM   1233  CB  SER B 160      -3.950 -21.695  -5.276  1.00 78.82           C  
ATOM   1234  OG  SER B 160      -5.144 -20.974  -5.529  1.00 78.82           O  
ATOM   1235  N   THR B 161      -5.373 -23.833  -3.822  1.00 73.78           N  
ATOM   1236  CA  THR B 161      -6.554 -24.335  -3.130  1.00 73.78           C  
ATOM   1237  C   THR B 161      -7.784 -23.502  -3.482  1.00 73.78           C  
ATOM   1238  O   THR B 161      -8.867 -24.046  -3.699  1.00 73.78           O  
ATOM   1239  CB  THR B 161      -6.351 -24.333  -1.604  1.00 73.78           C  
ATOM   1240  CG2 THR B 161      -5.705 -25.633  -1.133  1.00 73.78           C  
ATOM   1241  OG1 THR B 161      -5.503 -23.235  -1.242  1.00 73.78           O  
ATOM   1242  N   LEU B 162      -7.591 -22.232  -3.676  1.00 75.05           N  
ATOM   1243  CA  LEU B 162      -8.713 -21.347  -3.974  1.00 75.05           C  
ATOM   1244  C   LEU B 162      -9.169 -21.517  -5.419  1.00 75.05           C  
ATOM   1245  O   LEU B 162     -10.370 -21.534  -5.697  1.00 75.05           O  
ATOM   1246  CB  LEU B 162      -8.328 -19.888  -3.716  1.00 75.05           C  
ATOM   1247  CG  LEU B 162      -9.476 -18.933  -3.385  1.00 75.05           C  
ATOM   1248  CD1 LEU B 162      -9.891 -19.091  -1.925  1.00 75.05           C  
ATOM   1249  CD2 LEU B 162      -9.075 -17.491  -3.679  1.00 75.05           C  
ATOM   1250  N   THR B 163      -8.188 -21.673  -6.220  1.00 75.63           N  
ATOM   1251  CA  THR B 163      -8.526 -21.842  -7.630  1.00 75.63           C  
ATOM   1252  C   THR B 163      -9.175 -23.200  -7.872  1.00 75.63           C  
ATOM   1253  O   THR B 163     -10.044 -23.335  -8.735  1.00 75.63           O  
ATOM   1254  CB  THR B 163      -7.280 -21.699  -8.523  1.00 75.63           C  
ATOM   1255  CG2 THR B 163      -7.668 -21.568  -9.992  1.00 75.63           C  
ATOM   1256  OG1 THR B 163      -6.547 -20.532  -8.129  1.00 75.63           O  
ATOM   1257  N   ALA B 164      -8.775 -24.184  -7.035  1.00 72.58           N  
ATOM   1258  CA  ALA B 164      -9.406 -25.498  -7.137  1.00 72.58           C  
ATOM   1259  C   ALA B 164     -10.903 -25.411  -6.854  1.00 72.58           C  
ATOM   1260  O   ALA B 164     -11.710 -26.035  -7.548  1.00 72.58           O  
ATOM   1261  CB  ALA B 164      -8.743 -26.483  -6.178  1.00 72.58           C  
ATOM   1262  N   LEU B 165     -11.231 -24.656  -5.924  1.00 71.13           N  
ATOM   1263  CA  LEU B 165     -12.635 -24.490  -5.568  1.00 71.13           C  
ATOM   1264  C   LEU B 165     -13.390 -23.745  -6.663  1.00 71.13           C  
ATOM   1265  O   LEU B 165     -14.482 -24.157  -7.062  1.00 71.13           O  
ATOM   1266  CB  LEU B 165     -12.767 -23.739  -4.240  1.00 71.13           C  
ATOM   1267  CG  LEU B 165     -12.562 -24.565  -2.969  1.00 71.13           C  
ATOM   1268  CD1 LEU B 165     -12.262 -23.651  -1.785  1.00 71.13           C  
ATOM   1269  CD2 LEU B 165     -13.787 -25.427  -2.689  1.00 71.13           C  
ATOM   1270  N   THR B 166     -12.753 -22.689  -7.150  1.00 71.49           N  
ATOM   1271  CA  THR B 166     -13.416 -21.890  -8.174  1.00 71.49           C  
ATOM   1272  C   THR B 166     -13.603 -22.699  -9.454  1.00 71.49           C  
ATOM   1273  O   THR B 166     -14.668 -22.654 -10.073  1.00 71.49           O  
ATOM   1274  CB  THR B 166     -12.622 -20.608  -8.484  1.00 71.49           C  
ATOM   1275  CG2 THR B 166     -12.722 -19.608  -7.337  1.00 71.49           C  
ATOM   1276  OG1 THR B 166     -11.245 -20.945  -8.691  1.00 71.49           O  
ATOM   1277  N   THR B 167     -12.550 -23.407  -9.648  1.00 74.12           N  
ATOM   1278  CA  THR B 167     -12.628 -24.238 -10.844  1.00 74.12           C  
ATOM   1279  C   THR B 167     -13.662 -25.346 -10.667  1.00 74.12           C  
ATOM   1280  O   THR B 167     -14.432 -25.637 -11.585  1.00 74.12           O  
ATOM   1281  CB  THR B 167     -11.260 -24.858 -11.184  1.00 74.12           C  
ATOM   1282  CG2 THR B 167     -11.275 -25.495 -12.570  1.00 74.12           C  
ATOM   1283  OG1 THR B 167     -10.257 -23.835 -11.152  1.00 74.12           O  
ATOM   1284  N   SER B 168     -13.694 -25.934  -9.488  1.00 72.58           N  
ATOM   1285  CA  SER B 168     -14.628 -27.023  -9.220  1.00 72.58           C  
ATOM   1286  C   SER B 168     -16.069 -26.526  -9.203  1.00 72.58           C  
ATOM   1287  O   SER B 168     -16.982 -27.238  -9.625  1.00 72.58           O  
ATOM   1288  CB  SER B 168     -14.297 -27.696  -7.886  1.00 72.58           C  
ATOM   1289  OG  SER B 168     -13.003 -28.272  -7.921  1.00 72.58           O  
ATOM   1290  N   VAL B 169     -16.230 -25.305  -8.885  1.00 68.65           N  
ATOM   1291  CA  VAL B 169     -17.579 -24.761  -8.772  1.00 68.65           C  
ATOM   1292  C   VAL B 169     -18.020 -24.191 -10.119  1.00 68.65           C  
ATOM   1293  O   VAL B 169     -19.160 -24.394 -10.542  1.00 68.65           O  
ATOM   1294  CB  VAL B 169     -17.662 -23.671  -7.679  1.00 68.65           C  
ATOM   1295  CG1 VAL B 169     -19.011 -22.957  -7.730  1.00 68.65           C  
ATOM   1296  CG2 VAL B 169     -17.429 -24.282  -6.298  1.00 68.65           C  
ATOM   1297  N   LEU B 170     -17.090 -23.557 -10.828  1.00 67.24           N  
ATOM   1298  CA  LEU B 170     -17.471 -22.834 -12.037  1.00 67.24           C  
ATOM   1299  C   LEU B 170     -17.328 -23.722 -13.269  1.00 67.24           C  
ATOM   1300  O   LEU B 170     -18.131 -23.635 -14.201  1.00 67.24           O  
ATOM   1301  CB  LEU B 170     -16.619 -21.574 -12.201  1.00 67.24           C  
ATOM   1302  CG  LEU B 170     -16.875 -20.447 -11.196  1.00 67.24           C  
ATOM   1303  CD1 LEU B 170     -15.718 -19.453 -11.210  1.00 67.24           C  
ATOM   1304  CD2 LEU B 170     -18.193 -19.746 -11.504  1.00 67.24           C  
ATOM   1305  N   LYS B 171     -16.244 -24.468 -13.196  1.00 70.09           N  
ATOM   1306  CA  LYS B 171     -15.939 -25.296 -14.359  1.00 70.09           C  
ATOM   1307  C   LYS B 171     -15.619 -26.729 -13.944  1.00 70.09           C  
ATOM   1308  O   LYS B 171     -14.495 -27.200 -14.135  1.00 70.09           O  
ATOM   1309  CB  LYS B 171     -14.769 -24.705 -15.147  1.00 70.09           C  
ATOM   1310  CG  LYS B 171     -15.103 -23.411 -15.875  1.00 70.09           C  
ATOM   1311  CD  LYS B 171     -14.105 -23.122 -16.986  1.00 70.09           C  
ATOM   1312  CE  LYS B 171     -14.477 -21.863 -17.760  1.00 70.09           C  
ATOM   1313  NZ  LYS B 171     -13.501 -21.576 -18.853  1.00 70.09           N  
ATOM   1314  N   ASN B 172     -16.582 -27.386 -13.386  1.00 71.76           N  
ATOM   1315  CA  ASN B 172     -16.428 -28.752 -12.898  1.00 71.76           C  
ATOM   1316  C   ASN B 172     -15.956 -29.692 -14.004  1.00 71.76           C  
ATOM   1317  O   ASN B 172     -15.342 -30.725 -13.728  1.00 71.76           O  
ATOM   1318  CB  ASN B 172     -17.740 -29.260 -12.295  1.00 71.76           C  
ATOM   1319  CG  ASN B 172     -17.848 -28.975 -10.810  1.00 71.76           C  
ATOM   1320  ND2 ASN B 172     -19.016 -29.242 -10.239  1.00 71.76           N  
ATOM   1321  OD1 ASN B 172     -16.889 -28.520 -10.181  1.00 71.76           O  
ATOM   1322  N   ASN B 173     -16.088 -29.250 -15.237  1.00 77.63           N  
ATOM   1323  CA  ASN B 173     -15.688 -30.093 -16.357  1.00 77.63           C  
ATOM   1324  C   ASN B 173     -14.169 -30.146 -16.505  1.00 77.63           C  
ATOM   1325  O   ASN B 173     -13.638 -31.017 -17.195  1.00 77.63           O  
ATOM   1326  CB  ASN B 173     -16.330 -29.602 -17.656  1.00 77.63           C  
ATOM   1327  CG  ASN B 173     -17.843 -29.696 -17.631  1.00 77.63           C  
ATOM   1328  ND2 ASN B 173     -18.502 -28.887 -18.452  1.00 77.63           N  
ATOM   1329  OD1 ASN B 173     -18.416 -30.489 -16.878  1.00 77.63           O  
ATOM   1330  N   LEU B 174     -13.515 -29.294 -15.886  1.00 83.65           N  
ATOM   1331  CA  LEU B 174     -12.061 -29.243 -16.005  1.00 83.65           C  
ATOM   1332  C   LEU B 174     -11.397 -30.081 -14.919  1.00 83.65           C  
ATOM   1333  O   LEU B 174     -10.204 -30.381 -15.002  1.00 83.65           O  
ATOM   1334  CB  LEU B 174     -11.567 -27.796 -15.923  1.00 83.65           C  
ATOM   1335  CG  LEU B 174     -11.814 -26.923 -17.155  1.00 83.65           C  
ATOM   1336  CD1 LEU B 174     -12.013 -25.468 -16.742  1.00 83.65           C  
ATOM   1337  CD2 LEU B 174     -10.661 -27.053 -18.142  1.00 83.65           C  
ATOM   1338  N   CYS B 175     -12.089 -30.424 -13.930  1.00 84.79           N  
ATOM   1339  CA  CYS B 175     -11.543 -31.228 -12.841  1.00 84.79           C  
ATOM   1340  C   CYS B 175     -11.752 -32.715 -13.104  1.00 84.79           C  
ATOM   1341  O   CYS B 175     -12.674 -33.098 -13.826  1.00 84.79           O  
ATOM   1342  CB  CYS B 175     -12.188 -30.839 -11.512  1.00 84.79           C  
ATOM   1343  SG  CYS B 175     -11.816 -29.151 -10.988  1.00 84.79           S  
ATOM   1344  N   PRO B 176     -10.799 -33.446 -12.598  1.00 79.92           N  
ATOM   1345  CA  PRO B 176     -10.927 -34.887 -12.832  1.00 79.92           C  
ATOM   1346  C   PRO B 176     -12.236 -35.458 -12.289  1.00 79.92           C  
ATOM   1347  O   PRO B 176     -12.826 -34.891 -11.367  1.00 79.92           O  
ATOM   1348  CB  PRO B 176      -9.725 -35.472 -12.088  1.00 79.92           C  
ATOM   1349  CG  PRO B 176      -8.991 -34.285 -11.554  1.00 79.92           C  
ATOM   1350  CD  PRO B 176      -9.790 -33.051 -11.863  1.00 79.92           C  
ATOM   1351  N   SER B 177     -12.692 -36.539 -12.915  1.00 67.86           N  
ATOM   1352  CA  SER B 177     -13.968 -37.204 -12.674  1.00 67.86           C  
ATOM   1353  C   SER B 177     -14.073 -37.693 -11.233  1.00 67.86           C  
ATOM   1354  O   SER B 177     -13.126 -38.272 -10.698  1.00 67.86           O  
ATOM   1355  CB  SER B 177     -14.151 -38.380 -13.634  1.00 67.86           C  
ATOM   1356  OG  SER B 177     -14.131 -37.937 -14.981  1.00 67.86           O  
ATOM   1357  N   GLY B 178     -15.145 -37.362 -10.537  1.00 62.92           N  
ATOM   1358  CA  GLY B 178     -15.571 -37.844  -9.233  1.00 62.92           C  
ATOM   1359  C   GLY B 178     -15.086 -36.975  -8.088  1.00 62.92           C  
ATOM   1360  O   GLY B 178     -15.220 -37.346  -6.919  1.00 62.92           O  
ATOM   1361  N   SER B 179     -14.261 -36.030  -8.497  1.00 64.11           N  
ATOM   1362  CA  SER B 179     -13.693 -35.310  -7.361  1.00 64.11           C  
ATOM   1363  C   SER B 179     -14.718 -34.368  -6.736  1.00 64.11           C  
ATOM   1364  O   SER B 179     -15.376 -33.602  -7.443  1.00 64.11           O  
ATOM   1365  CB  SER B 179     -12.457 -34.519  -7.791  1.00 64.11           C  
ATOM   1366  OG  SER B 179     -12.794 -33.550  -8.767  1.00 64.11           O  
ATOM   1367  N   ASN B 180     -15.241 -34.858  -5.665  1.00 64.78           N  
ATOM   1368  CA  ASN B 180     -16.074 -33.979  -4.850  1.00 64.78           C  
ATOM   1369  C   ASN B 180     -15.297 -32.756  -4.371  1.00 64.78           C  
ATOM   1370  O   ASN B 180     -14.067 -32.786  -4.299  1.00 64.78           O  
ATOM   1371  CB  ASN B 180     -16.651 -34.742  -3.657  1.00 64.78           C  
ATOM   1372  CG  ASN B 180     -17.750 -35.706  -4.056  1.00 64.78           C  
ATOM   1373  ND2 ASN B 180     -18.129 -36.588  -3.137  1.00 64.78           N  
ATOM   1374  OD1 ASN B 180     -18.254 -35.660  -5.181  1.00 64.78           O  
ATOM   1375  N   ILE B 181     -15.934 -31.615  -4.290  1.00 63.98           N  
ATOM   1376  CA  ILE B 181     -15.375 -30.324  -3.904  1.00 63.98           C  
ATOM   1377  C   ILE B 181     -14.495 -30.494  -2.667  1.00 63.98           C  
ATOM   1378  O   ILE B 181     -13.385 -29.959  -2.610  1.00 63.98           O  
ATOM   1379  CB  ILE B 181     -16.486 -29.285  -3.632  1.00 63.98           C  
ATOM   1380  CG1 ILE B 181     -17.299 -29.028  -4.905  1.00 63.98           C  
ATOM   1381  CG2 ILE B 181     -15.886 -27.983  -3.092  1.00 63.98           C  
ATOM   1382  CD1 ILE B 181     -18.585 -28.246  -4.672  1.00 63.98           C  
ATOM   1383  N   ILE B 182     -14.898 -31.309  -1.789  1.00 65.29           N  
ATOM   1384  CA  ILE B 182     -14.192 -31.473  -0.523  1.00 65.29           C  
ATOM   1385  C   ILE B 182     -12.915 -32.281  -0.745  1.00 65.29           C  
ATOM   1386  O   ILE B 182     -11.866 -31.967  -0.177  1.00 65.29           O  
ATOM   1387  CB  ILE B 182     -15.083 -32.160   0.537  1.00 65.29           C  
ATOM   1388  CG1 ILE B 182     -16.312 -31.295   0.842  1.00 65.29           C  
ATOM   1389  CG2 ILE B 182     -14.284 -32.445   1.811  1.00 65.29           C  
ATOM   1390  CD1 ILE B 182     -17.330 -31.967   1.754  1.00 65.29           C  
ATOM   1391  N   SER B 183     -13.045 -33.239  -1.540  1.00 69.99           N  
ATOM   1392  CA  SER B 183     -11.867 -34.056  -1.810  1.00 69.99           C  
ATOM   1393  C   SER B 183     -10.781 -33.245  -2.510  1.00 69.99           C  
ATOM   1394  O   SER B 183      -9.595 -33.399  -2.210  1.00 69.99           O  
ATOM   1395  CB  SER B 183     -12.240 -35.268  -2.665  1.00 69.99           C  
ATOM   1396  OG  SER B 183     -12.653 -34.863  -3.959  1.00 69.99           O  
ATOM   1397  N   ASN B 184     -11.245 -32.411  -3.390  1.00 68.36           N  
ATOM   1398  CA  ASN B 184     -10.288 -31.591  -4.126  1.00 68.36           C  
ATOM   1399  C   ASN B 184      -9.621 -30.560  -3.219  1.00 68.36           C  
ATOM   1400  O   ASN B 184      -8.492 -30.140  -3.475  1.00 68.36           O  
ATOM   1401  CB  ASN B 184     -10.969 -30.898  -5.307  1.00 68.36           C  
ATOM   1402  CG  ASN B 184     -11.157 -31.820  -6.496  1.00 68.36           C  
ATOM   1403  ND2 ASN B 184     -11.859 -31.338  -7.514  1.00 68.36           N  
ATOM   1404  OD1 ASN B 184     -10.675 -32.956  -6.498  1.00 68.36           O  
ATOM   1405  N   LEU B 185     -10.352 -30.174  -2.257  1.00 66.88           N  
ATOM   1406  CA  LEU B 185      -9.795 -29.212  -1.314  1.00 66.88           C  
ATOM   1407  C   LEU B 185      -8.673 -29.839  -0.494  1.00 66.88           C  
ATOM   1408  O   LEU B 185      -7.706 -29.164  -0.136  1.00 66.88           O  
ATOM   1409  CB  LEU B 185     -10.887 -28.679  -0.382  1.00 66.88           C  
ATOM   1410  CG  LEU B 185     -10.765 -27.213   0.037  1.00 66.88           C  
ATOM   1411  CD1 LEU B 185     -11.677 -26.339  -0.816  1.00 66.88           C  
ATOM   1412  CD2 LEU B 185     -11.094 -27.052   1.518  1.00 66.88           C  
ATOM   1413  N   PHE B 186      -8.805 -31.149  -0.347  1.00 69.77           N  
ATOM   1414  CA  PHE B 186      -7.827 -31.805   0.512  1.00 69.77           C  
ATOM   1415  C   PHE B 186      -6.743 -32.481  -0.319  1.00 69.77           C  
ATOM   1416  O   PHE B 186      -5.755 -32.979   0.227  1.00 69.77           O  
ATOM   1417  CB  PHE B 186      -8.510 -32.833   1.419  1.00 69.77           C  
ATOM   1418  CG  PHE B 186      -9.391 -32.221   2.475  1.00 69.77           C  
ATOM   1419  CD1 PHE B 186      -8.837 -31.589   3.581  1.00 69.77           C  
ATOM   1420  CD2 PHE B 186     -10.774 -32.278   2.361  1.00 69.77           C  
ATOM   1421  CE1 PHE B 186      -9.650 -31.021   4.559  1.00 69.77           C  
ATOM   1422  CE2 PHE B 186     -11.593 -31.713   3.334  1.00 69.77           C  
ATOM   1423  CZ  PHE B 186     -11.029 -31.086   4.433  1.00 69.77           C  
ATOM   1424  N   LYS B 187      -7.043 -32.443  -1.558  1.00 76.40           N  
ATOM   1425  CA  LYS B 187      -6.019 -32.974  -2.454  1.00 76.40           C  
ATOM   1426  C   LYS B 187      -4.979 -31.910  -2.792  1.00 76.40           C  
ATOM   1427  O   LYS B 187      -5.247 -30.713  -2.671  1.00 76.40           O  
ATOM   1428  CB  LYS B 187      -6.655 -33.512  -3.737  1.00 76.40           C  
ATOM   1429  CG  LYS B 187      -7.192 -34.930  -3.614  1.00 76.40           C  
ATOM   1430  CD  LYS B 187      -7.754 -35.432  -4.937  1.00 76.40           C  
ATOM   1431  CE  LYS B 187      -8.387 -36.809  -4.792  1.00 76.40           C  
ATOM   1432  NZ  LYS B 187      -9.008 -37.272  -6.069  1.00 76.40           N  
ATOM   1433  N   GLU B 188      -3.806 -32.332  -3.040  1.00 82.58           N  
ATOM   1434  CA  GLU B 188      -2.738 -31.428  -3.459  1.00 82.58           C  
ATOM   1435  C   GLU B 188      -3.097 -30.714  -4.759  1.00 82.58           C  
ATOM   1436  O   GLU B 188      -3.720 -31.303  -5.644  1.00 82.58           O  
ATOM   1437  CB  GLU B 188      -1.422 -32.193  -3.624  1.00 82.58           C  
ATOM   1438  CG  GLU B 188      -0.822 -32.674  -2.311  1.00 82.58           C  
ATOM   1439  CD  GLU B 188       0.455 -33.480  -2.494  1.00 82.58           C  
ATOM   1440  OE1 GLU B 188       1.112 -33.815  -1.483  1.00 82.58           O  
ATOM   1441  OE2 GLU B 188       0.802 -33.775  -3.660  1.00 82.58           O  
ATOM   1442  N   ASP B 189      -2.817 -29.434  -4.799  1.00 86.20           N  
ATOM   1443  CA  ASP B 189      -3.084 -28.661  -6.008  1.00 86.20           C  
ATOM   1444  C   ASP B 189      -2.050 -28.960  -7.091  1.00 86.20           C  
ATOM   1445  O   ASP B 189      -1.081 -29.681  -6.848  1.00 86.20           O  
ATOM   1446  CB  ASP B 189      -3.099 -27.163  -5.695  1.00 86.20           C  
ATOM   1447  CG  ASP B 189      -1.812 -26.679  -5.051  1.00 86.20           C  
ATOM   1448  OD1 ASP B 189      -0.747 -26.728  -5.704  1.00 86.20           O  
ATOM   1449  OD2 ASP B 189      -1.862 -26.247  -3.879  1.00 86.20           O  
ATOM   1450  N   CYS B 190      -2.258 -28.447  -8.206  1.00 90.02           N  
ATOM   1451  CA  CYS B 190      -1.430 -28.766  -9.363  1.00 90.02           C  
ATOM   1452  C   CYS B 190      -0.020 -28.214  -9.195  1.00 90.02           C  
ATOM   1453  O   CYS B 190       0.950 -28.827  -9.642  1.00 90.02           O  
ATOM   1454  CB  CYS B 190      -2.056 -28.208 -10.641  1.00 90.02           C  
ATOM   1455  SG  CYS B 190      -3.549 -29.083 -11.162  1.00 90.02           S  
ATOM   1456  N   HIS B 191       0.075 -27.066  -8.536  1.00 90.42           N  
ATOM   1457  CA  HIS B 191       1.401 -26.505  -8.299  1.00 90.42           C  
ATOM   1458  C   HIS B 191       2.233 -27.419  -7.406  1.00 90.42           C  
ATOM   1459  O   HIS B 191       3.410 -27.662  -7.683  1.00 90.42           O  
ATOM   1460  CB  HIS B 191       1.290 -25.116  -7.670  1.00 90.42           C  
ATOM   1461  CG  HIS B 191       1.073 -24.022  -8.667  1.00 90.42           C  
ATOM   1462  CD2 HIS B 191       0.598 -24.055  -9.934  1.00 90.42           C  
ATOM   1463  ND1 HIS B 191       1.361 -22.702  -8.397  1.00 90.42           N  
ATOM   1464  CE1 HIS B 191       1.072 -21.968  -9.459  1.00 90.42           C  
ATOM   1465  NE2 HIS B 191       0.607 -22.766 -10.405  1.00 90.42           N  
ATOM   1466  N   GLN B 192       1.655 -27.950  -6.400  1.00 88.53           N  
ATOM   1467  CA  GLN B 192       2.351 -28.870  -5.506  1.00 88.53           C  
ATOM   1468  C   GLN B 192       2.706 -30.170  -6.222  1.00 88.53           C  
ATOM   1469  O   GLN B 192       3.799 -30.707  -6.040  1.00 88.53           O  
ATOM   1470  CB  GLN B 192       1.498 -29.166  -4.271  1.00 88.53           C  
ATOM   1471  CG  GLN B 192       1.474 -28.033  -3.254  1.00 88.53           C  
ATOM   1472  CD  GLN B 192       0.562 -28.321  -2.076  1.00 88.53           C  
ATOM   1473  NE2 GLN B 192       0.566 -27.429  -1.092  1.00 88.53           N  
ATOM   1474  OE1 GLN B 192      -0.143 -29.335  -2.054  1.00 88.53           O  
ATOM   1475  N   LYS B 193       1.796 -30.618  -6.998  1.00 90.41           N  
ATOM   1476  CA  LYS B 193       2.031 -31.851  -7.743  1.00 90.41           C  
ATOM   1477  C   LYS B 193       3.175 -31.683  -8.739  1.00 90.41           C  
ATOM   1478  O   LYS B 193       3.977 -32.600  -8.932  1.00 90.41           O  
ATOM   1479  CB  LYS B 193       0.760 -32.287  -8.474  1.00 90.41           C  
ATOM   1480  CG  LYS B 193      -0.335 -32.809  -7.555  1.00 90.41           C  
ATOM   1481  CD  LYS B 193      -0.027 -34.217  -7.063  1.00 90.41           C  
ATOM   1482  CE  LYS B 193      -1.186 -34.796  -6.263  1.00 90.41           C  
ATOM   1483  NZ  LYS B 193      -0.924 -36.208  -5.853  1.00 90.41           N  
ATOM   1484  N   ILE B 194       3.223 -30.504  -9.336  1.00 91.86           N  
ATOM   1485  CA  ILE B 194       4.289 -30.211 -10.287  1.00 91.86           C  
ATOM   1486  C   ILE B 194       5.628 -30.139  -9.556  1.00 91.86           C  
ATOM   1487  O   ILE B 194       6.624 -30.703 -10.014  1.00 91.86           O  
ATOM   1488  CB  ILE B 194       4.023 -28.893 -11.048  1.00 91.86           C  
ATOM   1489  CG1 ILE B 194       2.836 -29.058 -12.004  1.00 91.86           C  
ATOM   1490  CG2 ILE B 194       5.277 -28.443 -11.804  1.00 91.86           C  
ATOM   1491  CD1 ILE B 194       2.357 -27.755 -12.627  1.00 91.86           C  
ATOM   1492  N   ASP B 195       5.625 -29.542  -8.452  1.00 91.66           N  
ATOM   1493  CA  ASP B 195       6.844 -29.476  -7.650  1.00 91.66           C  
ATOM   1494  C   ASP B 195       7.279 -30.869  -7.199  1.00 91.66           C  
ATOM   1495  O   ASP B 195       8.468 -31.194  -7.232  1.00 91.66           O  
ATOM   1496  CB  ASP B 195       6.638 -28.570  -6.435  1.00 91.66           C  
ATOM   1497  CG  ASP B 195       6.692 -27.092  -6.782  1.00 91.66           C  
ATOM   1498  OD1 ASP B 195       7.265 -26.732  -7.832  1.00 91.66           O  
ATOM   1499  OD2 ASP B 195       6.157 -26.280  -5.996  1.00 91.66           O  
ATOM   1500  N   ASP B 196       6.344 -31.649  -6.791  1.00 91.29           N  
ATOM   1501  CA  ASP B 196       6.653 -33.005  -6.348  1.00 91.29           C  
ATOM   1502  C   ASP B 196       7.209 -33.844  -7.496  1.00 91.29           C  
ATOM   1503  O   ASP B 196       8.106 -34.665  -7.295  1.00 91.29           O  
ATOM   1504  CB  ASP B 196       5.409 -33.675  -5.761  1.00 91.29           C  
ATOM   1505  CG  ASP B 196       5.716 -34.988  -5.063  1.00 91.29           C  
ATOM   1506  OD1 ASP B 196       6.705 -35.058  -4.302  1.00 91.29           O  
ATOM   1507  OD2 ASP B 196       4.963 -35.963  -5.278  1.00 91.29           O  
ATOM   1508  N   LEU B 197       6.730 -33.631  -8.641  1.00 90.30           N  
ATOM   1509  CA  LEU B 197       7.186 -34.364  -9.817  1.00 90.30           C  
ATOM   1510  C   LEU B 197       8.656 -34.075 -10.100  1.00 90.30           C  
ATOM   1511  O   LEU B 197       9.415 -34.981 -10.451  1.00 90.30           O  
ATOM   1512  CB  LEU B 197       6.337 -34.001 -11.038  1.00 90.30           C  
ATOM   1513  CG  LEU B 197       6.594 -34.813 -12.308  1.00 90.30           C  
ATOM   1514  CD1 LEU B 197       6.066 -36.234 -12.144  1.00 90.30           C  
ATOM   1515  CD2 LEU B 197       5.955 -34.135 -13.516  1.00 90.30           C  
ATOM   1516  N   PHE B 198       9.115 -32.822  -9.852  1.00 90.65           N  
ATOM   1517  CA  PHE B 198      10.459 -32.409 -10.234  1.00 90.65           C  
ATOM   1518  C   PHE B 198      11.388 -32.398  -9.025  1.00 90.65           C  
ATOM   1519  O   PHE B 198      12.588 -32.147  -9.158  1.00 90.65           O  
ATOM   1520  CB  PHE B 198      10.433 -31.022 -10.887  1.00 90.65           C  
ATOM   1521  CG  PHE B 198       9.924 -31.029 -12.303  1.00 90.65           C  
ATOM   1522  CD1 PHE B 198      10.749 -31.416 -13.351  1.00 90.65           C  
ATOM   1523  CD2 PHE B 198       8.619 -30.647 -12.586  1.00 90.65           C  
ATOM   1524  CE1 PHE B 198      10.282 -31.423 -14.663  1.00 90.65           C  
ATOM   1525  CE2 PHE B 198       8.145 -30.650 -13.895  1.00 90.65           C  
ATOM   1526  CZ  PHE B 198       8.978 -31.037 -14.932  1.00 90.65           C  
ATOM   1527  N   SER B 199      10.822 -32.619  -7.829  1.00 87.54           N  
ATOM   1528  CA  SER B 199      11.670 -32.698  -6.643  1.00 87.54           C  
ATOM   1529  C   SER B 199      11.643 -34.095  -6.036  1.00 87.54           C  
ATOM   1530  O   SER B 199      12.648 -34.809  -6.063  1.00 87.54           O  
ATOM   1531  CB  SER B 199      11.227 -31.671  -5.599  1.00 87.54           C  
ATOM   1532  OG  SER B 199       9.885 -31.900  -5.205  1.00 87.54           O  
ATOM   1533  N   GLY B 200      10.465 -34.658  -5.661  1.00 86.06           N  
ATOM   1534  CA  GLY B 200      10.337 -35.952  -5.013  1.00 86.06           C  
ATOM   1535  C   GLY B 200      10.236 -37.104  -5.995  1.00 86.06           C  
ATOM   1536  O   GLY B 200      10.662 -38.222  -5.695  1.00 86.06           O  
ATOM   1537  N   LYS B 201       9.681 -36.908  -7.120  1.00 89.19           N  
ATOM   1538  CA  LYS B 201       9.454 -37.974  -8.091  1.00 89.19           C  
ATOM   1539  C   LYS B 201      10.332 -37.789  -9.325  1.00 89.19           C  
ATOM   1540  O   LYS B 201       9.989 -38.257 -10.413  1.00 89.19           O  
ATOM   1541  CB  LYS B 201       7.981 -38.023  -8.499  1.00 89.19           C  
ATOM   1542  CG  LYS B 201       7.038 -38.407  -7.368  1.00 89.19           C  
ATOM   1543  CD  LYS B 201       5.601 -38.541  -7.859  1.00 89.19           C  
ATOM   1544  CE  LYS B 201       4.657 -38.925  -6.728  1.00 89.19           C  
ATOM   1545  NZ  LYS B 201       3.244 -39.032  -7.200  1.00 89.19           N  
ATOM   1546  N   LEU B 202      11.446 -37.174  -9.191  1.00 89.19           N  
ATOM   1547  CA  LEU B 202      12.374 -36.917 -10.287  1.00 89.19           C  
ATOM   1548  C   LEU B 202      12.898 -38.225 -10.871  1.00 89.19           C  
ATOM   1549  O   LEU B 202      13.255 -38.284 -12.050  1.00 89.19           O  
ATOM   1550  CB  LEU B 202      13.543 -36.053  -9.808  1.00 89.19           C  
ATOM   1551  CG  LEU B 202      14.425 -35.443 -10.898  1.00 89.19           C  
ATOM   1552  CD1 LEU B 202      13.634 -34.422 -11.711  1.00 89.19           C  
ATOM   1553  CD2 LEU B 202      15.665 -34.801 -10.286  1.00 89.19           C  
ATOM   1554  N   TYR B 203      12.885 -39.266 -10.073  1.00 89.91           N  
ATOM   1555  CA  TYR B 203      13.367 -40.565 -10.530  1.00 89.91           C  
ATOM   1556  C   TYR B 203      12.496 -41.104 -11.659  1.00 89.91           C  
ATOM   1557  O   TYR B 203      12.995 -41.757 -12.579  1.00 89.91           O  
ATOM   1558  CB  TYR B 203      13.397 -41.565  -9.371  1.00 89.91           C  
ATOM   1559  CG  TYR B 203      12.040 -42.120  -9.013  1.00 89.91           C  
ATOM   1560  CD1 TYR B 203      11.288 -41.563  -7.979  1.00 89.91           C  
ATOM   1561  CD2 TYR B 203      11.505 -43.202  -9.705  1.00 89.91           C  
ATOM   1562  CE1 TYR B 203      10.038 -42.072  -7.644  1.00 89.91           C  
ATOM   1563  CE2 TYR B 203      10.256 -43.718  -9.378  1.00 89.91           C  
ATOM   1564  CZ  TYR B 203       9.530 -43.148  -8.349  1.00 89.91           C  
ATOM   1565  OH  TYR B 203       8.293 -43.656  -8.022  1.00 89.91           O  
ATOM   1566  N   LEU B 204      11.294 -40.782 -11.646  1.00 89.80           N  
ATOM   1567  CA  LEU B 204      10.409 -41.228 -12.716  1.00 89.80           C  
ATOM   1568  C   LEU B 204      10.822 -40.617 -14.052  1.00 89.80           C  
ATOM   1569  O   LEU B 204      10.861 -41.312 -15.071  1.00 89.80           O  
ATOM   1570  CB  LEU B 204       8.957 -40.860 -12.401  1.00 89.80           C  
ATOM   1571  CG  LEU B 204       8.321 -41.574 -11.208  1.00 89.80           C  
ATOM   1572  CD1 LEU B 204       6.921 -41.029 -10.948  1.00 89.80           C  
ATOM   1573  CD2 LEU B 204       8.277 -43.080 -11.449  1.00 89.80           C  
ATOM   1574  N   ILE B 205      11.168 -39.379 -14.028  1.00 88.93           N  
ATOM   1575  CA  ILE B 205      11.639 -38.692 -15.226  1.00 88.93           C  
ATOM   1576  C   ILE B 205      12.991 -39.262 -15.650  1.00 88.93           C  
ATOM   1577  O   ILE B 205      13.245 -39.458 -16.841  1.00 88.93           O  
ATOM   1578  CB  ILE B 205      11.746 -37.168 -14.999  1.00 88.93           C  
ATOM   1579  CG1 ILE B 205      10.371 -36.580 -14.665  1.00 88.93           C  
ATOM   1580  CG2 ILE B 205      12.353 -36.481 -16.227  1.00 88.93           C  
ATOM   1581  CD1 ILE B 205      10.407 -35.112 -14.259  1.00 88.93           C  
ATOM   1582  N   GLY B 206      13.771 -39.540 -14.643  1.00 89.27           N  
ATOM   1583  CA  GLY B 206      15.055 -40.161 -14.926  1.00 89.27           C  
ATOM   1584  C   GLY B 206      14.926 -41.528 -15.573  1.00 89.27           C  
ATOM   1585  O   GLY B 206      15.622 -41.828 -16.544  1.00 89.27           O  
ATOM   1586  N   ILE B 207      13.983 -42.336 -15.098  1.00 91.85           N  
ATOM   1587  CA  ILE B 207      13.755 -43.666 -15.652  1.00 91.85           C  
ATOM   1588  C   ILE B 207      13.270 -43.547 -17.096  1.00 91.85           C  
ATOM   1589  O   ILE B 207      13.759 -44.251 -17.982  1.00 91.85           O  
ATOM   1590  CB  ILE B 207      12.735 -44.462 -14.808  1.00 91.85           C  
ATOM   1591  CG1 ILE B 207      13.348 -44.851 -13.459  1.00 91.85           C  
ATOM   1592  CG2 ILE B 207      12.256 -45.702 -15.570  1.00 91.85           C  
ATOM   1593  CD1 ILE B 207      12.357 -45.477 -12.486  1.00 91.85           C  
ATOM   1594  N   ALA B 208      12.401 -42.648 -17.331  1.00 90.26           N  
ATOM   1595  CA  ALA B 208      11.898 -42.444 -18.687  1.00 90.26           C  
ATOM   1596  C   ALA B 208      13.016 -41.992 -19.624  1.00 90.26           C  
ATOM   1597  O   ALA B 208      13.106 -42.459 -20.762  1.00 90.26           O  
ATOM   1598  CB  ALA B 208      10.764 -41.421 -18.685  1.00 90.26           C  
ATOM   1599  N   ALA B 209      13.848 -41.111 -19.126  1.00 89.78           N  
ATOM   1600  CA  ALA B 209      14.970 -40.619 -19.922  1.00 89.78           C  
ATOM   1601  C   ALA B 209      15.942 -41.747 -20.255  1.00 89.78           C  
ATOM   1602  O   ALA B 209      16.423 -41.846 -21.387  1.00 89.78           O  
ATOM   1603  CB  ALA B 209      15.695 -39.498 -19.184  1.00 89.78           C  
ATOM   1604  N   ILE B 210      16.192 -42.612 -19.343  1.00 91.33           N  
ATOM   1605  CA  ILE B 210      17.110 -43.728 -19.542  1.00 91.33           C  
ATOM   1606  C   ILE B 210      16.507 -44.721 -20.535  1.00 91.33           C  
ATOM   1607  O   ILE B 210      17.208 -45.239 -21.407  1.00 91.33           O  
ATOM   1608  CB  ILE B 210      17.438 -44.436 -18.209  1.00 91.33           C  
ATOM   1609  CG1 ILE B 210      18.313 -43.537 -17.329  1.00 91.33           C  
ATOM   1610  CG2 ILE B 210      18.120 -45.783 -18.465  1.00 91.33           C  
ATOM   1611  CD1 ILE B 210      18.525 -44.069 -15.917  1.00 91.33           C  
ATOM   1612  N   VAL B 211      15.207 -44.972 -20.454  1.00 91.33           N  
ATOM   1613  CA  VAL B 211      14.533 -45.875 -21.382  1.00 91.33           C  
ATOM   1614  C   VAL B 211      14.668 -45.345 -22.808  1.00 91.33           C  
ATOM   1615  O   VAL B 211      15.026 -46.091 -23.723  1.00 91.33           O  
ATOM   1616  CB  VAL B 211      13.043 -46.055 -21.018  1.00 91.33           C  
ATOM   1617  CG1 VAL B 211      12.285 -46.728 -22.161  1.00 91.33           C  
ATOM   1618  CG2 VAL B 211      12.902 -46.864 -19.730  1.00 91.33           C  
ATOM   1619  N   VAL B 212      14.478 -44.064 -22.932  1.00 89.01           N  
ATOM   1620  CA  VAL B 212      14.600 -43.449 -24.250  1.00 89.01           C  
ATOM   1621  C   VAL B 212      16.043 -43.558 -24.740  1.00 89.01           C  
ATOM   1622  O   VAL B 212      16.287 -43.864 -25.909  1.00 89.01           O  
ATOM   1623  CB  VAL B 212      14.155 -41.970 -24.229  1.00 89.01           C  
ATOM   1624  CG1 VAL B 212      14.527 -41.276 -25.540  1.00 89.01           C  
ATOM   1625  CG2 VAL B 212      12.653 -41.870 -23.977  1.00 89.01           C  
ATOM   1626  N   ALA B 213      16.962 -43.417 -23.859  1.00 89.85           N  
ATOM   1627  CA  ALA B 213      18.377 -43.508 -24.211  1.00 89.85           C  
ATOM   1628  C   ALA B 213      18.742 -44.922 -24.651  1.00 89.85           C  
ATOM   1629  O   ALA B 213      19.460 -45.106 -25.637  1.00 89.85           O  
ATOM   1630  CB  ALA B 213      19.247 -43.078 -23.032  1.00 89.85           C  
ATOM   1631  N   VAL B 214      18.236 -45.911 -23.984  1.00 90.78           N  
ATOM   1632  CA  VAL B 214      18.526 -47.307 -24.300  1.00 90.78           C  
ATOM   1633  C   VAL B 214      17.935 -47.662 -25.662  1.00 90.78           C  
ATOM   1634  O   VAL B 214      18.583 -48.328 -26.472  1.00 90.78           O  
ATOM   1635  CB  VAL B 214      17.976 -48.260 -23.216  1.00 90.78           C  
ATOM   1636  CG1 VAL B 214      18.048 -49.712 -23.686  1.00 90.78           C  
ATOM   1637  CG2 VAL B 214      18.746 -48.080 -21.908  1.00 90.78           C  
ATOM   1638  N   ILE B 215      16.754 -47.191 -25.947  1.00 87.01           N  
ATOM   1639  CA  ILE B 215      16.119 -47.442 -27.236  1.00 87.01           C  
ATOM   1640  C   ILE B 215      16.934 -46.785 -28.348  1.00 87.01           C  
ATOM   1641  O   ILE B 215      17.117 -47.368 -29.419  1.00 87.01           O  
ATOM   1642  CB  ILE B 215      14.664 -46.924 -27.260  1.00 87.01           C  
ATOM   1643  CG1 ILE B 215      13.795 -47.728 -26.286  1.00 87.01           C  
ATOM   1644  CG2 ILE B 215      14.093 -46.983 -28.680  1.00 87.01           C  
ATOM   1645  CD1 ILE B 215      12.405 -47.145 -26.071  1.00 87.01           C  
ATOM   1646  N   MET B 216      17.462 -45.621 -28.027  1.00 88.05           N  
ATOM   1647  CA  MET B 216      18.265 -44.914 -29.021  1.00 88.05           C  
ATOM   1648  C   MET B 216      19.561 -45.664 -29.308  1.00 88.05           C  
ATOM   1649  O   MET B 216      19.965 -45.794 -30.466  1.00 88.05           O  
ATOM   1650  CB  MET B 216      18.577 -43.492 -28.549  1.00 88.05           C  
ATOM   1651  CG  MET B 216      17.401 -42.537 -28.662  1.00 88.05           C  
ATOM   1652  SD  MET B 216      17.835 -40.826 -28.160  1.00 88.05           S  
ATOM   1653  CE  MET B 216      16.485 -39.908 -28.954  1.00 88.05           C  
ATOM   1654  N   ILE B 217      20.190 -46.179 -28.325  1.00 88.94           N  
ATOM   1655  CA  ILE B 217      21.435 -46.923 -28.481  1.00 88.94           C  
ATOM   1656  C   ILE B 217      21.171 -48.211 -29.258  1.00 88.94           C  
ATOM   1657  O   ILE B 217      21.941 -48.573 -30.152  1.00 88.94           O  
ATOM   1658  CB  ILE B 217      22.076 -47.245 -27.113  1.00 88.94           C  
ATOM   1659  CG1 ILE B 217      22.563 -45.959 -26.435  1.00 88.94           C  
ATOM   1660  CG2 ILE B 217      23.225 -48.245 -27.276  1.00 88.94           C  
ATOM   1661  CD1 ILE B 217      23.044 -46.156 -25.005  1.00 88.94           C  
ATOM   1662  N   PHE B 218      20.116 -48.812 -28.904  1.00 88.07           N  
ATOM   1663  CA  PHE B 218      19.749 -50.035 -29.608  1.00 88.07           C  
ATOM   1664  C   PHE B 218      19.525 -49.759 -31.091  1.00 88.07           C  
ATOM   1665  O   PHE B 218      19.999 -50.510 -31.946  1.00 88.07           O  
ATOM   1666  CB  PHE B 218      18.489 -50.653 -28.994  1.00 88.07           C  
ATOM   1667  CG  PHE B 218      18.244 -52.077 -29.414  1.00 88.07           C  
ATOM   1668  CD1 PHE B 218      17.316 -52.374 -30.404  1.00 88.07           C  
ATOM   1669  CD2 PHE B 218      18.942 -53.119 -28.818  1.00 88.07           C  
ATOM   1670  CE1 PHE B 218      17.088 -53.692 -30.796  1.00 88.07           C  
ATOM   1671  CE2 PHE B 218      18.720 -54.438 -29.203  1.00 88.07           C  
ATOM   1672  CZ  PHE B 218      17.791 -54.722 -30.191  1.00 88.07           C  
ATOM   1673  N   GLU B 219      18.851 -48.672 -31.377  1.00 85.05           N  
ATOM   1674  CA  GLU B 219      18.604 -48.304 -32.769  1.00 85.05           C  
ATOM   1675  C   GLU B 219      19.906 -47.956 -33.486  1.00 85.05           C  
ATOM   1676  O   GLU B 219      20.072 -48.265 -34.667  1.00 85.05           O  
ATOM   1677  CB  GLU B 219      17.627 -47.130 -32.850  1.00 85.05           C  
ATOM   1678  CG  GLU B 219      16.189 -47.502 -32.519  1.00 85.05           C  
ATOM   1679  CD  GLU B 219      15.226 -46.330 -32.629  1.00 85.05           C  
ATOM   1680  OE1 GLU B 219      14.002 -46.561 -32.752  1.00 85.05           O  
ATOM   1681  OE2 GLU B 219      15.700 -45.172 -32.594  1.00 85.05           O  
ATOM   1682  N   MET B 220      20.814 -47.347 -32.774  1.00 86.21           N  
ATOM   1683  CA  MET B 220      22.115 -47.023 -33.352  1.00 86.21           C  
ATOM   1684  C   MET B 220      22.886 -48.291 -33.701  1.00 86.21           C  
ATOM   1685  O   MET B 220      23.455 -48.397 -34.790  1.00 86.21           O  
ATOM   1686  CB  MET B 220      22.933 -46.163 -32.388  1.00 86.21           C  
ATOM   1687  CG  MET B 220      22.493 -44.709 -32.339  1.00 86.21           C  
ATOM   1688  SD  MET B 220      23.609 -43.670 -31.316  1.00 86.21           S  
ATOM   1689  CE  MET B 220      23.187 -44.282 -29.661  1.00 86.21           C  
ATOM   1690  N   ILE B 221      22.792 -49.267 -32.861  1.00 86.21           N  
ATOM   1691  CA  ILE B 221      23.506 -50.523 -33.071  1.00 86.21           C  
ATOM   1692  C   ILE B 221      22.897 -51.273 -34.254  1.00 86.21           C  
ATOM   1693  O   ILE B 221      23.617 -51.729 -35.144  1.00 86.21           O  
ATOM   1694  CB  ILE B 221      23.478 -51.406 -31.803  1.00 86.21           C  
ATOM   1695  CG1 ILE B 221      24.287 -50.753 -30.678  1.00 86.21           C  
ATOM   1696  CG2 ILE B 221      24.007 -52.811 -32.113  1.00 86.21           C  
ATOM   1697  CD1 ILE B 221      24.162 -51.458 -29.335  1.00 86.21           C  
ATOM   1698  N   LEU B 222      21.589 -51.292 -34.271  1.00 83.48           N  
ATOM   1699  CA  LEU B 222      20.919 -52.015 -35.347  1.00 83.48           C  
ATOM   1700  C   LEU B 222      21.157 -51.335 -36.691  1.00 83.48           C  
ATOM   1701  O   LEU B 222      21.331 -52.008 -37.709  1.00 83.48           O  
ATOM   1702  CB  LEU B 222      19.415 -52.112 -35.070  1.00 83.48           C  
ATOM   1703  CG  LEU B 222      18.994 -53.042 -33.931  1.00 83.48           C  
ATOM   1704  CD1 LEU B 222      17.481 -53.004 -33.748  1.00 83.48           C  
ATOM   1705  CD2 LEU B 222      19.469 -54.465 -34.199  1.00 83.48           C  
ATOM   1706  N   SER B 223      21.132 -50.000 -36.664  1.00 82.53           N  
ATOM   1707  CA  SER B 223      21.384 -49.262 -37.897  1.00 82.53           C  
ATOM   1708  C   SER B 223      22.806 -49.487 -38.397  1.00 82.53           C  
ATOM   1709  O   SER B 223      23.031 -49.638 -39.599  1.00 82.53           O  
ATOM   1710  CB  SER B 223      21.139 -47.767 -37.686  1.00 82.53           C  
ATOM   1711  OG  SER B 223      19.753 -47.494 -37.573  1.00 82.53           O  
ATOM   1712  N   MET B 224      23.747 -49.616 -37.561  1.00 82.48           N  
ATOM   1713  CA  MET B 224      25.137 -49.850 -37.942  1.00 82.48           C  
ATOM   1714  C   MET B 224      25.331 -51.278 -38.443  1.00 82.48           C  
ATOM   1715  O   MET B 224      26.045 -51.505 -39.421  1.00 82.48           O  
ATOM   1716  CB  MET B 224      26.072 -49.577 -36.763  1.00 82.48           C  
ATOM   1717  CG  MET B 224      27.164 -48.565 -37.068  1.00 82.48           C  
ATOM   1718  SD  MET B 224      28.775 -49.019 -36.315  1.00 82.48           S  
ATOM   1719  CE  MET B 224      29.840 -47.745 -37.045  1.00 82.48           C  
ATOM   1720  N   VAL B 225      24.696 -52.240 -37.818  1.00 82.10           N  
ATOM   1721  CA  VAL B 225      24.797 -53.634 -38.236  1.00 82.10           C  
ATOM   1722  C   VAL B 225      24.187 -53.803 -39.625  1.00 82.10           C  
ATOM   1723  O   VAL B 225      24.737 -54.513 -40.470  1.00 82.10           O  
ATOM   1724  CB  VAL B 225      24.103 -54.581 -37.231  1.00 82.10           C  
ATOM   1725  CG1 VAL B 225      24.012 -55.997 -37.796  1.00 82.10           C  
ATOM   1726  CG2 VAL B 225      24.847 -54.581 -35.897  1.00 82.10           C  
ATOM   1727  N   LEU B 226      23.131 -53.121 -39.821  1.00 80.06           N  
ATOM   1728  CA  LEU B 226      22.484 -53.193 -41.127  1.00 80.06           C  
ATOM   1729  C   LEU B 226      23.337 -52.518 -42.195  1.00 80.06           C  
ATOM   1730  O   LEU B 226      23.469 -53.032 -43.307  1.00 80.06           O  
ATOM   1731  CB  LEU B 226      21.098 -52.542 -41.075  1.00 80.06           C  
ATOM   1732  CG  LEU B 226      20.264 -52.621 -42.355  1.00 80.06           C  
ATOM   1733  CD1 LEU B 226      19.952 -54.075 -42.694  1.00 80.06           C  
ATOM   1734  CD2 LEU B 226      18.980 -51.813 -42.207  1.00 80.06           C  
ATOM   1735  N   CYS B 227      23.858 -51.419 -41.837  1.00 79.05           N  
ATOM   1736  CA  CYS B 227      24.723 -50.702 -42.766  1.00 79.05           C  
ATOM   1737  C   CYS B 227      25.930 -51.549 -43.153  1.00 79.05           C  
ATOM   1738  O   CYS B 227      26.284 -51.633 -44.330  1.00 79.05           O  
ATOM   1739  CB  CYS B 227      25.190 -49.382 -42.154  1.00 79.05           C  
ATOM   1740  SG  CYS B 227      25.990 -48.274 -43.335  1.00 79.05           S  
ATOM   1741  N   CYS B 228      26.497 -52.233 -42.218  1.00 77.25           N  
ATOM   1742  CA  CYS B 228      27.662 -53.074 -42.468  1.00 77.25           C  
ATOM   1743  C   CYS B 228      27.277 -54.322 -43.253  1.00 77.25           C  
ATOM   1744  O   CYS B 228      28.035 -54.780 -44.109  1.00 77.25           O  
ATOM   1745  CB  CYS B 228      28.326 -53.475 -41.150  1.00 77.25           C  
ATOM   1746  SG  CYS B 228      29.149 -52.107 -40.304  1.00 77.25           S  
ATOM   1747  N   GLY B 229      26.150 -54.786 -42.934  1.00 76.72           N  
ATOM   1748  CA  GLY B 229      25.673 -55.942 -43.677  1.00 76.72           C  
ATOM   1749  C   GLY B 229      25.427 -55.648 -45.144  1.00 76.72           C  
ATOM   1750  O   GLY B 229      25.763 -56.460 -46.010  1.00 76.72           O  
ATOM   1751  N   ILE B 230      24.918 -54.516 -45.426  1.00 76.09           N  
ATOM   1752  CA  ILE B 230      24.657 -54.107 -46.801  1.00 76.09           C  
ATOM   1753  C   ILE B 230      25.978 -53.856 -47.525  1.00 76.09           C  
ATOM   1754  O   ILE B 230      26.136 -54.228 -48.690  1.00 76.09           O  
ATOM   1755  CB  ILE B 230      23.767 -52.844 -46.857  1.00 76.09           C  
ATOM   1756  CG1 ILE B 230      22.381 -53.142 -46.275  1.00 76.09           C  
ATOM   1757  CG2 ILE B 230      23.659 -52.323 -48.293  1.00 76.09           C  
ATOM   1758  CD1 ILE B 230      21.539 -51.900 -46.017  1.00 76.09           C  
ATOM   1759  N   ARG B 231      26.894 -53.275 -46.827  1.00 73.75           N  
ATOM   1760  CA  ARG B 231      28.190 -52.982 -47.431  1.00 73.75           C  
ATOM   1761  C   ARG B 231      28.936 -54.266 -47.778  1.00 73.75           C  
ATOM   1762  O   ARG B 231      29.561 -54.361 -48.836  1.00 73.75           O  
ATOM   1763  CB  ARG B 231      29.038 -52.120 -46.493  1.00 73.75           C  
ATOM   1764  CG  ARG B 231      30.284 -51.543 -47.144  1.00 73.75           C  
ATOM   1765  CD  ARG B 231      31.043 -50.625 -46.196  1.00 73.75           C  
ATOM   1766  NE  ARG B 231      32.015 -51.362 -45.395  1.00 73.75           N  
ATOM   1767  CZ  ARG B 231      32.762 -50.830 -44.432  1.00 73.75           C  
ATOM   1768  NH1 ARG B 231      32.662 -49.542 -44.129  1.00 73.75           N  
ATOM   1769  NH2 ARG B 231      33.616 -51.593 -43.764  1.00 73.75           N  
ATOM   1770  N   ASN B 232      28.803 -55.165 -46.823  1.00 71.44           N  
ATOM   1771  CA  ASN B 232      29.504 -56.426 -47.044  1.00 71.44           C  
ATOM   1772  C   ASN B 232      28.841 -57.251 -48.143  1.00 71.44           C  
ATOM   1773  O   ASN B 232      29.507 -58.028 -48.829  1.00 71.44           O  
ATOM   1774  CB  ASN B 232      29.579 -57.233 -45.747  1.00 71.44           C  
ATOM   1775  CG  ASN B 232      30.837 -56.943 -44.951  1.00 71.44           C  
ATOM   1776  ND2 ASN B 232      30.899 -57.461 -43.730  1.00 71.44           N  
ATOM   1777  OD1 ASN B 232      31.746 -56.260 -45.430  1.00 71.44           O  
ATOM   1778  N   SER B 233      27.572 -57.097 -48.189  1.00 64.41           N  
ATOM   1779  CA  SER B 233      26.903 -57.852 -49.243  1.00 64.41           C  
ATOM   1780  C   SER B 233      27.174 -57.246 -50.616  1.00 64.41           C  
ATOM   1781  O   SER B 233      27.089 -57.936 -51.633  1.00 64.41           O  
ATOM   1782  CB  SER B 233      25.395 -57.906 -48.989  1.00 64.41           C  
ATOM   1783  OG  SER B 233      24.823 -56.613 -49.083  1.00 64.41           O  
ATOM   1784  N   SER B 234      27.319 -55.913 -50.607  1.00 56.98           N  
ATOM   1785  CA  SER B 234      27.598 -55.305 -51.904  1.00 56.98           C  
ATOM   1786  C   SER B 234      29.011 -55.631 -52.375  1.00 56.98           C  
ATOM   1787  O   SER B 234      29.312 -55.530 -53.567  1.00 56.98           O  
ATOM   1788  CB  SER B 234      27.412 -53.788 -51.836  1.00 56.98           C  
ATOM   1789  OG  SER B 234      28.634 -53.146 -51.515  1.00 56.98           O  
ATOM   1790  N   VAL B 235      29.913 -55.812 -51.480  1.00 51.95           N  
ATOM   1791  CA  VAL B 235      31.271 -56.114 -51.921  1.00 51.95           C  
ATOM   1792  C   VAL B 235      31.345 -57.557 -52.415  1.00 51.95           C  
ATOM   1793  O   VAL B 235      32.102 -57.865 -53.338  1.00 51.95           O  
ATOM   1794  CB  VAL B 235      32.299 -55.885 -50.790  1.00 51.95           C  
ATOM   1795  CG1 VAL B 235      33.702 -56.280 -51.248  1.00 51.95           C  
ATOM   1796  CG2 VAL B 235      32.273 -54.427 -50.333  1.00 51.95           C  
ATOM   1797  N   TYR B 236      30.563 -58.463 -51.871  1.00 39.84           N  
ATOM   1798  CA  TYR B 236      30.663 -59.783 -52.482  1.00 39.84           C  
ATOM   1799  C   TYR B 236      29.684 -59.924 -53.640  1.00 39.84           C  
ATOM   1800  O   TYR B 236      28.589 -59.356 -53.608  1.00 39.84           O  
ATOM   1801  CB  TYR B 236      30.404 -60.878 -51.442  1.00 39.84           C  
ATOM   1802  CG  TYR B 236      31.532 -61.058 -50.456  1.00 39.84           C  
ATOM   1803  CD1 TYR B 236      32.680 -61.767 -50.802  1.00 39.84           C  
ATOM   1804  CD2 TYR B 236      31.452 -60.521 -49.175  1.00 39.84           C  
ATOM   1805  CE1 TYR B 236      33.722 -61.937 -49.895  1.00 39.84           C  
ATOM   1806  CE2 TYR B 236      32.487 -60.684 -48.261  1.00 39.84           C  
ATOM   1807  CZ  TYR B 236      33.616 -61.393 -48.629  1.00 39.84           C  
ATOM   1808  OH  TYR B 236      34.644 -61.558 -47.728  1.00 39.84           O  
TER   
ATOM   1809  N   CYS C   1      -1.389  -9.979   2.008  1.00 90.92           N  
ATOM   1810  CA  CYS C   1      -0.934  -8.975   2.963  1.00 90.92           C  
ATOM   1811  C   CYS C   1      -1.858  -8.917   4.174  1.00 90.92           C  
ATOM   1812  O   CYS C   1      -1.487  -8.375   5.217  1.00 90.92           O  
ATOM   1813  CB  CYS C   1      -0.857  -7.600   2.302  1.00 90.92           C  
ATOM   1814  SG  CYS C   1       0.657  -7.333   1.352  1.00 90.92           S  
ATOM   1815  N   VAL C   2      -3.052  -9.514   4.083  1.00 95.11           N  
ATOM   1816  CA  VAL C   2      -4.070  -9.345   5.115  1.00 95.11           C  
ATOM   1817  C   VAL C   2      -3.667 -10.119   6.369  1.00 95.11           C  
ATOM   1818  O   VAL C   2      -4.087  -9.779   7.478  1.00 95.11           O  
ATOM   1819  CB  VAL C   2      -5.458  -9.813   4.624  1.00 95.11           C  
ATOM   1820  CG1 VAL C   2      -6.030  -8.827   3.607  1.00 95.11           C  
ATOM   1821  CG2 VAL C   2      -5.367 -11.213   4.021  1.00 95.11           C  
ATOM   1822  N   ILE C   3      -2.804 -11.093   6.217  1.00 95.23           N  
ATOM   1823  CA  ILE C   3      -2.363 -11.911   7.342  1.00 95.23           C  
ATOM   1824  C   ILE C   3      -1.476 -11.081   8.268  1.00 95.23           C  
ATOM   1825  O   ILE C   3      -1.219 -11.474   9.408  1.00 95.23           O  
ATOM   1826  CB  ILE C   3      -1.607 -13.171   6.862  1.00 95.23           C  
ATOM   1827  CG1 ILE C   3      -1.589 -14.235   7.965  1.00 95.23           C  
ATOM   1828  CG2 ILE C   3      -0.184 -12.812   6.425  1.00 95.23           C  
ATOM   1829  CD1 ILE C   3      -1.762 -15.659   7.454  1.00 95.23           C  
ATOM   1830  N   CYS C   4      -0.994 -10.010   7.795  1.00 96.18           N  
ATOM   1831  CA  CYS C   4      -0.156  -9.117   8.588  1.00 96.18           C  
ATOM   1832  C   CYS C   4      -0.985  -8.374   9.629  1.00 96.18           C  
ATOM   1833  O   CYS C   4      -0.432  -7.757  10.542  1.00 96.18           O  
ATOM   1834  CB  CYS C   4       0.563  -8.115   7.684  1.00 96.18           C  
ATOM   1835  SG  CYS C   4       1.706  -8.880   6.514  1.00 96.18           S  
ATOM   1836  N   ASP C   5      -2.239  -8.324   9.569  1.00 96.00           N  
ATOM   1837  CA  ASP C   5      -3.144  -7.768  10.570  1.00 96.00           C  
ATOM   1838  C   ASP C   5      -3.396  -8.767  11.697  1.00 96.00           C  
ATOM   1839  O   ASP C   5      -3.908  -9.864  11.459  1.00 96.00           O  
ATOM   1840  CB  ASP C   5      -4.470  -7.357   9.926  1.00 96.00           C  
ATOM   1841  CG  ASP C   5      -5.342  -6.520  10.847  1.00 96.00           C  
ATOM   1842  OD1 ASP C   5      -5.228  -6.656  12.083  1.00 96.00           O  
ATOM   1843  OD2 ASP C   5      -6.152  -5.721  10.330  1.00 96.00           O  
ATOM   1844  N   PRO C   6      -3.084  -8.390  12.904  1.00 95.27           N  
ATOM   1845  CA  PRO C   6      -3.287  -9.298  14.034  1.00 95.27           C  
ATOM   1846  C   PRO C   6      -4.742  -9.740  14.183  1.00 95.27           C  
ATOM   1847  O   PRO C   6      -5.010 -10.844  14.664  1.00 95.27           O  
ATOM   1848  CB  PRO C   6      -2.844  -8.467  15.241  1.00 95.27           C  
ATOM   1849  CG  PRO C   6      -1.950  -7.414  14.670  1.00 95.27           C  
ATOM   1850  CD  PRO C   6      -2.388  -7.127  13.263  1.00 95.27           C  
ATOM   1851  N   SER C   7      -5.681  -8.899  13.851  1.00 96.59           N  
ATOM   1852  CA  SER C   7      -7.094  -9.249  13.949  1.00 96.59           C  
ATOM   1853  C   SER C   7      -7.434 -10.437  13.053  1.00 96.59           C  
ATOM   1854  O   SER C   7      -8.266 -11.273  13.412  1.00 96.59           O  
ATOM   1855  CB  SER C   7      -7.971  -8.052  13.575  1.00 96.59           C  
ATOM   1856  OG  SER C   7      -7.720  -6.957  14.439  1.00 96.59           O  
ATOM   1857  N   VAL C   8      -6.794 -10.503  11.925  1.00 96.84           N  
ATOM   1858  CA  VAL C   8      -7.027 -11.604  10.996  1.00 96.84           C  
ATOM   1859  C   VAL C   8      -6.461 -12.898  11.577  1.00 96.84           C  
ATOM   1860  O   VAL C   8      -7.117 -13.942  11.537  1.00 96.84           O  
ATOM   1861  CB  VAL C   8      -6.400 -11.322   9.612  1.00 96.84           C  
ATOM   1862  CG1 VAL C   8      -6.484 -12.558   8.719  1.00 96.84           C  
ATOM   1863  CG2 VAL C   8      -7.088 -10.131   8.948  1.00 96.84           C  
ATOM   1864  N   VAL C   9      -5.304 -12.847  12.151  1.00 96.03           N  
ATOM   1865  CA  VAL C   9      -4.669 -14.008  12.763  1.00 96.03           C  
ATOM   1866  C   VAL C   9      -5.534 -14.526  13.910  1.00 96.03           C  
ATOM   1867  O   VAL C   9      -5.750 -15.734  14.036  1.00 96.03           O  
ATOM   1868  CB  VAL C   9      -3.249 -13.674  13.275  1.00 96.03           C  
ATOM   1869  CG1 VAL C   9      -2.634 -14.879  13.985  1.00 96.03           C  
ATOM   1870  CG2 VAL C   9      -2.360 -13.219  12.120  1.00 96.03           C  
ATOM   1871  N   LEU C  10      -6.041 -13.595  14.687  1.00 95.59           N  
ATOM   1872  CA  LEU C  10      -6.899 -13.964  15.808  1.00 95.59           C  
ATOM   1873  C   LEU C  10      -8.192 -14.604  15.315  1.00 95.59           C  
ATOM   1874  O   LEU C  10      -8.674 -15.572  15.907  1.00 95.59           O  
ATOM   1875  CB  LEU C  10      -7.219 -12.735  16.664  1.00 95.59           C  
ATOM   1876  CG  LEU C  10      -6.088 -12.212  17.550  1.00 95.59           C  
ATOM   1877  CD1 LEU C  10      -6.488 -10.890  18.196  1.00 95.59           C  
ATOM   1878  CD2 LEU C  10      -5.720 -13.242  18.612  1.00 95.59           C  
ATOM   1879  N   ALA C  11      -8.768 -14.063  14.264  1.00 95.99           N  
ATOM   1880  CA  ALA C  11      -9.999 -14.614  13.705  1.00 95.99           C  
ATOM   1881  C   ALA C  11      -9.778 -16.033  13.184  1.00 95.99           C  
ATOM   1882  O   ALA C  11     -10.648 -16.895  13.323  1.00 95.99           O  
ATOM   1883  CB  ALA C  11     -10.524 -13.718  12.586  1.00 95.99           C  
ATOM   1884  N   LEU C  12      -8.609 -16.282  12.589  1.00 95.87           N  
ATOM   1885  CA  LEU C  12      -8.290 -17.614  12.089  1.00 95.87           C  
ATOM   1886  C   LEU C  12      -8.111 -18.599  13.240  1.00 95.87           C  
ATOM   1887  O   LEU C  12      -8.542 -19.751  13.150  1.00 95.87           O  
ATOM   1888  CB  LEU C  12      -7.021 -17.576  11.232  1.00 95.87           C  
ATOM   1889  CG  LEU C  12      -7.118 -16.811   9.912  1.00 95.87           C  
ATOM   1890  CD1 LEU C  12      -5.792 -16.881   9.161  1.00 95.87           C  
ATOM   1891  CD2 LEU C  12      -8.252 -17.362   9.055  1.00 95.87           C  
ATOM   1892  N   LYS C  13      -7.550 -18.153  14.347  1.00 95.28           N  
ATOM   1893  CA  LYS C  13      -7.413 -18.991  15.534  1.00 95.28           C  
ATOM   1894  C   LYS C  13      -8.777 -19.319  16.135  1.00 95.28           C  
ATOM   1895  O   LYS C  13      -9.023 -20.454  16.548  1.00 95.28           O  
ATOM   1896  CB  LYS C  13      -6.531 -18.305  16.579  1.00 95.28           C  
ATOM   1897  CG  LYS C  13      -5.051 -18.296  16.228  1.00 95.28           C  
ATOM   1898  CD  LYS C  13      -4.214 -17.694  17.350  1.00 95.28           C  
ATOM   1899  CE  LYS C  13      -2.739 -17.636  16.979  1.00 95.28           C  
ATOM   1900  NZ  LYS C  13      -1.919 -17.015  18.063  1.00 95.28           N  
ATOM   1901  N   SER C  14      -9.579 -18.319  16.181  1.00 95.49           N  
ATOM   1902  CA  SER C  14     -10.930 -18.529  16.692  1.00 95.49           C  
ATOM   1903  C   SER C  14     -11.716 -19.486  15.802  1.00 95.49           C  
ATOM   1904  O   SER C  14     -12.498 -20.301  16.296  1.00 95.49           O  
ATOM   1905  CB  SER C  14     -11.673 -17.197  16.803  1.00 95.49           C  
ATOM   1906  OG  SER C  14     -13.008 -17.400  17.236  1.00 95.49           O  
ATOM   1907  N   LEU C  15     -11.553 -19.367  14.512  1.00 96.06           N  
ATOM   1908  CA  LEU C  15     -12.184 -20.290  13.575  1.00 96.06           C  
ATOM   1909  C   LEU C  15     -11.782 -21.730  13.874  1.00 96.06           C  
ATOM   1910  O   LEU C  15     -12.630 -22.625  13.893  1.00 96.06           O  
ATOM   1911  CB  LEU C  15     -11.810 -19.932  12.135  1.00 96.06           C  
ATOM   1912  CG  LEU C  15     -12.454 -20.779  11.035  1.00 96.06           C  
ATOM   1913  CD1 LEU C  15     -13.953 -20.507  10.967  1.00 96.06           C  
ATOM   1914  CD2 LEU C  15     -11.793 -20.501   9.690  1.00 96.06           C  
ATOM   1915  N   GLU C  16     -10.558 -21.931  14.180  1.00 95.60           N  
ATOM   1916  CA  GLU C  16     -10.020 -23.260  14.452  1.00 95.60           C  
ATOM   1917  C   GLU C  16     -10.492 -23.780  15.807  1.00 95.60           C  
ATOM   1918  O   GLU C  16     -10.997 -24.900  15.906  1.00 95.60           O  
ATOM   1919  CB  GLU C  16      -8.490 -23.242  14.401  1.00 95.60           C  
ATOM   1920  CG  GLU C  16      -7.850 -24.595  14.678  1.00 95.60           C  
ATOM   1921  CD  GLU C  16      -6.329 -24.549  14.689  1.00 95.60           C  
ATOM   1922  OE1 GLU C  16      -5.690 -25.624  14.707  1.00 95.60           O  
ATOM   1923  OE2 GLU C  16      -5.775 -23.427  14.684  1.00 95.60           O  
ATOM   1924  N   LYS C  17     -10.446 -22.972  16.890  1.00 94.77           N  
ATOM   1925  CA  LYS C  17     -10.676 -23.406  18.265  1.00 94.77           C  
ATOM   1926  C   LYS C  17     -12.163 -23.383  18.606  1.00 94.77           C  
ATOM   1927  O   LYS C  17     -12.660 -24.273  19.300  1.00 94.77           O  
ATOM   1928  CB  LYS C  17      -9.900 -22.522  19.243  1.00 94.77           C  
ATOM   1929  CG  LYS C  17      -8.388 -22.626  19.105  1.00 94.77           C  
ATOM   1930  CD  LYS C  17      -7.877 -23.989  19.556  1.00 94.77           C  
ATOM   1931  CE  LYS C  17      -6.361 -24.077  19.461  1.00 94.77           C  
ATOM   1932  NZ  LYS C  17      -5.867 -25.457  19.751  1.00 94.77           N  
ATOM   1933  N   ASP C  18     -12.845 -22.427  18.042  1.00 94.94           N  
ATOM   1934  CA  ASP C  18     -14.213 -22.204  18.502  1.00 94.94           C  
ATOM   1935  C   ASP C  18     -15.226 -22.699  17.472  1.00 94.94           C  
ATOM   1936  O   ASP C  18     -16.222 -23.330  17.827  1.00 94.94           O  
ATOM   1937  CB  ASP C  18     -14.445 -20.722  18.799  1.00 94.94           C  
ATOM   1938  CG  ASP C  18     -13.519 -20.179  19.873  1.00 94.94           C  
ATOM   1939  OD1 ASP C  18     -13.156 -20.933  20.801  1.00 94.94           O  
ATOM   1940  OD2 ASP C  18     -13.152 -18.987  19.792  1.00 94.94           O  
ATOM   1941  N   TYR C  19     -14.988 -22.540  16.217  1.00 95.10           N  
ATOM   1942  CA  TYR C  19     -16.014 -22.800  15.213  1.00 95.10           C  
ATOM   1943  C   TYR C  19     -15.864 -24.200  14.631  1.00 95.10           C  
ATOM   1944  O   TYR C  19     -16.846 -24.934  14.502  1.00 95.10           O  
ATOM   1945  CB  TYR C  19     -15.947 -21.758  14.093  1.00 95.10           C  
ATOM   1946  CG  TYR C  19     -17.182 -21.717  13.227  1.00 95.10           C  
ATOM   1947  CD1 TYR C  19     -17.207 -22.344  11.983  1.00 95.10           C  
ATOM   1948  CD2 TYR C  19     -18.328 -21.051  13.651  1.00 95.10           C  
ATOM   1949  CE1 TYR C  19     -18.342 -22.307  11.181  1.00 95.10           C  
ATOM   1950  CE2 TYR C  19     -19.469 -21.007  12.856  1.00 95.10           C  
ATOM   1951  CZ  TYR C  19     -19.466 -21.637  11.625  1.00 95.10           C  
ATOM   1952  OH  TYR C  19     -20.594 -21.598  10.836  1.00 95.10           O  
ATOM   1953  N   LEU C  20     -14.725 -24.672  14.349  1.00 94.05           N  
ATOM   1954  CA  LEU C  20     -14.492 -25.919  13.629  1.00 94.05           C  
ATOM   1955  C   LEU C  20     -14.991 -27.114  14.433  1.00 94.05           C  
ATOM   1956  O   LEU C  20     -15.628 -28.016  13.883  1.00 94.05           O  
ATOM   1957  CB  LEU C  20     -13.002 -26.086  13.314  1.00 94.05           C  
ATOM   1958  CG  LEU C  20     -12.447 -25.223  12.181  1.00 94.05           C  
ATOM   1959  CD1 LEU C  20     -11.037 -25.672  11.815  1.00 94.05           C  
ATOM   1960  CD2 LEU C  20     -13.365 -25.282  10.965  1.00 94.05           C  
ATOM   1961  N   PRO C  21     -14.705 -27.269  15.782  1.00 93.72           N  
ATOM   1962  CA  PRO C  21     -15.122 -28.453  16.535  1.00 93.72           C  
ATOM   1963  C   PRO C  21     -16.623 -28.712  16.444  1.00 93.72           C  
ATOM   1964  O   PRO C  21     -17.052 -29.868  16.394  1.00 93.72           O  
ATOM   1965  CB  PRO C  21     -14.712 -28.119  17.971  1.00 93.72           C  
ATOM   1966  CG  PRO C  21     -13.539 -27.202  17.831  1.00 93.72           C  
ATOM   1967  CD  PRO C  21     -13.761 -26.325  16.633  1.00 93.72           C  
ATOM   1968  N   GLY C  22     -17.469 -27.751  16.181  1.00 93.53           N  
ATOM   1969  CA  GLY C  22     -18.909 -27.936  16.113  1.00 93.53           C  
ATOM   1970  C   GLY C  22     -19.447 -27.913  14.695  1.00 93.53           C  
ATOM   1971  O   GLY C  22     -20.636 -28.150  14.472  1.00 93.53           O  
ATOM   1972  N   HIS C  23     -18.571 -27.754  13.710  1.00 93.97           N  
ATOM   1973  CA  HIS C  23     -19.121 -27.504  12.382  1.00 93.97           C  
ATOM   1974  C   HIS C  23     -18.405 -28.336  11.323  1.00 93.97           C  
ATOM   1975  O   HIS C  23     -18.783 -28.314  10.150  1.00 93.97           O  
ATOM   1976  CB  HIS C  23     -19.026 -26.017  12.034  1.00 93.97           C  
ATOM   1977  CG  HIS C  23     -19.877 -25.143  12.899  1.00 93.97           C  
ATOM   1978  CD2 HIS C  23     -21.052 -24.518  12.647  1.00 93.97           C  
ATOM   1979  ND1 HIS C  23     -19.541 -24.826  14.197  1.00 93.97           N  
ATOM   1980  CE1 HIS C  23     -20.475 -24.041  14.708  1.00 93.97           C  
ATOM   1981  NE2 HIS C  23     -21.403 -23.839  13.788  1.00 93.97           N  
ATOM   1982  N   LEU C  24     -17.363 -29.078  11.702  1.00 90.55           N  
ATOM   1983  CA  LEU C  24     -16.615 -29.951  10.805  1.00 90.55           C  
ATOM   1984  C   LEU C  24     -16.041 -31.144  11.561  1.00 90.55           C  
ATOM   1985  O   LEU C  24     -15.768 -31.052  12.761  1.00 90.55           O  
ATOM   1986  CB  LEU C  24     -15.487 -29.174  10.120  1.00 90.55           C  
ATOM   1987  CG  LEU C  24     -14.854 -29.838   8.895  1.00 90.55           C  
ATOM   1988  CD1 LEU C  24     -15.856 -29.894   7.746  1.00 90.55           C  
ATOM   1989  CD2 LEU C  24     -13.593 -29.092   8.475  1.00 90.55           C  
ATOM   1990  N   ASP C  25     -15.930 -32.245  10.895  1.00 90.40           N  
ATOM   1991  CA  ASP C  25     -15.364 -33.453  11.486  1.00 90.40           C  
ATOM   1992  C   ASP C  25     -13.917 -33.225  11.921  1.00 90.40           C  
ATOM   1993  O   ASP C  25     -13.154 -32.551  11.226  1.00 90.40           O  
ATOM   1994  CB  ASP C  25     -15.439 -34.620  10.499  1.00 90.40           C  
ATOM   1995  CG  ASP C  25     -16.848 -35.159  10.324  1.00 90.40           C  
ATOM   1996  OD1 ASP C  25     -17.694 -34.958  11.222  1.00 90.40           O  
ATOM   1997  OD2 ASP C  25     -17.113 -35.792   9.280  1.00 90.40           O  
ATOM   1998  N   ALA C  26     -13.492 -33.728  13.054  1.00 90.30           N  
ATOM   1999  CA  ALA C  26     -12.185 -33.519  13.670  1.00 90.30           C  
ATOM   2000  C   ALA C  26     -11.062 -33.987  12.749  1.00 90.30           C  
ATOM   2001  O   ALA C  26      -9.969 -33.416  12.753  1.00 90.30           O  
ATOM   2002  CB  ALA C  26     -12.107 -34.246  15.011  1.00 90.30           C  
ATOM   2003  N   LYS C  27     -11.388 -34.942  11.917  1.00 86.82           N  
ATOM   2004  CA  LYS C  27     -10.360 -35.505  11.047  1.00 86.82           C  
ATOM   2005  C   LYS C  27      -9.924 -34.498   9.986  1.00 86.82           C  
ATOM   2006  O   LYS C  27      -8.822 -34.597   9.445  1.00 86.82           O  
ATOM   2007  CB  LYS C  27     -10.865 -36.784  10.378  1.00 86.82           C  
ATOM   2008  CG  LYS C  27     -12.110 -36.587   9.524  1.00 86.82           C  
ATOM   2009  CD  LYS C  27     -12.596 -37.903   8.932  1.00 86.82           C  
ATOM   2010  CE  LYS C  27     -13.846 -37.709   8.086  1.00 86.82           C  
ATOM   2011  NZ  LYS C  27     -14.293 -38.986   7.454  1.00 86.82           N  
ATOM   2012  N   HIS C  28     -10.785 -33.513   9.720  1.00 85.56           N  
ATOM   2013  CA  HIS C  28     -10.518 -32.565   8.644  1.00 85.56           C  
ATOM   2014  C   HIS C  28     -10.023 -31.233   9.195  1.00 85.56           C  
ATOM   2015  O   HIS C  28      -9.690 -30.324   8.429  1.00 85.56           O  
ATOM   2016  CB  HIS C  28     -11.772 -32.350   7.796  1.00 85.56           C  
ATOM   2017  CG  HIS C  28     -12.236 -33.581   7.086  1.00 85.56           C  
ATOM   2018  CD2 HIS C  28     -13.417 -34.240   7.127  1.00 85.56           C  
ATOM   2019  ND1 HIS C  28     -11.434 -34.280   6.207  1.00 85.56           N  
ATOM   2020  CE1 HIS C  28     -12.107 -35.317   5.738  1.00 85.56           C  
ATOM   2021  NE2 HIS C  28     -13.314 -35.316   6.280  1.00 85.56           N  
ATOM   2022  N   HIS C  29      -9.925 -31.118  10.527  1.00 89.23           N  
ATOM   2023  CA  HIS C  29      -9.621 -29.828  11.136  1.00 89.23           C  
ATOM   2024  C   HIS C  29      -8.239 -29.334  10.720  1.00 89.23           C  
ATOM   2025  O   HIS C  29      -8.093 -28.201  10.256  1.00 89.23           O  
ATOM   2026  CB  HIS C  29      -9.709 -29.920  12.661  1.00 89.23           C  
ATOM   2027  CG  HIS C  29     -11.110 -29.996  13.177  1.00 89.23           C  
ATOM   2028  CD2 HIS C  29     -12.285 -30.195  12.534  1.00 89.23           C  
ATOM   2029  ND1 HIS C  29     -11.419 -29.855  14.513  1.00 89.23           N  
ATOM   2030  CE1 HIS C  29     -12.728 -29.966  14.670  1.00 89.23           C  
ATOM   2031  NE2 HIS C  29     -13.277 -30.173  13.485  1.00 89.23           N  
ATOM   2032  N   LYS C  30      -7.248 -30.193  10.855  1.00 88.00           N  
ATOM   2033  CA  LYS C  30      -5.871 -29.803  10.564  1.00 88.00           C  
ATOM   2034  C   LYS C  30      -5.692 -29.483   9.082  1.00 88.00           C  
ATOM   2035  O   LYS C  30      -5.121 -28.449   8.730  1.00 88.00           O  
ATOM   2036  CB  LYS C  30      -4.901 -30.909  10.980  1.00 88.00           C  
ATOM   2037  CG  LYS C  30      -3.434 -30.512  10.894  1.00 88.00           C  
ATOM   2038  CD  LYS C  30      -2.521 -31.636  11.366  1.00 88.00           C  
ATOM   2039  CE  LYS C  30      -1.052 -31.259  11.229  1.00 88.00           C  
ATOM   2040  NZ  LYS C  30      -0.153 -32.378  11.639  1.00 88.00           N  
ATOM   2041  N   ALA C  31      -6.207 -30.320   8.237  1.00 82.82           N  
ATOM   2042  CA  ALA C  31      -6.091 -30.116   6.796  1.00 82.82           C  
ATOM   2043  C   ALA C  31      -6.824 -28.851   6.361  1.00 82.82           C  
ATOM   2044  O   ALA C  31      -6.329 -28.099   5.517  1.00 82.82           O  
ATOM   2045  CB  ALA C  31      -6.635 -31.328   6.042  1.00 82.82           C  
ATOM   2046  N   MET C  32      -7.979 -28.610   6.938  1.00 86.41           N  
ATOM   2047  CA  MET C  32      -8.779 -27.433   6.615  1.00 86.41           C  
ATOM   2048  C   MET C  32      -8.038 -26.152   6.985  1.00 86.41           C  
ATOM   2049  O   MET C  32      -7.939 -25.230   6.172  1.00 86.41           O  
ATOM   2050  CB  MET C  32     -10.126 -27.484   7.336  1.00 86.41           C  
ATOM   2051  CG  MET C  32     -11.040 -26.313   7.013  1.00 86.41           C  
ATOM   2052  SD  MET C  32     -12.798 -26.665   7.398  1.00 86.41           S  
ATOM   2053  CE  MET C  32     -13.576 -25.158   6.755  1.00 86.41           C  
ATOM   2054  N   MET C  33      -7.518 -26.173   8.163  1.00 91.11           N  
ATOM   2055  CA  MET C  33      -6.851 -24.966   8.641  1.00 91.11           C  
ATOM   2056  C   MET C  33      -5.582 -24.691   7.841  1.00 91.11           C  
ATOM   2057  O   MET C  33      -5.244 -23.535   7.581  1.00 91.11           O  
ATOM   2058  CB  MET C  33      -6.516 -25.088  10.128  1.00 91.11           C  
ATOM   2059  CG  MET C  33      -7.725 -24.965  11.041  1.00 91.11           C  
ATOM   2060  SD  MET C  33      -8.736 -23.479  10.673  1.00 91.11           S  
ATOM   2061  CE  MET C  33      -7.491 -22.179  10.908  1.00 91.11           C  
ATOM   2062  N   GLU C  34      -4.852 -25.693   7.508  1.00 87.30           N  
ATOM   2063  CA  GLU C  34      -3.673 -25.520   6.665  1.00 87.30           C  
ATOM   2064  C   GLU C  34      -4.038 -24.878   5.330  1.00 87.30           C  
ATOM   2065  O   GLU C  34      -3.342 -23.977   4.857  1.00 87.30           O  
ATOM   2066  CB  GLU C  34      -2.978 -26.864   6.430  1.00 87.30           C  
ATOM   2067  CG  GLU C  34      -2.169 -27.354   7.622  1.00 87.30           C  
ATOM   2068  CD  GLU C  34      -1.561 -28.731   7.408  1.00 87.30           C  
ATOM   2069  OE1 GLU C  34      -0.857 -29.232   8.315  1.00 87.30           O  
ATOM   2070  OE2 GLU C  34      -1.788 -29.315   6.324  1.00 87.30           O  
ATOM   2071  N   ARG C  35      -5.129 -25.285   4.801  1.00 84.24           N  
ATOM   2072  CA  ARG C  35      -5.572 -24.758   3.514  1.00 84.24           C  
ATOM   2073  C   ARG C  35      -6.070 -23.324   3.652  1.00 84.24           C  
ATOM   2074  O   ARG C  35      -5.824 -22.490   2.779  1.00 84.24           O  
ATOM   2075  CB  ARG C  35      -6.673 -25.641   2.923  1.00 84.24           C  
ATOM   2076  CG  ARG C  35      -6.169 -26.963   2.364  1.00 84.24           C  
ATOM   2077  CD  ARG C  35      -7.292 -27.771   1.728  1.00 84.24           C  
ATOM   2078  NE  ARG C  35      -6.791 -28.995   1.110  1.00 84.24           N  
ATOM   2079  CZ  ARG C  35      -7.556 -30.001   0.693  1.00 84.24           C  
ATOM   2080  NH1 ARG C  35      -8.876 -29.948   0.822  1.00 84.24           N  
ATOM   2081  NH2 ARG C  35      -6.995 -31.069   0.143  1.00 84.24           N  
ATOM   2082  N   VAL C  36      -6.780 -23.109   4.696  1.00 90.13           N  
ATOM   2083  CA  VAL C  36      -7.285 -21.763   4.947  1.00 90.13           C  
ATOM   2084  C   VAL C  36      -6.117 -20.800   5.141  1.00 90.13           C  
ATOM   2085  O   VAL C  36      -6.091 -19.718   4.548  1.00 90.13           O  
ATOM   2086  CB  VAL C  36      -8.216 -21.728   6.180  1.00 90.13           C  
ATOM   2087  CG1 VAL C  36      -8.513 -20.287   6.591  1.00 90.13           C  
ATOM   2088  CG2 VAL C  36      -9.513 -22.481   5.891  1.00 90.13           C  
ATOM   2089  N   GLU C  37      -5.161 -21.195   5.935  1.00 91.41           N  
ATOM   2090  CA  GLU C  37      -3.993 -20.355   6.180  1.00 91.41           C  
ATOM   2091  C   GLU C  37      -3.214 -20.103   4.892  1.00 91.41           C  
ATOM   2092  O   GLU C  37      -2.769 -18.982   4.640  1.00 91.41           O  
ATOM   2093  CB  GLU C  37      -3.081 -20.995   7.230  1.00 91.41           C  
ATOM   2094  CG  GLU C  37      -3.612 -20.890   8.652  1.00 91.41           C  
ATOM   2095  CD  GLU C  37      -2.684 -21.507   9.686  1.00 91.41           C  
ATOM   2096  OE1 GLU C  37      -3.016 -21.478  10.894  1.00 91.41           O  
ATOM   2097  OE2 GLU C  37      -1.616 -22.022   9.286  1.00 91.41           O  
ATOM   2098  N   ASN C  38      -3.062 -21.104   4.109  1.00 86.43           N  
ATOM   2099  CA  ASN C  38      -2.369 -20.949   2.834  1.00 86.43           C  
ATOM   2100  C   ASN C  38      -3.141 -20.039   1.884  1.00 86.43           C  
ATOM   2101  O   ASN C  38      -2.542 -19.250   1.151  1.00 86.43           O  
ATOM   2102  CB  ASN C  38      -2.129 -22.314   2.184  1.00 86.43           C  
ATOM   2103  CG  ASN C  38      -1.044 -23.110   2.882  1.00 86.43           C  
ATOM   2104  ND2 ASN C  38      -1.010 -24.413   2.630  1.00 86.43           N  
ATOM   2105  OD1 ASN C  38      -0.243 -22.559   3.640  1.00 86.43           O  
ATOM   2106  N   ALA C  39      -4.427 -20.184   1.874  1.00 87.27           N  
ATOM   2107  CA  ALA C  39      -5.265 -19.343   1.022  1.00 87.27           C  
ATOM   2108  C   ALA C  39      -5.145 -17.874   1.415  1.00 87.27           C  
ATOM   2109  O   ALA C  39      -5.081 -16.997   0.551  1.00 87.27           O  
ATOM   2110  CB  ALA C  39      -6.721 -19.795   1.096  1.00 87.27           C  
ATOM   2111  N   VAL C  40      -5.117 -17.654   2.718  1.00 92.30           N  
ATOM   2112  CA  VAL C  40      -5.011 -16.284   3.211  1.00 92.30           C  
ATOM   2113  C   VAL C  40      -3.616 -15.735   2.916  1.00 92.30           C  
ATOM   2114  O   VAL C  40      -3.469 -14.573   2.533  1.00 92.30           O  
ATOM   2115  CB  VAL C  40      -5.307 -16.202   4.725  1.00 92.30           C  
ATOM   2116  CG1 VAL C  40      -5.036 -14.794   5.253  1.00 92.30           C  
ATOM   2117  CG2 VAL C  40      -6.751 -16.612   5.009  1.00 92.30           C  
ATOM   2118  N   LYS C  41      -2.623 -16.528   3.109  1.00 89.37           N  
ATOM   2119  CA  LYS C  41      -1.260 -16.118   2.782  1.00 89.37           C  
ATOM   2120  C   LYS C  41      -1.118 -15.824   1.291  1.00 89.37           C  
ATOM   2121  O   LYS C  41      -0.328 -14.965   0.895  1.00 89.37           O  
ATOM   2122  CB  LYS C  41      -0.259 -17.196   3.201  1.00 89.37           C  
ATOM   2123  CG  LYS C  41       0.057 -17.201   4.690  1.00 89.37           C  
ATOM   2124  CD  LYS C  41       1.046 -18.303   5.047  1.00 89.37           C  
ATOM   2125  CE  LYS C  41       1.266 -18.393   6.551  1.00 89.37           C  
ATOM   2126  NZ  LYS C  41       2.144 -19.544   6.915  1.00 89.37           N  
ATOM   2127  N   ASP C  42      -1.942 -16.510   0.525  1.00 86.44           N  
ATOM   2128  CA  ASP C  42      -1.890 -16.358  -0.926  1.00 86.44           C  
ATOM   2129  C   ASP C  42      -2.383 -14.976  -1.350  1.00 86.44           C  
ATOM   2130  O   ASP C  42      -2.229 -14.586  -2.509  1.00 86.44           O  
ATOM   2131  CB  ASP C  42      -2.722 -17.446  -1.609  1.00 86.44           C  
ATOM   2132  CG  ASP C  42      -2.357 -17.639  -3.071  1.00 86.44           C  
ATOM   2133  OD1 ASP C  42      -1.153 -17.617  -3.407  1.00 86.44           O  
ATOM   2134  OD2 ASP C  42      -3.282 -17.813  -3.894  1.00 86.44           O  
ATOM   2135  N   PHE C  43      -2.911 -14.212  -0.458  1.00 89.69           N  
ATOM   2136  CA  PHE C  43      -3.363 -12.854  -0.738  1.00 89.69           C  
ATOM   2137  C   PHE C  43      -2.195 -11.967  -1.150  1.00 89.69           C  
ATOM   2138  O   PHE C  43      -2.394 -10.903  -1.739  1.00 89.69           O  
ATOM   2139  CB  PHE C  43      -4.068 -12.259   0.485  1.00 89.69           C  
ATOM   2140  CG  PHE C  43      -5.529 -12.609   0.576  1.00 89.69           C  
ATOM   2141  CD1 PHE C  43      -6.480 -11.626   0.819  1.00 89.69           C  
ATOM   2142  CD2 PHE C  43      -5.951 -13.922   0.418  1.00 89.69           C  
ATOM   2143  CE1 PHE C  43      -7.833 -11.947   0.902  1.00 89.69           C  
ATOM   2144  CE2 PHE C  43      -7.300 -14.252   0.501  1.00 89.69           C  
ATOM   2145  CZ  PHE C  43      -8.240 -13.263   0.744  1.00 89.69           C  
ATOM   2146  N   GLN C  44      -1.045 -12.392  -0.779  1.00 86.54           N  
ATOM   2147  CA  GLN C  44       0.135 -11.609  -1.130  1.00 86.54           C  
ATOM   2148  C   GLN C  44       0.551 -11.859  -2.576  1.00 86.54           C  
ATOM   2149  O   GLN C  44       1.285 -11.061  -3.163  1.00 86.54           O  
ATOM   2150  CB  GLN C  44       1.294 -11.934  -0.186  1.00 86.54           C  
ATOM   2151  CG  GLN C  44       1.781 -13.374  -0.283  1.00 86.54           C  
ATOM   2152  CD  GLN C  44       2.952 -13.661   0.637  1.00 86.54           C  
ATOM   2153  NE2 GLN C  44       3.043 -14.898   1.113  1.00 86.54           N  
ATOM   2154  OE1 GLN C  44       3.769 -12.777   0.918  1.00 86.54           O  
ATOM   2155  N   GLU C  45       0.138 -12.971  -3.141  1.00 82.02           N  
ATOM   2156  CA  GLU C  45       0.468 -13.303  -4.523  1.00 82.02           C  
ATOM   2157  C   GLU C  45      -0.573 -12.746  -5.489  1.00 82.02           C  
ATOM   2158  O   GLU C  45      -1.496 -13.456  -5.893  1.00 82.02           O  
ATOM   2159  CB  GLU C  45       0.589 -14.819  -4.698  1.00 82.02           C  
ATOM   2160  CG  GLU C  45       1.636 -15.460  -3.799  1.00 82.02           C  
ATOM   2161  CD  GLU C  45       3.061 -15.092  -4.180  1.00 82.02           C  
ATOM   2162  OE1 GLU C  45       3.981 -15.289  -3.354  1.00 82.02           O  
ATOM   2163  OE2 GLU C  45       3.259 -14.604  -5.315  1.00 82.02           O  
ATOM   2164  N   LEU C  46      -0.376 -11.541  -5.795  1.00 80.36           N  
ATOM   2165  CA  LEU C  46      -1.336 -10.845  -6.646  1.00 80.36           C  
ATOM   2166  C   LEU C  46      -0.749 -10.588  -8.029  1.00 80.36           C  
ATOM   2167  O   LEU C  46       0.461 -10.387  -8.168  1.00 80.36           O  
ATOM   2168  CB  LEU C  46      -1.761  -9.522  -6.005  1.00 80.36           C  
ATOM   2169  CG  LEU C  46      -2.424  -9.618  -4.629  1.00 80.36           C  
ATOM   2170  CD1 LEU C  46      -2.597  -8.227  -4.027  1.00 80.36           C  
ATOM   2171  CD2 LEU C  46      -3.767 -10.332  -4.732  1.00 80.36           C  
ATOM   2172  N   SER C  47      -1.392 -10.924  -9.050  1.00 71.45           N  
ATOM   2173  CA  SER C  47      -1.056 -10.494 -10.404  1.00 71.45           C  
ATOM   2174  C   SER C  47      -1.942  -9.336 -10.852  1.00 71.45           C  
ATOM   2175  O   SER C  47      -3.129  -9.525 -11.124  1.00 71.45           O  
ATOM   2176  CB  SER C  47      -1.189 -11.658 -11.387  1.00 71.45           C  
ATOM   2177  OG  SER C  47      -2.478 -12.242 -11.301  1.00 71.45           O  
ATOM   2178  N   LEU C  48      -1.294  -8.177 -10.778  1.00 70.28           N  
ATOM   2179  CA  LEU C  48      -2.060  -6.994 -11.151  1.00 70.28           C  
ATOM   2180  C   LEU C  48      -2.000  -6.761 -12.657  1.00 70.28           C  
ATOM   2181  O   LEU C  48      -1.017  -7.122 -13.307  1.00 70.28           O  
ATOM   2182  CB  LEU C  48      -1.536  -5.760 -10.411  1.00 70.28           C  
ATOM   2183  CG  LEU C  48      -1.563  -5.824  -8.884  1.00 70.28           C  
ATOM   2184  CD1 LEU C  48      -0.739  -4.685  -8.291  1.00 70.28           C  
ATOM   2185  CD2 LEU C  48      -2.997  -5.777  -8.370  1.00 70.28           C  
ATOM   2186  N   ASN C  49      -3.083  -6.716 -13.354  1.00 60.21           N  
ATOM   2187  CA  ASN C  49      -3.253  -6.605 -14.798  1.00 60.21           C  
ATOM   2188  C   ASN C  49      -2.314  -5.561 -15.394  1.00 60.21           C  
ATOM   2189  O   ASN C  49      -1.674  -5.807 -16.419  1.00 60.21           O  
ATOM   2190  CB  ASN C  49      -4.706  -6.270 -15.144  1.00 60.21           C  
ATOM   2191  CG  ASN C  49      -5.650  -7.425 -14.874  1.00 60.21           C  
ATOM   2192  ND2 ASN C  49      -6.948  -7.142 -14.868  1.00 60.21           N  
ATOM   2193  OD1 ASN C  49      -5.219  -8.563 -14.672  1.00 60.21           O  
ATOM   2194  N   GLU C  50      -2.210  -4.304 -14.869  1.00 55.70           N  
ATOM   2195  CA  GLU C  50      -1.553  -3.194 -15.553  1.00 55.70           C  
ATOM   2196  C   GLU C  50      -0.153  -2.952 -14.995  1.00 55.70           C  
ATOM   2197  O   GLU C  50       0.794  -2.736 -15.754  1.00 55.70           O  
ATOM   2198  CB  GLU C  50      -2.393  -1.918 -15.438  1.00 55.70           C  
ATOM   2199  CG  GLU C  50      -3.650  -1.931 -16.296  1.00 55.70           C  
ATOM   2200  CD  GLU C  50      -4.454  -0.644 -16.200  1.00 55.70           C  
ATOM   2201  OE1 GLU C  50      -5.484  -0.518 -16.900  1.00 55.70           O  
ATOM   2202  OE2 GLU C  50      -4.050   0.247 -15.420  1.00 55.70           O  
ATOM   2203  N   ASP C  51      -0.053  -3.082 -13.683  1.00 63.46           N  
ATOM   2204  CA  ASP C  51       1.208  -2.719 -13.043  1.00 63.46           C  
ATOM   2205  C   ASP C  51       1.789  -3.898 -12.265  1.00 63.46           C  
ATOM   2206  O   ASP C  51       1.055  -4.801 -11.857  1.00 63.46           O  
ATOM   2207  CB  ASP C  51       1.012  -1.521 -12.112  1.00 63.46           C  
ATOM   2208  CG  ASP C  51       0.763  -0.223 -12.860  1.00 63.46           C  
ATOM   2209  OD1 ASP C  51       1.152  -0.117 -14.044  1.00 63.46           O  
ATOM   2210  OD2 ASP C  51       0.176   0.704 -12.261  1.00 63.46           O  
ATOM   2211  N   ALA C  52       3.098  -3.980 -12.394  1.00 71.67           N  
ATOM   2212  CA  ALA C  52       3.780  -4.979 -11.576  1.00 71.67           C  
ATOM   2213  C   ALA C  52       3.453  -4.792 -10.097  1.00 71.67           C  
ATOM   2214  O   ALA C  52       3.387  -3.663  -9.607  1.00 71.67           O  
ATOM   2215  CB  ALA C  52       5.289  -4.907 -11.796  1.00 71.67           C  
ATOM   2216  N   TYR C  53       3.010  -5.760  -9.492  1.00 80.66           N  
ATOM   2217  CA  TYR C  53       2.736  -5.754  -8.060  1.00 80.66           C  
ATOM   2218  C   TYR C  53       4.014  -5.527  -7.261  1.00 80.66           C  
ATOM   2219  O   TYR C  53       4.993  -6.259  -7.422  1.00 80.66           O  
ATOM   2220  CB  TYR C  53       2.081  -7.071  -7.631  1.00 80.66           C  
ATOM   2221  CG  TYR C  53       1.883  -7.194  -6.140  1.00 80.66           C  
ATOM   2222  CD1 TYR C  53       2.444  -8.252  -5.429  1.00 80.66           C  
ATOM   2223  CD2 TYR C  53       1.135  -6.254  -5.440  1.00 80.66           C  
ATOM   2224  CE1 TYR C  53       2.262  -8.371  -4.055  1.00 80.66           C  
ATOM   2225  CE2 TYR C  53       0.947  -6.363  -4.067  1.00 80.66           C  
ATOM   2226  CZ  TYR C  53       1.514  -7.422  -3.384  1.00 80.66           C  
ATOM   2227  OH  TYR C  53       1.332  -7.535  -2.023  1.00 80.66           O  
ATOM   2228  N   MET C  54       4.098  -4.467  -6.415  1.00 84.53           N  
ATOM   2229  CA  MET C  54       5.290  -4.068  -5.673  1.00 84.53           C  
ATOM   2230  C   MET C  54       5.427  -4.876  -4.387  1.00 84.53           C  
ATOM   2231  O   MET C  54       6.506  -4.931  -3.795  1.00 84.53           O  
ATOM   2232  CB  MET C  54       5.248  -2.573  -5.349  1.00 84.53           C  
ATOM   2233  CG  MET C  54       5.307  -1.678  -6.577  1.00 84.53           C  
ATOM   2234  SD  MET C  54       5.528   0.091  -6.146  1.00 84.53           S  
ATOM   2235  CE  MET C  54       3.905   0.449  -5.417  1.00 84.53           C  
ATOM   2236  N   GLY C  55       4.284  -5.501  -3.963  1.00 90.40           N  
ATOM   2237  CA  GLY C  55       4.322  -6.318  -2.761  1.00 90.40           C  
ATOM   2238  C   GLY C  55       4.237  -5.505  -1.482  1.00 90.40           C  
ATOM   2239  O   GLY C  55       4.686  -5.951  -0.425  1.00 90.40           O  
ATOM   2240  N   VAL C  56       3.788  -4.265  -1.623  1.00 93.44           N  
ATOM   2241  CA  VAL C  56       3.654  -3.409  -0.448  1.00 93.44           C  
ATOM   2242  C   VAL C  56       2.256  -2.795  -0.412  1.00 93.44           C  
ATOM   2243  O   VAL C  56       1.592  -2.687  -1.446  1.00 93.44           O  
ATOM   2244  CB  VAL C  56       4.725  -2.295  -0.433  1.00 93.44           C  
ATOM   2245  CG1 VAL C  56       6.126  -2.896  -0.337  1.00 93.44           C  
ATOM   2246  CG2 VAL C  56       4.600  -1.419  -1.679  1.00 93.44           C  
ATOM   2247  N   VAL C  57       1.798  -2.456   0.767  1.00 95.43           N  
ATOM   2248  CA  VAL C  57       0.536  -1.755   0.982  1.00 95.43           C  
ATOM   2249  C   VAL C  57       0.679  -0.780   2.148  1.00 95.43           C  
ATOM   2250  O   VAL C  57       1.639  -0.858   2.916  1.00 95.43           O  
ATOM   2251  CB  VAL C  57      -0.623  -2.741   1.250  1.00 95.43           C  
ATOM   2252  CG1 VAL C  57      -0.929  -3.567   0.001  1.00 95.43           C  
ATOM   2253  CG2 VAL C  57      -0.285  -3.653   2.427  1.00 95.43           C  
ATOM   2254  N   ASP C  58      -0.158   0.197   2.204  1.00 95.18           N  
ATOM   2255  CA  ASP C  58      -0.216   1.057   3.383  1.00 95.18           C  
ATOM   2256  C   ASP C  58      -1.162   0.481   4.436  1.00 95.18           C  
ATOM   2257  O   ASP C  58      -1.857  -0.505   4.181  1.00 95.18           O  
ATOM   2258  CB  ASP C  58      -0.659   2.469   2.995  1.00 95.18           C  
ATOM   2259  CG  ASP C  58      -2.003   2.496   2.288  1.00 95.18           C  
ATOM   2260  OD1 ASP C  58      -2.615   1.422   2.100  1.00 95.18           O  
ATOM   2261  OD2 ASP C  58      -2.452   3.600   1.913  1.00 95.18           O  
ATOM   2262  N   GLU C  59      -1.129   1.059   5.615  1.00 94.87           N  
ATOM   2263  CA  GLU C  59      -1.944   0.576   6.726  1.00 94.87           C  
ATOM   2264  C   GLU C  59      -3.432   0.669   6.400  1.00 94.87           C  
ATOM   2265  O   GLU C  59      -4.203  -0.233   6.735  1.00 94.87           O  
ATOM   2266  CB  GLU C  59      -1.635   1.364   8.002  1.00 94.87           C  
ATOM   2267  CG  GLU C  59      -2.287   0.790   9.252  1.00 94.87           C  
ATOM   2268  CD  GLU C  59      -1.664  -0.521   9.704  1.00 94.87           C  
ATOM   2269  OE1 GLU C  59      -2.339  -1.301  10.413  1.00 94.87           O  
ATOM   2270  OE2 GLU C  59      -0.490  -0.770   9.349  1.00 94.87           O  
ATOM   2271  N   ALA C  60      -3.850   1.755   5.768  1.00 95.03           N  
ATOM   2272  CA  ALA C  60      -5.257   1.965   5.433  1.00 95.03           C  
ATOM   2273  C   ALA C  60      -5.768   0.863   4.509  1.00 95.03           C  
ATOM   2274  O   ALA C  60      -6.855   0.321   4.722  1.00 95.03           O  
ATOM   2275  CB  ALA C  60      -5.451   3.333   4.784  1.00 95.03           C  
ATOM   2276  N   THR C  61      -5.057   0.580   3.506  1.00 95.95           N  
ATOM   2277  CA  THR C  61      -5.432  -0.465   2.561  1.00 95.95           C  
ATOM   2278  C   THR C  61      -5.472  -1.827   3.247  1.00 95.95           C  
ATOM   2279  O   THR C  61      -6.393  -2.615   3.024  1.00 95.95           O  
ATOM   2280  CB  THR C  61      -4.458  -0.516   1.369  1.00 95.95           C  
ATOM   2281  CG2 THR C  61      -4.878  -1.581   0.360  1.00 95.95           C  
ATOM   2282  OG1 THR C  61      -4.441   0.761   0.719  1.00 95.95           O  
ATOM   2283  N   LEU C  62      -4.464  -2.134   4.095  1.00 96.80           N  
ATOM   2284  CA  LEU C  62      -4.448  -3.377   4.856  1.00 96.80           C  
ATOM   2285  C   LEU C  62      -5.690  -3.495   5.733  1.00 96.80           C  
ATOM   2286  O   LEU C  62      -6.337  -4.545   5.762  1.00 96.80           O  
ATOM   2287  CB  LEU C  62      -3.187  -3.459   5.723  1.00 96.80           C  
ATOM   2288  CG  LEU C  62      -3.072  -4.677   6.639  1.00 96.80           C  
ATOM   2289  CD1 LEU C  62      -3.029  -5.960   5.815  1.00 96.80           C  
ATOM   2290  CD2 LEU C  62      -1.838  -4.565   7.527  1.00 96.80           C  
ATOM   2291  N   GLN C  63      -6.015  -2.397   6.418  1.00 96.08           N  
ATOM   2292  CA  GLN C  63      -7.168  -2.395   7.311  1.00 96.08           C  
ATOM   2293  C   GLN C  63      -8.465  -2.605   6.536  1.00 96.08           C  
ATOM   2294  O   GLN C  63      -9.349  -3.340   6.981  1.00 96.08           O  
ATOM   2295  CB  GLN C  63      -7.234  -1.086   8.101  1.00 96.08           C  
ATOM   2296  CG  GLN C  63      -6.179  -0.972   9.193  1.00 96.08           C  
ATOM   2297  CD  GLN C  63      -6.392  -1.967  10.319  1.00 96.08           C  
ATOM   2298  NE2 GLN C  63      -5.365  -2.162  11.139  1.00 96.08           N  
ATOM   2299  OE1 GLN C  63      -7.470  -2.554  10.452  1.00 96.08           O  
ATOM   2300  N   LYS C  64      -8.537  -1.926   5.424  1.00 96.24           N  
ATOM   2301  CA  LYS C  64      -9.713  -2.098   4.576  1.00 96.24           C  
ATOM   2302  C   LYS C  64      -9.868  -3.554   4.141  1.00 96.24           C  
ATOM   2303  O   LYS C  64     -10.965  -4.110   4.196  1.00 96.24           O  
ATOM   2304  CB  LYS C  64      -9.628  -1.191   3.349  1.00 96.24           C  
ATOM   2305  CG  LYS C  64     -10.953  -1.003   2.625  1.00 96.24           C  
ATOM   2306  CD  LYS C  64     -10.830  -0.003   1.483  1.00 96.24           C  
ATOM   2307  CE  LYS C  64     -12.162   0.208   0.776  1.00 96.24           C  
ATOM   2308  NZ  LYS C  64     -12.040   1.165  -0.364  1.00 96.24           N  
ATOM   2309  N   GLY C  65      -8.816  -4.123   3.662  1.00 96.91           N  
ATOM   2310  CA  GLY C  65      -8.829  -5.524   3.273  1.00 96.91           C  
ATOM   2311  C   GLY C  65      -9.155  -6.460   4.422  1.00 96.91           C  
ATOM   2312  O   GLY C  65      -9.957  -7.383   4.269  1.00 96.91           O  
ATOM   2313  N   SER C  66      -8.540  -6.247   5.615  1.00 96.71           N  
ATOM   2314  CA  SER C  66      -8.771  -7.071   6.796  1.00 96.71           C  
ATOM   2315  C   SER C  66     -10.215  -6.963   7.272  1.00 96.71           C  
ATOM   2316  O   SER C  66     -10.839  -7.971   7.612  1.00 96.71           O  
ATOM   2317  CB  SER C  66      -7.822  -6.666   7.926  1.00 96.71           C  
ATOM   2318  OG  SER C  66      -6.471  -6.831   7.531  1.00 96.71           O  
ATOM   2319  N   TRP C  67     -10.690  -5.726   7.276  1.00 96.85           N  
ATOM   2320  CA  TRP C  67     -12.071  -5.513   7.697  1.00 96.85           C  
ATOM   2321  C   TRP C  67     -13.040  -6.252   6.780  1.00 96.85           C  
ATOM   2322  O   TRP C  67     -13.966  -6.915   7.250  1.00 96.85           O  
ATOM   2323  CB  TRP C  67     -12.403  -4.018   7.713  1.00 96.85           C  
ATOM   2324  CG  TRP C  67     -13.789  -3.707   8.193  1.00 96.85           C  
ATOM   2325  CD1 TRP C  67     -14.189  -3.514   9.487  1.00 96.85           C  
ATOM   2326  CD2 TRP C  67     -14.960  -3.561   7.386  1.00 96.85           C  
ATOM   2327  CE2 TRP C  67     -16.036  -3.277   8.255  1.00 96.85           C  
ATOM   2328  CE3 TRP C  67     -15.205  -3.642   6.007  1.00 96.85           C  
ATOM   2329  NE1 TRP C  67     -15.539  -3.254   9.531  1.00 96.85           N  
ATOM   2330  CZ2 TRP C  67     -17.338  -3.073   7.791  1.00 96.85           C  
ATOM   2331  CZ3 TRP C  67     -16.501  -3.438   5.548  1.00 96.85           C  
ATOM   2332  CH2 TRP C  67     -17.549  -3.157   6.440  1.00 96.85           C  
ATOM   2333  N   SER C  68     -12.857  -6.111   5.484  1.00 96.83           N  
ATOM   2334  CA  SER C  68     -13.708  -6.792   4.516  1.00 96.83           C  
ATOM   2335  C   SER C  68     -13.664  -8.305   4.707  1.00 96.83           C  
ATOM   2336  O   SER C  68     -14.703  -8.967   4.699  1.00 96.83           O  
ATOM   2337  CB  SER C  68     -13.286  -6.440   3.088  1.00 96.83           C  
ATOM   2338  OG  SER C  68     -14.121  -7.085   2.143  1.00 96.83           O  
ATOM   2339  N   LEU C  69     -12.529  -8.862   4.887  1.00 96.99           N  
ATOM   2340  CA  LEU C  69     -12.347 -10.296   5.084  1.00 96.99           C  
ATOM   2341  C   LEU C  69     -13.024 -10.757   6.371  1.00 96.99           C  
ATOM   2342  O   LEU C  69     -13.756 -11.749   6.371  1.00 96.99           O  
ATOM   2343  CB  LEU C  69     -10.858 -10.647   5.124  1.00 96.99           C  
ATOM   2344  CG  LEU C  69     -10.512 -12.102   5.443  1.00 96.99           C  
ATOM   2345  CD1 LEU C  69     -11.048 -13.025   4.354  1.00 96.99           C  
ATOM   2346  CD2 LEU C  69      -9.005 -12.271   5.601  1.00 96.99           C  
ATOM   2347  N   LEU C  70     -12.810 -10.036   7.492  1.00 96.61           N  
ATOM   2348  CA  LEU C  70     -13.355 -10.409   8.793  1.00 96.61           C  
ATOM   2349  C   LEU C  70     -14.877 -10.305   8.794  1.00 96.61           C  
ATOM   2350  O   LEU C  70     -15.559 -11.136   9.397  1.00 96.61           O  
ATOM   2351  CB  LEU C  70     -12.770  -9.520   9.893  1.00 96.61           C  
ATOM   2352  CG  LEU C  70     -11.306  -9.769  10.260  1.00 96.61           C  
ATOM   2353  CD1 LEU C  70     -10.821  -8.713  11.248  1.00 96.61           C  
ATOM   2354  CD2 LEU C  70     -11.130 -11.169  10.836  1.00 96.61           C  
ATOM   2355  N   LYS C  71     -15.375  -9.267   8.147  1.00 96.55           N  
ATOM   2356  CA  LYS C  71     -16.821  -9.110   8.034  1.00 96.55           C  
ATOM   2357  C   LYS C  71     -17.452 -10.312   7.336  1.00 96.55           C  
ATOM   2358  O   LYS C  71     -18.450 -10.857   7.809  1.00 96.55           O  
ATOM   2359  CB  LYS C  71     -17.165  -7.825   7.279  1.00 96.55           C  
ATOM   2360  CG  LYS C  71     -18.657  -7.546   7.178  1.00 96.55           C  
ATOM   2361  CD  LYS C  71     -18.937  -6.290   6.364  1.00 96.55           C  
ATOM   2362  CE  LYS C  71     -18.852  -6.563   4.868  1.00 96.55           C  
ATOM   2363  NZ  LYS C  71     -19.295  -5.384   4.064  1.00 96.55           N  
ATOM   2364  N   ASP C  72     -16.928 -10.729   6.252  1.00 96.43           N  
ATOM   2365  CA  ASP C  72     -17.466 -11.850   5.488  1.00 96.43           C  
ATOM   2366  C   ASP C  72     -17.253 -13.170   6.226  1.00 96.43           C  
ATOM   2367  O   ASP C  72     -18.100 -14.063   6.168  1.00 96.43           O  
ATOM   2368  CB  ASP C  72     -16.821 -11.913   4.101  1.00 96.43           C  
ATOM   2369  CG  ASP C  72     -17.513 -11.023   3.085  1.00 96.43           C  
ATOM   2370  OD1 ASP C  72     -18.530 -10.382   3.427  1.00 96.43           O  
ATOM   2371  OD2 ASP C  72     -17.038 -10.962   1.930  1.00 96.43           O  
ATOM   2372  N   LEU C  73     -16.089 -13.286   6.892  1.00 96.25           N  
ATOM   2373  CA  LEU C  73     -15.863 -14.477   7.703  1.00 96.25           C  
ATOM   2374  C   LEU C  73     -16.893 -14.577   8.823  1.00 96.25           C  
ATOM   2375  O   LEU C  73     -17.426 -15.657   9.087  1.00 96.25           O  
ATOM   2376  CB  LEU C  73     -14.450 -14.464   8.292  1.00 96.25           C  
ATOM   2377  CG  LEU C  73     -14.046 -15.690   9.114  1.00 96.25           C  
ATOM   2378  CD1 LEU C  73     -14.149 -16.953   8.267  1.00 96.25           C  
ATOM   2379  CD2 LEU C  73     -12.635 -15.522   9.665  1.00 96.25           C  
ATOM   2380  N   LYS C  74     -17.137 -13.501   9.454  1.00 95.32           N  
ATOM   2381  CA  LYS C  74     -18.144 -13.462  10.510  1.00 95.32           C  
ATOM   2382  C   LYS C  74     -19.522 -13.833   9.971  1.00 95.32           C  
ATOM   2383  O   LYS C  74     -20.288 -14.532  10.637  1.00 95.32           O  
ATOM   2384  CB  LYS C  74     -18.190 -12.076  11.157  1.00 95.32           C  
ATOM   2385  CG  LYS C  74     -19.046 -12.008  12.413  1.00 95.32           C  
ATOM   2386  CD  LYS C  74     -19.013 -10.619  13.037  1.00 95.32           C  
ATOM   2387  CE  LYS C  74     -19.826 -10.564  14.323  1.00 95.32           C  
ATOM   2388  NZ  LYS C  74     -21.284 -10.757  14.064  1.00 95.32           N  
ATOM   2389  N   ARG C  75     -19.885 -13.351   8.852  1.00 96.06           N  
ATOM   2390  CA  ARG C  75     -21.150 -13.707   8.219  1.00 96.06           C  
ATOM   2391  C   ARG C  75     -21.289 -15.221   8.089  1.00 96.06           C  
ATOM   2392  O   ARG C  75     -22.352 -15.778   8.371  1.00 96.06           O  
ATOM   2393  CB  ARG C  75     -21.268 -13.050   6.843  1.00 96.06           C  
ATOM   2394  CG  ARG C  75     -22.607 -13.286   6.160  1.00 96.06           C  
ATOM   2395  CD  ARG C  75     -22.623 -12.729   4.744  1.00 96.06           C  
ATOM   2396  NE  ARG C  75     -21.787 -13.520   3.845  1.00 96.06           N  
ATOM   2397  CZ  ARG C  75     -21.435 -13.149   2.617  1.00 96.06           C  
ATOM   2398  NH1 ARG C  75     -21.840 -11.987   2.116  1.00 96.06           N  
ATOM   2399  NH2 ARG C  75     -20.670 -13.945   1.884  1.00 96.06           N  
ATOM   2400  N   ILE C  76     -20.209 -15.907   7.717  1.00 94.57           N  
ATOM   2401  CA  ILE C  76     -20.221 -17.356   7.546  1.00 94.57           C  
ATOM   2402  C   ILE C  76     -20.358 -18.035   8.906  1.00 94.57           C  
ATOM   2403  O   ILE C  76     -21.168 -18.949   9.072  1.00 94.57           O  
ATOM   2404  CB  ILE C  76     -18.946 -17.851   6.826  1.00 94.57           C  
ATOM   2405  CG1 ILE C  76     -18.914 -17.335   5.383  1.00 94.57           C  
ATOM   2406  CG2 ILE C  76     -18.865 -19.379   6.863  1.00 94.57           C  
ATOM   2407  CD1 ILE C  76     -17.651 -17.711   4.619  1.00 94.57           C  
ATOM   2408  N   THR C  77     -19.575 -17.574   9.932  1.00 94.70           N  
ATOM   2409  CA  THR C  77     -19.625 -18.205  11.246  1.00 94.70           C  
ATOM   2410  C   THR C  77     -20.954 -17.912  11.937  1.00 94.70           C  
ATOM   2411  O   THR C  77     -21.465 -18.745  12.689  1.00 94.70           O  
ATOM   2412  CB  THR C  77     -18.463 -17.730  12.138  1.00 94.70           C  
ATOM   2413  CG2 THR C  77     -17.119 -18.177  11.575  1.00 94.70           C  
ATOM   2414  OG1 THR C  77     -18.484 -16.300  12.217  1.00 94.70           O  
ATOM   2415  N   ASP C  78     -21.556 -16.777  11.661  1.00 94.94           N  
ATOM   2416  CA  ASP C  78     -22.852 -16.433  12.238  1.00 94.94           C  
ATOM   2417  C   ASP C  78     -23.970 -17.260  11.607  1.00 94.94           C  
ATOM   2418  O   ASP C  78     -25.004 -17.499  12.236  1.00 94.94           O  
ATOM   2419  CB  ASP C  78     -23.139 -14.940  12.062  1.00 94.94           C  
ATOM   2420  CG  ASP C  78     -22.378 -14.071  13.047  1.00 94.94           C  
ATOM   2421  OD1 ASP C  78     -21.748 -14.613  13.981  1.00 94.94           O  
ATOM   2422  OD2 ASP C  78     -22.410 -12.830  12.890  1.00 94.94           O  
ATOM   2423  N   SER C  79     -23.884 -17.684  10.431  1.00 94.23           N  
ATOM   2424  CA  SER C  79     -24.891 -18.470   9.725  1.00 94.23           C  
ATOM   2425  C   SER C  79     -24.948 -19.899  10.255  1.00 94.23           C  
ATOM   2426  O   SER C  79     -25.910 -20.625   9.997  1.00 94.23           O  
ATOM   2427  CB  SER C  79     -24.603 -18.485   8.223  1.00 94.23           C  
ATOM   2428  OG  SER C  79     -23.494 -19.317   7.932  1.00 94.23           O  
ATOM   2429  N   ASP C  80     -24.006 -20.342  11.017  1.00 92.83           N  
ATOM   2430  CA  ASP C  80     -23.944 -21.662  11.637  1.00 92.83           C  
ATOM   2431  C   ASP C  80     -23.960 -22.766  10.581  1.00 92.83           C  
ATOM   2432  O   ASP C  80     -24.608 -23.798  10.766  1.00 92.83           O  
ATOM   2433  CB  ASP C  80     -25.106 -21.851  12.614  1.00 92.83           C  
ATOM   2434  CG  ASP C  80     -24.746 -22.728  13.801  1.00 92.83           C  
ATOM   2435  OD1 ASP C  80     -23.542 -22.914  14.078  1.00 92.83           O  
ATOM   2436  OD2 ASP C  80     -25.674 -23.238  14.463  1.00 92.83           O  
ATOM   2437  N   VAL C  81     -23.411 -22.489   9.397  1.00 91.94           N  
ATOM   2438  CA  VAL C  81     -23.309 -23.480   8.332  1.00 91.94           C  
ATOM   2439  C   VAL C  81     -22.289 -24.549   8.718  1.00 91.94           C  
ATOM   2440  O   VAL C  81     -21.284 -24.252   9.369  1.00 91.94           O  
ATOM   2441  CB  VAL C  81     -22.915 -22.829   6.987  1.00 91.94           C  
ATOM   2442  CG1 VAL C  81     -21.498 -22.265   7.054  1.00 91.94           C  
ATOM   2443  CG2 VAL C  81     -23.038 -23.842   5.849  1.00 91.94           C  
ATOM   2444  N   LYS C  82     -22.523 -25.816   8.354  1.00 90.75           N  
ATOM   2445  CA  LYS C  82     -21.689 -26.933   8.784  1.00 90.75           C  
ATOM   2446  C   LYS C  82     -21.274 -27.798   7.596  1.00 90.75           C  
ATOM   2447  O   LYS C  82     -21.822 -27.661   6.501  1.00 90.75           O  
ATOM   2448  CB  LYS C  82     -22.422 -27.785   9.821  1.00 90.75           C  
ATOM   2449  CG  LYS C  82     -22.876 -27.009  11.049  1.00 90.75           C  
ATOM   2450  CD  LYS C  82     -23.620 -27.903  12.031  1.00 90.75           C  
ATOM   2451  CE  LYS C  82     -24.098 -27.122  13.249  1.00 90.75           C  
ATOM   2452  NZ  LYS C  82     -24.727 -28.015  14.268  1.00 90.75           N  
ATOM   2453  N   GLY C  83     -20.223 -28.615   7.796  1.00 86.93           N  
ATOM   2454  CA  GLY C  83     -19.845 -29.691   6.894  1.00 86.93           C  
ATOM   2455  C   GLY C  83     -19.307 -29.197   5.565  1.00 86.93           C  
ATOM   2456  O   GLY C  83     -18.518 -28.251   5.523  1.00 86.93           O  
ATOM   2457  N   ASP C  84     -19.757 -29.837   4.482  1.00 80.30           N  
ATOM   2458  CA  ASP C  84     -19.259 -29.573   3.137  1.00 80.30           C  
ATOM   2459  C   ASP C  84     -19.679 -28.186   2.656  1.00 80.30           C  
ATOM   2460  O   ASP C  84     -18.928 -27.514   1.947  1.00 80.30           O  
ATOM   2461  CB  ASP C  84     -19.758 -30.641   2.161  1.00 80.30           C  
ATOM   2462  CG  ASP C  84     -19.061 -31.979   2.339  1.00 80.30           C  
ATOM   2463  OD1 ASP C  84     -18.120 -32.073   3.155  1.00 80.30           O  
ATOM   2464  OD2 ASP C  84     -19.455 -32.948   1.653  1.00 80.30           O  
ATOM   2465  N   LEU C  85     -20.884 -27.849   2.985  1.00 84.32           N  
ATOM   2466  CA  LEU C  85     -21.362 -26.530   2.587  1.00 84.32           C  
ATOM   2467  C   LEU C  85     -20.525 -25.431   3.235  1.00 84.32           C  
ATOM   2468  O   LEU C  85     -20.226 -24.417   2.600  1.00 84.32           O  
ATOM   2469  CB  LEU C  85     -22.835 -26.356   2.965  1.00 84.32           C  
ATOM   2470  CG  LEU C  85     -23.515 -25.076   2.473  1.00 84.32           C  
ATOM   2471  CD1 LEU C  85     -23.526 -25.035   0.949  1.00 84.32           C  
ATOM   2472  CD2 LEU C  85     -24.932 -24.978   3.026  1.00 84.32           C  
ATOM   2473  N   PHE C  86     -20.095 -25.637   4.547  1.00 89.24           N  
ATOM   2474  CA  PHE C  86     -19.224 -24.704   5.251  1.00 89.24           C  
ATOM   2475  C   PHE C  86     -17.903 -24.532   4.510  1.00 89.24           C  
ATOM   2476  O   PHE C  86     -17.462 -23.405   4.272  1.00 89.24           O  
ATOM   2477  CB  PHE C  86     -18.963 -25.186   6.681  1.00 89.24           C  
ATOM   2478  CG  PHE C  86     -17.803 -24.500   7.351  1.00 89.24           C  
ATOM   2479  CD1 PHE C  86     -16.663 -25.213   7.700  1.00 89.24           C  
ATOM   2480  CD2 PHE C  86     -17.854 -23.141   7.632  1.00 89.24           C  
ATOM   2481  CE1 PHE C  86     -15.587 -24.580   8.319  1.00 89.24           C  
ATOM   2482  CE2 PHE C  86     -16.782 -22.501   8.252  1.00 89.24           C  
ATOM   2483  CZ  PHE C  86     -15.651 -23.223   8.594  1.00 89.24           C  
ATOM   2484  N   VAL C  87     -17.350 -25.658   4.146  1.00 84.90           N  
ATOM   2485  CA  VAL C  87     -16.059 -25.646   3.466  1.00 84.90           C  
ATOM   2486  C   VAL C  87     -16.185 -24.917   2.130  1.00 84.90           C  
ATOM   2487  O   VAL C  87     -15.349 -24.074   1.794  1.00 84.90           O  
ATOM   2488  CB  VAL C  87     -15.522 -27.077   3.244  1.00 84.90           C  
ATOM   2489  CG1 VAL C  87     -14.244 -27.050   2.407  1.00 84.90           C  
ATOM   2490  CG2 VAL C  87     -15.274 -27.768   4.583  1.00 84.90           C  
ATOM   2491  N   LYS C  88     -17.230 -25.184   1.409  1.00 82.23           N  
ATOM   2492  CA  LYS C  88     -17.456 -24.557   0.110  1.00 82.23           C  
ATOM   2493  C   LYS C  88     -17.640 -23.049   0.251  1.00 82.23           C  
ATOM   2494  O   LYS C  88     -17.043 -22.273  -0.498  1.00 82.23           O  
ATOM   2495  CB  LYS C  88     -18.677 -25.172  -0.577  1.00 82.23           C  
ATOM   2496  CG  LYS C  88     -18.857 -24.736  -2.024  1.00 82.23           C  
ATOM   2497  CD  LYS C  88     -20.065 -25.410  -2.663  1.00 82.23           C  
ATOM   2498  CE  LYS C  88     -20.319 -24.883  -4.070  1.00 82.23           C  
ATOM   2499  NZ  LYS C  88     -21.555 -25.474  -4.666  1.00 82.23           N  
ATOM   2500  N   GLU C  89     -18.454 -22.665   1.193  1.00 86.74           N  
ATOM   2501  CA  GLU C  89     -18.724 -21.244   1.392  1.00 86.74           C  
ATOM   2502  C   GLU C  89     -17.474 -20.504   1.858  1.00 86.74           C  
ATOM   2503  O   GLU C  89     -17.219 -19.376   1.430  1.00 86.74           O  
ATOM   2504  CB  GLU C  89     -19.858 -21.049   2.401  1.00 86.74           C  
ATOM   2505  CG  GLU C  89     -21.235 -21.393   1.853  1.00 86.74           C  
ATOM   2506  CD  GLU C  89     -22.369 -20.994   2.783  1.00 86.74           C  
ATOM   2507  OE1 GLU C  89     -23.551 -21.144   2.400  1.00 86.74           O  
ATOM   2508  OE2 GLU C  89     -22.073 -20.527   3.906  1.00 86.74           O  
ATOM   2509  N   LEU C  90     -16.760 -21.116   2.706  1.00 89.95           N  
ATOM   2510  CA  LEU C  90     -15.557 -20.492   3.246  1.00 89.95           C  
ATOM   2511  C   LEU C  90     -14.537 -20.229   2.143  1.00 89.95           C  
ATOM   2512  O   LEU C  90     -14.029 -19.114   2.014  1.00 89.95           O  
ATOM   2513  CB  LEU C  90     -14.936 -21.376   4.332  1.00 89.95           C  
ATOM   2514  CG  LEU C  90     -13.674 -20.835   5.006  1.00 89.95           C  
ATOM   2515  CD1 LEU C  90     -13.977 -19.523   5.722  1.00 89.95           C  
ATOM   2516  CD2 LEU C  90     -13.107 -21.862   5.981  1.00 89.95           C  
ATOM   2517  N   PHE C  91     -14.254 -21.185   1.341  1.00 87.09           N  
ATOM   2518  CA  PHE C  91     -13.232 -21.039   0.312  1.00 87.09           C  
ATOM   2519  C   PHE C  91     -13.727 -20.144  -0.819  1.00 87.09           C  
ATOM   2520  O   PHE C  91     -12.939 -19.430  -1.442  1.00 87.09           O  
ATOM   2521  CB  PHE C  91     -12.822 -22.406  -0.241  1.00 87.09           C  
ATOM   2522  CG  PHE C  91     -11.843 -23.145   0.630  1.00 87.09           C  
ATOM   2523  CD1 PHE C  91     -10.501 -22.784   0.653  1.00 87.09           C  
ATOM   2524  CD2 PHE C  91     -12.264 -24.203   1.427  1.00 87.09           C  
ATOM   2525  CE1 PHE C  91      -9.593 -23.465   1.459  1.00 87.09           C  
ATOM   2526  CE2 PHE C  91     -11.361 -24.889   2.235  1.00 87.09           C  
ATOM   2527  CZ  PHE C  91     -10.026 -24.519   2.249  1.00 87.09           C  
ATOM   2528  N   TRP C  92     -15.012 -20.193  -1.094  1.00 84.86           N  
ATOM   2529  CA  TRP C  92     -15.551 -19.247  -2.066  1.00 84.86           C  
ATOM   2530  C   TRP C  92     -15.390 -17.812  -1.578  1.00 84.86           C  
ATOM   2531  O   TRP C  92     -15.022 -16.924  -2.350  1.00 84.86           O  
ATOM   2532  CB  TRP C  92     -17.029 -19.543  -2.340  1.00 84.86           C  
ATOM   2533  CG  TRP C  92     -17.616 -18.729  -3.454  1.00 84.86           C  
ATOM   2534  CD1 TRP C  92     -18.504 -17.695  -3.340  1.00 84.86           C  
ATOM   2535  CD2 TRP C  92     -17.359 -18.884  -4.853  1.00 84.86           C  
ATOM   2536  CE2 TRP C  92     -18.125 -17.910  -5.530  1.00 84.86           C  
ATOM   2537  CE3 TRP C  92     -16.554 -19.754  -5.601  1.00 84.86           C  
ATOM   2538  NE1 TRP C  92     -18.814 -17.199  -4.585  1.00 84.86           N  
ATOM   2539  CZ2 TRP C  92     -18.110 -17.782  -6.921  1.00 84.86           C  
ATOM   2540  CZ3 TRP C  92     -16.539 -19.624  -6.985  1.00 84.86           C  
ATOM   2541  CH2 TRP C  92     -17.314 -18.644  -7.628  1.00 84.86           C  
ATOM   2542  N   MET C  93     -15.721 -17.621  -0.304  1.00 92.80           N  
ATOM   2543  CA  MET C  93     -15.548 -16.303   0.299  1.00 92.80           C  
ATOM   2544  C   MET C  93     -14.093 -15.854   0.218  1.00 92.80           C  
ATOM   2545  O   MET C  93     -13.812 -14.701  -0.110  1.00 92.80           O  
ATOM   2546  CB  MET C  93     -16.012 -16.313   1.756  1.00 92.80           C  
ATOM   2547  CG  MET C  93     -15.927 -14.957   2.437  1.00 92.80           C  
ATOM   2548  SD  MET C  93     -14.262 -14.623   3.134  1.00 92.80           S  
ATOM   2549  CE  MET C  93     -14.259 -15.788   4.525  1.00 92.80           C  
ATOM   2550  N   LEU C  94     -13.138 -16.763   0.483  1.00 91.67           N  
ATOM   2551  CA  LEU C  94     -11.718 -16.435   0.411  1.00 91.67           C  
ATOM   2552  C   LEU C  94     -11.318 -16.060  -1.012  1.00 91.67           C  
ATOM   2553  O   LEU C  94     -10.521 -15.141  -1.216  1.00 91.67           O  
ATOM   2554  CB  LEU C  94     -10.870 -17.612   0.899  1.00 91.67           C  
ATOM   2555  CG  LEU C  94     -10.869 -17.867   2.407  1.00 91.67           C  
ATOM   2556  CD1 LEU C  94     -10.089 -19.138   2.728  1.00 91.67           C  
ATOM   2557  CD2 LEU C  94     -10.283 -16.672   3.151  1.00 91.67           C  
ATOM   2558  N   HIS C  95     -11.871 -16.698  -1.968  1.00 86.20           N  
ATOM   2559  CA  HIS C  95     -11.601 -16.382  -3.366  1.00 86.20           C  
ATOM   2560  C   HIS C  95     -12.084 -14.979  -3.716  1.00 86.20           C  
ATOM   2561  O   HIS C  95     -11.358 -14.207  -4.347  1.00 86.20           O  
ATOM   2562  CB  HIS C  95     -12.264 -17.409  -4.285  1.00 86.20           C  
ATOM   2563  CG  HIS C  95     -12.123 -17.092  -5.740  1.00 86.20           C  
ATOM   2564  CD2 HIS C  95     -13.040 -16.701  -6.657  1.00 86.20           C  
ATOM   2565  ND1 HIS C  95     -10.919 -17.169  -6.405  1.00 86.20           N  
ATOM   2566  CE1 HIS C  95     -11.101 -16.836  -7.672  1.00 86.20           C  
ATOM   2567  NE2 HIS C  95     -12.379 -16.548  -7.851  1.00 86.20           N  
ATOM   2568  N   LEU C  96     -13.265 -14.693  -3.314  1.00 88.64           N  
ATOM   2569  CA  LEU C  96     -13.844 -13.386  -3.604  1.00 88.64           C  
ATOM   2570  C   LEU C  96     -13.075 -12.280  -2.889  1.00 88.64           C  
ATOM   2571  O   LEU C  96     -12.837 -11.214  -3.462  1.00 88.64           O  
ATOM   2572  CB  LEU C  96     -15.318 -13.348  -3.192  1.00 88.64           C  
ATOM   2573  CG  LEU C  96     -16.100 -12.093  -3.584  1.00 88.64           C  
ATOM   2574  CD1 LEU C  96     -16.206 -11.987  -5.101  1.00 88.64           C  
ATOM   2575  CD2 LEU C  96     -17.484 -12.104  -2.944  1.00 88.64           C  
ATOM   2576  N   GLN C  97     -12.728 -12.553  -1.688  1.00 94.15           N  
ATOM   2577  CA  GLN C  97     -12.024 -11.547  -0.899  1.00 94.15           C  
ATOM   2578  C   GLN C  97     -10.623 -11.298  -1.450  1.00 94.15           C  
ATOM   2579  O   GLN C  97     -10.108 -10.180  -1.370  1.00 94.15           O  
ATOM   2580  CB  GLN C  97     -11.944 -11.974   0.567  1.00 94.15           C  
ATOM   2581  CG  GLN C  97     -13.249 -11.797   1.331  1.00 94.15           C  
ATOM   2582  CD  GLN C  97     -13.674 -10.344   1.440  1.00 94.15           C  
ATOM   2583  NE2 GLN C  97     -14.980 -10.112   1.512  1.00 94.15           N  
ATOM   2584  OE1 GLN C  97     -12.835  -9.439   1.461  1.00 94.15           O  
ATOM   2585  N   LYS C  98     -10.021 -12.280  -1.984  1.00 91.66           N  
ATOM   2586  CA  LYS C  98      -8.734 -12.076  -2.641  1.00 91.66           C  
ATOM   2587  C   LYS C  98      -8.865 -11.119  -3.822  1.00 91.66           C  
ATOM   2588  O   LYS C  98      -8.037 -10.222  -3.996  1.00 91.66           O  
ATOM   2589  CB  LYS C  98      -8.152 -13.411  -3.111  1.00 91.66           C  
ATOM   2590  CG  LYS C  98      -6.751 -13.304  -3.694  1.00 91.66           C  
ATOM   2591  CD  LYS C  98      -6.204 -14.671  -4.086  1.00 91.66           C  
ATOM   2592  CE  LYS C  98      -4.818 -14.562  -4.708  1.00 91.66           C  
ATOM   2593  NZ  LYS C  98      -4.276 -15.900  -5.091  1.00 91.66           N  
ATOM   2594  N   GLU C  99      -9.867 -11.276  -4.589  1.00 88.36           N  
ATOM   2595  CA  GLU C  99     -10.112 -10.392  -5.725  1.00 88.36           C  
ATOM   2596  C   GLU C  99     -10.405  -8.968  -5.262  1.00 88.36           C  
ATOM   2597  O   GLU C  99      -9.926  -8.003  -5.863  1.00 88.36           O  
ATOM   2598  CB  GLU C  99     -11.273 -10.918  -6.575  1.00 88.36           C  
ATOM   2599  CG  GLU C  99     -10.941 -12.186  -7.349  1.00 88.36           C  
ATOM   2600  CD  GLU C  99     -12.060 -12.631  -8.277  1.00 88.36           C  
ATOM   2601  OE1 GLU C  99     -11.833 -13.534  -9.114  1.00 88.36           O  
ATOM   2602  OE2 GLU C  99     -13.175 -12.072  -8.167  1.00 88.36           O  
ATOM   2603  N   THR C 100     -11.198  -8.910  -4.240  1.00 93.51           N  
ATOM   2604  CA  THR C 100     -11.508  -7.605  -3.666  1.00 93.51           C  
ATOM   2605  C   THR C 100     -10.240  -6.917  -3.169  1.00 93.51           C  
ATOM   2606  O   THR C 100     -10.034  -5.728  -3.418  1.00 93.51           O  
ATOM   2607  CB  THR C 100     -12.515  -7.731  -2.508  1.00 93.51           C  
ATOM   2608  CG2 THR C 100     -12.829  -6.366  -1.901  1.00 93.51           C  
ATOM   2609  OG1 THR C 100     -13.728  -8.314  -2.997  1.00 93.51           O  
ATOM   2610  N   PHE C 101      -9.455  -7.713  -2.471  1.00 95.10           N  
ATOM   2611  CA  PHE C 101      -8.204  -7.163  -1.964  1.00 95.10           C  
ATOM   2612  C   PHE C 101      -7.300  -6.726  -3.111  1.00 95.10           C  
ATOM   2613  O   PHE C 101      -6.617  -5.704  -3.014  1.00 95.10           O  
ATOM   2614  CB  PHE C 101      -7.480  -8.191  -1.088  1.00 95.10           C  
ATOM   2615  CG  PHE C 101      -6.277  -7.639  -0.373  1.00 95.10           C  
ATOM   2616  CD1 PHE C 101      -5.000  -8.096  -0.677  1.00 95.10           C  
ATOM   2617  CD2 PHE C 101      -6.422  -6.662   0.603  1.00 95.10           C  
ATOM   2618  CE1 PHE C 101      -3.884  -7.587  -0.016  1.00 95.10           C  
ATOM   2619  CE2 PHE C 101      -5.311  -6.147   1.267  1.00 95.10           C  
ATOM   2620  CZ  PHE C 101      -4.044  -6.612   0.956  1.00 95.10           C  
ATOM   2621  N   ALA C 102      -7.263  -7.459  -4.169  1.00 92.07           N  
ATOM   2622  CA  ALA C 102      -6.480  -7.090  -5.346  1.00 92.07           C  
ATOM   2623  C   ALA C 102      -6.910  -5.730  -5.887  1.00 92.07           C  
ATOM   2624  O   ALA C 102      -6.071  -4.932  -6.313  1.00 92.07           O  
ATOM   2625  CB  ALA C 102      -6.614  -8.156  -6.429  1.00 92.07           C  
ATOM   2626  N   THR C 103      -8.177  -5.483  -5.871  1.00 92.63           N  
ATOM   2627  CA  THR C 103      -8.692  -4.195  -6.322  1.00 92.63           C  
ATOM   2628  C   THR C 103      -8.218  -3.071  -5.403  1.00 92.63           C  
ATOM   2629  O   THR C 103      -7.855  -1.991  -5.872  1.00 92.63           O  
ATOM   2630  CB  THR C 103     -10.231  -4.199  -6.380  1.00 92.63           C  
ATOM   2631  CG2 THR C 103     -10.762  -2.888  -6.951  1.00 92.63           C  
ATOM   2632  OG1 THR C 103     -10.669  -5.281  -7.210  1.00 92.63           O  
ATOM   2633  N   TYR C 104      -8.232  -3.363  -4.070  1.00 94.85           N  
ATOM   2634  CA  TYR C 104      -7.749  -2.368  -3.120  1.00 94.85           C  
ATOM   2635  C   TYR C 104      -6.280  -2.045  -3.365  1.00 94.85           C  
ATOM   2636  O   TYR C 104      -5.884  -0.878  -3.352  1.00 94.85           O  
ATOM   2637  CB  TYR C 104      -7.941  -2.861  -1.682  1.00 94.85           C  
ATOM   2638  CG  TYR C 104      -9.387  -3.051  -1.293  1.00 94.85           C  
ATOM   2639  CD1 TYR C 104     -10.400  -2.344  -1.938  1.00 94.85           C  
ATOM   2640  CD2 TYR C 104      -9.743  -3.935  -0.280  1.00 94.85           C  
ATOM   2641  CE1 TYR C 104     -11.734  -2.515  -1.582  1.00 94.85           C  
ATOM   2642  CE2 TYR C 104     -11.073  -4.113   0.084  1.00 94.85           C  
ATOM   2643  CZ  TYR C 104     -12.060  -3.400  -0.571  1.00 94.85           C  
ATOM   2644  OH  TYR C 104     -13.379  -3.571  -0.215  1.00 94.85           O  
ATOM   2645  N   VAL C 105      -5.558  -3.046  -3.582  1.00 94.21           N  
ATOM   2646  CA  VAL C 105      -4.121  -2.874  -3.768  1.00 94.21           C  
ATOM   2647  C   VAL C 105      -3.853  -2.149  -5.085  1.00 94.21           C  
ATOM   2648  O   VAL C 105      -2.982  -1.280  -5.157  1.00 94.21           O  
ATOM   2649  CB  VAL C 105      -3.379  -4.228  -3.743  1.00 94.21           C  
ATOM   2650  CG1 VAL C 105      -1.909  -4.046  -4.119  1.00 94.21           C  
ATOM   2651  CG2 VAL C 105      -3.506  -4.881  -2.369  1.00 94.21           C  
ATOM   2652  N   ALA C 106      -4.513  -2.466  -6.144  1.00 92.67           N  
ATOM   2653  CA  ALA C 106      -4.370  -1.773  -7.422  1.00 92.67           C  
ATOM   2654  C   ALA C 106      -4.685  -0.287  -7.278  1.00 92.67           C  
ATOM   2655  O   ALA C 106      -3.976   0.560  -7.825  1.00 92.67           O  
ATOM   2656  CB  ALA C 106      -5.275  -2.407  -8.475  1.00 92.67           C  
ATOM   2657  N   ARG C 107      -5.743   0.029  -6.547  1.00 93.27           N  
ATOM   2658  CA  ARG C 107      -6.115   1.419  -6.302  1.00 93.27           C  
ATOM   2659  C   ARG C 107      -5.047   2.136  -5.484  1.00 93.27           C  
ATOM   2660  O   ARG C 107      -4.689   3.278  -5.784  1.00 93.27           O  
ATOM   2661  CB  ARG C 107      -7.464   1.496  -5.585  1.00 93.27           C  
ATOM   2662  CG  ARG C 107      -8.012   2.909  -5.455  1.00 93.27           C  
ATOM   2663  CD  ARG C 107      -9.386   2.922  -4.798  1.00 93.27           C  
ATOM   2664  NE  ARG C 107     -10.423   2.444  -5.707  1.00 93.27           N  
ATOM   2665  CZ  ARG C 107     -11.688   2.220  -5.364  1.00 93.27           C  
ATOM   2666  NH1 ARG C 107     -12.099   2.428  -4.117  1.00 93.27           N  
ATOM   2667  NH2 ARG C 107     -12.550   1.785  -6.272  1.00 93.27           N  
ATOM   2668  N   PHE C 108      -4.585   1.468  -4.471  1.00 94.49           N  
ATOM   2669  CA  PHE C 108      -3.505   2.023  -3.662  1.00 94.49           C  
ATOM   2670  C   PHE C 108      -2.296   2.355  -4.528  1.00 94.49           C  
ATOM   2671  O   PHE C 108      -1.731   3.445  -4.423  1.00 94.49           O  
ATOM   2672  CB  PHE C 108      -3.105   1.044  -2.553  1.00 94.49           C  
ATOM   2673  CG  PHE C 108      -1.742   1.309  -1.974  1.00 94.49           C  
ATOM   2674  CD1 PHE C 108      -0.668   0.481  -2.280  1.00 94.49           C  
ATOM   2675  CD2 PHE C 108      -1.534   2.385  -1.122  1.00 94.49           C  
ATOM   2676  CE1 PHE C 108       0.595   0.724  -1.745  1.00 94.49           C  
ATOM   2677  CE2 PHE C 108      -0.274   2.634  -0.583  1.00 94.49           C  
ATOM   2678  CZ  PHE C 108       0.788   1.801  -0.896  1.00 94.49           C  
ATOM   2679  N   GLN C 109      -1.869   1.441  -5.379  1.00 92.85           N  
ATOM   2680  CA  GLN C 109      -0.688   1.632  -6.214  1.00 92.85           C  
ATOM   2681  C   GLN C 109      -0.898   2.763  -7.216  1.00 92.85           C  
ATOM   2682  O   GLN C 109       0.038   3.496  -7.540  1.00 92.85           O  
ATOM   2683  CB  GLN C 109      -0.336   0.337  -6.949  1.00 92.85           C  
ATOM   2684  CG  GLN C 109       0.291  -0.726  -6.057  1.00 92.85           C  
ATOM   2685  CD  GLN C 109       0.841  -1.902  -6.843  1.00 92.85           C  
ATOM   2686  NE2 GLN C 109       1.880  -1.654  -7.632  1.00 92.85           N  
ATOM   2687  OE1 GLN C 109       0.336  -3.024  -6.740  1.00 92.85           O  
ATOM   2688  N   LYS C 110      -2.049   2.957  -7.679  1.00 91.28           N  
ATOM   2689  CA  LYS C 110      -2.344   3.977  -8.681  1.00 91.28           C  
ATOM   2690  C   LYS C 110      -2.497   5.353  -8.037  1.00 91.28           C  
ATOM   2691  O   LYS C 110      -2.017   6.352  -8.575  1.00 91.28           O  
ATOM   2692  CB  LYS C 110      -3.612   3.617  -9.457  1.00 91.28           C  
ATOM   2693  CG  LYS C 110      -3.898   4.536 -10.636  1.00 91.28           C  
ATOM   2694  CD  LYS C 110      -5.141   4.095 -11.399  1.00 91.28           C  
ATOM   2695  CE  LYS C 110      -5.462   5.046 -12.544  1.00 91.28           C  
ATOM   2696  NZ  LYS C 110      -6.688   4.626 -13.286  1.00 91.28           N  
ATOM   2697  N   GLU C 111      -3.062   5.345  -6.827  1.00 92.74           N  
ATOM   2698  CA  GLU C 111      -3.486   6.638  -6.298  1.00 92.74           C  
ATOM   2699  C   GLU C 111      -2.693   7.010  -5.049  1.00 92.74           C  
ATOM   2700  O   GLU C 111      -2.374   8.182  -4.836  1.00 92.74           O  
ATOM   2701  CB  GLU C 111      -4.985   6.625  -5.986  1.00 92.74           C  
ATOM   2702  CG  GLU C 111      -5.867   6.451  -7.213  1.00 92.74           C  
ATOM   2703  CD  GLU C 111      -7.347   6.347  -6.878  1.00 92.74           C  
ATOM   2704  OE1 GLU C 111      -8.163   6.125  -7.800  1.00 92.74           O  
ATOM   2705  OE2 GLU C 111      -7.692   6.490  -5.684  1.00 92.74           O  
ATOM   2706  N   ALA C 112      -2.350   6.086  -4.182  1.00 93.91           N  
ATOM   2707  CA  ALA C 112      -1.868   6.407  -2.842  1.00 93.91           C  
ATOM   2708  C   ALA C 112      -0.378   6.107  -2.707  1.00 93.91           C  
ATOM   2709  O   ALA C 112       0.288   6.626  -1.809  1.00 93.91           O  
ATOM   2710  CB  ALA C 112      -2.662   5.633  -1.791  1.00 93.91           C  
ATOM   2711  N   TYR C 113       0.130   5.288  -3.583  1.00 94.18           N  
ATOM   2712  CA  TYR C 113       1.557   4.991  -3.523  1.00 94.18           C  
ATOM   2713  C   TYR C 113       2.376   6.136  -4.106  1.00 94.18           C  
ATOM   2714  O   TYR C 113       2.303   6.413  -5.305  1.00 94.18           O  
ATOM   2715  CB  TYR C 113       1.867   3.692  -4.272  1.00 94.18           C  
ATOM   2716  CG  TYR C 113       3.335   3.338  -4.290  1.00 94.18           C  
ATOM   2717  CD1 TYR C 113       4.101   3.519  -5.440  1.00 94.18           C  
ATOM   2718  CD2 TYR C 113       3.958   2.822  -3.159  1.00 94.18           C  
ATOM   2719  CE1 TYR C 113       5.453   3.193  -5.462  1.00 94.18           C  
ATOM   2720  CE2 TYR C 113       5.310   2.493  -3.170  1.00 94.18           C  
ATOM   2721  CZ  TYR C 113       6.048   2.682  -4.324  1.00 94.18           C  
ATOM   2722  OH  TYR C 113       7.386   2.357  -4.340  1.00 94.18           O  
ATOM   2723  N   CYS C 114       3.205   6.767  -3.251  1.00 94.87           N  
ATOM   2724  CA  CYS C 114       4.040   7.899  -3.638  1.00 94.87           C  
ATOM   2725  C   CYS C 114       3.273   8.857  -4.544  1.00 94.87           C  
ATOM   2726  O   CYS C 114       3.641   9.050  -5.703  1.00 94.87           O  
ATOM   2727  CB  CYS C 114       5.304   7.416  -4.347  1.00 94.87           C  
ATOM   2728  SG  CYS C 114       6.461   6.552  -3.262  1.00 94.87           S  
ATOM   2729  N   PRO C 115       2.265   9.488  -3.926  1.00 95.16           N  
ATOM   2730  CA  PRO C 115       1.424  10.373  -4.733  1.00 95.16           C  
ATOM   2731  C   PRO C 115       2.088  11.716  -5.023  1.00 95.16           C  
ATOM   2732  O   PRO C 115       1.544  12.530  -5.774  1.00 95.16           O  
ATOM   2733  CB  PRO C 115       0.174  10.557  -3.869  1.00 95.16           C  
ATOM   2734  CG  PRO C 115       0.658  10.413  -2.462  1.00 95.16           C  
ATOM   2735  CD  PRO C 115       1.760   9.393  -2.439  1.00 95.16           C  
ATOM   2736  N   ASN C 116       3.211  11.945  -4.421  1.00 95.75           N  
ATOM   2737  CA  ASN C 116       3.886  13.224  -4.615  1.00 95.75           C  
ATOM   2738  C   ASN C 116       4.395  13.376  -6.045  1.00 95.75           C  
ATOM   2739  O   ASN C 116       4.875  12.412  -6.645  1.00 95.75           O  
ATOM   2740  CB  ASN C 116       5.039  13.378  -3.622  1.00 95.75           C  
ATOM   2741  CG  ASN C 116       6.057  12.259  -3.730  1.00 95.75           C  
ATOM   2742  ND2 ASN C 116       7.335  12.616  -3.726  1.00 95.75           N  
ATOM   2743  OD1 ASN C 116       5.696  11.081  -3.817  1.00 95.75           O  
ATOM   2744  N   LYS C 117       4.280  14.607  -6.588  1.00 94.83           N  
ATOM   2745  CA  LYS C 117       4.799  14.910  -7.919  1.00 94.83           C  
ATOM   2746  C   LYS C 117       6.154  15.605  -7.835  1.00 94.83           C  
ATOM   2747  O   LYS C 117       6.894  15.655  -8.820  1.00 94.83           O  
ATOM   2748  CB  LYS C 117       3.810  15.782  -8.695  1.00 94.83           C  
ATOM   2749  CG  LYS C 117       2.476  15.106  -8.977  1.00 94.83           C  
ATOM   2750  CD  LYS C 117       1.547  16.012  -9.774  1.00 94.83           C  
ATOM   2751  CE  LYS C 117       0.206  15.343 -10.040  1.00 94.83           C  
ATOM   2752  NZ  LYS C 117      -0.746  16.266 -10.732  1.00 94.83           N  
ATOM   2753  N   CYS C 118       6.428  16.081  -6.671  1.00 95.11           N  
ATOM   2754  CA  CYS C 118       7.686  16.759  -6.382  1.00 95.11           C  
ATOM   2755  C   CYS C 118       8.074  16.590  -4.919  1.00 95.11           C  
ATOM   2756  O   CYS C 118       7.265  16.139  -4.106  1.00 95.11           O  
ATOM   2757  CB  CYS C 118       7.584  18.245  -6.723  1.00 95.11           C  
ATOM   2758  SG  CYS C 118       6.469  19.166  -5.640  1.00 95.11           S  
ATOM   2759  N   GLY C 119       9.357  16.794  -4.689  1.00 94.61           N  
ATOM   2760  CA  GLY C 119       9.832  16.733  -3.316  1.00 94.61           C  
ATOM   2761  C   GLY C 119      10.060  15.315  -2.826  1.00 94.61           C  
ATOM   2762  O   GLY C 119      10.171  14.386  -3.629  1.00 94.61           O  
ATOM   2763  N   VAL C 120      10.143  15.242  -1.470  1.00 94.58           N  
ATOM   2764  CA  VAL C 120      10.399  13.954  -0.834  1.00 94.58           C  
ATOM   2765  C   VAL C 120       9.303  13.655   0.186  1.00 94.58           C  
ATOM   2766  O   VAL C 120       9.184  14.348   1.199  1.00 94.58           O  
ATOM   2767  CB  VAL C 120      11.785  13.923  -0.152  1.00 94.58           C  
ATOM   2768  CG1 VAL C 120      12.058  12.548   0.455  1.00 94.58           C  
ATOM   2769  CG2 VAL C 120      12.879  14.297  -1.151  1.00 94.58           C  
ATOM   2770  N   MET C 121       8.489  12.622  -0.157  1.00 95.69           N  
ATOM   2771  CA  MET C 121       7.440  12.169   0.752  1.00 95.69           C  
ATOM   2772  C   MET C 121       7.888  10.936   1.530  1.00 95.69           C  
ATOM   2773  O   MET C 121       8.468  10.013   0.958  1.00 95.69           O  
ATOM   2774  CB  MET C 121       6.156  11.862  -0.020  1.00 95.69           C  
ATOM   2775  CG  MET C 121       5.033  11.318   0.848  1.00 95.69           C  
ATOM   2776  SD  MET C 121       3.536  10.889  -0.123  1.00 95.69           S  
ATOM   2777  CE  MET C 121       2.507  10.158   1.180  1.00 95.69           C  
ATOM   2778  N   LEU C 122       7.681  10.942   2.824  1.00 94.87           N  
ATOM   2779  CA  LEU C 122       7.910   9.778   3.671  1.00 94.87           C  
ATOM   2780  C   LEU C 122       6.602   9.050   3.960  1.00 94.87           C  
ATOM   2781  O   LEU C 122       5.699   9.611   4.584  1.00 94.87           O  
ATOM   2782  CB  LEU C 122       8.577  10.194   4.985  1.00 94.87           C  
ATOM   2783  CG  LEU C 122       9.940  10.878   4.868  1.00 94.87           C  
ATOM   2784  CD1 LEU C 122      10.473  11.240   6.250  1.00 94.87           C  
ATOM   2785  CD2 LEU C 122      10.926   9.981   4.127  1.00 94.87           C  
ATOM   2786  N   GLN C 123       6.568   7.827   3.469  1.00 95.11           N  
ATOM   2787  CA  GLN C 123       5.348   7.037   3.597  1.00 95.11           C  
ATOM   2788  C   GLN C 123       5.626   5.700   4.278  1.00 95.11           C  
ATOM   2789  O   GLN C 123       6.608   5.028   3.959  1.00 95.11           O  
ATOM   2790  CB  GLN C 123       4.711   6.806   2.226  1.00 95.11           C  
ATOM   2791  CG  GLN C 123       3.344   6.136   2.287  1.00 95.11           C  
ATOM   2792  CD  GLN C 123       2.699   5.992   0.922  1.00 95.11           C  
ATOM   2793  NE2 GLN C 123       1.372   6.041   0.885  1.00 95.11           N  
ATOM   2794  OE1 GLN C 123       3.387   5.841  -0.092  1.00 95.11           O  
ATOM   2795  N   THR C 124       4.780   5.430   5.205  1.00 95.37           N  
ATOM   2796  CA  THR C 124       4.889   4.143   5.881  1.00 95.37           C  
ATOM   2797  C   THR C 124       4.212   3.044   5.066  1.00 95.37           C  
ATOM   2798  O   THR C 124       3.024   3.143   4.748  1.00 95.37           O  
ATOM   2799  CB  THR C 124       4.269   4.196   7.291  1.00 95.37           C  
ATOM   2800  CG2 THR C 124       4.331   2.833   7.971  1.00 95.37           C  
ATOM   2801  OG1 THR C 124       4.987   5.148   8.085  1.00 95.37           O  
ATOM   2802  N   LEU C 125       5.001   2.097   4.747  1.00 95.61           N  
ATOM   2803  CA  LEU C 125       4.511   0.970   3.961  1.00 95.61           C  
ATOM   2804  C   LEU C 125       4.723  -0.345   4.704  1.00 95.61           C  
ATOM   2805  O   LEU C 125       5.585  -0.435   5.581  1.00 95.61           O  
ATOM   2806  CB  LEU C 125       5.211   0.919   2.600  1.00 95.61           C  
ATOM   2807  CG  LEU C 125       5.055   2.154   1.712  1.00 95.61           C  
ATOM   2808  CD1 LEU C 125       5.968   2.050   0.495  1.00 95.61           C  
ATOM   2809  CD2 LEU C 125       3.602   2.323   1.282  1.00 95.61           C  
ATOM   2810  N   ILE C 126       3.892  -1.287   4.411  1.00 95.66           N  
ATOM   2811  CA  ILE C 126       3.988  -2.640   4.947  1.00 95.66           C  
ATOM   2812  C   ILE C 126       4.359  -3.613   3.830  1.00 95.66           C  
ATOM   2813  O   ILE C 126       3.655  -3.707   2.822  1.00 95.66           O  
ATOM   2814  CB  ILE C 126       2.668  -3.077   5.622  1.00 95.66           C  
ATOM   2815  CG1 ILE C 126       2.296  -2.104   6.746  1.00 95.66           C  
ATOM   2816  CG2 ILE C 126       2.780  -4.509   6.152  1.00 95.66           C  
ATOM   2817  CD1 ILE C 126       0.850  -2.219   7.211  1.00 95.66           C  
ATOM   2818  N   TRP C 127       5.514  -4.295   4.070  1.00 94.30           N  
ATOM   2819  CA  TRP C 127       5.919  -5.333   3.129  1.00 94.30           C  
ATOM   2820  C   TRP C 127       5.136  -6.620   3.366  1.00 94.30           C  
ATOM   2821  O   TRP C 127       5.224  -7.218   4.441  1.00 94.30           O  
ATOM   2822  CB  TRP C 127       7.421  -5.606   3.243  1.00 94.30           C  
ATOM   2823  CG  TRP C 127       8.284  -4.493   2.728  1.00 94.30           C  
ATOM   2824  CD1 TRP C 127       8.710  -3.394   3.420  1.00 94.30           C  
ATOM   2825  CD2 TRP C 127       8.820  -4.369   1.408  1.00 94.30           C  
ATOM   2826  CE2 TRP C 127       9.565  -3.170   1.371  1.00 94.30           C  
ATOM   2827  CE3 TRP C 127       8.746  -5.158   0.252  1.00 94.30           C  
ATOM   2828  NE1 TRP C 127       9.481  -2.594   2.610  1.00 94.30           N  
ATOM   2829  CZ2 TRP C 127      10.230  -2.739   0.220  1.00 94.30           C  
ATOM   2830  CZ3 TRP C 127       9.409  -4.728  -0.892  1.00 94.30           C  
ATOM   2831  CH2 TRP C 127      10.141  -3.530  -0.897  1.00 94.30           C  
ATOM   2832  N   CYS C 128       4.441  -7.083   2.311  1.00 93.65           N  
ATOM   2833  CA  CYS C 128       3.484  -8.177   2.443  1.00 93.65           C  
ATOM   2834  C   CYS C 128       4.195  -9.491   2.741  1.00 93.65           C  
ATOM   2835  O   CYS C 128       3.681 -10.326   3.487  1.00 93.65           O  
ATOM   2836  CB  CYS C 128       2.648  -8.315   1.172  1.00 93.65           C  
ATOM   2837  SG  CYS C 128       1.654  -6.855   0.791  1.00 93.65           S  
ATOM   2838  N   LYS C 129       5.364  -9.749   2.249  1.00 90.30           N  
ATOM   2839  CA  LYS C 129       6.073 -11.022   2.350  1.00 90.30           C  
ATOM   2840  C   LYS C 129       6.518 -11.291   3.784  1.00 90.30           C  
ATOM   2841  O   LYS C 129       6.388 -12.413   4.280  1.00 90.30           O  
ATOM   2842  CB  LYS C 129       7.282 -11.040   1.413  1.00 90.30           C  
ATOM   2843  CG  LYS C 129       6.930 -11.276  -0.048  1.00 90.30           C  
ATOM   2844  CD  LYS C 129       8.178 -11.344  -0.919  1.00 90.30           C  
ATOM   2845  CE  LYS C 129       7.825 -11.486  -2.393  1.00 90.30           C  
ATOM   2846  NZ  LYS C 129       9.040 -11.456  -3.260  1.00 90.30           N  
ATOM   2847  N   ASN C 130       6.916 -10.253   4.529  1.00 92.38           N  
ATOM   2848  CA  ASN C 130       7.426 -10.456   5.880  1.00 92.38           C  
ATOM   2849  C   ASN C 130       6.673  -9.604   6.898  1.00 92.38           C  
ATOM   2850  O   ASN C 130       7.024  -9.584   8.079  1.00 92.38           O  
ATOM   2851  CB  ASN C 130       8.925 -10.154   5.939  1.00 92.38           C  
ATOM   2852  CG  ASN C 130       9.265  -8.782   5.392  1.00 92.38           C  
ATOM   2853  ND2 ASN C 130      10.554  -8.520   5.211  1.00 92.38           N  
ATOM   2854  OD1 ASN C 130       8.378  -7.965   5.134  1.00 92.38           O  
ATOM   2855  N   CYS C 131       5.761  -8.945   6.504  1.00 94.94           N  
ATOM   2856  CA  CYS C 131       4.908  -8.129   7.361  1.00 94.94           C  
ATOM   2857  C   CYS C 131       5.721  -7.052   8.071  1.00 94.94           C  
ATOM   2858  O   CYS C 131       5.405  -6.674   9.201  1.00 94.94           O  
ATOM   2859  CB  CYS C 131       4.190  -9.000   8.390  1.00 94.94           C  
ATOM   2860  SG  CYS C 131       3.032 -10.180   7.664  1.00 94.94           S  
ATOM   2861  N   LYS C 132       6.756  -6.533   7.465  1.00 94.39           N  
ATOM   2862  CA  LYS C 132       7.591  -5.481   8.038  1.00 94.39           C  
ATOM   2863  C   LYS C 132       7.075  -4.098   7.655  1.00 94.39           C  
ATOM   2864  O   LYS C 132       6.773  -3.844   6.487  1.00 94.39           O  
ATOM   2865  CB  LYS C 132       9.043  -5.643   7.585  1.00 94.39           C  
ATOM   2866  CG  LYS C 132       9.789  -6.769   8.285  1.00 94.39           C  
ATOM   2867  CD  LYS C 132      11.256  -6.807   7.876  1.00 94.39           C  
ATOM   2868  CE  LYS C 132      11.996  -7.953   8.552  1.00 94.39           C  
ATOM   2869  NZ  LYS C 132      13.435  -7.996   8.153  1.00 94.39           N  
ATOM   2870  N   LYS C 133       6.985  -3.281   8.635  1.00 93.72           N  
ATOM   2871  CA  LYS C 133       6.577  -1.891   8.449  1.00 93.72           C  
ATOM   2872  C   LYS C 133       7.791  -0.974   8.332  1.00 93.72           C  
ATOM   2873  O   LYS C 133       8.619  -0.911   9.243  1.00 93.72           O  
ATOM   2874  CB  LYS C 133       5.684  -1.435   9.603  1.00 93.72           C  
ATOM   2875  CG  LYS C 133       5.020  -0.084   9.375  1.00 93.72           C  
ATOM   2876  CD  LYS C 133       4.093   0.284  10.526  1.00 93.72           C  
ATOM   2877  CE  LYS C 133       2.915   1.123  10.050  1.00 93.72           C  
ATOM   2878  NZ  LYS C 133       2.105   1.640  11.193  1.00 93.72           N  
ATOM   2879  N   GLU C 134       7.945  -0.291   7.225  1.00 93.65           N  
ATOM   2880  CA  GLU C 134       9.097   0.571   6.975  1.00 93.65           C  
ATOM   2881  C   GLU C 134       8.668   1.897   6.354  1.00 93.65           C  
ATOM   2882  O   GLU C 134       7.661   1.962   5.648  1.00 93.65           O  
ATOM   2883  CB  GLU C 134      10.108  -0.133   6.067  1.00 93.65           C  
ATOM   2884  CG  GLU C 134      10.784  -1.333   6.713  1.00 93.65           C  
ATOM   2885  CD  GLU C 134      11.795  -2.015   5.805  1.00 93.65           C  
ATOM   2886  OE1 GLU C 134      12.435  -2.999   6.239  1.00 93.65           O  
ATOM   2887  OE2 GLU C 134      11.949  -1.559   4.649  1.00 93.65           O  
ATOM   2888  N   VAL C 135       9.463   2.904   6.746  1.00 93.17           N  
ATOM   2889  CA  VAL C 135       9.246   4.210   6.134  1.00 93.17           C  
ATOM   2890  C   VAL C 135       9.972   4.280   4.793  1.00 93.17           C  
ATOM   2891  O   VAL C 135      11.188   4.086   4.727  1.00 93.17           O  
ATOM   2892  CB  VAL C 135       9.721   5.355   7.058  1.00 93.17           C  
ATOM   2893  CG1 VAL C 135       9.514   6.711   6.386  1.00 93.17           C  
ATOM   2894  CG2 VAL C 135       8.986   5.300   8.395  1.00 93.17           C  
ATOM   2895  N   HIS C 136       9.196   4.478   3.755  1.00 92.85           N  
ATOM   2896  CA  HIS C 136       9.713   4.584   2.396  1.00 92.85           C  
ATOM   2897  C   HIS C 136       9.783   6.039   1.944  1.00 92.85           C  
ATOM   2898  O   HIS C 136       8.820   6.791   2.110  1.00 92.85           O  
ATOM   2899  CB  HIS C 136       8.846   3.775   1.429  1.00 92.85           C  
ATOM   2900  CG  HIS C 136       9.257   3.911  -0.003  1.00 92.85           C  
ATOM   2901  CD2 HIS C 136       8.684   4.577  -1.032  1.00 92.85           C  
ATOM   2902  ND1 HIS C 136      10.388   3.310  -0.512  1.00 92.85           N  
ATOM   2903  CE1 HIS C 136      10.493   3.603  -1.797  1.00 92.85           C  
ATOM   2904  NE2 HIS C 136       9.472   4.370  -2.138  1.00 92.85           N  
ATOM   2905  N   ALA C 137      10.959   6.395   1.403  1.00 92.87           N  
ATOM   2906  CA  ALA C 137      11.142   7.755   0.900  1.00 92.87           C  
ATOM   2907  C   ALA C 137      10.805   7.840  -0.586  1.00 92.87           C  
ATOM   2908  O   ALA C 137      11.486   7.236  -1.419  1.00 92.87           O  
ATOM   2909  CB  ALA C 137      12.573   8.225   1.145  1.00 92.87           C  
ATOM   2910  N   CYS C 138       9.768   8.520  -0.834  1.00 93.89           N  
ATOM   2911  CA  CYS C 138       9.368   8.792  -2.211  1.00 93.89           C  
ATOM   2912  C   CYS C 138      10.071  10.034  -2.748  1.00 93.89           C  
ATOM   2913  O   CYS C 138       9.606  11.155  -2.536  1.00 93.89           O  
ATOM   2914  CB  CYS C 138       7.853   8.974  -2.303  1.00 93.89           C  
ATOM   2915  SG  CYS C 138       6.913   7.586  -1.629  1.00 93.89           S  
ATOM   2916  N   ARG C 139      11.131   9.798  -3.534  1.00 94.15           N  
ATOM   2917  CA  ARG C 139      11.955  10.898  -4.023  1.00 94.15           C  
ATOM   2918  C   ARG C 139      11.587  11.264  -5.457  1.00 94.15           C  
ATOM   2919  O   ARG C 139      11.605  10.409  -6.345  1.00 94.15           O  
ATOM   2920  CB  ARG C 139      13.440  10.536  -3.939  1.00 94.15           C  
ATOM   2921  CG  ARG C 139      13.917  10.215  -2.532  1.00 94.15           C  
ATOM   2922  CD  ARG C 139      15.390   9.830  -2.510  1.00 94.15           C  
ATOM   2923  NE  ARG C 139      15.799   9.335  -1.198  1.00 94.15           N  
ATOM   2924  CZ  ARG C 139      16.485  10.039  -0.302  1.00 94.15           C  
ATOM   2925  NH1 ARG C 139      16.855  11.288  -0.561  1.00 94.15           N  
ATOM   2926  NH2 ARG C 139      16.804   9.490   0.861  1.00 94.15           N  
ATOM   2927  N   LYS C 140      11.227  12.527  -5.609  1.00 94.13           N  
ATOM   2928  CA  LYS C 140      10.932  13.111  -6.914  1.00 94.13           C  
ATOM   2929  C   LYS C 140      11.764  14.368  -7.155  1.00 94.13           C  
ATOM   2930  O   LYS C 140      12.759  14.600  -6.465  1.00 94.13           O  
ATOM   2931  CB  LYS C 140       9.442  13.439  -7.032  1.00 94.13           C  
ATOM   2932  CG  LYS C 140       8.526  12.247  -6.798  1.00 94.13           C  
ATOM   2933  CD  LYS C 140       8.605  11.248  -7.945  1.00 94.13           C  
ATOM   2934  CE  LYS C 140       7.572  10.139  -7.794  1.00 94.13           C  
ATOM   2935  NZ  LYS C 140       8.203   8.845  -7.397  1.00 94.13           N  
ATOM   2936  N   SER C 141      11.400  15.107  -8.094  1.00 92.73           N  
ATOM   2937  CA  SER C 141      12.120  16.344  -8.377  1.00 92.73           C  
ATOM   2938  C   SER C 141      11.916  17.369  -7.267  1.00 92.73           C  
ATOM   2939  O   SER C 141      10.816  17.498  -6.727  1.00 92.73           O  
ATOM   2940  CB  SER C 141      11.667  16.933  -9.714  1.00 92.73           C  
ATOM   2941  OG  SER C 141      12.213  18.227  -9.904  1.00 92.73           O  
ATOM   2942  N   TYR C 142      12.991  18.027  -6.966  1.00 88.21           N  
ATOM   2943  CA  TYR C 142      12.919  19.048  -5.927  1.00 88.21           C  
ATOM   2944  C   TYR C 142      12.220  20.301  -6.441  1.00 88.21           C  
ATOM   2945  O   TYR C 142      11.774  21.138  -5.653  1.00 88.21           O  
ATOM   2946  CB  TYR C 142      14.321  19.403  -5.422  1.00 88.21           C  
ATOM   2947  CG  TYR C 142      14.847  18.454  -4.373  1.00 88.21           C  
ATOM   2948  CD1 TYR C 142      14.393  18.517  -3.058  1.00 88.21           C  
ATOM   2949  CD2 TYR C 142      15.799  17.492  -4.694  1.00 88.21           C  
ATOM   2950  CE1 TYR C 142      14.876  17.646  -2.087  1.00 88.21           C  
ATOM   2951  CE2 TYR C 142      16.289  16.616  -3.732  1.00 88.21           C  
ATOM   2952  CZ  TYR C 142      15.822  16.701  -2.433  1.00 88.21           C  
ATOM   2953  OH  TYR C 142      16.304  15.835  -1.476  1.00 88.21           O  
ATOM   2954  N   ASP C 143      12.107  20.333  -7.652  1.00 85.20           N  
ATOM   2955  CA  ASP C 143      11.471  21.493  -8.270  1.00 85.20           C  
ATOM   2956  C   ASP C 143       9.953  21.332  -8.305  1.00 85.20           C  
ATOM   2957  O   ASP C 143       9.420  20.600  -9.142  1.00 85.20           O  
ATOM   2958  CB  ASP C 143      12.011  21.710  -9.685  1.00 85.20           C  
ATOM   2959  CG  ASP C 143      11.504  22.992 -10.323  1.00 85.20           C  
ATOM   2960  OD1 ASP C 143      10.813  23.779  -9.642  1.00 85.20           O  
ATOM   2961  OD2 ASP C 143      11.796  23.215 -11.516  1.00 85.20           O  
ATOM   2962  N   CYS C 144       9.249  21.943  -7.466  1.00 92.19           N  
ATOM   2963  CA  CYS C 144       7.791  21.894  -7.438  1.00 92.19           C  
ATOM   2964  C   CYS C 144       7.192  23.031  -8.256  1.00 92.19           C  
ATOM   2965  O   CYS C 144       5.985  23.274  -8.199  1.00 92.19           O  
ATOM   2966  CB  CYS C 144       7.280  21.963  -6.000  1.00 92.19           C  
ATOM   2967  SG  CYS C 144       7.705  20.518  -5.005  1.00 92.19           S  
ATOM   2968  N   GLY C 145       8.014  23.670  -9.030  1.00 88.31           N  
ATOM   2969  CA  GLY C 145       7.558  24.758  -9.881  1.00 88.31           C  
ATOM   2970  C   GLY C 145       7.542  26.101  -9.175  1.00 88.31           C  
ATOM   2971  O   GLY C 145       7.723  26.170  -7.958  1.00 88.31           O  
ATOM   2972  N   GLU C 146       7.450  27.163 -10.029  1.00 91.22           N  
ATOM   2973  CA  GLU C 146       7.389  28.530  -9.520  1.00 91.22           C  
ATOM   2974  C   GLU C 146       5.960  29.065  -9.549  1.00 91.22           C  
ATOM   2975  O   GLU C 146       5.210  28.797 -10.489  1.00 91.22           O  
ATOM   2976  CB  GLU C 146       8.312  29.447 -10.327  1.00 91.22           C  
ATOM   2977  CG  GLU C 146       8.624  30.766  -9.637  1.00 91.22           C  
ATOM   2978  CD  GLU C 146       9.622  31.621 -10.402  1.00 91.22           C  
ATOM   2979  OE1 GLU C 146       9.920  32.753  -9.955  1.00 91.22           O  
ATOM   2980  OE2 GLU C 146      10.108  31.158 -11.457  1.00 91.22           O  
ATOM   2981  N   ARG C 147       5.575  29.680  -8.479  1.00 94.16           N  
ATOM   2982  CA  ARG C 147       4.247  30.276  -8.378  1.00 94.16           C  
ATOM   2983  C   ARG C 147       4.309  31.787  -8.578  1.00 94.16           C  
ATOM   2984  O   ARG C 147       5.029  32.484  -7.860  1.00 94.16           O  
ATOM   2985  CB  ARG C 147       3.613  29.953  -7.024  1.00 94.16           C  
ATOM   2986  CG  ARG C 147       3.594  28.469  -6.693  1.00 94.16           C  
ATOM   2987  CD  ARG C 147       2.472  27.743  -7.421  1.00 94.16           C  
ATOM   2988  NE  ARG C 147       2.348  26.357  -6.976  1.00 94.16           N  
ATOM   2989  CZ  ARG C 147       1.886  25.359  -7.724  1.00 94.16           C  
ATOM   2990  NH1 ARG C 147       1.491  25.576  -8.974  1.00 94.16           N  
ATOM   2991  NH2 ARG C 147       1.816  24.137  -7.219  1.00 94.16           N  
ATOM   2992  N   ASN C 148       3.639  32.231  -9.536  1.00 94.84           N  
ATOM   2993  CA  ASN C 148       3.507  33.668  -9.747  1.00 94.84           C  
ATOM   2994  C   ASN C 148       2.265  34.225  -9.058  1.00 94.84           C  
ATOM   2995  O   ASN C 148       1.143  33.834  -9.383  1.00 94.84           O  
ATOM   2996  CB  ASN C 148       3.474  33.991 -11.243  1.00 94.84           C  
ATOM   2997  CG  ASN C 148       4.784  33.674 -11.938  1.00 94.84           C  
ATOM   2998  ND2 ASN C 148       4.699  33.138 -13.150  1.00 94.84           N  
ATOM   2999  OD1 ASN C 148       5.864  33.909 -11.389  1.00 94.84           O  
ATOM   3000  N   VAL C 149       2.550  35.137  -8.163  1.00 94.34           N  
ATOM   3001  CA  VAL C 149       1.466  35.693  -7.359  1.00 94.34           C  
ATOM   3002  C   VAL C 149       1.344  37.192  -7.625  1.00 94.34           C  
ATOM   3003  O   VAL C 149       2.282  37.952  -7.371  1.00 94.34           O  
ATOM   3004  CB  VAL C 149       1.685  35.435  -5.852  1.00 94.34           C  
ATOM   3005  CG1 VAL C 149       0.528  36.002  -5.033  1.00 94.34           C  
ATOM   3006  CG2 VAL C 149       1.849  33.939  -5.586  1.00 94.34           C  
ATOM   3007  N   GLU C 150       0.214  37.633  -8.129  1.00 94.41           N  
ATOM   3008  CA  GLU C 150      -0.092  39.050  -8.310  1.00 94.41           C  
ATOM   3009  C   GLU C 150      -1.061  39.546  -7.241  1.00 94.41           C  
ATOM   3010  O   GLU C 150      -2.169  39.023  -7.109  1.00 94.41           O  
ATOM   3011  CB  GLU C 150      -0.674  39.300  -9.704  1.00 94.41           C  
ATOM   3012  CG  GLU C 150       0.285  38.970 -10.839  1.00 94.41           C  
ATOM   3013  CD  GLU C 150      -0.313  39.206 -12.217  1.00 94.41           C  
ATOM   3014  OE1 GLU C 150       0.399  39.014 -13.229  1.00 94.41           O  
ATOM   3015  OE2 GLU C 150      -1.503  39.586 -12.286  1.00 94.41           O  
ATOM   3016  N   VAL C 151      -0.559  40.533  -6.587  1.00 92.99           N  
ATOM   3017  CA  VAL C 151      -1.371  41.045  -5.489  1.00 92.99           C  
ATOM   3018  C   VAL C 151      -1.539  42.556  -5.631  1.00 92.99           C  
ATOM   3019  O   VAL C 151      -0.554  43.286  -5.770  1.00 92.99           O  
ATOM   3020  CB  VAL C 151      -0.747  40.705  -4.116  1.00 92.99           C  
ATOM   3021  CG1 VAL C 151      -1.696  41.090  -2.982  1.00 92.99           C  
ATOM   3022  CG2 VAL C 151      -0.398  39.220  -4.043  1.00 92.99           C  
ATOM   3023  N   PRO C 152      -2.754  43.097  -5.585  1.00 92.19           N  
ATOM   3024  CA  PRO C 152      -2.957  44.548  -5.566  1.00 92.19           C  
ATOM   3025  C   PRO C 152      -2.438  45.199  -4.286  1.00 92.19           C  
ATOM   3026  O   PRO C 152      -2.428  44.566  -3.228  1.00 92.19           O  
ATOM   3027  CB  PRO C 152      -4.477  44.693  -5.674  1.00 92.19           C  
ATOM   3028  CG  PRO C 152      -4.961  43.339  -6.085  1.00 92.19           C  
ATOM   3029  CD  PRO C 152      -3.942  42.320  -5.665  1.00 92.19           C  
ATOM   3030  N   GLN C 153      -2.071  46.404  -4.520  1.00 90.87           N  
ATOM   3031  CA  GLN C 153      -1.582  47.161  -3.373  1.00 90.87           C  
ATOM   3032  C   GLN C 153      -2.642  47.248  -2.279  1.00 90.87           C  
ATOM   3033  O   GLN C 153      -3.830  47.409  -2.568  1.00 90.87           O  
ATOM   3034  CB  GLN C 153      -1.152  48.566  -3.800  1.00 90.87           C  
ATOM   3035  CG  GLN C 153      -0.271  49.275  -2.781  1.00 90.87           C  
ATOM   3036  CD  GLN C 153       0.287  50.586  -3.300  1.00 90.87           C  
ATOM   3037  NE2 GLN C 153       1.067  51.270  -2.469  1.00 90.87           N  
ATOM   3038  OE1 GLN C 153       0.021  50.982  -4.439  1.00 90.87           O  
ATOM   3039  N   MET C 154      -2.292  47.143  -0.968  1.00 90.57           N  
ATOM   3040  CA  MET C 154      -3.117  47.254   0.232  1.00 90.57           C  
ATOM   3041  C   MET C 154      -3.962  45.999   0.429  1.00 90.57           C  
ATOM   3042  O   MET C 154      -4.875  45.984   1.256  1.00 90.57           O  
ATOM   3043  CB  MET C 154      -4.020  48.486   0.152  1.00 90.57           C  
ATOM   3044  CG  MET C 154      -3.265  49.804   0.192  1.00 90.57           C  
ATOM   3045  SD  MET C 154      -2.460  50.102   1.815  1.00 90.57           S  
ATOM   3046  CE  MET C 154      -3.726  51.125   2.617  1.00 90.57           C  
ATOM   3047  N   GLU C 155      -3.793  45.038  -0.418  1.00 91.28           N  
ATOM   3048  CA  GLU C 155      -4.439  43.744  -0.219  1.00 91.28           C  
ATOM   3049  C   GLU C 155      -3.509  42.766   0.493  1.00 91.28           C  
ATOM   3050  O   GLU C 155      -2.331  43.062   0.700  1.00 91.28           O  
ATOM   3051  CB  GLU C 155      -4.894  43.159  -1.557  1.00 91.28           C  
ATOM   3052  CG  GLU C 155      -6.112  43.853  -2.151  1.00 91.28           C  
ATOM   3053  CD  GLU C 155      -6.807  43.032  -3.225  1.00 91.28           C  
ATOM   3054  OE1 GLU C 155      -7.781  43.531  -3.834  1.00 91.28           O  
ATOM   3055  OE2 GLU C 155      -6.377  41.881  -3.457  1.00 91.28           O  
ATOM   3056  N   ASP C 156      -4.065  41.672   0.899  1.00 93.48           N  
ATOM   3057  CA  ASP C 156      -3.290  40.679   1.636  1.00 93.48           C  
ATOM   3058  C   ASP C 156      -2.572  39.724   0.685  1.00 93.48           C  
ATOM   3059  O   ASP C 156      -3.167  39.234  -0.277  1.00 93.48           O  
ATOM   3060  CB  ASP C 156      -4.194  39.891   2.587  1.00 93.48           C  
ATOM   3061  CG  ASP C 156      -4.841  40.763   3.648  1.00 93.48           C  
ATOM   3062  OD1 ASP C 156      -4.455  41.944   3.786  1.00 93.48           O  
ATOM   3063  OD2 ASP C 156      -5.743  40.265   4.356  1.00 93.48           O  
ATOM   3064  N   MET C 157      -1.352  39.517   0.906  1.00 93.74           N  
ATOM   3065  CA  MET C 157      -0.569  38.519   0.182  1.00 93.74           C  
ATOM   3066  C   MET C 157      -0.598  37.177   0.903  1.00 93.74           C  
ATOM   3067  O   MET C 157      -0.293  37.100   2.095  1.00 93.74           O  
ATOM   3068  CB  MET C 157       0.875  38.989   0.009  1.00 93.74           C  
ATOM   3069  CG  MET C 157       1.758  37.999  -0.734  1.00 93.74           C  
ATOM   3070  SD  MET C 157       3.525  38.493  -0.729  1.00 93.74           S  
ATOM   3071  CE  MET C 157       3.955  38.129   0.996  1.00 93.74           C  
ATOM   3072  N   ILE C 158      -1.016  36.152   0.265  1.00 95.89           N  
ATOM   3073  CA  ILE C 158      -1.060  34.805   0.825  1.00 95.89           C  
ATOM   3074  C   ILE C 158      -0.210  33.865  -0.027  1.00 95.89           C  
ATOM   3075  O   ILE C 158      -0.514  33.633  -1.199  1.00 95.89           O  
ATOM   3076  CB  ILE C 158      -2.511  34.280   0.918  1.00 95.89           C  
ATOM   3077  CG1 ILE C 158      -3.377  35.249   1.731  1.00 95.89           C  
ATOM   3078  CG2 ILE C 158      -2.537  32.876   1.529  1.00 95.89           C  
ATOM   3079  CD1 ILE C 158      -4.856  34.885   1.754  1.00 95.89           C  
ATOM   3080  N   LEU C 159       0.831  33.408   0.504  1.00 96.18           N  
ATOM   3081  CA  LEU C 159       1.684  32.411  -0.134  1.00 96.18           C  
ATOM   3082  C   LEU C 159       1.431  31.025   0.450  1.00 96.18           C  
ATOM   3083  O   LEU C 159       1.750  30.770   1.614  1.00 96.18           O  
ATOM   3084  CB  LEU C 159       3.159  32.784   0.029  1.00 96.18           C  
ATOM   3085  CG  LEU C 159       3.557  34.190  -0.426  1.00 96.18           C  
ATOM   3086  CD1 LEU C 159       5.058  34.400  -0.249  1.00 96.18           C  
ATOM   3087  CD2 LEU C 159       3.149  34.418  -1.878  1.00 96.18           C  
ATOM   3088  N   ASP C 160       0.903  30.156  -0.331  1.00 96.57           N  
ATOM   3089  CA  ASP C 160       0.530  28.815   0.110  1.00 96.57           C  
ATOM   3090  C   ASP C 160       1.577  27.787  -0.314  1.00 96.57           C  
ATOM   3091  O   ASP C 160       1.767  27.542  -1.507  1.00 96.57           O  
ATOM   3092  CB  ASP C 160      -0.842  28.428  -0.447  1.00 96.57           C  
ATOM   3093  CG  ASP C 160      -1.399  27.162   0.178  1.00 96.57           C  
ATOM   3094  OD1 ASP C 160      -0.731  26.565   1.050  1.00 96.57           O  
ATOM   3095  OD2 ASP C 160      -2.516  26.754  -0.209  1.00 96.57           O  
ATOM   3096  N   CYS C 161       2.187  27.150   0.699  1.00 96.61           N  
ATOM   3097  CA  CYS C 161       3.223  26.150   0.467  1.00 96.61           C  
ATOM   3098  C   CYS C 161       2.671  24.741   0.643  1.00 96.61           C  
ATOM   3099  O   CYS C 161       3.414  23.763   0.550  1.00 96.61           O  
ATOM   3100  CB  CYS C 161       4.400  26.369   1.416  1.00 96.61           C  
ATOM   3101  SG  CYS C 161       5.903  25.495   0.924  1.00 96.61           S  
ATOM   3102  N   GLU C 162       1.433  24.556   0.886  1.00 95.97           N  
ATOM   3103  CA  GLU C 162       0.822  23.262   1.174  1.00 95.97           C  
ATOM   3104  C   GLU C 162       0.574  22.472  -0.107  1.00 95.97           C  
ATOM   3105  O   GLU C 162       0.060  23.014  -1.087  1.00 95.97           O  
ATOM   3106  CB  GLU C 162      -0.489  23.444   1.942  1.00 95.97           C  
ATOM   3107  CG  GLU C 162      -1.115  22.139   2.409  1.00 95.97           C  
ATOM   3108  CD  GLU C 162      -2.333  22.340   3.298  1.00 95.97           C  
ATOM   3109  OE1 GLU C 162      -2.852  21.346   3.852  1.00 95.97           O  
ATOM   3110  OE2 GLU C 162      -2.772  23.504   3.439  1.00 95.97           O  
ATOM   3111  N   LEU C 163       0.963  21.276  -0.129  1.00 94.68           N  
ATOM   3112  CA  LEU C 163       0.649  20.314  -1.181  1.00 94.68           C  
ATOM   3113  C   LEU C 163      -0.246  19.200  -0.648  1.00 94.68           C  
ATOM   3114  O   LEU C 163      -0.292  18.959   0.560  1.00 94.68           O  
ATOM   3115  CB  LEU C 163       1.934  19.718  -1.762  1.00 94.68           C  
ATOM   3116  CG  LEU C 163       2.906  20.704  -2.410  1.00 94.68           C  
ATOM   3117  CD1 LEU C 163       4.193  19.993  -2.816  1.00 94.68           C  
ATOM   3118  CD2 LEU C 163       2.260  21.379  -3.616  1.00 94.68           C  
ATOM   3119  N   ASN C 164      -1.006  18.516  -1.466  1.00 93.28           N  
ATOM   3120  CA  ASN C 164      -2.020  17.531  -1.099  1.00 93.28           C  
ATOM   3121  C   ASN C 164      -1.416  16.376  -0.304  1.00 93.28           C  
ATOM   3122  O   ASN C 164      -2.062  15.829   0.591  1.00 93.28           O  
ATOM   3123  CB  ASN C 164      -2.731  17.002  -2.346  1.00 93.28           C  
ATOM   3124  CG  ASN C 164      -3.530  18.074  -3.060  1.00 93.28           C  
ATOM   3125  ND2 ASN C 164      -3.924  17.794  -4.297  1.00 93.28           N  
ATOM   3126  OD1 ASN C 164      -3.790  19.146  -2.506  1.00 93.28           O  
ATOM   3127  N   TRP C 165      -0.166  16.053  -0.538  1.00 95.34           N  
ATOM   3128  CA  TRP C 165       0.443  14.865   0.051  1.00 95.34           C  
ATOM   3129  C   TRP C 165       1.127  15.201   1.371  1.00 95.34           C  
ATOM   3130  O   TRP C 165       1.543  14.304   2.109  1.00 95.34           O  
ATOM   3131  CB  TRP C 165       1.452  14.241  -0.917  1.00 95.34           C  
ATOM   3132  CG  TRP C 165       2.527  15.185  -1.368  1.00 95.34           C  
ATOM   3133  CD1 TRP C 165       2.507  15.988  -2.475  1.00 95.34           C  
ATOM   3134  CD2 TRP C 165       3.782  15.420  -0.724  1.00 95.34           C  
ATOM   3135  CE2 TRP C 165       4.475  16.379  -1.496  1.00 95.34           C  
ATOM   3136  CE3 TRP C 165       4.389  14.913   0.433  1.00 95.34           C  
ATOM   3137  NE1 TRP C 165       3.676  16.708  -2.558  1.00 95.34           N  
ATOM   3138  CZ2 TRP C 165       5.746  16.842  -1.147  1.00 95.34           C  
ATOM   3139  CZ3 TRP C 165       5.654  15.375   0.779  1.00 95.34           C  
ATOM   3140  CH2 TRP C 165       6.317  16.328  -0.010  1.00 95.34           C  
ATOM   3141  N   HIS C 166       1.236  16.466   1.768  1.00 95.54           N  
ATOM   3142  CA  HIS C 166       1.937  16.869   2.982  1.00 95.54           C  
ATOM   3143  C   HIS C 166       1.285  16.267   4.221  1.00 95.54           C  
ATOM   3144  O   HIS C 166       1.977  15.834   5.145  1.00 95.54           O  
ATOM   3145  CB  HIS C 166       1.974  18.395   3.097  1.00 95.54           C  
ATOM   3146  CG  HIS C 166       3.011  19.037   2.231  1.00 95.54           C  
ATOM   3147  CD2 HIS C 166       3.924  18.498   1.390  1.00 95.54           C  
ATOM   3148  ND1 HIS C 166       3.192  20.401   2.175  1.00 95.54           N  
ATOM   3149  CE1 HIS C 166       4.175  20.675   1.333  1.00 95.54           C  
ATOM   3150  NE2 HIS C 166       4.636  19.537   0.843  1.00 95.54           N  
ATOM   3151  N   GLN C 167      -0.047  16.303   4.230  1.00 92.32           N  
ATOM   3152  CA  GLN C 167      -0.776  15.792   5.386  1.00 92.32           C  
ATOM   3153  C   GLN C 167      -0.528  14.299   5.577  1.00 92.32           C  
ATOM   3154  O   GLN C 167      -0.591  13.791   6.699  1.00 92.32           O  
ATOM   3155  CB  GLN C 167      -2.274  16.061   5.240  1.00 92.32           C  
ATOM   3156  CG  GLN C 167      -2.643  17.537   5.307  1.00 92.32           C  
ATOM   3157  CD  GLN C 167      -4.122  17.783   5.075  1.00 92.32           C  
ATOM   3158  NE2 GLN C 167      -4.535  19.043   5.164  1.00 92.32           N  
ATOM   3159  OE1 GLN C 167      -4.888  16.849   4.816  1.00 92.32           O  
ATOM   3160  N   ALA C 168      -0.254  13.632   4.520  1.00 92.35           N  
ATOM   3161  CA  ALA C 168      -0.081  12.183   4.573  1.00 92.35           C  
ATOM   3162  C   ALA C 168       1.380  11.813   4.815  1.00 92.35           C  
ATOM   3163  O   ALA C 168       1.688  10.676   5.177  1.00 92.35           O  
ATOM   3164  CB  ALA C 168      -0.582  11.539   3.283  1.00 92.35           C  
ATOM   3165  N   SER C 169       2.326  12.762   4.675  1.00 94.44           N  
ATOM   3166  CA  SER C 169       3.753  12.489   4.811  1.00 94.44           C  
ATOM   3167  C   SER C 169       4.165  12.421   6.278  1.00 94.44           C  
ATOM   3168  O   SER C 169       3.653  13.174   7.108  1.00 94.44           O  
ATOM   3169  CB  SER C 169       4.575  13.560   4.092  1.00 94.44           C  
ATOM   3170  OG  SER C 169       5.959  13.272   4.176  1.00 94.44           O  
ATOM   3171  N   GLU C 170       5.105  11.543   6.497  1.00 93.33           N  
ATOM   3172  CA  GLU C 170       5.648  11.426   7.846  1.00 93.33           C  
ATOM   3173  C   GLU C 170       6.945  12.218   7.990  1.00 93.33           C  
ATOM   3174  O   GLU C 170       7.561  12.596   6.991  1.00 93.33           O  
ATOM   3175  CB  GLU C 170       5.886   9.957   8.205  1.00 93.33           C  
ATOM   3176  CG  GLU C 170       4.625   9.106   8.181  1.00 93.33           C  
ATOM   3177  CD  GLU C 170       4.840   7.699   8.716  1.00 93.33           C  
ATOM   3178  OE1 GLU C 170       3.895   6.879   8.665  1.00 93.33           O  
ATOM   3179  OE2 GLU C 170       5.962   7.416   9.193  1.00 93.33           O  
ATOM   3180  N   GLY C 171       7.222  12.592   9.261  1.00 92.65           N  
ATOM   3181  CA  GLY C 171       8.506  13.183   9.599  1.00 92.65           C  
ATOM   3182  C   GLY C 171       8.637  14.626   9.148  1.00 92.65           C  
ATOM   3183  O   GLY C 171       9.742  15.100   8.877  1.00 92.65           O  
ATOM   3184  N   LEU C 172       7.572  15.243   8.995  1.00 94.45           N  
ATOM   3185  CA  LEU C 172       7.631  16.646   8.599  1.00 94.45           C  
ATOM   3186  C   LEU C 172       7.880  17.542   9.809  1.00 94.45           C  
ATOM   3187  O   LEU C 172       7.457  17.220  10.921  1.00 94.45           O  
ATOM   3188  CB  LEU C 172       6.334  17.061   7.899  1.00 94.45           C  
ATOM   3189  CG  LEU C 172       5.989  16.313   6.611  1.00 94.45           C  
ATOM   3190  CD1 LEU C 172       4.637  16.773   6.077  1.00 94.45           C  
ATOM   3191  CD2 LEU C 172       7.081  16.517   5.566  1.00 94.45           C  
ATOM   3192  N   THR C 173       8.576  18.583   9.599  1.00 94.38           N  
ATOM   3193  CA  THR C 173       8.858  19.550  10.655  1.00 94.38           C  
ATOM   3194  C   THR C 173       8.114  20.858  10.402  1.00 94.38           C  
ATOM   3195  O   THR C 173       6.887  20.911  10.508  1.00 94.38           O  
ATOM   3196  CB  THR C 173      10.368  19.828  10.768  1.00 94.38           C  
ATOM   3197  CG2 THR C 173      11.129  18.572  11.180  1.00 94.38           C  
ATOM   3198  OG1 THR C 173      10.862  20.280   9.502  1.00 94.38           O  
ATOM   3199  N   ASP C 174       8.860  21.861   9.986  1.00 95.74           N  
ATOM   3200  CA  ASP C 174       8.214  23.166   9.869  1.00 95.74           C  
ATOM   3201  C   ASP C 174       8.325  23.708   8.445  1.00 95.74           C  
ATOM   3202  O   ASP C 174       9.236  23.337   7.703  1.00 95.74           O  
ATOM   3203  CB  ASP C 174       8.829  24.158  10.858  1.00 95.74           C  
ATOM   3204  CG  ASP C 174       8.579  23.781  12.308  1.00 95.74           C  
ATOM   3205  OD1 ASP C 174       7.513  23.204  12.614  1.00 95.74           O  
ATOM   3206  OD2 ASP C 174       9.454  24.066  13.153  1.00 95.74           O  
ATOM   3207  N   TYR C 175       7.301  24.565   8.219  1.00 96.92           N  
ATOM   3208  CA  TYR C 175       7.398  25.386   7.018  1.00 96.92           C  
ATOM   3209  C   TYR C 175       8.249  26.624   7.271  1.00 96.92           C  
ATOM   3210  O   TYR C 175       8.049  27.333   8.259  1.00 96.92           O  
ATOM   3211  CB  TYR C 175       6.003  25.802   6.538  1.00 96.92           C  
ATOM   3212  CG  TYR C 175       5.157  24.648   6.057  1.00 96.92           C  
ATOM   3213  CD1 TYR C 175       5.207  24.227   4.730  1.00 96.92           C  
ATOM   3214  CD2 TYR C 175       4.306  23.977   6.929  1.00 96.92           C  
ATOM   3215  CE1 TYR C 175       4.429  23.165   4.283  1.00 96.92           C  
ATOM   3216  CE2 TYR C 175       3.523  22.914   6.493  1.00 96.92           C  
ATOM   3217  CZ  TYR C 175       3.590  22.515   5.170  1.00 96.92           C  
ATOM   3218  OH  TYR C 175       2.817  21.464   4.733  1.00 96.92           O  
ATOM   3219  N   SER C 176       9.228  26.840   6.410  1.00 97.18           N  
ATOM   3220  CA  SER C 176      10.081  28.023   6.476  1.00 97.18           C  
ATOM   3221  C   SER C 176       9.940  28.876   5.219  1.00 97.18           C  
ATOM   3222  O   SER C 176      10.183  28.399   4.109  1.00 97.18           O  
ATOM   3223  CB  SER C 176      11.544  27.618   6.666  1.00 97.18           C  
ATOM   3224  OG  SER C 176      11.698  26.819   7.825  1.00 97.18           O  
ATOM   3225  N   PHE C 177       9.544  30.127   5.453  1.00 97.22           N  
ATOM   3226  CA  PHE C 177       9.438  31.066   4.342  1.00 97.22           C  
ATOM   3227  C   PHE C 177      10.612  32.038   4.340  1.00 97.22           C  
ATOM   3228  O   PHE C 177      10.906  32.665   5.360  1.00 97.22           O  
ATOM   3229  CB  PHE C 177       8.116  31.838   4.414  1.00 97.22           C  
ATOM   3230  CG  PHE C 177       6.907  31.003   4.089  1.00 97.22           C  
ATOM   3231  CD1 PHE C 177       6.394  30.970   2.798  1.00 97.22           C  
ATOM   3232  CD2 PHE C 177       6.283  30.252   5.076  1.00 97.22           C  
ATOM   3233  CE1 PHE C 177       5.275  30.197   2.495  1.00 97.22           C  
ATOM   3234  CE2 PHE C 177       5.164  29.479   4.781  1.00 97.22           C  
ATOM   3235  CZ  PHE C 177       4.661  29.454   3.490  1.00 97.22           C  
ATOM   3236  N   TYR C 178      11.211  32.095   3.220  1.00 96.80           N  
ATOM   3237  CA  TYR C 178      12.346  32.994   3.038  1.00 96.80           C  
ATOM   3238  C   TYR C 178      12.037  34.059   1.994  1.00 96.80           C  
ATOM   3239  O   TYR C 178      11.349  33.788   1.007  1.00 96.80           O  
ATOM   3240  CB  TYR C 178      13.594  32.206   2.628  1.00 96.80           C  
ATOM   3241  CG  TYR C 178      14.040  31.194   3.656  1.00 96.80           C  
ATOM   3242  CD1 TYR C 178      14.942  31.543   4.659  1.00 96.80           C  
ATOM   3243  CD2 TYR C 178      13.560  29.890   3.626  1.00 96.80           C  
ATOM   3244  CE1 TYR C 178      15.357  30.614   5.607  1.00 96.80           C  
ATOM   3245  CE2 TYR C 178      13.969  28.952   4.569  1.00 96.80           C  
ATOM   3246  CZ  TYR C 178      14.865  29.323   5.555  1.00 96.80           C  
ATOM   3247  OH  TYR C 178      15.272  28.399   6.490  1.00 96.80           O  
ATOM   3248  N   ARG C 179      12.491  35.215   2.281  1.00 96.07           N  
ATOM   3249  CA  ARG C 179      12.541  36.254   1.257  1.00 96.07           C  
ATOM   3250  C   ARG C 179      13.891  36.259   0.549  1.00 96.07           C  
ATOM   3251  O   ARG C 179      14.939  36.320   1.197  1.00 96.07           O  
ATOM   3252  CB  ARG C 179      12.266  37.628   1.872  1.00 96.07           C  
ATOM   3253  CG  ARG C 179      12.246  38.762   0.858  1.00 96.07           C  
ATOM   3254  CD  ARG C 179      11.308  39.883   1.285  1.00 96.07           C  
ATOM   3255  NE  ARG C 179      11.317  40.986   0.329  1.00 96.07           N  
ATOM   3256  CZ  ARG C 179      10.503  42.037   0.376  1.00 96.07           C  
ATOM   3257  NH1 ARG C 179       9.593  42.146   1.338  1.00 96.07           N  
ATOM   3258  NH2 ARG C 179      10.597  42.985  -0.545  1.00 96.07           N  
ATOM   3259  N   VAL C 180      13.844  36.062  -0.705  1.00 94.83           N  
ATOM   3260  CA  VAL C 180      15.070  36.003  -1.495  1.00 94.83           C  
ATOM   3261  C   VAL C 180      15.371  37.378  -2.087  1.00 94.83           C  
ATOM   3262  O   VAL C 180      14.559  37.930  -2.834  1.00 94.83           O  
ATOM   3263  CB  VAL C 180      14.969  34.948  -2.621  1.00 94.83           C  
ATOM   3264  CG1 VAL C 180      16.301  34.814  -3.355  1.00 94.83           C  
ATOM   3265  CG2 VAL C 180      14.530  33.601  -2.050  1.00 94.83           C  
ATOM   3266  N   TRP C 181      16.591  37.806  -1.711  1.00 92.18           N  
ATOM   3267  CA  TRP C 181      16.988  39.121  -2.202  1.00 92.18           C  
ATOM   3268  C   TRP C 181      17.847  38.997  -3.456  1.00 92.18           C  
ATOM   3269  O   TRP C 181      18.338  37.912  -3.775  1.00 92.18           O  
ATOM   3270  CB  TRP C 181      17.752  39.890  -1.120  1.00 92.18           C  
ATOM   3271  CG  TRP C 181      16.985  40.067   0.157  1.00 92.18           C  
ATOM   3272  CD1 TRP C 181      17.149  39.367   1.320  1.00 92.18           C  
ATOM   3273  CD2 TRP C 181      15.931  41.003   0.397  1.00 92.18           C  
ATOM   3274  CE2 TRP C 181      15.500  40.815   1.729  1.00 92.18           C  
ATOM   3275  CE3 TRP C 181      15.306  41.984  -0.386  1.00 92.18           C  
ATOM   3276  NE1 TRP C 181      16.258  39.812   2.270  1.00 92.18           N  
ATOM   3277  CZ2 TRP C 181      14.472  41.573   2.296  1.00 92.18           C  
ATOM   3278  CZ3 TRP C 181      14.285  42.738   0.180  1.00 92.18           C  
ATOM   3279  CH2 TRP C 181      13.879  42.526   1.508  1.00 92.18           C  
ATOM   3280  N   GLY C 182      17.884  40.048  -4.317  1.00 84.49           N  
ATOM   3281  CA  GLY C 182      18.618  40.069  -5.573  1.00 84.49           C  
ATOM   3282  C   GLY C 182      20.083  39.711  -5.413  1.00 84.49           C  
ATOM   3283  O   GLY C 182      20.715  39.225  -6.354  1.00 84.49           O  
ATOM   3284  N   ASN C 183      20.717  39.912  -4.173  1.00 84.78           N  
ATOM   3285  CA  ASN C 183      22.121  39.599  -3.937  1.00 84.78           C  
ATOM   3286  C   ASN C 183      22.306  38.150  -3.495  1.00 84.78           C  
ATOM   3287  O   ASN C 183      23.300  37.816  -2.846  1.00 84.78           O  
ATOM   3288  CB  ASN C 183      22.717  40.551  -2.898  1.00 84.78           C  
ATOM   3289  CG  ASN C 183      21.874  40.644  -1.641  1.00 84.78           C  
ATOM   3290  ND2 ASN C 183      22.312  41.463  -0.692  1.00 84.78           N  
ATOM   3291  OD1 ASN C 183      20.838  39.985  -1.523  1.00 84.78           O  
ATOM   3292  N   ASN C 184      21.379  37.224  -3.770  1.00 82.24           N  
ATOM   3293  CA  ASN C 184      21.413  35.806  -3.429  1.00 82.24           C  
ATOM   3294  C   ASN C 184      21.419  35.593  -1.918  1.00 82.24           C  
ATOM   3295  O   ASN C 184      21.980  34.613  -1.426  1.00 82.24           O  
ATOM   3296  CB  ASN C 184      22.628  35.129  -4.065  1.00 82.24           C  
ATOM   3297  CG  ASN C 184      22.375  34.697  -5.495  1.00 82.24           C  
ATOM   3298  ND2 ASN C 184      23.439  34.343  -6.206  1.00 82.24           N  
ATOM   3299  OD1 ASN C 184      21.232  34.681  -5.959  1.00 82.24           O  
ATOM   3300  N   THR C 185      21.086  36.603  -1.219  1.00 89.58           N  
ATOM   3301  CA  THR C 185      20.888  36.442   0.218  1.00 89.58           C  
ATOM   3302  C   THR C 185      19.417  36.196   0.537  1.00 89.58           C  
ATOM   3303  O   THR C 185      18.539  36.524  -0.263  1.00 89.58           O  
ATOM   3304  CB  THR C 185      21.384  37.679   0.991  1.00 89.58           C  
ATOM   3305  CG2 THR C 185      22.877  37.901   0.774  1.00 89.58           C  
ATOM   3306  OG1 THR C 185      20.668  38.835   0.540  1.00 89.58           O  
ATOM   3307  N   GLU C 186      19.295  35.492   1.594  1.00 93.50           N  
ATOM   3308  CA  GLU C 186      17.932  35.155   1.996  1.00 93.50           C  
ATOM   3309  C   GLU C 186      17.679  35.525   3.455  1.00 93.50           C  
ATOM   3310  O   GLU C 186      18.596  35.487   4.278  1.00 93.50           O  
ATOM   3311  CB  GLU C 186      17.660  33.664   1.776  1.00 93.50           C  
ATOM   3312  CG  GLU C 186      17.777  33.225   0.324  1.00 93.50           C  
ATOM   3313  CD  GLU C 186      17.513  31.741   0.123  1.00 93.50           C  
ATOM   3314  OE1 GLU C 186      17.420  31.295  -1.044  1.00 93.50           O  
ATOM   3315  OE2 GLU C 186      17.394  31.021   1.138  1.00 93.50           O  
ATOM   3316  N   THR C 187      16.449  36.008   3.767  1.00 95.11           N  
ATOM   3317  CA  THR C 187      16.002  36.316   5.120  1.00 95.11           C  
ATOM   3318  C   THR C 187      14.801  35.455   5.502  1.00 95.11           C  
ATOM   3319  O   THR C 187      13.856  35.319   4.723  1.00 95.11           O  
ATOM   3320  CB  THR C 187      15.637  37.805   5.263  1.00 95.11           C  
ATOM   3321  CG2 THR C 187      15.445  38.187   6.726  1.00 95.11           C  
ATOM   3322  OG1 THR C 187      16.687  38.604   4.705  1.00 95.11           O  
ATOM   3323  N   LEU C 188      14.876  34.930   6.672  1.00 96.18           N  
ATOM   3324  CA  LEU C 188      13.771  34.125   7.181  1.00 96.18           C  
ATOM   3325  C   LEU C 188      12.606  35.010   7.610  1.00 96.18           C  
ATOM   3326  O   LEU C 188      12.763  35.877   8.473  1.00 96.18           O  
ATOM   3327  CB  LEU C 188      14.235  33.265   8.360  1.00 96.18           C  
ATOM   3328  CG  LEU C 188      13.183  32.345   8.983  1.00 96.18           C  
ATOM   3329  CD1 LEU C 188      12.793  31.245   8.001  1.00 96.18           C  
ATOM   3330  CD2 LEU C 188      13.700  31.747  10.287  1.00 96.18           C  
ATOM   3331  N   VAL C 189      11.534  34.817   7.032  1.00 95.48           N  
ATOM   3332  CA  VAL C 189      10.355  35.639   7.282  1.00 95.48           C  
ATOM   3333  C   VAL C 189       9.453  34.951   8.305  1.00 95.48           C  
ATOM   3334  O   VAL C 189       8.935  35.597   9.219  1.00 95.48           O  
ATOM   3335  CB  VAL C 189       9.569  35.915   5.981  1.00 95.48           C  
ATOM   3336  CG1 VAL C 189       8.324  36.752   6.268  1.00 95.48           C  
ATOM   3337  CG2 VAL C 189      10.462  36.614   4.957  1.00 95.48           C  
ATOM   3338  N   SER C 190       9.227  33.674   8.121  1.00 95.90           N  
ATOM   3339  CA  SER C 190       8.365  32.916   9.021  1.00 95.90           C  
ATOM   3340  C   SER C 190       8.789  31.452   9.091  1.00 95.90           C  
ATOM   3341  O   SER C 190       9.319  30.907   8.120  1.00 95.90           O  
ATOM   3342  CB  SER C 190       6.906  33.011   8.575  1.00 95.90           C  
ATOM   3343  OG  SER C 190       6.137  31.966   9.142  1.00 95.90           O  
ATOM   3344  N   LYS C 191       8.634  30.896  10.303  1.00 96.25           N  
ATOM   3345  CA  LYS C 191       8.880  29.478  10.553  1.00 96.25           C  
ATOM   3346  C   LYS C 191       7.835  28.898  11.503  1.00 96.25           C  
ATOM   3347  O   LYS C 191       7.577  29.461  12.569  1.00 96.25           O  
ATOM   3348  CB  LYS C 191      10.283  29.270  11.127  1.00 96.25           C  
ATOM   3349  CG  LYS C 191      10.662  27.809  11.319  1.00 96.25           C  
ATOM   3350  CD  LYS C 191      12.097  27.665  11.812  1.00 96.25           C  
ATOM   3351  CE  LYS C 191      12.501  26.202  11.937  1.00 96.25           C  
ATOM   3352  NZ  LYS C 191      13.922  26.056  12.374  1.00 96.25           N  
ATOM   3353  N   GLY C 192       7.151  27.867  11.121  1.00 95.61           N  
ATOM   3354  CA  GLY C 192       6.138  27.241  11.954  1.00 95.61           C  
ATOM   3355  C   GLY C 192       5.419  26.097  11.263  1.00 95.61           C  
ATOM   3356  O   GLY C 192       5.880  25.600  10.234  1.00 95.61           O  
ATOM   3357  N   LYS C 193       4.301  25.755  11.830  1.00 95.41           N  
ATOM   3358  CA  LYS C 193       3.510  24.637  11.322  1.00 95.41           C  
ATOM   3359  C   LYS C 193       2.498  25.107  10.282  1.00 95.41           C  
ATOM   3360  O   LYS C 193       1.902  24.292   9.574  1.00 95.41           O  
ATOM   3361  CB  LYS C 193       2.792  23.923  12.468  1.00 95.41           C  
ATOM   3362  CG  LYS C 193       3.729  23.277  13.478  1.00 95.41           C  
ATOM   3363  CD  LYS C 193       4.465  22.086  12.877  1.00 95.41           C  
ATOM   3364  CE  LYS C 193       5.314  21.370  13.918  1.00 95.41           C  
ATOM   3365  NZ  LYS C 193       6.242  20.382  13.292  1.00 95.41           N  
ATOM   3366  N   GLU C 194       2.425  26.433  10.152  1.00 95.31           N  
ATOM   3367  CA  GLU C 194       1.508  27.009   9.173  1.00 95.31           C  
ATOM   3368  C   GLU C 194       2.077  26.914   7.760  1.00 95.31           C  
ATOM   3369  O   GLU C 194       3.200  27.355   7.507  1.00 95.31           O  
ATOM   3370  CB  GLU C 194       1.199  28.468   9.519  1.00 95.31           C  
ATOM   3371  CG  GLU C 194       0.451  28.644  10.832  1.00 95.31           C  
ATOM   3372  CD  GLU C 194      -0.992  28.169  10.768  1.00 95.31           C  
ATOM   3373  OE1 GLU C 194      -1.580  27.866  11.831  1.00 95.31           O  
ATOM   3374  OE2 GLU C 194      -1.540  28.099   9.644  1.00 95.31           O  
ATOM   3375  N   ALA C 195       1.309  26.455   6.871  1.00 96.48           N  
ATOM   3376  CA  ALA C 195       1.755  26.221   5.500  1.00 96.48           C  
ATOM   3377  C   ALA C 195       1.641  27.492   4.663  1.00 96.48           C  
ATOM   3378  O   ALA C 195       2.030  27.508   3.492  1.00 96.48           O  
ATOM   3379  CB  ALA C 195       0.947  25.094   4.864  1.00 96.48           C  
ATOM   3380  N   THR C 196       1.088  28.520   5.258  1.00 96.70           N  
ATOM   3381  CA  THR C 196       0.868  29.744   4.496  1.00 96.70           C  
ATOM   3382  C   THR C 196       1.584  30.923   5.149  1.00 96.70           C  
ATOM   3383  O   THR C 196       1.720  30.974   6.374  1.00 96.70           O  
ATOM   3384  CB  THR C 196      -0.633  30.059   4.367  1.00 96.70           C  
ATOM   3385  CG2 THR C 196      -1.370  28.938   3.642  1.00 96.70           C  
ATOM   3386  OG1 THR C 196      -1.197  30.216   5.675  1.00 96.70           O  
ATOM   3387  N   LEU C 197       2.085  31.742   4.379  1.00 96.30           N  
ATOM   3388  CA  LEU C 197       2.601  33.043   4.789  1.00 96.30           C  
ATOM   3389  C   LEU C 197       1.647  34.160   4.378  1.00 96.30           C  
ATOM   3390  O   LEU C 197       1.358  34.330   3.192  1.00 96.30           O  
ATOM   3391  CB  LEU C 197       3.985  33.288   4.178  1.00 96.30           C  
ATOM   3392  CG  LEU C 197       4.603  34.663   4.429  1.00 96.30           C  
ATOM   3393  CD1 LEU C 197       4.966  34.821   5.902  1.00 96.30           C  
ATOM   3394  CD2 LEU C 197       5.829  34.868   3.545  1.00 96.30           C  
ATOM   3395  N   THR C 198       1.095  34.815   5.299  1.00 95.91           N  
ATOM   3396  CA  THR C 198       0.153  35.896   5.028  1.00 95.91           C  
ATOM   3397  C   THR C 198       0.750  37.245   5.420  1.00 95.91           C  
ATOM   3398  O   THR C 198       1.268  37.401   6.529  1.00 95.91           O  
ATOM   3399  CB  THR C 198      -1.175  35.681   5.779  1.00 95.91           C  
ATOM   3400  CG2 THR C 198      -2.194  36.753   5.410  1.00 95.91           C  
ATOM   3401  OG1 THR C 198      -1.705  34.394   5.439  1.00 95.91           O  
ATOM   3402  N   LYS C 199       0.824  38.205   4.554  1.00 93.70           N  
ATOM   3403  CA  LYS C 199       1.213  39.592   4.788  1.00 93.70           C  
ATOM   3404  C   LYS C 199       0.072  40.548   4.451  1.00 93.70           C  
ATOM   3405  O   LYS C 199      -0.310  40.681   3.287  1.00 93.70           O  
ATOM   3406  CB  LYS C 199       2.454  39.948   3.969  1.00 93.70           C  
ATOM   3407  CG  LYS C 199       2.956  41.368   4.189  1.00 93.70           C  
ATOM   3408  CD  LYS C 199       3.668  41.507   5.528  1.00 93.70           C  
ATOM   3409  CE  LYS C 199       4.246  42.904   5.712  1.00 93.70           C  
ATOM   3410  NZ  LYS C 199       5.294  42.934   6.776  1.00 93.70           N  
ATOM   3411  N   PRO C 200      -0.455  41.138   5.482  1.00 93.58           N  
ATOM   3412  CA  PRO C 200      -1.552  42.070   5.212  1.00 93.58           C  
ATOM   3413  C   PRO C 200      -1.073  43.382   4.596  1.00 93.58           C  
ATOM   3414  O   PRO C 200       0.061  43.804   4.837  1.00 93.58           O  
ATOM   3415  CB  PRO C 200      -2.162  42.307   6.596  1.00 93.58           C  
ATOM   3416  CG  PRO C 200      -1.036  42.083   7.553  1.00 93.58           C  
ATOM   3417  CD  PRO C 200      -0.074  41.108   6.939  1.00 93.58           C  
ATOM   3418  N   MET C 201      -1.879  44.064   3.822  1.00 90.90           N  
ATOM   3419  CA  MET C 201      -1.674  45.390   3.248  1.00 90.90           C  
ATOM   3420  C   MET C 201      -0.311  45.485   2.572  1.00 90.90           C  
ATOM   3421  O   MET C 201       0.543  46.268   2.993  1.00 90.90           O  
ATOM   3422  CB  MET C 201      -1.799  46.468   4.326  1.00 90.90           C  
ATOM   3423  CG  MET C 201      -3.171  46.526   4.978  1.00 90.90           C  
ATOM   3424  SD  MET C 201      -3.339  47.938   6.138  1.00 90.90           S  
ATOM   3425  CE  MET C 201      -2.640  47.203   7.643  1.00 90.90           C  
ATOM   3426  N   VAL C 202      -0.241  44.744   1.550  1.00 91.78           N  
ATOM   3427  CA  VAL C 202       1.057  44.640   0.890  1.00 91.78           C  
ATOM   3428  C   VAL C 202       1.377  45.946   0.169  1.00 91.78           C  
ATOM   3429  O   VAL C 202       0.472  46.637  -0.307  1.00 91.78           O  
ATOM   3430  CB  VAL C 202       1.094  43.458  -0.104  1.00 91.78           C  
ATOM   3431  CG1 VAL C 202       1.077  42.125   0.641  1.00 91.78           C  
ATOM   3432  CG2 VAL C 202      -0.079  43.545  -1.080  1.00 91.78           C  
ATOM   3433  N   GLY C 203       2.655  46.338   0.105  1.00 92.37           N  
ATOM   3434  CA  GLY C 203       3.197  47.464  -0.638  1.00 92.37           C  
ATOM   3435  C   GLY C 203       4.217  47.052  -1.684  1.00 92.37           C  
ATOM   3436  O   GLY C 203       4.533  45.868  -1.819  1.00 92.37           O  
ATOM   3437  N   PRO C 204       4.695  48.009  -2.515  1.00 91.72           N  
ATOM   3438  CA  PRO C 204       5.700  47.725  -3.543  1.00 91.72           C  
ATOM   3439  C   PRO C 204       6.969  47.097  -2.969  1.00 91.72           C  
ATOM   3440  O   PRO C 204       7.671  46.366  -3.671  1.00 91.72           O  
ATOM   3441  CB  PRO C 204       5.995  49.105  -4.137  1.00 91.72           C  
ATOM   3442  CG  PRO C 204       4.806  49.938  -3.779  1.00 91.72           C  
ATOM   3443  CD  PRO C 204       4.186  49.373  -2.534  1.00 91.72           C  
ATOM   3444  N   GLU C 205       7.233  47.276  -1.651  1.00 91.41           N  
ATOM   3445  CA  GLU C 205       8.430  46.732  -1.017  1.00 91.41           C  
ATOM   3446  C   GLU C 205       8.297  45.231  -0.782  1.00 91.41           C  
ATOM   3447  O   GLU C 205       9.298  44.537  -0.586  1.00 91.41           O  
ATOM   3448  CB  GLU C 205       8.710  47.448   0.308  1.00 91.41           C  
ATOM   3449  CG  GLU C 205       7.637  47.227   1.364  1.00 91.41           C  
ATOM   3450  CD  GLU C 205       6.468  48.192   1.245  1.00 91.41           C  
ATOM   3451  OE1 GLU C 205       5.622  48.238   2.165  1.00 91.41           O  
ATOM   3452  OE2 GLU C 205       6.398  48.909   0.221  1.00 91.41           O  
ATOM   3453  N   ASP C 206       7.100  44.861  -0.757  1.00 94.13           N  
ATOM   3454  CA  ASP C 206       6.840  43.449  -0.496  1.00 94.13           C  
ATOM   3455  C   ASP C 206       6.963  42.622  -1.775  1.00 94.13           C  
ATOM   3456  O   ASP C 206       6.939  41.391  -1.728  1.00 94.13           O  
ATOM   3457  CB  ASP C 206       5.451  43.263   0.119  1.00 94.13           C  
ATOM   3458  CG  ASP C 206       5.328  43.876   1.502  1.00 94.13           C  
ATOM   3459  OD1 ASP C 206       6.212  43.643   2.355  1.00 94.13           O  
ATOM   3460  OD2 ASP C 206       4.337  44.599   1.743  1.00 94.13           O  
ATOM   3461  N   ALA C 207       7.049  43.281  -2.947  1.00 94.81           N  
ATOM   3462  CA  ALA C 207       7.257  42.568  -4.204  1.00 94.81           C  
ATOM   3463  C   ALA C 207       8.640  41.923  -4.247  1.00 94.81           C  
ATOM   3464  O   ALA C 207       9.581  42.417  -3.619  1.00 94.81           O  
ATOM   3465  CB  ALA C 207       7.077  43.512  -5.389  1.00 94.81           C  
ATOM   3466  N   GLY C 208       8.668  40.759  -4.962  1.00 94.32           N  
ATOM   3467  CA  GLY C 208       9.936  40.055  -5.066  1.00 94.32           C  
ATOM   3468  C   GLY C 208       9.783  38.545  -5.050  1.00 94.32           C  
ATOM   3469  O   GLY C 208       8.715  38.021  -5.369  1.00 94.32           O  
ATOM   3470  N   SER C 209      10.972  37.942  -4.665  1.00 95.07           N  
ATOM   3471  CA  SER C 209      11.027  36.484  -4.678  1.00 95.07           C  
ATOM   3472  C   SER C 209      10.986  35.916  -3.264  1.00 95.07           C  
ATOM   3473  O   SER C 209      11.620  36.456  -2.354  1.00 95.07           O  
ATOM   3474  CB  SER C 209      12.289  36.002  -5.394  1.00 95.07           C  
ATOM   3475  OG  SER C 209      12.287  36.415  -6.750  1.00 95.07           O  
ATOM   3476  N   TYR C 210      10.146  34.932  -3.107  1.00 96.63           N  
ATOM   3477  CA  TYR C 210      10.036  34.196  -1.852  1.00 96.63           C  
ATOM   3478  C   TYR C 210      10.280  32.708  -2.068  1.00 96.63           C  
ATOM   3479  O   TYR C 210      10.128  32.203  -3.184  1.00 96.63           O  
ATOM   3480  CB  TYR C 210       8.658  34.414  -1.220  1.00 96.63           C  
ATOM   3481  CG  TYR C 210       8.401  35.841  -0.802  1.00 96.63           C  
ATOM   3482  CD1 TYR C 210       8.507  36.226   0.533  1.00 96.63           C  
ATOM   3483  CD2 TYR C 210       8.049  36.807  -1.738  1.00 96.63           C  
ATOM   3484  CE1 TYR C 210       8.269  37.539   0.924  1.00 96.63           C  
ATOM   3485  CE2 TYR C 210       7.809  38.124  -1.359  1.00 96.63           C  
ATOM   3486  CZ  TYR C 210       7.922  38.479  -0.027  1.00 96.63           C  
ATOM   3487  OH  TYR C 210       7.684  39.782   0.354  1.00 96.63           O  
ATOM   3488  N   ARG C 211      10.702  32.050  -1.013  1.00 95.66           N  
ATOM   3489  CA  ARG C 211      10.949  30.611  -1.039  1.00 95.66           C  
ATOM   3490  C   ARG C 211      10.374  29.936   0.202  1.00 95.66           C  
ATOM   3491  O   ARG C 211      10.568  30.413   1.321  1.00 95.66           O  
ATOM   3492  CB  ARG C 211      12.448  30.326  -1.145  1.00 95.66           C  
ATOM   3493  CG  ARG C 211      12.782  28.855  -1.342  1.00 95.66           C  
ATOM   3494  CD  ARG C 211      14.282  28.627  -1.452  1.00 95.66           C  
ATOM   3495  NE  ARG C 211      14.962  28.888  -0.186  1.00 95.66           N  
ATOM   3496  CZ  ARG C 211      16.228  29.278  -0.071  1.00 95.66           C  
ATOM   3497  NH1 ARG C 211      16.982  29.460  -1.149  1.00 95.66           N  
ATOM   3498  NH2 ARG C 211      16.746  29.486   1.131  1.00 95.66           N  
ATOM   3499  N   CYS C 212       9.635  28.943  -0.007  1.00 96.94           N  
ATOM   3500  CA  CYS C 212       9.129  28.119   1.084  1.00 96.94           C  
ATOM   3501  C   CYS C 212       9.858  26.781   1.140  1.00 96.94           C  
ATOM   3502  O   CYS C 212      10.120  26.168   0.103  1.00 96.94           O  
ATOM   3503  CB  CYS C 212       7.627  27.885   0.927  1.00 96.94           C  
ATOM   3504  SG  CYS C 212       6.958  26.653   2.067  1.00 96.94           S  
ATOM   3505  N   GLU C 213      10.217  26.340   2.263  1.00 95.47           N  
ATOM   3506  CA  GLU C 213      10.856  25.052   2.512  1.00 95.47           C  
ATOM   3507  C   GLU C 213      10.140  24.285   3.620  1.00 95.47           C  
ATOM   3508  O   GLU C 213       9.983  24.793   4.732  1.00 95.47           O  
ATOM   3509  CB  GLU C 213      12.331  25.243   2.873  1.00 95.47           C  
ATOM   3510  CG  GLU C 213      13.112  23.941   2.980  1.00 95.47           C  
ATOM   3511  CD  GLU C 213      14.595  24.151   3.240  1.00 95.47           C  
ATOM   3512  OE1 GLU C 213      15.235  23.264   3.850  1.00 95.47           O  
ATOM   3513  OE2 GLU C 213      15.121  25.210   2.834  1.00 95.47           O  
ATOM   3514  N   LEU C 214       9.697  23.173   3.254  1.00 96.26           N  
ATOM   3515  CA  LEU C 214       9.142  22.277   4.262  1.00 96.26           C  
ATOM   3516  C   LEU C 214      10.196  21.289   4.751  1.00 96.26           C  
ATOM   3517  O   LEU C 214      10.693  20.470   3.975  1.00 96.26           O  
ATOM   3518  CB  LEU C 214       7.938  21.517   3.698  1.00 96.26           C  
ATOM   3519  CG  LEU C 214       7.284  20.496   4.630  1.00 96.26           C  
ATOM   3520  CD1 LEU C 214       6.764  21.182   5.889  1.00 96.26           C  
ATOM   3521  CD2 LEU C 214       6.157  19.761   3.912  1.00 96.26           C  
ATOM   3522  N   GLY C 215      10.450  21.338   6.011  1.00 94.53           N  
ATOM   3523  CA  GLY C 215      11.487  20.501   6.594  1.00 94.53           C  
ATOM   3524  C   GLY C 215      11.037  19.073   6.835  1.00 94.53           C  
ATOM   3525  O   GLY C 215       9.838  18.786   6.832  1.00 94.53           O  
ATOM   3526  N   SER C 216      12.068  18.190   6.950  1.00 93.08           N  
ATOM   3527  CA  SER C 216      11.870  16.780   7.270  1.00 93.08           C  
ATOM   3528  C   SER C 216      12.904  16.293   8.278  1.00 93.08           C  
ATOM   3529  O   SER C 216      13.950  16.920   8.456  1.00 93.08           O  
ATOM   3530  CB  SER C 216      11.940  15.928   6.002  1.00 93.08           C  
ATOM   3531  OG  SER C 216      11.937  14.547   6.324  1.00 93.08           O  
ATOM   3532  N   VAL C 217      12.533  15.312   9.037  1.00 90.56           N  
ATOM   3533  CA  VAL C 217      13.456  14.722  10.000  1.00 90.56           C  
ATOM   3534  C   VAL C 217      14.677  14.164   9.273  1.00 90.56           C  
ATOM   3535  O   VAL C 217      15.743  14.000   9.871  1.00 90.56           O  
ATOM   3536  CB  VAL C 217      12.776  13.610  10.830  1.00 90.56           C  
ATOM   3537  CG1 VAL C 217      11.783  14.209  11.824  1.00 90.56           C  
ATOM   3538  CG2 VAL C 217      12.079  12.610   9.910  1.00 90.56           C  
ATOM   3539  N   ASN C 218      14.476  14.065   8.045  1.00 83.03           N  
ATOM   3540  CA  ASN C 218      15.623  13.703   7.220  1.00 83.03           C  
ATOM   3541  C   ASN C 218      16.460  14.926   6.855  1.00 83.03           C  
ATOM   3542  O   ASN C 218      16.066  16.060   7.139  1.00 83.03           O  
ATOM   3543  CB  ASN C 218      15.167  12.975   5.954  1.00 83.03           C  
ATOM   3544  CG  ASN C 218      14.611  11.595   6.242  1.00 83.03           C  
ATOM   3545  ND2 ASN C 218      13.899  11.029   5.275  1.00 83.03           N  
ATOM   3546  OD1 ASN C 218      14.817  11.043   7.326  1.00 83.03           O  
ATOM   3547  N   SER C 219      17.673  14.834   6.447  1.00 78.16           N  
ATOM   3548  CA  SER C 219      18.611  15.918   6.175  1.00 78.16           C  
ATOM   3549  C   SER C 219      18.137  16.777   5.006  1.00 78.16           C  
ATOM   3550  O   SER C 219      18.387  17.984   4.975  1.00 78.16           O  
ATOM   3551  CB  SER C 219      20.003  15.360   5.877  1.00 78.16           C  
ATOM   3552  OG  SER C 219      19.937  14.338   4.898  1.00 78.16           O  
ATOM   3553  N   SER C 220      17.177  16.249   4.172  1.00 87.94           N  
ATOM   3554  CA  SER C 220      16.728  17.003   3.007  1.00 87.94           C  
ATOM   3555  C   SER C 220      15.295  17.493   3.184  1.00 87.94           C  
ATOM   3556  O   SER C 220      14.488  16.840   3.848  1.00 87.94           O  
ATOM   3557  CB  SER C 220      16.831  16.149   1.742  1.00 87.94           C  
ATOM   3558  OG  SER C 220      16.091  14.949   1.886  1.00 87.94           O  
ATOM   3559  N   PRO C 221      15.048  18.710   2.706  1.00 92.80           N  
ATOM   3560  CA  PRO C 221      13.674  19.208   2.800  1.00 92.80           C  
ATOM   3561  C   PRO C 221      12.680  18.346   2.026  1.00 92.80           C  
ATOM   3562  O   PRO C 221      13.049  17.709   1.037  1.00 92.80           O  
ATOM   3563  CB  PRO C 221      13.765  20.612   2.196  1.00 92.80           C  
ATOM   3564  CG  PRO C 221      15.087  20.643   1.499  1.00 92.80           C  
ATOM   3565  CD  PRO C 221      15.931  19.518   2.028  1.00 92.80           C  
ATOM   3566  N   ALA C 222      11.507  18.337   2.470  1.00 95.34           N  
ATOM   3567  CA  ALA C 222      10.436  17.581   1.828  1.00 95.34           C  
ATOM   3568  C   ALA C 222       9.912  18.310   0.594  1.00 95.34           C  
ATOM   3569  O   ALA C 222       9.605  17.681  -0.422  1.00 95.34           O  
ATOM   3570  CB  ALA C 222       9.299  17.326   2.814  1.00 95.34           C  
ATOM   3571  N   THR C 223       9.877  19.658   0.741  1.00 96.13           N  
ATOM   3572  CA  THR C 223       9.323  20.460  -0.343  1.00 96.13           C  
ATOM   3573  C   THR C 223      10.025  21.812  -0.429  1.00 96.13           C  
ATOM   3574  O   THR C 223      10.376  22.402   0.596  1.00 96.13           O  
ATOM   3575  CB  THR C 223       7.809  20.675  -0.161  1.00 96.13           C  
ATOM   3576  CG2 THR C 223       7.246  21.581  -1.253  1.00 96.13           C  
ATOM   3577  OG1 THR C 223       7.143  19.408  -0.216  1.00 96.13           O  
ATOM   3578  N   ILE C 224      10.227  22.218  -1.680  1.00 95.87           N  
ATOM   3579  CA  ILE C 224      10.712  23.567  -1.951  1.00 95.87           C  
ATOM   3580  C   ILE C 224       9.844  24.222  -3.023  1.00 95.87           C  
ATOM   3581  O   ILE C 224       9.692  23.684  -4.121  1.00 95.87           O  
ATOM   3582  CB  ILE C 224      12.193  23.557  -2.392  1.00 95.87           C  
ATOM   3583  CG1 ILE C 224      13.071  22.932  -1.302  1.00 95.87           C  
ATOM   3584  CG2 ILE C 224      12.665  24.974  -2.729  1.00 95.87           C  
ATOM   3585  CD1 ILE C 224      14.516  22.709  -1.724  1.00 95.87           C  
ATOM   3586  N   ILE C 225       9.289  25.325  -2.689  1.00 96.26           N  
ATOM   3587  CA  ILE C 225       8.465  26.071  -3.632  1.00 96.26           C  
ATOM   3588  C   ILE C 225       8.955  27.515  -3.716  1.00 96.26           C  
ATOM   3589  O   ILE C 225       9.184  28.160  -2.690  1.00 96.26           O  
ATOM   3590  CB  ILE C 225       6.972  26.035  -3.231  1.00 96.26           C  
ATOM   3591  CG1 ILE C 225       6.453  24.592  -3.241  1.00 96.26           C  
ATOM   3592  CG2 ILE C 225       6.141  26.923  -4.161  1.00 96.26           C  
ATOM   3593  CD1 ILE C 225       5.001  24.455  -2.804  1.00 96.26           C  
ATOM   3594  N   ASN C 226       9.053  27.984  -4.915  1.00 95.45           N  
ATOM   3595  CA  ASN C 226       9.440  29.372  -5.147  1.00 95.45           C  
ATOM   3596  C   ASN C 226       8.249  30.222  -5.575  1.00 95.45           C  
ATOM   3597  O   ASN C 226       7.406  29.771  -6.352  1.00 95.45           O  
ATOM   3598  CB  ASN C 226      10.553  29.450  -6.195  1.00 95.45           C  
ATOM   3599  CG  ASN C 226      11.835  28.784  -5.735  1.00 95.45           C  
ATOM   3600  ND2 ASN C 226      12.340  27.855  -6.538  1.00 95.45           N  
ATOM   3601  OD1 ASN C 226      12.367  29.102  -4.669  1.00 95.45           O  
ATOM   3602  N   PHE C 227       8.227  31.411  -4.990  1.00 96.39           N  
ATOM   3603  CA  PHE C 227       7.159  32.352  -5.307  1.00 96.39           C  
ATOM   3604  C   PHE C 227       7.726  33.633  -5.909  1.00 96.39           C  
ATOM   3605  O   PHE C 227       8.773  34.117  -5.476  1.00 96.39           O  
ATOM   3606  CB  PHE C 227       6.340  32.678  -4.055  1.00 96.39           C  
ATOM   3607  CG  PHE C 227       5.717  31.472  -3.406  1.00 96.39           C  
ATOM   3608  CD1 PHE C 227       4.432  31.068  -3.747  1.00 96.39           C  
ATOM   3609  CD2 PHE C 227       6.416  30.743  -2.452  1.00 96.39           C  
ATOM   3610  CE1 PHE C 227       3.852  29.951  -3.148  1.00 96.39           C  
ATOM   3611  CE2 PHE C 227       5.843  29.627  -1.849  1.00 96.39           C  
ATOM   3612  CZ  PHE C 227       4.561  29.233  -2.198  1.00 96.39           C  
ATOM   3613  N   HIS C 228       7.064  34.083  -6.921  1.00 96.23           N  
ATOM   3614  CA  HIS C 228       7.335  35.406  -7.471  1.00 96.23           C  
ATOM   3615  C   HIS C 228       6.141  36.336  -7.286  1.00 96.23           C  
ATOM   3616  O   HIS C 228       5.116  36.176  -7.951  1.00 96.23           O  
ATOM   3617  CB  HIS C 228       7.697  35.306  -8.954  1.00 96.23           C  
ATOM   3618  CG  HIS C 228       8.202  36.589  -9.536  1.00 96.23           C  
ATOM   3619  CD2 HIS C 228       7.683  37.395 -10.491  1.00 96.23           C  
ATOM   3620  ND1 HIS C 228       9.384  37.174  -9.136  1.00 96.23           N  
ATOM   3621  CE1 HIS C 228       9.571  38.288  -9.822  1.00 96.23           C  
ATOM   3622  NE2 HIS C 228       8.553  38.446 -10.652  1.00 96.23           N  
ATOM   3623  N   VAL C 229       6.356  37.326  -6.439  1.00 96.00           N  
ATOM   3624  CA  VAL C 229       5.256  38.203  -6.052  1.00 96.00           C  
ATOM   3625  C   VAL C 229       5.369  39.533  -6.794  1.00 96.00           C  
ATOM   3626  O   VAL C 229       6.421  40.176  -6.771  1.00 96.00           O  
ATOM   3627  CB  VAL C 229       5.232  38.445  -4.526  1.00 96.00           C  
ATOM   3628  CG1 VAL C 229       4.113  39.414  -4.151  1.00 96.00           C  
ATOM   3629  CG2 VAL C 229       5.072  37.122  -3.779  1.00 96.00           C  
ATOM   3630  N   THR C 230       4.282  39.945  -7.435  1.00 95.12           N  
ATOM   3631  CA  THR C 230       4.162  41.244  -8.088  1.00 95.12           C  
ATOM   3632  C   THR C 230       3.008  42.044  -7.494  1.00 95.12           C  
ATOM   3633  O   THR C 230       1.884  41.547  -7.401  1.00 95.12           O  
ATOM   3634  CB  THR C 230       3.955  41.088  -9.606  1.00 95.12           C  
ATOM   3635  CG2 THR C 230       4.168  42.414 -10.328  1.00 95.12           C  
ATOM   3636  OG1 THR C 230       4.887  40.125 -10.114  1.00 95.12           O  
ATOM   3637  N   VAL C 231       3.357  43.228  -7.050  1.00 93.30           N  
ATOM   3638  CA  VAL C 231       2.340  44.102  -6.474  1.00 93.30           C  
ATOM   3639  C   VAL C 231       1.829  45.071  -7.537  1.00 93.30           C  
ATOM   3640  O   VAL C 231       2.605  45.841  -8.108  1.00 93.30           O  
ATOM   3641  CB  VAL C 231       2.884  44.883  -5.257  1.00 93.30           C  
ATOM   3642  CG1 VAL C 231       1.810  45.803  -4.681  1.00 93.30           C  
ATOM   3643  CG2 VAL C 231       3.395  43.917  -4.189  1.00 93.30           C  
ATOM   3644  N   LEU C 232       0.551  45.046  -7.764  1.00 92.03           N  
ATOM   3645  CA  LEU C 232      -0.079  45.907  -8.759  1.00 92.03           C  
ATOM   3646  C   LEU C 232      -0.622  47.177  -8.113  1.00 92.03           C  
ATOM   3647  O   LEU C 232      -1.191  47.129  -7.020  1.00 92.03           O  
ATOM   3648  CB  LEU C 232      -1.209  45.162  -9.475  1.00 92.03           C  
ATOM   3649  CG  LEU C 232      -0.830  43.843 -10.150  1.00 92.03           C  
ATOM   3650  CD1 LEU C 232      -2.084  43.082 -10.568  1.00 92.03           C  
ATOM   3651  CD2 LEU C 232       0.072  44.098 -11.353  1.00 92.03           C  
ATOM   3652  N   PRO C 233      -0.204  48.292  -8.675  1.00 84.38           N  
ATOM   3653  CA  PRO C 233      -0.714  49.544  -8.110  1.00 84.38           C  
ATOM   3654  C   PRO C 233      -2.239  49.613  -8.112  1.00 84.38           C  
ATOM   3655  O   PRO C 233      -2.890  48.967  -8.937  1.00 84.38           O  
ATOM   3656  CB  PRO C 233      -0.118  50.613  -9.030  1.00 84.38           C  
ATOM   3657  CG  PRO C 233       0.382  49.859 -10.219  1.00 84.38           C  
ATOM   3658  CD  PRO C 233       0.359  48.391  -9.898  1.00 84.38           C  
ATOM   3659  N   LYS C 234      -2.819  50.042  -7.070  1.00 69.07           N  
ATOM   3660  CA  LYS C 234      -4.266  50.225  -6.994  1.00 69.07           C  
ATOM   3661  C   LYS C 234      -4.789  50.986  -8.209  1.00 69.07           C  
ATOM   3662  O   LYS C 234      -4.160  51.943  -8.666  1.00 69.07           O  
ATOM   3663  CB  LYS C 234      -4.647  50.963  -5.710  1.00 69.07           C  
ATOM   3664  CG  LYS C 234      -5.216  50.063  -4.623  1.00 69.07           C  
ATOM   3665  CD  LYS C 234      -5.634  50.864  -3.396  1.00 69.07           C  
ATOM   3666  CE  LYS C 234      -6.160  49.959  -2.290  1.00 69.07           C  
ATOM   3667  NZ  LYS C 234      -6.495  50.731  -1.056  1.00 69.07           N  
ATOM   3668  N   MET C 235      -5.265  50.331  -9.182  1.00 57.78           N  
ATOM   3669  CA  MET C 235      -5.878  51.136 -10.234  1.00 57.78           C  
ATOM   3670  C   MET C 235      -6.767  52.224  -9.638  1.00 57.78           C  
ATOM   3671  O   MET C 235      -7.593  51.949  -8.767  1.00 57.78           O  
ATOM   3672  CB  MET C 235      -6.695  50.254 -11.180  1.00 57.78           C  
ATOM   3673  CG  MET C 235      -5.849  49.474 -12.173  1.00 57.78           C  
ATOM   3674  SD  MET C 235      -6.638  49.352 -13.826  1.00 57.78           S  
ATOM   3675  CE  MET C 235      -5.394  48.365 -14.702  1.00 57.78           C  
ATOM   3676  N   ILE C 236      -6.221  53.432  -9.343  1.00 48.90           N  
ATOM   3677  CA  ILE C 236      -7.178  54.503  -9.086  1.00 48.90           C  
ATOM   3678  C   ILE C 236      -8.332  54.413 -10.083  1.00 48.90           C  
ATOM   3679  O   ILE C 236      -8.119  54.476 -11.296  1.00 48.90           O  
ATOM   3680  CB  ILE C 236      -6.507  55.893  -9.168  1.00 48.90           C  
ATOM   3681  CG1 ILE C 236      -5.335  55.977  -8.184  1.00 48.90           C  
ATOM   3682  CG2 ILE C 236      -7.529  57.002  -8.900  1.00 48.90           C  
ATOM   3683  CD1 ILE C 236      -4.459  57.209  -8.369  1.00 48.90           C  
ATOM   3684  N   LYS C 237      -9.212  53.399  -9.869  1.00 47.38           N  
ATOM   3685  CA  LYS C 237     -10.397  53.577 -10.703  1.00 47.38           C  
ATOM   3686  C   LYS C 237     -10.743  55.055 -10.858  1.00 47.38           C  
ATOM   3687  O   LYS C 237     -10.960  55.755  -9.866  1.00 47.38           O  
ATOM   3688  CB  LYS C 237     -11.587  52.819 -10.113  1.00 47.38           C  
ATOM   3689  CG  LYS C 237     -11.753  51.408 -10.657  1.00 47.38           C  
ATOM   3690  CD  LYS C 237     -12.984  50.725 -10.075  1.00 47.38           C  
ATOM   3691  CE  LYS C 237     -13.129  49.298 -10.587  1.00 47.38           C  
ATOM   3692  NZ  LYS C 237     -14.338  48.628 -10.024  1.00 47.38           N  
ATOM   3693  N   GLU C 238      -9.982  55.855 -11.694  1.00 41.69           N  
ATOM   3694  CA  GLU C 238     -10.604  57.136 -12.016  1.00 41.69           C  
ATOM   3695  C   GLU C 238     -12.114  56.989 -12.187  1.00 41.69           C  
ATOM   3696  O   GLU C 238     -12.578  56.143 -12.954  1.00 41.69           O  
ATOM   3697  CB  GLU C 238      -9.987  57.731 -13.283  1.00 41.69           C  
ATOM   3698  CG  GLU C 238      -8.826  58.678 -13.017  1.00 41.69           C  
ATOM   3699  CD  GLU C 238      -8.255  59.298 -14.281  1.00 41.69           C  
ATOM   3700  OE1 GLU C 238      -7.449  60.252 -14.180  1.00 41.69           O  
ATOM   3701  OE2 GLU C 238      -8.617  58.830 -15.384  1.00 41.69           O  
ATOM   3702  N   GLU C 239     -12.861  56.997 -11.014  1.00 40.90           N  
ATOM   3703  CA  GLU C 239     -14.310  57.115 -11.157  1.00 40.90           C  
ATOM   3704  C   GLU C 239     -14.676  57.993 -12.349  1.00 40.90           C  
ATOM   3705  O   GLU C 239     -14.313  59.171 -12.395  1.00 40.90           O  
ATOM   3706  CB  GLU C 239     -14.933  57.679  -9.877  1.00 40.90           C  
ATOM   3707  CG  GLU C 239     -15.459  56.612  -8.928  1.00 40.90           C  
ATOM   3708  CD  GLU C 239     -16.159  57.187  -7.707  1.00 40.90           C  
ATOM   3709  OE1 GLU C 239     -16.802  56.418  -6.957  1.00 40.90           O  
ATOM   3710  OE2 GLU C 239     -16.062  58.417  -7.498  1.00 40.90           O  
ATOM   3711  N   LYS C 240     -14.399  57.512 -13.561  1.00 42.42           N  
ATOM   3712  CA  LYS C 240     -14.997  58.340 -14.605  1.00 42.42           C  
ATOM   3713  C   LYS C 240     -16.371  58.851 -14.183  1.00 42.42           C  
ATOM   3714  O   LYS C 240     -17.207  58.079 -13.708  1.00 42.42           O  
ATOM   3715  CB  LYS C 240     -15.108  57.557 -15.913  1.00 42.42           C  
ATOM   3716  CG  LYS C 240     -13.907  57.716 -16.835  1.00 42.42           C  
ATOM   3717  CD  LYS C 240     -14.111  56.976 -18.151  1.00 42.42           C  
ATOM   3718  CE  LYS C 240     -12.884  57.080 -19.046  1.00 42.42           C  
ATOM   3719  NZ  LYS C 240     -13.052  56.299 -20.309  1.00 42.42           N  
ATOM   3720  N   PRO C 241     -16.495  60.149 -13.791  1.00 40.49           N  
ATOM   3721  CA  PRO C 241     -17.804  60.673 -13.394  1.00 40.49           C  
ATOM   3722  C   PRO C 241     -18.941  60.139 -14.263  1.00 40.49           C  
ATOM   3723  O   PRO C 241     -18.728  59.817 -15.436  1.00 40.49           O  
ATOM   3724  CB  PRO C 241     -17.647  62.185 -13.570  1.00 40.49           C  
ATOM   3725  CG  PRO C 241     -16.335  62.354 -14.266  1.00 40.49           C  
ATOM   3726  CD  PRO C 241     -15.696  61.004 -14.416  1.00 40.49           C  
ATOM   3727  N   SER C 242     -19.835  59.330 -13.633  1.00 37.24           N  
ATOM   3728  CA  SER C 242     -21.003  58.828 -14.351  1.00 37.24           C  
ATOM   3729  C   SER C 242     -21.532  59.862 -15.338  1.00 37.24           C  
ATOM   3730  O   SER C 242     -21.664  61.040 -15.001  1.00 37.24           O  
ATOM   3731  CB  SER C 242     -22.108  58.437 -13.369  1.00 37.24           C  
ATOM   3732  OG  SER C 242     -21.759  58.805 -12.045  1.00 37.24           O  
ATOM   3733  N   PRO C 243     -21.163  59.735 -16.634  1.00 36.27           N  
ATOM   3734  CA  PRO C 243     -21.680  60.747 -17.557  1.00 36.27           C  
ATOM   3735  C   PRO C 243     -23.083  61.223 -17.185  1.00 36.27           C  
ATOM   3736  O   PRO C 243     -23.830  60.498 -16.523  1.00 36.27           O  
ATOM   3737  CB  PRO C 243     -21.691  60.023 -18.906  1.00 36.27           C  
ATOM   3738  CG  PRO C 243     -21.438  58.588 -18.570  1.00 36.27           C  
ATOM   3739  CD  PRO C 243     -21.157  58.485 -17.098  1.00 36.27           C  
ATOM   3740  N   ASN C 244     -23.340  62.557 -17.014  1.00 31.70           N  
ATOM   3741  CA  ASN C 244     -24.612  63.216 -16.739  1.00 31.70           C  
ATOM   3742  C   ASN C 244     -25.773  62.502 -17.429  1.00 31.70           C  
ATOM   3743  O   ASN C 244     -25.634  62.032 -18.560  1.00 31.70           O  
ATOM   3744  CB  ASN C 244     -24.562  64.683 -17.168  1.00 31.70           C  
ATOM   3745  CG  ASN C 244     -23.903  65.572 -16.131  1.00 31.70           C  
ATOM   3746  ND2 ASN C 244     -23.511  66.772 -16.542  1.00 31.70           N  
ATOM   3747  OD1 ASN C 244     -23.748  65.182 -14.971  1.00 31.70           O  
ATOM   3748  N   ILE C 245     -26.630  61.760 -16.619  1.00 32.71           N  
ATOM   3749  CA  ILE C 245     -27.917  61.220 -17.045  1.00 32.71           C  
ATOM   3750  C   ILE C 245     -28.601  62.203 -17.991  1.00 32.71           C  
ATOM   3751  O   ILE C 245     -28.973  63.308 -17.588  1.00 32.71           O  
ATOM   3752  CB  ILE C 245     -28.830  60.917 -15.835  1.00 32.71           C  
ATOM   3753  CG1 ILE C 245     -28.216  59.814 -14.965  1.00 32.71           C  
ATOM   3754  CG2 ILE C 245     -30.235  60.527 -16.304  1.00 32.71           C  
ATOM   3755  CD1 ILE C 245     -28.850  59.688 -13.587  1.00 32.71           C  
ATOM   3756  N   VAL C 246     -27.940  62.413 -19.204  1.00 31.64           N  
ATOM   3757  CA  VAL C 246     -28.681  63.278 -20.115  1.00 31.64           C  
ATOM   3758  C   VAL C 246     -30.155  62.878 -20.124  1.00 31.64           C  
ATOM   3759  O   VAL C 246     -30.487  61.715 -20.367  1.00 31.64           O  
ATOM   3760  CB  VAL C 246     -28.105  63.220 -21.548  1.00 31.64           C  
ATOM   3761  CG1 VAL C 246     -28.877  64.152 -22.479  1.00 31.64           C  
ATOM   3762  CG2 VAL C 246     -26.619  63.577 -21.540  1.00 31.64           C  
ATOM   3763  N   THR C 247     -30.960  63.504 -19.232  1.00 31.65           N  
ATOM   3764  CA  THR C 247     -32.416  63.422 -19.227  1.00 31.65           C  
ATOM   3765  C   THR C 247     -32.965  63.457 -20.651  1.00 31.65           C  
ATOM   3766  O   THR C 247     -32.675  64.383 -21.410  1.00 31.65           O  
ATOM   3767  CB  THR C 247     -33.038  64.567 -18.407  1.00 31.65           C  
ATOM   3768  CG2 THR C 247     -33.435  64.094 -17.013  1.00 31.65           C  
ATOM   3769  OG1 THR C 247     -32.086  65.632 -18.285  1.00 31.65           O  
ATOM   3770  N   PRO C 248     -33.031  62.161 -21.243  1.00 28.40           N  
ATOM   3771  CA  PRO C 248     -33.542  62.109 -22.615  1.00 28.40           C  
ATOM   3772  C   PRO C 248     -34.692  63.084 -22.853  1.00 28.40           C  
ATOM   3773  O   PRO C 248     -35.622  63.157 -22.045  1.00 28.40           O  
ATOM   3774  CB  PRO C 248     -34.014  60.661 -22.760  1.00 28.40           C  
ATOM   3775  CG  PRO C 248     -33.824  60.058 -21.407  1.00 28.40           C  
ATOM   3776  CD  PRO C 248     -33.290  61.117 -20.485  1.00 28.40           C  
ATOM   3777  N   GLY C 249     -34.411  64.265 -23.421  1.00 24.55           N  
ATOM   3778  CA  GLY C 249     -35.343  65.320 -23.781  1.00 24.55           C  
ATOM   3779  C   GLY C 249     -36.643  64.795 -24.360  1.00 24.55           C  
ATOM   3780  O   GLY C 249     -36.722  63.637 -24.775  1.00 24.55           O  
ATOM   3781  N   GLU C 250     -37.742  65.512 -24.256  1.00 26.59           N  
ATOM   3782  CA  GLU C 250     -39.173  65.516 -24.543  1.00 26.59           C  
ATOM   3783  C   GLU C 250     -39.440  65.247 -26.021  1.00 26.59           C  
ATOM   3784  O   GLU C 250     -39.582  66.182 -26.812  1.00 26.59           O  
ATOM   3785  CB  GLU C 250     -39.800  66.850 -24.130  1.00 26.59           C  
ATOM   3786  CG  GLU C 250     -40.427  66.832 -22.744  1.00 26.59           C  
ATOM   3787  CD  GLU C 250     -40.874  68.205 -22.269  1.00 26.59           C  
ATOM   3788  OE1 GLU C 250     -41.566  68.293 -21.228  1.00 26.59           O  
ATOM   3789  OE2 GLU C 250     -40.531  69.201 -22.942  1.00 26.59           O  
ATOM   3790  N   ALA C 251     -38.594  64.216 -26.640  1.00 24.46           N  
ATOM   3791  CA  ALA C 251     -38.865  64.285 -28.073  1.00 24.46           C  
ATOM   3792  C   ALA C 251     -40.366  64.316 -28.346  1.00 24.46           C  
ATOM   3793  O   ALA C 251     -41.128  63.552 -27.750  1.00 24.46           O  
ATOM   3794  CB  ALA C 251     -38.220  63.103 -28.794  1.00 24.46           C  
ATOM   3795  N   THR C 252     -40.804  65.227 -29.228  1.00 22.04           N  
ATOM   3796  CA  THR C 252     -41.988  65.911 -29.735  1.00 22.04           C  
ATOM   3797  C   THR C 252     -42.949  64.920 -30.384  1.00 22.04           C  
ATOM   3798  O   THR C 252     -42.539  63.838 -30.810  1.00 22.04           O  
ATOM   3799  CB  THR C 252     -41.609  67.004 -30.752  1.00 22.04           C  
ATOM   3800  CG2 THR C 252     -42.420  68.275 -30.520  1.00 22.04           C  
ATOM   3801  OG1 THR C 252     -40.215  67.309 -30.620  1.00 22.04           O  
ATOM   3802  N   THR C 253     -44.319  65.241 -30.591  1.00 23.23           N  
ATOM   3803  CA  THR C 253     -45.704  64.850 -30.832  1.00 23.23           C  
ATOM   3804  C   THR C 253     -45.877  64.319 -32.252  1.00 23.23           C  
ATOM   3805  O   THR C 253     -46.815  63.568 -32.529  1.00 23.23           O  
ATOM   3806  CB  THR C 253     -46.666  66.030 -30.601  1.00 23.23           C  
ATOM   3807  CG2 THR C 253     -47.725  65.682 -29.562  1.00 23.23           C  
ATOM   3808  OG1 THR C 253     -45.919  67.165 -30.144  1.00 23.23           O  
ATOM   3809  N   GLU C 254     -45.046  64.605 -33.309  1.00 21.40           N  
ATOM   3810  CA  GLU C 254     -45.830  64.987 -34.480  1.00 21.40           C  
ATOM   3811  C   GLU C 254     -46.441  63.765 -35.160  1.00 21.40           C  
ATOM   3812  O   GLU C 254     -45.787  62.728 -35.288  1.00 21.40           O  
ATOM   3813  CB  GLU C 254     -44.965  65.765 -35.475  1.00 21.40           C  
ATOM   3814  CG  GLU C 254     -45.043  67.276 -35.309  1.00 21.40           C  
ATOM   3815  CD  GLU C 254     -44.245  68.037 -36.356  1.00 21.40           C  
ATOM   3816  OE1 GLU C 254     -44.394  69.276 -36.450  1.00 21.40           O  
ATOM   3817  OE2 GLU C 254     -43.466  67.388 -37.089  1.00 21.40           O  
ATOM   3818  N   SER C 255     -47.846  63.704 -35.549  1.00 24.92           N  
ATOM   3819  CA  SER C 255     -48.917  62.914 -36.148  1.00 24.92           C  
ATOM   3820  C   SER C 255     -48.586  62.533 -37.586  1.00 24.92           C  
ATOM   3821  O   SER C 255     -49.382  61.874 -38.258  1.00 24.92           O  
ATOM   3822  CB  SER C 255     -50.239  63.684 -36.106  1.00 24.92           C  
ATOM   3823  OG  SER C 255     -50.378  64.378 -34.879  1.00 24.92           O  
ATOM   3824  N   SER C 256     -47.539  63.022 -38.255  1.00 20.62           N  
ATOM   3825  CA  SER C 256     -47.959  63.345 -39.614  1.00 20.62           C  
ATOM   3826  C   SER C 256     -48.436  62.102 -40.356  1.00 20.62           C  
ATOM   3827  O   SER C 256     -47.948  60.997 -40.105  1.00 20.62           O  
ATOM   3828  CB  SER C 256     -46.814  64.003 -40.386  1.00 20.62           C  
ATOM   3829  OG  SER C 256     -45.624  63.244 -40.266  1.00 20.62           O  
ATOM   3830  N   ILE C 257     -49.214  62.275 -41.504  1.00 23.74           N  
ATOM   3831  CA  ILE C 257     -50.252  61.960 -42.481  1.00 23.74           C  
ATOM   3832  C   ILE C 257     -49.722  60.937 -43.484  1.00 23.74           C  
ATOM   3833  O   ILE C 257     -50.366  59.916 -43.738  1.00 23.74           O  
ATOM   3834  CB  ILE C 257     -50.740  63.228 -43.216  1.00 23.74           C  
ATOM   3835  CG1 ILE C 257     -51.293  64.247 -42.212  1.00 23.74           C  
ATOM   3836  CG2 ILE C 257     -51.792  62.870 -44.269  1.00 23.74           C  
ATOM   3837  CD1 ILE C 257     -51.603  65.608 -42.821  1.00 23.74           C  
ATOM   3838  N   SER C 258     -48.912  61.363 -44.509  1.00 21.41           N  
ATOM   3839  CA  SER C 258     -49.481  61.433 -45.851  1.00 21.41           C  
ATOM   3840  C   SER C 258     -49.276  60.125 -46.607  1.00 21.41           C  
ATOM   3841  O   SER C 258     -50.224  59.569 -47.165  1.00 21.41           O  
ATOM   3842  CB  SER C 258     -48.860  62.589 -46.637  1.00 21.41           C  
ATOM   3843  OG  SER C 258     -49.389  62.645 -47.952  1.00 21.41           O  
ATOM   3844  N   LEU C 259     -48.173  59.952 -47.373  1.00 22.46           N  
ATOM   3845  CA  LEU C 259     -48.352  60.142 -48.808  1.00 22.46           C  
ATOM   3846  C   LEU C 259     -48.633  58.814 -49.502  1.00 22.46           C  
ATOM   3847  O   LEU C 259     -48.411  57.747 -48.923  1.00 22.46           O  
ATOM   3848  CB  LEU C 259     -47.114  60.800 -49.422  1.00 22.46           C  
ATOM   3849  CG  LEU C 259     -47.091  62.329 -49.426  1.00 22.46           C  
ATOM   3850  CD1 LEU C 259     -45.653  62.837 -49.385  1.00 22.46           C  
ATOM   3851  CD2 LEU C 259     -47.820  62.873 -50.650  1.00 22.46           C  
ATOM   3852  N   GLN C 260     -48.033  58.606 -50.729  1.00 23.79           N  
ATOM   3853  CA  GLN C 260     -48.474  58.418 -52.107  1.00 23.79           C  
ATOM   3854  C   GLN C 260     -48.559  56.936 -52.461  1.00 23.79           C  
ATOM   3855  O   GLN C 260     -47.853  56.111 -51.877  1.00 23.79           O  
ATOM   3856  CB  GLN C 260     -47.533  59.136 -53.075  1.00 23.79           C  
ATOM   3857  CG  GLN C 260     -47.943  60.570 -53.382  1.00 23.79           C  
ATOM   3858  CD  GLN C 260     -47.079  61.211 -54.453  1.00 23.79           C  
ATOM   3859  NE2 GLN C 260     -47.507  62.367 -54.946  1.00 23.79           N  
ATOM   3860  OE1 GLN C 260     -46.034  60.671 -54.833  1.00 23.79           O  
ATOM   3861  N   PRO C 261     -49.194  56.633 -53.641  1.00 25.20           N  
ATOM   3862  CA  PRO C 261     -49.951  55.770 -54.551  1.00 25.20           C  
ATOM   3863  C   PRO C 261     -49.067  54.750 -55.266  1.00 25.20           C  
ATOM   3864  O   PRO C 261     -49.573  53.891 -55.994  1.00 25.20           O  
ATOM   3865  CB  PRO C 261     -50.561  56.757 -55.549  1.00 25.20           C  
ATOM   3866  CG  PRO C 261     -49.881  58.058 -55.263  1.00 25.20           C  
ATOM   3867  CD  PRO C 261     -48.970  57.871 -54.084  1.00 25.20           C  
ATOM   3868  N   LEU C 262     -47.685  54.806 -55.057  1.00 21.85           N  
ATOM   3869  CA  LEU C 262     -47.154  54.507 -56.383  1.00 21.85           C  
ATOM   3870  C   LEU C 262     -47.786  53.239 -56.947  1.00 21.85           C  
ATOM   3871  O   LEU C 262     -47.989  52.265 -56.219  1.00 21.85           O  
ATOM   3872  CB  LEU C 262     -45.632  54.352 -56.329  1.00 21.85           C  
ATOM   3873  CG  LEU C 262     -44.812  55.617 -56.588  1.00 21.85           C  
ATOM   3874  CD1 LEU C 262     -43.510  55.577 -55.795  1.00 21.85           C  
ATOM   3875  CD2 LEU C 262     -44.532  55.777 -58.078  1.00 21.85           C  
ATOM   3876  N   GLN C 263     -47.966  53.143 -58.435  1.00 22.82           N  
ATOM   3877  CA  GLN C 263     -48.421  52.396 -59.602  1.00 22.82           C  
ATOM   3878  C   GLN C 263     -47.640  51.095 -59.762  1.00 22.82           C  
ATOM   3879  O   GLN C 263     -46.427  51.061 -59.546  1.00 22.82           O  
ATOM   3880  CB  GLN C 263     -48.289  53.246 -60.868  1.00 22.82           C  
ATOM   3881  CG  GLN C 263     -49.568  53.977 -61.252  1.00 22.82           C  
ATOM   3882  CD  GLN C 263     -49.434  54.754 -62.549  1.00 22.82           C  
ATOM   3883  NE2 GLN C 263     -50.565  55.098 -63.154  1.00 22.82           N  
ATOM   3884  OE1 GLN C 263     -48.321  55.042 -63.003  1.00 22.82           O  
TER   
END
