# Supplementary material for: Deep learning insights into the architecture of the mammalian egg-sperm fusion synapse
Source: eLife. 2024 Apr 26;13:RP93131. doi: 10.7554/eLife.93131 (PMC11052572; doi:10.7554/eLife.93131)
Supplement: Figure 5—figure supplement 1—source data 1. [file elife-93131-fig5-figsupp1-data1.zip › eLife-VOR-RA-2023-93131R1_figure_5-figure_supplement_1-source_data/figure_5-figure_supplement_1c/CD81_IZUMO1_ranked_1.pdb]

ATOM      1  N   MET B   1      23.167 -67.467 -46.114  1.00 44.41           N  
ATOM      2  CA  MET B   1      21.717 -67.479 -45.933  1.00 44.41           C  
ATOM      3  C   MET B   1      21.335 -66.907 -44.572  1.00 44.41           C  
ATOM      4  O   MET B   1      20.323 -66.216 -44.447  1.00 44.41           O  
ATOM      5  CB  MET B   1      21.169 -68.900 -46.076  1.00 44.41           C  
ATOM      6  CG  MET B   1      20.667 -69.226 -47.473  1.00 44.41           C  
ATOM      7  SD  MET B   1      19.984 -70.925 -47.597  1.00 44.41           S  
ATOM      8  CE  MET B   1      19.449 -70.929 -49.330  1.00 44.41           C  
ATOM      9  N   GLY B   2      22.105 -67.309 -43.502  1.00 48.83           N  
ATOM     10  CA  GLY B   2      21.804 -66.850 -42.156  1.00 48.83           C  
ATOM     11  C   GLY B   2      21.948 -65.349 -41.992  1.00 48.83           C  
ATOM     12  O   GLY B   2      21.110 -64.705 -41.358  1.00 48.83           O  
ATOM     13  N   VAL B   3      23.079 -64.861 -42.544  1.00 56.49           N  
ATOM     14  CA  VAL B   3      23.350 -63.431 -42.434  1.00 56.49           C  
ATOM     15  C   VAL B   3      22.284 -62.644 -43.193  1.00 56.49           C  
ATOM     16  O   VAL B   3      21.851 -61.580 -42.742  1.00 56.49           O  
ATOM     17  CB  VAL B   3      24.756 -63.077 -42.969  1.00 56.49           C  
ATOM     18  CG1 VAL B   3      25.220 -61.731 -42.416  1.00 56.49           C  
ATOM     19  CG2 VAL B   3      25.754 -64.177 -42.612  1.00 56.49           C  
ATOM     20  N   GLU B   4      21.836 -63.201 -44.376  1.00 63.77           N  
ATOM     21  CA  GLU B   4      20.783 -62.539 -45.141  1.00 63.77           C  
ATOM     22  C   GLU B   4      19.465 -62.532 -44.373  1.00 63.77           C  
ATOM     23  O   GLU B   4      18.726 -61.546 -44.409  1.00 63.77           O  
ATOM     24  CB  GLU B   4      20.598 -63.220 -46.499  1.00 63.77           C  
ATOM     25  CG  GLU B   4      21.519 -62.686 -47.587  1.00 63.77           C  
ATOM     26  CD  GLU B   4      21.315 -63.362 -48.933  1.00 63.77           C  
ATOM     27  OE1 GLU B   4      21.938 -62.932 -49.929  1.00 63.77           O  
ATOM     28  OE2 GLU B   4      20.525 -64.331 -48.991  1.00 63.77           O  
ATOM     29  N   GLY B   5      19.170 -63.641 -43.644  1.00 67.98           N  
ATOM     30  CA  GLY B   5      17.969 -63.711 -42.827  1.00 67.98           C  
ATOM     31  C   GLY B   5      17.988 -62.748 -41.655  1.00 67.98           C  
ATOM     32  O   GLY B   5      16.972 -62.122 -41.344  1.00 67.98           O  
ATOM     33  N   CYS B   6      19.172 -62.673 -41.067  1.00 72.03           N  
ATOM     34  CA  CYS B   6      19.302 -61.767 -39.931  1.00 72.03           C  
ATOM     35  C   CYS B   6      19.193 -60.313 -40.378  1.00 72.03           C  
ATOM     36  O   CYS B   6      18.569 -59.496 -39.699  1.00 72.03           O  
ATOM     37  CB  CYS B   6      20.634 -61.991 -39.216  1.00 72.03           C  
ATOM     38  SG  CYS B   6      20.636 -61.447 -37.494  1.00 72.03           S  
ATOM     39  N   THR B   7      19.764 -60.052 -41.521  1.00 76.25           N  
ATOM     40  CA  THR B   7      19.695 -58.695 -42.052  1.00 76.25           C  
ATOM     41  C   THR B   7      18.259 -58.331 -42.420  1.00 76.25           C  
ATOM     42  O   THR B   7      17.824 -57.199 -42.203  1.00 76.25           O  
ATOM     43  CB  THR B   7      20.600 -58.532 -43.286  1.00 76.25           C  
ATOM     44  CG2 THR B   7      21.795 -57.636 -42.977  1.00 76.25           C  
ATOM     45  OG1 THR B   7      21.076 -59.819 -43.697  1.00 76.25           O  
ATOM     46  N   LYS B   8      17.566 -59.416 -42.882  1.00 78.66           N  
ATOM     47  CA  LYS B   8      16.166 -59.171 -43.217  1.00 78.66           C  
ATOM     48  C   LYS B   8      15.331 -58.944 -41.961  1.00 78.66           C  
ATOM     49  O   LYS B   8      14.438 -58.094 -41.948  1.00 78.66           O  
ATOM     50  CB  LYS B   8      15.596 -60.339 -44.024  1.00 78.66           C  
ATOM     51  CG  LYS B   8      15.798 -60.212 -45.526  1.00 78.66           C  
ATOM     52  CD  LYS B   8      15.100 -61.337 -46.281  1.00 78.66           C  
ATOM     53  CE  LYS B   8      15.324 -61.226 -47.783  1.00 78.66           C  
ATOM     54  NZ  LYS B   8      14.656 -62.337 -48.526  1.00 78.66           N  
ATOM     55  N   CYS B   9      15.624 -59.643 -40.972  1.00 81.11           N  
ATOM     56  CA  CYS B   9      14.915 -59.475 -39.708  1.00 81.11           C  
ATOM     57  C   CYS B   9      15.217 -58.117 -39.088  1.00 81.11           C  
ATOM     58  O   CYS B   9      14.312 -57.439 -38.596  1.00 81.11           O  
ATOM     59  CB  CYS B   9      15.295 -60.587 -38.730  1.00 81.11           C  
ATOM     60  SG  CYS B   9      14.259 -60.641 -37.251  1.00 81.11           S  
ATOM     61  N   ILE B  10      16.462 -57.771 -39.122  1.00 81.17           N  
ATOM     62  CA  ILE B  10      16.873 -56.484 -38.572  1.00 81.17           C  
ATOM     63  C   ILE B  10      16.256 -55.353 -39.391  1.00 81.17           C  
ATOM     64  O   ILE B  10      15.812 -54.345 -38.835  1.00 81.17           O  
ATOM     65  CB  ILE B  10      18.412 -56.347 -38.542  1.00 81.17           C  
ATOM     66  CG1 ILE B  10      19.016 -57.328 -37.530  1.00 81.17           C  
ATOM     67  CG2 ILE B  10      18.820 -54.907 -38.220  1.00 81.17           C  
ATOM     68  CD1 ILE B  10      20.536 -57.402 -37.572  1.00 81.17           C  
ATOM     69  N   LYS B  11      16.117 -55.636 -40.571  1.00 81.50           N  
ATOM     70  CA  LYS B  11      15.539 -54.641 -41.471  1.00 81.50           C  
ATOM     71  C   LYS B  11      14.066 -54.401 -41.153  1.00 81.50           C  
ATOM     72  O   LYS B  11      13.631 -53.255 -41.028  1.00 81.50           O  
ATOM     73  CB  LYS B  11      15.696 -55.080 -42.927  1.00 81.50           C  
ATOM     74  CG  LYS B  11      15.064 -54.128 -43.932  1.00 81.50           C  
ATOM     75  CD  LYS B  11      15.203 -54.647 -45.358  1.00 81.50           C  
ATOM     76  CE  LYS B  11      14.343 -53.850 -46.330  1.00 81.50           C  
ATOM     77  NZ  LYS B  11      14.474 -54.355 -47.729  1.00 81.50           N  
ATOM     78  N   TYR B  12      13.354 -55.455 -41.022  1.00 83.57           N  
ATOM     79  CA  TYR B  12      11.923 -55.324 -40.777  1.00 83.57           C  
ATOM     80  C   TYR B  12      11.655 -54.831 -39.360  1.00 83.57           C  
ATOM     81  O   TYR B  12      10.710 -54.074 -39.126  1.00 83.57           O  
ATOM     82  CB  TYR B  12      11.212 -56.661 -41.007  1.00 83.57           C  
ATOM     83  CG  TYR B  12      10.952 -56.967 -42.461  1.00 83.57           C  
ATOM     84  CD1 TYR B  12      10.076 -56.186 -43.213  1.00 83.57           C  
ATOM     85  CD2 TYR B  12      11.579 -58.039 -43.087  1.00 83.57           C  
ATOM     86  CE1 TYR B  12       9.833 -56.467 -44.553  1.00 83.57           C  
ATOM     87  CE2 TYR B  12      11.343 -58.329 -44.428  1.00 83.57           C  
ATOM     88  CZ  TYR B  12      10.470 -57.538 -45.151  1.00 83.57           C  
ATOM     89  OH  TYR B  12      10.231 -57.820 -46.477  1.00 83.57           O  
ATOM     90  N   LEU B  13      12.482 -55.183 -38.467  1.00 84.94           N  
ATOM     91  CA  LEU B  13      12.346 -54.687 -37.102  1.00 84.94           C  
ATOM     92  C   LEU B  13      12.605 -53.185 -37.043  1.00 84.94           C  
ATOM     93  O   LEU B  13      11.844 -52.444 -36.415  1.00 84.94           O  
ATOM     94  CB  LEU B  13      13.310 -55.420 -36.166  1.00 84.94           C  
ATOM     95  CG  LEU B  13      13.016 -55.311 -34.669  1.00 84.94           C  
ATOM     96  CD1 LEU B  13      13.391 -56.608 -33.959  1.00 84.94           C  
ATOM     97  CD2 LEU B  13      13.764 -54.129 -34.062  1.00 84.94           C  
ATOM     98  N   LEU B  14      13.587 -52.731 -37.644  1.00 85.07           N  
ATOM     99  CA  LEU B  14      13.909 -51.309 -37.690  1.00 85.07           C  
ATOM    100  C   LEU B  14      12.817 -50.528 -38.414  1.00 85.07           C  
ATOM    101  O   LEU B  14      12.476 -49.414 -38.012  1.00 85.07           O  
ATOM    102  CB  LEU B  14      15.256 -51.086 -38.383  1.00 85.07           C  
ATOM    103  CG  LEU B  14      16.490 -51.090 -37.480  1.00 85.07           C  
ATOM    104  CD1 LEU B  14      17.757 -51.242 -38.316  1.00 85.07           C  
ATOM    105  CD2 LEU B  14      16.546 -49.817 -36.643  1.00 85.07           C  
ATOM    106  N   PHE B  15      12.284 -51.176 -39.380  1.00 85.37           N  
ATOM    107  CA  PHE B  15      11.224 -50.518 -40.135  1.00 85.37           C  
ATOM    108  C   PHE B  15       9.979 -50.338 -39.275  1.00 85.37           C  
ATOM    109  O   PHE B  15       9.421 -49.241 -39.203  1.00 85.37           O  
ATOM    110  CB  PHE B  15      10.882 -51.321 -41.394  1.00 85.37           C  
ATOM    111  CG  PHE B  15       9.655 -50.827 -42.113  1.00 85.37           C  
ATOM    112  CD1 PHE B  15       8.431 -51.462 -41.945  1.00 85.37           C  
ATOM    113  CD2 PHE B  15       9.728 -49.728 -42.959  1.00 85.37           C  
ATOM    114  CE1 PHE B  15       7.295 -51.007 -42.610  1.00 85.37           C  
ATOM    115  CE2 PHE B  15       8.596 -49.268 -43.627  1.00 85.37           C  
ATOM    116  CZ  PHE B  15       7.381 -49.910 -43.452  1.00 85.37           C  
ATOM    117  N   VAL B  16       9.572 -51.399 -38.614  1.00 87.14           N  
ATOM    118  CA  VAL B  16       8.353 -51.354 -37.813  1.00 87.14           C  
ATOM    119  C   VAL B  16       8.532 -50.378 -36.652  1.00 87.14           C  
ATOM    120  O   VAL B  16       7.648 -49.565 -36.374  1.00 87.14           O  
ATOM    121  CB  VAL B  16       7.972 -52.753 -37.279  1.00 87.14           C  
ATOM    122  CG1 VAL B  16       6.861 -52.649 -36.236  1.00 87.14           C  
ATOM    123  CG2 VAL B  16       7.546 -53.664 -38.429  1.00 87.14           C  
ATOM    124  N   PHE B  17       9.658 -50.371 -36.011  1.00 85.25           N  
ATOM    125  CA  PHE B  17       9.931 -49.504 -34.871  1.00 85.25           C  
ATOM    126  C   PHE B  17       9.977 -48.042 -35.300  1.00 85.25           C  
ATOM    127  O   PHE B  17       9.361 -47.184 -34.665  1.00 85.25           O  
ATOM    128  CB  PHE B  17      11.253 -49.895 -34.201  1.00 85.25           C  
ATOM    129  CG  PHE B  17      11.093 -50.880 -33.075  1.00 85.25           C  
ATOM    130  CD1 PHE B  17      10.457 -50.512 -31.895  1.00 85.25           C  
ATOM    131  CD2 PHE B  17      11.580 -52.175 -33.195  1.00 85.25           C  
ATOM    132  CE1 PHE B  17      10.309 -51.421 -30.851  1.00 85.25           C  
ATOM    133  CE2 PHE B  17      11.435 -53.089 -32.155  1.00 85.25           C  
ATOM    134  CZ  PHE B  17      10.800 -52.710 -30.983  1.00 85.25           C  
ATOM    135  N   ASN B  18      10.599 -47.751 -36.351  1.00 86.83           N  
ATOM    136  CA  ASN B  18      10.711 -46.378 -36.829  1.00 86.83           C  
ATOM    137  C   ASN B  18       9.395 -45.881 -37.420  1.00 86.83           C  
ATOM    138  O   ASN B  18       9.083 -44.692 -37.341  1.00 86.83           O  
ATOM    139  CB  ASN B  18      11.835 -46.257 -37.860  1.00 86.83           C  
ATOM    140  CG  ASN B  18      13.211 -46.237 -37.223  1.00 86.83           C  
ATOM    141  ND2 ASN B  18      14.013 -47.255 -37.515  1.00 86.83           N  
ATOM    142  OD1 ASN B  18      13.549 -45.316 -36.477  1.00 86.83           O  
ATOM    143  N   PHE B  19       8.635 -46.844 -37.970  1.00 88.41           N  
ATOM    144  CA  PHE B  19       7.328 -46.480 -38.504  1.00 88.41           C  
ATOM    145  C   PHE B  19       6.398 -46.016 -37.389  1.00 88.41           C  
ATOM    146  O   PHE B  19       5.677 -45.028 -37.546  1.00 88.41           O  
ATOM    147  CB  PHE B  19       6.702 -47.662 -39.251  1.00 88.41           C  
ATOM    148  CG  PHE B  19       5.397 -47.333 -39.924  1.00 88.41           C  
ATOM    149  CD1 PHE B  19       4.197 -47.819 -39.419  1.00 88.41           C  
ATOM    150  CD2 PHE B  19       5.370 -46.536 -41.061  1.00 88.41           C  
ATOM    151  CE1 PHE B  19       2.988 -47.516 -40.040  1.00 88.41           C  
ATOM    152  CE2 PHE B  19       4.165 -46.229 -41.687  1.00 88.41           C  
ATOM    153  CZ  PHE B  19       2.975 -46.720 -41.175  1.00 88.41           C  
ATOM    154  N   VAL B  20       6.442 -46.708 -36.302  1.00 88.52           N  
ATOM    155  CA  VAL B  20       5.642 -46.325 -35.143  1.00 88.52           C  
ATOM    156  C   VAL B  20       6.095 -44.959 -34.632  1.00 88.52           C  
ATOM    157  O   VAL B  20       5.266 -44.111 -34.291  1.00 88.52           O  
ATOM    158  CB  VAL B  20       5.738 -47.376 -34.014  1.00 88.52           C  
ATOM    159  CG1 VAL B  20       5.101 -46.849 -32.730  1.00 88.52           C  
ATOM    160  CG2 VAL B  20       5.078 -48.684 -34.446  1.00 88.52           C  
ATOM    161  N   PHE B  21       7.354 -44.733 -34.583  1.00 87.04           N  
ATOM    162  CA  PHE B  21       7.900 -43.459 -34.132  1.00 87.04           C  
ATOM    163  C   PHE B  21       7.532 -42.340 -35.097  1.00 87.04           C  
ATOM    164  O   PHE B  21       7.257 -41.213 -34.676  1.00 87.04           O  
ATOM    165  CB  PHE B  21       9.422 -43.546 -33.985  1.00 87.04           C  
ATOM    166  CG  PHE B  21       9.876 -44.021 -32.631  1.00 87.04           C  
ATOM    167  CD1 PHE B  21       9.688 -43.231 -31.503  1.00 87.04           C  
ATOM    168  CD2 PHE B  21      10.490 -45.258 -32.486  1.00 87.04           C  
ATOM    169  CE1 PHE B  21      10.106 -43.668 -30.248  1.00 87.04           C  
ATOM    170  CE2 PHE B  21      10.911 -45.702 -31.235  1.00 87.04           C  
ATOM    171  CZ  PHE B  21      10.719 -44.905 -30.118  1.00 87.04           C  
ATOM    172  N   TRP B  22       7.515 -42.660 -36.358  1.00 88.62           N  
ATOM    173  CA  TRP B  22       7.116 -41.696 -37.379  1.00 88.62           C  
ATOM    174  C   TRP B  22       5.655 -41.295 -37.210  1.00 88.62           C  
ATOM    175  O   TRP B  22       5.325 -40.107 -37.237  1.00 88.62           O  
ATOM    176  CB  TRP B  22       7.342 -42.274 -38.780  1.00 88.62           C  
ATOM    177  CG  TRP B  22       6.904 -41.367 -39.890  1.00 88.62           C  
ATOM    178  CD1 TRP B  22       7.524 -40.226 -40.315  1.00 88.62           C  
ATOM    179  CD2 TRP B  22       5.743 -41.524 -40.714  1.00 88.62           C  
ATOM    180  CE2 TRP B  22       5.724 -40.440 -41.620  1.00 88.62           C  
ATOM    181  CE3 TRP B  22       4.718 -42.478 -40.774  1.00 88.62           C  
ATOM    182  NE1 TRP B  22       6.820 -39.663 -41.356  1.00 88.62           N  
ATOM    183  CZ2 TRP B  22       4.718 -40.284 -42.576  1.00 88.62           C  
ATOM    184  CZ3 TRP B  22       3.718 -42.320 -41.727  1.00 88.62           C  
ATOM    185  CH2 TRP B  22       3.727 -41.231 -42.613  1.00 88.62           C  
ATOM    186  N   LEU B  23       4.777 -42.234 -36.936  1.00 90.71           N  
ATOM    187  CA  LEU B  23       3.360 -41.967 -36.721  1.00 90.71           C  
ATOM    188  C   LEU B  23       3.145 -41.174 -35.437  1.00 90.71           C  
ATOM    189  O   LEU B  23       2.336 -40.243 -35.403  1.00 90.71           O  
ATOM    190  CB  LEU B  23       2.569 -43.277 -36.664  1.00 90.71           C  
ATOM    191  CG  LEU B  23       2.392 -44.019 -37.990  1.00 90.71           C  
ATOM    192  CD1 LEU B  23       1.630 -45.322 -37.769  1.00 90.71           C  
ATOM    193  CD2 LEU B  23       1.671 -43.138 -39.004  1.00 90.71           C  
ATOM    194  N   ALA B  24       3.883 -41.610 -34.418  1.00 90.09           N  
ATOM    195  CA  ALA B  24       3.784 -40.899 -33.146  1.00 90.09           C  
ATOM    196  C   ALA B  24       4.240 -39.450 -33.290  1.00 90.09           C  
ATOM    197  O   ALA B  24       3.611 -38.537 -32.750  1.00 90.09           O  
ATOM    198  CB  ALA B  24       4.606 -41.608 -32.073  1.00 90.09           C  
ATOM    199  N   GLY B  25       5.299 -39.242 -34.037  1.00 87.82           N  
ATOM    200  CA  GLY B  25       5.750 -37.888 -34.312  1.00 87.82           C  
ATOM    201  C   GLY B  25       4.733 -37.064 -35.080  1.00 87.82           C  
ATOM    202  O   GLY B  25       4.550 -35.877 -34.801  1.00 87.82           O  
ATOM    203  N   GLY B  26       4.059 -37.695 -35.991  1.00 89.92           N  
ATOM    204  CA  GLY B  26       2.998 -37.026 -36.728  1.00 89.92           C  
ATOM    205  C   GLY B  26       1.835 -36.607 -35.849  1.00 89.92           C  
ATOM    206  O   GLY B  26       1.319 -35.496 -35.982  1.00 89.92           O  
ATOM    207  N   VAL B  27       1.481 -37.525 -35.008  1.00 90.85           N  
ATOM    208  CA  VAL B  27       0.379 -37.238 -34.096  1.00 90.85           C  
ATOM    209  C   VAL B  27       0.764 -36.089 -33.167  1.00 90.85           C  
ATOM    210  O   VAL B  27      -0.018 -35.157 -32.965  1.00 90.85           O  
ATOM    211  CB  VAL B  27      -0.015 -38.482 -33.270  1.00 90.85           C  
ATOM    212  CG1 VAL B  27      -0.983 -38.104 -32.150  1.00 90.85           C  
ATOM    213  CG2 VAL B  27      -0.629 -39.550 -34.174  1.00 90.85           C  
ATOM    214  N   ILE B  28       1.934 -36.078 -32.653  1.00 89.92           N  
ATOM    215  CA  ILE B  28       2.405 -35.025 -31.760  1.00 89.92           C  
ATOM    216  C   ILE B  28       2.465 -33.699 -32.513  1.00 89.92           C  
ATOM    217  O   ILE B  28       2.015 -32.669 -32.006  1.00 89.92           O  
ATOM    218  CB  ILE B  28       3.788 -35.367 -31.164  1.00 89.92           C  
ATOM    219  CG1 ILE B  28       3.673 -36.541 -30.186  1.00 89.92           C  
ATOM    220  CG2 ILE B  28       4.399 -34.142 -30.479  1.00 89.92           C  
ATOM    221  CD1 ILE B  28       5.013 -37.063 -29.684  1.00 89.92           C  
ATOM    222  N   LEU B  29       2.992 -33.713 -33.636  1.00 88.61           N  
ATOM    223  CA  LEU B  29       3.070 -32.510 -34.457  1.00 88.61           C  
ATOM    224  C   LEU B  29       1.676 -31.978 -34.773  1.00 88.61           C  
ATOM    225  O   LEU B  29       1.436 -30.771 -34.700  1.00 88.61           O  
ATOM    226  CB  LEU B  29       3.826 -32.796 -35.757  1.00 88.61           C  
ATOM    227  CG  LEU B  29       3.998 -31.615 -36.715  1.00 88.61           C  
ATOM    228  CD1 LEU B  29       4.801 -30.504 -36.048  1.00 88.61           C  
ATOM    229  CD2 LEU B  29       4.671 -32.069 -38.006  1.00 88.61           C  
ATOM    230  N   GLY B  30       0.801 -32.897 -35.132  1.00 90.23           N  
ATOM    231  CA  GLY B  30      -0.569 -32.492 -35.399  1.00 90.23           C  
ATOM    232  C   GLY B  30      -1.248 -31.853 -34.202  1.00 90.23           C  
ATOM    233  O   GLY B  30      -1.850 -30.784 -34.319  1.00 90.23           O  
ATOM    234  N   VAL B  31      -1.113 -32.477 -33.067  1.00 88.02           N  
ATOM    235  CA  VAL B  31      -1.712 -31.959 -31.842  1.00 88.02           C  
ATOM    236  C   VAL B  31      -1.080 -30.615 -31.485  1.00 88.02           C  
ATOM    237  O   VAL B  31      -1.778 -29.680 -31.086  1.00 88.02           O  
ATOM    238  CB  VAL B  31      -1.553 -32.951 -30.668  1.00 88.02           C  
ATOM    239  CG1 VAL B  31      -1.940 -32.292 -29.347  1.00 88.02           C  
ATOM    240  CG2 VAL B  31      -2.394 -34.203 -30.911  1.00 88.02           C  
ATOM    241  N   ALA B  32       0.199 -30.537 -31.673  1.00 87.92           N  
ATOM    242  CA  ALA B  32       0.902 -29.296 -31.354  1.00 87.92           C  
ATOM    243  C   ALA B  32       0.460 -28.163 -32.275  1.00 87.92           C  
ATOM    244  O   ALA B  32       0.258 -27.032 -31.825  1.00 87.92           O  
ATOM    245  CB  ALA B  32       2.412 -29.500 -31.456  1.00 87.92           C  
ATOM    246  N   LEU B  33       0.320 -28.471 -33.500  1.00 88.73           N  
ATOM    247  CA  LEU B  33      -0.139 -27.463 -34.450  1.00 88.73           C  
ATOM    248  C   LEU B  33      -1.584 -27.068 -34.169  1.00 88.73           C  
ATOM    249  O   LEU B  33      -1.962 -25.908 -34.350  1.00 88.73           O  
ATOM    250  CB  LEU B  33      -0.008 -27.981 -35.886  1.00 88.73           C  
ATOM    251  CG  LEU B  33       1.410 -28.061 -36.451  1.00 88.73           C  
ATOM    252  CD1 LEU B  33       1.400 -28.753 -37.811  1.00 88.73           C  
ATOM    253  CD2 LEU B  33       2.023 -26.668 -36.558  1.00 88.73           C  
ATOM    254  N   TRP B  34      -2.370 -28.060 -33.795  1.00 86.78           N  
ATOM    255  CA  TRP B  34      -3.747 -27.758 -33.416  1.00 86.78           C  
ATOM    256  C   TRP B  34      -3.788 -26.830 -32.206  1.00 86.78           C  
ATOM    257  O   TRP B  34      -4.587 -25.892 -32.163  1.00 86.78           O  
ATOM    258  CB  TRP B  34      -4.516 -29.048 -33.112  1.00 86.78           C  
ATOM    259  CG  TRP B  34      -5.909 -28.821 -32.609  1.00 86.78           C  
ATOM    260  CD1 TRP B  34      -6.998 -28.437 -33.341  1.00 86.78           C  
ATOM    261  CD2 TRP B  34      -6.363 -28.961 -31.259  1.00 86.78           C  
ATOM    262  CE2 TRP B  34      -7.740 -28.646 -31.245  1.00 86.78           C  
ATOM    263  CE3 TRP B  34      -5.739 -29.325 -30.058  1.00 86.78           C  
ATOM    264  NE1 TRP B  34      -8.102 -28.330 -32.528  1.00 86.78           N  
ATOM    265  CZ2 TRP B  34      -8.503 -28.684 -30.076  1.00 86.78           C  
ATOM    266  CZ3 TRP B  34      -6.500 -29.360 -28.895  1.00 86.78           C  
ATOM    267  CH2 TRP B  34      -7.868 -29.041 -28.916  1.00 86.78           C  
ATOM    268  N   LEU B  35      -2.939 -27.084 -31.292  1.00 82.70           N  
ATOM    269  CA  LEU B  35      -2.866 -26.232 -30.110  1.00 82.70           C  
ATOM    270  C   LEU B  35      -2.425 -24.821 -30.483  1.00 82.70           C  
ATOM    271  O   LEU B  35      -2.859 -23.846 -29.865  1.00 82.70           O  
ATOM    272  CB  LEU B  35      -1.901 -26.825 -29.079  1.00 82.70           C  
ATOM    273  CG  LEU B  35      -2.370 -28.095 -28.365  1.00 82.70           C  
ATOM    274  CD1 LEU B  35      -1.274 -28.618 -27.442  1.00 82.70           C  
ATOM    275  CD2 LEU B  35      -3.652 -27.828 -27.584  1.00 82.70           C  
ATOM    276  N   ARG B  36      -1.568 -24.739 -31.428  1.00 81.07           N  
ATOM    277  CA  ARG B  36      -1.065 -23.436 -31.851  1.00 81.07           C  
ATOM    278  C   ARG B  36      -2.125 -22.667 -32.632  1.00 81.07           C  
ATOM    279  O   ARG B  36      -2.173 -21.437 -32.579  1.00 81.07           O  
ATOM    280  CB  ARG B  36       0.198 -23.596 -32.700  1.00 81.07           C  
ATOM    281  CG  ARG B  36       0.744 -22.287 -33.245  1.00 81.07           C  
ATOM    282  CD  ARG B  36       1.205 -21.360 -32.130  1.00 81.07           C  
ATOM    283  NE  ARG B  36       1.760 -20.116 -32.658  1.00 81.07           N  
ATOM    284  CZ  ARG B  36       2.076 -19.055 -31.922  1.00 81.07           C  
ATOM    285  NH1 ARG B  36       1.898 -19.065 -30.605  1.00 81.07           N  
ATOM    286  NH2 ARG B  36       2.575 -17.975 -32.504  1.00 81.07           N  
ATOM    287  N   HIS B  37      -2.891 -23.235 -33.514  1.00 69.81           N  
ATOM    288  CA  HIS B  37      -3.792 -22.583 -34.458  1.00 69.81           C  
ATOM    289  C   HIS B  37      -5.094 -22.168 -33.782  1.00 69.81           C  
ATOM    290  O   HIS B  37      -5.995 -21.636 -34.435  1.00 69.81           O  
ATOM    291  CB  HIS B  37      -4.085 -23.504 -35.643  1.00 69.81           C  
ATOM    292  CG  HIS B  37      -4.268 -22.778 -36.937  1.00 69.81           C  
ATOM    293  CD2 HIS B  37      -5.162 -22.956 -37.939  1.00 69.81           C  
ATOM    294  ND1 HIS B  37      -3.465 -21.726 -37.320  1.00 69.81           N  
ATOM    295  CE1 HIS B  37      -3.859 -21.286 -38.504  1.00 69.81           C  
ATOM    296  NE2 HIS B  37      -4.887 -22.016 -38.901  1.00 69.81           N  
ATOM    297  N   ASP B  38      -5.218 -22.290 -32.606  1.00 56.35           N  
ATOM    298  CA  ASP B  38      -6.499 -21.751 -32.161  1.00 56.35           C  
ATOM    299  C   ASP B  38      -6.625 -20.271 -32.514  1.00 56.35           C  
ATOM    300  O   ASP B  38      -5.803 -19.455 -32.093  1.00 56.35           O  
ATOM    301  CB  ASP B  38      -6.670 -21.948 -30.653  1.00 56.35           C  
ATOM    302  CG  ASP B  38      -8.115 -22.172 -30.244  1.00 56.35           C  
ATOM    303  OD1 ASP B  38      -9.030 -21.821 -31.020  1.00 56.35           O  
ATOM    304  OD2 ASP B  38      -8.341 -22.700 -29.133  1.00 56.35           O  
ATOM    305  N   PRO B  39      -7.427 -19.933 -33.679  1.00 50.62           N  
ATOM    306  CA  PRO B  39      -7.641 -18.558 -34.138  1.00 50.62           C  
ATOM    307  C   PRO B  39      -7.808 -17.570 -32.986  1.00 50.62           C  
ATOM    308  O   PRO B  39      -7.393 -16.414 -33.095  1.00 50.62           O  
ATOM    309  CB  PRO B  39      -8.928 -18.659 -34.962  1.00 50.62           C  
ATOM    310  CG  PRO B  39      -9.382 -20.072 -34.789  1.00 50.62           C  
ATOM    311  CD  PRO B  39      -8.365 -20.803 -33.960  1.00 50.62           C  
ATOM    312  N   GLN B  40      -8.626 -17.921 -31.933  1.00 46.75           N  
ATOM    313  CA  GLN B  40      -8.947 -16.998 -30.849  1.00 46.75           C  
ATOM    314  C   GLN B  40      -7.734 -16.755 -29.956  1.00 46.75           C  
ATOM    315  O   GLN B  40      -7.681 -15.763 -29.227  1.00 46.75           O  
ATOM    316  CB  GLN B  40     -10.113 -17.532 -30.016  1.00 46.75           C  
ATOM    317  CG  GLN B  40     -11.479 -17.298 -30.649  1.00 46.75           C  
ATOM    318  CD  GLN B  40     -12.609 -17.341 -29.637  1.00 46.75           C  
ATOM    319  NE2 GLN B  40     -13.812 -16.992 -30.080  1.00 46.75           N  
ATOM    320  OE1 GLN B  40     -12.402 -17.685 -28.470  1.00 46.75           O  
ATOM    321  N   THR B  41      -6.818 -17.761 -29.933  1.00 47.17           N  
ATOM    322  CA  THR B  41      -5.581 -17.536 -29.194  1.00 47.17           C  
ATOM    323  C   THR B  41      -4.727 -16.473 -29.879  1.00 47.17           C  
ATOM    324  O   THR B  41      -4.005 -15.726 -29.216  1.00 47.17           O  
ATOM    325  CB  THR B  41      -4.770 -18.837 -29.052  1.00 47.17           C  
ATOM    326  CG2 THR B  41      -4.405 -19.102 -27.595  1.00 47.17           C  
ATOM    327  OG1 THR B  41      -5.547 -19.934 -29.546  1.00 47.17           O  
ATOM    328  N   THR B  42      -4.751 -16.477 -31.214  1.00 42.71           N  
ATOM    329  CA  THR B  42      -4.014 -15.436 -31.924  1.00 42.71           C  
ATOM    330  C   THR B  42      -4.509 -14.051 -31.518  1.00 42.71           C  
ATOM    331  O   THR B  42      -3.722 -13.106 -31.435  1.00 42.71           O  
ATOM    332  CB  THR B  42      -4.144 -15.604 -33.450  1.00 42.71           C  
ATOM    333  CG2 THR B  42      -2.772 -15.680 -34.112  1.00 42.71           C  
ATOM    334  OG1 THR B  42      -4.866 -16.808 -33.733  1.00 42.71           O  
ATOM    335  N   ASN B  43      -5.924 -13.893 -31.577  1.00 40.27           N  
ATOM    336  CA  ASN B  43      -6.455 -12.576 -31.241  1.00 40.27           C  
ATOM    337  C   ASN B  43      -6.049 -12.151 -29.834  1.00 40.27           C  
ATOM    338  O   ASN B  43      -5.842 -10.963 -29.575  1.00 40.27           O  
ATOM    339  CB  ASN B  43      -7.979 -12.562 -31.380  1.00 40.27           C  
ATOM    340  CG  ASN B  43      -8.443 -11.898 -32.662  1.00 40.27           C  
ATOM    341  ND2 ASN B  43      -9.712 -12.088 -33.003  1.00 40.27           N  
ATOM    342  OD1 ASN B  43      -7.667 -11.220 -33.339  1.00 40.27           O  
ATOM    343  N   LEU B  44      -6.078 -13.095 -28.972  1.00 35.43           N  
ATOM    344  CA  LEU B  44      -5.631 -12.738 -27.631  1.00 35.43           C  
ATOM    345  C   LEU B  44      -4.170 -12.300 -27.642  1.00 35.43           C  
ATOM    346  O   LEU B  44      -3.755 -11.488 -26.814  1.00 35.43           O  
ATOM    347  CB  LEU B  44      -5.815 -13.918 -26.673  1.00 35.43           C  
ATOM    348  CG  LEU B  44      -6.165 -13.568 -25.225  1.00 35.43           C  
ATOM    349  CD1 LEU B  44      -7.672 -13.666 -25.007  1.00 35.43           C  
ATOM    350  CD2 LEU B  44      -5.420 -14.482 -24.259  1.00 35.43           C  
ATOM    351  N   LEU B  45      -3.385 -12.992 -28.542  1.00 35.30           N  
ATOM    352  CA  LEU B  45      -2.026 -12.484 -28.694  1.00 35.30           C  
ATOM    353  C   LEU B  45      -2.038 -11.029 -29.150  1.00 35.30           C  
ATOM    354  O   LEU B  45      -1.181 -10.241 -28.745  1.00 35.30           O  
ATOM    355  CB  LEU B  45      -1.244 -13.338 -29.694  1.00 35.30           C  
ATOM    356  CG  LEU B  45      -0.550 -14.578 -29.129  1.00 35.30           C  
ATOM    357  CD1 LEU B  45      -0.490 -15.679 -30.183  1.00 35.30           C  
ATOM    358  CD2 LEU B  45       0.850 -14.229 -28.634  1.00 35.30           C  
ATOM    359  N   TYR B  46      -2.889 -10.699 -30.162  1.00 35.03           N  
ATOM    360  CA  TYR B  46      -2.880  -9.319 -30.637  1.00 35.03           C  
ATOM    361  C   TYR B  46      -3.346  -8.363 -29.545  1.00 35.03           C  
ATOM    362  O   TYR B  46      -2.891  -7.219 -29.478  1.00 35.03           O  
ATOM    363  CB  TYR B  46      -3.768  -9.171 -31.876  1.00 35.03           C  
ATOM    364  CG  TYR B  46      -3.020  -9.310 -33.179  1.00 35.03           C  
ATOM    365  CD1 TYR B  46      -2.332  -8.231 -33.729  1.00 35.03           C  
ATOM    366  CD2 TYR B  46      -3.001 -10.521 -33.864  1.00 35.03           C  
ATOM    367  CE1 TYR B  46      -1.643  -8.354 -34.931  1.00 35.03           C  
ATOM    368  CE2 TYR B  46      -2.315 -10.656 -35.066  1.00 35.03           C  
ATOM    369  CZ  TYR B  46      -1.639  -9.569 -35.591  1.00 35.03           C  
ATOM    370  OH  TYR B  46      -0.959  -9.697 -36.781  1.00 35.03           O  
ATOM    371  N   LEU B  47      -4.409  -8.668 -28.794  1.00 32.78           N  
ATOM    372  CA  LEU B  47      -4.868  -7.676 -27.827  1.00 32.78           C  
ATOM    373  C   LEU B  47      -3.803  -7.419 -26.767  1.00 32.78           C  
ATOM    374  O   LEU B  47      -3.699  -6.307 -26.243  1.00 32.78           O  
ATOM    375  CB  LEU B  47      -6.167  -8.137 -27.163  1.00 32.78           C  
ATOM    376  CG  LEU B  47      -7.465  -7.772 -27.884  1.00 32.78           C  
ATOM    377  CD1 LEU B  47      -8.490  -8.890 -27.729  1.00 32.78           C  
ATOM    378  CD2 LEU B  47      -8.020  -6.454 -27.355  1.00 32.78           C  
ATOM    379  N   GLU B  48      -3.284  -8.422 -26.017  1.00 35.17           N  
ATOM    380  CA  GLU B  48      -2.373  -8.099 -24.923  1.00 35.17           C  
ATOM    381  C   GLU B  48      -1.009  -7.662 -25.450  1.00 35.17           C  
ATOM    382  O   GLU B  48      -0.031  -8.407 -25.352  1.00 35.17           O  
ATOM    383  CB  GLU B  48      -2.214  -9.299 -23.985  1.00 35.17           C  
ATOM    384  CG  GLU B  48      -2.880  -9.112 -22.629  1.00 35.17           C  
ATOM    385  CD  GLU B  48      -2.678 -10.294 -21.694  1.00 35.17           C  
ATOM    386  OE1 GLU B  48      -3.078 -10.206 -20.511  1.00 35.17           O  
ATOM    387  OE2 GLU B  48      -2.114 -11.315 -22.148  1.00 35.17           O  
ATOM    388  N   LEU B  49      -0.832  -7.443 -26.746  1.00 33.49           N  
ATOM    389  CA  LEU B  49       0.475  -6.889 -27.084  1.00 33.49           C  
ATOM    390  C   LEU B  49       0.840  -5.747 -26.141  1.00 33.49           C  
ATOM    391  O   LEU B  49       1.831  -5.048 -26.361  1.00 33.49           O  
ATOM    392  CB  LEU B  49       0.489  -6.394 -28.533  1.00 33.49           C  
ATOM    393  CG  LEU B  49       0.892  -7.419 -29.595  1.00 33.49           C  
ATOM    394  CD1 LEU B  49       0.005  -7.279 -30.828  1.00 33.49           C  
ATOM    395  CD2 LEU B  49       2.362  -7.256 -29.965  1.00 33.49           C  
ATOM    396  N   GLY B  50      -0.040  -5.202 -25.302  1.00 32.97           N  
ATOM    397  CA  GLY B  50       0.720  -4.218 -24.547  1.00 32.97           C  
ATOM    398  C   GLY B  50       1.914  -4.812 -23.825  1.00 32.97           C  
ATOM    399  O   GLY B  50       2.181  -6.011 -23.938  1.00 32.97           O  
ATOM    400  N   ASP B  51       2.827  -3.981 -23.018  1.00 34.04           N  
ATOM    401  CA  ASP B  51       4.122  -4.199 -22.381  1.00 34.04           C  
ATOM    402  C   ASP B  51       4.093  -5.435 -21.485  1.00 34.04           C  
ATOM    403  O   ASP B  51       4.995  -5.639 -20.670  1.00 34.04           O  
ATOM    404  CB  ASP B  51       4.534  -2.970 -21.568  1.00 34.04           C  
ATOM    405  CG  ASP B  51       5.286  -1.938 -22.391  1.00 34.04           C  
ATOM    406  OD1 ASP B  51       5.821  -2.288 -23.464  1.00 34.04           O  
ATOM    407  OD2 ASP B  51       5.345  -0.766 -21.961  1.00 34.04           O  
ATOM    408  N   LYS B  52       2.907  -5.958 -21.021  1.00 39.13           N  
ATOM    409  CA  LYS B  52       3.051  -7.072 -20.088  1.00 39.13           C  
ATOM    410  C   LYS B  52       3.730  -8.264 -20.756  1.00 39.13           C  
ATOM    411  O   LYS B  52       3.501  -8.535 -21.936  1.00 39.13           O  
ATOM    412  CB  LYS B  52       1.687  -7.488 -19.534  1.00 39.13           C  
ATOM    413  CG  LYS B  52       1.175  -6.592 -18.415  1.00 39.13           C  
ATOM    414  CD  LYS B  52      -0.139  -7.109 -17.842  1.00 39.13           C  
ATOM    415  CE  LYS B  52      -0.672  -6.194 -16.750  1.00 39.13           C  
ATOM    416  NZ  LYS B  52      -1.980  -6.675 -16.212  1.00 39.13           N  
ATOM    417  N   PRO B  53       4.925  -8.767 -20.202  1.00 38.93           N  
ATOM    418  CA  PRO B  53       5.607  -9.906 -20.820  1.00 38.93           C  
ATOM    419  C   PRO B  53       4.636 -10.932 -21.400  1.00 38.93           C  
ATOM    420  O   PRO B  53       3.563 -11.161 -20.835  1.00 38.93           O  
ATOM    421  CB  PRO B  53       6.408 -10.508 -19.663  1.00 38.93           C  
ATOM    422  CG  PRO B  53       5.874  -9.836 -18.439  1.00 38.93           C  
ATOM    423  CD  PRO B  53       4.973  -8.713 -18.866  1.00 38.93           C  
ATOM    424  N   ALA B  54       4.394 -11.062 -22.763  1.00 41.02           N  
ATOM    425  CA  ALA B  54       3.657 -11.975 -23.634  1.00 41.02           C  
ATOM    426  C   ALA B  54       3.426 -13.319 -22.951  1.00 41.02           C  
ATOM    427  O   ALA B  54       4.275 -13.789 -22.189  1.00 41.02           O  
ATOM    428  CB  ALA B  54       4.403 -12.172 -24.952  1.00 41.02           C  
ATOM    429  N   PRO B  55       2.188 -13.794 -22.731  1.00 51.23           N  
ATOM    430  CA  PRO B  55       1.886 -15.194 -22.429  1.00 51.23           C  
ATOM    431  C   PRO B  55       2.876 -16.163 -23.071  1.00 51.23           C  
ATOM    432  O   PRO B  55       2.472 -17.077 -23.794  1.00 51.23           O  
ATOM    433  CB  PRO B  55       0.482 -15.385 -23.008  1.00 51.23           C  
ATOM    434  CG  PRO B  55       0.226 -14.149 -23.806  1.00 51.23           C  
ATOM    435  CD  PRO B  55       1.338 -13.173 -23.544  1.00 51.23           C  
ATOM    436  N   ASN B  56       4.272 -15.757 -22.965  1.00 61.16           N  
ATOM    437  CA  ASN B  56       5.422 -16.304 -23.679  1.00 61.16           C  
ATOM    438  C   ASN B  56       5.718 -17.738 -23.246  1.00 61.16           C  
ATOM    439  O   ASN B  56       6.085 -18.576 -24.073  1.00 61.16           O  
ATOM    440  CB  ASN B  56       6.653 -15.421 -23.469  1.00 61.16           C  
ATOM    441  CG  ASN B  56       7.496 -15.288 -24.723  1.00 61.16           C  
ATOM    442  ND2 ASN B  56       8.614 -14.581 -24.614  1.00 61.16           N  
ATOM    443  OD1 ASN B  56       7.144 -15.816 -25.781  1.00 61.16           O  
ATOM    444  N   THR B  57       5.127 -18.083 -21.968  1.00 71.92           N  
ATOM    445  CA  THR B  57       5.572 -19.403 -21.535  1.00 71.92           C  
ATOM    446  C   THR B  57       4.692 -20.494 -22.135  1.00 71.92           C  
ATOM    447  O   THR B  57       5.189 -21.550 -22.532  1.00 71.92           O  
ATOM    448  CB  THR B  57       5.564 -19.518 -19.999  1.00 71.92           C  
ATOM    449  CG2 THR B  57       6.381 -20.718 -19.534  1.00 71.92           C  
ATOM    450  OG1 THR B  57       6.121 -18.326 -19.432  1.00 71.92           O  
ATOM    451  N   PHE B  58       3.379 -20.100 -22.410  1.00 72.58           N  
ATOM    452  CA  PHE B  58       2.466 -21.075 -22.996  1.00 72.58           C  
ATOM    453  C   PHE B  58       2.867 -21.397 -24.431  1.00 72.58           C  
ATOM    454  O   PHE B  58       2.980 -22.567 -24.801  1.00 72.58           O  
ATOM    455  CB  PHE B  58       1.026 -20.555 -22.957  1.00 72.58           C  
ATOM    456  CG  PHE B  58       0.029 -21.479 -23.604  1.00 72.58           C  
ATOM    457  CD1 PHE B  58      -0.580 -21.136 -24.805  1.00 72.58           C  
ATOM    458  CD2 PHE B  58      -0.298 -22.691 -23.011  1.00 72.58           C  
ATOM    459  CE1 PHE B  58      -1.503 -21.988 -25.405  1.00 72.58           C  
ATOM    460  CE2 PHE B  58      -1.218 -23.549 -23.605  1.00 72.58           C  
ATOM    461  CZ  PHE B  58      -1.821 -23.195 -24.802  1.00 72.58           C  
ATOM    462  N   TYR B  59       3.178 -20.444 -25.135  1.00 76.25           N  
ATOM    463  CA  TYR B  59       3.527 -20.657 -26.535  1.00 76.25           C  
ATOM    464  C   TYR B  59       4.905 -21.291 -26.663  1.00 76.25           C  
ATOM    465  O   TYR B  59       5.145 -22.093 -27.570  1.00 76.25           O  
ATOM    466  CB  TYR B  59       3.487 -19.333 -27.306  1.00 76.25           C  
ATOM    467  CG  TYR B  59       2.090 -18.836 -27.588  1.00 76.25           C  
ATOM    468  CD1 TYR B  59       1.207 -19.585 -28.362  1.00 76.25           C  
ATOM    469  CD2 TYR B  59       1.651 -17.618 -27.083  1.00 76.25           C  
ATOM    470  CE1 TYR B  59      -0.081 -19.131 -28.627  1.00 76.25           C  
ATOM    471  CE2 TYR B  59       0.365 -17.153 -27.341  1.00 76.25           C  
ATOM    472  CZ  TYR B  59      -0.493 -17.916 -28.112  1.00 76.25           C  
ATOM    473  OH  TYR B  59      -1.766 -17.461 -28.371  1.00 76.25           O  
ATOM    474  N   VAL B  60       5.754 -21.014 -25.680  1.00 80.11           N  
ATOM    475  CA  VAL B  60       7.068 -21.649 -25.679  1.00 80.11           C  
ATOM    476  C   VAL B  60       6.911 -23.159 -25.505  1.00 80.11           C  
ATOM    477  O   VAL B  60       7.587 -23.941 -26.176  1.00 80.11           O  
ATOM    478  CB  VAL B  60       7.975 -21.076 -24.568  1.00 80.11           C  
ATOM    479  CG1 VAL B  60       9.227 -21.935 -24.396  1.00 80.11           C  
ATOM    480  CG2 VAL B  60       8.353 -19.630 -24.882  1.00 80.11           C  
ATOM    481  N   GLY B  61       6.032 -23.511 -24.708  1.00 82.36           N  
ATOM    482  CA  GLY B  61       5.752 -24.929 -24.545  1.00 82.36           C  
ATOM    483  C   GLY B  61       5.238 -25.586 -25.812  1.00 82.36           C  
ATOM    484  O   GLY B  61       5.659 -26.691 -26.160  1.00 82.36           O  
ATOM    485  N   ILE B  62       4.433 -24.892 -26.501  1.00 84.88           N  
ATOM    486  CA  ILE B  62       3.849 -25.417 -27.730  1.00 84.88           C  
ATOM    487  C   ILE B  62       4.925 -25.528 -28.808  1.00 84.88           C  
ATOM    488  O   ILE B  62       4.990 -26.525 -29.530  1.00 84.88           O  
ATOM    489  CB  ILE B  62       2.683 -24.534 -28.226  1.00 84.88           C  
ATOM    490  CG1 ILE B  62       1.523 -24.567 -27.224  1.00 84.88           C  
ATOM    491  CG2 ILE B  62       2.220 -24.980 -29.616  1.00 84.88           C  
ATOM    492  CD1 ILE B  62       0.384 -23.617 -27.564  1.00 84.88           C  
ATOM    493  N   TYR B  63       5.808 -24.589 -28.866  1.00 86.12           N  
ATOM    494  CA  TYR B  63       6.885 -24.620 -29.849  1.00 86.12           C  
ATOM    495  C   TYR B  63       7.842 -25.773 -29.574  1.00 86.12           C  
ATOM    496  O   TYR B  63       8.353 -26.399 -30.505  1.00 86.12           O  
ATOM    497  CB  TYR B  63       7.650 -23.294 -29.850  1.00 86.12           C  
ATOM    498  CG  TYR B  63       6.866 -22.139 -30.424  1.00 86.12           C  
ATOM    499  CD1 TYR B  63       6.004 -22.326 -31.502  1.00 86.12           C  
ATOM    500  CD2 TYR B  63       6.984 -20.861 -29.889  1.00 86.12           C  
ATOM    501  CE1 TYR B  63       5.280 -21.264 -32.036  1.00 86.12           C  
ATOM    502  CE2 TYR B  63       6.266 -19.793 -30.415  1.00 86.12           C  
ATOM    503  CZ  TYR B  63       5.417 -20.004 -31.485  1.00 86.12           C  
ATOM    504  OH  TYR B  63       4.702 -18.950 -32.009  1.00 86.12           O  
ATOM    505  N   ILE B  64       8.042 -26.042 -28.380  1.00 87.69           N  
ATOM    506  CA  ILE B  64       8.873 -27.183 -28.014  1.00 87.69           C  
ATOM    507  C   ILE B  64       8.216 -28.476 -28.491  1.00 87.69           C  
ATOM    508  O   ILE B  64       8.881 -29.346 -29.058  1.00 87.69           O  
ATOM    509  CB  ILE B  64       9.119 -27.237 -26.489  1.00 87.69           C  
ATOM    510  CG1 ILE B  64       9.997 -26.061 -26.047  1.00 87.69           C  
ATOM    511  CG2 ILE B  64       9.751 -28.573 -26.092  1.00 87.69           C  
ATOM    512  CD1 ILE B  64      10.128 -25.918 -24.537  1.00 87.69           C  
ATOM    513  N   LEU B  65       6.940 -28.550 -28.356  1.00 87.04           N  
ATOM    514  CA  LEU B  65       6.205 -29.731 -28.798  1.00 87.04           C  
ATOM    515  C   LEU B  65       6.263 -29.870 -30.315  1.00 87.04           C  
ATOM    516  O   LEU B  65       6.408 -30.979 -30.836  1.00 87.04           O  
ATOM    517  CB  LEU B  65       4.747 -29.658 -28.336  1.00 87.04           C  
ATOM    518  CG  LEU B  65       4.447 -30.219 -26.945  1.00 87.04           C  
ATOM    519  CD1 LEU B  65       3.195 -29.568 -26.369  1.00 87.04           C  
ATOM    520  CD2 LEU B  65       4.291 -31.735 -27.002  1.00 87.04           C  
ATOM    521  N   ILE B  66       6.194 -28.788 -31.031  1.00 87.86           N  
ATOM    522  CA  ILE B  66       6.292 -28.792 -32.487  1.00 87.86           C  
ATOM    523  C   ILE B  66       7.676 -29.277 -32.910  1.00 87.86           C  
ATOM    524  O   ILE B  66       7.799 -30.141 -33.779  1.00 87.86           O  
ATOM    525  CB  ILE B  66       6.011 -27.391 -33.075  1.00 87.86           C  
ATOM    526  CG1 ILE B  66       4.547 -26.999 -32.848  1.00 87.86           C  
ATOM    527  CG2 ILE B  66       6.365 -27.350 -34.564  1.00 87.86           C  
ATOM    528  CD1 ILE B  66       4.226 -25.558 -33.220  1.00 87.86           C  
ATOM    529  N   ALA B  67       8.660 -28.748 -32.226  1.00 90.80           N  
ATOM    530  CA  ALA B  67      10.031 -29.135 -32.545  1.00 90.80           C  
ATOM    531  C   ALA B  67      10.259 -30.620 -32.279  1.00 90.80           C  
ATOM    532  O   ALA B  67      10.827 -31.327 -33.115  1.00 90.80           O  
ATOM    533  CB  ALA B  67      11.021 -28.296 -31.740  1.00 90.80           C  
ATOM    534  N   VAL B  68       9.754 -31.130 -31.197  1.00 90.11           N  
ATOM    535  CA  VAL B  68       9.911 -32.532 -30.827  1.00 90.11           C  
ATOM    536  C   VAL B  68       9.164 -33.417 -31.823  1.00 90.11           C  
ATOM    537  O   VAL B  68       9.713 -34.405 -32.318  1.00 90.11           O  
ATOM    538  CB  VAL B  68       9.407 -32.801 -29.392  1.00 90.11           C  
ATOM    539  CG1 VAL B  68       9.295 -34.302 -29.131  1.00 90.11           C  
ATOM    540  CG2 VAL B  68      10.335 -32.147 -28.369  1.00 90.11           C  
ATOM    541  N   GLY B  69       7.974 -32.951 -32.192  1.00 89.09           N  
ATOM    542  CA  GLY B  69       7.200 -33.717 -33.156  1.00 89.09           C  
ATOM    543  C   GLY B  69       7.828 -33.747 -34.536  1.00 89.09           C  
ATOM    544  O   GLY B  69       7.899 -34.803 -35.169  1.00 89.09           O  
ATOM    545  N   ALA B  70       8.327 -32.648 -34.953  1.00 92.00           N  
ATOM    546  CA  ALA B  70       8.961 -32.556 -36.266  1.00 92.00           C  
ATOM    547  C   ALA B  70      10.233 -33.398 -36.320  1.00 92.00           C  
ATOM    548  O   ALA B  70      10.465 -34.121 -37.292  1.00 92.00           O  
ATOM    549  CB  ALA B  70       9.274 -31.101 -36.605  1.00 92.00           C  
ATOM    550  N   VAL B  71      11.021 -33.344 -35.273  1.00 91.42           N  
ATOM    551  CA  VAL B  71      12.268 -34.100 -35.225  1.00 91.42           C  
ATOM    552  C   VAL B  71      11.963 -35.596 -35.180  1.00 91.42           C  
ATOM    553  O   VAL B  71      12.585 -36.384 -35.897  1.00 91.42           O  
ATOM    554  CB  VAL B  71      13.131 -33.696 -34.010  1.00 91.42           C  
ATOM    555  CG1 VAL B  71      14.257 -34.704 -33.787  1.00 91.42           C  
ATOM    556  CG2 VAL B  71      13.698 -32.291 -34.203  1.00 91.42           C  
ATOM    557  N   MET B  72      11.042 -35.956 -34.437  1.00 89.77           N  
ATOM    558  CA  MET B  72      10.648 -37.358 -34.334  1.00 89.77           C  
ATOM    559  C   MET B  72      10.106 -37.870 -35.664  1.00 89.77           C  
ATOM    560  O   MET B  72      10.395 -39.000 -36.063  1.00 89.77           O  
ATOM    561  CB  MET B  72       9.598 -37.543 -33.236  1.00 89.77           C  
ATOM    562  CG  MET B  72      10.180 -37.572 -31.831  1.00 89.77           C  
ATOM    563  SD  MET B  72       8.900 -37.848 -30.547  1.00 89.77           S  
ATOM    564  CE  MET B  72       8.363 -39.525 -30.983  1.00 89.77           C  
ATOM    565  N   MET B  73       9.357 -37.073 -36.373  1.00 89.87           N  
ATOM    566  CA  MET B  73       8.806 -37.452 -37.672  1.00 89.87           C  
ATOM    567  C   MET B  73       9.913 -37.600 -38.710  1.00 89.87           C  
ATOM    568  O   MET B  73       9.925 -38.566 -39.476  1.00 89.87           O  
ATOM    569  CB  MET B  73       7.781 -36.418 -38.143  1.00 89.87           C  
ATOM    570  CG  MET B  73       7.042 -36.822 -39.409  1.00 89.87           C  
ATOM    571  SD  MET B  73       5.822 -35.560 -39.944  1.00 89.87           S  
ATOM    572  CE  MET B  73       5.219 -36.325 -41.474  1.00 89.87           C  
ATOM    573  N   PHE B  74      10.827 -36.715 -38.702  1.00 90.72           N  
ATOM    574  CA  PHE B  74      11.919 -36.727 -39.667  1.00 90.72           C  
ATOM    575  C   PHE B  74      12.840 -37.918 -39.428  1.00 90.72           C  
ATOM    576  O   PHE B  74      13.141 -38.672 -40.356  1.00 90.72           O  
ATOM    577  CB  PHE B  74      12.719 -35.423 -39.593  1.00 90.72           C  
ATOM    578  CG  PHE B  74      13.947 -35.412 -40.463  1.00 90.72           C  
ATOM    579  CD1 PHE B  74      15.211 -35.569 -39.907  1.00 90.72           C  
ATOM    580  CD2 PHE B  74      13.837 -35.246 -41.838  1.00 90.72           C  
ATOM    581  CE1 PHE B  74      16.349 -35.559 -40.710  1.00 90.72           C  
ATOM    582  CE2 PHE B  74      14.969 -35.235 -42.646  1.00 90.72           C  
ATOM    583  CZ  PHE B  74      16.224 -35.392 -42.080  1.00 90.72           C  
ATOM    584  N   VAL B  75      13.226 -38.131 -38.177  1.00 88.90           N  
ATOM    585  CA  VAL B  75      14.149 -39.207 -37.831  1.00 88.90           C  
ATOM    586  C   VAL B  75      13.476 -40.559 -38.056  1.00 88.90           C  
ATOM    587  O   VAL B  75      14.104 -41.496 -38.553  1.00 88.90           O  
ATOM    588  CB  VAL B  75      14.633 -39.090 -36.368  1.00 88.90           C  
ATOM    589  CG1 VAL B  75      15.422 -40.332 -35.959  1.00 88.90           C  
ATOM    590  CG2 VAL B  75      15.481 -37.832 -36.186  1.00 88.90           C  
ATOM    591  N   GLY B  76      12.166 -40.605 -37.715  1.00 87.38           N  
ATOM    592  CA  GLY B  76      11.430 -41.832 -37.975  1.00 87.38           C  
ATOM    593  C   GLY B  76      11.316 -42.158 -39.453  1.00 87.38           C  
ATOM    594  O   GLY B  76      11.431 -43.319 -39.848  1.00 87.38           O  
ATOM    595  N   PHE B  77      11.183 -41.189 -40.290  1.00 87.22           N  
ATOM    596  CA  PHE B  77      11.108 -41.361 -41.736  1.00 87.22           C  
ATOM    597  C   PHE B  77      12.437 -41.859 -42.292  1.00 87.22           C  
ATOM    598  O   PHE B  77      12.467 -42.788 -43.101  1.00 87.22           O  
ATOM    599  CB  PHE B  77      10.715 -40.045 -42.415  1.00 87.22           C  
ATOM    600  CG  PHE B  77      10.800 -40.088 -43.916  1.00 87.22           C  
ATOM    601  CD1 PHE B  77      11.871 -39.508 -44.583  1.00 87.22           C  
ATOM    602  CD2 PHE B  77       9.806 -40.709 -44.661  1.00 87.22           C  
ATOM    603  CE1 PHE B  77      11.952 -39.546 -45.974  1.00 87.22           C  
ATOM    604  CE2 PHE B  77       9.880 -40.751 -46.051  1.00 87.22           C  
ATOM    605  CZ  PHE B  77      10.953 -40.168 -46.705  1.00 87.22           C  
ATOM    606  N   LEU B  78      13.545 -41.258 -41.867  1.00 85.64           N  
ATOM    607  CA  LEU B  78      14.869 -41.658 -42.332  1.00 85.64           C  
ATOM    608  C   LEU B  78      15.158 -43.111 -41.966  1.00 85.64           C  
ATOM    609  O   LEU B  78      15.743 -43.850 -42.760  1.00 85.64           O  
ATOM    610  CB  LEU B  78      15.944 -40.746 -41.736  1.00 85.64           C  
ATOM    611  CG  LEU B  78      15.974 -39.307 -42.252  1.00 85.64           C  
ATOM    612  CD1 LEU B  78      17.032 -38.499 -41.508  1.00 85.64           C  
ATOM    613  CD2 LEU B  78      16.235 -39.282 -43.755  1.00 85.64           C  
ATOM    614  N   GLY B  79      14.673 -43.433 -40.786  1.00 82.56           N  
ATOM    615  CA  GLY B  79      14.905 -44.796 -40.332  1.00 82.56           C  
ATOM    616  C   GLY B  79      14.100 -45.825 -41.102  1.00 82.56           C  
ATOM    617  O   GLY B  79      14.627 -46.869 -41.491  1.00 82.56           O  
ATOM    618  N   CYS B  80      12.852 -45.490 -41.357  1.00 83.10           N  
ATOM    619  CA  CYS B  80      12.000 -46.438 -42.066  1.00 83.10           C  
ATOM    620  C   CYS B  80      12.379 -46.512 -43.541  1.00 83.10           C  
ATOM    621  O   CYS B  80      12.531 -47.604 -44.093  1.00 83.10           O  
ATOM    622  CB  CYS B  80      10.530 -46.046 -41.928  1.00 83.10           C  
ATOM    623  SG  CYS B  80      10.138 -44.428 -42.628  1.00 83.10           S  
ATOM    624  N   TYR B  81      12.626 -45.464 -44.149  1.00 82.95           N  
ATOM    625  CA  TYR B  81      12.992 -45.419 -45.561  1.00 82.95           C  
ATOM    626  C   TYR B  81      14.406 -45.946 -45.774  1.00 82.95           C  
ATOM    627  O   TYR B  81      14.677 -46.625 -46.768  1.00 82.95           O  
ATOM    628  CB  TYR B  81      12.881 -43.989 -46.099  1.00 82.95           C  
ATOM    629  CG  TYR B  81      12.661 -43.918 -47.591  1.00 82.95           C  
ATOM    630  CD1 TYR B  81      13.695 -43.557 -48.451  1.00 82.95           C  
ATOM    631  CD2 TYR B  81      11.418 -44.210 -48.142  1.00 82.95           C  
ATOM    632  CE1 TYR B  81      13.496 -43.488 -49.826  1.00 82.95           C  
ATOM    633  CE2 TYR B  81      11.208 -44.144 -49.516  1.00 82.95           C  
ATOM    634  CZ  TYR B  81      12.251 -43.783 -50.348  1.00 82.95           C  
ATOM    635  OH  TYR B  81      12.049 -43.717 -51.709  1.00 82.95           O  
ATOM    636  N   GLY B  82      15.213 -45.663 -44.845  1.00 80.97           N  
ATOM    637  CA  GLY B  82      16.573 -46.172 -44.932  1.00 80.97           C  
ATOM    638  C   GLY B  82      16.653 -47.682 -44.814  1.00 80.97           C  
ATOM    639  O   GLY B  82      17.457 -48.321 -45.495  1.00 80.97           O  
ATOM    640  N   ALA B  83      15.777 -48.216 -44.043  1.00 79.15           N  
ATOM    641  CA  ALA B  83      15.768 -49.663 -43.839  1.00 79.15           C  
ATOM    642  C   ALA B  83      15.174 -50.383 -45.047  1.00 79.15           C  
ATOM    643  O   ALA B  83      15.754 -51.348 -45.549  1.00 79.15           O  
ATOM    644  CB  ALA B  83      14.987 -50.018 -42.576  1.00 79.15           C  
ATOM    645  N   ILE B  84      14.191 -49.857 -45.563  1.00 80.83           N  
ATOM    646  CA  ILE B  84      13.485 -50.529 -46.648  1.00 80.83           C  
ATOM    647  C   ILE B  84      14.289 -50.408 -47.940  1.00 80.83           C  
ATOM    648  O   ILE B  84      14.394 -51.369 -48.706  1.00 80.83           O  
ATOM    649  CB  ILE B  84      12.066 -49.949 -46.844  1.00 80.83           C  
ATOM    650  CG1 ILE B  84      11.163 -50.337 -45.668  1.00 80.83           C  
ATOM    651  CG2 ILE B  84      11.468 -50.421 -48.173  1.00 80.83           C  
ATOM    652  CD1 ILE B  84       9.705 -49.934 -45.846  1.00 80.83           C  
ATOM    653  N   GLN B  85      14.880 -49.271 -48.155  1.00 81.16           N  
ATOM    654  CA  GLN B  85      15.622 -49.056 -49.392  1.00 81.16           C  
ATOM    655  C   GLN B  85      17.054 -49.570 -49.270  1.00 81.16           C  
ATOM    656  O   GLN B  85      17.744 -49.745 -50.277  1.00 81.16           O  
ATOM    657  CB  GLN B  85      15.626 -47.574 -49.766  1.00 81.16           C  
ATOM    658  CG  GLN B  85      14.299 -47.076 -50.321  1.00 81.16           C  
ATOM    659  CD  GLN B  85      14.402 -45.693 -50.938  1.00 81.16           C  
ATOM    660  NE2 GLN B  85      13.301 -45.216 -51.510  1.00 81.16           N  
ATOM    661  OE1 GLN B  85      15.461 -45.060 -50.901  1.00 81.16           O  
ATOM    662  N   GLU B  86      17.406 -50.043 -48.152  1.00 77.63           N  
ATOM    663  CA  GLU B  86      18.764 -50.512 -47.894  1.00 77.63           C  
ATOM    664  C   GLU B  86      19.800 -49.519 -48.414  1.00 77.63           C  
ATOM    665  O   GLU B  86      20.752 -49.907 -49.095  1.00 77.63           O  
ATOM    666  CB  GLU B  86      18.989 -51.887 -48.528  1.00 77.63           C  
ATOM    667  CG  GLU B  86      18.116 -52.986 -47.939  1.00 77.63           C  
ATOM    668  CD  GLU B  86      18.446 -54.369 -48.479  1.00 77.63           C  
ATOM    669  OE1 GLU B  86      17.883 -55.367 -47.975  1.00 77.63           O  
ATOM    670  OE2 GLU B  86      19.274 -54.454 -49.412  1.00 77.63           O  
ATOM    671  N   SER B  87      19.389 -48.232 -48.168  1.00 80.80           N  
ATOM    672  CA  SER B  87      20.296 -47.165 -48.579  1.00 80.80           C  
ATOM    673  C   SER B  87      21.344 -46.886 -47.506  1.00 80.80           C  
ATOM    674  O   SER B  87      21.005 -46.497 -46.387  1.00 80.80           O  
ATOM    675  CB  SER B  87      19.515 -45.886 -48.884  1.00 80.80           C  
ATOM    676  OG  SER B  87      20.388 -44.775 -48.987  1.00 80.80           O  
ATOM    677  N   GLN B  88      22.588 -47.053 -47.810  1.00 78.14           N  
ATOM    678  CA  GLN B  88      23.682 -46.802 -46.878  1.00 78.14           C  
ATOM    679  C   GLN B  88      23.728 -45.333 -46.466  1.00 78.14           C  
ATOM    680  O   GLN B  88      23.988 -45.017 -45.304  1.00 78.14           O  
ATOM    681  CB  GLN B  88      25.019 -47.216 -47.495  1.00 78.14           C  
ATOM    682  CG  GLN B  88      25.235 -48.723 -47.540  1.00 78.14           C  
ATOM    683  CD  GLN B  88      26.696 -49.111 -47.415  1.00 78.14           C  
ATOM    684  NE2 GLN B  88      26.948 -50.373 -47.082  1.00 78.14           N  
ATOM    685  OE1 GLN B  88      27.590 -48.285 -47.616  1.00 78.14           O  
ATOM    686  N   CYS B  89      23.389 -44.444 -47.437  1.00 81.27           N  
ATOM    687  CA  CYS B  89      23.421 -43.014 -47.150  1.00 81.27           C  
ATOM    688  C   CYS B  89      22.310 -42.627 -46.182  1.00 81.27           C  
ATOM    689  O   CYS B  89      22.537 -41.860 -45.244  1.00 81.27           O  
ATOM    690  CB  CYS B  89      23.290 -42.205 -48.440  1.00 81.27           C  
ATOM    691  SG  CYS B  89      23.445 -40.422 -48.200  1.00 81.27           S  
ATOM    692  N   LEU B  90      21.205 -43.212 -46.341  1.00 83.55           N  
ATOM    693  CA  LEU B  90      20.068 -42.886 -45.486  1.00 83.55           C  
ATOM    694  C   LEU B  90      20.245 -43.486 -44.095  1.00 83.55           C  
ATOM    695  O   LEU B  90      19.908 -42.851 -43.093  1.00 83.55           O  
ATOM    696  CB  LEU B  90      18.764 -43.391 -46.110  1.00 83.55           C  
ATOM    697  CG  LEU B  90      17.504 -42.586 -45.791  1.00 83.55           C  
ATOM    698  CD1 LEU B  90      17.543 -41.237 -46.501  1.00 83.55           C  
ATOM    699  CD2 LEU B  90      16.256 -43.368 -46.187  1.00 83.55           C  
ATOM    700  N   LEU B  91      20.826 -44.607 -44.048  1.00 82.23           N  
ATOM    701  CA  LEU B  91      21.073 -45.250 -42.761  1.00 82.23           C  
ATOM    702  C   LEU B  91      22.188 -44.538 -42.003  1.00 82.23           C  
ATOM    703  O   LEU B  91      22.140 -44.430 -40.776  1.00 82.23           O  
ATOM    704  CB  LEU B  91      21.434 -46.724 -42.958  1.00 82.23           C  
ATOM    705  CG  LEU B  91      20.297 -47.731 -42.779  1.00 82.23           C  
ATOM    706  CD1 LEU B  91      20.223 -48.668 -43.980  1.00 82.23           C  
ATOM    707  CD2 LEU B  91      20.481 -48.521 -41.488  1.00 82.23           C  
ATOM    708  N   GLY B  92      23.145 -44.093 -42.797  1.00 84.11           N  
ATOM    709  CA  GLY B  92      24.191 -43.301 -42.171  1.00 84.11           C  
ATOM    710  C   GLY B  92      23.681 -42.003 -41.576  1.00 84.11           C  
ATOM    711  O   GLY B  92      24.076 -41.620 -40.473  1.00 84.11           O  
ATOM    712  N   THR B  93      22.820 -41.300 -42.335  1.00 86.67           N  
ATOM    713  CA  THR B  93      22.210 -40.072 -41.837  1.00 86.67           C  
ATOM    714  C   THR B  93      21.341 -40.356 -40.615  1.00 86.67           C  
ATOM    715  O   THR B  93      21.327 -39.575 -39.662  1.00 86.67           O  
ATOM    716  CB  THR B  93      21.362 -39.389 -42.926  1.00 86.67           C  
ATOM    717  CG2 THR B  93      20.888 -38.012 -42.471  1.00 86.67           C  
ATOM    718  OG1 THR B  93      22.149 -39.242 -44.114  1.00 86.67           O  
ATOM    719  N   PHE B  94      20.667 -41.428 -40.628  1.00 85.98           N  
ATOM    720  CA  PHE B  94      19.845 -41.846 -39.498  1.00 85.98           C  
ATOM    721  C   PHE B  94      20.705 -42.082 -38.262  1.00 85.98           C  
ATOM    722  O   PHE B  94      20.388 -41.593 -37.176  1.00 85.98           O  
ATOM    723  CB  PHE B  94      19.061 -43.115 -39.843  1.00 85.98           C  
ATOM    724  CG  PHE B  94      18.298 -43.691 -38.680  1.00 85.98           C  
ATOM    725  CD1 PHE B  94      18.633 -44.934 -38.157  1.00 85.98           C  
ATOM    726  CD2 PHE B  94      17.243 -42.989 -38.110  1.00 85.98           C  
ATOM    727  CE1 PHE B  94      17.928 -45.470 -37.082  1.00 85.98           C  
ATOM    728  CE2 PHE B  94      16.535 -43.518 -37.035  1.00 85.98           C  
ATOM    729  CZ  PHE B  94      16.877 -44.759 -36.523  1.00 85.98           C  
ATOM    730  N   PHE B  95      21.792 -42.734 -38.474  1.00 85.44           N  
ATOM    731  CA  PHE B  95      22.719 -43.005 -37.383  1.00 85.44           C  
ATOM    732  C   PHE B  95      23.268 -41.706 -36.804  1.00 85.44           C  
ATOM    733  O   PHE B  95      23.332 -41.543 -35.584  1.00 85.44           O  
ATOM    734  CB  PHE B  95      23.871 -43.894 -37.862  1.00 85.44           C  
ATOM    735  CG  PHE B  95      24.895 -44.185 -36.799  1.00 85.44           C  
ATOM    736  CD1 PHE B  95      26.051 -43.419 -36.699  1.00 85.44           C  
ATOM    737  CD2 PHE B  95      24.703 -45.226 -35.898  1.00 85.44           C  
ATOM    738  CE1 PHE B  95      27.002 -43.686 -35.716  1.00 85.44           C  
ATOM    739  CE2 PHE B  95      25.649 -45.498 -34.914  1.00 85.44           C  
ATOM    740  CZ  PHE B  95      26.797 -44.729 -34.825  1.00 85.44           C  
ATOM    741  N   THR B  96      23.622 -40.801 -37.677  1.00 88.74           N  
ATOM    742  CA  THR B  96      24.164 -39.522 -37.230  1.00 88.74           C  
ATOM    743  C   THR B  96      23.109 -38.725 -36.469  1.00 88.74           C  
ATOM    744  O   THR B  96      23.404 -38.121 -35.435  1.00 88.74           O  
ATOM    745  CB  THR B  96      24.684 -38.690 -38.416  1.00 88.74           C  
ATOM    746  CG2 THR B  96      25.323 -37.390 -37.938  1.00 88.74           C  
ATOM    747  OG1 THR B  96      25.660 -39.453 -39.136  1.00 88.74           O  
ATOM    748  N   CYS B  97      21.907 -38.711 -36.886  1.00 89.01           N  
ATOM    749  CA  CYS B  97      20.824 -38.002 -36.214  1.00 89.01           C  
ATOM    750  C   CYS B  97      20.549 -38.601 -34.839  1.00 89.01           C  
ATOM    751  O   CYS B  97      20.292 -37.873 -33.880  1.00 89.01           O  
ATOM    752  CB  CYS B  97      19.552 -38.041 -37.060  1.00 89.01           C  
ATOM    753  SG  CYS B  97      19.607 -36.963 -38.508  1.00 89.01           S  
ATOM    754  N   LEU B  98      20.615 -39.921 -34.740  1.00 88.15           N  
ATOM    755  CA  LEU B  98      20.403 -40.579 -33.455  1.00 88.15           C  
ATOM    756  C   LEU B  98      21.519 -40.232 -32.476  1.00 88.15           C  
ATOM    757  O   LEU B  98      21.269 -40.053 -31.282  1.00 88.15           O  
ATOM    758  CB  LEU B  98      20.321 -42.097 -33.638  1.00 88.15           C  
ATOM    759  CG  LEU B  98      19.021 -42.640 -34.232  1.00 88.15           C  
ATOM    760  CD1 LEU B  98      19.098 -44.155 -34.380  1.00 88.15           C  
ATOM    761  CD2 LEU B  98      17.830 -42.241 -33.370  1.00 88.15           C  
ATOM    762  N   VAL B  99      22.753 -40.130 -32.996  1.00 89.80           N  
ATOM    763  CA  VAL B  99      23.881 -39.761 -32.147  1.00 89.80           C  
ATOM    764  C   VAL B  99      23.692 -38.338 -31.627  1.00 89.80           C  
ATOM    765  O   VAL B  99      23.916 -38.068 -30.444  1.00 89.80           O  
ATOM    766  CB  VAL B  99      25.223 -39.878 -32.904  1.00 89.80           C  
ATOM    767  CG1 VAL B  99      26.355 -39.245 -32.096  1.00 89.80           C  
ATOM    768  CG2 VAL B  99      25.535 -41.341 -33.211  1.00 89.80           C  
ATOM    769  N   ILE B 100      23.232 -37.485 -32.470  1.00 90.91           N  
ATOM    770  CA  ILE B 100      23.002 -36.097 -32.084  1.00 90.91           C  
ATOM    771  C   ILE B 100      21.849 -36.024 -31.086  1.00 90.91           C  
ATOM    772  O   ILE B 100      21.927 -35.303 -30.089  1.00 90.91           O  
ATOM    773  CB  ILE B 100      22.702 -35.211 -33.314  1.00 90.91           C  
ATOM    774  CG1 ILE B 100      23.922 -35.153 -34.240  1.00 90.91           C  
ATOM    775  CG2 ILE B 100      22.280 -33.805 -32.877  1.00 90.91           C  
ATOM    776  CD1 ILE B 100      23.643 -34.513 -35.593  1.00 90.91           C  
ATOM    777  N   LEU B 101      20.821 -36.766 -31.350  1.00 89.27           N  
ATOM    778  CA  LEU B 101      19.673 -36.784 -30.450  1.00 89.27           C  
ATOM    779  C   LEU B 101      20.058 -37.357 -29.091  1.00 89.27           C  
ATOM    780  O   LEU B 101      19.603 -36.866 -28.054  1.00 89.27           O  
ATOM    781  CB  LEU B 101      18.529 -37.601 -31.056  1.00 89.27           C  
ATOM    782  CG  LEU B 101      17.697 -36.906 -32.135  1.00 89.27           C  
ATOM    783  CD1 LEU B 101      16.728 -37.894 -32.774  1.00 89.27           C  
ATOM    784  CD2 LEU B 101      16.945 -35.717 -31.547  1.00 89.27           C  
ATOM    785  N   PHE B 102      20.848 -38.352 -29.112  1.00 89.73           N  
ATOM    786  CA  PHE B 102      21.324 -38.951 -27.871  1.00 89.73           C  
ATOM    787  C   PHE B 102      22.154 -37.954 -27.072  1.00 89.73           C  
ATOM    788  O   PHE B 102      21.963 -37.809 -25.862  1.00 89.73           O  
ATOM    789  CB  PHE B 102      22.150 -40.208 -28.162  1.00 89.73           C  
ATOM    790  CG  PHE B 102      22.629 -40.919 -26.926  1.00 89.73           C  
ATOM    791  CD1 PHE B 102      23.944 -40.788 -26.497  1.00 89.73           C  
ATOM    792  CD2 PHE B 102      21.763 -41.718 -26.190  1.00 89.73           C  
ATOM    793  CE1 PHE B 102      24.391 -41.445 -25.352  1.00 89.73           C  
ATOM    794  CE2 PHE B 102      22.202 -42.379 -25.046  1.00 89.73           C  
ATOM    795  CZ  PHE B 102      23.516 -42.242 -24.629  1.00 89.73           C  
ATOM    796  N   ALA B 103      23.048 -37.245 -27.776  1.00 92.15           N  
ATOM    797  CA  ALA B 103      23.866 -36.228 -27.123  1.00 92.15           C  
ATOM    798  C   ALA B 103      23.000 -35.105 -26.560  1.00 92.15           C  
ATOM    799  O   ALA B 103      23.222 -34.643 -25.438  1.00 92.15           O  
ATOM    800  CB  ALA B 103      24.894 -35.663 -28.099  1.00 92.15           C  
ATOM    801  N   CYS B 104      22.004 -34.731 -27.268  1.00 90.25           N  
ATOM    802  CA  CYS B 104      21.088 -33.688 -26.817  1.00 90.25           C  
ATOM    803  C   CYS B 104      20.255 -34.168 -25.635  1.00 90.25           C  
ATOM    804  O   CYS B 104      19.974 -33.397 -24.715  1.00 90.25           O  
ATOM    805  CB  CYS B 104      20.168 -33.254 -27.958  1.00 90.25           C  
ATOM    806  SG  CYS B 104      21.003 -32.302 -29.246  1.00 90.25           S  
ATOM    807  N   GLU B 105      19.871 -35.356 -25.644  1.00 89.13           N  
ATOM    808  CA  GLU B 105      19.094 -35.923 -24.545  1.00 89.13           C  
ATOM    809  C   GLU B 105      19.906 -35.956 -23.254  1.00 89.13           C  
ATOM    810  O   GLU B 105      19.406 -35.585 -22.190  1.00 89.13           O  
ATOM    811  CB  GLU B 105      18.608 -37.332 -24.898  1.00 89.13           C  
ATOM    812  CG  GLU B 105      17.684 -37.943 -23.857  1.00 89.13           C  
ATOM    813  CD  GLU B 105      17.271 -39.368 -24.184  1.00 89.13           C  
ATOM    814  OE1 GLU B 105      16.665 -40.040 -23.317  1.00 89.13           O  
ATOM    815  OE2 GLU B 105      17.556 -39.819 -25.316  1.00 89.13           O  
ATOM    816  N   VAL B 106      21.148 -36.386 -23.410  1.00 90.84           N  
ATOM    817  CA  VAL B 106      22.018 -36.428 -22.239  1.00 90.84           C  
ATOM    818  C   VAL B 106      22.256 -35.012 -21.722  1.00 90.84           C  
ATOM    819  O   VAL B 106      22.180 -34.763 -20.516  1.00 90.84           O  
ATOM    820  CB  VAL B 106      23.366 -37.113 -22.559  1.00 90.84           C  
ATOM    821  CG1 VAL B 106      24.330 -36.981 -21.381  1.00 90.84           C  
ATOM    822  CG2 VAL B 106      23.147 -38.583 -22.912  1.00 90.84           C  
ATOM    823  N   ALA B 107      22.469 -34.112 -22.645  1.00 92.42           N  
ATOM    824  CA  ALA B 107      22.688 -32.721 -22.258  1.00 92.42           C  
ATOM    825  C   ALA B 107      21.440 -32.127 -21.613  1.00 92.42           C  
ATOM    826  O   ALA B 107      21.525 -31.453 -20.584  1.00 92.42           O  
ATOM    827  CB  ALA B 107      23.103 -31.891 -23.470  1.00 92.42           C  
ATOM    828  N   ALA B 108      20.296 -32.382 -22.152  1.00 90.27           N  
ATOM    829  CA  ALA B 108      19.030 -31.894 -21.610  1.00 90.27           C  
ATOM    830  C   ALA B 108      18.715 -32.557 -20.272  1.00 90.27           C  
ATOM    831  O   ALA B 108      18.179 -31.915 -19.365  1.00 90.27           O  
ATOM    832  CB  ALA B 108      17.897 -32.140 -22.602  1.00 90.27           C  
ATOM    833  N   GLY B 109      19.061 -33.827 -20.200  1.00 89.78           N  
ATOM    834  CA  GLY B 109      18.867 -34.526 -18.939  1.00 89.78           C  
ATOM    835  C   GLY B 109      19.707 -33.960 -17.809  1.00 89.78           C  
ATOM    836  O   GLY B 109      19.198 -33.717 -16.713  1.00 89.78           O  
ATOM    837  N   ILE B 110      20.954 -33.684 -18.068  1.00 91.92           N  
ATOM    838  CA  ILE B 110      21.850 -33.112 -17.069  1.00 91.92           C  
ATOM    839  C   ILE B 110      21.395 -31.697 -16.719  1.00 91.92           C  
ATOM    840  O   ILE B 110      21.277 -31.350 -15.541  1.00 91.92           O  
ATOM    841  CB  ILE B 110      23.313 -33.097 -17.566  1.00 91.92           C  
ATOM    842  CG1 ILE B 110      23.823 -34.529 -17.767  1.00 91.92           C  
ATOM    843  CG2 ILE B 110      24.207 -32.329 -16.588  1.00 91.92           C  
ATOM    844  CD1 ILE B 110      25.198 -34.611 -18.415  1.00 91.92           C  
ATOM    845  N   TRP B 111      21.133 -30.954 -17.705  1.00 90.93           N  
ATOM    846  CA  TRP B 111      20.680 -29.586 -17.481  1.00 90.93           C  
ATOM    847  C   TRP B 111      19.354 -29.568 -16.727  1.00 90.93           C  
ATOM    848  O   TRP B 111      19.160 -28.759 -15.818  1.00 90.93           O  
ATOM    849  CB  TRP B 111      20.535 -28.841 -18.810  1.00 90.93           C  
ATOM    850  CG  TRP B 111      20.104 -27.412 -18.665  1.00 90.93           C  
ATOM    851  CD1 TRP B 111      20.909 -26.326 -18.468  1.00 90.93           C  
ATOM    852  CD2 TRP B 111      18.763 -26.917 -18.701  1.00 90.93           C  
ATOM    853  CE2 TRP B 111      18.829 -25.518 -18.519  1.00 90.93           C  
ATOM    854  CE3 TRP B 111      17.509 -27.521 -18.870  1.00 90.93           C  
ATOM    855  NE1 TRP B 111      20.148 -25.183 -18.379  1.00 90.93           N  
ATOM    856  CZ2 TRP B 111      17.687 -24.712 -18.501  1.00 90.93           C  
ATOM    857  CZ3 TRP B 111      16.375 -26.718 -18.852  1.00 90.93           C  
ATOM    858  CH2 TRP B 111      16.474 -25.329 -18.669  1.00 90.93           C  
ATOM    859  N   GLY B 112      18.407 -30.414 -17.139  1.00 88.74           N  
ATOM    860  CA  GLY B 112      17.119 -30.511 -16.470  1.00 88.74           C  
ATOM    861  C   GLY B 112      17.233 -30.919 -15.014  1.00 88.74           C  
ATOM    862  O   GLY B 112      16.497 -30.416 -14.163  1.00 88.74           O  
ATOM    863  N   PHE B 113      18.216 -31.797 -14.758  1.00 89.71           N  
ATOM    864  CA  PHE B 113      18.421 -32.260 -13.390  1.00 89.71           C  
ATOM    865  C   PHE B 113      19.006 -31.150 -12.525  1.00 89.71           C  
ATOM    866  O   PHE B 113      18.563 -30.939 -11.394  1.00 89.71           O  
ATOM    867  CB  PHE B 113      19.342 -33.483 -13.368  1.00 89.71           C  
ATOM    868  CG  PHE B 113      19.560 -34.055 -11.992  1.00 89.71           C  
ATOM    869  CD1 PHE B 113      20.713 -33.760 -11.277  1.00 89.71           C  
ATOM    870  CD2 PHE B 113      18.610 -34.887 -11.416  1.00 89.71           C  
ATOM    871  CE1 PHE B 113      20.916 -34.288 -10.003  1.00 89.71           C  
ATOM    872  CE2 PHE B 113      18.805 -35.417 -10.144  1.00 89.71           C  
ATOM    873  CZ  PHE B 113      19.961 -35.117  -9.439  1.00 89.71           C  
ATOM    874  N   VAL B 114      19.938 -30.362 -13.042  1.00 91.13           N  
ATOM    875  CA  VAL B 114      20.585 -29.286 -12.299  1.00 91.13           C  
ATOM    876  C   VAL B 114      19.606 -28.129 -12.110  1.00 91.13           C  
ATOM    877  O   VAL B 114      19.623 -27.456 -11.077  1.00 91.13           O  
ATOM    878  CB  VAL B 114      21.863 -28.791 -13.013  1.00 91.13           C  
ATOM    879  CG1 VAL B 114      22.408 -27.534 -12.337  1.00 91.13           C  
ATOM    880  CG2 VAL B 114      22.922 -29.893 -13.034  1.00 91.13           C  
ATOM    881  N   ASN B 115      18.711 -27.975 -13.056  1.00 92.52           N  
ATOM    882  CA  ASN B 115      17.759 -26.870 -13.019  1.00 92.52           C  
ATOM    883  C   ASN B 115      16.329 -27.367 -12.824  1.00 92.52           C  
ATOM    884  O   ASN B 115      15.395 -26.832 -13.423  1.00 92.52           O  
ATOM    885  CB  ASN B 115      17.860 -26.032 -14.294  1.00 92.52           C  
ATOM    886  CG  ASN B 115      19.182 -25.300 -14.410  1.00 92.52           C  
ATOM    887  ND2 ASN B 115      19.964 -25.641 -15.428  1.00 92.52           N  
ATOM    888  OD1 ASN B 115      19.500 -24.434 -13.589  1.00 92.52           O  
ATOM    889  N   LYS B 116      16.192 -28.358 -12.095  1.00 91.54           N  
ATOM    890  CA  LYS B 116      14.889 -28.988 -11.906  1.00 91.54           C  
ATOM    891  C   LYS B 116      13.875 -27.995 -11.345  1.00 91.54           C  
ATOM    892  O   LYS B 116      12.708 -28.001 -11.743  1.00 91.54           O  
ATOM    893  CB  LYS B 116      15.007 -30.198 -10.978  1.00 91.54           C  
ATOM    894  CG  LYS B 116      15.548 -29.866  -9.595  1.00 91.54           C  
ATOM    895  CD  LYS B 116      15.762 -31.124  -8.763  1.00 91.54           C  
ATOM    896  CE  LYS B 116      16.340 -30.797  -7.392  1.00 91.54           C  
ATOM    897  NZ  LYS B 116      16.559 -32.027  -6.575  1.00 91.54           N  
ATOM    898  N   ASP B 117      14.354 -27.137 -10.467  1.00 91.07           N  
ATOM    899  CA  ASP B 117      13.440 -26.167  -9.871  1.00 91.07           C  
ATOM    900  C   ASP B 117      12.986 -25.135 -10.902  1.00 91.07           C  
ATOM    901  O   ASP B 117      11.824 -24.723 -10.905  1.00 91.07           O  
ATOM    902  CB  ASP B 117      14.100 -25.468  -8.682  1.00 91.07           C  
ATOM    903  CG  ASP B 117      14.468 -26.424  -7.561  1.00 91.07           C  
ATOM    904  OD1 ASP B 117      13.722 -27.397  -7.319  1.00 91.07           O  
ATOM    905  OD2 ASP B 117      15.514 -26.202  -6.913  1.00 91.07           O  
ATOM    906  N   GLN B 118      13.901 -24.735 -11.725  1.00 89.64           N  
ATOM    907  CA  GLN B 118      13.549 -23.789 -12.777  1.00 89.64           C  
ATOM    908  C   GLN B 118      12.544 -24.397 -13.751  1.00 89.64           C  
ATOM    909  O   GLN B 118      11.612 -23.722 -14.191  1.00 89.64           O  
ATOM    910  CB  GLN B 118      14.799 -23.332 -13.531  1.00 89.64           C  
ATOM    911  CG  GLN B 118      14.526 -22.272 -14.588  1.00 89.64           C  
ATOM    912  CD  GLN B 118      14.011 -20.972 -13.999  1.00 89.64           C  
ATOM    913  NE2 GLN B 118      13.183 -20.262 -14.759  1.00 89.64           N  
ATOM    914  OE1 GLN B 118      14.353 -20.609 -12.868  1.00 89.64           O  
ATOM    915  N   ILE B 119      12.731 -25.597 -14.070  1.00 89.25           N  
ATOM    916  CA  ILE B 119      11.817 -26.268 -14.988  1.00 89.25           C  
ATOM    917  C   ILE B 119      10.438 -26.394 -14.343  1.00 89.25           C  
ATOM    918  O   ILE B 119       9.416 -26.193 -15.003  1.00 89.25           O  
ATOM    919  CB  ILE B 119      12.347 -27.660 -15.395  1.00 89.25           C  
ATOM    920  CG1 ILE B 119      13.691 -27.529 -16.122  1.00 89.25           C  
ATOM    921  CG2 ILE B 119      11.323 -28.394 -16.266  1.00 89.25           C  
ATOM    922  CD1 ILE B 119      14.349 -28.862 -16.452  1.00 89.25           C  
ATOM    923  N   ALA B 120      10.446 -26.734 -13.087  1.00 91.15           N  
ATOM    924  CA  ALA B 120       9.182 -26.831 -12.363  1.00 91.15           C  
ATOM    925  C   ALA B 120       8.433 -25.502 -12.385  1.00 91.15           C  
ATOM    926  O   ALA B 120       7.222 -25.469 -12.617  1.00 91.15           O  
ATOM    927  CB  ALA B 120       9.426 -27.278 -10.923  1.00 91.15           C  
ATOM    928  N   LYS B 121       9.110 -24.492 -12.200  1.00 89.37           N  
ATOM    929  CA  LYS B 121       8.510 -23.161 -12.234  1.00 89.37           C  
ATOM    930  C   LYS B 121       7.967 -22.839 -13.623  1.00 89.37           C  
ATOM    931  O   LYS B 121       6.881 -22.272 -13.754  1.00 89.37           O  
ATOM    932  CB  LYS B 121       9.531 -22.102 -11.811  1.00 89.37           C  
ATOM    933  CG  LYS B 121       9.781 -22.048 -10.312  1.00 89.37           C  
ATOM    934  CD  LYS B 121      10.779 -20.955  -9.952  1.00 89.37           C  
ATOM    935  CE  LYS B 121      11.111 -20.968  -8.465  1.00 89.37           C  
ATOM    936  NZ  LYS B 121      12.188 -19.989  -8.129  1.00 89.37           N  
ATOM    937  N   ASP B 122       8.715 -23.185 -14.640  1.00 87.94           N  
ATOM    938  CA  ASP B 122       8.280 -22.937 -16.011  1.00 87.94           C  
ATOM    939  C   ASP B 122       7.006 -23.715 -16.333  1.00 87.94           C  
ATOM    940  O   ASP B 122       6.109 -23.198 -17.002  1.00 87.94           O  
ATOM    941  CB  ASP B 122       9.387 -23.310 -17.001  1.00 87.94           C  
ATOM    942  CG  ASP B 122      10.567 -22.355 -16.958  1.00 87.94           C  
ATOM    943  OD1 ASP B 122      10.418 -21.225 -16.442  1.00 87.94           O  
ATOM    944  OD2 ASP B 122      11.653 -22.733 -17.446  1.00 87.94           O  
ATOM    945  N   VAL B 123       6.978 -24.884 -15.819  1.00 91.06           N  
ATOM    946  CA  VAL B 123       5.798 -25.711 -16.051  1.00 91.06           C  
ATOM    947  C   VAL B 123       4.602 -25.128 -15.302  1.00 91.06           C  
ATOM    948  O   VAL B 123       3.487 -25.099 -15.827  1.00 91.06           O  
ATOM    949  CB  VAL B 123       6.037 -27.175 -15.618  1.00 91.06           C  
ATOM    950  CG1 VAL B 123       4.736 -27.974 -15.675  1.00 91.06           C  
ATOM    951  CG2 VAL B 123       7.104 -27.824 -16.497  1.00 91.06           C  
ATOM    952  N   LYS B 124       4.826 -24.764 -14.165  1.00 90.50           N  
ATOM    953  CA  LYS B 124       3.755 -24.136 -13.397  1.00 90.50           C  
ATOM    954  C   LYS B 124       3.218 -22.899 -14.111  1.00 90.50           C  
ATOM    955  O   LYS B 124       2.004 -22.706 -14.203  1.00 90.50           O  
ATOM    956  CB  LYS B 124       4.247 -23.761 -11.998  1.00 90.50           C  
ATOM    957  CG  LYS B 124       4.470 -24.954 -11.080  1.00 90.50           C  
ATOM    958  CD  LYS B 124       4.970 -24.519  -9.708  1.00 90.50           C  
ATOM    959  CE  LYS B 124       5.468 -25.704  -8.892  1.00 90.50           C  
ATOM    960  NZ  LYS B 124       6.008 -25.275  -7.567  1.00 90.50           N  
ATOM    961  N   GLN B 125       4.155 -22.139 -14.611  1.00 85.54           N  
ATOM    962  CA  GLN B 125       3.748 -20.942 -15.339  1.00 85.54           C  
ATOM    963  C   GLN B 125       2.967 -21.303 -16.598  1.00 85.54           C  
ATOM    964  O   GLN B 125       1.999 -20.626 -16.950  1.00 85.54           O  
ATOM    965  CB  GLN B 125       4.968 -20.094 -15.703  1.00 85.54           C  
ATOM    966  CG  GLN B 125       4.617 -18.717 -16.250  1.00 85.54           C  
ATOM    967  CD  GLN B 125       5.840 -17.849 -16.483  1.00 85.54           C  
ATOM    968  NE2 GLN B 125       5.630 -16.669 -17.054  1.00 85.54           N  
ATOM    969  OE1 GLN B 125       6.965 -18.236 -16.151  1.00 85.54           O  
ATOM    970  N   PHE B 126       3.443 -22.275 -17.231  1.00 86.90           N  
ATOM    971  CA  PHE B 126       2.723 -22.774 -18.396  1.00 86.90           C  
ATOM    972  C   PHE B 126       1.300 -23.175 -18.024  1.00 86.90           C  
ATOM    973  O   PHE B 126       0.344 -22.791 -18.701  1.00 86.90           O  
ATOM    974  CB  PHE B 126       3.459 -23.967 -19.015  1.00 86.90           C  
ATOM    975  CG  PHE B 126       2.721 -24.610 -20.159  1.00 86.90           C  
ATOM    976  CD1 PHE B 126       2.011 -25.789 -19.971  1.00 86.90           C  
ATOM    977  CD2 PHE B 126       2.737 -24.032 -21.422  1.00 86.90           C  
ATOM    978  CE1 PHE B 126       1.328 -26.386 -21.028  1.00 86.90           C  
ATOM    979  CE2 PHE B 126       2.056 -24.622 -22.482  1.00 86.90           C  
ATOM    980  CZ  PHE B 126       1.353 -25.799 -22.283  1.00 86.90           C  
ATOM    981  N   TYR B 127       1.137 -23.852 -16.997  1.00 89.66           N  
ATOM    982  CA  TYR B 127      -0.163 -24.305 -16.517  1.00 89.66           C  
ATOM    983  C   TYR B 127      -1.045 -23.123 -16.136  1.00 89.66           C  
ATOM    984  O   TYR B 127      -2.219 -23.069 -16.513  1.00 89.66           O  
ATOM    985  CB  TYR B 127       0.004 -25.240 -15.314  1.00 89.66           C  
ATOM    986  CG  TYR B 127      -1.296 -25.576 -14.624  1.00 89.66           C  
ATOM    987  CD1 TYR B 127      -1.637 -24.980 -13.412  1.00 89.66           C  
ATOM    988  CD2 TYR B 127      -2.182 -26.492 -15.179  1.00 89.66           C  
ATOM    989  CE1 TYR B 127      -2.832 -25.289 -12.770  1.00 89.66           C  
ATOM    990  CE2 TYR B 127      -3.380 -26.808 -14.547  1.00 89.66           C  
ATOM    991  CZ  TYR B 127      -3.695 -26.203 -13.345  1.00 89.66           C  
ATOM    992  OH  TYR B 127      -4.880 -26.512 -12.713  1.00 89.66           O  
ATOM    993  N   ASP B 128      -0.478 -22.269 -15.422  1.00 85.60           N  
ATOM    994  CA  ASP B 128      -1.240 -21.112 -14.962  1.00 85.60           C  
ATOM    995  C   ASP B 128      -1.789 -20.310 -16.140  1.00 85.60           C  
ATOM    996  O   ASP B 128      -2.938 -19.865 -16.113  1.00 85.60           O  
ATOM    997  CB  ASP B 128      -0.371 -20.216 -14.075  1.00 85.60           C  
ATOM    998  CG  ASP B 128      -0.092 -20.822 -12.712  1.00 85.60           C  
ATOM    999  OD1 ASP B 128      -0.730 -21.835 -12.352  1.00 85.60           O  
ATOM   1000  OD2 ASP B 128       0.772 -20.280 -11.988  1.00 85.60           O  
ATOM   1001  N   GLN B 129      -0.989 -20.122 -17.130  1.00 82.64           N  
ATOM   1002  CA  GLN B 129      -1.427 -19.384 -18.309  1.00 82.64           C  
ATOM   1003  C   GLN B 129      -2.521 -20.142 -19.058  1.00 82.64           C  
ATOM   1004  O   GLN B 129      -3.481 -19.540 -19.542  1.00 82.64           O  
ATOM   1005  CB  GLN B 129      -0.247 -19.110 -19.242  1.00 82.64           C  
ATOM   1006  CG  GLN B 129       0.717 -18.053 -18.719  1.00 82.64           C  
ATOM   1007  CD  GLN B 129       1.911 -17.845 -19.632  1.00 82.64           C  
ATOM   1008  NE2 GLN B 129       2.763 -16.887 -19.284  1.00 82.64           N  
ATOM   1009  OE1 GLN B 129       2.067 -18.540 -20.641  1.00 82.64           O  
ATOM   1010  N   ALA B 130      -2.332 -21.375 -19.087  1.00 85.79           N  
ATOM   1011  CA  ALA B 130      -3.353 -22.195 -19.734  1.00 85.79           C  
ATOM   1012  C   ALA B 130      -4.666 -22.150 -18.956  1.00 85.79           C  
ATOM   1013  O   ALA B 130      -5.741 -22.032 -19.548  1.00 85.79           O  
ATOM   1014  CB  ALA B 130      -2.870 -23.635 -19.875  1.00 85.79           C  
ATOM   1015  N   LEU B 131      -4.574 -22.284 -17.690  1.00 86.37           N  
ATOM   1016  CA  LEU B 131      -5.761 -22.267 -16.843  1.00 86.37           C  
ATOM   1017  C   LEU B 131      -6.479 -20.926 -16.939  1.00 86.37           C  
ATOM   1018  O   LEU B 131      -7.705 -20.881 -17.064  1.00 86.37           O  
ATOM   1019  CB  LEU B 131      -5.384 -22.555 -15.387  1.00 86.37           C  
ATOM   1020  CG  LEU B 131      -6.542 -22.629 -14.390  1.00 86.37           C  
ATOM   1021  CD1 LEU B 131      -7.463 -23.796 -14.733  1.00 86.37           C  
ATOM   1022  CD2 LEU B 131      -6.013 -22.760 -12.965  1.00 86.37           C  
ATOM   1023  N   GLN B 132      -5.746 -19.913 -16.860  1.00 80.49           N  
ATOM   1024  CA  GLN B 132      -6.338 -18.584 -16.957  1.00 80.49           C  
ATOM   1025  C   GLN B 132      -7.084 -18.407 -18.277  1.00 80.49           C  
ATOM   1026  O   GLN B 132      -8.200 -17.885 -18.300  1.00 80.49           O  
ATOM   1027  CB  GLN B 132      -5.263 -17.505 -16.814  1.00 80.49           C  
ATOM   1028  CG  GLN B 132      -5.820 -16.090 -16.722  1.00 80.49           C  
ATOM   1029  CD  GLN B 132      -4.745 -15.054 -16.452  1.00 80.49           C  
ATOM   1030  NE2 GLN B 132      -5.152 -13.794 -16.342  1.00 80.49           N  
ATOM   1031  OE1 GLN B 132      -3.560 -15.383 -16.343  1.00 80.49           O  
ATOM   1032  N   GLN B 133      -6.428 -18.858 -19.327  1.00 79.47           N  
ATOM   1033  CA  GLN B 133      -7.068 -18.766 -20.634  1.00 79.47           C  
ATOM   1034  C   GLN B 133      -8.320 -19.637 -20.697  1.00 79.47           C  
ATOM   1035  O   GLN B 133      -9.329 -19.241 -21.285  1.00 79.47           O  
ATOM   1036  CB  GLN B 133      -6.091 -19.170 -21.740  1.00 79.47           C  
ATOM   1037  CG  GLN B 133      -6.586 -18.853 -23.144  1.00 79.47           C  
ATOM   1038  CD  GLN B 133      -5.508 -19.017 -24.198  1.00 79.47           C  
ATOM   1039  NE2 GLN B 133      -5.870 -18.799 -25.458  1.00 79.47           N  
ATOM   1040  OE1 GLN B 133      -4.357 -19.336 -23.883  1.00 79.47           O  
ATOM   1041  N   ALA B 134      -8.219 -20.751 -20.056  1.00 83.09           N  
ATOM   1042  CA  ALA B 134      -9.338 -21.689 -20.086  1.00 83.09           C  
ATOM   1043  C   ALA B 134     -10.518 -21.163 -19.272  1.00 83.09           C  
ATOM   1044  O   ALA B 134     -11.676 -21.409 -19.615  1.00 83.09           O  
ATOM   1045  CB  ALA B 134      -8.902 -23.055 -19.562  1.00 83.09           C  
ATOM   1046  N   VAL B 135     -10.243 -20.426 -18.256  1.00 77.08           N  
ATOM   1047  CA  VAL B 135     -11.293 -19.943 -17.365  1.00 77.08           C  
ATOM   1048  C   VAL B 135     -11.899 -18.661 -17.930  1.00 77.08           C  
ATOM   1049  O   VAL B 135     -13.115 -18.464 -17.873  1.00 77.08           O  
ATOM   1050  CB  VAL B 135     -10.757 -19.696 -15.937  1.00 77.08           C  
ATOM   1051  CG1 VAL B 135     -11.784 -18.935 -15.100  1.00 77.08           C  
ATOM   1052  CG2 VAL B 135     -10.392 -21.019 -15.268  1.00 77.08           C  
ATOM   1053  N   VAL B 136     -11.103 -17.847 -18.539  1.00 71.55           N  
ATOM   1054  CA  VAL B 136     -11.553 -16.536 -18.993  1.00 71.55           C  
ATOM   1055  C   VAL B 136     -12.251 -16.667 -20.345  1.00 71.55           C  
ATOM   1056  O   VAL B 136     -13.282 -16.033 -20.582  1.00 71.55           O  
ATOM   1057  CB  VAL B 136     -10.380 -15.536 -19.093  1.00 71.55           C  
ATOM   1058  CG1 VAL B 136     -10.839 -14.225 -19.729  1.00 71.55           C  
ATOM   1059  CG2 VAL B 136      -9.776 -15.281 -17.714  1.00 71.55           C  
ATOM   1060  N   ASP B 137     -11.600 -17.432 -21.205  1.00 73.54           N  
ATOM   1061  CA  ASP B 137     -12.122 -17.592 -22.558  1.00 73.54           C  
ATOM   1062  C   ASP B 137     -12.833 -18.935 -22.717  1.00 73.54           C  
ATOM   1063  O   ASP B 137     -12.185 -19.981 -22.796  1.00 73.54           O  
ATOM   1064  CB  ASP B 137     -10.995 -17.470 -23.586  1.00 73.54           C  
ATOM   1065  CG  ASP B 137     -11.504 -17.244 -25.000  1.00 73.54           C  
ATOM   1066  OD1 ASP B 137     -12.728 -17.354 -25.232  1.00 73.54           O  
ATOM   1067  OD2 ASP B 137     -10.675 -16.956 -25.889  1.00 73.54           O  
ATOM   1068  N   ASP B 138     -14.119 -18.920 -22.755  1.00 75.84           N  
ATOM   1069  CA  ASP B 138     -14.913 -20.137 -22.881  1.00 75.84           C  
ATOM   1070  C   ASP B 138     -14.693 -20.800 -24.238  1.00 75.84           C  
ATOM   1071  O   ASP B 138     -14.954 -21.995 -24.402  1.00 75.84           O  
ATOM   1072  CB  ASP B 138     -16.399 -19.832 -22.679  1.00 75.84           C  
ATOM   1073  CG  ASP B 138     -16.840 -19.960 -21.232  1.00 75.84           C  
ATOM   1074  OD1 ASP B 138     -16.123 -20.595 -20.429  1.00 75.84           O  
ATOM   1075  OD2 ASP B 138     -17.915 -19.420 -20.891  1.00 75.84           O  
ATOM   1076  N   ASP B 139     -14.191 -20.075 -25.149  1.00 77.73           N  
ATOM   1077  CA  ASP B 139     -14.012 -20.622 -26.490  1.00 77.73           C  
ATOM   1078  C   ASP B 139     -12.586 -21.130 -26.689  1.00 77.73           C  
ATOM   1079  O   ASP B 139     -12.235 -21.601 -27.774  1.00 77.73           O  
ATOM   1080  CB  ASP B 139     -14.349 -19.571 -27.548  1.00 77.73           C  
ATOM   1081  CG  ASP B 139     -15.825 -19.217 -27.584  1.00 77.73           C  
ATOM   1082  OD1 ASP B 139     -16.669 -20.092 -27.292  1.00 77.73           O  
ATOM   1083  OD2 ASP B 139     -16.149 -18.054 -27.909  1.00 77.73           O  
ATOM   1084  N   ALA B 140     -11.773 -21.066 -25.605  1.00 82.30           N  
ATOM   1085  CA  ALA B 140     -10.398 -21.549 -25.702  1.00 82.30           C  
ATOM   1086  C   ALA B 140     -10.337 -23.066 -25.546  1.00 82.30           C  
ATOM   1087  O   ALA B 140      -9.876 -23.572 -24.520  1.00 82.30           O  
ATOM   1088  CB  ALA B 140      -9.520 -20.873 -24.651  1.00 82.30           C  
ATOM   1089  N   ASN B 141     -10.722 -23.758 -26.569  1.00 84.40           N  
ATOM   1090  CA  ASN B 141     -10.758 -25.216 -26.542  1.00 84.40           C  
ATOM   1091  C   ASN B 141      -9.360 -25.809 -26.395  1.00 84.40           C  
ATOM   1092  O   ASN B 141      -9.183 -26.837 -25.740  1.00 84.40           O  
ATOM   1093  CB  ASN B 141     -11.436 -25.760 -27.803  1.00 84.40           C  
ATOM   1094  CG  ASN B 141     -12.900 -25.378 -27.889  1.00 84.40           C  
ATOM   1095  ND2 ASN B 141     -13.405 -25.235 -29.109  1.00 84.40           N  
ATOM   1096  OD1 ASN B 141     -13.573 -25.213 -26.868  1.00 84.40           O  
ATOM   1097  N   ASN B 142      -8.418 -25.118 -26.954  1.00 84.93           N  
ATOM   1098  CA  ASN B 142      -7.044 -25.600 -26.881  1.00 84.93           C  
ATOM   1099  C   ASN B 142      -6.504 -25.541 -25.454  1.00 84.93           C  
ATOM   1100  O   ASN B 142      -5.919 -26.510 -24.967  1.00 84.93           O  
ATOM   1101  CB  ASN B 142      -6.141 -24.799 -27.822  1.00 84.93           C  
ATOM   1102  CG  ASN B 142      -6.589 -24.878 -29.268  1.00 84.93           C  
ATOM   1103  ND2 ASN B 142      -5.980 -24.066 -30.123  1.00 84.93           N  
ATOM   1104  OD1 ASN B 142      -7.478 -25.662 -29.614  1.00 84.93           O  
ATOM   1105  N   ALA B 143      -6.779 -24.409 -24.822  1.00 85.79           N  
ATOM   1106  CA  ALA B 143      -6.343 -24.266 -23.435  1.00 85.79           C  
ATOM   1107  C   ALA B 143      -7.099 -25.226 -22.521  1.00 85.79           C  
ATOM   1108  O   ALA B 143      -6.516 -25.805 -21.601  1.00 85.79           O  
ATOM   1109  CB  ALA B 143      -6.534 -22.827 -22.964  1.00 85.79           C  
ATOM   1110  N   LYS B 144      -8.294 -25.446 -22.803  1.00 87.74           N  
ATOM   1111  CA  LYS B 144      -9.109 -26.364 -22.012  1.00 87.74           C  
ATOM   1112  C   LYS B 144      -8.596 -27.796 -22.129  1.00 87.74           C  
ATOM   1113  O   LYS B 144      -8.547 -28.527 -21.137  1.00 87.74           O  
ATOM   1114  CB  LYS B 144     -10.573 -26.294 -22.449  1.00 87.74           C  
ATOM   1115  CG  LYS B 144     -11.286 -25.019 -22.024  1.00 87.74           C  
ATOM   1116  CD  LYS B 144     -12.732 -25.000 -22.506  1.00 87.74           C  
ATOM   1117  CE  LYS B 144     -13.385 -23.646 -22.263  1.00 87.74           C  
ATOM   1118  NZ  LYS B 144     -14.759 -23.583 -22.843  1.00 87.74           N  
ATOM   1119  N   ALA B 145      -8.273 -28.065 -23.254  1.00 87.08           N  
ATOM   1120  CA  ALA B 145      -7.748 -29.410 -23.473  1.00 87.08           C  
ATOM   1121  C   ALA B 145      -6.433 -29.614 -22.727  1.00 87.08           C  
ATOM   1122  O   ALA B 145      -6.199 -30.677 -22.147  1.00 87.08           O  
ATOM   1123  CB  ALA B 145      -7.555 -29.670 -24.966  1.00 87.08           C  
ATOM   1124  N   VAL B 146      -5.603 -28.639 -22.777  1.00 88.43           N  
ATOM   1125  CA  VAL B 146      -4.322 -28.710 -22.085  1.00 88.43           C  
ATOM   1126  C   VAL B 146      -4.553 -28.831 -20.580  1.00 88.43           C  
ATOM   1127  O   VAL B 146      -3.986 -29.711 -19.928  1.00 88.43           O  
ATOM   1128  CB  VAL B 146      -3.442 -27.476 -22.391  1.00 88.43           C  
ATOM   1129  CG1 VAL B 146      -2.221 -27.442 -21.473  1.00 88.43           C  
ATOM   1130  CG2 VAL B 146      -3.011 -27.480 -23.857  1.00 88.43           C  
ATOM   1131  N   VAL B 147      -5.437 -28.044 -20.090  1.00 90.75           N  
ATOM   1132  CA  VAL B 147      -5.709 -28.027 -18.657  1.00 90.75           C  
ATOM   1133  C   VAL B 147      -6.357 -29.344 -18.236  1.00 90.75           C  
ATOM   1134  O   VAL B 147      -5.992 -29.924 -17.211  1.00 90.75           O  
ATOM   1135  CB  VAL B 147      -6.615 -26.838 -18.265  1.00 90.75           C  
ATOM   1136  CG1 VAL B 147      -7.093 -26.977 -16.821  1.00 90.75           C  
ATOM   1137  CG2 VAL B 147      -5.875 -25.516 -18.461  1.00 90.75           C  
ATOM   1138  N   LYS B 148      -7.234 -29.828 -19.001  1.00 89.07           N  
ATOM   1139  CA  LYS B 148      -7.888 -31.097 -18.697  1.00 89.07           C  
ATOM   1140  C   LYS B 148      -6.878 -32.241 -18.660  1.00 89.07           C  
ATOM   1141  O   LYS B 148      -6.950 -33.111 -17.790  1.00 89.07           O  
ATOM   1142  CB  LYS B 148      -8.982 -31.397 -19.724  1.00 89.07           C  
ATOM   1143  CG  LYS B 148      -9.859 -32.587 -19.363  1.00 89.07           C  
ATOM   1144  CD  LYS B 148     -10.995 -32.766 -20.362  1.00 89.07           C  
ATOM   1145  CE  LYS B 148     -11.851 -33.980 -20.026  1.00 89.07           C  
ATOM   1146  NZ  LYS B 148     -12.959 -34.167 -21.008  1.00 89.07           N  
ATOM   1147  N   THR B 149      -6.010 -32.175 -19.557  1.00 88.57           N  
ATOM   1148  CA  THR B 149      -4.984 -33.212 -19.586  1.00 88.57           C  
ATOM   1149  C   THR B 149      -4.094 -33.127 -18.349  1.00 88.57           C  
ATOM   1150  O   THR B 149      -3.752 -34.149 -17.752  1.00 88.57           O  
ATOM   1151  CB  THR B 149      -4.117 -33.103 -20.854  1.00 88.57           C  
ATOM   1152  CG2 THR B 149      -3.087 -34.227 -20.914  1.00 88.57           C  
ATOM   1153  OG1 THR B 149      -4.960 -33.181 -22.010  1.00 88.57           O  
ATOM   1154  N   PHE B 150      -3.745 -31.938 -17.968  1.00 90.69           N  
ATOM   1155  CA  PHE B 150      -2.981 -31.760 -16.738  1.00 90.69           C  
ATOM   1156  C   PHE B 150      -3.750 -32.304 -15.540  1.00 90.69           C  
ATOM   1157  O   PHE B 150      -3.193 -33.038 -14.720  1.00 90.69           O  
ATOM   1158  CB  PHE B 150      -2.649 -30.280 -16.521  1.00 90.69           C  
ATOM   1159  CG  PHE B 150      -1.304 -29.874 -17.062  1.00 90.69           C  
ATOM   1160  CD1 PHE B 150      -0.138 -30.210 -16.386  1.00 90.69           C  
ATOM   1161  CD2 PHE B 150      -1.207 -29.157 -18.248  1.00 90.69           C  
ATOM   1162  CE1 PHE B 150       1.108 -29.835 -16.885  1.00 90.69           C  
ATOM   1163  CE2 PHE B 150       0.033 -28.779 -18.752  1.00 90.69           C  
ATOM   1164  CZ  PHE B 150       1.190 -29.119 -18.069  1.00 90.69           C  
ATOM   1165  N   HIS B 151      -4.936 -31.960 -15.535  1.00 89.79           N  
ATOM   1166  CA  HIS B 151      -5.775 -32.341 -14.404  1.00 89.79           C  
ATOM   1167  C   HIS B 151      -5.974 -33.852 -14.351  1.00 89.79           C  
ATOM   1168  O   HIS B 151      -5.943 -34.449 -13.272  1.00 89.79           O  
ATOM   1169  CB  HIS B 151      -7.130 -31.635 -14.479  1.00 89.79           C  
ATOM   1170  CG  HIS B 151      -7.057 -30.168 -14.198  1.00 89.79           C  
ATOM   1171  CD2 HIS B 151      -6.022 -29.387 -13.808  1.00 89.79           C  
ATOM   1172  ND1 HIS B 151      -8.150 -29.335 -14.307  1.00 89.79           N  
ATOM   1173  CE1 HIS B 151      -7.788 -28.101 -13.996  1.00 89.79           C  
ATOM   1174  NE2 HIS B 151      -6.502 -28.106 -13.691  1.00 89.79           N  
ATOM   1175  N   GLU B 152      -6.160 -34.532 -15.409  1.00 87.68           N  
ATOM   1176  CA  GLU B 152      -6.359 -35.977 -15.461  1.00 87.68           C  
ATOM   1177  C   GLU B 152      -5.060 -36.723 -15.167  1.00 87.68           C  
ATOM   1178  O   GLU B 152      -5.067 -37.739 -14.471  1.00 87.68           O  
ATOM   1179  CB  GLU B 152      -6.908 -36.396 -16.826  1.00 87.68           C  
ATOM   1180  CG  GLU B 152      -8.366 -36.017 -17.045  1.00 87.68           C  
ATOM   1181  CD  GLU B 152      -8.882 -36.386 -18.427  1.00 87.68           C  
ATOM   1182  OE1 GLU B 152     -10.090 -36.197 -18.694  1.00 87.68           O  
ATOM   1183  OE2 GLU B 152      -8.070 -36.866 -19.249  1.00 87.68           O  
ATOM   1184  N   THR B 153      -3.991 -36.161 -15.619  1.00 88.49           N  
ATOM   1185  CA  THR B 153      -2.708 -36.838 -15.478  1.00 88.49           C  
ATOM   1186  C   THR B 153      -2.163 -36.676 -14.063  1.00 88.49           C  
ATOM   1187  O   THR B 153      -1.624 -37.624 -13.486  1.00 88.49           O  
ATOM   1188  CB  THR B 153      -1.679 -36.304 -16.492  1.00 88.49           C  
ATOM   1189  CG2 THR B 153      -0.392 -37.121 -16.452  1.00 88.49           C  
ATOM   1190  OG1 THR B 153      -2.235 -36.374 -17.810  1.00 88.49           O  
ATOM   1191  N   LEU B 154      -2.342 -35.553 -13.530  1.00 89.92           N  
ATOM   1192  CA  LEU B 154      -1.783 -35.272 -12.213  1.00 89.92           C  
ATOM   1193  C   LEU B 154      -2.846 -35.414 -11.128  1.00 89.92           C  
ATOM   1194  O   LEU B 154      -2.546 -35.283  -9.939  1.00 89.92           O  
ATOM   1195  CB  LEU B 154      -1.183 -33.864 -12.176  1.00 89.92           C  
ATOM   1196  CG  LEU B 154       0.029 -33.619 -13.076  1.00 89.92           C  
ATOM   1197  CD1 LEU B 154       0.465 -32.160 -12.991  1.00 89.92           C  
ATOM   1198  CD2 LEU B 154       1.175 -34.548 -12.695  1.00 89.92           C  
ATOM   1199  N   ASP B 155      -4.132 -35.636 -11.552  1.00 88.59           N  
ATOM   1200  CA  ASP B 155      -5.250 -35.733 -10.620  1.00 88.59           C  
ATOM   1201  C   ASP B 155      -5.324 -34.502  -9.719  1.00 88.59           C  
ATOM   1202  O   ASP B 155      -5.351 -34.624  -8.492  1.00 88.59           O  
ATOM   1203  CB  ASP B 155      -5.133 -37.000  -9.770  1.00 88.59           C  
ATOM   1204  CG  ASP B 155      -6.409 -37.330  -9.016  1.00 88.59           C  
ATOM   1205  OD1 ASP B 155      -7.504 -36.931  -9.467  1.00 88.59           O  
ATOM   1206  OD2 ASP B 155      -6.318 -37.991  -7.959  1.00 88.59           O  
ATOM   1207  N   CYS B 156      -5.302 -33.434 -10.375  1.00 88.04           N  
ATOM   1208  CA  CYS B 156      -5.397 -32.157  -9.675  1.00 88.04           C  
ATOM   1209  C   CYS B 156      -6.398 -31.234 -10.359  1.00 88.04           C  
ATOM   1210  O   CYS B 156      -6.933 -31.567 -11.418  1.00 88.04           O  
ATOM   1211  CB  CYS B 156      -4.030 -31.479  -9.606  1.00 88.04           C  
ATOM   1212  SG  CYS B 156      -3.428 -30.889 -11.204  1.00 88.04           S  
ATOM   1213  N   CYS B 157      -6.696 -30.144  -9.592  1.00 85.87           N  
ATOM   1214  CA  CYS B 157      -7.638 -29.172 -10.133  1.00 85.87           C  
ATOM   1215  C   CYS B 157      -7.303 -27.763  -9.657  1.00 85.87           C  
ATOM   1216  O   CYS B 157      -7.467 -27.448  -8.477  1.00 85.87           O  
ATOM   1217  CB  CYS B 157      -9.069 -29.529  -9.731  1.00 85.87           C  
ATOM   1218  SG  CYS B 157     -10.326 -28.501 -10.523  1.00 85.87           S  
ATOM   1219  N   GLY B 158      -6.598 -26.984 -10.554  1.00 84.37           N  
ATOM   1220  CA  GLY B 158      -6.328 -25.597 -10.208  1.00 84.37           C  
ATOM   1221  C   GLY B 158      -4.925 -25.378  -9.674  1.00 84.37           C  
ATOM   1222  O   GLY B 158      -4.257 -26.327  -9.260  1.00 84.37           O  
ATOM   1223  N   SER B 159      -4.484 -24.135  -9.698  1.00 82.76           N  
ATOM   1224  CA  SER B 159      -3.126 -23.775  -9.303  1.00 82.76           C  
ATOM   1225  C   SER B 159      -2.992 -23.707  -7.786  1.00 82.76           C  
ATOM   1226  O   SER B 159      -1.926 -23.995  -7.238  1.00 82.76           O  
ATOM   1227  CB  SER B 159      -2.726 -22.434  -9.920  1.00 82.76           C  
ATOM   1228  OG  SER B 159      -2.883 -22.461 -11.328  1.00 82.76           O  
ATOM   1229  N   SER B 160      -4.022 -23.331  -7.086  1.00 78.86           N  
ATOM   1230  CA  SER B 160      -4.055 -23.216  -5.632  1.00 78.86           C  
ATOM   1231  C   SER B 160      -5.360 -23.765  -5.063  1.00 78.86           C  
ATOM   1232  O   SER B 160      -6.288 -24.075  -5.815  1.00 78.86           O  
ATOM   1233  CB  SER B 160      -3.877 -21.759  -5.204  1.00 78.86           C  
ATOM   1234  OG  SER B 160      -5.052 -21.011  -5.462  1.00 78.86           O  
ATOM   1235  N   THR B 161      -5.313 -23.906  -3.788  1.00 73.62           N  
ATOM   1236  CA  THR B 161      -6.502 -24.403  -3.105  1.00 73.62           C  
ATOM   1237  C   THR B 161      -7.717 -23.541  -3.439  1.00 73.62           C  
ATOM   1238  O   THR B 161      -8.810 -24.064  -3.670  1.00 73.62           O  
ATOM   1239  CB  THR B 161      -6.297 -24.436  -1.579  1.00 73.62           C  
ATOM   1240  CG2 THR B 161      -5.538 -25.688  -1.154  1.00 73.62           C  
ATOM   1241  OG1 THR B 161      -5.554 -23.279  -1.177  1.00 73.62           O  
ATOM   1242  N   LEU B 162      -7.487 -22.272  -3.606  1.00 74.70           N  
ATOM   1243  CA  LEU B 162      -8.592 -21.363  -3.895  1.00 74.70           C  
ATOM   1244  C   LEU B 162      -9.043 -21.500  -5.346  1.00 74.70           C  
ATOM   1245  O   LEU B 162     -10.242 -21.508  -5.629  1.00 74.70           O  
ATOM   1246  CB  LEU B 162      -8.184 -19.916  -3.610  1.00 74.70           C  
ATOM   1247  CG  LEU B 162      -9.321 -18.937  -3.314  1.00 74.70           C  
ATOM   1248  CD1 LEU B 162      -9.845 -19.145  -1.898  1.00 74.70           C  
ATOM   1249  CD2 LEU B 162      -8.854 -17.498  -3.510  1.00 74.70           C  
ATOM   1250  N   THR B 163      -8.075 -21.639  -6.153  1.00 76.24           N  
ATOM   1251  CA  THR B 163      -8.406 -21.773  -7.568  1.00 76.24           C  
ATOM   1252  C   THR B 163      -9.082 -23.113  -7.841  1.00 76.24           C  
ATOM   1253  O   THR B 163      -9.947 -23.211  -8.714  1.00 76.24           O  
ATOM   1254  CB  THR B 163      -7.151 -21.638  -8.450  1.00 76.24           C  
ATOM   1255  CG2 THR B 163      -7.525 -21.501  -9.922  1.00 76.24           C  
ATOM   1256  OG1 THR B 163      -6.412 -20.479  -8.046  1.00 76.24           O  
ATOM   1257  N   ALA B 164      -8.725 -24.115  -7.038  1.00 73.71           N  
ATOM   1258  CA  ALA B 164      -9.376 -25.415  -7.167  1.00 73.71           C  
ATOM   1259  C   ALA B 164     -10.873 -25.307  -6.891  1.00 73.71           C  
ATOM   1260  O   ALA B 164     -11.687 -25.907  -7.599  1.00 73.71           O  
ATOM   1261  CB  ALA B 164      -8.736 -26.428  -6.220  1.00 73.71           C  
ATOM   1262  N   LEU B 165     -11.176 -24.569  -5.955  1.00 70.49           N  
ATOM   1263  CA  LEU B 165     -12.581 -24.393  -5.604  1.00 70.49           C  
ATOM   1264  C   LEU B 165     -13.312 -23.593  -6.678  1.00 70.49           C  
ATOM   1265  O   LEU B 165     -14.416 -23.960  -7.085  1.00 70.49           O  
ATOM   1266  CB  LEU B 165     -12.712 -23.691  -4.250  1.00 70.49           C  
ATOM   1267  CG  LEU B 165     -12.504 -24.562  -3.011  1.00 70.49           C  
ATOM   1268  CD1 LEU B 165     -12.161 -23.696  -1.804  1.00 70.49           C  
ATOM   1269  CD2 LEU B 165     -13.745 -25.405  -2.736  1.00 70.49           C  
ATOM   1270  N   THR B 166     -12.644 -22.570  -7.100  1.00 71.47           N  
ATOM   1271  CA  THR B 166     -13.288 -21.726  -8.101  1.00 71.47           C  
ATOM   1272  C   THR B 166     -13.490 -22.491  -9.406  1.00 71.47           C  
ATOM   1273  O   THR B 166     -14.549 -22.396 -10.030  1.00 71.47           O  
ATOM   1274  CB  THR B 166     -12.465 -20.452  -8.372  1.00 71.47           C  
ATOM   1275  CG2 THR B 166     -12.807 -19.353  -7.371  1.00 71.47           C  
ATOM   1276  OG1 THR B 166     -11.069 -20.761  -8.266  1.00 71.47           O  
ATOM   1277  N   THR B 167     -12.460 -23.224  -9.640  1.00 75.10           N  
ATOM   1278  CA  THR B 167     -12.561 -24.023 -10.856  1.00 75.10           C  
ATOM   1279  C   THR B 167     -13.618 -25.112 -10.701  1.00 75.10           C  
ATOM   1280  O   THR B 167     -14.398 -25.364 -11.622  1.00 75.10           O  
ATOM   1281  CB  THR B 167     -11.208 -24.664 -11.218  1.00 75.10           C  
ATOM   1282  CG2 THR B 167     -11.249 -25.287 -12.609  1.00 75.10           C  
ATOM   1283  OG1 THR B 167     -10.186 -23.662 -11.185  1.00 75.10           O  
ATOM   1284  N   SER B 168     -13.663 -25.711  -9.534  1.00 72.62           N  
ATOM   1285  CA  SER B 168     -14.619 -26.785  -9.286  1.00 72.62           C  
ATOM   1286  C   SER B 168     -16.050 -26.257  -9.264  1.00 72.62           C  
ATOM   1287  O   SER B 168     -16.977 -26.945  -9.695  1.00 72.62           O  
ATOM   1288  CB  SER B 168     -14.306 -27.486  -7.963  1.00 72.62           C  
ATOM   1289  OG  SER B 168     -13.013 -28.065  -7.994  1.00 72.62           O  
ATOM   1290  N   VAL B 169     -16.180 -25.056  -8.906  1.00 67.85           N  
ATOM   1291  CA  VAL B 169     -17.515 -24.479  -8.797  1.00 67.85           C  
ATOM   1292  C   VAL B 169     -17.931 -23.882 -10.140  1.00 67.85           C  
ATOM   1293  O   VAL B 169     -19.072 -24.053 -10.576  1.00 67.85           O  
ATOM   1294  CB  VAL B 169     -17.579 -23.401  -7.692  1.00 67.85           C  
ATOM   1295  CG1 VAL B 169     -18.916 -22.662  -7.737  1.00 67.85           C  
ATOM   1296  CG2 VAL B 169     -17.359 -24.031  -6.319  1.00 67.85           C  
ATOM   1297  N   LEU B 170     -16.978 -23.259 -10.868  1.00 66.99           N  
ATOM   1298  CA  LEU B 170     -17.326 -22.509 -12.071  1.00 66.99           C  
ATOM   1299  C   LEU B 170     -17.203 -23.385 -13.312  1.00 66.99           C  
ATOM   1300  O   LEU B 170     -18.006 -23.268 -14.242  1.00 66.99           O  
ATOM   1301  CB  LEU B 170     -16.430 -21.276 -12.211  1.00 66.99           C  
ATOM   1302  CG  LEU B 170     -16.656 -20.154 -11.195  1.00 66.99           C  
ATOM   1303  CD1 LEU B 170     -15.450 -19.220 -11.161  1.00 66.99           C  
ATOM   1304  CD2 LEU B 170     -17.928 -19.381 -11.526  1.00 66.99           C  
ATOM   1305  N   LYS B 171     -16.136 -24.158 -13.265  1.00 71.93           N  
ATOM   1306  CA  LYS B 171     -15.848 -24.981 -14.436  1.00 71.93           C  
ATOM   1307  C   LYS B 171     -15.552 -26.423 -14.035  1.00 71.93           C  
ATOM   1308  O   LYS B 171     -14.438 -26.912 -14.234  1.00 71.93           O  
ATOM   1309  CB  LYS B 171     -14.672 -24.403 -15.223  1.00 71.93           C  
ATOM   1310  CG  LYS B 171     -14.989 -23.102 -15.944  1.00 71.93           C  
ATOM   1311  CD  LYS B 171     -13.970 -22.806 -17.037  1.00 71.93           C  
ATOM   1312  CE  LYS B 171     -14.321 -21.537 -17.802  1.00 71.93           C  
ATOM   1313  NZ  LYS B 171     -13.316 -21.233 -18.864  1.00 71.93           N  
ATOM   1314  N   ASN B 172     -16.529 -27.067 -13.476  1.00 72.26           N  
ATOM   1315  CA  ASN B 172     -16.397 -28.441 -13.003  1.00 72.26           C  
ATOM   1316  C   ASN B 172     -15.944 -29.376 -14.120  1.00 72.26           C  
ATOM   1317  O   ASN B 172     -15.360 -30.429 -13.855  1.00 72.26           O  
ATOM   1318  CB  ASN B 172     -17.715 -28.931 -12.401  1.00 72.26           C  
ATOM   1319  CG  ASN B 172     -17.837 -28.612 -10.924  1.00 72.26           C  
ATOM   1320  ND2 ASN B 172     -19.016 -28.851 -10.361  1.00 72.26           N  
ATOM   1321  OD1 ASN B 172     -16.880 -28.153 -10.294  1.00 72.26           O  
ATOM   1322  N   ASN B 173     -16.073 -28.920 -15.352  1.00 78.73           N  
ATOM   1323  CA  ASN B 173     -15.687 -29.760 -16.481  1.00 78.73           C  
ATOM   1324  C   ASN B 173     -14.171 -29.838 -16.628  1.00 78.73           C  
ATOM   1325  O   ASN B 173     -13.655 -30.714 -17.325  1.00 78.73           O  
ATOM   1326  CB  ASN B 173     -16.321 -29.244 -17.775  1.00 78.73           C  
ATOM   1327  CG  ASN B 173     -17.836 -29.301 -17.748  1.00 78.73           C  
ATOM   1328  ND2 ASN B 173     -18.475 -28.451 -18.540  1.00 78.73           N  
ATOM   1329  OD1 ASN B 173     -18.425 -30.104 -17.018  1.00 78.73           O  
ATOM   1330  N   LEU B 174     -13.495 -29.004 -16.005  1.00 84.50           N  
ATOM   1331  CA  LEU B 174     -12.041 -28.980 -16.116  1.00 84.50           C  
ATOM   1332  C   LEU B 174     -11.399 -29.851 -15.041  1.00 84.50           C  
ATOM   1333  O   LEU B 174     -10.214 -30.181 -15.128  1.00 84.50           O  
ATOM   1334  CB  LEU B 174     -11.517 -27.545 -16.006  1.00 84.50           C  
ATOM   1335  CG  LEU B 174     -11.722 -26.654 -17.233  1.00 84.50           C  
ATOM   1336  CD1 LEU B 174     -11.996 -25.217 -16.802  1.00 84.50           C  
ATOM   1337  CD2 LEU B 174     -10.507 -26.719 -18.151  1.00 84.50           C  
ATOM   1338  N   CYS B 175     -12.109 -30.183 -14.060  1.00 85.33           N  
ATOM   1339  CA  CYS B 175     -11.584 -31.011 -12.980  1.00 85.33           C  
ATOM   1340  C   CYS B 175     -11.826 -32.491 -13.259  1.00 85.33           C  
ATOM   1341  O   CYS B 175     -12.754 -32.845 -13.988  1.00 85.33           O  
ATOM   1342  CB  CYS B 175     -12.222 -30.624 -11.648  1.00 85.33           C  
ATOM   1343  SG  CYS B 175     -11.826 -28.944 -11.112  1.00 85.33           S  
ATOM   1344  N   PRO B 176     -10.911 -33.254 -12.743  1.00 80.66           N  
ATOM   1345  CA  PRO B 176     -11.071 -34.689 -12.989  1.00 80.66           C  
ATOM   1346  C   PRO B 176     -12.387 -35.238 -12.442  1.00 80.66           C  
ATOM   1347  O   PRO B 176     -12.954 -34.671 -11.504  1.00 80.66           O  
ATOM   1348  CB  PRO B 176      -9.877 -35.308 -12.258  1.00 80.66           C  
ATOM   1349  CG  PRO B 176      -9.117 -34.142 -11.711  1.00 80.66           C  
ATOM   1350  CD  PRO B 176      -9.892 -32.890 -12.004  1.00 80.66           C  
ATOM   1351  N   SER B 177     -12.855 -36.316 -13.069  1.00 68.61           N  
ATOM   1352  CA  SER B 177     -14.142 -36.956 -12.819  1.00 68.61           C  
ATOM   1353  C   SER B 177     -14.240 -37.460 -11.383  1.00 68.61           C  
ATOM   1354  O   SER B 177     -13.303 -38.076 -10.871  1.00 68.61           O  
ATOM   1355  CB  SER B 177     -14.364 -38.114 -13.792  1.00 68.61           C  
ATOM   1356  OG  SER B 177     -14.438 -37.643 -15.126  1.00 68.61           O  
ATOM   1357  N   GLY B 178     -15.303 -37.136 -10.659  1.00 63.04           N  
ATOM   1358  CA  GLY B 178     -15.710 -37.627  -9.353  1.00 63.04           C  
ATOM   1359  C   GLY B 178     -15.200 -36.771  -8.209  1.00 63.04           C  
ATOM   1360  O   GLY B 178     -15.316 -37.151  -7.042  1.00 63.04           O  
ATOM   1361  N   SER B 179     -14.389 -35.828  -8.591  1.00 63.66           N  
ATOM   1362  CA  SER B 179     -13.801 -35.108  -7.466  1.00 63.66           C  
ATOM   1363  C   SER B 179     -14.819 -34.182  -6.809  1.00 63.66           C  
ATOM   1364  O   SER B 179     -15.476 -33.392  -7.489  1.00 63.66           O  
ATOM   1365  CB  SER B 179     -12.585 -34.302  -7.921  1.00 63.66           C  
ATOM   1366  OG  SER B 179     -12.955 -33.340  -8.894  1.00 63.66           O  
ATOM   1367  N   ASN B 180     -15.329 -34.726  -5.728  1.00 64.55           N  
ATOM   1368  CA  ASN B 180     -16.157 -33.870  -4.886  1.00 64.55           C  
ATOM   1369  C   ASN B 180     -15.382 -32.651  -4.393  1.00 64.55           C  
ATOM   1370  O   ASN B 180     -14.154 -32.685  -4.306  1.00 64.55           O  
ATOM   1371  CB  ASN B 180     -16.715 -34.660  -3.700  1.00 64.55           C  
ATOM   1372  CG  ASN B 180     -17.799 -35.637  -4.107  1.00 64.55           C  
ATOM   1373  ND2 ASN B 180     -18.248 -36.454  -3.162  1.00 64.55           N  
ATOM   1374  OD1 ASN B 180     -18.230 -35.659  -5.263  1.00 64.55           O  
ATOM   1375  N   ILE B 181     -16.003 -31.503  -4.316  1.00 64.30           N  
ATOM   1376  CA  ILE B 181     -15.446 -30.216  -3.915  1.00 64.30           C  
ATOM   1377  C   ILE B 181     -14.583 -30.394  -2.668  1.00 64.30           C  
ATOM   1378  O   ILE B 181     -13.482 -29.844  -2.584  1.00 64.30           O  
ATOM   1379  CB  ILE B 181     -16.558 -29.175  -3.651  1.00 64.30           C  
ATOM   1380  CG1 ILE B 181     -17.365 -28.920  -4.931  1.00 64.30           C  
ATOM   1381  CG2 ILE B 181     -15.962 -27.872  -3.112  1.00 64.30           C  
ATOM   1382  CD1 ILE B 181     -18.646 -28.130  -4.707  1.00 64.30           C  
ATOM   1383  N   ILE B 182     -14.992 -31.239  -1.824  1.00 65.09           N  
ATOM   1384  CA  ILE B 182     -14.297 -31.418  -0.554  1.00 65.09           C  
ATOM   1385  C   ILE B 182     -13.025 -32.234  -0.772  1.00 65.09           C  
ATOM   1386  O   ILE B 182     -11.980 -31.933  -0.190  1.00 65.09           O  
ATOM   1387  CB  ILE B 182     -15.202 -32.106   0.493  1.00 65.09           C  
ATOM   1388  CG1 ILE B 182     -16.426 -31.234   0.797  1.00 65.09           C  
ATOM   1389  CG2 ILE B 182     -14.414 -32.409   1.771  1.00 65.09           C  
ATOM   1390  CD1 ILE B 182     -17.460 -31.908   1.687  1.00 65.09           C  
ATOM   1391  N   SER B 183     -13.164 -33.180  -1.591  1.00 69.85           N  
ATOM   1392  CA  SER B 183     -11.987 -34.002  -1.849  1.00 69.85           C  
ATOM   1393  C   SER B 183     -10.885 -33.193  -2.526  1.00 69.85           C  
ATOM   1394  O   SER B 183      -9.703 -33.362  -2.216  1.00 69.85           O  
ATOM   1395  CB  SER B 183     -12.354 -35.206  -2.718  1.00 69.85           C  
ATOM   1396  OG  SER B 183     -12.730 -34.790  -4.020  1.00 69.85           O  
ATOM   1397  N   ASN B 184     -11.346 -32.330  -3.419  1.00 67.68           N  
ATOM   1398  CA  ASN B 184     -10.368 -31.509  -4.127  1.00 67.68           C  
ATOM   1399  C   ASN B 184      -9.704 -30.499  -3.194  1.00 67.68           C  
ATOM   1400  O   ASN B 184      -8.580 -30.062  -3.446  1.00 67.68           O  
ATOM   1401  CB  ASN B 184     -11.025 -30.790  -5.306  1.00 67.68           C  
ATOM   1402  CG  ASN B 184     -11.210 -31.692  -6.511  1.00 67.68           C  
ATOM   1403  ND2 ASN B 184     -11.900 -31.191  -7.528  1.00 67.68           N  
ATOM   1404  OD1 ASN B 184     -10.738 -32.833  -6.526  1.00 67.68           O  
ATOM   1405  N   LEU B 185     -10.427 -30.166  -2.221  1.00 66.43           N  
ATOM   1406  CA  LEU B 185      -9.863 -29.245  -1.241  1.00 66.43           C  
ATOM   1407  C   LEU B 185      -8.738 -29.911  -0.454  1.00 66.43           C  
ATOM   1408  O   LEU B 185      -7.777 -29.249  -0.055  1.00 66.43           O  
ATOM   1409  CB  LEU B 185     -10.948 -28.751  -0.281  1.00 66.43           C  
ATOM   1410  CG  LEU B 185     -10.909 -27.265   0.080  1.00 66.43           C  
ATOM   1411  CD1 LEU B 185     -12.083 -26.533  -0.560  1.00 66.43           C  
ATOM   1412  CD2 LEU B 185     -10.920 -27.083   1.594  1.00 66.43           C  
ATOM   1413  N   PHE B 186      -8.875 -31.227  -0.375  1.00 68.74           N  
ATOM   1414  CA  PHE B 186      -7.902 -31.919   0.462  1.00 68.74           C  
ATOM   1415  C   PHE B 186      -6.844 -32.606  -0.392  1.00 68.74           C  
ATOM   1416  O   PHE B 186      -5.873 -33.153   0.134  1.00 68.74           O  
ATOM   1417  CB  PHE B 186      -8.599 -32.945   1.361  1.00 68.74           C  
ATOM   1418  CG  PHE B 186      -9.468 -32.330   2.425  1.00 68.74           C  
ATOM   1419  CD1 PHE B 186      -8.903 -31.744   3.551  1.00 68.74           C  
ATOM   1420  CD2 PHE B 186     -10.850 -32.337   2.298  1.00 68.74           C  
ATOM   1421  CE1 PHE B 186      -9.704 -31.174   4.537  1.00 68.74           C  
ATOM   1422  CE2 PHE B 186     -11.658 -31.769   3.280  1.00 68.74           C  
ATOM   1423  CZ  PHE B 186     -11.083 -31.190   4.399  1.00 68.74           C  
ATOM   1424  N   LYS B 187      -7.172 -32.505  -1.625  1.00 76.15           N  
ATOM   1425  CA  LYS B 187      -6.170 -33.044  -2.540  1.00 76.15           C  
ATOM   1426  C   LYS B 187      -5.111 -31.996  -2.874  1.00 76.15           C  
ATOM   1427  O   LYS B 187      -5.353 -30.796  -2.737  1.00 76.15           O  
ATOM   1428  CB  LYS B 187      -6.830 -33.549  -3.822  1.00 76.15           C  
ATOM   1429  CG  LYS B 187      -7.388 -34.961  -3.717  1.00 76.15           C  
ATOM   1430  CD  LYS B 187      -7.971 -35.432  -5.043  1.00 76.15           C  
ATOM   1431  CE  LYS B 187      -8.600 -36.813  -4.919  1.00 76.15           C  
ATOM   1432  NZ  LYS B 187      -9.253 -37.241  -6.193  1.00 76.15           N  
ATOM   1433  N   GLU B 188      -3.971 -32.432  -3.150  1.00 82.71           N  
ATOM   1434  CA  GLU B 188      -2.886 -31.549  -3.568  1.00 82.71           C  
ATOM   1435  C   GLU B 188      -3.238 -30.815  -4.858  1.00 82.71           C  
ATOM   1436  O   GLU B 188      -3.883 -31.380  -5.745  1.00 82.71           O  
ATOM   1437  CB  GLU B 188      -1.588 -32.340  -3.750  1.00 82.71           C  
ATOM   1438  CG  GLU B 188      -0.989 -32.847  -2.447  1.00 82.71           C  
ATOM   1439  CD  GLU B 188       0.267 -33.679  -2.648  1.00 82.71           C  
ATOM   1440  OE1 GLU B 188       0.919 -34.047  -1.645  1.00 82.71           O  
ATOM   1441  OE2 GLU B 188       0.603 -33.965  -3.819  1.00 82.71           O  
ATOM   1442  N   ASP B 189      -2.933 -29.539  -4.888  1.00 86.41           N  
ATOM   1443  CA  ASP B 189      -3.183 -28.751  -6.092  1.00 86.41           C  
ATOM   1444  C   ASP B 189      -2.144 -29.050  -7.170  1.00 86.41           C  
ATOM   1445  O   ASP B 189      -1.193 -29.797  -6.932  1.00 86.41           O  
ATOM   1446  CB  ASP B 189      -3.186 -27.256  -5.764  1.00 86.41           C  
ATOM   1447  CG  ASP B 189      -1.899 -26.790  -5.109  1.00 86.41           C  
ATOM   1448  OD1 ASP B 189      -0.828 -26.859  -5.751  1.00 86.41           O  
ATOM   1449  OD2 ASP B 189      -1.954 -26.354  -3.938  1.00 86.41           O  
ATOM   1450  N   CYS B 190      -2.329 -28.491  -8.257  1.00 90.04           N  
ATOM   1451  CA  CYS B 190      -1.496 -28.817  -9.410  1.00 90.04           C  
ATOM   1452  C   CYS B 190      -0.075 -28.299  -9.218  1.00 90.04           C  
ATOM   1453  O   CYS B 190       0.884 -28.926  -9.671  1.00 90.04           O  
ATOM   1454  CB  CYS B 190      -2.095 -28.228 -10.687  1.00 90.04           C  
ATOM   1455  SG  CYS B 190      -3.597 -29.067 -11.240  1.00 90.04           S  
ATOM   1456  N   HIS B 191       0.032 -27.162  -8.554  1.00 90.40           N  
ATOM   1457  CA  HIS B 191       1.368 -26.639  -8.291  1.00 90.40           C  
ATOM   1458  C   HIS B 191       2.166 -27.588  -7.404  1.00 90.40           C  
ATOM   1459  O   HIS B 191       3.338 -27.859  -7.675  1.00 90.40           O  
ATOM   1460  CB  HIS B 191       1.284 -25.257  -7.641  1.00 90.40           C  
ATOM   1461  CG  HIS B 191       1.099 -24.142  -8.621  1.00 90.40           C  
ATOM   1462  CD2 HIS B 191       0.635 -24.145  -9.893  1.00 90.40           C  
ATOM   1463  ND1 HIS B 191       1.414 -22.833  -8.327  1.00 90.40           N  
ATOM   1464  CE1 HIS B 191       1.149 -22.077  -9.379  1.00 90.40           C  
ATOM   1465  NE2 HIS B 191       0.675 -22.848 -10.342  1.00 90.40           N  
ATOM   1466  N   GLN B 192       1.568 -28.119  -6.413  1.00 88.36           N  
ATOM   1467  CA  GLN B 192       2.226 -29.071  -5.524  1.00 88.36           C  
ATOM   1468  C   GLN B 192       2.562 -30.367  -6.257  1.00 88.36           C  
ATOM   1469  O   GLN B 192       3.642 -30.930  -6.068  1.00 88.36           O  
ATOM   1470  CB  GLN B 192       1.347 -29.367  -4.308  1.00 88.36           C  
ATOM   1471  CG  GLN B 192       1.329 -28.249  -3.275  1.00 88.36           C  
ATOM   1472  CD  GLN B 192       0.362 -28.518  -2.138  1.00 88.36           C  
ATOM   1473  NE2 GLN B 192       0.409 -27.678  -1.108  1.00 88.36           N  
ATOM   1474  OE1 GLN B 192      -0.423 -29.471  -2.183  1.00 88.36           O  
ATOM   1475  N   LYS B 193       1.640 -30.777  -7.047  1.00 90.41           N  
ATOM   1476  CA  LYS B 193       1.855 -32.005  -7.807  1.00 90.41           C  
ATOM   1477  C   LYS B 193       3.012 -31.847  -8.790  1.00 90.41           C  
ATOM   1478  O   LYS B 193       3.795 -32.778  -8.989  1.00 90.41           O  
ATOM   1479  CB  LYS B 193       0.582 -32.403  -8.556  1.00 90.41           C  
ATOM   1480  CG  LYS B 193      -0.533 -32.913  -7.655  1.00 90.41           C  
ATOM   1481  CD  LYS B 193      -0.253 -34.329  -7.169  1.00 90.41           C  
ATOM   1482  CE  LYS B 193      -1.432 -34.898  -6.391  1.00 90.41           C  
ATOM   1483  NZ  LYS B 193      -1.203 -36.319  -5.994  1.00 90.41           N  
ATOM   1484  N   ILE B 194       3.093 -30.662  -9.367  1.00 91.79           N  
ATOM   1485  CA  ILE B 194       4.176 -30.380 -10.305  1.00 91.79           C  
ATOM   1486  C   ILE B 194       5.508 -30.349  -9.560  1.00 91.79           C  
ATOM   1487  O   ILE B 194       6.495 -30.932 -10.016  1.00 91.79           O  
ATOM   1488  CB  ILE B 194       3.946 -29.046 -11.048  1.00 91.79           C  
ATOM   1489  CG1 ILE B 194       2.764 -29.169 -12.016  1.00 91.79           C  
ATOM   1490  CG2 ILE B 194       5.216 -28.614 -11.788  1.00 91.79           C  
ATOM   1491  CD1 ILE B 194       2.320 -27.847 -12.625  1.00 91.79           C  
ATOM   1492  N   ASP B 195       5.520 -29.763  -8.459  1.00 91.64           N  
ATOM   1493  CA  ASP B 195       6.731 -29.736  -7.644  1.00 91.64           C  
ATOM   1494  C   ASP B 195       7.129 -31.144  -7.206  1.00 91.64           C  
ATOM   1495  O   ASP B 195       8.310 -31.496  -7.228  1.00 91.64           O  
ATOM   1496  CB  ASP B 195       6.534 -28.840  -6.419  1.00 91.64           C  
ATOM   1497  CG  ASP B 195       6.624 -27.360  -6.747  1.00 91.64           C  
ATOM   1498  OD1 ASP B 195       7.216 -27.000  -7.788  1.00 91.64           O  
ATOM   1499  OD2 ASP B 195       6.099 -26.546  -5.957  1.00 91.64           O  
ATOM   1500  N   ASP B 196       6.158 -31.907  -6.810  1.00 91.13           N  
ATOM   1501  CA  ASP B 196       6.431 -33.275  -6.382  1.00 91.13           C  
ATOM   1502  C   ASP B 196       6.985 -34.111  -7.534  1.00 91.13           C  
ATOM   1503  O   ASP B 196       7.864 -34.953  -7.331  1.00 91.13           O  
ATOM   1504  CB  ASP B 196       5.165 -33.926  -5.822  1.00 91.13           C  
ATOM   1505  CG  ASP B 196       5.432 -35.259  -5.147  1.00 91.13           C  
ATOM   1506  OD1 ASP B 196       6.408 -35.368  -4.374  1.00 91.13           O  
ATOM   1507  OD2 ASP B 196       4.661 -36.212  -5.394  1.00 91.13           O  
ATOM   1508  N   LEU B 197       6.517 -33.878  -8.675  1.00 90.33           N  
ATOM   1509  CA  LEU B 197       6.975 -34.606  -9.854  1.00 90.33           C  
ATOM   1510  C   LEU B 197       8.456 -34.348 -10.110  1.00 90.33           C  
ATOM   1511  O   LEU B 197       9.197 -35.268 -10.468  1.00 90.33           O  
ATOM   1512  CB  LEU B 197       6.156 -34.204 -11.083  1.00 90.33           C  
ATOM   1513  CG  LEU B 197       6.410 -35.007 -12.360  1.00 90.33           C  
ATOM   1514  CD1 LEU B 197       5.825 -36.410 -12.229  1.00 90.33           C  
ATOM   1515  CD2 LEU B 197       5.822 -34.288 -13.571  1.00 90.33           C  
ATOM   1516  N   PHE B 198       8.945 -33.113  -9.834  1.00 90.64           N  
ATOM   1517  CA  PHE B 198      10.306 -32.728 -10.187  1.00 90.64           C  
ATOM   1518  C   PHE B 198      11.213 -32.761  -8.963  1.00 90.64           C  
ATOM   1519  O   PHE B 198      12.421 -32.544  -9.073  1.00 90.64           O  
ATOM   1520  CB  PHE B 198      10.324 -31.331 -10.817  1.00 90.64           C  
ATOM   1521  CG  PHE B 198       9.841 -31.301 -12.242  1.00 90.64           C  
ATOM   1522  CD1 PHE B 198      10.678 -31.686 -13.282  1.00 90.64           C  
ATOM   1523  CD2 PHE B 198       8.550 -30.888 -12.541  1.00 90.64           C  
ATOM   1524  CE1 PHE B 198      10.233 -31.660 -14.602  1.00 90.64           C  
ATOM   1525  CE2 PHE B 198       8.098 -30.859 -13.857  1.00 90.64           C  
ATOM   1526  CZ  PHE B 198       8.941 -31.244 -14.886  1.00 90.64           C  
ATOM   1527  N   SER B 199      10.632 -32.972  -7.778  1.00 87.52           N  
ATOM   1528  CA  SER B 199      11.458 -33.087  -6.582  1.00 87.52           C  
ATOM   1529  C   SER B 199      11.391 -34.495  -5.996  1.00 87.52           C  
ATOM   1530  O   SER B 199      12.392 -35.215  -5.981  1.00 87.52           O  
ATOM   1531  CB  SER B 199      11.022 -32.067  -5.529  1.00 87.52           C  
ATOM   1532  OG  SER B 199       9.665 -32.264  -5.169  1.00 87.52           O  
ATOM   1533  N   GLY B 200      10.185 -35.042  -5.686  1.00 85.91           N  
ATOM   1534  CA  GLY B 200      10.017 -36.343  -5.059  1.00 85.91           C  
ATOM   1535  C   GLY B 200       9.916 -37.479  -6.060  1.00 85.91           C  
ATOM   1536  O   GLY B 200      10.304 -38.611  -5.764  1.00 85.91           O  
ATOM   1537  N   LYS B 201       9.382 -37.248  -7.190  1.00 88.76           N  
ATOM   1538  CA  LYS B 201       9.149 -38.298  -8.177  1.00 88.76           C  
ATOM   1539  C   LYS B 201      10.052 -38.118  -9.393  1.00 88.76           C  
ATOM   1540  O   LYS B 201       9.716 -38.562 -10.493  1.00 88.76           O  
ATOM   1541  CB  LYS B 201       7.682 -38.312  -8.610  1.00 88.76           C  
ATOM   1542  CG  LYS B 201       6.711 -38.675  -7.496  1.00 88.76           C  
ATOM   1543  CD  LYS B 201       5.280 -38.770  -8.011  1.00 88.76           C  
ATOM   1544  CE  LYS B 201       4.307 -39.130  -6.897  1.00 88.76           C  
ATOM   1545  NZ  LYS B 201       2.898 -39.187  -7.389  1.00 88.76           N  
ATOM   1546  N   LEU B 202      11.190 -37.529  -9.234  1.00 88.79           N  
ATOM   1547  CA  LEU B 202      12.143 -37.279 -10.311  1.00 88.79           C  
ATOM   1548  C   LEU B 202      12.650 -38.590 -10.903  1.00 88.79           C  
ATOM   1549  O   LEU B 202      13.017 -38.645 -12.079  1.00 88.79           O  
ATOM   1550  CB  LEU B 202      13.322 -36.445  -9.802  1.00 88.79           C  
ATOM   1551  CG  LEU B 202      14.240 -35.848 -10.869  1.00 88.79           C  
ATOM   1552  CD1 LEU B 202      13.485 -34.817 -11.702  1.00 88.79           C  
ATOM   1553  CD2 LEU B 202      15.473 -35.224 -10.226  1.00 88.79           C  
ATOM   1554  N   TYR B 203      12.588 -39.637 -10.120  1.00 89.52           N  
ATOM   1555  CA  TYR B 203      13.046 -40.941 -10.588  1.00 89.52           C  
ATOM   1556  C   TYR B 203      12.181 -41.441 -11.739  1.00 89.52           C  
ATOM   1557  O   TYR B 203      12.680 -42.091 -12.660  1.00 89.52           O  
ATOM   1558  CB  TYR B 203      13.031 -41.959  -9.443  1.00 89.52           C  
ATOM   1559  CG  TYR B 203      11.651 -42.458  -9.093  1.00 89.52           C  
ATOM   1560  CD1 TYR B 203      10.907 -41.856  -8.080  1.00 89.52           C  
ATOM   1561  CD2 TYR B 203      11.086 -43.532  -9.773  1.00 89.52           C  
ATOM   1562  CE1 TYR B 203       9.635 -42.314  -7.752  1.00 89.52           C  
ATOM   1563  CE2 TYR B 203       9.816 -43.998  -9.453  1.00 89.52           C  
ATOM   1564  CZ  TYR B 203       9.099 -43.384  -8.443  1.00 89.52           C  
ATOM   1565  OH  TYR B 203       7.840 -43.841  -8.122  1.00 89.52           O  
ATOM   1566  N   LEU B 204      10.984 -41.102 -11.737  1.00 89.51           N  
ATOM   1567  CA  LEU B 204      10.107 -41.511 -12.828  1.00 89.51           C  
ATOM   1568  C   LEU B 204      10.548 -40.883 -14.146  1.00 89.51           C  
ATOM   1569  O   LEU B 204      10.589 -41.559 -15.177  1.00 89.51           O  
ATOM   1570  CB  LEU B 204       8.657 -41.123 -12.524  1.00 89.51           C  
ATOM   1571  CG  LEU B 204       7.995 -41.840 -11.346  1.00 89.51           C  
ATOM   1572  CD1 LEU B 204       6.597 -41.281 -11.103  1.00 89.51           C  
ATOM   1573  CD2 LEU B 204       7.939 -43.343 -11.599  1.00 89.51           C  
ATOM   1574  N   ILE B 205      10.920 -39.648 -14.089  1.00 88.75           N  
ATOM   1575  CA  ILE B 205      11.418 -38.948 -15.269  1.00 88.75           C  
ATOM   1576  C   ILE B 205      12.764 -39.537 -15.687  1.00 88.75           C  
ATOM   1577  O   ILE B 205      13.026 -39.716 -16.879  1.00 88.75           O  
ATOM   1578  CB  ILE B 205      11.553 -37.431 -15.012  1.00 88.75           C  
ATOM   1579  CG1 ILE B 205      10.186 -36.822 -14.677  1.00 88.75           C  
ATOM   1580  CG2 ILE B 205      12.183 -36.732 -16.220  1.00 88.75           C  
ATOM   1581  CD1 ILE B 205      10.246 -35.362 -14.250  1.00 88.75           C  
ATOM   1582  N   GLY B 206      13.528 -39.846 -14.680  1.00 89.03           N  
ATOM   1583  CA  GLY B 206      14.802 -40.487 -14.961  1.00 89.03           C  
ATOM   1584  C   GLY B 206      14.654 -41.839 -15.634  1.00 89.03           C  
ATOM   1585  O   GLY B 206      15.355 -42.136 -16.603  1.00 89.03           O  
ATOM   1586  N   ILE B 207      13.693 -42.634 -15.169  1.00 91.40           N  
ATOM   1587  CA  ILE B 207      13.445 -43.948 -15.751  1.00 91.40           C  
ATOM   1588  C   ILE B 207      12.982 -43.792 -17.198  1.00 91.40           C  
ATOM   1589  O   ILE B 207      13.467 -44.492 -18.092  1.00 91.40           O  
ATOM   1590  CB  ILE B 207      12.399 -44.740 -14.936  1.00 91.40           C  
ATOM   1591  CG1 ILE B 207      12.988 -45.171 -13.588  1.00 91.40           C  
ATOM   1592  CG2 ILE B 207      11.900 -45.952 -15.729  1.00 91.40           C  
ATOM   1593  CD1 ILE B 207      11.972 -45.790 -12.638  1.00 91.40           C  
ATOM   1594  N   ALA B 208      12.128 -42.883 -17.426  1.00 89.98           N  
ATOM   1595  CA  ALA B 208      11.648 -42.642 -18.785  1.00 89.98           C  
ATOM   1596  C   ALA B 208      12.787 -42.199 -19.699  1.00 89.98           C  
ATOM   1597  O   ALA B 208      12.886 -42.652 -20.841  1.00 89.98           O  
ATOM   1598  CB  ALA B 208      10.537 -41.596 -18.779  1.00 89.98           C  
ATOM   1599  N   ALA B 209      13.633 -41.341 -19.181  1.00 89.52           N  
ATOM   1600  CA  ALA B 209      14.774 -40.858 -19.955  1.00 89.52           C  
ATOM   1601  C   ALA B 209      15.730 -41.998 -20.293  1.00 89.52           C  
ATOM   1602  O   ALA B 209      16.225 -42.088 -21.419  1.00 89.52           O  
ATOM   1603  CB  ALA B 209      15.510 -39.761 -19.187  1.00 89.52           C  
ATOM   1604  N   ILE B 210      15.955 -42.878 -19.397  1.00 91.22           N  
ATOM   1605  CA  ILE B 210      16.856 -44.009 -19.602  1.00 91.22           C  
ATOM   1606  C   ILE B 210      16.249 -44.972 -20.619  1.00 91.22           C  
ATOM   1607  O   ILE B 210      16.951 -45.486 -21.493  1.00 91.22           O  
ATOM   1608  CB  ILE B 210      17.152 -44.744 -18.276  1.00 91.22           C  
ATOM   1609  CG1 ILE B 210      18.037 -43.878 -17.371  1.00 91.22           C  
ATOM   1610  CG2 ILE B 210      17.807 -46.102 -18.547  1.00 91.22           C  
ATOM   1611  CD1 ILE B 210      18.227 -44.442 -15.970  1.00 91.22           C  
ATOM   1612  N   VAL B 211      14.941 -45.218 -20.545  1.00 91.46           N  
ATOM   1613  CA  VAL B 211      14.264 -46.094 -21.496  1.00 91.46           C  
ATOM   1614  C   VAL B 211      14.424 -45.543 -22.911  1.00 91.46           C  
ATOM   1615  O   VAL B 211      14.781 -46.279 -23.834  1.00 91.46           O  
ATOM   1616  CB  VAL B 211      12.766 -46.255 -21.153  1.00 91.46           C  
ATOM   1617  CG1 VAL B 211      12.014 -46.907 -22.312  1.00 91.46           C  
ATOM   1618  CG2 VAL B 211      12.598 -47.073 -19.874  1.00 91.46           C  
ATOM   1619  N   VAL B 212      14.256 -44.247 -23.028  1.00 88.91           N  
ATOM   1620  CA  VAL B 212      14.402 -43.615 -24.334  1.00 88.91           C  
ATOM   1621  C   VAL B 212      15.848 -43.739 -24.809  1.00 88.91           C  
ATOM   1622  O   VAL B 212      16.101 -44.026 -25.982  1.00 88.91           O  
ATOM   1623  CB  VAL B 212      13.978 -42.130 -24.297  1.00 88.91           C  
ATOM   1624  CG1 VAL B 212      14.384 -41.420 -25.587  1.00 88.91           C  
ATOM   1625  CG2 VAL B 212      12.472 -42.012 -24.070  1.00 88.91           C  
ATOM   1626  N   ALA B 213      16.759 -43.631 -23.906  1.00 89.80           N  
ATOM   1627  CA  ALA B 213      18.176 -43.740 -24.244  1.00 89.80           C  
ATOM   1628  C   ALA B 213      18.524 -45.154 -24.701  1.00 89.80           C  
ATOM   1629  O   ALA B 213      19.254 -45.336 -25.677  1.00 89.80           O  
ATOM   1630  CB  ALA B 213      19.039 -43.343 -23.050  1.00 89.80           C  
ATOM   1631  N   VAL B 214      17.997 -46.150 -24.055  1.00 90.87           N  
ATOM   1632  CA  VAL B 214      18.265 -47.545 -24.390  1.00 90.87           C  
ATOM   1633  C   VAL B 214      17.684 -47.867 -25.764  1.00 90.87           C  
ATOM   1634  O   VAL B 214      18.329 -48.533 -26.578  1.00 90.87           O  
ATOM   1635  CB  VAL B 214      17.687 -48.506 -23.328  1.00 90.87           C  
ATOM   1636  CG1 VAL B 214      17.731 -49.950 -23.823  1.00 90.87           C  
ATOM   1637  CG2 VAL B 214      18.448 -48.366 -22.010  1.00 90.87           C  
ATOM   1638  N   ILE B 215      16.509 -47.356 -26.053  1.00 86.94           N  
ATOM   1639  CA  ILE B 215      15.886 -47.574 -27.354  1.00 86.94           C  
ATOM   1640  C   ILE B 215      16.727 -46.916 -28.446  1.00 86.94           C  
ATOM   1641  O   ILE B 215      16.909 -47.485 -29.525  1.00 86.94           O  
ATOM   1642  CB  ILE B 215      14.441 -47.027 -27.387  1.00 86.94           C  
ATOM   1643  CG1 ILE B 215      13.544 -47.831 -26.439  1.00 86.94           C  
ATOM   1644  CG2 ILE B 215      13.888 -47.051 -28.815  1.00 86.94           C  
ATOM   1645  CD1 ILE B 215      12.172 -47.212 -26.212  1.00 86.94           C  
ATOM   1646  N   MET B 216      17.272 -45.780 -28.103  1.00 88.10           N  
ATOM   1647  CA  MET B 216      18.100 -45.074 -29.076  1.00 88.10           C  
ATOM   1648  C   MET B 216      19.386 -45.844 -29.356  1.00 88.10           C  
ATOM   1649  O   MET B 216      19.808 -45.958 -30.508  1.00 88.10           O  
ATOM   1650  CB  MET B 216      18.430 -43.665 -28.580  1.00 88.10           C  
ATOM   1651  CG  MET B 216      17.274 -42.686 -28.701  1.00 88.10           C  
ATOM   1652  SD  MET B 216      17.732 -40.989 -28.174  1.00 88.10           S  
ATOM   1653  CE  MET B 216      16.405 -40.038 -28.967  1.00 88.10           C  
ATOM   1654  N   ILE B 217      19.989 -46.380 -28.370  1.00 89.09           N  
ATOM   1655  CA  ILE B 217      21.221 -47.148 -28.521  1.00 89.09           C  
ATOM   1656  C   ILE B 217      20.943 -48.418 -29.323  1.00 89.09           C  
ATOM   1657  O   ILE B 217      21.718 -48.781 -30.210  1.00 89.09           O  
ATOM   1658  CB  ILE B 217      21.835 -47.505 -27.150  1.00 89.09           C  
ATOM   1659  CG1 ILE B 217      22.335 -46.239 -26.442  1.00 89.09           C  
ATOM   1660  CG2 ILE B 217      22.967 -48.524 -27.314  1.00 89.09           C  
ATOM   1661  CD1 ILE B 217      22.779 -46.468 -25.004  1.00 89.09           C  
ATOM   1662  N   PHE B 218      19.867 -49.002 -28.990  1.00 88.36           N  
ATOM   1663  CA  PHE B 218      19.485 -50.205 -29.720  1.00 88.36           C  
ATOM   1664  C   PHE B 218      19.294 -49.902 -31.201  1.00 88.36           C  
ATOM   1665  O   PHE B 218      19.765 -50.651 -32.059  1.00 88.36           O  
ATOM   1666  CB  PHE B 218      18.202 -50.804 -29.137  1.00 88.36           C  
ATOM   1667  CG  PHE B 218      17.900 -52.193 -29.632  1.00 88.36           C  
ATOM   1668  CD1 PHE B 218      16.930 -52.405 -30.604  1.00 88.36           C  
ATOM   1669  CD2 PHE B 218      18.588 -53.287 -29.124  1.00 88.36           C  
ATOM   1670  CE1 PHE B 218      16.650 -53.690 -31.064  1.00 88.36           C  
ATOM   1671  CE2 PHE B 218      18.314 -54.574 -29.579  1.00 88.36           C  
ATOM   1672  CZ  PHE B 218      17.344 -54.773 -30.547  1.00 88.36           C  
ATOM   1673  N   GLU B 219      18.651 -48.801 -31.481  1.00 85.04           N  
ATOM   1674  CA  GLU B 219      18.436 -48.405 -32.870  1.00 85.04           C  
ATOM   1675  C   GLU B 219      19.758 -48.078 -33.560  1.00 85.04           C  
ATOM   1676  O   GLU B 219      19.936 -48.374 -34.743  1.00 85.04           O  
ATOM   1677  CB  GLU B 219      17.491 -47.205 -32.948  1.00 85.04           C  
ATOM   1678  CG  GLU B 219      16.038 -47.546 -32.649  1.00 85.04           C  
ATOM   1679  CD  GLU B 219      15.109 -46.346 -32.743  1.00 85.04           C  
ATOM   1680  OE1 GLU B 219      13.879 -46.539 -32.876  1.00 85.04           O  
ATOM   1681  OE2 GLU B 219      15.614 -45.203 -32.685  1.00 85.04           O  
ATOM   1682  N   MET B 220      20.677 -47.500 -32.822  1.00 86.21           N  
ATOM   1683  CA  MET B 220      21.994 -47.198 -33.374  1.00 86.21           C  
ATOM   1684  C   MET B 220      22.745 -48.478 -33.726  1.00 86.21           C  
ATOM   1685  O   MET B 220      23.333 -48.581 -34.803  1.00 86.21           O  
ATOM   1686  CB  MET B 220      22.814 -46.365 -32.385  1.00 86.21           C  
ATOM   1687  CG  MET B 220      22.394 -44.906 -32.317  1.00 86.21           C  
ATOM   1688  SD  MET B 220      23.506 -43.904 -31.255  1.00 86.21           S  
ATOM   1689  CE  MET B 220      23.100 -44.594 -29.626  1.00 86.21           C  
ATOM   1690  N   ILE B 221      22.603 -49.464 -32.904  1.00 86.06           N  
ATOM   1691  CA  ILE B 221      23.293 -50.731 -33.117  1.00 86.06           C  
ATOM   1692  C   ILE B 221      22.690 -51.451 -34.321  1.00 86.06           C  
ATOM   1693  O   ILE B 221      23.417 -51.912 -35.205  1.00 86.06           O  
ATOM   1694  CB  ILE B 221      23.219 -51.633 -31.863  1.00 86.06           C  
ATOM   1695  CG1 ILE B 221      24.019 -51.012 -30.712  1.00 86.06           C  
ATOM   1696  CG2 ILE B 221      23.721 -53.044 -32.181  1.00 86.06           C  
ATOM   1697  CD1 ILE B 221      23.852 -51.734 -29.383  1.00 86.06           C  
ATOM   1698  N   LEU B 222      21.384 -51.441 -34.374  1.00 83.59           N  
ATOM   1699  CA  LEU B 222      20.720 -52.135 -35.473  1.00 83.59           C  
ATOM   1700  C   LEU B 222      21.001 -51.441 -36.801  1.00 83.59           C  
ATOM   1701  O   LEU B 222      21.180 -52.103 -37.827  1.00 83.59           O  
ATOM   1702  CB  LEU B 222      19.211 -52.205 -35.229  1.00 83.59           C  
ATOM   1703  CG  LEU B 222      18.747 -53.143 -34.113  1.00 83.59           C  
ATOM   1704  CD1 LEU B 222      17.229 -53.088 -33.973  1.00 83.59           C  
ATOM   1705  CD2 LEU B 222      19.213 -54.569 -34.384  1.00 83.59           C  
ATOM   1706  N   SER B 223      21.004 -50.110 -36.756  1.00 82.57           N  
ATOM   1707  CA  SER B 223      21.292 -49.360 -37.974  1.00 82.57           C  
ATOM   1708  C   SER B 223      22.719 -49.606 -38.450  1.00 82.57           C  
ATOM   1709  O   SER B 223      22.965 -49.740 -39.652  1.00 82.57           O  
ATOM   1710  CB  SER B 223      21.074 -47.863 -37.746  1.00 82.57           C  
ATOM   1711  OG  SER B 223      19.699 -47.580 -37.550  1.00 82.57           O  
ATOM   1712  N   MET B 224      23.647 -49.765 -37.596  1.00 82.48           N  
ATOM   1713  CA  MET B 224      25.039 -50.023 -37.955  1.00 82.48           C  
ATOM   1714  C   MET B 224      25.212 -51.447 -38.472  1.00 82.48           C  
ATOM   1715  O   MET B 224      25.936 -51.676 -39.444  1.00 82.48           O  
ATOM   1716  CB  MET B 224      25.959 -49.786 -36.756  1.00 82.48           C  
ATOM   1717  CG  MET B 224      27.376 -49.390 -37.138  1.00 82.48           C  
ATOM   1718  SD  MET B 224      28.417 -49.008 -35.676  1.00 82.48           S  
ATOM   1719  CE  MET B 224      30.017 -48.734 -36.487  1.00 82.48           C  
ATOM   1720  N   VAL B 225      24.552 -52.409 -37.881  1.00 82.06           N  
ATOM   1721  CA  VAL B 225      24.631 -53.800 -38.317  1.00 82.06           C  
ATOM   1722  C   VAL B 225      24.044 -53.935 -39.720  1.00 82.06           C  
ATOM   1723  O   VAL B 225      24.596 -54.645 -40.565  1.00 82.06           O  
ATOM   1724  CB  VAL B 225      23.897 -54.745 -37.338  1.00 82.06           C  
ATOM   1725  CG1 VAL B 225      23.789 -56.150 -37.925  1.00 82.06           C  
ATOM   1726  CG2 VAL B 225      24.616 -54.778 -35.991  1.00 82.06           C  
ATOM   1727  N   LEU B 226      23.001 -53.225 -39.916  1.00 80.08           N  
ATOM   1728  CA  LEU B 226      22.379 -53.264 -41.235  1.00 80.08           C  
ATOM   1729  C   LEU B 226      23.267 -52.588 -42.275  1.00 80.08           C  
ATOM   1730  O   LEU B 226      23.407 -53.085 -43.396  1.00 80.08           O  
ATOM   1731  CB  LEU B 226      21.008 -52.585 -41.201  1.00 80.08           C  
ATOM   1732  CG  LEU B 226      20.198 -52.625 -42.497  1.00 80.08           C  
ATOM   1733  CD1 LEU B 226      19.864 -54.066 -42.870  1.00 80.08           C  
ATOM   1734  CD2 LEU B 226      18.926 -51.795 -42.360  1.00 80.08           C  
ATOM   1735  N   CYS B 227      23.809 -51.510 -41.878  1.00 78.91           N  
ATOM   1736  CA  CYS B 227      24.705 -50.795 -42.781  1.00 78.91           C  
ATOM   1737  C   CYS B 227      25.899 -51.661 -43.164  1.00 78.91           C  
ATOM   1738  O   CYS B 227      26.270 -51.731 -44.337  1.00 78.91           O  
ATOM   1739  CB  CYS B 227      25.191 -49.497 -42.137  1.00 78.91           C  
ATOM   1740  SG  CYS B 227      26.029 -48.383 -43.285  1.00 78.91           S  
ATOM   1741  N   CYS B 228      26.429 -52.367 -42.239  1.00 77.08           N  
ATOM   1742  CA  CYS B 228      27.577 -53.232 -42.488  1.00 77.08           C  
ATOM   1743  C   CYS B 228      27.171 -54.455 -43.301  1.00 77.08           C  
ATOM   1744  O   CYS B 228      27.929 -54.913 -44.159  1.00 77.08           O  
ATOM   1745  CB  CYS B 228      28.210 -53.672 -41.169  1.00 77.08           C  
ATOM   1746  SG  CYS B 228      29.049 -52.340 -40.283  1.00 77.08           S  
ATOM   1747  N   GLY B 229      26.029 -54.898 -42.999  1.00 76.74           N  
ATOM   1748  CA  GLY B 229      25.534 -56.030 -43.767  1.00 76.74           C  
ATOM   1749  C   GLY B 229      25.317 -55.707 -45.233  1.00 76.74           C  
ATOM   1750  O   GLY B 229      25.645 -56.512 -46.107  1.00 76.74           O  
ATOM   1751  N   ILE B 230      24.839 -54.557 -45.505  1.00 76.13           N  
ATOM   1752  CA  ILE B 230      24.608 -54.119 -46.877  1.00 76.13           C  
ATOM   1753  C   ILE B 230      25.945 -53.884 -47.576  1.00 76.13           C  
ATOM   1754  O   ILE B 230      26.112 -54.241 -48.744  1.00 76.13           O  
ATOM   1755  CB  ILE B 230      23.747 -52.836 -46.923  1.00 76.13           C  
ATOM   1756  CG1 ILE B 230      22.347 -53.112 -46.363  1.00 76.13           C  
ATOM   1757  CG2 ILE B 230      23.666 -52.292 -48.353  1.00 76.13           C  
ATOM   1758  CD1 ILE B 230      21.532 -51.856 -46.088  1.00 76.13           C  
ATOM   1759  N   ARG B 231      26.862 -53.327 -46.853  1.00 73.63           N  
ATOM   1760  CA  ARG B 231      28.173 -53.057 -47.434  1.00 73.63           C  
ATOM   1761  C   ARG B 231      28.890 -54.353 -47.796  1.00 73.63           C  
ATOM   1762  O   ARG B 231      29.524 -54.444 -48.849  1.00 73.63           O  
ATOM   1763  CB  ARG B 231      29.030 -52.237 -46.467  1.00 73.63           C  
ATOM   1764  CG  ARG B 231      30.302 -51.683 -47.089  1.00 73.63           C  
ATOM   1765  CD  ARG B 231      31.078 -50.814 -46.109  1.00 73.63           C  
ATOM   1766  NE  ARG B 231      32.454 -51.275 -45.953  1.00 73.63           N  
ATOM   1767  CZ  ARG B 231      33.328 -50.774 -45.084  1.00 73.63           C  
ATOM   1768  NH1 ARG B 231      32.983 -49.780 -44.273  1.00 73.63           N  
ATOM   1769  NH2 ARG B 231      34.555 -51.269 -45.025  1.00 73.63           N  
ATOM   1770  N   ASN B 232      28.722 -55.278 -46.879  1.00 72.01           N  
ATOM   1771  CA  ASN B 232      29.394 -56.553 -47.113  1.00 72.01           C  
ATOM   1772  C   ASN B 232      28.729 -57.339 -48.239  1.00 72.01           C  
ATOM   1773  O   ASN B 232      29.384 -58.125 -48.924  1.00 72.01           O  
ATOM   1774  CB  ASN B 232      29.426 -57.386 -45.830  1.00 72.01           C  
ATOM   1775  CG  ASN B 232      30.638 -57.085 -44.969  1.00 72.01           C  
ATOM   1776  ND2 ASN B 232      30.651 -57.624 -43.756  1.00 72.01           N  
ATOM   1777  OD1 ASN B 232      31.553 -56.373 -45.391  1.00 72.01           O  
ATOM   1778  N   SER B 233      27.459 -57.162 -48.304  1.00 64.85           N  
ATOM   1779  CA  SER B 233      26.785 -57.878 -49.382  1.00 64.85           C  
ATOM   1780  C   SER B 233      27.090 -57.250 -50.738  1.00 64.85           C  
ATOM   1781  O   SER B 233      26.992 -57.914 -51.772  1.00 64.85           O  
ATOM   1782  CB  SER B 233      25.273 -57.899 -49.150  1.00 64.85           C  
ATOM   1783  OG  SER B 233      24.736 -56.588 -49.217  1.00 64.85           O  
ATOM   1784  N   SER B 234      27.264 -55.921 -50.703  1.00 57.45           N  
ATOM   1785  CA  SER B 234      27.572 -55.291 -51.983  1.00 57.45           C  
ATOM   1786  C   SER B 234      28.983 -55.639 -52.444  1.00 57.45           C  
ATOM   1787  O   SER B 234      29.294 -55.545 -53.634  1.00 57.45           O  
ATOM   1788  CB  SER B 234      27.418 -53.773 -51.884  1.00 57.45           C  
ATOM   1789  OG  SER B 234      28.672 -53.154 -51.656  1.00 57.45           O  
ATOM   1790  N   VAL B 235      29.880 -55.860 -51.540  1.00 52.40           N  
ATOM   1791  CA  VAL B 235      31.240 -56.176 -51.961  1.00 52.40           C  
ATOM   1792  C   VAL B 235      31.301 -57.611 -52.477  1.00 52.40           C  
ATOM   1793  O   VAL B 235      32.066 -57.916 -53.395  1.00 52.40           O  
ATOM   1794  CB  VAL B 235      32.251 -55.979 -50.810  1.00 52.40           C  
ATOM   1795  CG1 VAL B 235      33.657 -56.383 -51.250  1.00 52.40           C  
ATOM   1796  CG2 VAL B 235      32.234 -54.529 -50.328  1.00 52.40           C  
ATOM   1797  N   TYR B 236      30.498 -58.530 -51.938  1.00 39.93           N  
ATOM   1798  CA  TYR B 236      30.593 -59.844 -52.564  1.00 39.93           C  
ATOM   1799  C   TYR B 236      29.629 -59.961 -53.738  1.00 39.93           C  
ATOM   1800  O   TYR B 236      28.537 -59.387 -53.712  1.00 39.93           O  
ATOM   1801  CB  TYR B 236      30.309 -60.948 -51.542  1.00 39.93           C  
ATOM   1802  CG  TYR B 236      31.416 -61.144 -50.534  1.00 39.93           C  
ATOM   1803  CD1 TYR B 236      32.570 -61.848 -50.867  1.00 39.93           C  
ATOM   1804  CD2 TYR B 236      31.308 -60.626 -49.248  1.00 39.93           C  
ATOM   1805  CE1 TYR B 236      33.592 -62.032 -49.941  1.00 39.93           C  
ATOM   1806  CE2 TYR B 236      32.324 -60.803 -48.314  1.00 39.93           C  
ATOM   1807  CZ  TYR B 236      33.460 -61.507 -48.669  1.00 39.93           C  
ATOM   1808  OH  TYR B 236      34.469 -61.686 -47.749  1.00 39.93           O  
TER   
ATOM   1809  N   CYS C   1      -1.331 -10.026   2.145  1.00 91.09           N  
ATOM   1810  CA  CYS C   1      -0.887  -9.010   3.093  1.00 91.09           C  
ATOM   1811  C   CYS C   1      -1.807  -8.954   4.306  1.00 91.09           C  
ATOM   1812  O   CYS C   1      -1.441  -8.404   5.345  1.00 91.09           O  
ATOM   1813  CB  CYS C   1      -0.831  -7.638   2.420  1.00 91.09           C  
ATOM   1814  SG  CYS C   1       0.679  -7.353   1.472  1.00 91.09           S  
ATOM   1815  N   VAL C   2      -2.994  -9.551   4.221  1.00 95.11           N  
ATOM   1816  CA  VAL C   2      -4.008  -9.391   5.258  1.00 95.11           C  
ATOM   1817  C   VAL C   2      -3.597 -10.167   6.507  1.00 95.11           C  
ATOM   1818  O   VAL C   2      -4.013  -9.832   7.618  1.00 95.11           O  
ATOM   1819  CB  VAL C   2      -5.397  -9.860   4.771  1.00 95.11           C  
ATOM   1820  CG1 VAL C   2      -5.979  -8.873   3.761  1.00 95.11           C  
ATOM   1821  CG2 VAL C   2      -5.305 -11.258   4.162  1.00 95.11           C  
ATOM   1822  N   ILE C   3      -2.735 -11.132   6.345  1.00 95.15           N  
ATOM   1823  CA  ILE C   3      -2.283 -11.951   7.464  1.00 95.15           C  
ATOM   1824  C   ILE C   3      -1.392 -11.122   8.386  1.00 95.15           C  
ATOM   1825  O   ILE C   3      -1.124 -11.518   9.522  1.00 95.15           O  
ATOM   1826  CB  ILE C   3      -1.528 -13.208   6.976  1.00 95.15           C  
ATOM   1827  CG1 ILE C   3      -1.512 -14.281   8.071  1.00 95.15           C  
ATOM   1828  CG2 ILE C   3      -0.105 -12.848   6.543  1.00 95.15           C  
ATOM   1829  CD1 ILE C   3      -1.444 -15.707   7.541  1.00 95.15           C  
ATOM   1830  N   CYS C   4      -0.918 -10.042   7.920  1.00 96.19           N  
ATOM   1831  CA  CYS C   4      -0.081  -9.146   8.710  1.00 96.19           C  
ATOM   1832  C   CYS C   4      -0.908  -8.411   9.758  1.00 96.19           C  
ATOM   1833  O   CYS C   4      -0.354  -7.795  10.671  1.00 96.19           O  
ATOM   1834  CB  CYS C   4       0.628  -8.139   7.806  1.00 96.19           C  
ATOM   1835  SG  CYS C   4       1.766  -8.894   6.624  1.00 96.19           S  
ATOM   1836  N   ASP C   5      -2.172  -8.379   9.705  1.00 96.01           N  
ATOM   1837  CA  ASP C   5      -3.077  -7.834  10.713  1.00 96.01           C  
ATOM   1838  C   ASP C   5      -3.322  -8.840  11.834  1.00 96.01           C  
ATOM   1839  O   ASP C   5      -3.835  -9.935  11.592  1.00 96.01           O  
ATOM   1840  CB  ASP C   5      -4.406  -7.424  10.074  1.00 96.01           C  
ATOM   1841  CG  ASP C   5      -5.282  -6.601  11.003  1.00 96.01           C  
ATOM   1842  OD1 ASP C   5      -5.159  -6.741  12.239  1.00 96.01           O  
ATOM   1843  OD2 ASP C   5      -6.103  -5.808  10.495  1.00 96.01           O  
ATOM   1844  N   PRO C   6      -3.016  -8.462  13.056  1.00 95.17           N  
ATOM   1845  CA  PRO C   6      -3.214  -9.379  14.181  1.00 95.17           C  
ATOM   1846  C   PRO C   6      -4.666  -9.825  14.330  1.00 95.17           C  
ATOM   1847  O   PRO C   6      -4.930 -10.935  14.800  1.00 95.17           O  
ATOM   1848  CB  PRO C   6      -2.769  -8.553  15.390  1.00 95.17           C  
ATOM   1849  CG  PRO C   6      -1.868  -7.502  14.825  1.00 95.17           C  
ATOM   1850  CD  PRO C   6      -2.310  -7.199  13.422  1.00 95.17           C  
ATOM   1851  N   SER C   7      -5.613  -8.996  14.006  1.00 96.55           N  
ATOM   1852  CA  SER C   7      -7.025  -9.351  14.108  1.00 96.55           C  
ATOM   1853  C   SER C   7      -7.365 -10.532  13.206  1.00 96.55           C  
ATOM   1854  O   SER C   7      -8.194 -11.373  13.562  1.00 96.55           O  
ATOM   1855  CB  SER C   7      -7.907  -8.154  13.749  1.00 96.55           C  
ATOM   1856  OG  SER C   7      -7.636  -7.056  14.603  1.00 96.55           O  
ATOM   1857  N   VAL C   8      -6.729 -10.592  12.076  1.00 96.85           N  
ATOM   1858  CA  VAL C   8      -6.964 -11.688  11.143  1.00 96.85           C  
ATOM   1859  C   VAL C   8      -6.395 -12.985  11.715  1.00 96.85           C  
ATOM   1860  O   VAL C   8      -7.050 -14.029  11.671  1.00 96.85           O  
ATOM   1861  CB  VAL C   8      -6.341 -11.398   9.758  1.00 96.85           C  
ATOM   1862  CG1 VAL C   8      -6.423 -12.631   8.861  1.00 96.85           C  
ATOM   1863  CG2 VAL C   8      -7.035 -10.207   9.101  1.00 96.85           C  
ATOM   1864  N   VAL C   9      -5.239 -12.928  12.282  1.00 96.02           N  
ATOM   1865  CA  VAL C   9      -4.600 -14.092  12.887  1.00 96.02           C  
ATOM   1866  C   VAL C   9      -5.461 -14.616  14.034  1.00 96.02           C  
ATOM   1867  O   VAL C   9      -5.677 -15.824  14.154  1.00 96.02           O  
ATOM   1868  CB  VAL C   9      -3.179 -13.759  13.395  1.00 96.02           C  
ATOM   1869  CG1 VAL C   9      -2.557 -14.969  14.091  1.00 96.02           C  
ATOM   1870  CG2 VAL C   9      -2.296 -13.291  12.240  1.00 96.02           C  
ATOM   1871  N   LEU C  10      -5.961 -13.703  14.815  1.00 95.53           N  
ATOM   1872  CA  LEU C  10      -6.815 -14.077  15.937  1.00 95.53           C  
ATOM   1873  C   LEU C  10      -8.109 -14.718  15.447  1.00 95.53           C  
ATOM   1874  O   LEU C  10      -8.589 -15.688  16.039  1.00 95.53           O  
ATOM   1875  CB  LEU C  10      -7.134 -12.853  16.801  1.00 95.53           C  
ATOM   1876  CG  LEU C  10      -5.996 -12.328  17.678  1.00 95.53           C  
ATOM   1877  CD1 LEU C  10      -6.409 -11.026  18.357  1.00 95.53           C  
ATOM   1878  CD2 LEU C  10      -5.592 -13.371  18.713  1.00 95.53           C  
ATOM   1879  N   ALA C  11      -8.698 -14.176  14.402  1.00 96.10           N  
ATOM   1880  CA  ALA C  11      -9.930 -14.727  13.844  1.00 96.10           C  
ATOM   1881  C   ALA C  11      -9.709 -16.140  13.315  1.00 96.10           C  
ATOM   1882  O   ALA C  11     -10.578 -17.005  13.453  1.00 96.10           O  
ATOM   1883  CB  ALA C  11     -10.463 -13.824  12.734  1.00 96.10           C  
ATOM   1884  N   LEU C  12      -8.554 -16.390  12.725  1.00 96.01           N  
ATOM   1885  CA  LEU C  12      -8.236 -17.719  12.216  1.00 96.01           C  
ATOM   1886  C   LEU C  12      -8.053 -18.710  13.360  1.00 96.01           C  
ATOM   1887  O   LEU C  12      -8.485 -19.861  13.264  1.00 96.01           O  
ATOM   1888  CB  LEU C  12      -6.970 -17.675  11.356  1.00 96.01           C  
ATOM   1889  CG  LEU C  12      -7.071 -16.904  10.039  1.00 96.01           C  
ATOM   1890  CD1 LEU C  12      -5.747 -16.967   9.285  1.00 96.01           C  
ATOM   1891  CD2 LEU C  12      -8.207 -17.454   9.182  1.00 96.01           C  
ATOM   1892  N   LYS C  13      -7.482 -18.263  14.467  1.00 95.40           N  
ATOM   1893  CA  LYS C  13      -7.344 -19.110  15.649  1.00 95.40           C  
ATOM   1894  C   LYS C  13      -8.706 -19.441  16.251  1.00 95.40           C  
ATOM   1895  O   LYS C  13      -8.952 -20.578  16.657  1.00 95.40           O  
ATOM   1896  CB  LYS C  13      -6.459 -18.430  16.696  1.00 95.40           C  
ATOM   1897  CG  LYS C  13      -4.979 -18.417  16.341  1.00 95.40           C  
ATOM   1898  CD  LYS C  13      -4.139 -17.830  17.468  1.00 95.40           C  
ATOM   1899  CE  LYS C  13      -2.664 -17.777  17.098  1.00 95.40           C  
ATOM   1900  NZ  LYS C  13      -1.843 -17.156  18.180  1.00 95.40           N  
ATOM   1901  N   SER C  14      -9.509 -18.445  16.299  1.00 95.61           N  
ATOM   1902  CA  SER C  14     -10.858 -18.657  16.812  1.00 95.61           C  
ATOM   1903  C   SER C  14     -11.646 -19.612  15.920  1.00 95.61           C  
ATOM   1904  O   SER C  14     -12.425 -20.430  16.414  1.00 95.61           O  
ATOM   1905  CB  SER C  14     -11.603 -17.327  16.929  1.00 95.61           C  
ATOM   1906  OG  SER C  14     -12.935 -17.532  17.368  1.00 95.61           O  
ATOM   1907  N   LEU C  15     -11.485 -19.495  14.628  1.00 96.36           N  
ATOM   1908  CA  LEU C  15     -12.117 -20.414  13.689  1.00 96.36           C  
ATOM   1909  C   LEU C  15     -11.716 -21.856  13.986  1.00 96.36           C  
ATOM   1910  O   LEU C  15     -12.565 -22.750  14.006  1.00 96.36           O  
ATOM   1911  CB  LEU C  15     -11.742 -20.055  12.250  1.00 96.36           C  
ATOM   1912  CG  LEU C  15     -12.384 -20.902  11.150  1.00 96.36           C  
ATOM   1913  CD1 LEU C  15     -13.885 -20.635  11.084  1.00 96.36           C  
ATOM   1914  CD2 LEU C  15     -11.726 -20.619   9.804  1.00 96.36           C  
ATOM   1915  N   GLU C  16     -10.490 -22.052  14.290  1.00 95.97           N  
ATOM   1916  CA  GLU C  16      -9.952 -23.384  14.557  1.00 95.97           C  
ATOM   1917  C   GLU C  16     -10.424 -23.908  15.910  1.00 95.97           C  
ATOM   1918  O   GLU C  16     -10.928 -25.029  16.006  1.00 95.97           O  
ATOM   1919  CB  GLU C  16      -8.422 -23.366  14.505  1.00 95.97           C  
ATOM   1920  CG  GLU C  16      -7.782 -24.720  14.776  1.00 95.97           C  
ATOM   1921  CD  GLU C  16      -6.262 -24.673  14.788  1.00 95.97           C  
ATOM   1922  OE1 GLU C  16      -5.622 -25.750  14.792  1.00 95.97           O  
ATOM   1923  OE2 GLU C  16      -5.707 -23.552  14.793  1.00 95.97           O  
ATOM   1924  N   LYS C  17     -10.379 -23.106  17.003  1.00 95.13           N  
ATOM   1925  CA  LYS C  17     -10.608 -23.543  18.376  1.00 95.13           C  
ATOM   1926  C   LYS C  17     -12.095 -23.528  18.718  1.00 95.13           C  
ATOM   1927  O   LYS C  17     -12.588 -24.421  19.412  1.00 95.13           O  
ATOM   1928  CB  LYS C  17      -9.836 -22.660  19.357  1.00 95.13           C  
ATOM   1929  CG  LYS C  17      -8.324 -22.761  19.223  1.00 95.13           C  
ATOM   1930  CD  LYS C  17      -7.811 -24.120  19.685  1.00 95.13           C  
ATOM   1931  CE  LYS C  17      -6.293 -24.207  19.595  1.00 95.13           C  
ATOM   1932  NZ  LYS C  17      -5.797 -25.577  19.917  1.00 95.13           N  
ATOM   1933  N   ASP C  18     -12.784 -22.579  18.149  1.00 95.27           N  
ATOM   1934  CA  ASP C  18     -14.151 -22.361  18.610  1.00 95.27           C  
ATOM   1935  C   ASP C  18     -15.164 -22.848  17.576  1.00 95.27           C  
ATOM   1936  O   ASP C  18     -16.161 -23.481  17.927  1.00 95.27           O  
ATOM   1937  CB  ASP C  18     -14.384 -20.880  18.917  1.00 95.27           C  
ATOM   1938  CG  ASP C  18     -13.450 -20.342  19.987  1.00 95.27           C  
ATOM   1939  OD1 ASP C  18     -13.077 -21.100  20.909  1.00 95.27           O  
ATOM   1940  OD2 ASP C  18     -13.085 -19.149  19.909  1.00 95.27           O  
ATOM   1941  N   TYR C  19     -14.928 -22.685  16.329  1.00 95.51           N  
ATOM   1942  CA  TYR C  19     -15.955 -22.939  15.326  1.00 95.51           C  
ATOM   1943  C   TYR C  19     -15.806 -24.336  14.734  1.00 95.51           C  
ATOM   1944  O   TYR C  19     -16.788 -25.070  14.603  1.00 95.51           O  
ATOM   1945  CB  TYR C  19     -15.889 -21.890  14.212  1.00 95.51           C  
ATOM   1946  CG  TYR C  19     -17.124 -21.846  13.346  1.00 95.51           C  
ATOM   1947  CD1 TYR C  19     -17.147 -22.465  12.098  1.00 95.51           C  
ATOM   1948  CD2 TYR C  19     -18.272 -21.185  13.773  1.00 95.51           C  
ATOM   1949  CE1 TYR C  19     -18.282 -22.426  11.295  1.00 95.51           C  
ATOM   1950  CE2 TYR C  19     -19.412 -21.139  12.979  1.00 95.51           C  
ATOM   1951  CZ  TYR C  19     -19.408 -21.762  11.744  1.00 95.51           C  
ATOM   1952  OH  TYR C  19     -20.536 -21.720  10.953  1.00 95.51           O  
ATOM   1953  N   LEU C  20     -14.670 -24.797  14.450  1.00 94.66           N  
ATOM   1954  CA  LEU C  20     -14.439 -26.040  13.723  1.00 94.66           C  
ATOM   1955  C   LEU C  20     -14.938 -27.240  14.522  1.00 94.66           C  
ATOM   1956  O   LEU C  20     -15.580 -28.136  13.969  1.00 94.66           O  
ATOM   1957  CB  LEU C  20     -12.950 -26.207  13.406  1.00 94.66           C  
ATOM   1958  CG  LEU C  20     -12.394 -25.333  12.280  1.00 94.66           C  
ATOM   1959  CD1 LEU C  20     -10.988 -25.785  11.904  1.00 94.66           C  
ATOM   1960  CD2 LEU C  20     -13.317 -25.372  11.067  1.00 94.66           C  
ATOM   1961  N   PRO C  21     -14.648 -27.417  15.867  1.00 94.42           N  
ATOM   1962  CA  PRO C  21     -15.061 -28.606  16.616  1.00 94.42           C  
ATOM   1963  C   PRO C  21     -16.563 -28.867  16.526  1.00 94.42           C  
ATOM   1964  O   PRO C  21     -16.990 -30.024  16.469  1.00 94.42           O  
ATOM   1965  CB  PRO C  21     -14.650 -28.277  18.053  1.00 94.42           C  
ATOM   1966  CG  PRO C  21     -13.478 -27.361  17.915  1.00 94.42           C  
ATOM   1967  CD  PRO C  21     -13.703 -26.475  16.723  1.00 94.42           C  
ATOM   1968  N   GLY C  22     -17.415 -27.905  16.269  1.00 94.11           N  
ATOM   1969  CA  GLY C  22     -18.857 -28.091  16.200  1.00 94.11           C  
ATOM   1970  C   GLY C  22     -19.396 -28.057  14.782  1.00 94.11           C  
ATOM   1971  O   GLY C  22     -20.583 -28.297  14.559  1.00 94.11           O  
ATOM   1972  N   HIS C  23     -18.521 -27.898  13.786  1.00 94.55           N  
ATOM   1973  CA  HIS C  23     -19.072 -27.635  12.462  1.00 94.55           C  
ATOM   1974  C   HIS C  23     -18.354 -28.453  11.394  1.00 94.55           C  
ATOM   1975  O   HIS C  23     -18.725 -28.411  10.218  1.00 94.55           O  
ATOM   1976  CB  HIS C  23     -18.983 -26.144  12.131  1.00 94.55           C  
ATOM   1977  CG  HIS C  23     -19.834 -25.282  13.008  1.00 94.55           C  
ATOM   1978  CD2 HIS C  23     -21.020 -24.673  12.773  1.00 94.55           C  
ATOM   1979  ND1 HIS C  23     -19.484 -24.961  14.301  1.00 94.55           N  
ATOM   1980  CE1 HIS C  23     -20.421 -24.190  14.826  1.00 94.55           C  
ATOM   1981  NE2 HIS C  23     -21.364 -24.000  13.919  1.00 94.55           N  
ATOM   1982  N   LEU C  24     -17.323 -29.192  11.773  1.00 91.17           N  
ATOM   1983  CA  LEU C  24     -16.573 -30.058  10.871  1.00 91.17           C  
ATOM   1984  C   LEU C  24     -15.999 -31.255  11.620  1.00 91.17           C  
ATOM   1985  O   LEU C  24     -15.720 -31.169  12.819  1.00 91.17           O  
ATOM   1986  CB  LEU C  24     -15.443 -29.277  10.193  1.00 91.17           C  
ATOM   1987  CG  LEU C  24     -14.804 -29.934   8.969  1.00 91.17           C  
ATOM   1988  CD1 LEU C  24     -15.801 -29.990   7.816  1.00 91.17           C  
ATOM   1989  CD2 LEU C  24     -13.543 -29.184   8.556  1.00 91.17           C  
ATOM   1990  N   ASP C  25     -15.893 -32.365  10.944  1.00 90.98           N  
ATOM   1991  CA  ASP C  25     -15.329 -33.577  11.531  1.00 90.98           C  
ATOM   1992  C   ASP C  25     -13.881 -33.354  11.965  1.00 90.98           C  
ATOM   1993  O   ASP C  25     -13.115 -32.689  11.266  1.00 90.98           O  
ATOM   1994  CB  ASP C  25     -15.408 -34.740  10.540  1.00 90.98           C  
ATOM   1995  CG  ASP C  25     -16.819 -35.275  10.367  1.00 90.98           C  
ATOM   1996  OD1 ASP C  25     -17.664 -35.071  11.264  1.00 90.98           O  
ATOM   1997  OD2 ASP C  25     -17.087 -35.911   9.324  1.00 90.98           O  
ATOM   1998  N   ALA C  26     -13.462 -33.861  13.102  1.00 91.25           N  
ATOM   1999  CA  ALA C  26     -12.154 -33.658  13.719  1.00 91.25           C  
ATOM   2000  C   ALA C  26     -11.033 -34.127  12.795  1.00 91.25           C  
ATOM   2001  O   ALA C  26      -9.939 -33.557  12.796  1.00 91.25           O  
ATOM   2002  CB  ALA C  26     -12.077 -34.389  15.057  1.00 91.25           C  
ATOM   2003  N   LYS C  27     -11.362 -35.067  11.962  1.00 87.70           N  
ATOM   2004  CA  LYS C  27     -10.337 -35.631  11.088  1.00 87.70           C  
ATOM   2005  C   LYS C  27      -9.904 -34.623  10.027  1.00 87.70           C  
ATOM   2006  O   LYS C  27      -8.810 -34.733   9.468  1.00 87.70           O  
ATOM   2007  CB  LYS C  27     -10.847 -36.908  10.418  1.00 87.70           C  
ATOM   2008  CG  LYS C  27     -12.090 -36.708   9.566  1.00 87.70           C  
ATOM   2009  CD  LYS C  27     -12.581 -38.023   8.974  1.00 87.70           C  
ATOM   2010  CE  LYS C  27     -13.833 -37.824   8.130  1.00 87.70           C  
ATOM   2011  NZ  LYS C  27     -14.288 -39.102   7.505  1.00 87.70           N  
ATOM   2012  N   HIS C  28     -10.765 -33.635   9.774  1.00 85.96           N  
ATOM   2013  CA  HIS C  28     -10.500 -32.685   8.700  1.00 85.96           C  
ATOM   2014  C   HIS C  28      -9.997 -31.356   9.254  1.00 85.96           C  
ATOM   2015  O   HIS C  28      -9.669 -30.445   8.490  1.00 85.96           O  
ATOM   2016  CB  HIS C  28     -11.758 -32.461   7.859  1.00 85.96           C  
ATOM   2017  CG  HIS C  28     -12.233 -33.691   7.154  1.00 85.96           C  
ATOM   2018  CD2 HIS C  28     -13.422 -34.338   7.200  1.00 85.96           C  
ATOM   2019  ND1 HIS C  28     -11.441 -34.400   6.277  1.00 85.96           N  
ATOM   2020  CE1 HIS C  28     -12.125 -35.433   5.812  1.00 85.96           C  
ATOM   2021  NE2 HIS C  28     -13.329 -35.418   6.356  1.00 85.96           N  
ATOM   2022  N   HIS C  29      -9.888 -31.239  10.586  1.00 89.97           N  
ATOM   2023  CA  HIS C  29      -9.577 -29.953  11.200  1.00 89.97           C  
ATOM   2024  C   HIS C  29      -8.196 -29.462  10.781  1.00 89.97           C  
ATOM   2025  O   HIS C  29      -8.047 -28.327  10.322  1.00 89.97           O  
ATOM   2026  CB  HIS C  29      -9.660 -30.051  12.724  1.00 89.97           C  
ATOM   2027  CG  HIS C  29     -11.059 -30.128  13.245  1.00 89.97           C  
ATOM   2028  CD2 HIS C  29     -12.238 -30.314  12.605  1.00 89.97           C  
ATOM   2029  ND1 HIS C  29     -11.363 -30.003  14.584  1.00 89.97           N  
ATOM   2030  CE1 HIS C  29     -12.672 -30.110  14.744  1.00 89.97           C  
ATOM   2031  NE2 HIS C  29     -13.225 -30.300  13.558  1.00 89.97           N  
ATOM   2032  N   LYS C  30      -7.216 -30.319  10.908  1.00 88.87           N  
ATOM   2033  CA  LYS C  30      -5.838 -29.934  10.612  1.00 88.87           C  
ATOM   2034  C   LYS C  30      -5.668 -29.596   9.134  1.00 88.87           C  
ATOM   2035  O   LYS C  30      -5.099 -28.556   8.791  1.00 88.87           O  
ATOM   2036  CB  LYS C  30      -4.871 -31.050  11.009  1.00 88.87           C  
ATOM   2037  CG  LYS C  30      -3.403 -30.659  10.918  1.00 88.87           C  
ATOM   2038  CD  LYS C  30      -2.494 -31.793  11.371  1.00 88.87           C  
ATOM   2039  CE  LYS C  30      -1.024 -31.420  11.234  1.00 88.87           C  
ATOM   2040  NZ  LYS C  30      -0.127 -32.547  11.630  1.00 88.87           N  
ATOM   2041  N   ALA C  31      -6.184 -30.425   8.289  1.00 83.12           N  
ATOM   2042  CA  ALA C  31      -6.079 -30.206   6.848  1.00 83.12           C  
ATOM   2043  C   ALA C  31      -6.813 -28.934   6.433  1.00 83.12           C  
ATOM   2044  O   ALA C  31      -6.327 -28.177   5.589  1.00 83.12           O  
ATOM   2045  CB  ALA C  31      -6.629 -31.408   6.085  1.00 83.12           C  
ATOM   2046  N   MET C  32      -7.952 -28.684   7.016  1.00 87.06           N  
ATOM   2047  CA  MET C  32      -8.754 -27.501   6.714  1.00 87.06           C  
ATOM   2048  C   MET C  32      -8.002 -26.227   7.084  1.00 87.06           C  
ATOM   2049  O   MET C  32      -7.907 -25.302   6.277  1.00 87.06           O  
ATOM   2050  CB  MET C  32     -10.091 -27.554   7.456  1.00 87.06           C  
ATOM   2051  CG  MET C  32     -10.993 -26.362   7.178  1.00 87.06           C  
ATOM   2052  SD  MET C  32     -11.805 -26.463   5.535  1.00 87.06           S  
ATOM   2053  CE  MET C  32     -12.561 -24.816   5.451  1.00 87.06           C  
ATOM   2054  N   MET C  33      -7.470 -26.260   8.241  1.00 91.42           N  
ATOM   2055  CA  MET C  33      -6.800 -25.056   8.720  1.00 91.42           C  
ATOM   2056  C   MET C  33      -5.532 -24.783   7.919  1.00 91.42           C  
ATOM   2057  O   MET C  33      -5.190 -23.627   7.663  1.00 91.42           O  
ATOM   2058  CB  MET C  33      -6.462 -25.183  10.207  1.00 91.42           C  
ATOM   2059  CG  MET C  33      -7.671 -25.078  11.122  1.00 91.42           C  
ATOM   2060  SD  MET C  33      -8.710 -23.612  10.751  1.00 91.42           S  
ATOM   2061  CE  MET C  33      -7.487 -22.290  10.977  1.00 91.42           C  
ATOM   2062  N   GLU C  34      -4.812 -25.781   7.589  1.00 87.53           N  
ATOM   2063  CA  GLU C  34      -3.635 -25.608   6.742  1.00 87.53           C  
ATOM   2064  C   GLU C  34      -4.004 -24.954   5.413  1.00 87.53           C  
ATOM   2065  O   GLU C  34      -3.306 -24.052   4.945  1.00 87.53           O  
ATOM   2066  CB  GLU C  34      -2.949 -26.955   6.494  1.00 87.53           C  
ATOM   2067  CG  GLU C  34      -2.142 -27.461   7.681  1.00 87.53           C  
ATOM   2068  CD  GLU C  34      -1.538 -28.837   7.451  1.00 87.53           C  
ATOM   2069  OE1 GLU C  34      -0.822 -29.342   8.344  1.00 87.53           O  
ATOM   2070  OE2 GLU C  34      -1.784 -29.415   6.368  1.00 87.53           O  
ATOM   2071  N   ARG C  35      -5.104 -25.357   4.875  1.00 84.31           N  
ATOM   2072  CA  ARG C  35      -5.553 -24.820   3.594  1.00 84.31           C  
ATOM   2073  C   ARG C  35      -6.051 -23.387   3.744  1.00 84.31           C  
ATOM   2074  O   ARG C  35      -5.812 -22.547   2.874  1.00 84.31           O  
ATOM   2075  CB  ARG C  35      -6.655 -25.699   2.999  1.00 84.31           C  
ATOM   2076  CG  ARG C  35      -6.152 -27.013   2.424  1.00 84.31           C  
ATOM   2077  CD  ARG C  35      -7.275 -27.811   1.775  1.00 84.31           C  
ATOM   2078  NE  ARG C  35      -6.771 -29.010   1.112  1.00 84.31           N  
ATOM   2079  CZ  ARG C  35      -7.523 -30.040   0.732  1.00 84.31           C  
ATOM   2080  NH1 ARG C  35      -8.834 -30.036   0.943  1.00 84.31           N  
ATOM   2081  NH2 ARG C  35      -6.961 -31.081   0.136  1.00 84.31           N  
ATOM   2082  N   VAL C  36      -6.741 -23.171   4.784  1.00 90.24           N  
ATOM   2083  CA  VAL C  36      -7.241 -21.826   5.045  1.00 90.24           C  
ATOM   2084  C   VAL C  36      -6.069 -20.866   5.234  1.00 90.24           C  
ATOM   2085  O   VAL C  36      -6.042 -19.784   4.643  1.00 90.24           O  
ATOM   2086  CB  VAL C  36      -8.162 -21.793   6.286  1.00 90.24           C  
ATOM   2087  CG1 VAL C  36      -8.452 -20.353   6.705  1.00 90.24           C  
ATOM   2088  CG2 VAL C  36      -9.463 -22.542   6.004  1.00 90.24           C  
ATOM   2089  N   GLU C  37      -5.113 -21.254   6.010  1.00 91.31           N  
ATOM   2090  CA  GLU C  37      -3.941 -20.419   6.253  1.00 91.31           C  
ATOM   2091  C   GLU C  37      -3.170 -20.162   4.962  1.00 91.31           C  
ATOM   2092  O   GLU C  37      -2.727 -19.040   4.708  1.00 91.31           O  
ATOM   2093  CB  GLU C  37      -3.024 -21.066   7.293  1.00 91.31           C  
ATOM   2094  CG  GLU C  37      -3.549 -20.973   8.718  1.00 91.31           C  
ATOM   2095  CD  GLU C  37      -2.618 -21.602   9.743  1.00 91.31           C  
ATOM   2096  OE1 GLU C  37      -2.947 -21.587  10.951  1.00 91.31           O  
ATOM   2097  OE2 GLU C  37      -1.552 -22.113   9.334  1.00 91.31           O  
ATOM   2098  N   ASN C  38      -3.019 -21.161   4.180  1.00 85.90           N  
ATOM   2099  CA  ASN C  38      -2.335 -21.002   2.902  1.00 85.90           C  
ATOM   2100  C   ASN C  38      -3.111 -20.085   1.961  1.00 85.90           C  
ATOM   2101  O   ASN C  38      -2.516 -19.292   1.229  1.00 85.90           O  
ATOM   2102  CB  ASN C  38      -2.103 -22.364   2.244  1.00 85.90           C  
ATOM   2103  CG  ASN C  38      -1.015 -23.166   2.930  1.00 85.90           C  
ATOM   2104  ND2 ASN C  38      -0.995 -24.470   2.684  1.00 85.90           N  
ATOM   2105  OD1 ASN C  38      -0.198 -22.617   3.675  1.00 85.90           O  
ATOM   2106  N   ALA C  39      -4.391 -20.220   1.960  1.00 86.95           N  
ATOM   2107  CA  ALA C  39      -5.231 -19.373   1.118  1.00 86.95           C  
ATOM   2108  C   ALA C  39      -5.108 -17.906   1.521  1.00 86.95           C  
ATOM   2109  O   ALA C  39      -5.040 -17.024   0.662  1.00 86.95           O  
ATOM   2110  CB  ALA C  39      -6.688 -19.823   1.196  1.00 86.95           C  
ATOM   2111  N   VAL C  40      -5.070 -17.694   2.820  1.00 92.22           N  
ATOM   2112  CA  VAL C  40      -4.961 -16.327   3.320  1.00 92.22           C  
ATOM   2113  C   VAL C  40      -3.568 -15.778   3.023  1.00 92.22           C  
ATOM   2114  O   VAL C  40      -3.420 -14.612   2.645  1.00 92.22           O  
ATOM   2115  CB  VAL C  40      -5.251 -16.252   4.835  1.00 92.22           C  
ATOM   2116  CG1 VAL C  40      -4.976 -14.848   5.369  1.00 92.22           C  
ATOM   2117  CG2 VAL C  40      -6.694 -16.663   5.122  1.00 92.22           C  
ATOM   2118  N   LYS C  41      -2.578 -16.574   3.192  1.00 88.98           N  
ATOM   2119  CA  LYS C  41      -1.217 -16.163   2.860  1.00 88.98           C  
ATOM   2120  C   LYS C  41      -1.083 -15.857   1.371  1.00 88.98           C  
ATOM   2121  O   LYS C  41      -0.304 -14.986   0.978  1.00 88.98           O  
ATOM   2122  CB  LYS C  41      -0.215 -17.247   3.263  1.00 88.98           C  
ATOM   2123  CG  LYS C  41       0.107 -17.269   4.749  1.00 88.98           C  
ATOM   2124  CD  LYS C  41       1.086 -18.384   5.092  1.00 88.98           C  
ATOM   2125  CE  LYS C  41       1.326 -18.478   6.594  1.00 88.98           C  
ATOM   2126  NZ  LYS C  41       2.207 -19.631   6.943  1.00 88.98           N  
ATOM   2127  N   ASP C  42      -1.900 -16.531   0.596  1.00 85.73           N  
ATOM   2128  CA  ASP C  42      -1.858 -16.368  -0.854  1.00 85.73           C  
ATOM   2129  C   ASP C  42      -2.359 -14.985  -1.266  1.00 85.73           C  
ATOM   2130  O   ASP C  42      -2.211 -14.584  -2.422  1.00 85.73           O  
ATOM   2131  CB  ASP C  42      -2.690 -17.454  -1.541  1.00 85.73           C  
ATOM   2132  CG  ASP C  42      -2.342 -17.628  -3.008  1.00 85.73           C  
ATOM   2133  OD1 ASP C  42      -1.144 -17.569  -3.363  1.00 85.73           O  
ATOM   2134  OD2 ASP C  42      -3.273 -17.823  -3.818  1.00 85.73           O  
ATOM   2135  N   PHE C  43      -2.892 -14.241  -0.374  1.00 89.06           N  
ATOM   2136  CA  PHE C  43      -3.350 -12.883  -0.642  1.00 89.06           C  
ATOM   2137  C   PHE C  43      -2.186 -11.992  -1.059  1.00 89.06           C  
ATOM   2138  O   PHE C  43      -2.391 -10.924  -1.641  1.00 89.06           O  
ATOM   2139  CB  PHE C  43      -4.047 -12.296   0.588  1.00 89.06           C  
ATOM   2140  CG  PHE C  43      -5.508 -12.643   0.681  1.00 89.06           C  
ATOM   2141  CD1 PHE C  43      -6.456 -11.660   0.940  1.00 89.06           C  
ATOM   2142  CD2 PHE C  43      -5.935 -13.953   0.510  1.00 89.06           C  
ATOM   2143  CE1 PHE C  43      -7.810 -11.979   1.027  1.00 89.06           C  
ATOM   2144  CE2 PHE C  43      -7.286 -14.280   0.595  1.00 89.06           C  
ATOM   2145  CZ  PHE C  43      -8.221 -13.291   0.855  1.00 89.06           C  
ATOM   2146  N   GLN C  44      -1.028 -12.419  -0.699  1.00 85.95           N  
ATOM   2147  CA  GLN C  44       0.146 -11.630  -1.052  1.00 85.95           C  
ATOM   2148  C   GLN C  44       0.559 -11.876  -2.501  1.00 85.95           C  
ATOM   2149  O   GLN C  44       1.298 -11.080  -3.085  1.00 85.95           O  
ATOM   2150  CB  GLN C  44       1.312 -11.948  -0.113  1.00 85.95           C  
ATOM   2151  CG  GLN C  44       1.807 -13.384  -0.214  1.00 85.95           C  
ATOM   2152  CD  GLN C  44       2.982 -13.665   0.704  1.00 85.95           C  
ATOM   2153  NE2 GLN C  44       3.059 -14.891   1.209  1.00 85.95           N  
ATOM   2154  OE1 GLN C  44       3.813 -12.787   0.957  1.00 85.95           O  
ATOM   2155  N   GLU C  45       0.157 -12.975  -3.067  1.00 81.52           N  
ATOM   2156  CA  GLU C  45       0.483 -13.302  -4.453  1.00 81.52           C  
ATOM   2157  C   GLU C  45      -0.566 -12.746  -5.412  1.00 81.52           C  
ATOM   2158  O   GLU C  45      -1.475 -13.466  -5.830  1.00 81.52           O  
ATOM   2159  CB  GLU C  45       0.611 -14.816  -4.632  1.00 81.52           C  
ATOM   2160  CG  GLU C  45       1.671 -15.454  -3.746  1.00 81.52           C  
ATOM   2161  CD  GLU C  45       3.089 -15.085  -4.148  1.00 81.52           C  
ATOM   2162  OE1 GLU C  45       4.021 -15.272  -3.331  1.00 81.52           O  
ATOM   2163  OE2 GLU C  45       3.272 -14.604  -5.289  1.00 81.52           O  
ATOM   2164  N   LEU C  46      -0.382 -11.524  -5.715  1.00 79.55           N  
ATOM   2165  CA  LEU C  46      -1.349 -10.827  -6.557  1.00 79.55           C  
ATOM   2166  C   LEU C  46      -0.773 -10.566  -7.944  1.00 79.55           C  
ATOM   2167  O   LEU C  46       0.433 -10.357  -8.091  1.00 79.55           O  
ATOM   2168  CB  LEU C  46      -1.770  -9.506  -5.908  1.00 79.55           C  
ATOM   2169  CG  LEU C  46      -2.425  -9.605  -4.529  1.00 79.55           C  
ATOM   2170  CD1 LEU C  46      -2.607  -8.216  -3.928  1.00 79.55           C  
ATOM   2171  CD2 LEU C  46      -3.762 -10.332  -4.624  1.00 79.55           C  
ATOM   2172  N   SER C  47      -1.426 -10.907  -8.959  1.00 70.86           N  
ATOM   2173  CA  SER C  47      -1.103 -10.468 -10.313  1.00 70.86           C  
ATOM   2174  C   SER C  47      -1.985  -9.299 -10.740  1.00 70.86           C  
ATOM   2175  O   SER C  47      -3.178  -9.475 -10.996  1.00 70.86           O  
ATOM   2176  CB  SER C  47      -1.260 -11.623 -11.303  1.00 70.86           C  
ATOM   2177  OG  SER C  47      -2.575 -12.149 -11.259  1.00 70.86           O  
ATOM   2178  N   LEU C  48      -1.350  -8.155 -10.662  1.00 69.76           N  
ATOM   2179  CA  LEU C  48      -2.114  -6.966 -11.020  1.00 69.76           C  
ATOM   2180  C   LEU C  48      -2.067  -6.720 -12.524  1.00 69.76           C  
ATOM   2181  O   LEU C  48      -1.085  -7.067 -13.183  1.00 69.76           O  
ATOM   2182  CB  LEU C  48      -1.580  -5.740 -10.274  1.00 69.76           C  
ATOM   2183  CG  LEU C  48      -1.585  -5.821  -8.747  1.00 69.76           C  
ATOM   2184  CD1 LEU C  48      -0.788  -4.664  -8.152  1.00 69.76           C  
ATOM   2185  CD2 LEU C  48      -3.015  -5.819  -8.216  1.00 69.76           C  
ATOM   2186  N   ASN C  49      -3.147  -6.686 -13.215  1.00 59.40           N  
ATOM   2187  CA  ASN C  49      -3.330  -6.571 -14.658  1.00 59.40           C  
ATOM   2188  C   ASN C  49      -2.397  -5.525 -15.260  1.00 59.40           C  
ATOM   2189  O   ASN C  49      -1.764  -5.770 -16.288  1.00 59.40           O  
ATOM   2190  CB  ASN C  49      -4.787  -6.237 -14.989  1.00 59.40           C  
ATOM   2191  CG  ASN C  49      -5.722  -7.407 -14.755  1.00 59.40           C  
ATOM   2192  ND2 ASN C  49      -7.021  -7.136 -14.750  1.00 59.40           N  
ATOM   2193  OD1 ASN C  49      -5.280  -8.545 -14.580  1.00 59.40           O  
ATOM   2194  N   GLU C  50      -2.302  -4.267 -14.738  1.00 55.35           N  
ATOM   2195  CA  GLU C  50      -1.652  -3.156 -15.426  1.00 55.35           C  
ATOM   2196  C   GLU C  50      -0.248  -2.914 -14.877  1.00 55.35           C  
ATOM   2197  O   GLU C  50       0.694  -2.694 -15.641  1.00 55.35           O  
ATOM   2198  CB  GLU C  50      -2.490  -1.883 -15.306  1.00 55.35           C  
ATOM   2199  CG  GLU C  50      -3.758  -1.899 -16.149  1.00 55.35           C  
ATOM   2200  CD  GLU C  50      -4.560  -0.611 -16.052  1.00 55.35           C  
ATOM   2201  OE1 GLU C  50      -5.596  -0.488 -16.744  1.00 55.35           O  
ATOM   2202  OE2 GLU C  50      -4.147   0.283 -15.280  1.00 55.35           O  
ATOM   2203  N   ASP C  51      -0.129  -3.053 -13.557  1.00 62.92           N  
ATOM   2204  CA  ASP C  51       1.135  -2.693 -12.921  1.00 62.92           C  
ATOM   2205  C   ASP C  51       1.719  -3.876 -12.155  1.00 62.92           C  
ATOM   2206  O   ASP C  51       0.990  -4.787 -11.755  1.00 62.92           O  
ATOM   2207  CB  ASP C  51       0.943  -1.501 -11.982  1.00 62.92           C  
ATOM   2208  CG  ASP C  51       0.659  -0.204 -12.720  1.00 62.92           C  
ATOM   2209  OD1 ASP C  51       1.011  -0.093 -13.915  1.00 62.92           O  
ATOM   2210  OD2 ASP C  51       0.081   0.715 -12.101  1.00 62.92           O  
ATOM   2211  N   ALA C  52       3.019  -3.951 -12.279  1.00 71.65           N  
ATOM   2212  CA  ALA C  52       3.705  -4.952 -11.466  1.00 71.65           C  
ATOM   2213  C   ALA C  52       3.385  -4.768  -9.985  1.00 71.65           C  
ATOM   2214  O   ALA C  52       3.317  -3.639  -9.493  1.00 71.65           O  
ATOM   2215  CB  ALA C  52       5.212  -4.882 -11.693  1.00 71.65           C  
ATOM   2216  N   TYR C  53       2.952  -5.737  -9.374  1.00 80.53           N  
ATOM   2217  CA  TYR C  53       2.688  -5.730  -7.940  1.00 80.53           C  
ATOM   2218  C   TYR C  53       3.970  -5.493  -7.150  1.00 80.53           C  
ATOM   2219  O   TYR C  53       4.951  -6.220  -7.315  1.00 80.53           O  
ATOM   2220  CB  TYR C  53       2.044  -7.050  -7.505  1.00 80.53           C  
ATOM   2221  CG  TYR C  53       1.859  -7.173  -6.012  1.00 80.53           C  
ATOM   2222  CD1 TYR C  53       2.441  -8.221  -5.303  1.00 80.53           C  
ATOM   2223  CD2 TYR C  53       1.101  -6.243  -5.309  1.00 80.53           C  
ATOM   2224  CE1 TYR C  53       2.271  -8.340  -3.927  1.00 80.53           C  
ATOM   2225  CE2 TYR C  53       0.925  -6.352  -3.934  1.00 80.53           C  
ATOM   2226  CZ  TYR C  53       1.514  -7.402  -3.252  1.00 80.53           C  
ATOM   2227  OH  TYR C  53       1.343  -7.514  -1.891  1.00 80.53           O  
ATOM   2228  N   MET C  54       4.053  -4.440  -6.307  1.00 84.56           N  
ATOM   2229  CA  MET C  54       5.249  -4.033  -5.576  1.00 84.56           C  
ATOM   2230  C   MET C  54       5.401  -4.837  -4.289  1.00 84.56           C  
ATOM   2231  O   MET C  54       6.481  -4.870  -3.696  1.00 84.56           O  
ATOM   2232  CB  MET C  54       5.203  -2.538  -5.256  1.00 84.56           C  
ATOM   2233  CG  MET C  54       5.240  -1.646  -6.488  1.00 84.56           C  
ATOM   2234  SD  MET C  54       5.560   0.112  -6.073  1.00 84.56           S  
ATOM   2235  CE  MET C  54       3.949   0.577  -5.382  1.00 84.56           C  
ATOM   2236  N   GLY C  55       4.260  -5.467  -3.854  1.00 90.59           N  
ATOM   2237  CA  GLY C  55       4.314  -6.285  -2.653  1.00 90.59           C  
ATOM   2238  C   GLY C  55       4.233  -5.474  -1.374  1.00 90.59           C  
ATOM   2239  O   GLY C  55       4.690  -5.921  -0.320  1.00 90.59           O  
ATOM   2240  N   VAL C  56       3.768  -4.253  -1.517  1.00 93.54           N  
ATOM   2241  CA  VAL C  56       3.638  -3.398  -0.343  1.00 93.54           C  
ATOM   2242  C   VAL C  56       2.236  -2.796  -0.294  1.00 93.54           C  
ATOM   2243  O   VAL C  56       1.558  -2.702  -1.320  1.00 93.54           O  
ATOM   2244  CB  VAL C  56       4.700  -2.276  -0.337  1.00 93.54           C  
ATOM   2245  CG1 VAL C  56       6.108  -2.864  -0.248  1.00 93.54           C  
ATOM   2246  CG2 VAL C  56       4.559  -1.403  -1.582  1.00 93.54           C  
ATOM   2247  N   VAL C  57       1.785  -2.449   0.891  1.00 95.57           N  
ATOM   2248  CA  VAL C  57       0.522  -1.756   1.117  1.00 95.57           C  
ATOM   2249  C   VAL C  57       0.669  -0.777   2.280  1.00 95.57           C  
ATOM   2250  O   VAL C  57       1.636  -0.850   3.042  1.00 95.57           O  
ATOM   2251  CB  VAL C  57      -0.630  -2.748   1.398  1.00 95.57           C  
ATOM   2252  CG1 VAL C  57      -0.945  -3.575   0.152  1.00 95.57           C  
ATOM   2253  CG2 VAL C  57      -0.273  -3.658   2.572  1.00 95.57           C  
ATOM   2254  N   ASP C  58      -0.169   0.202   2.334  1.00 95.35           N  
ATOM   2255  CA  ASP C  58      -0.224   1.057   3.515  1.00 95.35           C  
ATOM   2256  C   ASP C  58      -1.159   0.473   4.573  1.00 95.35           C  
ATOM   2257  O   ASP C  58      -1.848  -0.516   4.321  1.00 95.35           O  
ATOM   2258  CB  ASP C  58      -0.676   2.468   3.135  1.00 95.35           C  
ATOM   2259  CG  ASP C  58      -2.029   2.492   2.445  1.00 95.35           C  
ATOM   2260  OD1 ASP C  58      -2.642   1.418   2.269  1.00 95.35           O  
ATOM   2261  OD2 ASP C  58      -2.484   3.596   2.073  1.00 95.35           O  
ATOM   2262  N   GLU C  59      -1.132   1.063   5.760  1.00 95.04           N  
ATOM   2263  CA  GLU C  59      -1.937   0.572   6.874  1.00 95.04           C  
ATOM   2264  C   GLU C  59      -3.427   0.654   6.557  1.00 95.04           C  
ATOM   2265  O   GLU C  59      -4.190  -0.255   6.891  1.00 95.04           O  
ATOM   2266  CB  GLU C  59      -1.627   1.358   8.150  1.00 95.04           C  
ATOM   2267  CG  GLU C  59      -2.269   0.778   9.402  1.00 95.04           C  
ATOM   2268  CD  GLU C  59      -1.641  -0.533   9.846  1.00 95.04           C  
ATOM   2269  OE1 GLU C  59      -2.307  -1.312  10.565  1.00 95.04           O  
ATOM   2270  OE2 GLU C  59      -0.472  -0.782   9.473  1.00 95.04           O  
ATOM   2271  N   ALA C  60      -3.867   1.738   5.939  1.00 95.16           N  
ATOM   2272  CA  ALA C  60      -5.276   1.936   5.610  1.00 95.16           C  
ATOM   2273  C   ALA C  60      -5.784   0.834   4.684  1.00 95.16           C  
ATOM   2274  O   ALA C  60      -6.866   0.283   4.900  1.00 95.16           O  
ATOM   2275  CB  ALA C  60      -5.485   3.304   4.966  1.00 95.16           C  
ATOM   2276  N   THR C  61      -5.065   0.543   3.674  1.00 96.03           N  
ATOM   2277  CA  THR C  61      -5.436  -0.503   2.728  1.00 96.03           C  
ATOM   2278  C   THR C  61      -5.466  -1.866   3.415  1.00 96.03           C  
ATOM   2279  O   THR C  61      -6.384  -2.659   3.193  1.00 96.03           O  
ATOM   2280  CB  THR C  61      -4.466  -0.548   1.535  1.00 96.03           C  
ATOM   2281  CG2 THR C  61      -4.886  -1.611   0.524  1.00 96.03           C  
ATOM   2282  OG1 THR C  61      -4.453   0.731   0.889  1.00 96.03           O  
ATOM   2283  N   LEU C  62      -4.462  -2.160   4.258  1.00 96.87           N  
ATOM   2284  CA  LEU C  62      -4.435  -3.404   5.018  1.00 96.87           C  
ATOM   2285  C   LEU C  62      -5.675  -3.531   5.897  1.00 96.87           C  
ATOM   2286  O   LEU C  62      -6.319  -4.582   5.923  1.00 96.87           O  
ATOM   2287  CB  LEU C  62      -3.173  -3.479   5.882  1.00 96.87           C  
ATOM   2288  CG  LEU C  62      -3.046  -4.703   6.791  1.00 96.87           C  
ATOM   2289  CD1 LEU C  62      -2.987  -5.978   5.958  1.00 96.87           C  
ATOM   2290  CD2 LEU C  62      -1.813  -4.581   7.680  1.00 96.87           C  
ATOM   2291  N   GLN C  63      -5.996  -2.440   6.580  1.00 96.16           N  
ATOM   2292  CA  GLN C  63      -7.148  -2.447   7.477  1.00 96.16           C  
ATOM   2293  C   GLN C  63      -8.445  -2.662   6.705  1.00 96.16           C  
ATOM   2294  O   GLN C  63      -9.325  -3.400   7.153  1.00 96.16           O  
ATOM   2295  CB  GLN C  63      -7.219  -1.139   8.269  1.00 96.16           C  
ATOM   2296  CG  GLN C  63      -6.163  -1.024   9.360  1.00 96.16           C  
ATOM   2297  CD  GLN C  63      -6.376  -2.011  10.492  1.00 96.16           C  
ATOM   2298  NE2 GLN C  63      -5.346  -2.214  11.305  1.00 96.16           N  
ATOM   2299  OE1 GLN C  63      -7.460  -2.588  10.633  1.00 96.16           O  
ATOM   2300  N   LYS C  64      -8.523  -1.989   5.594  1.00 96.30           N  
ATOM   2301  CA  LYS C  64      -9.700  -2.166   4.748  1.00 96.30           C  
ATOM   2302  C   LYS C  64      -9.849  -3.620   4.311  1.00 96.30           C  
ATOM   2303  O   LYS C  64     -10.945  -4.182   4.366  1.00 96.30           O  
ATOM   2304  CB  LYS C  64      -9.622  -1.255   3.522  1.00 96.30           C  
ATOM   2305  CG  LYS C  64     -10.948  -1.077   2.797  1.00 96.30           C  
ATOM   2306  CD  LYS C  64     -10.833  -0.070   1.661  1.00 96.30           C  
ATOM   2307  CE  LYS C  64     -12.169   0.135   0.956  1.00 96.30           C  
ATOM   2308  NZ  LYS C  64     -12.055   1.103  -0.174  1.00 96.30           N  
ATOM   2309  N   GLY C  65      -8.804  -4.183   3.838  1.00 97.05           N  
ATOM   2310  CA  GLY C  65      -8.814  -5.585   3.448  1.00 97.05           C  
ATOM   2311  C   GLY C  65      -9.131  -6.523   4.597  1.00 97.05           C  
ATOM   2312  O   GLY C  65      -9.933  -7.447   4.447  1.00 97.05           O  
ATOM   2313  N   SER C  66      -8.520  -6.302   5.785  1.00 96.72           N  
ATOM   2314  CA  SER C  66      -8.744  -7.130   6.966  1.00 96.72           C  
ATOM   2315  C   SER C  66     -10.188  -7.032   7.445  1.00 96.72           C  
ATOM   2316  O   SER C  66     -10.806  -8.044   7.780  1.00 96.72           O  
ATOM   2317  CB  SER C  66      -7.795  -6.721   8.094  1.00 96.72           C  
ATOM   2318  OG  SER C  66      -6.444  -6.878   7.697  1.00 96.72           O  
ATOM   2319  N   TRP C  67     -10.659  -5.804   7.460  1.00 96.92           N  
ATOM   2320  CA  TRP C  67     -12.041  -5.599   7.884  1.00 96.92           C  
ATOM   2321  C   TRP C  67     -13.007  -6.341   6.967  1.00 96.92           C  
ATOM   2322  O   TRP C  67     -13.927  -7.015   7.439  1.00 96.92           O  
ATOM   2323  CB  TRP C  67     -12.381  -4.106   7.905  1.00 96.92           C  
ATOM   2324  CG  TRP C  67     -13.761  -3.804   8.406  1.00 96.92           C  
ATOM   2325  CD1 TRP C  67     -14.154  -3.671   9.709  1.00 96.92           C  
ATOM   2326  CD2 TRP C  67     -14.934  -3.602   7.612  1.00 96.92           C  
ATOM   2327  CE2 TRP C  67     -16.003  -3.349   8.500  1.00 96.92           C  
ATOM   2328  CE3 TRP C  67     -15.184  -3.609   6.233  1.00 96.92           C  
ATOM   2329  NE1 TRP C  67     -15.501  -3.397   9.772  1.00 96.92           N  
ATOM   2330  CZ2 TRP C  67     -17.303  -3.105   8.053  1.00 96.92           C  
ATOM   2331  CZ3 TRP C  67     -16.479  -3.365   5.789  1.00 96.92           C  
ATOM   2332  CH2 TRP C  67     -17.521  -3.117   6.699  1.00 96.92           C  
ATOM   2333  N   SER C  68     -12.823  -6.208   5.661  1.00 96.99           N  
ATOM   2334  CA  SER C  68     -13.674  -6.890   4.692  1.00 96.99           C  
ATOM   2335  C   SER C  68     -13.624  -8.402   4.881  1.00 96.99           C  
ATOM   2336  O   SER C  68     -14.660  -9.069   4.873  1.00 96.99           O  
ATOM   2337  CB  SER C  68     -13.257  -6.532   3.265  1.00 96.99           C  
ATOM   2338  OG  SER C  68     -14.091  -7.179   2.319  1.00 96.99           O  
ATOM   2339  N   LEU C  69     -12.493  -8.948   5.057  1.00 97.13           N  
ATOM   2340  CA  LEU C  69     -12.306 -10.382   5.253  1.00 97.13           C  
ATOM   2341  C   LEU C  69     -12.978 -10.847   6.540  1.00 97.13           C  
ATOM   2342  O   LEU C  69     -13.707 -11.842   6.541  1.00 97.13           O  
ATOM   2343  CB  LEU C  69     -10.815 -10.728   5.289  1.00 97.13           C  
ATOM   2344  CG  LEU C  69     -10.464 -12.183   5.609  1.00 97.13           C  
ATOM   2345  CD1 LEU C  69     -10.986 -13.107   4.514  1.00 97.13           C  
ATOM   2346  CD2 LEU C  69      -8.958 -12.344   5.780  1.00 97.13           C  
ATOM   2347  N   LEU C  70     -12.771 -10.126   7.662  1.00 96.72           N  
ATOM   2348  CA  LEU C  70     -13.314 -10.503   8.962  1.00 96.72           C  
ATOM   2349  C   LEU C  70     -14.835 -10.405   8.965  1.00 96.72           C  
ATOM   2350  O   LEU C  70     -15.513 -11.240   9.566  1.00 96.72           O  
ATOM   2351  CB  LEU C  70     -12.732  -9.612  10.064  1.00 96.72           C  
ATOM   2352  CG  LEU C  70     -11.265  -9.853  10.426  1.00 96.72           C  
ATOM   2353  CD1 LEU C  70     -10.783  -8.798  11.414  1.00 96.72           C  
ATOM   2354  CD2 LEU C  70     -11.079 -11.255  10.999  1.00 96.72           C  
ATOM   2355  N   LYS C  71     -15.340  -9.368   8.332  1.00 96.63           N  
ATOM   2356  CA  LYS C  71     -16.788  -9.216   8.219  1.00 96.63           C  
ATOM   2357  C   LYS C  71     -17.413 -10.417   7.515  1.00 96.63           C  
ATOM   2358  O   LYS C  71     -18.407 -10.972   7.988  1.00 96.63           O  
ATOM   2359  CB  LYS C  71     -17.136  -7.930   7.469  1.00 96.63           C  
ATOM   2360  CG  LYS C  71     -18.630  -7.663   7.358  1.00 96.63           C  
ATOM   2361  CD  LYS C  71     -18.913  -6.392   6.568  1.00 96.63           C  
ATOM   2362  CE  LYS C  71     -18.744  -6.613   5.071  1.00 96.63           C  
ATOM   2363  NZ  LYS C  71     -19.262  -5.458   4.278  1.00 96.63           N  
ATOM   2364  N   ASP C  72     -16.882 -10.832   6.428  1.00 96.49           N  
ATOM   2365  CA  ASP C  72     -17.422 -11.950   5.660  1.00 96.49           C  
ATOM   2366  C   ASP C  72     -17.201 -13.273   6.390  1.00 96.49           C  
ATOM   2367  O   ASP C  72     -18.044 -14.171   6.326  1.00 96.49           O  
ATOM   2368  CB  ASP C  72     -16.784 -12.004   4.270  1.00 96.49           C  
ATOM   2369  CG  ASP C  72     -17.499 -11.128   3.256  1.00 96.49           C  
ATOM   2370  OD1 ASP C  72     -18.510 -10.485   3.610  1.00 96.49           O  
ATOM   2371  OD2 ASP C  72     -17.048 -11.084   2.091  1.00 96.49           O  
ATOM   2372  N   LEU C  73     -16.047 -13.379   7.051  1.00 96.43           N  
ATOM   2373  CA  LEU C  73     -15.814 -14.573   7.855  1.00 96.43           C  
ATOM   2374  C   LEU C  73     -16.844 -14.682   8.975  1.00 96.43           C  
ATOM   2375  O   LEU C  73     -17.372 -15.765   9.234  1.00 96.43           O  
ATOM   2376  CB  LEU C  73     -14.401 -14.557   8.443  1.00 96.43           C  
ATOM   2377  CG  LEU C  73     -13.992 -15.785   9.258  1.00 96.43           C  
ATOM   2378  CD1 LEU C  73     -14.099 -17.045   8.407  1.00 96.43           C  
ATOM   2379  CD2 LEU C  73     -12.576 -15.619   9.801  1.00 96.43           C  
ATOM   2380  N   LYS C  74     -17.086 -13.606   9.614  1.00 95.44           N  
ATOM   2381  CA  LYS C  74     -18.092 -13.577  10.672  1.00 95.44           C  
ATOM   2382  C   LYS C  74     -19.469 -13.951  10.131  1.00 95.44           C  
ATOM   2383  O   LYS C  74     -20.230 -14.659  10.794  1.00 95.44           O  
ATOM   2384  CB  LYS C  74     -18.143 -12.195  11.325  1.00 95.44           C  
ATOM   2385  CG  LYS C  74     -19.004 -12.135  12.579  1.00 95.44           C  
ATOM   2386  CD  LYS C  74     -18.966 -10.752  13.218  1.00 95.44           C  
ATOM   2387  CE  LYS C  74     -19.778 -10.708  14.504  1.00 95.44           C  
ATOM   2388  NZ  LYS C  74     -21.235 -10.916  14.246  1.00 95.44           N  
ATOM   2389  N   ARG C  75     -19.839 -13.458   9.010  1.00 96.20           N  
ATOM   2390  CA  ARG C  75     -21.105 -13.816   8.378  1.00 96.20           C  
ATOM   2391  C   ARG C  75     -21.240 -15.329   8.243  1.00 96.20           C  
ATOM   2392  O   ARG C  75     -22.301 -15.890   8.523  1.00 96.20           O  
ATOM   2393  CB  ARG C  75     -21.226 -13.154   7.004  1.00 96.20           C  
ATOM   2394  CG  ARG C  75     -22.563 -13.395   6.320  1.00 96.20           C  
ATOM   2395  CD  ARG C  75     -22.581 -12.832   4.905  1.00 96.20           C  
ATOM   2396  NE  ARG C  75     -21.724 -13.601   4.008  1.00 96.20           N  
ATOM   2397  CZ  ARG C  75     -21.357 -13.211   2.790  1.00 96.20           C  
ATOM   2398  NH1 ARG C  75     -21.768 -12.047   2.299  1.00 96.20           N  
ATOM   2399  NH2 ARG C  75     -20.574 -13.989   2.058  1.00 96.20           N  
ATOM   2400  N   ILE C  76     -20.159 -16.009   7.861  1.00 94.81           N  
ATOM   2401  CA  ILE C  76     -20.168 -17.457   7.682  1.00 94.81           C  
ATOM   2402  C   ILE C  76     -20.305 -18.144   9.039  1.00 94.81           C  
ATOM   2403  O   ILE C  76     -21.113 -19.062   9.199  1.00 94.81           O  
ATOM   2404  CB  ILE C  76     -18.893 -17.945   6.960  1.00 94.81           C  
ATOM   2405  CG1 ILE C  76     -18.863 -17.424   5.519  1.00 94.81           C  
ATOM   2406  CG2 ILE C  76     -18.806 -19.474   6.991  1.00 94.81           C  
ATOM   2407  CD1 ILE C  76     -17.599 -17.794   4.753  1.00 94.81           C  
ATOM   2408  N   THR C  77     -19.537 -17.689  10.070  1.00 94.93           N  
ATOM   2409  CA  THR C  77     -19.583 -18.329  11.379  1.00 94.93           C  
ATOM   2410  C   THR C  77     -20.910 -18.040  12.075  1.00 94.93           C  
ATOM   2411  O   THR C  77     -21.414 -18.873  12.831  1.00 94.93           O  
ATOM   2412  CB  THR C  77     -18.419 -17.861  12.273  1.00 94.93           C  
ATOM   2413  CG2 THR C  77     -17.076 -18.308  11.706  1.00 94.93           C  
ATOM   2414  OG1 THR C  77     -18.438 -16.431  12.359  1.00 94.93           O  
ATOM   2415  N   ASP C  78     -21.503 -16.907  11.799  1.00 95.07           N  
ATOM   2416  CA  ASP C  78     -22.800 -16.569  12.376  1.00 95.07           C  
ATOM   2417  C   ASP C  78     -23.916 -17.400  11.744  1.00 95.07           C  
ATOM   2418  O   ASP C  78     -24.945 -17.648  12.374  1.00 95.07           O  
ATOM   2419  CB  ASP C  78     -23.093 -15.078  12.203  1.00 95.07           C  
ATOM   2420  CG  ASP C  78     -22.330 -14.206  13.186  1.00 95.07           C  
ATOM   2421  OD1 ASP C  78     -21.695 -14.748  14.116  1.00 95.07           O  
ATOM   2422  OD2 ASP C  78     -22.367 -12.967  13.030  1.00 95.07           O  
ATOM   2423  N   SER C  79     -23.824 -17.827  10.567  1.00 94.41           N  
ATOM   2424  CA  SER C  79     -24.829 -18.611   9.857  1.00 94.41           C  
ATOM   2425  C   SER C  79     -24.879 -20.044  10.375  1.00 94.41           C  
ATOM   2426  O   SER C  79     -25.835 -20.775  10.105  1.00 94.41           O  
ATOM   2427  CB  SER C  79     -24.546 -18.613   8.355  1.00 94.41           C  
ATOM   2428  OG  SER C  79     -23.431 -19.435   8.054  1.00 94.41           O  
ATOM   2429  N   ASP C  80     -23.960 -20.469  11.143  1.00 93.23           N  
ATOM   2430  CA  ASP C  80     -23.897 -21.792  11.757  1.00 93.23           C  
ATOM   2431  C   ASP C  80     -23.915 -22.890  10.697  1.00 93.23           C  
ATOM   2432  O   ASP C  80     -24.565 -23.922  10.877  1.00 93.23           O  
ATOM   2433  CB  ASP C  80     -25.057 -21.985  12.735  1.00 93.23           C  
ATOM   2434  CG  ASP C  80     -24.693 -22.858  13.922  1.00 93.23           C  
ATOM   2435  OD1 ASP C  80     -23.488 -23.034  14.204  1.00 93.23           O  
ATOM   2436  OD2 ASP C  80     -25.620 -23.378  14.582  1.00 93.23           O  
ATOM   2437  N   VAL C  81     -23.363 -22.603   9.499  1.00 92.45           N  
ATOM   2438  CA  VAL C  81     -23.261 -23.592   8.430  1.00 92.45           C  
ATOM   2439  C   VAL C  81     -22.232 -24.656   8.807  1.00 92.45           C  
ATOM   2440  O   VAL C  81     -21.223 -24.353   9.448  1.00 92.45           O  
ATOM   2441  CB  VAL C  81     -22.883 -22.936   7.084  1.00 92.45           C  
ATOM   2442  CG1 VAL C  81     -21.472 -22.351   7.146  1.00 92.45           C  
ATOM   2443  CG2 VAL C  81     -22.993 -23.951   5.948  1.00 92.45           C  
ATOM   2444  N   LYS C  82     -22.477 -25.925   8.428  1.00 91.47           N  
ATOM   2445  CA  LYS C  82     -21.633 -27.039   8.850  1.00 91.47           C  
ATOM   2446  C   LYS C  82     -21.219 -27.897   7.658  1.00 91.47           C  
ATOM   2447  O   LYS C  82     -21.771 -27.758   6.565  1.00 91.47           O  
ATOM   2448  CB  LYS C  82     -22.358 -27.898   9.887  1.00 91.47           C  
ATOM   2449  CG  LYS C  82     -22.811 -27.130  11.120  1.00 91.47           C  
ATOM   2450  CD  LYS C  82     -23.556 -28.030  12.098  1.00 91.47           C  
ATOM   2451  CE  LYS C  82     -24.035 -27.256  13.318  1.00 91.47           C  
ATOM   2452  NZ  LYS C  82     -24.703 -28.148  14.313  1.00 91.47           N  
ATOM   2453  N   GLY C  83     -20.170 -28.718   7.872  1.00 87.30           N  
ATOM   2454  CA  GLY C  83     -19.789 -29.788   6.963  1.00 87.30           C  
ATOM   2455  C   GLY C  83     -19.267 -29.282   5.631  1.00 87.30           C  
ATOM   2456  O   GLY C  83     -18.486 -28.330   5.585  1.00 87.30           O  
ATOM   2457  N   ASP C  84     -19.724 -29.910   4.544  1.00 80.24           N  
ATOM   2458  CA  ASP C  84     -19.245 -29.633   3.193  1.00 80.24           C  
ATOM   2459  C   ASP C  84     -19.667 -28.239   2.736  1.00 80.24           C  
ATOM   2460  O   ASP C  84     -18.919 -27.558   2.032  1.00 80.24           O  
ATOM   2461  CB  ASP C  84     -19.763 -30.687   2.214  1.00 80.24           C  
ATOM   2462  CG  ASP C  84     -19.057 -32.025   2.353  1.00 80.24           C  
ATOM   2463  OD1 ASP C  84     -18.084 -32.122   3.130  1.00 80.24           O  
ATOM   2464  OD2 ASP C  84     -19.476 -32.988   1.677  1.00 80.24           O  
ATOM   2465  N   LEU C  85     -20.868 -27.899   3.066  1.00 83.86           N  
ATOM   2466  CA  LEU C  85     -21.348 -26.575   2.686  1.00 83.86           C  
ATOM   2467  C   LEU C  85     -20.505 -25.482   3.337  1.00 83.86           C  
ATOM   2468  O   LEU C  85     -20.209 -24.464   2.709  1.00 83.86           O  
ATOM   2469  CB  LEU C  85     -22.818 -26.404   3.079  1.00 83.86           C  
ATOM   2470  CG  LEU C  85     -23.495 -25.110   2.625  1.00 83.86           C  
ATOM   2471  CD1 LEU C  85     -23.493 -25.017   1.103  1.00 83.86           C  
ATOM   2472  CD2 LEU C  85     -24.919 -25.033   3.168  1.00 83.86           C  
ATOM   2473  N   PHE C  86     -20.072 -25.702   4.643  1.00 89.62           N  
ATOM   2474  CA  PHE C  86     -19.193 -24.775   5.347  1.00 89.62           C  
ATOM   2475  C   PHE C  86     -17.878 -24.601   4.598  1.00 89.62           C  
ATOM   2476  O   PHE C  86     -17.438 -23.474   4.358  1.00 89.62           O  
ATOM   2477  CB  PHE C  86     -18.924 -25.265   6.773  1.00 89.62           C  
ATOM   2478  CG  PHE C  86     -17.755 -24.590   7.437  1.00 89.62           C  
ATOM   2479  CD1 PHE C  86     -16.619 -25.313   7.781  1.00 89.62           C  
ATOM   2480  CD2 PHE C  86     -17.792 -23.229   7.716  1.00 89.62           C  
ATOM   2481  CE1 PHE C  86     -15.536 -24.689   8.396  1.00 89.62           C  
ATOM   2482  CE2 PHE C  86     -16.712 -22.600   8.331  1.00 89.62           C  
ATOM   2483  CZ  PHE C  86     -15.586 -23.332   8.669  1.00 89.62           C  
ATOM   2484  N   VAL C  87     -17.333 -25.721   4.240  1.00 85.20           N  
ATOM   2485  CA  VAL C  87     -16.047 -25.706   3.552  1.00 85.20           C  
ATOM   2486  C   VAL C  87     -16.181 -24.970   2.221  1.00 85.20           C  
ATOM   2487  O   VAL C  87     -15.345 -24.127   1.884  1.00 85.20           O  
ATOM   2488  CB  VAL C  87     -15.513 -27.137   3.317  1.00 85.20           C  
ATOM   2489  CG1 VAL C  87     -14.249 -27.108   2.460  1.00 85.20           C  
ATOM   2490  CG2 VAL C  87     -15.241 -27.830   4.652  1.00 85.20           C  
ATOM   2491  N   LYS C  88     -17.219 -25.227   1.500  1.00 81.06           N  
ATOM   2492  CA  LYS C  88     -17.456 -24.593   0.206  1.00 81.06           C  
ATOM   2493  C   LYS C  88     -17.635 -23.085   0.358  1.00 81.06           C  
ATOM   2494  O   LYS C  88     -17.042 -22.306  -0.390  1.00 81.06           O  
ATOM   2495  CB  LYS C  88     -18.685 -25.201  -0.473  1.00 81.06           C  
ATOM   2496  CG  LYS C  88     -18.422 -26.544  -1.138  1.00 81.06           C  
ATOM   2497  CD  LYS C  88     -19.666 -27.071  -1.843  1.00 81.06           C  
ATOM   2498  CE  LYS C  88     -19.418 -28.437  -2.468  1.00 81.06           C  
ATOM   2499  NZ  LYS C  88     -20.649 -28.980  -3.118  1.00 81.06           N  
ATOM   2500  N   GLU C  89     -18.441 -22.702   1.305  1.00 86.35           N  
ATOM   2501  CA  GLU C  89     -18.706 -21.282   1.513  1.00 86.35           C  
ATOM   2502  C   GLU C  89     -17.453 -20.547   1.978  1.00 86.35           C  
ATOM   2503  O   GLU C  89     -17.194 -19.419   1.554  1.00 86.35           O  
ATOM   2504  CB  GLU C  89     -19.835 -21.090   2.531  1.00 86.35           C  
ATOM   2505  CG  GLU C  89     -21.213 -21.457   1.997  1.00 86.35           C  
ATOM   2506  CD  GLU C  89     -22.344 -21.051   2.928  1.00 86.35           C  
ATOM   2507  OE1 GLU C  89     -23.527 -21.199   2.545  1.00 86.35           O  
ATOM   2508  OE2 GLU C  89     -22.045 -20.581   4.048  1.00 86.35           O  
ATOM   2509  N   LEU C  90     -16.734 -21.168   2.828  1.00 90.24           N  
ATOM   2510  CA  LEU C  90     -15.529 -20.547   3.367  1.00 90.24           C  
ATOM   2511  C   LEU C  90     -14.514 -20.280   2.261  1.00 90.24           C  
ATOM   2512  O   LEU C  90     -14.003 -19.165   2.137  1.00 90.24           O  
ATOM   2513  CB  LEU C  90     -14.904 -21.436   4.447  1.00 90.24           C  
ATOM   2514  CG  LEU C  90     -13.639 -20.900   5.117  1.00 90.24           C  
ATOM   2515  CD1 LEU C  90     -13.937 -19.590   5.840  1.00 90.24           C  
ATOM   2516  CD2 LEU C  90     -13.068 -21.931   6.085  1.00 90.24           C  
ATOM   2517  N   PHE C  91     -14.232 -21.223   1.453  1.00 86.73           N  
ATOM   2518  CA  PHE C  91     -13.212 -21.072   0.421  1.00 86.73           C  
ATOM   2519  C   PHE C  91     -13.708 -20.172  -0.704  1.00 86.73           C  
ATOM   2520  O   PHE C  91     -12.920 -19.456  -1.327  1.00 86.73           O  
ATOM   2521  CB  PHE C  91     -12.808 -22.439  -0.140  1.00 86.73           C  
ATOM   2522  CG  PHE C  91     -11.819 -23.179   0.719  1.00 86.73           C  
ATOM   2523  CD1 PHE C  91     -10.475 -22.824   0.721  1.00 86.73           C  
ATOM   2524  CD2 PHE C  91     -12.231 -24.231   1.526  1.00 86.73           C  
ATOM   2525  CE1 PHE C  91      -9.557 -23.507   1.515  1.00 86.73           C  
ATOM   2526  CE2 PHE C  91     -11.320 -24.919   2.322  1.00 86.73           C  
ATOM   2527  CZ  PHE C  91      -9.983 -24.556   2.314  1.00 86.73           C  
ATOM   2528  N   TRP C  92     -14.992 -20.204  -0.974  1.00 83.62           N  
ATOM   2529  CA  TRP C  92     -15.532 -19.249  -1.936  1.00 83.62           C  
ATOM   2530  C   TRP C  92     -15.364 -17.818  -1.436  1.00 83.62           C  
ATOM   2531  O   TRP C  92     -14.995 -16.926  -2.202  1.00 83.62           O  
ATOM   2532  CB  TRP C  92     -17.010 -19.538  -2.209  1.00 83.62           C  
ATOM   2533  CG  TRP C  92     -17.609 -18.685  -3.288  1.00 83.62           C  
ATOM   2534  CD1 TRP C  92     -18.518 -17.677  -3.132  1.00 83.62           C  
ATOM   2535  CD2 TRP C  92     -17.341 -18.772  -4.691  1.00 83.62           C  
ATOM   2536  CE2 TRP C  92     -18.124 -17.783  -5.327  1.00 83.62           C  
ATOM   2537  CE3 TRP C  92     -16.514 -19.589  -5.473  1.00 83.62           C  
ATOM   2538  NE1 TRP C  92     -18.833 -17.130  -4.355  1.00 83.62           N  
ATOM   2539  CZ2 TRP C  92     -18.105 -17.590  -6.710  1.00 83.62           C  
ATOM   2540  CZ3 TRP C  92     -16.495 -19.396  -6.849  1.00 83.62           C  
ATOM   2541  CH2 TRP C  92     -17.286 -18.404  -7.452  1.00 83.62           C  
ATOM   2542  N   MET C  93     -15.694 -17.659  -0.178  1.00 92.21           N  
ATOM   2543  CA  MET C  93     -15.520 -16.346   0.438  1.00 92.21           C  
ATOM   2544  C   MET C  93     -14.066 -15.894   0.354  1.00 92.21           C  
ATOM   2545  O   MET C  93     -13.789 -14.739   0.028  1.00 92.21           O  
ATOM   2546  CB  MET C  93     -15.977 -16.371   1.898  1.00 92.21           C  
ATOM   2547  CG  MET C  93     -15.876 -15.025   2.595  1.00 92.21           C  
ATOM   2548  SD  MET C  93     -14.206 -14.713   3.287  1.00 92.21           S  
ATOM   2549  CE  MET C  93     -14.207 -15.894   4.665  1.00 92.21           C  
ATOM   2550  N   LEU C  94     -13.115 -16.803   0.612  1.00 91.65           N  
ATOM   2551  CA  LEU C  94     -11.696 -16.472   0.536  1.00 91.65           C  
ATOM   2552  C   LEU C  94     -11.304 -16.087  -0.887  1.00 91.65           C  
ATOM   2553  O   LEU C  94     -10.513 -15.164  -1.089  1.00 91.65           O  
ATOM   2554  CB  LEU C  94     -10.844 -17.651   1.013  1.00 91.65           C  
ATOM   2555  CG  LEU C  94     -10.836 -17.915   2.519  1.00 91.65           C  
ATOM   2556  CD1 LEU C  94     -10.060 -19.192   2.829  1.00 91.65           C  
ATOM   2557  CD2 LEU C  94     -10.242 -16.727   3.268  1.00 91.65           C  
ATOM   2558  N   HIS C  95     -11.845 -16.722  -1.855  1.00 84.98           N  
ATOM   2559  CA  HIS C  95     -11.587 -16.396  -3.252  1.00 84.98           C  
ATOM   2560  C   HIS C  95     -12.071 -14.989  -3.587  1.00 84.98           C  
ATOM   2561  O   HIS C  95     -11.346 -14.211  -4.212  1.00 84.98           O  
ATOM   2562  CB  HIS C  95     -12.258 -17.415  -4.174  1.00 84.98           C  
ATOM   2563  CG  HIS C  95     -12.137 -17.082  -5.626  1.00 84.98           C  
ATOM   2564  CD2 HIS C  95     -13.065 -16.689  -6.529  1.00 84.98           C  
ATOM   2565  ND1 HIS C  95     -10.939 -17.143  -6.306  1.00 84.98           N  
ATOM   2566  CE1 HIS C  95     -11.138 -16.800  -7.567  1.00 84.98           C  
ATOM   2567  NE2 HIS C  95     -12.420 -16.519  -7.729  1.00 84.98           N  
ATOM   2568  N   LEU C  96     -13.264 -14.715  -3.180  1.00 87.72           N  
ATOM   2569  CA  LEU C  96     -13.845 -13.407  -3.458  1.00 87.72           C  
ATOM   2570  C   LEU C  96     -13.075 -12.305  -2.737  1.00 87.72           C  
ATOM   2571  O   LEU C  96     -12.840 -11.234  -3.302  1.00 87.72           O  
ATOM   2572  CB  LEU C  96     -15.318 -13.374  -3.039  1.00 87.72           C  
ATOM   2573  CG  LEU C  96     -16.099 -12.111  -3.407  1.00 87.72           C  
ATOM   2574  CD1 LEU C  96     -16.217 -11.983  -4.922  1.00 87.72           C  
ATOM   2575  CD2 LEU C  96     -17.479 -12.128  -2.757  1.00 87.72           C  
ATOM   2576  N   GLN C  97     -12.707 -12.590  -1.541  1.00 93.85           N  
ATOM   2577  CA  GLN C  97     -12.003 -11.589  -0.745  1.00 93.85           C  
ATOM   2578  C   GLN C  97     -10.604 -11.333  -1.298  1.00 93.85           C  
ATOM   2579  O   GLN C  97     -10.094 -10.214  -1.215  1.00 93.85           O  
ATOM   2580  CB  GLN C  97     -11.919 -12.027   0.717  1.00 93.85           C  
ATOM   2581  CG  GLN C  97     -13.223 -11.864   1.485  1.00 93.85           C  
ATOM   2582  CD  GLN C  97     -13.654 -10.414   1.609  1.00 93.85           C  
ATOM   2583  NE2 GLN C  97     -14.961 -10.188   1.684  1.00 93.85           N  
ATOM   2584  OE1 GLN C  97     -12.818  -9.505   1.639  1.00 93.85           O  
ATOM   2585  N   LYS C  98     -10.002 -12.310  -1.838  1.00 91.32           N  
ATOM   2586  CA  LYS C  98      -8.719 -12.096  -2.500  1.00 91.32           C  
ATOM   2587  C   LYS C  98      -8.861 -11.131  -3.673  1.00 91.32           C  
ATOM   2588  O   LYS C  98      -8.038 -10.228  -3.845  1.00 91.32           O  
ATOM   2589  CB  LYS C  98      -8.136 -13.424  -2.982  1.00 91.32           C  
ATOM   2590  CG  LYS C  98      -6.738 -13.309  -3.573  1.00 91.32           C  
ATOM   2591  CD  LYS C  98      -6.188 -14.670  -3.978  1.00 91.32           C  
ATOM   2592  CE  LYS C  98      -4.804 -14.551  -4.601  1.00 91.32           C  
ATOM   2593  NZ  LYS C  98      -4.254 -15.885  -4.988  1.00 91.32           N  
ATOM   2594  N   GLU C  99      -9.865 -11.290  -4.446  1.00 87.86           N  
ATOM   2595  CA  GLU C  99     -10.121 -10.402  -5.575  1.00 87.86           C  
ATOM   2596  C   GLU C  99     -10.417  -8.981  -5.103  1.00 87.86           C  
ATOM   2597  O   GLU C  99      -9.942  -8.011  -5.698  1.00 87.86           O  
ATOM   2598  CB  GLU C  99     -11.283 -10.928  -6.421  1.00 87.86           C  
ATOM   2599  CG  GLU C  99     -10.953 -12.194  -7.199  1.00 87.86           C  
ATOM   2600  CD  GLU C  99     -12.085 -12.653  -8.104  1.00 87.86           C  
ATOM   2601  OE1 GLU C  99     -11.867 -13.565  -8.935  1.00 87.86           O  
ATOM   2602  OE2 GLU C  99     -13.201 -12.099  -7.981  1.00 87.86           O  
ATOM   2603  N   THR C 100     -11.201  -8.949  -4.089  1.00 93.37           N  
ATOM   2604  CA  THR C 100     -11.514  -7.649  -3.505  1.00 93.37           C  
ATOM   2605  C   THR C 100     -10.246  -6.959  -3.013  1.00 93.37           C  
ATOM   2606  O   THR C 100     -10.044  -5.768  -3.262  1.00 93.37           O  
ATOM   2607  CB  THR C 100     -12.513  -7.785  -2.341  1.00 93.37           C  
ATOM   2608  CG2 THR C 100     -12.826  -6.426  -1.723  1.00 93.37           C  
ATOM   2609  OG1 THR C 100     -13.728  -8.369  -2.826  1.00 93.37           O  
ATOM   2610  N   PHE C 101      -9.461  -7.748  -2.318  1.00 94.92           N  
ATOM   2611  CA  PHE C 101      -8.210  -7.194  -1.816  1.00 94.92           C  
ATOM   2612  C   PHE C 101      -7.314  -6.749  -2.966  1.00 94.92           C  
ATOM   2613  O   PHE C 101      -6.634  -5.725  -2.870  1.00 94.92           O  
ATOM   2614  CB  PHE C 101      -7.476  -8.220  -0.946  1.00 94.92           C  
ATOM   2615  CG  PHE C 101      -6.273  -7.662  -0.235  1.00 94.92           C  
ATOM   2616  CD1 PHE C 101      -4.994  -8.097  -0.561  1.00 94.92           C  
ATOM   2617  CD2 PHE C 101      -6.421  -6.704   0.759  1.00 94.92           C  
ATOM   2618  CE1 PHE C 101      -3.878  -7.583   0.095  1.00 94.92           C  
ATOM   2619  CE2 PHE C 101      -5.310  -6.186   1.419  1.00 94.92           C  
ATOM   2620  CZ  PHE C 101      -4.040  -6.628   1.086  1.00 94.92           C  
ATOM   2621  N   ALA C 102      -7.269  -7.468  -4.013  1.00 91.79           N  
ATOM   2622  CA  ALA C 102      -6.492  -7.094  -5.191  1.00 91.79           C  
ATOM   2623  C   ALA C 102      -6.927  -5.731  -5.724  1.00 91.79           C  
ATOM   2624  O   ALA C 102      -6.093  -4.928  -6.148  1.00 91.79           O  
ATOM   2625  CB  ALA C 102      -6.629  -8.155  -6.279  1.00 91.79           C  
ATOM   2626  N   THR C 103      -8.195  -5.497  -5.703  1.00 92.59           N  
ATOM   2627  CA  THR C 103      -8.716  -4.209  -6.148  1.00 92.59           C  
ATOM   2628  C   THR C 103      -8.240  -3.087  -5.229  1.00 92.59           C  
ATOM   2629  O   THR C 103      -7.886  -2.003  -5.696  1.00 92.59           O  
ATOM   2630  CB  THR C 103     -10.255  -4.216  -6.200  1.00 92.59           C  
ATOM   2631  CG2 THR C 103     -10.792  -2.904  -6.761  1.00 92.59           C  
ATOM   2632  OG1 THR C 103     -10.694  -5.296  -7.034  1.00 92.59           O  
ATOM   2633  N   TYR C 104      -8.254  -3.389  -3.894  1.00 94.85           N  
ATOM   2634  CA  TYR C 104      -7.773  -2.394  -2.941  1.00 94.85           C  
ATOM   2635  C   TYR C 104      -6.305  -2.066  -3.191  1.00 94.85           C  
ATOM   2636  O   TYR C 104      -5.914  -0.896  -3.174  1.00 94.85           O  
ATOM   2637  CB  TYR C 104      -7.958  -2.893  -1.505  1.00 94.85           C  
ATOM   2638  CG  TYR C 104      -9.402  -3.092  -1.113  1.00 94.85           C  
ATOM   2639  CD1 TYR C 104     -10.420  -2.385  -1.748  1.00 94.85           C  
ATOM   2640  CD2 TYR C 104      -9.751  -3.987  -0.106  1.00 94.85           C  
ATOM   2641  CE1 TYR C 104     -11.753  -2.563  -1.389  1.00 94.85           C  
ATOM   2642  CE2 TYR C 104     -11.079  -4.173   0.261  1.00 94.85           C  
ATOM   2643  CZ  TYR C 104     -12.072  -3.458  -0.385  1.00 94.85           C  
ATOM   2644  OH  TYR C 104     -13.388  -3.640  -0.025  1.00 94.85           O  
ATOM   2645  N   VAL C 105      -5.585  -3.066  -3.404  1.00 94.28           N  
ATOM   2646  CA  VAL C 105      -4.149  -2.888  -3.596  1.00 94.28           C  
ATOM   2647  C   VAL C 105      -3.890  -2.162  -4.914  1.00 94.28           C  
ATOM   2648  O   VAL C 105      -3.022  -1.289  -4.989  1.00 94.28           O  
ATOM   2649  CB  VAL C 105      -3.403  -4.241  -3.576  1.00 94.28           C  
ATOM   2650  CG1 VAL C 105      -1.938  -4.055  -3.967  1.00 94.28           C  
ATOM   2651  CG2 VAL C 105      -3.513  -4.891  -2.198  1.00 94.28           C  
ATOM   2652  N   ALA C 106      -4.550  -2.480  -5.976  1.00 92.53           N  
ATOM   2653  CA  ALA C 106      -4.414  -1.787  -7.254  1.00 92.53           C  
ATOM   2654  C   ALA C 106      -4.732  -0.302  -7.110  1.00 92.53           C  
ATOM   2655  O   ALA C 106      -4.027   0.548  -7.660  1.00 92.53           O  
ATOM   2656  CB  ALA C 106      -5.324  -2.423  -8.303  1.00 92.53           C  
ATOM   2657  N   ARG C 107      -5.785   0.006  -6.377  1.00 93.28           N  
ATOM   2658  CA  ARG C 107      -6.162   1.395  -6.134  1.00 93.28           C  
ATOM   2659  C   ARG C 107      -5.094   2.118  -5.321  1.00 93.28           C  
ATOM   2660  O   ARG C 107      -4.743   3.259  -5.623  1.00 93.28           O  
ATOM   2661  CB  ARG C 107      -7.510   1.469  -5.415  1.00 93.28           C  
ATOM   2662  CG  ARG C 107      -8.059   2.881  -5.280  1.00 93.28           C  
ATOM   2663  CD  ARG C 107      -9.431   2.892  -4.619  1.00 93.28           C  
ATOM   2664  NE  ARG C 107     -10.471   2.415  -5.528  1.00 93.28           N  
ATOM   2665  CZ  ARG C 107     -11.736   2.195  -5.183  1.00 93.28           C  
ATOM   2666  NH1 ARG C 107     -12.145   2.404  -3.936  1.00 93.28           N  
ATOM   2667  NH2 ARG C 107     -12.599   1.761  -6.090  1.00 93.28           N  
ATOM   2668  N   PHE C 108      -4.642   1.459  -4.296  1.00 94.55           N  
ATOM   2669  CA  PHE C 108      -3.562   2.019  -3.492  1.00 94.55           C  
ATOM   2670  C   PHE C 108      -2.357   2.355  -4.364  1.00 94.55           C  
ATOM   2671  O   PHE C 108      -1.798   3.449  -4.263  1.00 94.55           O  
ATOM   2672  CB  PHE C 108      -3.153   1.043  -2.384  1.00 94.55           C  
ATOM   2673  CG  PHE C 108      -1.787   1.313  -1.811  1.00 94.55           C  
ATOM   2674  CD1 PHE C 108      -0.713   0.488  -2.121  1.00 94.55           C  
ATOM   2675  CD2 PHE C 108      -1.579   2.392  -0.963  1.00 94.55           C  
ATOM   2676  CE1 PHE C 108       0.551   0.735  -1.592  1.00 94.55           C  
ATOM   2677  CE2 PHE C 108      -0.317   2.646  -0.431  1.00 94.55           C  
ATOM   2678  CZ  PHE C 108       0.746   1.816  -0.746  1.00 94.55           C  
ATOM   2679  N   GLN C 109      -1.924   1.447  -5.213  1.00 92.93           N  
ATOM   2680  CA  GLN C 109      -0.748   1.641  -6.054  1.00 92.93           C  
ATOM   2681  C   GLN C 109      -0.968   2.772  -7.055  1.00 92.93           C  
ATOM   2682  O   GLN C 109      -0.037   3.510  -7.381  1.00 92.93           O  
ATOM   2683  CB  GLN C 109      -0.396   0.348  -6.792  1.00 92.93           C  
ATOM   2684  CG  GLN C 109       0.234  -0.715  -5.903  1.00 92.93           C  
ATOM   2685  CD  GLN C 109       0.784  -1.889  -6.691  1.00 92.93           C  
ATOM   2686  NE2 GLN C 109       1.558  -1.595  -7.731  1.00 92.93           N  
ATOM   2687  OE1 GLN C 109       0.516  -3.050  -6.369  1.00 92.93           O  
ATOM   2688  N   LYS C 110      -2.116   2.957  -7.513  1.00 91.29           N  
ATOM   2689  CA  LYS C 110      -2.421   3.973  -8.516  1.00 91.29           C  
ATOM   2690  C   LYS C 110      -2.578   5.350  -7.874  1.00 91.29           C  
ATOM   2691  O   LYS C 110      -2.107   6.351  -8.418  1.00 91.29           O  
ATOM   2692  CB  LYS C 110      -3.690   3.605  -9.284  1.00 91.29           C  
ATOM   2693  CG  LYS C 110      -3.990   4.524 -10.461  1.00 91.29           C  
ATOM   2694  CD  LYS C 110      -5.230   4.072 -11.221  1.00 91.29           C  
ATOM   2695  CE  LYS C 110      -5.563   5.022 -12.365  1.00 91.29           C  
ATOM   2696  NZ  LYS C 110      -6.784   4.588 -13.107  1.00 91.29           N  
ATOM   2697  N   GLU C 111      -3.148   5.327  -6.661  1.00 93.04           N  
ATOM   2698  CA  GLU C 111      -3.580   6.618  -6.133  1.00 93.04           C  
ATOM   2699  C   GLU C 111      -2.782   7.001  -4.889  1.00 93.04           C  
ATOM   2700  O   GLU C 111      -2.483   8.178  -4.676  1.00 93.04           O  
ATOM   2701  CB  GLU C 111      -5.077   6.594  -5.811  1.00 93.04           C  
ATOM   2702  CG  GLU C 111      -5.965   6.407  -7.032  1.00 93.04           C  
ATOM   2703  CD  GLU C 111      -7.441   6.287  -6.688  1.00 93.04           C  
ATOM   2704  OE1 GLU C 111      -8.262   6.059  -7.604  1.00 93.04           O  
ATOM   2705  OE2 GLU C 111      -7.779   6.423  -5.490  1.00 93.04           O  
ATOM   2706  N   ALA C 112      -2.429   6.068  -4.026  1.00 94.14           N  
ATOM   2707  CA  ALA C 112      -1.942   6.397  -2.689  1.00 94.14           C  
ATOM   2708  C   ALA C 112      -0.452   6.097  -2.559  1.00 94.14           C  
ATOM   2709  O   ALA C 112       0.217   6.618  -1.663  1.00 94.14           O  
ATOM   2710  CB  ALA C 112      -2.731   5.628  -1.632  1.00 94.14           C  
ATOM   2711  N   TYR C 113       0.047   5.279  -3.431  1.00 94.35           N  
ATOM   2712  CA  TYR C 113       1.474   4.983  -3.380  1.00 94.35           C  
ATOM   2713  C   TYR C 113       2.290   6.125  -3.973  1.00 94.35           C  
ATOM   2714  O   TYR C 113       2.210   6.397  -5.173  1.00 94.35           O  
ATOM   2715  CB  TYR C 113       1.780   3.681  -4.127  1.00 94.35           C  
ATOM   2716  CG  TYR C 113       3.248   3.331  -4.161  1.00 94.35           C  
ATOM   2717  CD1 TYR C 113       3.998   3.505  -5.322  1.00 94.35           C  
ATOM   2718  CD2 TYR C 113       3.887   2.826  -3.034  1.00 94.35           C  
ATOM   2719  CE1 TYR C 113       5.351   3.182  -5.359  1.00 94.35           C  
ATOM   2720  CE2 TYR C 113       5.238   2.499  -3.059  1.00 94.35           C  
ATOM   2721  CZ  TYR C 113       5.961   2.681  -4.224  1.00 94.35           C  
ATOM   2722  OH  TYR C 113       7.300   2.360  -4.255  1.00 94.35           O  
ATOM   2723  N   CYS C 114       3.122   6.759  -3.127  1.00 95.06           N  
ATOM   2724  CA  CYS C 114       3.953   7.888  -3.528  1.00 95.06           C  
ATOM   2725  C   CYS C 114       3.179   8.839  -4.435  1.00 95.06           C  
ATOM   2726  O   CYS C 114       3.542   9.028  -5.597  1.00 95.06           O  
ATOM   2727  CB  CYS C 114       5.212   7.400  -4.243  1.00 95.06           C  
ATOM   2728  SG  CYS C 114       6.374   6.537  -3.162  1.00 95.06           S  
ATOM   2729  N   PRO C 115       2.185   9.475  -3.821  1.00 95.41           N  
ATOM   2730  CA  PRO C 115       1.335  10.352  -4.629  1.00 95.41           C  
ATOM   2731  C   PRO C 115       1.996  11.694  -4.937  1.00 95.41           C  
ATOM   2732  O   PRO C 115       1.449  12.495  -5.700  1.00 95.41           O  
ATOM   2733  CB  PRO C 115       0.093  10.543  -3.755  1.00 95.41           C  
ATOM   2734  CG  PRO C 115       0.591  10.420  -2.351  1.00 95.41           C  
ATOM   2735  CD  PRO C 115       1.698   9.405  -2.325  1.00 95.41           C  
ATOM   2736  N   ASN C 116       3.116  11.934  -4.345  1.00 95.90           N  
ATOM   2737  CA  ASN C 116       3.789  13.211  -4.558  1.00 95.90           C  
ATOM   2738  C   ASN C 116       4.287  13.351  -5.994  1.00 95.90           C  
ATOM   2739  O   ASN C 116       4.768  12.382  -6.585  1.00 95.90           O  
ATOM   2740  CB  ASN C 116       4.950  13.377  -3.576  1.00 95.90           C  
ATOM   2741  CG  ASN C 116       5.971  12.260  -3.684  1.00 95.90           C  
ATOM   2742  ND2 ASN C 116       7.247  12.623  -3.720  1.00 95.90           N  
ATOM   2743  OD1 ASN C 116       5.614  11.080  -3.735  1.00 95.90           O  
ATOM   2744  N   LYS C 117       4.157  14.578  -6.556  1.00 94.97           N  
ATOM   2745  CA  LYS C 117       4.663  14.868  -7.895  1.00 94.97           C  
ATOM   2746  C   LYS C 117       6.021  15.561  -7.831  1.00 94.97           C  
ATOM   2747  O   LYS C 117       6.748  15.605  -8.826  1.00 94.97           O  
ATOM   2748  CB  LYS C 117       3.668  15.734  -8.669  1.00 94.97           C  
ATOM   2749  CG  LYS C 117       2.332  15.056  -8.933  1.00 94.97           C  
ATOM   2750  CD  LYS C 117       1.398  15.955  -9.734  1.00 94.97           C  
ATOM   2751  CE  LYS C 117       0.051  15.287  -9.978  1.00 94.97           C  
ATOM   2752  NZ  LYS C 117      -0.902  16.202 -10.675  1.00 94.97           N  
ATOM   2753  N   CYS C 118       6.317  16.044  -6.678  1.00 95.37           N  
ATOM   2754  CA  CYS C 118       7.580  16.721  -6.407  1.00 95.37           C  
ATOM   2755  C   CYS C 118       7.980  16.566  -4.945  1.00 95.37           C  
ATOM   2756  O   CYS C 118       7.176  16.128  -4.120  1.00 95.37           O  
ATOM   2757  CB  CYS C 118       7.479  18.204  -6.764  1.00 95.37           C  
ATOM   2758  SG  CYS C 118       6.347  19.132  -5.705  1.00 95.37           S  
ATOM   2759  N   GLY C 119       9.259  16.774  -4.723  1.00 94.94           N  
ATOM   2760  CA  GLY C 119       9.745  16.728  -3.353  1.00 94.94           C  
ATOM   2761  C   GLY C 119       9.979  15.318  -2.848  1.00 94.94           C  
ATOM   2762  O   GLY C 119      10.099  14.382  -3.641  1.00 94.94           O  
ATOM   2763  N   VAL C 120      10.063  15.253  -1.489  1.00 94.92           N  
ATOM   2764  CA  VAL C 120      10.325  13.973  -0.839  1.00 94.92           C  
ATOM   2765  C   VAL C 120       9.237  13.683   0.193  1.00 94.92           C  
ATOM   2766  O   VAL C 120       9.121  14.388   1.197  1.00 94.92           O  
ATOM   2767  CB  VAL C 120      11.716  13.954  -0.165  1.00 94.92           C  
ATOM   2768  CG1 VAL C 120      12.000  12.585   0.448  1.00 94.92           C  
ATOM   2769  CG2 VAL C 120      12.801  14.327  -1.173  1.00 94.92           C  
ATOM   2770  N   MET C 121       8.422  12.644  -0.131  1.00 96.00           N  
ATOM   2771  CA  MET C 121       7.378  12.198   0.788  1.00 96.00           C  
ATOM   2772  C   MET C 121       7.830  10.971   1.572  1.00 96.00           C  
ATOM   2773  O   MET C 121       8.405  10.042   1.001  1.00 96.00           O  
ATOM   2774  CB  MET C 121       6.088  11.888   0.028  1.00 96.00           C  
ATOM   2775  CG  MET C 121       4.969  11.357   0.909  1.00 96.00           C  
ATOM   2776  SD  MET C 121       3.467  10.918  -0.050  1.00 96.00           S  
ATOM   2777  CE  MET C 121       2.445  10.201   1.267  1.00 96.00           C  
ATOM   2778  N   LEU C 122       7.632  10.982   2.865  1.00 95.31           N  
ATOM   2779  CA  LEU C 122       7.865   9.821   3.717  1.00 95.31           C  
ATOM   2780  C   LEU C 122       6.557   9.095   4.016  1.00 95.31           C  
ATOM   2781  O   LEU C 122       5.644   9.673   4.612  1.00 95.31           O  
ATOM   2782  CB  LEU C 122       8.538  10.243   5.025  1.00 95.31           C  
ATOM   2783  CG  LEU C 122       9.902  10.925   4.897  1.00 95.31           C  
ATOM   2784  CD1 LEU C 122      10.445  11.287   6.275  1.00 95.31           C  
ATOM   2785  CD2 LEU C 122      10.881  10.024   4.151  1.00 95.31           C  
ATOM   2786  N   GLN C 123       6.536   7.856   3.566  1.00 95.44           N  
ATOM   2787  CA  GLN C 123       5.319   7.062   3.704  1.00 95.44           C  
ATOM   2788  C   GLN C 123       5.608   5.726   4.382  1.00 95.44           C  
ATOM   2789  O   GLN C 123       6.585   5.054   4.048  1.00 95.44           O  
ATOM   2790  CB  GLN C 123       4.672   6.829   2.338  1.00 95.44           C  
ATOM   2791  CG  GLN C 123       3.315   6.141   2.411  1.00 95.44           C  
ATOM   2792  CD  GLN C 123       2.664   5.981   1.049  1.00 95.44           C  
ATOM   2793  NE2 GLN C 123       1.338   6.052   1.013  1.00 95.44           N  
ATOM   2794  OE1 GLN C 123       3.349   5.795   0.038  1.00 95.44           O  
ATOM   2795  N   THR C 124       4.774   5.451   5.321  1.00 95.71           N  
ATOM   2796  CA  THR C 124       4.892   4.160   5.990  1.00 95.71           C  
ATOM   2797  C   THR C 124       4.214   3.063   5.174  1.00 95.71           C  
ATOM   2798  O   THR C 124       3.027   3.164   4.855  1.00 95.71           O  
ATOM   2799  CB  THR C 124       4.282   4.205   7.403  1.00 95.71           C  
ATOM   2800  CG2 THR C 124       4.317   2.830   8.061  1.00 95.71           C  
ATOM   2801  OG1 THR C 124       5.023   5.128   8.210  1.00 95.71           O  
ATOM   2802  N   LEU C 125       4.999   2.111   4.857  1.00 95.78           N  
ATOM   2803  CA  LEU C 125       4.511   0.982   4.074  1.00 95.78           C  
ATOM   2804  C   LEU C 125       4.733  -0.331   4.817  1.00 95.78           C  
ATOM   2805  O   LEU C 125       5.601  -0.417   5.688  1.00 95.78           O  
ATOM   2806  CB  LEU C 125       5.206   0.935   2.711  1.00 95.78           C  
ATOM   2807  CG  LEU C 125       5.041   2.169   1.823  1.00 95.78           C  
ATOM   2808  CD1 LEU C 125       5.945   2.067   0.599  1.00 95.78           C  
ATOM   2809  CD2 LEU C 125       3.584   2.337   1.405  1.00 95.78           C  
ATOM   2810  N   ILE C 126       3.907  -1.274   4.530  1.00 95.80           N  
ATOM   2811  CA  ILE C 126       4.014  -2.629   5.060  1.00 95.80           C  
ATOM   2812  C   ILE C 126       4.383  -3.595   3.936  1.00 95.80           C  
ATOM   2813  O   ILE C 126       3.671  -3.693   2.934  1.00 95.80           O  
ATOM   2814  CB  ILE C 126       2.701  -3.075   5.741  1.00 95.80           C  
ATOM   2815  CG1 ILE C 126       2.327  -2.105   6.868  1.00 95.80           C  
ATOM   2816  CG2 ILE C 126       2.825  -4.507   6.270  1.00 95.80           C  
ATOM   2817  CD1 ILE C 126       0.882  -2.225   7.334  1.00 95.80           C  
ATOM   2818  N   TRP C 127       5.541  -4.271   4.168  1.00 94.25           N  
ATOM   2819  CA  TRP C 127       5.948  -5.305   3.223  1.00 94.25           C  
ATOM   2820  C   TRP C 127       5.174  -6.598   3.465  1.00 94.25           C  
ATOM   2821  O   TRP C 127       5.275  -7.196   4.538  1.00 94.25           O  
ATOM   2822  CB  TRP C 127       7.452  -5.569   3.327  1.00 94.25           C  
ATOM   2823  CG  TRP C 127       8.304  -4.446   2.816  1.00 94.25           C  
ATOM   2824  CD1 TRP C 127       8.735  -3.353   3.517  1.00 94.25           C  
ATOM   2825  CD2 TRP C 127       8.825  -4.304   1.491  1.00 94.25           C  
ATOM   2826  CE2 TRP C 127       9.564  -3.100   1.460  1.00 94.25           C  
ATOM   2827  CE3 TRP C 127       8.740  -5.079   0.327  1.00 94.25           C  
ATOM   2828  NE1 TRP C 127       9.493  -2.540   2.706  1.00 94.25           N  
ATOM   2829  CZ2 TRP C 127      10.214  -2.654   0.306  1.00 94.25           C  
ATOM   2830  CZ3 TRP C 127       9.387  -4.633  -0.819  1.00 94.25           C  
ATOM   2831  CH2 TRP C 127      10.114  -3.431  -0.819  1.00 94.25           C  
ATOM   2832  N   CYS C 128       4.484  -7.064   2.414  1.00 93.63           N  
ATOM   2833  CA  CYS C 128       3.535  -8.162   2.552  1.00 93.63           C  
ATOM   2834  C   CYS C 128       4.257  -9.472   2.846  1.00 93.63           C  
ATOM   2835  O   CYS C 128       3.749 -10.311   3.592  1.00 93.63           O  
ATOM   2836  CB  CYS C 128       2.694  -8.306   1.285  1.00 93.63           C  
ATOM   2837  SG  CYS C 128       1.694  -6.851   0.906  1.00 93.63           S  
ATOM   2838  N   LYS C 129       5.413  -9.711   2.343  1.00 90.17           N  
ATOM   2839  CA  LYS C 129       6.128 -10.981   2.439  1.00 90.17           C  
ATOM   2840  C   LYS C 129       6.577 -11.252   3.872  1.00 90.17           C  
ATOM   2841  O   LYS C 129       6.455 -12.375   4.364  1.00 90.17           O  
ATOM   2842  CB  LYS C 129       7.336 -10.990   1.501  1.00 90.17           C  
ATOM   2843  CG  LYS C 129       6.984 -11.230   0.040  1.00 90.17           C  
ATOM   2844  CD  LYS C 129       8.231 -11.297  -0.831  1.00 90.17           C  
ATOM   2845  CE  LYS C 129       7.877 -11.451  -2.304  1.00 90.17           C  
ATOM   2846  NZ  LYS C 129       9.093 -11.438  -3.171  1.00 90.17           N  
ATOM   2847  N   ASN C 130       6.976 -10.222   4.613  1.00 92.44           N  
ATOM   2848  CA  ASN C 130       7.496 -10.429   5.960  1.00 92.44           C  
ATOM   2849  C   ASN C 130       6.750  -9.578   6.986  1.00 92.44           C  
ATOM   2850  O   ASN C 130       7.112  -9.559   8.164  1.00 92.44           O  
ATOM   2851  CB  ASN C 130       8.996 -10.127   6.011  1.00 92.44           C  
ATOM   2852  CG  ASN C 130       9.334  -8.756   5.459  1.00 92.44           C  
ATOM   2853  ND2 ASN C 130      10.622  -8.498   5.264  1.00 92.44           N  
ATOM   2854  OD1 ASN C 130       8.446  -7.937   5.211  1.00 92.44           O  
ATOM   2855  N   CYS C 131       5.829  -8.927   6.595  1.00 95.09           N  
ATOM   2856  CA  CYS C 131       4.983  -8.114   7.462  1.00 95.09           C  
ATOM   2857  C   CYS C 131       5.800  -7.037   8.166  1.00 95.09           C  
ATOM   2858  O   CYS C 131       5.506  -6.677   9.308  1.00 95.09           O  
ATOM   2859  CB  CYS C 131       4.277  -8.990   8.496  1.00 95.09           C  
ATOM   2860  SG  CYS C 131       3.121 -10.177   7.777  1.00 95.09           S  
ATOM   2861  N   LYS C 132       6.813  -6.493   7.542  1.00 94.83           N  
ATOM   2862  CA  LYS C 132       7.652  -5.441   8.107  1.00 94.83           C  
ATOM   2863  C   LYS C 132       7.122  -4.058   7.738  1.00 94.83           C  
ATOM   2864  O   LYS C 132       6.807  -3.797   6.575  1.00 94.83           O  
ATOM   2865  CB  LYS C 132       9.097  -5.591   7.631  1.00 94.83           C  
ATOM   2866  CG  LYS C 132       9.862  -6.713   8.319  1.00 94.83           C  
ATOM   2867  CD  LYS C 132      11.324  -6.737   7.891  1.00 94.83           C  
ATOM   2868  CE  LYS C 132      12.084  -7.874   8.561  1.00 94.83           C  
ATOM   2869  NZ  LYS C 132      13.517  -7.904   8.142  1.00 94.83           N  
ATOM   2870  N   LYS C 133       7.033  -3.255   8.734  1.00 94.12           N  
ATOM   2871  CA  LYS C 133       6.615  -1.867   8.560  1.00 94.12           C  
ATOM   2872  C   LYS C 133       7.821  -0.939   8.449  1.00 94.12           C  
ATOM   2873  O   LYS C 133       8.654  -0.882   9.357  1.00 94.12           O  
ATOM   2874  CB  LYS C 133       5.721  -1.426   9.720  1.00 94.12           C  
ATOM   2875  CG  LYS C 133       5.046  -0.080   9.504  1.00 94.12           C  
ATOM   2876  CD  LYS C 133       4.124   0.275  10.664  1.00 94.12           C  
ATOM   2877  CE  LYS C 133       2.750  -0.362  10.502  1.00 94.12           C  
ATOM   2878  NZ  LYS C 133       1.791   0.120  11.539  1.00 94.12           N  
ATOM   2879  N   GLU C 134       7.964  -0.238   7.339  1.00 94.10           N  
ATOM   2880  CA  GLU C 134       9.110   0.633   7.092  1.00 94.10           C  
ATOM   2881  C   GLU C 134       8.674   1.956   6.468  1.00 94.10           C  
ATOM   2882  O   GLU C 134       7.669   2.011   5.756  1.00 94.10           O  
ATOM   2883  CB  GLU C 134      10.129  -0.064   6.187  1.00 94.10           C  
ATOM   2884  CG  GLU C 134      10.808  -1.262   6.833  1.00 94.10           C  
ATOM   2885  CD  GLU C 134      11.817  -1.945   5.922  1.00 94.10           C  
ATOM   2886  OE1 GLU C 134      12.452  -2.933   6.354  1.00 94.10           O  
ATOM   2887  OE2 GLU C 134      11.973  -1.486   4.769  1.00 94.10           O  
ATOM   2888  N   VAL C 135       9.453   2.973   6.854  1.00 93.56           N  
ATOM   2889  CA  VAL C 135       9.231   4.277   6.237  1.00 93.56           C  
ATOM   2890  C   VAL C 135       9.951   4.342   4.892  1.00 93.56           C  
ATOM   2891  O   VAL C 135      11.171   4.171   4.826  1.00 93.56           O  
ATOM   2892  CB  VAL C 135       9.707   5.428   7.152  1.00 93.56           C  
ATOM   2893  CG1 VAL C 135       9.486   6.781   6.479  1.00 93.56           C  
ATOM   2894  CG2 VAL C 135       8.985   5.371   8.497  1.00 93.56           C  
ATOM   2895  N   HIS C 136       9.174   4.520   3.848  1.00 93.18           N  
ATOM   2896  CA  HIS C 136       9.684   4.618   2.485  1.00 93.18           C  
ATOM   2897  C   HIS C 136       9.748   6.070   2.023  1.00 93.18           C  
ATOM   2898  O   HIS C 136       8.785   6.821   2.187  1.00 93.18           O  
ATOM   2899  CB  HIS C 136       8.815   3.800   1.528  1.00 93.18           C  
ATOM   2900  CG  HIS C 136       9.234   3.908   0.097  1.00 93.18           C  
ATOM   2901  CD2 HIS C 136       8.669   4.558  -0.948  1.00 93.18           C  
ATOM   2902  ND1 HIS C 136      10.365   3.294  -0.396  1.00 93.18           N  
ATOM   2903  CE1 HIS C 136      10.479   3.562  -1.687  1.00 93.18           C  
ATOM   2904  NE2 HIS C 136       9.462   4.328  -2.046  1.00 93.18           N  
ATOM   2905  N   ALA C 137      10.921   6.429   1.470  1.00 93.24           N  
ATOM   2906  CA  ALA C 137      11.097   7.784   0.956  1.00 93.24           C  
ATOM   2907  C   ALA C 137      10.748   7.857  -0.528  1.00 93.24           C  
ATOM   2908  O   ALA C 137      11.426   7.252  -1.362  1.00 93.24           O  
ATOM   2909  CB  ALA C 137      12.529   8.260   1.187  1.00 93.24           C  
ATOM   2910  N   CYS C 138       9.717   8.537  -0.782  1.00 94.13           N  
ATOM   2911  CA  CYS C 138       9.306   8.796  -2.157  1.00 94.13           C  
ATOM   2912  C   CYS C 138      10.000  10.034  -2.710  1.00 94.13           C  
ATOM   2913  O   CYS C 138       9.535  11.156  -2.501  1.00 94.13           O  
ATOM   2914  CB  CYS C 138       7.789   8.970  -2.240  1.00 94.13           C  
ATOM   2915  SG  CYS C 138       6.859   7.591  -1.535  1.00 94.13           S  
ATOM   2916  N   ARG C 139      11.052   9.799  -3.516  1.00 94.27           N  
ATOM   2917  CA  ARG C 139      11.869  10.899  -4.020  1.00 94.27           C  
ATOM   2918  C   ARG C 139      11.489  11.250  -5.454  1.00 94.27           C  
ATOM   2919  O   ARG C 139      11.495  10.387  -6.333  1.00 94.27           O  
ATOM   2920  CB  ARG C 139      13.355  10.544  -3.944  1.00 94.27           C  
ATOM   2921  CG  ARG C 139      13.842  10.228  -2.539  1.00 94.27           C  
ATOM   2922  CD  ARG C 139      15.323   9.874  -2.522  1.00 94.27           C  
ATOM   2923  NE  ARG C 139      15.751   9.409  -1.205  1.00 94.27           N  
ATOM   2924  CZ  ARG C 139      16.436  10.139  -0.329  1.00 94.27           C  
ATOM   2925  NH1 ARG C 139      16.786  11.388  -0.614  1.00 94.27           N  
ATOM   2926  NH2 ARG C 139      16.774   9.617   0.840  1.00 94.27           N  
ATOM   2927  N   LYS C 140      11.121  12.518  -5.612  1.00 94.22           N  
ATOM   2928  CA  LYS C 140      10.817  13.090  -6.919  1.00 94.22           C  
ATOM   2929  C   LYS C 140      11.648  14.344  -7.178  1.00 94.22           C  
ATOM   2930  O   LYS C 140      12.652  14.580  -6.502  1.00 94.22           O  
ATOM   2931  CB  LYS C 140       9.328  13.417  -7.030  1.00 94.22           C  
ATOM   2932  CG  LYS C 140       8.412  12.227  -6.781  1.00 94.22           C  
ATOM   2933  CD  LYS C 140       8.486  11.217  -7.919  1.00 94.22           C  
ATOM   2934  CE  LYS C 140       7.445  10.118  -7.761  1.00 94.22           C  
ATOM   2935  NZ  LYS C 140       8.014   8.908  -7.094  1.00 94.22           N  
ATOM   2936  N   SER C 141      11.270  15.076  -8.127  1.00 92.81           N  
ATOM   2937  CA  SER C 141      11.988  16.311  -8.424  1.00 92.81           C  
ATOM   2938  C   SER C 141      11.803  17.338  -7.312  1.00 92.81           C  
ATOM   2939  O   SER C 141      10.708  17.472  -6.759  1.00 92.81           O  
ATOM   2940  CB  SER C 141      11.518  16.898  -9.755  1.00 92.81           C  
ATOM   2941  OG  SER C 141      12.072  18.186  -9.960  1.00 92.81           O  
ATOM   2942  N   TYR C 142      12.885  17.997  -7.011  1.00 88.38           N  
ATOM   2943  CA  TYR C 142      12.827  19.024  -5.976  1.00 88.38           C  
ATOM   2944  C   TYR C 142      12.128  20.276  -6.488  1.00 88.38           C  
ATOM   2945  O   TYR C 142      11.699  21.123  -5.700  1.00 88.38           O  
ATOM   2946  CB  TYR C 142      14.236  19.373  -5.487  1.00 88.38           C  
ATOM   2947  CG  TYR C 142      14.759  18.439  -4.424  1.00 88.38           C  
ATOM   2948  CD1 TYR C 142      14.323  18.540  -3.104  1.00 88.38           C  
ATOM   2949  CD2 TYR C 142      15.691  17.455  -4.735  1.00 88.38           C  
ATOM   2950  CE1 TYR C 142      14.803  17.683  -2.120  1.00 88.38           C  
ATOM   2951  CE2 TYR C 142      16.178  16.592  -3.758  1.00 88.38           C  
ATOM   2952  CZ  TYR C 142      15.729  16.714  -2.456  1.00 88.38           C  
ATOM   2953  OH  TYR C 142      16.209  15.862  -1.486  1.00 88.38           O  
ATOM   2954  N   ASP C 143      12.006  20.299  -7.688  1.00 85.38           N  
ATOM   2955  CA  ASP C 143      11.362  21.455  -8.305  1.00 85.38           C  
ATOM   2956  C   ASP C 143       9.844  21.287  -8.332  1.00 85.38           C  
ATOM   2957  O   ASP C 143       9.310  20.550  -9.164  1.00 85.38           O  
ATOM   2958  CB  ASP C 143      11.892  21.671  -9.724  1.00 85.38           C  
ATOM   2959  CG  ASP C 143      11.376  22.948 -10.361  1.00 85.38           C  
ATOM   2960  OD1 ASP C 143      10.680  23.733  -9.681  1.00 85.38           O  
ATOM   2961  OD2 ASP C 143      11.666  23.173 -11.557  1.00 85.38           O  
ATOM   2962  N   CYS C 144       9.141  21.905  -7.506  1.00 92.45           N  
ATOM   2963  CA  CYS C 144       7.684  21.842  -7.467  1.00 92.45           C  
ATOM   2964  C   CYS C 144       7.068  22.969  -8.287  1.00 92.45           C  
ATOM   2965  O   CYS C 144       5.860  23.205  -8.216  1.00 92.45           O  
ATOM   2966  CB  CYS C 144       7.183  21.915  -6.025  1.00 92.45           C  
ATOM   2967  SG  CYS C 144       7.627  20.477  -5.026  1.00 92.45           S  
ATOM   2968  N   GLY C 145       7.872  23.595  -9.079  1.00 88.41           N  
ATOM   2969  CA  GLY C 145       7.399  24.672  -9.936  1.00 88.41           C  
ATOM   2970  C   GLY C 145       7.398  26.024  -9.249  1.00 88.41           C  
ATOM   2971  O   GLY C 145       7.599  26.110  -8.036  1.00 88.41           O  
ATOM   2972  N   GLU C 146       7.287  27.073 -10.121  1.00 91.36           N  
ATOM   2973  CA  GLU C 146       7.236  28.447  -9.634  1.00 91.36           C  
ATOM   2974  C   GLU C 146       5.809  28.988  -9.656  1.00 91.36           C  
ATOM   2975  O   GLU C 146       5.044  28.696 -10.576  1.00 91.36           O  
ATOM   2976  CB  GLU C 146       8.153  29.348 -10.466  1.00 91.36           C  
ATOM   2977  CG  GLU C 146       8.493  30.670  -9.794  1.00 91.36           C  
ATOM   2978  CD  GLU C 146       9.492  31.504 -10.581  1.00 91.36           C  
ATOM   2979  OE1 GLU C 146       9.813  32.634 -10.148  1.00 91.36           O  
ATOM   2980  OE2 GLU C 146       9.958  31.023 -11.638  1.00 91.36           O  
ATOM   2981  N   ARG C 147       5.446  29.634  -8.598  1.00 94.33           N  
ATOM   2982  CA  ARG C 147       4.121  30.237  -8.493  1.00 94.33           C  
ATOM   2983  C   ARG C 147       4.189  31.745  -8.704  1.00 94.33           C  
ATOM   2984  O   ARG C 147       4.927  32.443  -8.007  1.00 94.33           O  
ATOM   2985  CB  ARG C 147       3.495  29.926  -7.131  1.00 94.33           C  
ATOM   2986  CG  ARG C 147       3.484  28.447  -6.781  1.00 94.33           C  
ATOM   2987  CD  ARG C 147       2.349  27.711  -7.479  1.00 94.33           C  
ATOM   2988  NE  ARG C 147       2.237  26.330  -7.017  1.00 94.33           N  
ATOM   2989  CZ  ARG C 147       1.782  25.320  -7.753  1.00 94.33           C  
ATOM   2990  NH1 ARG C 147       1.386  25.517  -9.006  1.00 94.33           N  
ATOM   2991  NH2 ARG C 147       1.723  24.102  -7.233  1.00 94.33           N  
ATOM   2992  N   ASN C 148       3.494  32.194  -9.653  1.00 95.07           N  
ATOM   2993  CA  ASN C 148       3.360  33.631  -9.869  1.00 95.07           C  
ATOM   2994  C   ASN C 148       2.124  34.190  -9.172  1.00 95.07           C  
ATOM   2995  O   ASN C 148       0.999  33.794  -9.482  1.00 95.07           O  
ATOM   2996  CB  ASN C 148       3.316  33.948 -11.365  1.00 95.07           C  
ATOM   2997  CG  ASN C 148       4.622  33.636 -12.068  1.00 95.07           C  
ATOM   2998  ND2 ASN C 148       4.531  33.080 -13.269  1.00 95.07           N  
ATOM   2999  OD1 ASN C 148       5.704  33.892 -11.534  1.00 95.07           O  
ATOM   3000  N   VAL C 149       2.415  35.120  -8.291  1.00 94.68           N  
ATOM   3001  CA  VAL C 149       1.336  35.679  -7.484  1.00 94.68           C  
ATOM   3002  C   VAL C 149       1.206  37.176  -7.761  1.00 94.68           C  
ATOM   3003  O   VAL C 149       2.145  37.941  -7.528  1.00 94.68           O  
ATOM   3004  CB  VAL C 149       1.570  35.435  -5.977  1.00 94.68           C  
ATOM   3005  CG1 VAL C 149       0.419  36.009  -5.151  1.00 94.68           C  
ATOM   3006  CG2 VAL C 149       1.739  33.943  -5.698  1.00 94.68           C  
ATOM   3007  N   GLU C 150       0.078  37.599  -8.260  1.00 94.64           N  
ATOM   3008  CA  GLU C 150      -0.236  39.012  -8.451  1.00 94.64           C  
ATOM   3009  C   GLU C 150      -1.199  39.514  -7.379  1.00 94.64           C  
ATOM   3010  O   GLU C 150      -2.305  38.989  -7.236  1.00 94.64           O  
ATOM   3011  CB  GLU C 150      -0.827  39.249  -9.842  1.00 94.64           C  
ATOM   3012  CG  GLU C 150       0.125  38.913 -10.981  1.00 94.64           C  
ATOM   3013  CD  GLU C 150      -0.481  39.142 -12.357  1.00 94.64           C  
ATOM   3014  OE1 GLU C 150       0.227  38.949 -13.372  1.00 94.64           O  
ATOM   3015  OE2 GLU C 150      -1.673  39.518 -12.421  1.00 94.64           O  
ATOM   3016  N   VAL C 151      -0.710  40.514  -6.735  1.00 93.36           N  
ATOM   3017  CA  VAL C 151      -1.517  41.030  -5.635  1.00 93.36           C  
ATOM   3018  C   VAL C 151      -1.690  42.541  -5.785  1.00 93.36           C  
ATOM   3019  O   VAL C 151      -0.708  43.272  -5.930  1.00 93.36           O  
ATOM   3020  CB  VAL C 151      -0.885  40.700  -4.264  1.00 93.36           C  
ATOM   3021  CG1 VAL C 151      -1.826  41.091  -3.127  1.00 93.36           C  
ATOM   3022  CG2 VAL C 151      -0.532  39.216  -4.184  1.00 93.36           C  
ATOM   3023  N   PRO C 152      -2.905  43.077  -5.736  1.00 92.53           N  
ATOM   3024  CA  PRO C 152      -3.112  44.526  -5.727  1.00 92.53           C  
ATOM   3025  C   PRO C 152      -2.587  45.189  -4.455  1.00 92.53           C  
ATOM   3026  O   PRO C 152      -2.574  44.566  -3.390  1.00 92.53           O  
ATOM   3027  CB  PRO C 152      -4.633  44.666  -5.828  1.00 92.53           C  
ATOM   3028  CG  PRO C 152      -5.116  43.308  -6.223  1.00 92.53           C  
ATOM   3029  CD  PRO C 152      -4.100  42.294  -5.783  1.00 92.53           C  
ATOM   3030  N   GLN C 153      -2.224  46.388  -4.696  1.00 91.36           N  
ATOM   3031  CA  GLN C 153      -1.731  47.157  -3.558  1.00 91.36           C  
ATOM   3032  C   GLN C 153      -2.785  47.250  -2.459  1.00 91.36           C  
ATOM   3033  O   GLN C 153      -3.974  47.404  -2.744  1.00 91.36           O  
ATOM   3034  CB  GLN C 153      -1.307  48.559  -4.001  1.00 91.36           C  
ATOM   3035  CG  GLN C 153      -0.430  49.284  -2.988  1.00 91.36           C  
ATOM   3036  CD  GLN C 153       0.129  50.588  -3.524  1.00 91.36           C  
ATOM   3037  NE2 GLN C 153       0.906  51.283  -2.701  1.00 91.36           N  
ATOM   3038  OE1 GLN C 153      -0.136  50.968  -4.669  1.00 91.36           O  
ATOM   3039  N   MET C 154      -2.438  47.165  -1.151  1.00 91.01           N  
ATOM   3040  CA  MET C 154      -3.257  47.283   0.052  1.00 91.01           C  
ATOM   3041  C   MET C 154      -4.091  46.025   0.268  1.00 91.01           C  
ATOM   3042  O   MET C 154      -4.995  46.010   1.106  1.00 91.01           O  
ATOM   3043  CB  MET C 154      -4.168  48.508  -0.035  1.00 91.01           C  
ATOM   3044  CG  MET C 154      -3.421  49.831  -0.021  1.00 91.01           C  
ATOM   3045  SD  MET C 154      -2.594  50.154   1.585  1.00 91.01           S  
ATOM   3046  CE  MET C 154      -3.754  51.349   2.307  1.00 91.01           C  
ATOM   3047  N   GLU C 155      -3.925  45.062  -0.576  1.00 91.94           N  
ATOM   3048  CA  GLU C 155      -4.559  43.764  -0.360  1.00 91.94           C  
ATOM   3049  C   GLU C 155      -3.616  42.801   0.353  1.00 91.94           C  
ATOM   3050  O   GLU C 155      -2.437  43.107   0.547  1.00 91.94           O  
ATOM   3051  CB  GLU C 155      -5.019  43.163  -1.690  1.00 91.94           C  
ATOM   3052  CG  GLU C 155      -6.245  43.844  -2.282  1.00 91.94           C  
ATOM   3053  CD  GLU C 155      -6.940  43.009  -3.347  1.00 91.94           C  
ATOM   3054  OE1 GLU C 155      -7.910  43.500  -3.965  1.00 91.94           O  
ATOM   3055  OE2 GLU C 155      -6.510  41.854  -3.563  1.00 91.94           O  
ATOM   3056  N   ASP C 156      -4.162  41.691   0.773  1.00 93.93           N  
ATOM   3057  CA  ASP C 156      -3.373  40.711   1.512  1.00 93.93           C  
ATOM   3058  C   ASP C 156      -2.660  39.750   0.562  1.00 93.93           C  
ATOM   3059  O   ASP C 156      -3.264  39.246  -0.387  1.00 93.93           O  
ATOM   3060  CB  ASP C 156      -4.260  39.927   2.482  1.00 93.93           C  
ATOM   3061  CG  ASP C 156      -4.897  40.806   3.545  1.00 93.93           C  
ATOM   3062  OD1 ASP C 156      -4.515  41.990   3.666  1.00 93.93           O  
ATOM   3063  OD2 ASP C 156      -5.786  40.310   4.270  1.00 93.93           O  
ATOM   3064  N   MET C 157      -1.424  39.555   0.779  1.00 93.99           N  
ATOM   3065  CA  MET C 157      -0.646  38.554   0.054  1.00 93.99           C  
ATOM   3066  C   MET C 157      -0.658  37.218   0.789  1.00 93.99           C  
ATOM   3067  O   MET C 157      -0.333  37.154   1.976  1.00 93.99           O  
ATOM   3068  CB  MET C 157       0.795  39.031  -0.141  1.00 93.99           C  
ATOM   3069  CG  MET C 157       1.672  38.039  -0.887  1.00 93.99           C  
ATOM   3070  SD  MET C 157       3.438  38.536  -0.902  1.00 93.99           S  
ATOM   3071  CE  MET C 157       3.884  38.186   0.822  1.00 93.99           C  
ATOM   3072  N   ILE C 158      -1.078  36.181   0.167  1.00 96.11           N  
ATOM   3073  CA  ILE C 158      -1.110  34.840   0.739  1.00 96.11           C  
ATOM   3074  C   ILE C 158      -0.270  33.894  -0.114  1.00 96.11           C  
ATOM   3075  O   ILE C 158      -0.582  33.660  -1.284  1.00 96.11           O  
ATOM   3076  CB  ILE C 158      -2.558  34.311   0.858  1.00 96.11           C  
ATOM   3077  CG1 ILE C 158      -3.418  35.285   1.672  1.00 96.11           C  
ATOM   3078  CG2 ILE C 158      -2.572  32.913   1.484  1.00 96.11           C  
ATOM   3079  CD1 ILE C 158      -4.896  34.924   1.709  1.00 96.11           C  
ATOM   3080  N   LEU C 159       0.777  33.430   0.403  1.00 96.36           N  
ATOM   3081  CA  LEU C 159       1.624  32.428  -0.238  1.00 96.36           C  
ATOM   3082  C   LEU C 159       1.378  31.047   0.359  1.00 96.36           C  
ATOM   3083  O   LEU C 159       1.706  30.801   1.522  1.00 96.36           O  
ATOM   3084  CB  LEU C 159       3.100  32.804  -0.094  1.00 96.36           C  
ATOM   3085  CG  LEU C 159       3.492  34.207  -0.561  1.00 96.36           C  
ATOM   3086  CD1 LEU C 159       4.994  34.418  -0.403  1.00 96.36           C  
ATOM   3087  CD2 LEU C 159       3.066  34.427  -2.009  1.00 96.36           C  
ATOM   3088  N   ASP C 160       0.836  30.170  -0.410  1.00 96.72           N  
ATOM   3089  CA  ASP C 160       0.469  28.832   0.043  1.00 96.72           C  
ATOM   3090  C   ASP C 160       1.516  27.803  -0.381  1.00 96.72           C  
ATOM   3091  O   ASP C 160       1.699  27.552  -1.574  1.00 96.72           O  
ATOM   3092  CB  ASP C 160      -0.905  28.438  -0.501  1.00 96.72           C  
ATOM   3093  CG  ASP C 160      -1.451  27.169   0.129  1.00 96.72           C  
ATOM   3094  OD1 ASP C 160      -0.778  26.584   1.005  1.00 96.72           O  
ATOM   3095  OD2 ASP C 160      -2.563  26.748  -0.256  1.00 96.72           O  
ATOM   3096  N   CYS C 161       2.134  27.178   0.624  1.00 96.77           N  
ATOM   3097  CA  CYS C 161       3.171  26.180   0.391  1.00 96.77           C  
ATOM   3098  C   CYS C 161       2.624  24.770   0.579  1.00 96.77           C  
ATOM   3099  O   CYS C 161       3.369  23.793   0.489  1.00 96.77           O  
ATOM   3100  CB  CYS C 161       4.355  26.407   1.331  1.00 96.77           C  
ATOM   3101  SG  CYS C 161       5.858  25.539   0.831  1.00 96.77           S  
ATOM   3102  N   GLU C 162       1.389  24.590   0.841  1.00 96.31           N  
ATOM   3103  CA  GLU C 162       0.785  23.295   1.141  1.00 96.31           C  
ATOM   3104  C   GLU C 162       0.527  22.498  -0.135  1.00 96.31           C  
ATOM   3105  O   GLU C 162       0.002  23.035  -1.113  1.00 96.31           O  
ATOM   3106  CB  GLU C 162      -0.520  23.478   1.920  1.00 96.31           C  
ATOM   3107  CG  GLU C 162      -1.140  22.173   2.397  1.00 96.31           C  
ATOM   3108  CD  GLU C 162      -2.346  22.375   3.299  1.00 96.31           C  
ATOM   3109  OE1 GLU C 162      -2.843  21.384   3.880  1.00 96.31           O  
ATOM   3110  OE2 GLU C 162      -2.799  23.535   3.426  1.00 96.31           O  
ATOM   3111  N   LEU C 163       0.920  21.305  -0.161  1.00 94.97           N  
ATOM   3112  CA  LEU C 163       0.598  20.335  -1.202  1.00 94.97           C  
ATOM   3113  C   LEU C 163      -0.292  19.224  -0.652  1.00 94.97           C  
ATOM   3114  O   LEU C 163      -0.322  18.990   0.558  1.00 94.97           O  
ATOM   3115  CB  LEU C 163       1.879  19.734  -1.790  1.00 94.97           C  
ATOM   3116  CG  LEU C 163       2.847  20.717  -2.449  1.00 94.97           C  
ATOM   3117  CD1 LEU C 163       4.132  20.003  -2.856  1.00 94.97           C  
ATOM   3118  CD2 LEU C 163       2.195  21.385  -3.655  1.00 94.97           C  
ATOM   3119  N   ASN C 164      -1.072  18.539  -1.456  1.00 93.50           N  
ATOM   3120  CA  ASN C 164      -2.083  17.560  -1.070  1.00 93.50           C  
ATOM   3121  C   ASN C 164      -1.475  16.412  -0.270  1.00 93.50           C  
ATOM   3122  O   ASN C 164      -2.116  15.868   0.629  1.00 93.50           O  
ATOM   3123  CB  ASN C 164      -2.808  17.023  -2.304  1.00 93.50           C  
ATOM   3124  CG  ASN C 164      -1.855  16.543  -3.380  1.00 93.50           C  
ATOM   3125  ND2 ASN C 164      -2.368  15.764  -4.325  1.00 93.50           N  
ATOM   3126  OD1 ASN C 164      -0.665  16.870  -3.363  1.00 93.50           O  
ATOM   3127  N   TRP C 165      -0.228  16.083  -0.515  1.00 95.63           N  
ATOM   3128  CA  TRP C 165       0.384  14.900   0.081  1.00 95.63           C  
ATOM   3129  C   TRP C 165       1.080  15.249   1.394  1.00 95.63           C  
ATOM   3130  O   TRP C 165       1.505  14.359   2.134  1.00 95.63           O  
ATOM   3131  CB  TRP C 165       1.385  14.266  -0.889  1.00 95.63           C  
ATOM   3132  CG  TRP C 165       2.451  15.207  -1.365  1.00 95.63           C  
ATOM   3133  CD1 TRP C 165       2.416  15.994  -2.483  1.00 95.63           C  
ATOM   3134  CD2 TRP C 165       3.713  15.455  -0.739  1.00 95.63           C  
ATOM   3135  CE2 TRP C 165       4.393  16.406  -1.533  1.00 95.63           C  
ATOM   3136  CE3 TRP C 165       4.336  14.967   0.418  1.00 95.63           C  
ATOM   3137  NE1 TRP C 165       3.581  16.717  -2.589  1.00 95.63           N  
ATOM   3138  CZ2 TRP C 165       5.667  16.876  -1.205  1.00 95.63           C  
ATOM   3139  CZ3 TRP C 165       5.603  15.436   0.742  1.00 95.63           C  
ATOM   3140  CH2 TRP C 165       6.253  16.382  -0.069  1.00 95.63           C  
ATOM   3141  N   HIS C 166       1.191  16.514   1.783  1.00 95.85           N  
ATOM   3142  CA  HIS C 166       1.898  16.927   2.990  1.00 95.85           C  
ATOM   3143  C   HIS C 166       1.256  16.330   4.238  1.00 95.85           C  
ATOM   3144  O   HIS C 166       1.957  15.892   5.153  1.00 95.85           O  
ATOM   3145  CB  HIS C 166       1.933  18.453   3.095  1.00 95.85           C  
ATOM   3146  CG  HIS C 166       2.957  19.093   2.213  1.00 95.85           C  
ATOM   3147  CD2 HIS C 166       3.860  18.551   1.364  1.00 95.85           C  
ATOM   3148  ND1 HIS C 166       3.134  20.458   2.148  1.00 95.85           N  
ATOM   3149  CE1 HIS C 166       4.104  20.730   1.292  1.00 95.85           C  
ATOM   3150  NE2 HIS C 166       4.562  19.590   0.802  1.00 95.85           N  
ATOM   3151  N   GLN C 167      -0.082  16.375   4.267  1.00 92.88           N  
ATOM   3152  CA  GLN C 167      -0.802  15.875   5.433  1.00 92.88           C  
ATOM   3153  C   GLN C 167      -0.553  14.383   5.634  1.00 92.88           C  
ATOM   3154  O   GLN C 167      -0.603  13.886   6.762  1.00 92.88           O  
ATOM   3155  CB  GLN C 167      -2.301  16.143   5.294  1.00 92.88           C  
ATOM   3156  CG  GLN C 167      -2.670  17.620   5.351  1.00 92.88           C  
ATOM   3157  CD  GLN C 167      -4.154  17.863   5.150  1.00 92.88           C  
ATOM   3158  NE2 GLN C 167      -4.566  19.122   5.242  1.00 92.88           N  
ATOM   3159  OE1 GLN C 167      -4.923  16.926   4.913  1.00 92.88           O  
ATOM   3160  N   ALA C 168      -0.294  13.699   4.581  1.00 92.73           N  
ATOM   3161  CA  ALA C 168      -0.121  12.250   4.643  1.00 92.73           C  
ATOM   3162  C   ALA C 168       1.340  11.882   4.879  1.00 92.73           C  
ATOM   3163  O   ALA C 168       1.649  10.745   5.247  1.00 92.73           O  
ATOM   3164  CB  ALA C 168      -0.633  11.598   3.361  1.00 92.73           C  
ATOM   3165  N   SER C 169       2.287  12.836   4.719  1.00 94.88           N  
ATOM   3166  CA  SER C 169       3.715  12.564   4.848  1.00 94.88           C  
ATOM   3167  C   SER C 169       4.135  12.503   6.314  1.00 94.88           C  
ATOM   3168  O   SER C 169       3.630  13.263   7.142  1.00 94.88           O  
ATOM   3169  CB  SER C 169       4.533  13.630   4.119  1.00 94.88           C  
ATOM   3170  OG  SER C 169       5.918  13.346   4.202  1.00 94.88           O  
ATOM   3171  N   GLU C 170       5.074  11.635   6.545  1.00 94.01           N  
ATOM   3172  CA  GLU C 170       5.624  11.527   7.892  1.00 94.01           C  
ATOM   3173  C   GLU C 170       6.930  12.305   8.020  1.00 94.01           C  
ATOM   3174  O   GLU C 170       7.540  12.674   7.014  1.00 94.01           O  
ATOM   3175  CB  GLU C 170       5.848  10.059   8.265  1.00 94.01           C  
ATOM   3176  CG  GLU C 170       4.575   9.226   8.279  1.00 94.01           C  
ATOM   3177  CD  GLU C 170       4.806   7.782   8.695  1.00 94.01           C  
ATOM   3178  OE1 GLU C 170       3.895   6.944   8.509  1.00 94.01           O  
ATOM   3179  OE2 GLU C 170       5.906   7.488   9.213  1.00 94.01           O  
ATOM   3180  N   GLY C 171       7.234  12.689   9.277  1.00 93.25           N  
ATOM   3181  CA  GLY C 171       8.523  13.279   9.599  1.00 93.25           C  
ATOM   3182  C   GLY C 171       8.649  14.720   9.142  1.00 93.25           C  
ATOM   3183  O   GLY C 171       9.752  15.194   8.861  1.00 93.25           O  
ATOM   3184  N   LEU C 172       7.588  15.345   8.995  1.00 94.98           N  
ATOM   3185  CA  LEU C 172       7.643  16.745   8.590  1.00 94.98           C  
ATOM   3186  C   LEU C 172       7.903  17.649   9.791  1.00 94.98           C  
ATOM   3187  O   LEU C 172       7.484  17.338  10.909  1.00 94.98           O  
ATOM   3188  CB  LEU C 172       6.341  17.157   7.898  1.00 94.98           C  
ATOM   3189  CG  LEU C 172       5.979  16.394   6.623  1.00 94.98           C  
ATOM   3190  CD1 LEU C 172       4.620  16.848   6.101  1.00 94.98           C  
ATOM   3191  CD2 LEU C 172       7.057  16.587   5.562  1.00 94.98           C  
ATOM   3192  N   THR C 173       8.600  18.693   9.577  1.00 94.81           N  
ATOM   3193  CA  THR C 173       8.889  19.669  10.622  1.00 94.81           C  
ATOM   3194  C   THR C 173       8.140  20.973  10.366  1.00 94.81           C  
ATOM   3195  O   THR C 173       6.914  21.024  10.480  1.00 94.81           O  
ATOM   3196  CB  THR C 173      10.400  19.951  10.720  1.00 94.81           C  
ATOM   3197  CG2 THR C 173      11.167  18.700  11.135  1.00 94.81           C  
ATOM   3198  OG1 THR C 173      10.881  20.392   9.445  1.00 94.81           O  
ATOM   3199  N   ASP C 174       8.886  21.983   9.930  1.00 96.18           N  
ATOM   3200  CA  ASP C 174       8.236  23.284   9.807  1.00 96.18           C  
ATOM   3201  C   ASP C 174       8.330  23.812   8.378  1.00 96.18           C  
ATOM   3202  O   ASP C 174       9.234  23.435   7.629  1.00 96.18           O  
ATOM   3203  CB  ASP C 174       8.857  24.288  10.780  1.00 96.18           C  
ATOM   3204  CG  ASP C 174       8.597  23.943  12.236  1.00 96.18           C  
ATOM   3205  OD1 ASP C 174       7.530  23.372  12.546  1.00 96.18           O  
ATOM   3206  OD2 ASP C 174       9.468  24.246  13.081  1.00 96.18           O  
ATOM   3207  N   TYR C 175       7.299  24.656   8.139  1.00 97.10           N  
ATOM   3208  CA  TYR C 175       7.388  25.473   6.933  1.00 97.10           C  
ATOM   3209  C   TYR C 175       8.240  26.712   7.175  1.00 97.10           C  
ATOM   3210  O   TYR C 175       8.042  27.427   8.161  1.00 97.10           O  
ATOM   3211  CB  TYR C 175       5.991  25.884   6.459  1.00 97.10           C  
ATOM   3212  CG  TYR C 175       5.143  24.727   5.989  1.00 97.10           C  
ATOM   3213  CD1 TYR C 175       5.184  24.300   4.663  1.00 97.10           C  
ATOM   3214  CD2 TYR C 175       4.299  24.058   6.869  1.00 97.10           C  
ATOM   3215  CE1 TYR C 175       4.404  23.235   4.227  1.00 97.10           C  
ATOM   3216  CE2 TYR C 175       3.515  22.991   6.443  1.00 97.10           C  
ATOM   3217  CZ  TYR C 175       3.574  22.587   5.121  1.00 97.10           C  
ATOM   3218  OH  TYR C 175       2.799  21.532   4.694  1.00 97.10           O  
ATOM   3219  N   SER C 176       9.212  26.922   6.308  1.00 97.34           N  
ATOM   3220  CA  SER C 176      10.063  28.106   6.359  1.00 97.34           C  
ATOM   3221  C   SER C 176       9.911  28.951   5.098  1.00 97.34           C  
ATOM   3222  O   SER C 176      10.144  28.468   3.989  1.00 97.34           O  
ATOM   3223  CB  SER C 176      11.528  27.708   6.541  1.00 97.34           C  
ATOM   3224  OG  SER C 176      11.693  26.918   7.706  1.00 97.34           O  
ATOM   3225  N   PHE C 177       9.526  30.209   5.315  1.00 97.35           N  
ATOM   3226  CA  PHE C 177       9.409  31.139   4.198  1.00 97.35           C  
ATOM   3227  C   PHE C 177      10.579  32.115   4.182  1.00 97.35           C  
ATOM   3228  O   PHE C 177      10.879  32.750   5.195  1.00 97.35           O  
ATOM   3229  CB  PHE C 177       8.085  31.907   4.273  1.00 97.35           C  
ATOM   3230  CG  PHE C 177       6.877  31.065   3.969  1.00 97.35           C  
ATOM   3231  CD1 PHE C 177       6.351  31.018   2.683  1.00 97.35           C  
ATOM   3232  CD2 PHE C 177       6.264  30.320   4.968  1.00 97.35           C  
ATOM   3233  CE1 PHE C 177       5.233  30.238   2.397  1.00 97.35           C  
ATOM   3234  CE2 PHE C 177       5.147  29.538   4.691  1.00 97.35           C  
ATOM   3235  CZ  PHE C 177       4.631  29.500   3.404  1.00 97.35           C  
ATOM   3236  N   TYR C 178      11.165  32.166   3.053  1.00 96.91           N  
ATOM   3237  CA  TYR C 178      12.296  33.065   2.857  1.00 96.91           C  
ATOM   3238  C   TYR C 178      11.978  34.121   1.806  1.00 96.91           C  
ATOM   3239  O   TYR C 178      11.280  33.842   0.828  1.00 96.91           O  
ATOM   3240  CB  TYR C 178      13.543  32.277   2.445  1.00 96.91           C  
ATOM   3241  CG  TYR C 178      13.993  31.269   3.475  1.00 96.91           C  
ATOM   3242  CD1 TYR C 178      14.903  31.619   4.468  1.00 96.91           C  
ATOM   3243  CD2 TYR C 178      13.508  29.966   3.455  1.00 96.91           C  
ATOM   3244  CE1 TYR C 178      15.322  30.693   5.419  1.00 96.91           C  
ATOM   3245  CE2 TYR C 178      13.920  29.031   4.400  1.00 96.91           C  
ATOM   3246  CZ  TYR C 178      14.825  29.404   5.377  1.00 96.91           C  
ATOM   3247  OH  TYR C 178      15.236  28.483   6.315  1.00 96.91           O  
ATOM   3248  N   ARG C 179      12.438  35.281   2.073  1.00 96.25           N  
ATOM   3249  CA  ARG C 179      12.482  36.311   1.040  1.00 96.25           C  
ATOM   3250  C   ARG C 179      13.826  36.306   0.319  1.00 96.25           C  
ATOM   3251  O   ARG C 179      14.879  36.377   0.958  1.00 96.25           O  
ATOM   3252  CB  ARG C 179      12.216  37.692   1.644  1.00 96.25           C  
ATOM   3253  CG  ARG C 179      12.192  38.817   0.622  1.00 96.25           C  
ATOM   3254  CD  ARG C 179      11.282  39.956   1.058  1.00 96.25           C  
ATOM   3255  NE  ARG C 179      11.280  41.047   0.088  1.00 96.25           N  
ATOM   3256  CZ  ARG C 179      10.476  42.105   0.138  1.00 96.25           C  
ATOM   3257  NH1 ARG C 179       9.587  42.235   1.116  1.00 96.25           N  
ATOM   3258  NH2 ARG C 179      10.560  43.040  -0.797  1.00 96.25           N  
ATOM   3259  N   VAL C 180      13.763  36.102  -0.943  1.00 95.09           N  
ATOM   3260  CA  VAL C 180      14.982  36.035  -1.741  1.00 95.09           C  
ATOM   3261  C   VAL C 180      15.280  37.406  -2.345  1.00 95.09           C  
ATOM   3262  O   VAL C 180      14.463  37.954  -3.088  1.00 95.09           O  
ATOM   3263  CB  VAL C 180      14.872  34.973  -2.859  1.00 95.09           C  
ATOM   3264  CG1 VAL C 180      16.200  34.830  -3.601  1.00 95.09           C  
ATOM   3265  CG2 VAL C 180      14.433  33.630  -2.277  1.00 95.09           C  
ATOM   3266  N   TRP C 181      16.503  37.833  -1.985  1.00 92.52           N  
ATOM   3267  CA  TRP C 181      16.897  39.147  -2.483  1.00 92.52           C  
ATOM   3268  C   TRP C 181      17.746  39.019  -3.744  1.00 92.52           C  
ATOM   3269  O   TRP C 181      18.229  37.931  -4.066  1.00 92.52           O  
ATOM   3270  CB  TRP C 181      17.668  39.920  -1.410  1.00 92.52           C  
ATOM   3271  CG  TRP C 181      16.911  40.105  -0.130  1.00 92.52           C  
ATOM   3272  CD1 TRP C 181      17.090  39.421   1.041  1.00 92.52           C  
ATOM   3273  CD2 TRP C 181      15.848  41.034   0.107  1.00 92.52           C  
ATOM   3274  CE2 TRP C 181      15.430  40.860   1.444  1.00 92.52           C  
ATOM   3275  CE3 TRP C 181      15.209  41.999  -0.684  1.00 92.52           C  
ATOM   3276  NE1 TRP C 181      16.202  39.871   1.992  1.00 92.52           N  
ATOM   3277  CZ2 TRP C 181      14.400  41.615   2.009  1.00 92.52           C  
ATOM   3278  CZ3 TRP C 181      14.185  42.751  -0.118  1.00 92.52           C  
ATOM   3279  CH2 TRP C 181      13.792  42.553   1.215  1.00 92.52           C  
ATOM   3280  N   GLY C 182      17.775  40.072  -4.621  1.00 84.79           N  
ATOM   3281  CA  GLY C 182      18.500  40.089  -5.881  1.00 84.79           C  
ATOM   3282  C   GLY C 182      19.967  39.728  -5.730  1.00 84.79           C  
ATOM   3283  O   GLY C 182      20.590  39.235  -6.672  1.00 84.79           O  
ATOM   3284  N   ASN C 183      20.624  39.940  -4.502  1.00 85.06           N  
ATOM   3285  CA  ASN C 183      22.030  39.625  -4.274  1.00 85.06           C  
ATOM   3286  C   ASN C 183      22.215  38.177  -3.824  1.00 85.06           C  
ATOM   3287  O   ASN C 183      23.213  37.845  -3.183  1.00 85.06           O  
ATOM   3288  CB  ASN C 183      22.636  40.582  -3.245  1.00 85.06           C  
ATOM   3289  CG  ASN C 183      21.816  40.666  -1.973  1.00 85.06           C  
ATOM   3290  ND2 ASN C 183      22.270  41.480  -1.028  1.00 85.06           N  
ATOM   3291  OD1 ASN C 183      20.782  40.005  -1.841  1.00 85.06           O  
ATOM   3292  N   ASN C 184      21.278  37.252  -4.077  1.00 82.33           N  
ATOM   3293  CA  ASN C 184      21.313  35.837  -3.727  1.00 82.33           C  
ATOM   3294  C   ASN C 184      21.330  35.635  -2.213  1.00 82.33           C  
ATOM   3295  O   ASN C 184      21.894  34.657  -1.720  1.00 82.33           O  
ATOM   3296  CB  ASN C 184      22.523  35.154  -4.367  1.00 82.33           C  
ATOM   3297  CG  ASN C 184      22.256  34.710  -5.791  1.00 82.33           C  
ATOM   3298  ND2 ASN C 184      23.316  34.358  -6.511  1.00 82.33           N  
ATOM   3299  OD1 ASN C 184      21.109  34.683  -6.242  1.00 82.33           O  
ATOM   3300  N   THR C 185      21.001  36.640  -1.511  1.00 89.84           N  
ATOM   3301  CA  THR C 185      20.814  36.490  -0.073  1.00 89.84           C  
ATOM   3302  C   THR C 185      19.344  36.247   0.260  1.00 89.84           C  
ATOM   3303  O   THR C 185      18.460  36.573  -0.535  1.00 89.84           O  
ATOM   3304  CB  THR C 185      21.316  37.732   0.688  1.00 89.84           C  
ATOM   3305  CG2 THR C 185      22.809  37.948   0.465  1.00 89.84           C  
ATOM   3306  OG1 THR C 185      20.602  38.886   0.229  1.00 89.84           O  
ATOM   3307  N   GLU C 186      19.227  35.553   1.328  1.00 93.78           N  
ATOM   3308  CA  GLU C 186      17.866  35.223   1.742  1.00 93.78           C  
ATOM   3309  C   GLU C 186      17.624  35.604   3.200  1.00 93.78           C  
ATOM   3310  O   GLU C 186      18.547  35.571   4.017  1.00 93.78           O  
ATOM   3311  CB  GLU C 186      17.588  33.731   1.536  1.00 93.78           C  
ATOM   3312  CG  GLU C 186      17.701  33.280   0.086  1.00 93.78           C  
ATOM   3313  CD  GLU C 186      17.427  31.797  -0.102  1.00 93.78           C  
ATOM   3314  OE1 GLU C 186      17.338  31.339  -1.265  1.00 93.78           O  
ATOM   3315  OE2 GLU C 186      17.298  31.087   0.919  1.00 93.78           O  
ATOM   3316  N   THR C 187      16.404  36.088   3.530  1.00 95.33           N  
ATOM   3317  CA  THR C 187      15.968  36.407   4.885  1.00 95.33           C  
ATOM   3318  C   THR C 187      14.770  35.552   5.283  1.00 95.33           C  
ATOM   3319  O   THR C 187      13.816  35.414   4.514  1.00 95.33           O  
ATOM   3320  CB  THR C 187      15.607  37.898   5.019  1.00 95.33           C  
ATOM   3321  CG2 THR C 187      15.457  38.298   6.483  1.00 95.33           C  
ATOM   3322  OG1 THR C 187      16.641  38.691   4.422  1.00 95.33           O  
ATOM   3323  N   LEU C 188      14.846  35.034   6.454  1.00 96.42           N  
ATOM   3324  CA  LEU C 188      13.745  34.234   6.979  1.00 96.42           C  
ATOM   3325  C   LEU C 188      12.583  35.123   7.409  1.00 96.42           C  
ATOM   3326  O   LEU C 188      12.749  35.998   8.262  1.00 96.42           O  
ATOM   3327  CB  LEU C 188      14.218  33.383   8.161  1.00 96.42           C  
ATOM   3328  CG  LEU C 188      13.172  32.464   8.796  1.00 96.42           C  
ATOM   3329  CD1 LEU C 188      12.781  31.357   7.823  1.00 96.42           C  
ATOM   3330  CD2 LEU C 188      13.698  31.876  10.100  1.00 96.42           C  
ATOM   3331  N   VAL C 189      11.505  34.927   6.845  1.00 95.76           N  
ATOM   3332  CA  VAL C 189      10.327  35.751   7.096  1.00 95.76           C  
ATOM   3333  C   VAL C 189       9.431  35.072   8.129  1.00 95.76           C  
ATOM   3334  O   VAL C 189       8.907  35.728   9.032  1.00 95.76           O  
ATOM   3335  CB  VAL C 189       9.534  36.018   5.797  1.00 95.76           C  
ATOM   3336  CG1 VAL C 189       8.288  36.853   6.087  1.00 95.76           C  
ATOM   3337  CG2 VAL C 189      10.420  36.715   4.765  1.00 95.76           C  
ATOM   3338  N   SER C 190       9.219  33.785   7.967  1.00 96.10           N  
ATOM   3339  CA  SER C 190       8.363  33.032   8.878  1.00 96.10           C  
ATOM   3340  C   SER C 190       8.790  31.570   8.957  1.00 96.10           C  
ATOM   3341  O   SER C 190       9.323  31.022   7.990  1.00 96.10           O  
ATOM   3342  CB  SER C 190       6.902  33.123   8.441  1.00 96.10           C  
ATOM   3343  OG  SER C 190       6.189  31.959   8.821  1.00 96.10           O  
ATOM   3344  N   LYS C 191       8.637  31.012  10.162  1.00 96.62           N  
ATOM   3345  CA  LYS C 191       8.886  29.598  10.422  1.00 96.62           C  
ATOM   3346  C   LYS C 191       7.850  29.024  11.383  1.00 96.62           C  
ATOM   3347  O   LYS C 191       7.598  29.596  12.446  1.00 96.62           O  
ATOM   3348  CB  LYS C 191      10.293  29.396  10.986  1.00 96.62           C  
ATOM   3349  CG  LYS C 191      10.675  27.936  11.189  1.00 96.62           C  
ATOM   3350  CD  LYS C 191      12.115  27.797  11.666  1.00 96.62           C  
ATOM   3351  CE  LYS C 191      12.519  26.335  11.802  1.00 96.62           C  
ATOM   3352  NZ  LYS C 191      13.946  26.192  12.219  1.00 96.62           N  
ATOM   3353  N   GLY C 192       7.172  27.972  11.023  1.00 95.93           N  
ATOM   3354  CA  GLY C 192       6.166  27.349  11.867  1.00 95.93           C  
ATOM   3355  C   GLY C 192       5.442  26.202  11.187  1.00 95.93           C  
ATOM   3356  O   GLY C 192       5.898  25.695  10.160  1.00 95.93           O  
ATOM   3357  N   LYS C 193       4.327  25.863  11.766  1.00 95.69           N  
ATOM   3358  CA  LYS C 193       3.536  24.740  11.268  1.00 95.69           C  
ATOM   3359  C   LYS C 193       2.515  25.204  10.234  1.00 95.69           C  
ATOM   3360  O   LYS C 193       1.910  24.384   9.541  1.00 95.69           O  
ATOM   3361  CB  LYS C 193       2.827  24.030  12.423  1.00 95.69           C  
ATOM   3362  CG  LYS C 193       3.772  23.396  13.433  1.00 95.69           C  
ATOM   3363  CD  LYS C 193       4.528  22.220  12.829  1.00 95.69           C  
ATOM   3364  CE  LYS C 193       5.393  21.518  13.867  1.00 95.69           C  
ATOM   3365  NZ  LYS C 193       6.315  20.525  13.239  1.00 95.69           N  
ATOM   3366  N   GLU C 194       2.442  26.530  10.095  1.00 95.51           N  
ATOM   3367  CA  GLU C 194       1.518  27.101   9.120  1.00 95.51           C  
ATOM   3368  C   GLU C 194       2.075  26.997   7.704  1.00 95.51           C  
ATOM   3369  O   GLU C 194       3.196  27.437   7.439  1.00 95.51           O  
ATOM   3370  CB  GLU C 194       1.212  28.562   9.459  1.00 95.51           C  
ATOM   3371  CG  GLU C 194       0.484  28.747  10.782  1.00 95.51           C  
ATOM   3372  CD  GLU C 194      -0.959  28.268  10.745  1.00 95.51           C  
ATOM   3373  OE1 GLU C 194      -1.529  27.975  11.820  1.00 95.51           O  
ATOM   3374  OE2 GLU C 194      -1.523  28.186   9.632  1.00 95.51           O  
ATOM   3375  N   ALA C 195       1.309  26.533   6.819  1.00 96.70           N  
ATOM   3376  CA  ALA C 195       1.742  26.289   5.446  1.00 96.70           C  
ATOM   3377  C   ALA C 195       1.628  27.556   4.601  1.00 96.70           C  
ATOM   3378  O   ALA C 195       2.009  27.564   3.429  1.00 96.70           O  
ATOM   3379  CB  ALA C 195       0.926  25.162   4.821  1.00 96.70           C  
ATOM   3380  N   THR C 196       1.084  28.589   5.188  1.00 96.93           N  
ATOM   3381  CA  THR C 196       0.861  29.809   4.419  1.00 96.93           C  
ATOM   3382  C   THR C 196       1.583  30.991   5.059  1.00 96.93           C  
ATOM   3383  O   THR C 196       1.727  31.050   6.282  1.00 96.93           O  
ATOM   3384  CB  THR C 196      -0.641  30.125   4.297  1.00 96.93           C  
ATOM   3385  CG2 THR C 196      -1.384  29.001   3.583  1.00 96.93           C  
ATOM   3386  OG1 THR C 196      -1.195  30.292   5.608  1.00 96.93           O  
ATOM   3387  N   LEU C 197       2.074  31.806   4.291  1.00 96.55           N  
ATOM   3388  CA  LEU C 197       2.588  33.113   4.689  1.00 96.55           C  
ATOM   3389  C   LEU C 197       1.624  34.223   4.281  1.00 96.55           C  
ATOM   3390  O   LEU C 197       1.318  34.380   3.096  1.00 96.55           O  
ATOM   3391  CB  LEU C 197       3.963  33.362   4.065  1.00 96.55           C  
ATOM   3392  CG  LEU C 197       4.575  34.743   4.300  1.00 96.55           C  
ATOM   3393  CD1 LEU C 197       4.952  34.914   5.768  1.00 96.55           C  
ATOM   3394  CD2 LEU C 197       5.791  34.950   3.402  1.00 96.55           C  
ATOM   3395  N   THR C 198       1.095  34.878   5.199  1.00 96.19           N  
ATOM   3396  CA  THR C 198       0.146  35.953   4.930  1.00 96.19           C  
ATOM   3397  C   THR C 198       0.740  37.307   5.306  1.00 96.19           C  
ATOM   3398  O   THR C 198       1.253  37.480   6.414  1.00 96.19           O  
ATOM   3399  CB  THR C 198      -1.173  35.738   5.696  1.00 96.19           C  
ATOM   3400  CG2 THR C 198      -2.202  36.801   5.328  1.00 96.19           C  
ATOM   3401  OG1 THR C 198      -1.702  34.445   5.372  1.00 96.19           O  
ATOM   3402  N   LYS C 199       0.801  38.261   4.426  1.00 94.11           N  
ATOM   3403  CA  LYS C 199       1.190  39.651   4.644  1.00 94.11           C  
ATOM   3404  C   LYS C 199       0.042  40.601   4.314  1.00 94.11           C  
ATOM   3405  O   LYS C 199      -0.353  40.724   3.153  1.00 94.11           O  
ATOM   3406  CB  LYS C 199       2.419  40.004   3.805  1.00 94.11           C  
ATOM   3407  CG  LYS C 199       2.913  41.429   4.000  1.00 94.11           C  
ATOM   3408  CD  LYS C 199       3.619  41.599   5.339  1.00 94.11           C  
ATOM   3409  CE  LYS C 199       4.203  42.997   5.492  1.00 94.11           C  
ATOM   3410  NZ  LYS C 199       5.195  43.065   6.606  1.00 94.11           N  
ATOM   3411  N   PRO C 200      -0.475  41.221   5.337  1.00 93.95           N  
ATOM   3412  CA  PRO C 200      -1.579  42.146   5.071  1.00 93.95           C  
ATOM   3413  C   PRO C 200      -1.113  43.454   4.437  1.00 93.95           C  
ATOM   3414  O   PRO C 200       0.025  43.879   4.654  1.00 93.95           O  
ATOM   3415  CB  PRO C 200      -2.174  42.395   6.460  1.00 93.95           C  
ATOM   3416  CG  PRO C 200      -1.036  42.181   7.406  1.00 93.95           C  
ATOM   3417  CD  PRO C 200      -0.078  41.204   6.787  1.00 93.95           C  
ATOM   3418  N   MET C 201      -1.941  44.126   3.660  1.00 91.23           N  
ATOM   3419  CA  MET C 201      -1.751  45.449   3.073  1.00 91.23           C  
ATOM   3420  C   MET C 201      -0.395  45.548   2.382  1.00 91.23           C  
ATOM   3421  O   MET C 201       0.457  46.339   2.789  1.00 91.23           O  
ATOM   3422  CB  MET C 201      -1.873  46.535   4.143  1.00 91.23           C  
ATOM   3423  CG  MET C 201      -3.243  46.596   4.800  1.00 91.23           C  
ATOM   3424  SD  MET C 201      -3.419  48.035   5.927  1.00 91.23           S  
ATOM   3425  CE  MET C 201      -2.740  47.330   7.455  1.00 91.23           C  
ATOM   3426  N   VAL C 202      -0.330  44.797   1.371  1.00 92.13           N  
ATOM   3427  CA  VAL C 202       0.964  44.699   0.705  1.00 92.13           C  
ATOM   3428  C   VAL C 202       1.264  46.002  -0.035  1.00 92.13           C  
ATOM   3429  O   VAL C 202       0.349  46.681  -0.504  1.00 92.13           O  
ATOM   3430  CB  VAL C 202       1.009  43.506  -0.277  1.00 92.13           C  
ATOM   3431  CG1 VAL C 202       0.995  42.182   0.482  1.00 92.13           C  
ATOM   3432  CG2 VAL C 202      -0.162  43.578  -1.255  1.00 92.13           C  
ATOM   3433  N   GLY C 203       2.539  46.393  -0.111  1.00 92.82           N  
ATOM   3434  CA  GLY C 203       3.067  47.512  -0.875  1.00 92.82           C  
ATOM   3435  C   GLY C 203       4.081  47.094  -1.923  1.00 92.82           C  
ATOM   3436  O   GLY C 203       4.408  45.911  -2.040  1.00 92.82           O  
ATOM   3437  N   PRO C 204       4.561  48.042  -2.770  1.00 92.15           N  
ATOM   3438  CA  PRO C 204       5.559  47.753  -3.802  1.00 92.15           C  
ATOM   3439  C   PRO C 204       6.833  47.134  -3.232  1.00 92.15           C  
ATOM   3440  O   PRO C 204       7.530  46.393  -3.930  1.00 92.15           O  
ATOM   3441  CB  PRO C 204       5.845  49.128  -4.411  1.00 92.15           C  
ATOM   3442  CG  PRO C 204       4.650  49.955  -4.067  1.00 92.15           C  
ATOM   3443  CD  PRO C 204       4.042  49.413  -2.805  1.00 92.15           C  
ATOM   3444  N   GLU C 205       7.107  47.337  -1.924  1.00 91.83           N  
ATOM   3445  CA  GLU C 205       8.312  46.803  -1.295  1.00 91.83           C  
ATOM   3446  C   GLU C 205       8.187  45.303  -1.046  1.00 91.83           C  
ATOM   3447  O   GLU C 205       9.190  44.615  -0.849  1.00 91.83           O  
ATOM   3448  CB  GLU C 205       8.599  47.533   0.020  1.00 91.83           C  
ATOM   3449  CG  GLU C 205       7.533  47.321   1.087  1.00 91.83           C  
ATOM   3450  CD  GLU C 205       6.361  48.280   0.963  1.00 91.83           C  
ATOM   3451  OE1 GLU C 205       5.513  48.322   1.883  1.00 91.83           O  
ATOM   3452  OE2 GLU C 205       6.289  48.994  -0.062  1.00 91.83           O  
ATOM   3453  N   ASP C 206       6.991  44.929  -1.009  1.00 94.35           N  
ATOM   3454  CA  ASP C 206       6.740  43.518  -0.730  1.00 94.35           C  
ATOM   3455  C   ASP C 206       6.850  42.678  -2.000  1.00 94.35           C  
ATOM   3456  O   ASP C 206       6.827  41.447  -1.941  1.00 94.35           O  
ATOM   3457  CB  ASP C 206       5.360  43.333  -0.095  1.00 94.35           C  
ATOM   3458  CG  ASP C 206       5.254  43.957   1.286  1.00 94.35           C  
ATOM   3459  OD1 ASP C 206       6.149  43.730   2.128  1.00 94.35           O  
ATOM   3460  OD2 ASP C 206       4.265  44.682   1.534  1.00 94.35           O  
ATOM   3461  N   ALA C 207       6.936  43.316  -3.181  1.00 94.98           N  
ATOM   3462  CA  ALA C 207       7.135  42.586  -4.431  1.00 94.98           C  
ATOM   3463  C   ALA C 207       8.517  41.942  -4.477  1.00 94.98           C  
ATOM   3464  O   ALA C 207       9.459  42.433  -3.850  1.00 94.98           O  
ATOM   3465  CB  ALA C 207       6.945  43.517  -5.627  1.00 94.98           C  
ATOM   3466  N   GLY C 208       8.551  40.777  -5.197  1.00 94.53           N  
ATOM   3467  CA  GLY C 208       9.820  40.077  -5.305  1.00 94.53           C  
ATOM   3468  C   GLY C 208       9.673  38.566  -5.273  1.00 94.53           C  
ATOM   3469  O   GLY C 208       8.602  38.035  -5.577  1.00 94.53           O  
ATOM   3470  N   SER C 209      10.867  37.961  -4.879  1.00 95.21           N  
ATOM   3471  CA  SER C 209      10.928  36.503  -4.881  1.00 95.21           C  
ATOM   3472  C   SER C 209      10.899  35.947  -3.462  1.00 95.21           C  
ATOM   3473  O   SER C 209      11.544  36.492  -2.563  1.00 95.21           O  
ATOM   3474  CB  SER C 209      12.188  36.021  -5.601  1.00 95.21           C  
ATOM   3475  OG  SER C 209      12.170  36.412  -6.963  1.00 95.21           O  
ATOM   3476  N   TYR C 210      10.047  34.954  -3.297  1.00 96.77           N  
ATOM   3477  CA  TYR C 210       9.948  34.231  -2.034  1.00 96.77           C  
ATOM   3478  C   TYR C 210      10.188  32.741  -2.240  1.00 96.77           C  
ATOM   3479  O   TYR C 210      10.026  32.226  -3.348  1.00 96.77           O  
ATOM   3480  CB  TYR C 210       8.576  34.455  -1.392  1.00 96.77           C  
ATOM   3481  CG  TYR C 210       8.324  35.886  -0.981  1.00 96.77           C  
ATOM   3482  CD1 TYR C 210       8.444  36.281   0.350  1.00 96.77           C  
ATOM   3483  CD2 TYR C 210       7.966  36.845  -1.922  1.00 96.77           C  
ATOM   3484  CE1 TYR C 210       8.212  37.597   0.733  1.00 96.77           C  
ATOM   3485  CE2 TYR C 210       7.730  38.165  -1.550  1.00 96.77           C  
ATOM   3486  CZ  TYR C 210       7.856  38.531  -0.222  1.00 96.77           C  
ATOM   3487  OH  TYR C 210       7.624  39.836   0.151  1.00 96.77           O  
ATOM   3488  N   ARG C 211      10.621  32.088  -1.173  1.00 95.72           N  
ATOM   3489  CA  ARG C 211      10.869  30.649  -1.190  1.00 95.72           C  
ATOM   3490  C   ARG C 211      10.307  29.982   0.061  1.00 95.72           C  
ATOM   3491  O   ARG C 211      10.513  30.467   1.175  1.00 95.72           O  
ATOM   3492  CB  ARG C 211      12.368  30.364  -1.308  1.00 95.72           C  
ATOM   3493  CG  ARG C 211      12.702  28.891  -1.490  1.00 95.72           C  
ATOM   3494  CD  ARG C 211      14.202  28.664  -1.612  1.00 95.72           C  
ATOM   3495  NE  ARG C 211      14.892  28.940  -0.356  1.00 95.72           N  
ATOM   3496  CZ  ARG C 211      16.151  29.359  -0.260  1.00 95.72           C  
ATOM   3497  NH1 ARG C 211      16.885  29.561  -1.349  1.00 95.72           N  
ATOM   3498  NH2 ARG C 211      16.681  29.580   0.935  1.00 95.72           N  
ATOM   3499  N   CYS C 212       9.557  28.987  -0.140  1.00 97.00           N  
ATOM   3500  CA  CYS C 212       9.061  28.168   0.962  1.00 97.00           C  
ATOM   3501  C   CYS C 212       9.793  26.832   1.020  1.00 97.00           C  
ATOM   3502  O   CYS C 212      10.046  26.211  -0.014  1.00 97.00           O  
ATOM   3503  CB  CYS C 212       7.558  27.930   0.818  1.00 97.00           C  
ATOM   3504  SG  CYS C 212       6.903  26.701   1.967  1.00 97.00           S  
ATOM   3505  N   GLU C 213      10.167  26.398   2.143  1.00 95.63           N  
ATOM   3506  CA  GLU C 213      10.808  25.111   2.394  1.00 95.63           C  
ATOM   3507  C   GLU C 213      10.102  24.353   3.515  1.00 95.63           C  
ATOM   3508  O   GLU C 213       9.958  24.868   4.626  1.00 95.63           O  
ATOM   3509  CB  GLU C 213      12.287  25.305   2.740  1.00 95.63           C  
ATOM   3510  CG  GLU C 213      13.064  24.003   2.866  1.00 95.63           C  
ATOM   3511  CD  GLU C 213      14.549  24.214   3.117  1.00 95.63           C  
ATOM   3512  OE1 GLU C 213      15.184  23.348   3.763  1.00 95.63           O  
ATOM   3513  OE2 GLU C 213      15.082  25.252   2.666  1.00 95.63           O  
ATOM   3514  N   LEU C 214       9.653  23.233   3.171  1.00 96.43           N  
ATOM   3515  CA  LEU C 214       9.108  22.342   4.190  1.00 96.43           C  
ATOM   3516  C   LEU C 214      10.169  21.361   4.676  1.00 96.43           C  
ATOM   3517  O   LEU C 214      10.663  20.539   3.901  1.00 96.43           O  
ATOM   3518  CB  LEU C 214       7.900  21.576   3.642  1.00 96.43           C  
ATOM   3519  CG  LEU C 214       7.258  20.558   4.587  1.00 96.43           C  
ATOM   3520  CD1 LEU C 214       6.757  21.250   5.850  1.00 96.43           C  
ATOM   3521  CD2 LEU C 214       6.122  19.822   3.887  1.00 96.43           C  
ATOM   3522  N   GLY C 215      10.442  21.420   5.931  1.00 94.90           N  
ATOM   3523  CA  GLY C 215      11.485  20.588   6.511  1.00 94.90           C  
ATOM   3524  C   GLY C 215      11.038  19.160   6.762  1.00 94.90           C  
ATOM   3525  O   GLY C 215       9.840  18.867   6.750  1.00 94.90           O  
ATOM   3526  N   SER C 216      12.064  18.274   6.891  1.00 93.51           N  
ATOM   3527  CA  SER C 216      11.871  16.865   7.219  1.00 93.51           C  
ATOM   3528  C   SER C 216      12.910  16.385   8.226  1.00 93.51           C  
ATOM   3529  O   SER C 216      13.960  17.010   8.389  1.00 93.51           O  
ATOM   3530  CB  SER C 216      11.937  16.007   5.956  1.00 93.51           C  
ATOM   3531  OG  SER C 216      11.935  14.628   6.284  1.00 93.51           O  
ATOM   3532  N   VAL C 217      12.535  15.425   8.986  1.00 91.00           N  
ATOM   3533  CA  VAL C 217      13.462  14.840   9.948  1.00 91.00           C  
ATOM   3534  C   VAL C 217      14.674  14.268   9.216  1.00 91.00           C  
ATOM   3535  O   VAL C 217      15.741  14.094   9.809  1.00 91.00           O  
ATOM   3536  CB  VAL C 217      12.784  13.739  10.794  1.00 91.00           C  
ATOM   3537  CG1 VAL C 217      11.775  14.351  11.766  1.00 91.00           C  
ATOM   3538  CG2 VAL C 217      12.104  12.714   9.888  1.00 91.00           C  
ATOM   3539  N   ASN C 218      14.450  14.180   7.992  1.00 83.18           N  
ATOM   3540  CA  ASN C 218      15.589  13.805   7.163  1.00 83.18           C  
ATOM   3541  C   ASN C 218      16.430  15.021   6.782  1.00 83.18           C  
ATOM   3542  O   ASN C 218      16.043  16.158   7.053  1.00 83.18           O  
ATOM   3543  CB  ASN C 218      15.119  13.069   5.906  1.00 83.18           C  
ATOM   3544  CG  ASN C 218      14.563  11.693   6.209  1.00 83.18           C  
ATOM   3545  ND2 ASN C 218      13.825  11.128   5.259  1.00 83.18           N  
ATOM   3546  OD1 ASN C 218      14.792  11.140   7.288  1.00 83.18           O  
ATOM   3547  N   SER C 219      17.652  14.929   6.432  1.00 78.26           N  
ATOM   3548  CA  SER C 219      18.590  16.010   6.145  1.00 78.26           C  
ATOM   3549  C   SER C 219      18.118  16.850   4.962  1.00 78.26           C  
ATOM   3550  O   SER C 219      18.377  18.053   4.906  1.00 78.26           O  
ATOM   3551  CB  SER C 219      19.983  15.449   5.858  1.00 78.26           C  
ATOM   3552  OG  SER C 219      19.911  14.351   4.966  1.00 78.26           O  
ATOM   3553  N   SER C 220      17.147  16.319   4.119  1.00 88.15           N  
ATOM   3554  CA  SER C 220      16.692  17.059   2.947  1.00 88.15           C  
ATOM   3555  C   SER C 220      15.259  17.550   3.125  1.00 88.15           C  
ATOM   3556  O   SER C 220      14.455  16.903   3.801  1.00 88.15           O  
ATOM   3557  CB  SER C 220      16.789  16.189   1.693  1.00 88.15           C  
ATOM   3558  OG  SER C 220      16.015  15.011   1.837  1.00 88.15           O  
ATOM   3559  N   PRO C 221      15.013  18.770   2.633  1.00 93.22           N  
ATOM   3560  CA  PRO C 221      13.640  19.270   2.729  1.00 93.22           C  
ATOM   3561  C   PRO C 221      12.641  18.398   1.971  1.00 93.22           C  
ATOM   3562  O   PRO C 221      13.004  17.751   0.985  1.00 93.22           O  
ATOM   3563  CB  PRO C 221      13.728  20.666   2.106  1.00 93.22           C  
ATOM   3564  CG  PRO C 221      15.057  20.695   1.422  1.00 93.22           C  
ATOM   3565  CD  PRO C 221      15.885  19.554   1.939  1.00 93.22           C  
ATOM   3566  N   ALA C 222      11.461  18.390   2.421  1.00 95.62           N  
ATOM   3567  CA  ALA C 222      10.386  17.630   1.792  1.00 95.62           C  
ATOM   3568  C   ALA C 222       9.857  18.349   0.555  1.00 95.62           C  
ATOM   3569  O   ALA C 222       9.541  17.713  -0.454  1.00 95.62           O  
ATOM   3570  CB  ALA C 222       9.254  17.384   2.787  1.00 95.62           C  
ATOM   3571  N   THR C 223       9.814  19.691   0.681  1.00 96.24           N  
ATOM   3572  CA  THR C 223       9.256  20.486  -0.407  1.00 96.24           C  
ATOM   3573  C   THR C 223       9.960  21.836  -0.506  1.00 96.24           C  
ATOM   3574  O   THR C 223      10.316  22.433   0.513  1.00 96.24           O  
ATOM   3575  CB  THR C 223       7.743  20.705  -0.220  1.00 96.24           C  
ATOM   3576  CG2 THR C 223       7.176  21.595  -1.320  1.00 96.24           C  
ATOM   3577  OG1 THR C 223       7.075  19.438  -0.254  1.00 96.24           O  
ATOM   3578  N   ILE C 224      10.157  22.235  -1.762  1.00 96.08           N  
ATOM   3579  CA  ILE C 224      10.639  23.582  -2.045  1.00 96.08           C  
ATOM   3580  C   ILE C 224       9.765  24.227  -3.118  1.00 96.08           C  
ATOM   3581  O   ILE C 224       9.605  23.679  -4.210  1.00 96.08           O  
ATOM   3582  CB  ILE C 224      12.117  23.571  -2.493  1.00 96.08           C  
ATOM   3583  CG1 ILE C 224      13.002  22.956  -1.402  1.00 96.08           C  
ATOM   3584  CG2 ILE C 224      12.586  24.986  -2.843  1.00 96.08           C  
ATOM   3585  CD1 ILE C 224      14.443  22.721  -1.832  1.00 96.08           C  
ATOM   3586  N   ILE C 225       9.218  25.335  -2.796  1.00 96.39           N  
ATOM   3587  CA  ILE C 225       8.386  26.072  -3.742  1.00 96.39           C  
ATOM   3588  C   ILE C 225       8.871  27.516  -3.839  1.00 96.39           C  
ATOM   3589  O   ILE C 225       9.101  28.171  -2.820  1.00 96.39           O  
ATOM   3590  CB  ILE C 225       6.896  26.032  -3.335  1.00 96.39           C  
ATOM   3591  CG1 ILE C 225       6.381  24.589  -3.332  1.00 96.39           C  
ATOM   3592  CG2 ILE C 225       6.058  26.912  -4.268  1.00 96.39           C  
ATOM   3593  CD1 ILE C 225       4.932  24.450  -2.887  1.00 96.39           C  
ATOM   3594  N   ASN C 226       8.957  27.983  -5.036  1.00 95.57           N  
ATOM   3595  CA  ASN C 226       9.344  29.369  -5.280  1.00 95.57           C  
ATOM   3596  C   ASN C 226       8.150  30.217  -5.708  1.00 95.57           C  
ATOM   3597  O   ASN C 226       7.304  29.761  -6.479  1.00 95.57           O  
ATOM   3598  CB  ASN C 226      10.450  29.439  -6.335  1.00 95.57           C  
ATOM   3599  CG  ASN C 226      11.734  28.773  -5.882  1.00 95.57           C  
ATOM   3600  ND2 ASN C 226      12.202  27.800  -6.654  1.00 95.57           N  
ATOM   3601  OD1 ASN C 226      12.300  29.129  -4.845  1.00 95.57           O  
ATOM   3602  N   PHE C 227       8.129  31.411  -5.141  1.00 96.54           N  
ATOM   3603  CA  PHE C 227       7.057  32.348  -5.456  1.00 96.54           C  
ATOM   3604  C   PHE C 227       7.619  33.624  -6.070  1.00 96.54           C  
ATOM   3605  O   PHE C 227       8.666  34.116  -5.644  1.00 96.54           O  
ATOM   3606  CB  PHE C 227       6.246  32.681  -4.200  1.00 96.54           C  
ATOM   3607  CG  PHE C 227       5.629  31.479  -3.539  1.00 96.54           C  
ATOM   3608  CD1 PHE C 227       4.339  31.077  -3.861  1.00 96.54           C  
ATOM   3609  CD2 PHE C 227       6.341  30.750  -2.594  1.00 96.54           C  
ATOM   3610  CE1 PHE C 227       3.764  29.964  -3.250  1.00 96.54           C  
ATOM   3611  CE2 PHE C 227       5.773  29.637  -1.980  1.00 96.54           C  
ATOM   3612  CZ  PHE C 227       4.486  29.246  -2.309  1.00 96.54           C  
ATOM   3613  N   HIS C 228       6.942  34.069  -7.082  1.00 96.45           N  
ATOM   3614  CA  HIS C 228       7.206  35.389  -7.643  1.00 96.45           C  
ATOM   3615  C   HIS C 228       6.012  36.317  -7.452  1.00 96.45           C  
ATOM   3616  O   HIS C 228       4.977  36.146  -8.101  1.00 96.45           O  
ATOM   3617  CB  HIS C 228       7.554  35.279  -9.129  1.00 96.45           C  
ATOM   3618  CG  HIS C 228       8.057  36.557  -9.723  1.00 96.45           C  
ATOM   3619  CD2 HIS C 228       7.530  37.361 -10.678  1.00 96.45           C  
ATOM   3620  ND1 HIS C 228       9.244  37.140  -9.338  1.00 96.45           N  
ATOM   3621  CE1 HIS C 228       9.427  38.251 -10.031  1.00 96.45           C  
ATOM   3622  NE2 HIS C 228       8.402  38.408 -10.851  1.00 96.45           N  
ATOM   3623  N   VAL C 229       6.236  37.316  -6.625  1.00 96.26           N  
ATOM   3624  CA  VAL C 229       5.139  38.195  -6.233  1.00 96.26           C  
ATOM   3625  C   VAL C 229       5.242  39.519  -6.987  1.00 96.26           C  
ATOM   3626  O   VAL C 229       6.292  40.165  -6.977  1.00 96.26           O  
ATOM   3627  CB  VAL C 229       5.131  38.448  -4.708  1.00 96.26           C  
ATOM   3628  CG1 VAL C 229       4.013  39.418  -4.328  1.00 96.26           C  
ATOM   3629  CG2 VAL C 229       4.983  37.132  -3.949  1.00 96.26           C  
ATOM   3630  N   THR C 230       4.139  39.926  -7.621  1.00 95.29           N  
ATOM   3631  CA  THR C 230       4.010  41.219  -8.284  1.00 95.29           C  
ATOM   3632  C   THR C 230       2.859  42.022  -7.684  1.00 95.29           C  
ATOM   3633  O   THR C 230       1.736  41.523  -7.582  1.00 95.29           O  
ATOM   3634  CB  THR C 230       3.789  41.051  -9.798  1.00 95.29           C  
ATOM   3635  CG2 THR C 230       3.995  42.370 -10.534  1.00 95.29           C  
ATOM   3636  OG1 THR C 230       4.717  40.083 -10.306  1.00 95.29           O  
ATOM   3637  N   VAL C 231       3.204  43.202  -7.247  1.00 93.46           N  
ATOM   3638  CA  VAL C 231       2.189  44.078  -6.671  1.00 93.46           C  
ATOM   3639  C   VAL C 231       1.666  45.036  -7.738  1.00 93.46           C  
ATOM   3640  O   VAL C 231       2.436  45.798  -8.327  1.00 93.46           O  
ATOM   3641  CB  VAL C 231       2.743  44.872  -5.466  1.00 93.46           C  
ATOM   3642  CG1 VAL C 231       1.672  45.796  -4.890  1.00 93.46           C  
ATOM   3643  CG2 VAL C 231       3.263  43.918  -4.392  1.00 93.46           C  
ATOM   3644  N   LEU C 232       0.378  45.016  -7.950  1.00 92.25           N  
ATOM   3645  CA  LEU C 232      -0.265  45.864  -8.948  1.00 92.25           C  
ATOM   3646  C   LEU C 232      -0.815  47.134  -8.309  1.00 92.25           C  
ATOM   3647  O   LEU C 232      -1.371  47.089  -7.208  1.00 92.25           O  
ATOM   3648  CB  LEU C 232      -1.391  45.103  -9.654  1.00 92.25           C  
ATOM   3649  CG  LEU C 232      -1.004  43.779 -10.313  1.00 92.25           C  
ATOM   3650  CD1 LEU C 232      -2.253  43.011 -10.732  1.00 92.25           C  
ATOM   3651  CD2 LEU C 232      -0.093  44.023 -11.512  1.00 92.25           C  
ATOM   3652  N   PRO C 233      -0.437  48.243  -8.898  1.00 84.68           N  
ATOM   3653  CA  PRO C 233      -0.965  49.491  -8.343  1.00 84.68           C  
ATOM   3654  C   PRO C 233      -2.492  49.533  -8.331  1.00 84.68           C  
ATOM   3655  O   PRO C 233      -3.138  48.867  -9.144  1.00 84.68           O  
ATOM   3656  CB  PRO C 233      -0.398  50.562  -9.279  1.00 84.68           C  
ATOM   3657  CG  PRO C 233       0.112  49.803 -10.462  1.00 84.68           C  
ATOM   3658  CD  PRO C 233       0.119  48.339 -10.123  1.00 84.68           C  
ATOM   3659  N   LYS C 234      -3.088  49.943  -7.288  1.00 69.75           N  
ATOM   3660  CA  LYS C 234      -4.538  50.088  -7.195  1.00 69.75           C  
ATOM   3661  C   LYS C 234      -5.092  50.842  -8.400  1.00 69.75           C  
ATOM   3662  O   LYS C 234      -4.501  51.827  -8.849  1.00 69.75           O  
ATOM   3663  CB  LYS C 234      -4.924  50.808  -5.903  1.00 69.75           C  
ATOM   3664  CG  LYS C 234      -5.406  49.880  -4.798  1.00 69.75           C  
ATOM   3665  CD  LYS C 234      -5.847  50.661  -3.566  1.00 69.75           C  
ATOM   3666  CE  LYS C 234      -6.278  49.731  -2.439  1.00 69.75           C  
ATOM   3667  NZ  LYS C 234      -6.624  50.489  -1.198  1.00 69.75           N  
ATOM   3668  N   MET C 235      -5.551  50.195  -9.393  1.00 58.29           N  
ATOM   3669  CA  MET C 235      -6.193  50.993 -10.433  1.00 58.29           C  
ATOM   3670  C   MET C 235      -7.137  52.024  -9.823  1.00 58.29           C  
ATOM   3671  O   MET C 235      -7.942  51.696  -8.950  1.00 58.29           O  
ATOM   3672  CB  MET C 235      -6.959  50.095 -11.405  1.00 58.29           C  
ATOM   3673  CG  MET C 235      -6.069  49.379 -12.408  1.00 58.29           C  
ATOM   3674  SD  MET C 235      -6.857  49.218 -14.058  1.00 58.29           S  
ATOM   3675  CE  MET C 235      -5.647  48.148 -14.887  1.00 58.29           C  
ATOM   3676  N   ILE C 236      -6.684  53.262  -9.538  1.00 49.27           N  
ATOM   3677  CA  ILE C 236      -7.691  54.285  -9.276  1.00 49.27           C  
ATOM   3678  C   ILE C 236      -8.842  54.140 -10.268  1.00 49.27           C  
ATOM   3679  O   ILE C 236      -8.637  54.203 -11.483  1.00 49.27           O  
ATOM   3680  CB  ILE C 236      -7.088  55.706  -9.359  1.00 49.27           C  
ATOM   3681  CG1 ILE C 236      -5.894  55.835  -8.407  1.00 49.27           C  
ATOM   3682  CG2 ILE C 236      -8.153  56.762  -9.049  1.00 49.27           C  
ATOM   3683  CD1 ILE C 236      -5.060  57.089  -8.627  1.00 49.27           C  
ATOM   3684  N   LYS C 237      -9.682  53.086 -10.047  1.00 47.13           N  
ATOM   3685  CA  LYS C 237     -10.881  53.210 -10.872  1.00 47.13           C  
ATOM   3686  C   LYS C 237     -11.294  54.671 -11.024  1.00 47.13           C  
ATOM   3687  O   LYS C 237     -11.531  55.362 -10.030  1.00 47.13           O  
ATOM   3688  CB  LYS C 237     -12.032  52.402 -10.270  1.00 47.13           C  
ATOM   3689  CG  LYS C 237     -12.164  50.996 -10.840  1.00 47.13           C  
ATOM   3690  CD  LYS C 237     -13.348  50.256 -10.230  1.00 47.13           C  
ATOM   3691  CE  LYS C 237     -13.443  48.828 -10.752  1.00 47.13           C  
ATOM   3692  NZ  LYS C 237     -14.612  48.103 -10.170  1.00 47.13           N  
ATOM   3693  N   GLU C 238     -10.606  55.497 -11.873  1.00 41.53           N  
ATOM   3694  CA  GLU C 238     -11.289  56.747 -12.196  1.00 41.53           C  
ATOM   3695  C   GLU C 238     -12.789  56.528 -12.364  1.00 41.53           C  
ATOM   3696  O   GLU C 238     -13.213  55.664 -13.135  1.00 41.53           O  
ATOM   3697  CB  GLU C 238     -10.702  57.368 -13.466  1.00 41.53           C  
ATOM   3698  CG  GLU C 238      -9.569  58.351 -13.203  1.00 41.53           C  
ATOM   3699  CD  GLU C 238      -9.027  58.994 -14.469  1.00 41.53           C  
ATOM   3700  OE1 GLU C 238      -8.248  59.968 -14.369  1.00 41.53           O  
ATOM   3701  OE2 GLU C 238      -9.385  58.521 -15.571  1.00 41.53           O  
ATOM   3702  N   GLU C 239     -13.557  56.484 -11.198  1.00 40.88           N  
ATOM   3703  CA  GLU C 239     -15.009  56.549 -11.338  1.00 40.88           C  
ATOM   3704  C   GLU C 239     -15.410  57.420 -12.526  1.00 40.88           C  
ATOM   3705  O   GLU C 239     -15.105  58.614 -12.558  1.00 40.88           O  
ATOM   3706  CB  GLU C 239     -15.651  57.082 -10.055  1.00 40.88           C  
ATOM   3707  CG  GLU C 239     -16.115  55.991  -9.101  1.00 40.88           C  
ATOM   3708  CD  GLU C 239     -16.843  56.532  -7.880  1.00 40.88           C  
ATOM   3709  OE1 GLU C 239     -17.454  55.733  -7.135  1.00 40.88           O  
ATOM   3710  OE2 GLU C 239     -16.802  57.765  -7.669  1.00 40.88           O  
ATOM   3711  N   LYS C 240     -15.122  56.973 -13.739  1.00 41.88           N  
ATOM   3712  CA  LYS C 240     -15.764  57.786 -14.767  1.00 41.88           C  
ATOM   3713  C   LYS C 240     -17.176  58.188 -14.349  1.00 41.88           C  
ATOM   3714  O   LYS C 240     -17.961  57.347 -13.906  1.00 41.88           O  
ATOM   3715  CB  LYS C 240     -15.808  57.031 -16.098  1.00 41.88           C  
ATOM   3716  CG  LYS C 240     -14.645  57.348 -17.026  1.00 41.88           C  
ATOM   3717  CD  LYS C 240     -14.780  56.621 -18.358  1.00 41.88           C  
ATOM   3718  CE  LYS C 240     -13.583  56.884 -19.263  1.00 41.88           C  
ATOM   3719  NZ  LYS C 240     -13.679  56.121 -20.544  1.00 41.88           N  
ATOM   3720  N   PRO C 241     -17.417  59.450 -13.923  1.00 40.09           N  
ATOM   3721  CA  PRO C 241     -18.764  59.872 -13.535  1.00 40.09           C  
ATOM   3722  C   PRO C 241     -19.848  59.286 -14.438  1.00 40.09           C  
ATOM   3723  O   PRO C 241     -19.599  59.021 -15.616  1.00 40.09           O  
ATOM   3724  CB  PRO C 241     -18.709  61.396 -13.668  1.00 40.09           C  
ATOM   3725  CG  PRO C 241     -17.411  61.673 -14.354  1.00 40.09           C  
ATOM   3726  CD  PRO C 241     -16.671  60.375 -14.516  1.00 40.09           C  
ATOM   3727  N   SER C 242     -20.718  58.402 -13.859  1.00 37.26           N  
ATOM   3728  CA  SER C 242     -21.844  57.846 -14.603  1.00 37.26           C  
ATOM   3729  C   SER C 242     -22.437  58.877 -15.559  1.00 37.26           C  
ATOM   3730  O   SER C 242     -22.657  60.028 -15.180  1.00 37.26           O  
ATOM   3731  CB  SER C 242     -22.926  57.346 -13.645  1.00 37.26           C  
ATOM   3732  OG  SER C 242     -22.478  57.412 -12.302  1.00 37.26           O  
ATOM   3733  N   PRO C 243     -22.065  58.828 -16.844  1.00 36.37           N  
ATOM   3734  CA  PRO C 243     -22.661  59.831 -17.731  1.00 36.37           C  
ATOM   3735  C   PRO C 243     -24.121  60.125 -17.391  1.00 36.37           C  
ATOM   3736  O   PRO C 243     -24.808  59.275 -16.820  1.00 36.37           O  
ATOM   3737  CB  PRO C 243     -22.540  59.192 -19.117  1.00 36.37           C  
ATOM   3738  CG  PRO C 243     -22.145  57.776 -18.851  1.00 36.37           C  
ATOM   3739  CD  PRO C 243     -21.890  57.619 -17.379  1.00 36.37           C  
ATOM   3740  N   ASN C 244     -24.513  61.398 -17.082  1.00 31.59           N  
ATOM   3741  CA  ASN C 244     -25.864  61.888 -16.828  1.00 31.59           C  
ATOM   3742  C   ASN C 244     -26.894  61.162 -17.689  1.00 31.59           C  
ATOM   3743  O   ASN C 244     -26.678  60.958 -18.884  1.00 31.59           O  
ATOM   3744  CB  ASN C 244     -25.942  63.397 -17.068  1.00 31.59           C  
ATOM   3745  CG  ASN C 244     -25.421  64.203 -15.894  1.00 31.59           C  
ATOM   3746  ND2 ASN C 244     -25.098  65.466 -16.138  1.00 31.59           N  
ATOM   3747  OD1 ASN C 244     -25.309  63.692 -14.776  1.00 31.59           O  
ATOM   3748  N   ILE C 245     -27.597  60.135 -17.084  1.00 32.93           N  
ATOM   3749  CA  ILE C 245     -28.761  59.496 -17.690  1.00 32.93           C  
ATOM   3750  C   ILE C 245     -29.617  60.544 -18.394  1.00 32.93           C  
ATOM   3751  O   ILE C 245     -30.189  61.426 -17.746  1.00 32.93           O  
ATOM   3752  CB  ILE C 245     -29.599  58.736 -16.637  1.00 32.93           C  
ATOM   3753  CG1 ILE C 245     -28.785  57.586 -16.034  1.00 32.93           C  
ATOM   3754  CG2 ILE C 245     -30.901  58.219 -17.256  1.00 32.93           C  
ATOM   3755  CD1 ILE C 245     -29.410  56.973 -14.788  1.00 32.93           C  
ATOM   3756  N   VAL C 246     -29.044  61.171 -19.484  1.00 31.39           N  
ATOM   3757  CA  VAL C 246     -29.937  62.076 -20.201  1.00 31.39           C  
ATOM   3758  C   VAL C 246     -31.301  61.414 -20.390  1.00 31.39           C  
ATOM   3759  O   VAL C 246     -31.391  60.303 -20.916  1.00 31.39           O  
ATOM   3760  CB  VAL C 246     -29.350  62.484 -21.570  1.00 31.39           C  
ATOM   3761  CG1 VAL C 246     -30.286  63.453 -22.293  1.00 31.39           C  
ATOM   3762  CG2 VAL C 246     -27.967  63.107 -21.392  1.00 31.39           C  
ATOM   3763  N   THR C 247     -32.221  61.632 -19.381  1.00 32.26           N  
ATOM   3764  CA  THR C 247     -33.633  61.282 -19.483  1.00 32.26           C  
ATOM   3765  C   THR C 247     -34.173  61.614 -20.872  1.00 32.26           C  
ATOM   3766  O   THR C 247     -34.144  62.770 -21.295  1.00 32.26           O  
ATOM   3767  CB  THR C 247     -34.469  62.013 -18.417  1.00 32.26           C  
ATOM   3768  CG2 THR C 247     -34.688  61.132 -17.190  1.00 32.26           C  
ATOM   3769  OG1 THR C 247     -33.785  63.208 -18.017  1.00 32.26           O  
ATOM   3770  N   PRO C 248     -33.752  60.693 -21.841  1.00 27.48           N  
ATOM   3771  CA  PRO C 248     -34.218  61.048 -23.184  1.00 27.48           C  
ATOM   3772  C   PRO C 248     -35.651  61.575 -23.190  1.00 27.48           C  
ATOM   3773  O   PRO C 248     -36.500  61.075 -22.449  1.00 27.48           O  
ATOM   3774  CB  PRO C 248     -34.118  59.728 -23.951  1.00 27.48           C  
ATOM   3775  CG  PRO C 248     -33.718  58.718 -22.925  1.00 27.48           C  
ATOM   3776  CD  PRO C 248     -33.617  59.406 -21.593  1.00 27.48           C  
ATOM   3777  N   GLY C 249     -35.824  62.864 -23.468  1.00 24.63           N  
ATOM   3778  CA  GLY C 249     -37.006  63.694 -23.634  1.00 24.63           C  
ATOM   3779  C   GLY C 249     -38.150  62.974 -24.322  1.00 24.63           C  
ATOM   3780  O   GLY C 249     -37.954  61.912 -24.917  1.00 24.63           O  
ATOM   3781  N   GLU C 250     -39.362  63.414 -24.079  1.00 27.86           N  
ATOM   3782  CA  GLU C 250     -40.772  63.176 -24.373  1.00 27.86           C  
ATOM   3783  C   GLU C 250     -41.012  63.066 -25.876  1.00 27.86           C  
ATOM   3784  O   GLU C 250     -41.811  63.816 -26.439  1.00 27.86           O  
ATOM   3785  CB  GLU C 250     -41.639  64.291 -23.783  1.00 27.86           C  
ATOM   3786  CG  GLU C 250     -42.214  63.964 -22.412  1.00 27.86           C  
ATOM   3787  CD  GLU C 250     -42.943  65.134 -21.772  1.00 27.86           C  
ATOM   3788  OE1 GLU C 250     -43.667  64.925 -20.773  1.00 27.86           O  
ATOM   3789  OE2 GLU C 250     -42.789  66.270 -22.274  1.00 27.86           O  
ATOM   3790  N   ALA C 251     -39.915  62.553 -26.669  1.00 23.17           N  
ATOM   3791  CA  ALA C 251     -40.261  62.905 -28.043  1.00 23.17           C  
ATOM   3792  C   ALA C 251     -41.648  62.384 -28.411  1.00 23.17           C  
ATOM   3793  O   ALA C 251     -41.943  61.202 -28.223  1.00 23.17           O  
ATOM   3794  CB  ALA C 251     -39.216  62.355 -29.011  1.00 23.17           C  
ATOM   3795  N   THR C 252     -42.651  63.255 -28.489  1.00 25.60           N  
ATOM   3796  CA  THR C 252     -44.065  63.262 -28.845  1.00 25.60           C  
ATOM   3797  C   THR C 252     -44.273  62.689 -30.244  1.00 25.60           C  
ATOM   3798  O   THR C 252     -45.387  62.713 -30.771  1.00 25.60           O  
ATOM   3799  CB  THR C 252     -44.651  64.684 -28.778  1.00 25.60           C  
ATOM   3800  CG2 THR C 252     -45.975  64.697 -28.020  1.00 25.60           C  
ATOM   3801  OG1 THR C 252     -43.722  65.547 -28.110  1.00 25.60           O  
ATOM   3802  N   THR C 253     -43.290  61.883 -30.826  1.00 20.41           N  
ATOM   3803  CA  THR C 253     -43.494  61.930 -32.270  1.00 20.41           C  
ATOM   3804  C   THR C 253     -44.885  61.420 -32.636  1.00 20.41           C  
ATOM   3805  O   THR C 253     -45.318  60.375 -32.147  1.00 20.41           O  
ATOM   3806  CB  THR C 253     -42.429  61.103 -33.012  1.00 20.41           C  
ATOM   3807  CG2 THR C 253     -41.526  61.998 -33.855  1.00 20.41           C  
ATOM   3808  OG1 THR C 253     -41.627  60.399 -32.056  1.00 20.41           O  
ATOM   3809  N   GLU C 254     -45.641  62.187 -33.446  1.00 22.54           N  
ATOM   3810  CA  GLU C 254     -46.938  62.383 -34.085  1.00 22.54           C  
ATOM   3811  C   GLU C 254     -47.256  61.243 -35.049  1.00 22.54           C  
ATOM   3812  O   GLU C 254     -48.380  61.139 -35.546  1.00 22.54           O  
ATOM   3813  CB  GLU C 254     -46.977  63.723 -34.824  1.00 22.54           C  
ATOM   3814  CG  GLU C 254     -47.529  64.870 -33.989  1.00 22.54           C  
ATOM   3815  CD  GLU C 254     -47.680  66.163 -34.774  1.00 22.54           C  
ATOM   3816  OE1 GLU C 254     -48.357  67.096 -34.283  1.00 22.54           O  
ATOM   3817  OE2 GLU C 254     -47.119  66.246 -35.890  1.00 22.54           O  
ATOM   3818  N   SER C 255     -46.315  60.264 -35.347  1.00 21.00           N  
ATOM   3819  CA  SER C 255     -46.508  59.890 -36.744  1.00 21.00           C  
ATOM   3820  C   SER C 255     -47.901  59.314 -36.975  1.00 21.00           C  
ATOM   3821  O   SER C 255     -48.441  58.619 -36.112  1.00 21.00           O  
ATOM   3822  CB  SER C 255     -45.449  58.875 -37.177  1.00 21.00           C  
ATOM   3823  OG  SER C 255     -44.167  59.252 -36.706  1.00 21.00           O  
ATOM   3824  N   SER C 256     -48.378  59.417 -38.266  1.00 21.77           N  
ATOM   3825  CA  SER C 256     -49.547  59.562 -39.128  1.00 21.77           C  
ATOM   3826  C   SER C 256     -50.335  58.260 -39.213  1.00 21.77           C  
ATOM   3827  O   SER C 256     -49.793  57.182 -38.962  1.00 21.77           O  
ATOM   3828  CB  SER C 256     -49.128  60.006 -40.529  1.00 21.77           C  
ATOM   3829  OG  SER C 256     -48.138  59.141 -41.058  1.00 21.77           O  
ATOM   3830  N   ILE C 257     -51.583  58.305 -39.679  1.00 24.59           N  
ATOM   3831  CA  ILE C 257     -52.916  57.732 -39.831  1.00 24.59           C  
ATOM   3832  C   ILE C 257     -52.872  56.575 -40.826  1.00 24.59           C  
ATOM   3833  O   ILE C 257     -53.796  55.761 -40.882  1.00 24.59           O  
ATOM   3834  CB  ILE C 257     -53.939  58.795 -40.290  1.00 24.59           C  
ATOM   3835  CG1 ILE C 257     -53.968  59.971 -39.306  1.00 24.59           C  
ATOM   3836  CG2 ILE C 257     -55.331  58.176 -40.443  1.00 24.59           C  
ATOM   3837  CD1 ILE C 257     -54.812  61.148 -39.773  1.00 24.59           C  
ATOM   3838  N   SER C 258     -51.768  56.304 -41.652  1.00 22.88           N  
ATOM   3839  CA  SER C 258     -52.333  56.040 -42.971  1.00 22.88           C  
ATOM   3840  C   SER C 258     -53.148  54.752 -42.978  1.00 22.88           C  
ATOM   3841  O   SER C 258     -52.782  53.777 -42.318  1.00 22.88           O  
ATOM   3842  CB  SER C 258     -51.226  55.957 -44.022  1.00 22.88           C  
ATOM   3843  OG  SER C 258     -51.769  55.717 -45.309  1.00 22.88           O  
ATOM   3844  N   LEU C 259     -54.233  54.673 -43.811  1.00 24.31           N  
ATOM   3845  CA  LEU C 259     -55.499  54.079 -44.223  1.00 24.31           C  
ATOM   3846  C   LEU C 259     -55.273  52.719 -44.877  1.00 24.31           C  
ATOM   3847  O   LEU C 259     -56.177  51.880 -44.904  1.00 24.31           O  
ATOM   3848  CB  LEU C 259     -56.236  55.007 -45.192  1.00 24.31           C  
ATOM   3849  CG  LEU C 259     -57.198  56.016 -44.563  1.00 24.31           C  
ATOM   3850  CD1 LEU C 259     -57.226  57.303 -45.381  1.00 24.31           C  
ATOM   3851  CD2 LEU C 259     -58.597  55.421 -44.445  1.00 24.31           C  
ATOM   3852  N   GLN C 260     -54.150  52.449 -45.684  1.00 23.34           N  
ATOM   3853  CA  GLN C 260     -54.546  51.930 -46.989  1.00 23.34           C  
ATOM   3854  C   GLN C 260     -55.166  50.542 -46.863  1.00 23.34           C  
ATOM   3855  O   GLN C 260     -54.722  49.729 -46.049  1.00 23.34           O  
ATOM   3856  CB  GLN C 260     -53.346  51.886 -47.937  1.00 23.34           C  
ATOM   3857  CG  GLN C 260     -53.151  53.162 -48.744  1.00 23.34           C  
ATOM   3858  CD  GLN C 260     -52.018  53.056 -49.746  1.00 23.34           C  
ATOM   3859  NE2 GLN C 260     -51.946  54.015 -50.663  1.00 23.34           N  
ATOM   3860  OE1 GLN C 260     -51.213  52.121 -49.696  1.00 23.34           O  
ATOM   3861  N   PRO C 261     -56.021  50.163 -47.888  1.00 24.17           N  
ATOM   3862  CA  PRO C 261     -57.124  49.422 -48.503  1.00 24.17           C  
ATOM   3863  C   PRO C 261     -56.699  48.046 -49.013  1.00 24.17           C  
ATOM   3864  O   PRO C 261     -57.519  47.308 -49.564  1.00 24.17           O  
ATOM   3865  CB  PRO C 261     -57.553  50.324 -49.663  1.00 24.17           C  
ATOM   3866  CG  PRO C 261     -56.478  51.360 -49.759  1.00 24.17           C  
ATOM   3867  CD  PRO C 261     -55.503  51.139 -48.638  1.00 24.17           C  
ATOM   3868  N   LEU C 262     -55.307  47.656 -48.921  1.00 21.13           N  
ATOM   3869  CA  LEU C 262     -55.076  46.779 -50.064  1.00 21.13           C  
ATOM   3870  C   LEU C 262     -56.128  45.676 -50.123  1.00 21.13           C  
ATOM   3871  O   LEU C 262     -56.343  44.964 -49.140  1.00 21.13           O  
ATOM   3872  CB  LEU C 262     -53.676  46.164 -49.994  1.00 21.13           C  
ATOM   3873  CG  LEU C 262     -52.568  46.916 -50.732  1.00 21.13           C  
ATOM   3874  CD1 LEU C 262     -51.247  46.783 -49.982  1.00 21.13           C  
ATOM   3875  CD2 LEU C 262     -52.431  46.400 -52.161  1.00 21.13           C  
ATOM   3876  N   GLN C 263     -56.922  45.650 -51.242  1.00 21.92           N  
ATOM   3877  CA  GLN C 263     -57.832  44.853 -52.058  1.00 21.92           C  
ATOM   3878  C   GLN C 263     -57.186  43.534 -52.474  1.00 21.92           C  
ATOM   3879  O   GLN C 263     -56.001  43.496 -52.813  1.00 21.92           O  
ATOM   3880  CB  GLN C 263     -58.269  45.637 -53.297  1.00 21.92           C  
ATOM   3881  CG  GLN C 263     -59.583  46.385 -53.119  1.00 21.92           C  
ATOM   3882  CD  GLN C 263     -60.040  47.080 -54.387  1.00 21.92           C  
ATOM   3883  NE2 GLN C 263     -61.325  47.410 -54.453  1.00 21.92           N  
ATOM   3884  OE1 GLN C 263     -59.243  47.322 -55.299  1.00 21.92           O  
TER   
END
