# Supplementary material for: Deep learning insights into the architecture of the mammalian egg-sperm fusion synapse
Source: eLife. 2024 Apr 26;13:RP93131. doi: 10.7554/eLife.93131 (PMC11052572; doi:10.7554/eLife.93131)
Supplement: Figure 5—figure supplement 1—source data 1. [file elife-93131-fig5-figsupp1-data1.zip › eLife-VOR-RA-2023-93131R1_figure_5-figure_supplement_1-source_data/figure_5-figure_supplement_1c/CD81_IZUMO1_ranked_9.pdb]

ATOM      1  N   MET B   1      24.110 -66.774 -46.333  1.00 44.10           N  
ATOM      2  CA  MET B   1      22.659 -66.806 -46.172  1.00 44.10           C  
ATOM      3  C   MET B   1      22.249 -66.247 -44.814  1.00 44.10           C  
ATOM      4  O   MET B   1      21.181 -65.646 -44.682  1.00 44.10           O  
ATOM      5  CB  MET B   1      22.132 -68.234 -46.330  1.00 44.10           C  
ATOM      6  CG  MET B   1      21.623 -68.548 -47.727  1.00 44.10           C  
ATOM      7  SD  MET B   1      20.917 -70.237 -47.856  1.00 44.10           S  
ATOM      8  CE  MET B   1      20.369 -70.225 -49.585  1.00 44.10           C  
ATOM      9  N   GLY B   2      23.085 -66.522 -43.788  1.00 47.46           N  
ATOM     10  CA  GLY B   2      22.783 -66.079 -42.436  1.00 47.46           C  
ATOM     11  C   GLY B   2      22.851 -64.573 -42.273  1.00 47.46           C  
ATOM     12  O   GLY B   2      21.977 -63.971 -41.646  1.00 47.46           O  
ATOM     13  N   VAL B   3      23.924 -63.996 -42.847  1.00 56.30           N  
ATOM     14  CA  VAL B   3      24.121 -62.555 -42.734  1.00 56.30           C  
ATOM     15  C   VAL B   3      23.000 -61.821 -43.468  1.00 56.30           C  
ATOM     16  O   VAL B   3      22.496 -60.804 -42.987  1.00 56.30           O  
ATOM     17  CB  VAL B   3      25.496 -62.124 -43.294  1.00 56.30           C  
ATOM     18  CG1 VAL B   3      25.775 -60.658 -42.969  1.00 56.30           C  
ATOM     19  CG2 VAL B   3      26.602 -63.018 -42.736  1.00 56.30           C  
ATOM     20  N   GLU B   4      22.480 -62.350 -44.606  1.00 63.32           N  
ATOM     21  CA  GLU B   4      21.375 -61.751 -45.350  1.00 63.32           C  
ATOM     22  C   GLU B   4      20.073 -61.825 -44.558  1.00 63.32           C  
ATOM     23  O   GLU B   4      19.277 -60.883 -44.573  1.00 63.32           O  
ATOM     24  CB  GLU B   4      21.206 -62.436 -46.708  1.00 63.32           C  
ATOM     25  CG  GLU B   4      22.006 -61.788 -47.829  1.00 63.32           C  
ATOM     26  CD  GLU B   4      21.816 -62.471 -49.174  1.00 63.32           C  
ATOM     27  OE1 GLU B   4      22.337 -61.962 -50.192  1.00 63.32           O  
ATOM     28  OE2 GLU B   4      21.140 -63.523 -49.210  1.00 63.32           O  
ATOM     29  N   GLY B   5      19.891 -62.930 -43.792  1.00 67.18           N  
ATOM     30  CA  GLY B   5      18.715 -63.081 -42.950  1.00 67.18           C  
ATOM     31  C   GLY B   5      18.691 -62.115 -41.781  1.00 67.18           C  
ATOM     32  O   GLY B   5      17.644 -61.550 -41.457  1.00 67.18           O  
ATOM     33  N   CYS B   6      19.879 -61.886 -41.206  1.00 69.82           N  
ATOM     34  CA  CYS B   6      19.983 -60.970 -40.075  1.00 69.82           C  
ATOM     35  C   CYS B   6      19.788 -59.527 -40.524  1.00 69.82           C  
ATOM     36  O   CYS B   6      19.133 -58.741 -39.836  1.00 69.82           O  
ATOM     37  CB  CYS B   6      21.339 -61.121 -39.386  1.00 69.82           C  
ATOM     38  SG  CYS B   6      21.286 -60.833 -37.604  1.00 69.82           S  
ATOM     39  N   THR B   7      20.304 -59.187 -41.662  1.00 73.24           N  
ATOM     40  CA  THR B   7      20.142 -57.844 -42.209  1.00 73.24           C  
ATOM     41  C   THR B   7      18.682 -57.576 -42.561  1.00 73.24           C  
ATOM     42  O   THR B   7      18.181 -56.469 -42.358  1.00 73.24           O  
ATOM     43  CB  THR B   7      21.020 -57.639 -43.456  1.00 73.24           C  
ATOM     44  CG2 THR B   7      21.976 -56.465 -43.269  1.00 73.24           C  
ATOM     45  OG1 THR B   7      21.783 -58.827 -43.698  1.00 73.24           O  
ATOM     46  N   LYS B   8      18.049 -58.693 -42.957  1.00 77.12           N  
ATOM     47  CA  LYS B   8      16.633 -58.548 -43.280  1.00 77.12           C  
ATOM     48  C   LYS B   8      15.797 -58.364 -42.017  1.00 77.12           C  
ATOM     49  O   LYS B   8      14.840 -57.586 -42.008  1.00 77.12           O  
ATOM     50  CB  LYS B   8      16.134 -59.763 -44.065  1.00 77.12           C  
ATOM     51  CG  LYS B   8      16.065 -59.541 -45.569  1.00 77.12           C  
ATOM     52  CD  LYS B   8      15.474 -60.750 -46.285  1.00 77.12           C  
ATOM     53  CE  LYS B   8      15.435 -60.543 -47.794  1.00 77.12           C  
ATOM     54  NZ  LYS B   8      14.866 -61.729 -48.500  1.00 77.12           N  
ATOM     55  N   CYS B   9      16.139 -58.969 -41.006  1.00 78.78           N  
ATOM     56  CA  CYS B   9      15.443 -58.834 -39.731  1.00 78.78           C  
ATOM     57  C   CYS B   9      15.670 -57.453 -39.128  1.00 78.78           C  
ATOM     58  O   CYS B   9      14.735 -56.832 -38.619  1.00 78.78           O  
ATOM     59  CB  CYS B   9      15.909 -59.910 -38.751  1.00 78.78           C  
ATOM     60  SG  CYS B   9      14.783 -60.166 -37.361  1.00 78.78           S  
ATOM     61  N   ILE B  10      16.866 -57.021 -39.198  1.00 78.69           N  
ATOM     62  CA  ILE B  10      17.211 -55.705 -38.670  1.00 78.69           C  
ATOM     63  C   ILE B  10      16.510 -54.622 -39.488  1.00 78.69           C  
ATOM     64  O   ILE B  10      16.036 -53.626 -38.935  1.00 78.69           O  
ATOM     65  CB  ILE B  10      18.739 -55.477 -38.678  1.00 78.69           C  
ATOM     66  CG1 ILE B  10      19.426 -56.433 -37.695  1.00 78.69           C  
ATOM     67  CG2 ILE B  10      19.069 -54.019 -38.344  1.00 78.69           C  
ATOM     68  CD1 ILE B  10      20.947 -56.409 -37.770  1.00 78.69           C  
ATOM     69  N   LYS B  11      16.358 -54.915 -40.697  1.00 78.20           N  
ATOM     70  CA  LYS B  11      15.689 -53.978 -41.596  1.00 78.20           C  
ATOM     71  C   LYS B  11      14.213 -53.832 -41.239  1.00 78.20           C  
ATOM     72  O   LYS B  11      13.705 -52.715 -41.124  1.00 78.20           O  
ATOM     73  CB  LYS B  11      15.834 -54.432 -43.049  1.00 78.20           C  
ATOM     74  CG  LYS B  11      15.364 -53.404 -44.068  1.00 78.20           C  
ATOM     75  CD  LYS B  11      15.493 -53.929 -45.492  1.00 78.20           C  
ATOM     76  CE  LYS B  11      14.863 -52.977 -46.499  1.00 78.20           C  
ATOM     77  NZ  LYS B  11      14.989 -53.487 -47.897  1.00 78.20           N  
ATOM     78  N   TYR B  12      13.616 -54.907 -41.023  1.00 81.14           N  
ATOM     79  CA  TYR B  12      12.187 -54.876 -40.726  1.00 81.14           C  
ATOM     80  C   TYR B  12      11.936 -54.372 -39.310  1.00 81.14           C  
ATOM     81  O   TYR B  12      10.940 -53.691 -39.054  1.00 81.14           O  
ATOM     82  CB  TYR B  12      11.571 -56.267 -40.903  1.00 81.14           C  
ATOM     83  CG  TYR B  12      11.237 -56.605 -42.335  1.00 81.14           C  
ATOM     84  CD1 TYR B  12      10.296 -55.863 -43.045  1.00 81.14           C  
ATOM     85  CD2 TYR B  12      11.860 -57.668 -42.982  1.00 81.14           C  
ATOM     86  CE1 TYR B  12       9.982 -56.172 -44.364  1.00 81.14           C  
ATOM     87  CE2 TYR B  12      11.555 -57.985 -44.301  1.00 81.14           C  
ATOM     88  CZ  TYR B  12      10.617 -57.232 -44.983  1.00 81.14           C  
ATOM     89  OH  TYR B  12      10.311 -57.543 -46.289  1.00 81.14           O  
ATOM     90  N   LEU B  13      12.794 -54.655 -38.422  1.00 81.52           N  
ATOM     91  CA  LEU B  13      12.676 -54.159 -37.056  1.00 81.52           C  
ATOM     92  C   LEU B  13      12.844 -52.643 -37.012  1.00 81.52           C  
ATOM     93  O   LEU B  13      12.069 -51.947 -36.352  1.00 81.52           O  
ATOM     94  CB  LEU B  13      13.714 -54.825 -36.151  1.00 81.52           C  
ATOM     95  CG  LEU B  13      13.366 -54.906 -34.663  1.00 81.52           C  
ATOM     96  CD1 LEU B  13      13.186 -56.360 -34.240  1.00 81.52           C  
ATOM     97  CD2 LEU B  13      14.443 -54.228 -33.824  1.00 81.52           C  
ATOM     98  N   LEU B  14      13.790 -52.150 -37.622  1.00 81.11           N  
ATOM     99  CA  LEU B  14      14.026 -50.712 -37.701  1.00 81.11           C  
ATOM    100  C   LEU B  14      12.872 -50.010 -38.409  1.00 81.11           C  
ATOM    101  O   LEU B  14      12.489 -48.901 -38.031  1.00 81.11           O  
ATOM    102  CB  LEU B  14      15.340 -50.423 -38.431  1.00 81.11           C  
ATOM    103  CG  LEU B  14      16.570 -50.203 -37.549  1.00 81.11           C  
ATOM    104  CD1 LEU B  14      17.846 -50.409 -38.360  1.00 81.11           C  
ATOM    105  CD2 LEU B  14      16.544 -48.810 -36.931  1.00 81.11           C  
ATOM    106  N   PHE B  15      12.323 -50.640 -39.353  1.00 81.65           N  
ATOM    107  CA  PHE B  15      11.195 -50.071 -40.082  1.00 81.65           C  
ATOM    108  C   PHE B  15       9.966 -49.972 -39.186  1.00 81.65           C  
ATOM    109  O   PHE B  15       9.329 -48.920 -39.113  1.00 81.65           O  
ATOM    110  CB  PHE B  15      10.874 -50.913 -41.321  1.00 81.65           C  
ATOM    111  CG  PHE B  15       9.610 -50.499 -42.025  1.00 81.65           C  
ATOM    112  CD1 PHE B  15       8.422 -51.186 -41.809  1.00 81.65           C  
ATOM    113  CD2 PHE B  15       9.611 -49.424 -42.903  1.00 81.65           C  
ATOM    114  CE1 PHE B  15       7.250 -50.806 -42.459  1.00 81.65           C  
ATOM    115  CE2 PHE B  15       8.444 -49.038 -43.556  1.00 81.65           C  
ATOM    116  CZ  PHE B  15       7.264 -49.731 -43.334  1.00 81.65           C  
ATOM    117  N   VAL B  16       9.676 -51.063 -38.456  1.00 84.44           N  
ATOM    118  CA  VAL B  16       8.487 -51.095 -37.611  1.00 84.44           C  
ATOM    119  C   VAL B  16       8.635 -50.088 -36.471  1.00 84.44           C  
ATOM    120  O   VAL B  16       7.700 -49.344 -36.167  1.00 84.44           O  
ATOM    121  CB  VAL B  16       8.233 -52.509 -37.042  1.00 84.44           C  
ATOM    122  CG1 VAL B  16       7.168 -52.467 -35.947  1.00 84.44           C  
ATOM    123  CG2 VAL B  16       7.818 -53.465 -38.158  1.00 84.44           C  
ATOM    124  N   PHE B  17       9.746 -49.986 -35.867  1.00 82.41           N  
ATOM    125  CA  PHE B  17       9.999 -49.078 -34.755  1.00 82.41           C  
ATOM    126  C   PHE B  17       9.934 -47.627 -35.215  1.00 82.41           C  
ATOM    127  O   PHE B  17       9.298 -46.793 -34.567  1.00 82.41           O  
ATOM    128  CB  PHE B  17      11.363 -49.369 -34.122  1.00 82.41           C  
ATOM    129  CG  PHE B  17      11.283 -50.145 -32.836  1.00 82.41           C  
ATOM    130  CD1 PHE B  17      10.804 -49.549 -31.675  1.00 82.41           C  
ATOM    131  CD2 PHE B  17      11.686 -51.474 -32.788  1.00 82.41           C  
ATOM    132  CE1 PHE B  17      10.730 -50.266 -30.484  1.00 82.41           C  
ATOM    133  CE2 PHE B  17      11.613 -52.198 -31.600  1.00 82.41           C  
ATOM    134  CZ  PHE B  17      11.135 -51.591 -30.450  1.00 82.41           C  
ATOM    135  N   ASN B  18      10.515 -47.294 -36.255  1.00 82.81           N  
ATOM    136  CA  ASN B  18      10.511 -45.928 -36.766  1.00 82.81           C  
ATOM    137  C   ASN B  18       9.146 -45.541 -37.326  1.00 82.81           C  
ATOM    138  O   ASN B  18       8.757 -44.373 -37.277  1.00 82.81           O  
ATOM    139  CB  ASN B  18      11.592 -45.752 -37.836  1.00 82.81           C  
ATOM    140  CG  ASN B  18      12.975 -45.564 -37.243  1.00 82.81           C  
ATOM    141  ND2 ASN B  18      13.880 -46.487 -37.547  1.00 82.81           N  
ATOM    142  OD1 ASN B  18      13.227 -44.598 -36.517  1.00 82.81           O  
ATOM    143  N   PHE B  19       8.448 -46.564 -37.804  1.00 85.75           N  
ATOM    144  CA  PHE B  19       7.099 -46.315 -38.296  1.00 85.75           C  
ATOM    145  C   PHE B  19       6.173 -45.907 -37.157  1.00 85.75           C  
ATOM    146  O   PHE B  19       5.360 -44.993 -37.308  1.00 85.75           O  
ATOM    147  CB  PHE B  19       6.546 -47.555 -39.005  1.00 85.75           C  
ATOM    148  CG  PHE B  19       5.217 -47.330 -39.676  1.00 85.75           C  
ATOM    149  CD1 PHE B  19       4.048 -47.827 -39.117  1.00 85.75           C  
ATOM    150  CD2 PHE B  19       5.141 -46.619 -40.868  1.00 85.75           C  
ATOM    151  CE1 PHE B  19       2.816 -47.619 -39.736  1.00 85.75           C  
ATOM    152  CE2 PHE B  19       3.915 -46.408 -41.492  1.00 85.75           C  
ATOM    153  CZ  PHE B  19       2.753 -46.910 -40.926  1.00 85.75           C  
ATOM    154  N   VAL B  20       6.295 -46.559 -36.047  1.00 86.84           N  
ATOM    155  CA  VAL B  20       5.512 -46.221 -34.863  1.00 86.84           C  
ATOM    156  C   VAL B  20       5.882 -44.821 -34.382  1.00 86.84           C  
ATOM    157  O   VAL B  20       5.007 -44.029 -34.021  1.00 86.84           O  
ATOM    158  CB  VAL B  20       5.725 -47.249 -33.729  1.00 86.84           C  
ATOM    159  CG1 VAL B  20       5.094 -46.756 -32.428  1.00 86.84           C  
ATOM    160  CG2 VAL B  20       5.150 -48.608 -34.125  1.00 86.84           C  
ATOM    161  N   PHE B  21       7.076 -44.513 -34.376  1.00 84.22           N  
ATOM    162  CA  PHE B  21       7.551 -43.197 -33.967  1.00 84.22           C  
ATOM    163  C   PHE B  21       7.083 -42.124 -34.943  1.00 84.22           C  
ATOM    164  O   PHE B  21       6.770 -41.002 -34.538  1.00 84.22           O  
ATOM    165  CB  PHE B  21       9.080 -43.182 -33.865  1.00 84.22           C  
ATOM    166  CG  PHE B  21       9.598 -43.403 -32.469  1.00 84.22           C  
ATOM    167  CD1 PHE B  21       9.508 -42.399 -31.513  1.00 84.22           C  
ATOM    168  CD2 PHE B  21      10.174 -44.615 -32.113  1.00 84.22           C  
ATOM    169  CE1 PHE B  21       9.987 -42.600 -30.221  1.00 84.22           C  
ATOM    170  CE2 PHE B  21      10.655 -44.823 -30.823  1.00 84.22           C  
ATOM    171  CZ  PHE B  21      10.560 -43.814 -29.879  1.00 84.22           C  
ATOM    172  N   TRP B  22       7.086 -42.429 -36.194  1.00 87.34           N  
ATOM    173  CA  TRP B  22       6.591 -41.519 -37.221  1.00 87.34           C  
ATOM    174  C   TRP B  22       5.108 -41.228 -37.021  1.00 87.34           C  
ATOM    175  O   TRP B  22       4.681 -40.073 -37.087  1.00 87.34           O  
ATOM    176  CB  TRP B  22       6.826 -42.104 -38.616  1.00 87.34           C  
ATOM    177  CG  TRP B  22       6.314 -41.243 -39.731  1.00 87.34           C  
ATOM    178  CD1 TRP B  22       6.879 -40.095 -40.212  1.00 87.34           C  
ATOM    179  CD2 TRP B  22       5.128 -41.460 -40.502  1.00 87.34           C  
ATOM    180  CE2 TRP B  22       5.037 -40.403 -41.435  1.00 87.34           C  
ATOM    181  CE3 TRP B  22       4.133 -42.447 -40.496  1.00 87.34           C  
ATOM    182  NE1 TRP B  22       6.117 -39.585 -41.238  1.00 87.34           N  
ATOM    183  CZ2 TRP B  22       3.989 -40.306 -42.354  1.00 87.34           C  
ATOM    184  CZ3 TRP B  22       3.091 -42.348 -41.410  1.00 87.34           C  
ATOM    185  CH2 TRP B  22       3.029 -41.284 -42.325  1.00 87.34           C  
ATOM    186  N   LEU B  23       4.300 -42.223 -36.682  1.00 89.82           N  
ATOM    187  CA  LEU B  23       2.875 -42.057 -36.414  1.00 89.82           C  
ATOM    188  C   LEU B  23       2.654 -41.254 -35.136  1.00 89.82           C  
ATOM    189  O   LEU B  23       1.781 -40.384 -35.087  1.00 89.82           O  
ATOM    190  CB  LEU B  23       2.187 -43.420 -36.300  1.00 89.82           C  
ATOM    191  CG  LEU B  23       1.934 -44.163 -37.612  1.00 89.82           C  
ATOM    192  CD1 LEU B  23       1.384 -45.558 -37.333  1.00 89.82           C  
ATOM    193  CD2 LEU B  23       0.978 -43.373 -38.498  1.00 89.82           C  
ATOM    194  N   ALA B  24       3.415 -41.607 -34.119  1.00 89.27           N  
ATOM    195  CA  ALA B  24       3.327 -40.876 -32.857  1.00 89.27           C  
ATOM    196  C   ALA B  24       3.691 -39.406 -33.049  1.00 89.27           C  
ATOM    197  O   ALA B  24       3.029 -38.520 -32.503  1.00 89.27           O  
ATOM    198  CB  ALA B  24       4.234 -41.513 -31.808  1.00 89.27           C  
ATOM    199  N   GLY B  25       4.711 -39.148 -33.793  1.00 87.36           N  
ATOM    200  CA  GLY B  25       5.071 -37.776 -34.116  1.00 87.36           C  
ATOM    201  C   GLY B  25       3.989 -37.041 -34.884  1.00 87.36           C  
ATOM    202  O   GLY B  25       3.747 -35.856 -34.645  1.00 87.36           O  
ATOM    203  N   GLY B  26       3.336 -37.701 -35.770  1.00 89.82           N  
ATOM    204  CA  GLY B  26       2.217 -37.122 -36.496  1.00 89.82           C  
ATOM    205  C   GLY B  26       1.046 -36.765 -35.600  1.00 89.82           C  
ATOM    206  O   GLY B  26       0.450 -35.695 -35.745  1.00 89.82           O  
ATOM    207  N   VAL B  27       0.804 -37.660 -34.696  1.00 91.05           N  
ATOM    208  CA  VAL B  27      -0.285 -37.428 -33.753  1.00 91.05           C  
ATOM    209  C   VAL B  27       0.049 -36.235 -32.861  1.00 91.05           C  
ATOM    210  O   VAL B  27      -0.788 -35.353 -32.652  1.00 91.05           O  
ATOM    211  CB  VAL B  27      -0.564 -38.678 -32.889  1.00 91.05           C  
ATOM    212  CG1 VAL B  27      -1.517 -38.342 -31.743  1.00 91.05           C  
ATOM    213  CG2 VAL B  27      -1.135 -39.804 -33.750  1.00 91.05           C  
ATOM    214  N   ILE B  28       1.193 -36.129 -32.363  1.00 88.86           N  
ATOM    215  CA  ILE B  28       1.627 -35.025 -31.513  1.00 88.86           C  
ATOM    216  C   ILE B  28       1.581 -33.718 -32.300  1.00 88.86           C  
ATOM    217  O   ILE B  28       1.083 -32.705 -31.805  1.00 88.86           O  
ATOM    218  CB  ILE B  28       3.048 -35.266 -30.955  1.00 88.86           C  
ATOM    219  CG1 ILE B  28       3.037 -36.419 -29.945  1.00 88.86           C  
ATOM    220  CG2 ILE B  28       3.603 -33.988 -30.322  1.00 88.86           C  
ATOM    221  CD1 ILE B  28       4.423 -36.858 -29.493  1.00 88.86           C  
ATOM    222  N   LEU B  29       2.076 -33.726 -33.435  1.00 89.01           N  
ATOM    223  CA  LEU B  29       2.052 -32.552 -34.300  1.00 89.01           C  
ATOM    224  C   LEU B  29       0.617 -32.129 -34.602  1.00 89.01           C  
ATOM    225  O   LEU B  29       0.300 -30.937 -34.585  1.00 89.01           O  
ATOM    226  CB  LEU B  29       2.799 -32.831 -35.606  1.00 89.01           C  
ATOM    227  CG  LEU B  29       2.898 -31.667 -36.594  1.00 89.01           C  
ATOM    228  CD1 LEU B  29       3.705 -30.524 -35.987  1.00 89.01           C  
ATOM    229  CD2 LEU B  29       3.521 -32.131 -37.906  1.00 89.01           C  
ATOM    230  N   GLY B  30      -0.207 -33.087 -34.879  1.00 89.71           N  
ATOM    231  CA  GLY B  30      -1.612 -32.796 -35.115  1.00 89.71           C  
ATOM    232  C   GLY B  30      -2.302 -32.173 -33.917  1.00 89.71           C  
ATOM    233  O   GLY B  30      -2.982 -31.153 -34.046  1.00 89.71           O  
ATOM    234  N   VAL B  31      -2.072 -32.761 -32.783  1.00 88.31           N  
ATOM    235  CA  VAL B  31      -2.670 -32.253 -31.553  1.00 88.31           C  
ATOM    236  C   VAL B  31      -2.124 -30.860 -31.250  1.00 88.31           C  
ATOM    237  O   VAL B  31      -2.875 -29.962 -30.859  1.00 88.31           O  
ATOM    238  CB  VAL B  31      -2.407 -33.199 -30.361  1.00 88.31           C  
ATOM    239  CG1 VAL B  31      -2.805 -32.534 -29.045  1.00 88.31           C  
ATOM    240  CG2 VAL B  31      -3.163 -34.514 -30.547  1.00 88.31           C  
ATOM    241  N   ALA B  32      -0.884 -30.660 -31.453  1.00 88.01           N  
ATOM    242  CA  ALA B  32      -0.258 -29.365 -31.200  1.00 88.01           C  
ATOM    243  C   ALA B  32      -0.797 -28.300 -32.153  1.00 88.01           C  
ATOM    244  O   ALA B  32      -1.051 -27.165 -31.744  1.00 88.01           O  
ATOM    245  CB  ALA B  32       1.260 -29.473 -31.333  1.00 88.01           C  
ATOM    246  N   LEU B  33      -0.940 -28.675 -33.355  1.00 87.65           N  
ATOM    247  CA  LEU B  33      -1.485 -27.746 -34.339  1.00 87.65           C  
ATOM    248  C   LEU B  33      -2.951 -27.443 -34.046  1.00 87.65           C  
ATOM    249  O   LEU B  33      -3.419 -26.327 -34.287  1.00 87.65           O  
ATOM    250  CB  LEU B  33      -1.342 -28.316 -35.752  1.00 87.65           C  
ATOM    251  CG  LEU B  33       0.067 -28.310 -36.346  1.00 87.65           C  
ATOM    252  CD1 LEU B  33       0.095 -29.094 -37.654  1.00 87.65           C  
ATOM    253  CD2 LEU B  33       0.550 -26.880 -36.564  1.00 87.65           C  
ATOM    254  N   TRP B  34      -3.646 -28.422 -33.611  1.00 84.99           N  
ATOM    255  CA  TRP B  34      -5.032 -28.203 -33.211  1.00 84.99           C  
ATOM    256  C   TRP B  34      -5.111 -27.239 -32.032  1.00 84.99           C  
ATOM    257  O   TRP B  34      -5.984 -26.367 -31.993  1.00 84.99           O  
ATOM    258  CB  TRP B  34      -5.703 -29.530 -32.845  1.00 84.99           C  
ATOM    259  CG  TRP B  34      -7.102 -29.384 -32.330  1.00 84.99           C  
ATOM    260  CD1 TRP B  34      -8.224 -29.100 -33.059  1.00 84.99           C  
ATOM    261  CD2 TRP B  34      -7.529 -29.510 -30.970  1.00 84.99           C  
ATOM    262  CE2 TRP B  34      -8.925 -29.290 -30.948  1.00 84.99           C  
ATOM    263  CE3 TRP B  34      -6.867 -29.788 -29.767  1.00 84.99           C  
ATOM    264  NE1 TRP B  34      -9.323 -29.042 -32.234  1.00 84.99           N  
ATOM    265  CZ2 TRP B  34      -9.670 -29.339 -29.767  1.00 84.99           C  
ATOM    266  CZ3 TRP B  34      -7.610 -29.836 -28.593  1.00 84.99           C  
ATOM    267  CH2 TRP B  34      -8.997 -29.613 -28.604  1.00 84.99           C  
ATOM    268  N   LEU B  35      -4.279 -27.453 -31.133  1.00 80.11           N  
ATOM    269  CA  LEU B  35      -4.238 -26.563 -29.977  1.00 80.11           C  
ATOM    270  C   LEU B  35      -3.902 -25.137 -30.402  1.00 80.11           C  
ATOM    271  O   LEU B  35      -4.388 -24.175 -29.803  1.00 80.11           O  
ATOM    272  CB  LEU B  35      -3.212 -27.058 -28.955  1.00 80.11           C  
ATOM    273  CG  LEU B  35      -3.585 -28.322 -28.178  1.00 80.11           C  
ATOM    274  CD1 LEU B  35      -2.412 -28.782 -27.320  1.00 80.11           C  
ATOM    275  CD2 LEU B  35      -4.819 -28.075 -27.317  1.00 80.11           C  
ATOM    276  N   ARG B  36      -3.102 -25.020 -31.378  1.00 78.07           N  
ATOM    277  CA  ARG B  36      -2.690 -23.705 -31.860  1.00 78.07           C  
ATOM    278  C   ARG B  36      -3.797 -23.052 -32.682  1.00 78.07           C  
ATOM    279  O   ARG B  36      -3.955 -21.830 -32.659  1.00 78.07           O  
ATOM    280  CB  ARG B  36      -1.413 -23.814 -32.696  1.00 78.07           C  
ATOM    281  CG  ARG B  36      -0.929 -22.486 -33.256  1.00 78.07           C  
ATOM    282  CD  ARG B  36      -0.445 -21.552 -32.158  1.00 78.07           C  
ATOM    283  NE  ARG B  36       0.043 -20.287 -32.701  1.00 78.07           N  
ATOM    284  CZ  ARG B  36       0.427 -19.245 -31.968  1.00 78.07           C  
ATOM    285  NH1 ARG B  36       0.386 -19.296 -30.641  1.00 78.07           N  
ATOM    286  NH2 ARG B  36       0.855 -18.143 -32.565  1.00 78.07           N  
ATOM    287  N   HIS B  37      -4.448 -23.687 -33.572  1.00 68.69           N  
ATOM    288  CA  HIS B  37      -5.384 -23.133 -34.544  1.00 68.69           C  
ATOM    289  C   HIS B  37      -6.756 -22.904 -33.917  1.00 68.69           C  
ATOM    290  O   HIS B  37      -7.697 -22.498 -34.604  1.00 68.69           O  
ATOM    291  CB  HIS B  37      -5.509 -24.057 -35.756  1.00 68.69           C  
ATOM    292  CG  HIS B  37      -5.679 -23.328 -37.051  1.00 68.69           C  
ATOM    293  CD2 HIS B  37      -6.540 -23.528 -38.076  1.00 68.69           C  
ATOM    294  ND1 HIS B  37      -4.899 -22.251 -37.406  1.00 68.69           N  
ATOM    295  CE1 HIS B  37      -5.275 -21.816 -38.598  1.00 68.69           C  
ATOM    296  NE2 HIS B  37      -6.269 -22.574 -39.025  1.00 68.69           N  
ATOM    297  N   ASP B  38      -6.922 -23.113 -32.801  1.00 56.99           N  
ATOM    298  CA  ASP B  38      -8.260 -22.751 -32.344  1.00 56.99           C  
ATOM    299  C   ASP B  38      -8.587 -21.301 -32.698  1.00 56.99           C  
ATOM    300  O   ASP B  38      -7.866 -20.383 -32.303  1.00 56.99           O  
ATOM    301  CB  ASP B  38      -8.389 -22.965 -30.836  1.00 56.99           C  
ATOM    302  CG  ASP B  38      -9.796 -23.342 -30.408  1.00 56.99           C  
ATOM    303  OD1 ASP B  38     -10.754 -23.083 -31.167  1.00 56.99           O  
ATOM    304  OD2 ASP B  38      -9.950 -23.898 -29.298  1.00 56.99           O  
ATOM    305  N   PRO B  39      -9.446 -21.095 -33.879  1.00 50.55           N  
ATOM    306  CA  PRO B  39      -9.835 -19.758 -34.334  1.00 50.55           C  
ATOM    307  C   PRO B  39     -10.068 -18.787 -33.178  1.00 50.55           C  
ATOM    308  O   PRO B  39      -9.783 -17.594 -33.303  1.00 50.55           O  
ATOM    309  CB  PRO B  39     -11.134 -20.012 -35.104  1.00 50.55           C  
ATOM    310  CG  PRO B  39     -11.430 -21.460 -34.886  1.00 50.55           C  
ATOM    311  CD  PRO B  39     -10.307 -22.063 -34.092  1.00 50.55           C  
ATOM    312  N   GLN B  40     -10.747 -19.240 -32.092  1.00 44.74           N  
ATOM    313  CA  GLN B  40     -11.131 -18.333 -31.016  1.00 44.74           C  
ATOM    314  C   GLN B  40      -9.914 -17.898 -30.204  1.00 44.74           C  
ATOM    315  O   GLN B  40      -9.936 -16.851 -29.554  1.00 44.74           O  
ATOM    316  CB  GLN B  40     -12.164 -18.992 -30.101  1.00 44.74           C  
ATOM    317  CG  GLN B  40     -13.581 -18.968 -30.656  1.00 44.74           C  
ATOM    318  CD  GLN B  40     -14.638 -18.946 -29.568  1.00 44.74           C  
ATOM    319  NE2 GLN B  40     -15.889 -18.731 -29.961  1.00 44.74           N  
ATOM    320  OE1 GLN B  40     -14.333 -19.121 -28.384  1.00 44.74           O  
ATOM    321  N   THR B  41      -8.890 -18.806 -30.208  1.00 47.08           N  
ATOM    322  CA  THR B  41      -7.667 -18.367 -29.544  1.00 47.08           C  
ATOM    323  C   THR B  41      -6.969 -17.282 -30.360  1.00 47.08           C  
ATOM    324  O   THR B  41      -6.199 -16.488 -29.815  1.00 47.08           O  
ATOM    325  CB  THR B  41      -6.700 -19.545 -29.319  1.00 47.08           C  
ATOM    326  CG2 THR B  41      -6.699 -19.982 -27.857  1.00 47.08           C  
ATOM    327  OG1 THR B  41      -7.103 -20.650 -30.136  1.00 47.08           O  
ATOM    328  N   THR B  42      -7.131 -17.334 -31.679  1.00 43.52           N  
ATOM    329  CA  THR B  42      -6.574 -16.287 -32.528  1.00 43.52           C  
ATOM    330  C   THR B  42      -7.237 -14.943 -32.237  1.00 43.52           C  
ATOM    331  O   THR B  42      -6.603 -13.893 -32.358  1.00 43.52           O  
ATOM    332  CB  THR B  42      -6.739 -16.631 -34.020  1.00 43.52           C  
ATOM    333  CG2 THR B  42      -5.405 -17.029 -34.644  1.00 43.52           C  
ATOM    334  OG1 THR B  42      -7.661 -17.720 -34.154  1.00 43.52           O  
ATOM    335  N   ASN B  43      -8.619 -14.860 -32.263  1.00 38.93           N  
ATOM    336  CA  ASN B  43      -9.271 -13.576 -32.023  1.00 38.93           C  
ATOM    337  C   ASN B  43      -8.813 -12.953 -30.707  1.00 38.93           C  
ATOM    338  O   ASN B  43      -8.846 -11.732 -30.550  1.00 38.93           O  
ATOM    339  CB  ASN B  43     -10.793 -13.736 -32.034  1.00 38.93           C  
ATOM    340  CG  ASN B  43     -11.416 -13.302 -33.347  1.00 38.93           C  
ATOM    341  ND2 ASN B  43     -12.692 -13.622 -33.532  1.00 38.93           N  
ATOM    342  OD1 ASN B  43     -10.757 -12.687 -34.188  1.00 38.93           O  
ATOM    343  N   LEU B  44      -8.658 -13.732 -29.758  1.00 34.00           N  
ATOM    344  CA  LEU B  44      -8.155 -13.144 -28.521  1.00 34.00           C  
ATOM    345  C   LEU B  44      -6.745 -12.594 -28.715  1.00 34.00           C  
ATOM    346  O   LEU B  44      -6.299 -11.737 -27.949  1.00 34.00           O  
ATOM    347  CB  LEU B  44      -8.160 -14.180 -27.394  1.00 34.00           C  
ATOM    348  CG  LEU B  44      -8.695 -13.707 -26.041  1.00 34.00           C  
ATOM    349  CD1 LEU B  44     -10.085 -14.282 -25.790  1.00 34.00           C  
ATOM    350  CD2 LEU B  44      -7.738 -14.100 -24.920  1.00 34.00           C  
ATOM    351  N   LEU B  45      -6.015 -13.246 -29.678  1.00 33.39           N  
ATOM    352  CA  LEU B  45      -4.718 -12.647 -29.969  1.00 33.39           C  
ATOM    353  C   LEU B  45      -4.885 -11.261 -30.584  1.00 33.39           C  
ATOM    354  O   LEU B  45      -4.055 -10.376 -30.365  1.00 33.39           O  
ATOM    355  CB  LEU B  45      -3.912 -13.542 -30.914  1.00 33.39           C  
ATOM    356  CG  LEU B  45      -3.100 -14.661 -30.259  1.00 33.39           C  
ATOM    357  CD1 LEU B  45      -2.944 -15.835 -31.220  1.00 33.39           C  
ATOM    358  CD2 LEU B  45      -1.736 -14.142 -29.814  1.00 33.39           C  
ATOM    359  N   TYR B  46      -5.800 -11.008 -31.589  1.00 33.37           N  
ATOM    360  CA  TYR B  46      -5.879  -9.691 -32.211  1.00 33.37           C  
ATOM    361  C   TYR B  46      -6.393  -8.651 -31.221  1.00 33.37           C  
ATOM    362  O   TYR B  46      -6.069  -7.466 -31.334  1.00 33.37           O  
ATOM    363  CB  TYR B  46      -6.788  -9.731 -33.443  1.00 33.37           C  
ATOM    364  CG  TYR B  46      -6.040  -9.898 -34.744  1.00 33.37           C  
ATOM    365  CD1 TYR B  46      -5.538  -8.793 -35.427  1.00 33.37           C  
ATOM    366  CD2 TYR B  46      -5.832 -11.160 -35.291  1.00 33.37           C  
ATOM    367  CE1 TYR B  46      -4.850  -8.941 -36.628  1.00 33.37           C  
ATOM    368  CE2 TYR B  46      -5.146 -11.320 -36.490  1.00 33.37           C  
ATOM    369  CZ  TYR B  46      -4.658 -10.206 -37.149  1.00 33.37           C  
ATOM    370  OH  TYR B  46      -3.978 -10.360 -38.337  1.00 33.37           O  
ATOM    371  N   LEU B  47      -7.433  -8.899 -30.398  1.00 30.90           N  
ATOM    372  CA  LEU B  47      -7.902  -7.799 -29.562  1.00 30.90           C  
ATOM    373  C   LEU B  47      -6.811  -7.346 -28.598  1.00 30.90           C  
ATOM    374  O   LEU B  47      -6.630  -6.146 -28.378  1.00 30.90           O  
ATOM    375  CB  LEU B  47      -9.150  -8.213 -28.780  1.00 30.90           C  
ATOM    376  CG  LEU B  47     -10.496  -7.851 -29.411  1.00 30.90           C  
ATOM    377  CD1 LEU B  47     -11.436  -9.051 -29.380  1.00 30.90           C  
ATOM    378  CD2 LEU B  47     -11.119  -6.658 -28.695  1.00 30.90           C  
ATOM    379  N   GLU B  48      -6.343  -8.122 -27.599  1.00 34.62           N  
ATOM    380  CA  GLU B  48      -5.486  -7.529 -26.579  1.00 34.62           C  
ATOM    381  C   GLU B  48      -4.075  -7.294 -27.111  1.00 34.62           C  
ATOM    382  O   GLU B  48      -3.171  -8.094 -26.866  1.00 34.62           O  
ATOM    383  CB  GLU B  48      -5.436  -8.420 -25.335  1.00 34.62           C  
ATOM    384  CG  GLU B  48      -5.798  -7.697 -24.045  1.00 34.62           C  
ATOM    385  CD  GLU B  48      -5.831  -8.614 -22.832  1.00 34.62           C  
ATOM    386  OE1 GLU B  48      -6.018  -8.115 -21.699  1.00 34.62           O  
ATOM    387  OE2 GLU B  48      -5.668  -9.840 -23.017  1.00 34.62           O  
ATOM    388  N   LEU B  49      -3.751  -7.337 -28.401  1.00 31.57           N  
ATOM    389  CA  LEU B  49      -2.439  -6.798 -28.742  1.00 31.57           C  
ATOM    390  C   LEU B  49      -2.204  -5.461 -28.047  1.00 31.57           C  
ATOM    391  O   LEU B  49      -1.336  -4.687 -28.458  1.00 31.57           O  
ATOM    392  CB  LEU B  49      -2.305  -6.630 -30.257  1.00 31.57           C  
ATOM    393  CG  LEU B  49      -1.599  -7.760 -31.006  1.00 31.57           C  
ATOM    394  CD1 LEU B  49      -2.489  -8.292 -32.125  1.00 31.57           C  
ATOM    395  CD2 LEU B  49      -0.262  -7.282 -31.560  1.00 31.57           C  
ATOM    396  N   GLY B  50      -2.939  -4.818 -27.304  1.00 32.89           N  
ATOM    397  CA  GLY B  50      -2.176  -3.693 -26.790  1.00 32.89           C  
ATOM    398  C   GLY B  50      -0.872  -4.105 -26.136  1.00 32.89           C  
ATOM    399  O   GLY B  50      -0.506  -5.282 -26.155  1.00 32.89           O  
ATOM    400  N   ASP B  51       0.039  -3.191 -25.402  1.00 32.95           N  
ATOM    401  CA  ASP B  51       1.409  -3.248 -24.902  1.00 32.95           C  
ATOM    402  C   ASP B  51       1.595  -4.424 -23.945  1.00 32.95           C  
ATOM    403  O   ASP B  51       2.647  -4.558 -23.317  1.00 32.95           O  
ATOM    404  CB  ASP B  51       1.780  -1.937 -24.204  1.00 32.95           C  
ATOM    405  CG  ASP B  51       2.402  -0.920 -25.144  1.00 32.95           C  
ATOM    406  OD1 ASP B  51       2.859  -1.304 -26.243  1.00 32.95           O  
ATOM    407  OD2 ASP B  51       2.438   0.276 -24.783  1.00 32.95           O  
ATOM    408  N   LYS B  52       0.631  -5.024 -23.201  1.00 39.74           N  
ATOM    409  CA  LYS B  52       1.012  -5.964 -22.151  1.00 39.74           C  
ATOM    410  C   LYS B  52       1.517  -7.276 -22.744  1.00 39.74           C  
ATOM    411  O   LYS B  52       0.916  -7.813 -23.677  1.00 39.74           O  
ATOM    412  CB  LYS B  52      -0.168  -6.230 -21.215  1.00 39.74           C  
ATOM    413  CG  LYS B  52      -0.404  -5.133 -20.188  1.00 39.74           C  
ATOM    414  CD  LYS B  52      -1.463  -5.536 -19.171  1.00 39.74           C  
ATOM    415  CE  LYS B  52      -1.741  -4.418 -18.177  1.00 39.74           C  
ATOM    416  NZ  LYS B  52      -2.818  -4.788 -17.211  1.00 39.74           N  
ATOM    417  N   PRO B  53       2.808  -7.818 -22.577  1.00 38.45           N  
ATOM    418  CA  PRO B  53       3.383  -9.035 -23.154  1.00 38.45           C  
ATOM    419  C   PRO B  53       2.399 -10.202 -23.169  1.00 38.45           C  
ATOM    420  O   PRO B  53       1.633 -10.382 -22.219  1.00 38.45           O  
ATOM    421  CB  PRO B  53       4.570  -9.334 -22.234  1.00 38.45           C  
ATOM    422  CG  PRO B  53       4.358  -8.461 -21.040  1.00 38.45           C  
ATOM    423  CD  PRO B  53       3.270  -7.476 -21.357  1.00 38.45           C  
ATOM    424  N   ALA B  54       1.651 -10.662 -24.256  1.00 42.08           N  
ATOM    425  CA  ALA B  54       0.790 -11.795 -24.584  1.00 42.08           C  
ATOM    426  C   ALA B  54       1.096 -12.993 -23.689  1.00 42.08           C  
ATOM    427  O   ALA B  54       2.239 -13.184 -23.267  1.00 42.08           O  
ATOM    428  CB  ALA B  54       0.950 -12.177 -26.053  1.00 42.08           C  
ATOM    429  N   PRO B  55       0.117 -13.647 -22.979  1.00 51.39           N  
ATOM    430  CA  PRO B  55       0.331 -14.866 -22.197  1.00 51.39           C  
ATOM    431  C   PRO B  55       1.285 -15.845 -22.878  1.00 51.39           C  
ATOM    432  O   PRO B  55       0.847 -16.708 -23.642  1.00 51.39           O  
ATOM    433  CB  PRO B  55      -1.074 -15.463 -22.083  1.00 51.39           C  
ATOM    434  CG  PRO B  55      -1.910 -14.654 -23.022  1.00 51.39           C  
ATOM    435  CD  PRO B  55      -1.086 -13.504 -23.524  1.00 51.39           C  
ATOM    436  N   ASN B  56       2.613 -15.424 -23.146  1.00 60.33           N  
ATOM    437  CA  ASN B  56       3.789 -15.935 -23.841  1.00 60.33           C  
ATOM    438  C   ASN B  56       4.115 -17.363 -23.414  1.00 60.33           C  
ATOM    439  O   ASN B  56       4.502 -18.191 -24.241  1.00 60.33           O  
ATOM    440  CB  ASN B  56       4.993 -15.021 -23.603  1.00 60.33           C  
ATOM    441  CG  ASN B  56       5.617 -14.530 -24.895  1.00 60.33           C  
ATOM    442  ND2 ASN B  56       6.698 -13.768 -24.778  1.00 60.33           N  
ATOM    443  OD1 ASN B  56       5.133 -14.834 -25.987  1.00 60.33           O  
ATOM    444  N   THR B  57       3.537 -17.734 -22.164  1.00 68.97           N  
ATOM    445  CA  THR B  57       4.057 -19.018 -21.708  1.00 68.97           C  
ATOM    446  C   THR B  57       3.211 -20.167 -22.248  1.00 68.97           C  
ATOM    447  O   THR B  57       3.739 -21.227 -22.591  1.00 68.97           O  
ATOM    448  CB  THR B  57       4.102 -19.089 -20.170  1.00 68.97           C  
ATOM    449  CG2 THR B  57       5.530 -19.264 -19.668  1.00 68.97           C  
ATOM    450  OG1 THR B  57       3.560 -17.878 -19.627  1.00 68.97           O  
ATOM    451  N   PHE B  58       1.868 -19.876 -22.494  1.00 70.67           N  
ATOM    452  CA  PHE B  58       0.999 -20.921 -23.024  1.00 70.67           C  
ATOM    453  C   PHE B  58       1.362 -21.247 -24.468  1.00 70.67           C  
ATOM    454  O   PHE B  58       1.554 -22.413 -24.816  1.00 70.67           O  
ATOM    455  CB  PHE B  58      -0.470 -20.494 -22.936  1.00 70.67           C  
ATOM    456  CG  PHE B  58      -1.429 -21.500 -23.515  1.00 70.67           C  
ATOM    457  CD1 PHE B  58      -2.090 -21.242 -24.710  1.00 70.67           C  
ATOM    458  CD2 PHE B  58      -1.670 -22.702 -22.864  1.00 70.67           C  
ATOM    459  CE1 PHE B  58      -2.978 -22.171 -25.248  1.00 70.67           C  
ATOM    460  CE2 PHE B  58      -2.556 -23.635 -23.395  1.00 70.67           C  
ATOM    461  CZ  PHE B  58      -3.210 -23.367 -24.587  1.00 70.67           C  
ATOM    462  N   TYR B  59       1.598 -20.317 -25.212  1.00 74.85           N  
ATOM    463  CA  TYR B  59       1.915 -20.522 -26.621  1.00 74.85           C  
ATOM    464  C   TYR B  59       3.330 -21.063 -26.788  1.00 74.85           C  
ATOM    465  O   TYR B  59       3.599 -21.844 -27.703  1.00 74.85           O  
ATOM    466  CB  TYR B  59       1.761 -19.215 -27.403  1.00 74.85           C  
ATOM    467  CG  TYR B  59       0.324 -18.831 -27.666  1.00 74.85           C  
ATOM    468  CD1 TYR B  59      -0.485 -19.609 -28.490  1.00 74.85           C  
ATOM    469  CD2 TYR B  59      -0.224 -17.689 -27.092  1.00 74.85           C  
ATOM    470  CE1 TYR B  59      -1.809 -19.258 -28.737  1.00 74.85           C  
ATOM    471  CE2 TYR B  59      -1.547 -17.329 -27.332  1.00 74.85           C  
ATOM    472  CZ  TYR B  59      -2.329 -18.118 -28.154  1.00 74.85           C  
ATOM    473  OH  TYR B  59      -3.638 -17.766 -28.394  1.00 74.85           O  
ATOM    474  N   VAL B  60       4.141 -20.681 -25.857  1.00 79.99           N  
ATOM    475  CA  VAL B  60       5.493 -21.229 -25.880  1.00 79.99           C  
ATOM    476  C   VAL B  60       5.441 -22.739 -25.665  1.00 79.99           C  
ATOM    477  O   VAL B  60       6.157 -23.492 -26.331  1.00 79.99           O  
ATOM    478  CB  VAL B  60       6.392 -20.568 -24.811  1.00 79.99           C  
ATOM    479  CG1 VAL B  60       7.706 -21.332 -24.664  1.00 79.99           C  
ATOM    480  CG2 VAL B  60       6.656 -19.105 -25.166  1.00 79.99           C  
ATOM    481  N   GLY B  61       4.616 -23.126 -24.847  1.00 79.24           N  
ATOM    482  CA  GLY B  61       4.434 -24.554 -24.643  1.00 79.24           C  
ATOM    483  C   GLY B  61       3.926 -25.272 -25.878  1.00 79.24           C  
ATOM    484  O   GLY B  61       4.398 -26.363 -26.207  1.00 79.24           O  
ATOM    485  N   ILE B  62       3.046 -24.654 -26.544  1.00 82.13           N  
ATOM    486  CA  ILE B  62       2.462 -25.240 -27.745  1.00 82.13           C  
ATOM    487  C   ILE B  62       3.509 -25.290 -28.856  1.00 82.13           C  
ATOM    488  O   ILE B  62       3.612 -26.288 -29.575  1.00 82.13           O  
ATOM    489  CB  ILE B  62       1.221 -24.448 -28.215  1.00 82.13           C  
ATOM    490  CG1 ILE B  62       0.098 -24.550 -27.176  1.00 82.13           C  
ATOM    491  CG2 ILE B  62       0.748 -24.946 -29.583  1.00 82.13           C  
ATOM    492  CD1 ILE B  62      -1.123 -23.698 -27.498  1.00 82.13           C  
ATOM    493  N   TYR B  63       4.342 -24.306 -28.960  1.00 85.14           N  
ATOM    494  CA  TYR B  63       5.399 -24.279 -29.966  1.00 85.14           C  
ATOM    495  C   TYR B  63       6.439 -25.358 -29.693  1.00 85.14           C  
ATOM    496  O   TYR B  63       6.983 -25.955 -30.625  1.00 85.14           O  
ATOM    497  CB  TYR B  63       6.070 -22.903 -30.004  1.00 85.14           C  
ATOM    498  CG  TYR B  63       5.204 -21.822 -30.604  1.00 85.14           C  
ATOM    499  CD1 TYR B  63       4.392 -22.084 -31.705  1.00 85.14           C  
ATOM    500  CD2 TYR B  63       5.198 -20.536 -30.073  1.00 85.14           C  
ATOM    501  CE1 TYR B  63       3.594 -21.090 -32.262  1.00 85.14           C  
ATOM    502  CE2 TYR B  63       4.405 -19.535 -30.623  1.00 85.14           C  
ATOM    503  CZ  TYR B  63       3.607 -19.821 -31.715  1.00 85.14           C  
ATOM    504  OH  TYR B  63       2.819 -18.833 -32.263  1.00 85.14           O  
ATOM    505  N   ILE B  64       6.666 -25.575 -28.479  1.00 86.14           N  
ATOM    506  CA  ILE B  64       7.581 -26.648 -28.107  1.00 86.14           C  
ATOM    507  C   ILE B  64       7.000 -27.994 -28.536  1.00 86.14           C  
ATOM    508  O   ILE B  64       7.705 -28.827 -29.109  1.00 86.14           O  
ATOM    509  CB  ILE B  64       7.867 -26.646 -26.589  1.00 86.14           C  
ATOM    510  CG1 ILE B  64       8.685 -25.410 -26.200  1.00 86.14           C  
ATOM    511  CG2 ILE B  64       8.586 -27.933 -26.174  1.00 86.14           C  
ATOM    512  CD1 ILE B  64       8.849 -25.222 -24.698  1.00 86.14           C  
ATOM    513  N   LEU B  65       5.751 -28.174 -28.374  1.00 85.93           N  
ATOM    514  CA  LEU B  65       5.082 -29.410 -28.766  1.00 85.93           C  
ATOM    515  C   LEU B  65       5.099 -29.580 -30.282  1.00 85.93           C  
ATOM    516  O   LEU B  65       5.286 -30.690 -30.784  1.00 85.93           O  
ATOM    517  CB  LEU B  65       3.639 -29.423 -28.256  1.00 85.93           C  
ATOM    518  CG  LEU B  65       3.432 -29.909 -26.820  1.00 85.93           C  
ATOM    519  CD1 LEU B  65       2.054 -29.498 -26.314  1.00 85.93           C  
ATOM    520  CD2 LEU B  65       3.609 -31.421 -26.736  1.00 85.93           C  
ATOM    521  N   ILE B  66       4.946 -28.501 -31.025  1.00 87.60           N  
ATOM    522  CA  ILE B  66       4.998 -28.521 -32.484  1.00 87.60           C  
ATOM    523  C   ILE B  66       6.401 -28.908 -32.945  1.00 87.60           C  
ATOM    524  O   ILE B  66       6.560 -29.775 -33.807  1.00 87.60           O  
ATOM    525  CB  ILE B  66       4.596 -27.154 -33.082  1.00 87.60           C  
ATOM    526  CG1 ILE B  66       3.110 -26.876 -32.827  1.00 87.60           C  
ATOM    527  CG2 ILE B  66       4.913 -27.105 -34.579  1.00 87.60           C  
ATOM    528  CD1 ILE B  66       2.667 -25.473 -33.220  1.00 87.60           C  
ATOM    529  N   ALA B  67       7.369 -28.345 -32.308  1.00 90.96           N  
ATOM    530  CA  ALA B  67       8.757 -28.639 -32.659  1.00 90.96           C  
ATOM    531  C   ALA B  67       9.097 -30.098 -32.373  1.00 90.96           C  
ATOM    532  O   ALA B  67       9.684 -30.781 -33.216  1.00 90.96           O  
ATOM    533  CB  ALA B  67       9.706 -27.715 -31.898  1.00 90.96           C  
ATOM    534  N   VAL B  68       8.677 -30.609 -31.291  1.00 88.91           N  
ATOM    535  CA  VAL B  68       8.944 -31.989 -30.898  1.00 88.91           C  
ATOM    536  C   VAL B  68       8.215 -32.945 -31.837  1.00 88.91           C  
ATOM    537  O   VAL B  68       8.806 -33.905 -32.337  1.00 88.91           O  
ATOM    538  CB  VAL B  68       8.522 -32.253 -29.434  1.00 88.91           C  
ATOM    539  CG1 VAL B  68       8.534 -33.751 -29.132  1.00 88.91           C  
ATOM    540  CG2 VAL B  68       9.439 -31.502 -28.471  1.00 88.91           C  
ATOM    541  N   GLY B  69       7.007 -32.593 -32.191  1.00 88.35           N  
ATOM    542  CA  GLY B  69       6.247 -33.427 -33.109  1.00 88.35           C  
ATOM    543  C   GLY B  69       6.823 -33.444 -34.513  1.00 88.35           C  
ATOM    544  O   GLY B  69       6.920 -34.504 -35.136  1.00 88.35           O  
ATOM    545  N   ALA B  70       7.241 -32.331 -34.959  1.00 91.51           N  
ATOM    546  CA  ALA B  70       7.823 -32.220 -36.295  1.00 91.51           C  
ATOM    547  C   ALA B  70       9.147 -32.976 -36.380  1.00 91.51           C  
ATOM    548  O   ALA B  70       9.389 -33.708 -37.343  1.00 91.51           O  
ATOM    549  CB  ALA B  70       8.025 -30.754 -36.667  1.00 91.51           C  
ATOM    550  N   VAL B  71       9.948 -32.853 -35.404  1.00 90.58           N  
ATOM    551  CA  VAL B  71      11.242 -33.528 -35.376  1.00 90.58           C  
ATOM    552  C   VAL B  71      11.035 -35.038 -35.289  1.00 90.58           C  
ATOM    553  O   VAL B  71      11.688 -35.803 -36.004  1.00 90.58           O  
ATOM    554  CB  VAL B  71      12.110 -33.041 -34.195  1.00 90.58           C  
ATOM    555  CG1 VAL B  71      13.298 -33.976 -33.976  1.00 90.58           C  
ATOM    556  CG2 VAL B  71      12.589 -31.611 -34.440  1.00 90.58           C  
ATOM    557  N   MET B  72      10.171 -35.457 -34.532  1.00 87.68           N  
ATOM    558  CA  MET B  72       9.870 -36.878 -34.387  1.00 87.68           C  
ATOM    559  C   MET B  72       9.331 -37.456 -35.692  1.00 87.68           C  
ATOM    560  O   MET B  72       9.680 -38.576 -36.070  1.00 87.68           O  
ATOM    561  CB  MET B  72       8.862 -37.102 -33.259  1.00 87.68           C  
ATOM    562  CG  MET B  72       9.490 -37.157 -31.877  1.00 87.68           C  
ATOM    563  SD  MET B  72       8.276 -37.581 -30.568  1.00 87.68           S  
ATOM    564  CE  MET B  72       7.419 -38.969 -31.365  1.00 87.68           C  
ATOM    565  N   MET B  73       8.506 -36.737 -36.373  1.00 88.08           N  
ATOM    566  CA  MET B  73       7.959 -37.173 -37.655  1.00 88.08           C  
ATOM    567  C   MET B  73       9.053 -37.254 -38.713  1.00 88.08           C  
ATOM    568  O   MET B  73       9.126 -38.229 -39.464  1.00 88.08           O  
ATOM    569  CB  MET B  73       6.852 -36.224 -38.118  1.00 88.08           C  
ATOM    570  CG  MET B  73       6.050 -36.748 -39.299  1.00 88.08           C  
ATOM    571  SD  MET B  73       4.772 -35.559 -39.865  1.00 88.08           S  
ATOM    572  CE  MET B  73       4.092 -36.470 -41.278  1.00 88.08           C  
ATOM    573  N   PHE B  74       9.891 -36.317 -38.746  1.00 90.15           N  
ATOM    574  CA  PHE B  74      10.960 -36.260 -39.737  1.00 90.15           C  
ATOM    575  C   PHE B  74      11.967 -37.381 -39.512  1.00 90.15           C  
ATOM    576  O   PHE B  74      12.289 -38.128 -40.438  1.00 90.15           O  
ATOM    577  CB  PHE B  74      11.666 -34.901 -39.689  1.00 90.15           C  
ATOM    578  CG  PHE B  74      12.867 -34.811 -40.591  1.00 90.15           C  
ATOM    579  CD1 PHE B  74      14.154 -34.863 -40.066  1.00 90.15           C  
ATOM    580  CD2 PHE B  74      12.711 -34.673 -41.964  1.00 90.15           C  
ATOM    581  CE1 PHE B  74      15.267 -34.779 -40.899  1.00 90.15           C  
ATOM    582  CE2 PHE B  74      13.820 -34.589 -42.803  1.00 90.15           C  
ATOM    583  CZ  PHE B  74      15.096 -34.640 -42.268  1.00 90.15           C  
ATOM    584  N   VAL B  75      12.419 -37.562 -38.308  1.00 88.28           N  
ATOM    585  CA  VAL B  75      13.417 -38.569 -37.962  1.00 88.28           C  
ATOM    586  C   VAL B  75      12.826 -39.965 -38.144  1.00 88.28           C  
ATOM    587  O   VAL B  75      13.503 -40.874 -38.634  1.00 88.28           O  
ATOM    588  CB  VAL B  75      13.925 -38.391 -36.513  1.00 88.28           C  
ATOM    589  CG1 VAL B  75      14.802 -39.571 -36.100  1.00 88.28           C  
ATOM    590  CG2 VAL B  75      14.692 -37.077 -36.375  1.00 88.28           C  
ATOM    591  N   GLY B  76      11.542 -40.091 -37.775  1.00 85.35           N  
ATOM    592  CA  GLY B  76      10.870 -41.361 -37.996  1.00 85.35           C  
ATOM    593  C   GLY B  76      10.724 -41.710 -39.465  1.00 85.35           C  
ATOM    594  O   GLY B  76      10.873 -42.872 -39.850  1.00 85.35           O  
ATOM    595  N   PHE B  77      10.509 -40.757 -40.312  1.00 85.30           N  
ATOM    596  CA  PHE B  77      10.392 -40.945 -41.753  1.00 85.30           C  
ATOM    597  C   PHE B  77      11.731 -41.351 -42.356  1.00 85.30           C  
ATOM    598  O   PHE B  77      11.798 -42.283 -43.160  1.00 85.30           O  
ATOM    599  CB  PHE B  77       9.880 -39.666 -42.423  1.00 85.30           C  
ATOM    600  CG  PHE B  77       9.880 -39.727 -43.927  1.00 85.30           C  
ATOM    601  CD1 PHE B  77      10.880 -39.101 -44.661  1.00 85.30           C  
ATOM    602  CD2 PHE B  77       8.881 -40.410 -44.607  1.00 85.30           C  
ATOM    603  CE1 PHE B  77      10.884 -39.156 -46.052  1.00 85.30           C  
ATOM    604  CE2 PHE B  77       8.878 -40.469 -45.998  1.00 85.30           C  
ATOM    605  CZ  PHE B  77       9.880 -39.840 -46.718  1.00 85.30           C  
ATOM    606  N   LEU B  78      12.781 -40.699 -41.985  1.00 84.76           N  
ATOM    607  CA  LEU B  78      14.116 -41.009 -42.482  1.00 84.76           C  
ATOM    608  C   LEU B  78      14.520 -42.431 -42.104  1.00 84.76           C  
ATOM    609  O   LEU B  78      15.139 -43.138 -42.903  1.00 84.76           O  
ATOM    610  CB  LEU B  78      15.139 -40.013 -41.930  1.00 84.76           C  
ATOM    611  CG  LEU B  78      15.077 -38.594 -42.496  1.00 84.76           C  
ATOM    612  CD1 LEU B  78      16.065 -37.688 -41.768  1.00 84.76           C  
ATOM    613  CD2 LEU B  78      15.355 -38.602 -43.995  1.00 84.76           C  
ATOM    614  N   GLY B  79      14.144 -42.812 -40.909  1.00 80.11           N  
ATOM    615  CA  GLY B  79      14.460 -44.157 -40.455  1.00 80.11           C  
ATOM    616  C   GLY B  79      13.684 -45.233 -41.191  1.00 80.11           C  
ATOM    617  O   GLY B  79      14.250 -46.258 -41.579  1.00 80.11           O  
ATOM    618  N   CYS B  80      12.423 -45.023 -41.420  1.00 80.85           N  
ATOM    619  CA  CYS B  80      11.592 -45.997 -42.120  1.00 80.85           C  
ATOM    620  C   CYS B  80      11.974 -46.082 -43.592  1.00 80.85           C  
ATOM    621  O   CYS B  80      12.208 -47.173 -44.116  1.00 80.85           O  
ATOM    622  CB  CYS B  80      10.114 -45.634 -41.987  1.00 80.85           C  
ATOM    623  SG  CYS B  80       9.692 -44.027 -42.696  1.00 80.85           S  
ATOM    624  N   TYR B  81      12.162 -45.015 -44.231  1.00 80.51           N  
ATOM    625  CA  TYR B  81      12.507 -44.954 -45.648  1.00 80.51           C  
ATOM    626  C   TYR B  81      13.950 -45.388 -45.875  1.00 80.51           C  
ATOM    627  O   TYR B  81      14.259 -46.038 -46.877  1.00 80.51           O  
ATOM    628  CB  TYR B  81      12.296 -43.539 -46.193  1.00 80.51           C  
ATOM    629  CG  TYR B  81      12.033 -43.495 -47.679  1.00 80.51           C  
ATOM    630  CD1 TYR B  81      13.022 -43.083 -48.568  1.00 80.51           C  
ATOM    631  CD2 TYR B  81      10.795 -43.863 -48.195  1.00 80.51           C  
ATOM    632  CE1 TYR B  81      12.785 -43.038 -49.938  1.00 80.51           C  
ATOM    633  CE2 TYR B  81      10.547 -43.822 -49.563  1.00 80.51           C  
ATOM    634  CZ  TYR B  81      11.545 -43.409 -50.425  1.00 80.51           C  
ATOM    635  OH  TYR B  81      11.305 -43.368 -51.780  1.00 80.51           O  
ATOM    636  N   GLY B  82      14.745 -45.034 -44.994  1.00 79.01           N  
ATOM    637  CA  GLY B  82      16.134 -45.453 -45.089  1.00 79.01           C  
ATOM    638  C   GLY B  82      16.314 -46.956 -44.974  1.00 79.01           C  
ATOM    639  O   GLY B  82      17.157 -47.539 -45.657  1.00 79.01           O  
ATOM    640  N   ALA B  83      15.536 -47.603 -44.152  1.00 75.96           N  
ATOM    641  CA  ALA B  83      15.621 -49.047 -43.951  1.00 75.96           C  
ATOM    642  C   ALA B  83      15.044 -49.803 -45.145  1.00 75.96           C  
ATOM    643  O   ALA B  83      15.670 -50.732 -45.660  1.00 75.96           O  
ATOM    644  CB  ALA B  83      14.894 -49.450 -42.669  1.00 75.96           C  
ATOM    645  N   ILE B  84      13.997 -49.332 -45.644  1.00 78.24           N  
ATOM    646  CA  ILE B  84      13.307 -50.038 -46.718  1.00 78.24           C  
ATOM    647  C   ILE B  84      14.072 -49.857 -48.027  1.00 78.24           C  
ATOM    648  O   ILE B  84      14.219 -50.805 -48.804  1.00 78.24           O  
ATOM    649  CB  ILE B  84      11.852 -49.545 -46.875  1.00 78.24           C  
ATOM    650  CG1 ILE B  84      10.987 -50.055 -45.716  1.00 78.24           C  
ATOM    651  CG2 ILE B  84      11.275 -49.986 -48.224  1.00 78.24           C  
ATOM    652  CD1 ILE B  84       9.567 -49.505 -45.714  1.00 78.24           C  
ATOM    653  N   GLN B  85      14.554 -48.697 -48.293  1.00 79.73           N  
ATOM    654  CA  GLN B  85      15.251 -48.432 -49.547  1.00 79.73           C  
ATOM    655  C   GLN B  85      16.719 -48.841 -49.457  1.00 79.73           C  
ATOM    656  O   GLN B  85      17.408 -48.926 -50.475  1.00 79.73           O  
ATOM    657  CB  GLN B  85      15.139 -46.954 -49.924  1.00 79.73           C  
ATOM    658  CG  GLN B  85      13.784 -46.566 -50.497  1.00 79.73           C  
ATOM    659  CD  GLN B  85      13.812 -45.235 -51.224  1.00 79.73           C  
ATOM    660  NE2 GLN B  85      12.690 -44.866 -51.831  1.00 79.73           N  
ATOM    661  OE1 GLN B  85      14.835 -44.542 -51.238  1.00 79.73           O  
ATOM    662  N   GLU B  86      17.119 -49.247 -48.350  1.00 74.56           N  
ATOM    663  CA  GLU B  86      18.506 -49.644 -48.129  1.00 74.56           C  
ATOM    664  C   GLU B  86      19.474 -48.602 -48.682  1.00 74.56           C  
ATOM    665  O   GLU B  86      20.411 -48.942 -49.407  1.00 74.56           O  
ATOM    666  CB  GLU B  86      18.782 -51.009 -48.764  1.00 74.56           C  
ATOM    667  CG  GLU B  86      18.059 -52.162 -48.085  1.00 74.56           C  
ATOM    668  CD  GLU B  86      18.460 -53.525 -48.626  1.00 74.56           C  
ATOM    669  OE1 GLU B  86      18.034 -54.554 -48.055  1.00 74.56           O  
ATOM    670  OE2 GLU B  86      19.209 -53.564 -49.627  1.00 74.56           O  
ATOM    671  N   SER B  87      18.997 -47.381 -48.491  1.00 77.38           N  
ATOM    672  CA  SER B  87      19.844 -46.275 -48.925  1.00 77.38           C  
ATOM    673  C   SER B  87      20.885 -45.927 -47.866  1.00 77.38           C  
ATOM    674  O   SER B  87      20.536 -45.555 -46.744  1.00 77.38           O  
ATOM    675  CB  SER B  87      18.995 -45.042 -49.242  1.00 77.38           C  
ATOM    676  OG  SER B  87      19.611 -43.867 -48.745  1.00 77.38           O  
ATOM    677  N   GLN B  88      22.150 -46.017 -48.164  1.00 76.11           N  
ATOM    678  CA  GLN B  88      23.246 -45.701 -47.255  1.00 76.11           C  
ATOM    679  C   GLN B  88      23.224 -44.228 -46.856  1.00 76.11           C  
ATOM    680  O   GLN B  88      23.515 -43.887 -45.707  1.00 76.11           O  
ATOM    681  CB  GLN B  88      24.592 -46.051 -47.894  1.00 76.11           C  
ATOM    682  CG  GLN B  88      24.903 -47.542 -47.894  1.00 76.11           C  
ATOM    683  CD  GLN B  88      26.313 -47.847 -47.426  1.00 76.11           C  
ATOM    684  NE2 GLN B  88      26.574 -49.111 -47.112  1.00 76.11           N  
ATOM    685  OE1 GLN B  88      27.163 -46.954 -47.348  1.00 76.11           O  
ATOM    686  N   CYS B  89      22.788 -43.422 -47.726  1.00 79.53           N  
ATOM    687  CA  CYS B  89      22.748 -41.988 -47.461  1.00 79.53           C  
ATOM    688  C   CYS B  89      21.636 -41.646 -46.477  1.00 79.53           C  
ATOM    689  O   CYS B  89      21.841 -40.861 -45.549  1.00 79.53           O  
ATOM    690  CB  CYS B  89      22.550 -41.208 -48.760  1.00 79.53           C  
ATOM    691  SG  CYS B  89      22.699 -39.419 -48.565  1.00 79.53           S  
ATOM    692  N   LEU B  90      20.559 -42.246 -46.597  1.00 81.70           N  
ATOM    693  CA  LEU B  90      19.424 -41.986 -45.719  1.00 81.70           C  
ATOM    694  C   LEU B  90      19.670 -42.559 -44.327  1.00 81.70           C  
ATOM    695  O   LEU B  90      19.288 -41.951 -43.325  1.00 81.70           O  
ATOM    696  CB  LEU B  90      18.143 -42.582 -46.310  1.00 81.70           C  
ATOM    697  CG  LEU B  90      16.870 -41.749 -46.149  1.00 81.70           C  
ATOM    698  CD1 LEU B  90      16.801 -40.674 -47.229  1.00 81.70           C  
ATOM    699  CD2 LEU B  90      15.636 -42.642 -46.195  1.00 81.70           C  
ATOM    700  N   LEU B  91      20.288 -43.673 -44.255  1.00 79.23           N  
ATOM    701  CA  LEU B  91      20.617 -44.290 -42.975  1.00 79.23           C  
ATOM    702  C   LEU B  91      21.716 -43.510 -42.262  1.00 79.23           C  
ATOM    703  O   LEU B  91      21.720 -43.417 -41.033  1.00 79.23           O  
ATOM    704  CB  LEU B  91      21.055 -45.743 -43.177  1.00 79.23           C  
ATOM    705  CG  LEU B  91      20.089 -46.818 -42.680  1.00 79.23           C  
ATOM    706  CD1 LEU B  91      19.676 -47.732 -43.829  1.00 79.23           C  
ATOM    707  CD2 LEU B  91      20.720 -47.624 -41.549  1.00 79.23           C  
ATOM    708  N   GLY B  92      22.605 -43.007 -43.084  1.00 81.59           N  
ATOM    709  CA  GLY B  92      23.623 -42.145 -42.507  1.00 81.59           C  
ATOM    710  C   GLY B  92      23.058 -40.865 -41.917  1.00 81.59           C  
ATOM    711  O   GLY B  92      23.457 -40.448 -40.828  1.00 81.59           O  
ATOM    712  N   THR B  93      22.146 -40.210 -42.612  1.00 85.70           N  
ATOM    713  CA  THR B  93      21.480 -39.009 -42.122  1.00 85.70           C  
ATOM    714  C   THR B  93      20.642 -39.321 -40.885  1.00 85.70           C  
ATOM    715  O   THR B  93      20.589 -38.522 -39.948  1.00 85.70           O  
ATOM    716  CB  THR B  93      20.584 -38.384 -43.208  1.00 85.70           C  
ATOM    717  CG2 THR B  93      20.269 -36.925 -42.889  1.00 85.70           C  
ATOM    718  OG1 THR B  93      21.256 -38.451 -44.471  1.00 85.70           O  
ATOM    719  N   PHE B  94      20.020 -40.410 -40.903  1.00 84.75           N  
ATOM    720  CA  PHE B  94      19.245 -40.871 -39.757  1.00 84.75           C  
ATOM    721  C   PHE B  94      20.139 -41.053 -38.536  1.00 84.75           C  
ATOM    722  O   PHE B  94      19.812 -40.579 -37.445  1.00 84.75           O  
ATOM    723  CB  PHE B  94      18.530 -42.186 -40.084  1.00 84.75           C  
ATOM    724  CG  PHE B  94      17.829 -42.805 -38.905  1.00 84.75           C  
ATOM    725  CD1 PHE B  94      18.245 -44.030 -38.397  1.00 84.75           C  
ATOM    726  CD2 PHE B  94      16.755 -42.162 -38.304  1.00 84.75           C  
ATOM    727  CE1 PHE B  94      17.598 -44.606 -37.305  1.00 84.75           C  
ATOM    728  CE2 PHE B  94      16.104 -42.731 -37.213  1.00 84.75           C  
ATOM    729  CZ  PHE B  94      16.527 -43.954 -36.717  1.00 84.75           C  
ATOM    730  N   PHE B  95      21.269 -41.645 -38.746  1.00 82.63           N  
ATOM    731  CA  PHE B  95      22.236 -41.854 -37.674  1.00 82.63           C  
ATOM    732  C   PHE B  95      22.732 -40.522 -37.124  1.00 82.63           C  
ATOM    733  O   PHE B  95      22.831 -40.345 -35.908  1.00 82.63           O  
ATOM    734  CB  PHE B  95      23.420 -42.689 -38.173  1.00 82.63           C  
ATOM    735  CG  PHE B  95      24.426 -43.015 -37.103  1.00 82.63           C  
ATOM    736  CD1 PHE B  95      25.551 -42.220 -36.922  1.00 82.63           C  
ATOM    737  CD2 PHE B  95      24.247 -44.118 -36.277  1.00 82.63           C  
ATOM    738  CE1 PHE B  95      26.484 -42.519 -35.931  1.00 82.63           C  
ATOM    739  CE2 PHE B  95      25.176 -44.423 -35.286  1.00 82.63           C  
ATOM    740  CZ  PHE B  95      26.294 -43.623 -35.116  1.00 82.63           C  
ATOM    741  N   THR B  96      22.962 -39.612 -37.980  1.00 87.27           N  
ATOM    742  CA  THR B  96      23.431 -38.295 -37.563  1.00 87.27           C  
ATOM    743  C   THR B  96      22.344 -37.554 -36.790  1.00 87.27           C  
ATOM    744  O   THR B  96      22.625 -36.908 -35.779  1.00 87.27           O  
ATOM    745  CB  THR B  96      23.872 -37.451 -38.773  1.00 87.27           C  
ATOM    746  CG2 THR B  96      24.786 -36.308 -38.342  1.00 87.27           C  
ATOM    747  OG1 THR B  96      24.576 -38.286 -39.700  1.00 87.27           O  
ATOM    748  N   CYS B  97      21.146 -37.605 -37.123  1.00 87.83           N  
ATOM    749  CA  CYS B  97      20.023 -36.973 -36.440  1.00 87.83           C  
ATOM    750  C   CYS B  97      19.823 -37.570 -35.053  1.00 87.83           C  
ATOM    751  O   CYS B  97      19.528 -36.849 -34.098  1.00 87.83           O  
ATOM    752  CB  CYS B  97      18.743 -37.123 -37.261  1.00 87.83           C  
ATOM    753  SG  CYS B  97      18.664 -36.028 -38.695  1.00 87.83           S  
ATOM    754  N   LEU B  98      19.933 -38.853 -34.947  1.00 86.77           N  
ATOM    755  CA  LEU B  98      19.792 -39.512 -33.654  1.00 86.77           C  
ATOM    756  C   LEU B  98      20.911 -39.096 -32.706  1.00 86.77           C  
ATOM    757  O   LEU B  98      20.687 -38.941 -31.503  1.00 86.77           O  
ATOM    758  CB  LEU B  98      19.790 -41.034 -33.824  1.00 86.77           C  
ATOM    759  CG  LEU B  98      18.488 -41.658 -34.329  1.00 86.77           C  
ATOM    760  CD1 LEU B  98      18.668 -43.156 -34.543  1.00 86.77           C  
ATOM    761  CD2 LEU B  98      17.350 -41.385 -33.351  1.00 86.77           C  
ATOM    762  N   VAL B  99      22.113 -38.944 -33.271  1.00 89.49           N  
ATOM    763  CA  VAL B  99      23.241 -38.496 -32.462  1.00 89.49           C  
ATOM    764  C   VAL B  99      22.988 -37.077 -31.960  1.00 89.49           C  
ATOM    765  O   VAL B  99      23.242 -36.771 -30.792  1.00 89.49           O  
ATOM    766  CB  VAL B  99      24.566 -38.553 -33.256  1.00 89.49           C  
ATOM    767  CG1 VAL B  99      25.678 -37.826 -32.502  1.00 89.49           C  
ATOM    768  CG2 VAL B  99      24.962 -40.002 -33.530  1.00 89.49           C  
ATOM    769  N   ILE B 100      22.465 -36.254 -32.762  1.00 89.64           N  
ATOM    770  CA  ILE B 100      22.155 -34.876 -32.395  1.00 89.64           C  
ATOM    771  C   ILE B 100      21.020 -34.857 -31.374  1.00 89.64           C  
ATOM    772  O   ILE B 100      21.078 -34.120 -30.386  1.00 89.64           O  
ATOM    773  CB  ILE B 100      21.779 -34.032 -33.632  1.00 89.64           C  
ATOM    774  CG1 ILE B 100      22.978 -33.905 -34.578  1.00 89.64           C  
ATOM    775  CG2 ILE B 100      21.266 -32.652 -33.209  1.00 89.64           C  
ATOM    776  CD1 ILE B 100      22.640 -33.289 -35.929  1.00 89.64           C  
ATOM    777  N   LEU B 101      20.024 -35.644 -31.584  1.00 88.75           N  
ATOM    778  CA  LEU B 101      18.894 -35.725 -30.664  1.00 88.75           C  
ATOM    779  C   LEU B 101      19.338 -36.254 -29.305  1.00 88.75           C  
ATOM    780  O   LEU B 101      18.868 -35.782 -28.267  1.00 88.75           O  
ATOM    781  CB  LEU B 101      17.797 -36.624 -31.240  1.00 88.75           C  
ATOM    782  CG  LEU B 101      16.881 -35.989 -32.287  1.00 88.75           C  
ATOM    783  CD1 LEU B 101      16.020 -37.056 -32.957  1.00 88.75           C  
ATOM    784  CD2 LEU B 101      16.007 -34.913 -31.650  1.00 88.75           C  
ATOM    785  N   PHE B 102      20.202 -37.175 -29.322  1.00 88.81           N  
ATOM    786  CA  PHE B 102      20.746 -37.730 -28.089  1.00 88.81           C  
ATOM    787  C   PHE B 102      21.546 -36.679 -27.329  1.00 88.81           C  
ATOM    788  O   PHE B 102      21.399 -36.538 -26.113  1.00 88.81           O  
ATOM    789  CB  PHE B 102      21.629 -38.945 -28.389  1.00 88.81           C  
ATOM    790  CG  PHE B 102      22.212 -39.590 -27.160  1.00 88.81           C  
ATOM    791  CD1 PHE B 102      23.544 -39.391 -26.819  1.00 88.81           C  
ATOM    792  CD2 PHE B 102      21.427 -40.395 -26.344  1.00 88.81           C  
ATOM    793  CE1 PHE B 102      24.087 -39.986 -25.682  1.00 88.81           C  
ATOM    794  CE2 PHE B 102      21.961 -40.993 -25.207  1.00 88.81           C  
ATOM    795  CZ  PHE B 102      23.291 -40.788 -24.878  1.00 88.81           C  
ATOM    796  N   ALA B 103      22.348 -35.943 -28.076  1.00 91.58           N  
ATOM    797  CA  ALA B 103      23.126 -34.868 -27.466  1.00 91.58           C  
ATOM    798  C   ALA B 103      22.212 -33.785 -26.898  1.00 91.58           C  
ATOM    799  O   ALA B 103      22.443 -33.285 -25.794  1.00 91.58           O  
ATOM    800  CB  ALA B 103      24.091 -34.266 -28.483  1.00 91.58           C  
ATOM    801  N   CYS B 104      21.172 -33.465 -27.524  1.00 89.64           N  
ATOM    802  CA  CYS B 104      20.203 -32.473 -27.071  1.00 89.64           C  
ATOM    803  C   CYS B 104      19.421 -32.983 -25.868  1.00 89.64           C  
ATOM    804  O   CYS B 104      19.113 -32.218 -24.952  1.00 89.64           O  
ATOM    805  CB  CYS B 104      19.240 -32.110 -28.202  1.00 89.64           C  
ATOM    806  SG  CYS B 104      19.992 -31.116 -29.509  1.00 89.64           S  
ATOM    807  N   GLU B 105      19.106 -34.189 -25.879  1.00 88.11           N  
ATOM    808  CA  GLU B 105      18.389 -34.791 -24.759  1.00 88.11           C  
ATOM    809  C   GLU B 105      19.230 -34.764 -23.486  1.00 88.11           C  
ATOM    810  O   GLU B 105      18.731 -34.421 -22.413  1.00 88.11           O  
ATOM    811  CB  GLU B 105      17.985 -36.230 -25.091  1.00 88.11           C  
ATOM    812  CG  GLU B 105      17.126 -36.890 -24.021  1.00 88.11           C  
ATOM    813  CD  GLU B 105      16.788 -38.340 -24.333  1.00 88.11           C  
ATOM    814  OE1 GLU B 105      16.201 -39.026 -23.466  1.00 88.11           O  
ATOM    815  OE2 GLU B 105      17.115 -38.793 -25.453  1.00 88.11           O  
ATOM    816  N   VAL B 106      20.476 -35.118 -23.668  1.00 90.36           N  
ATOM    817  CA  VAL B 106      21.384 -35.101 -22.526  1.00 90.36           C  
ATOM    818  C   VAL B 106      21.570 -33.668 -22.033  1.00 90.36           C  
ATOM    819  O   VAL B 106      21.521 -33.408 -20.829  1.00 90.36           O  
ATOM    820  CB  VAL B 106      22.752 -35.726 -22.879  1.00 90.36           C  
ATOM    821  CG1 VAL B 106      23.748 -35.523 -21.739  1.00 90.36           C  
ATOM    822  CG2 VAL B 106      22.595 -37.211 -23.197  1.00 90.36           C  
ATOM    823  N   ALA B 107      21.713 -32.792 -22.965  1.00 91.97           N  
ATOM    824  CA  ALA B 107      21.865 -31.383 -22.609  1.00 91.97           C  
ATOM    825  C   ALA B 107      20.602 -30.848 -21.939  1.00 91.97           C  
ATOM    826  O   ALA B 107      20.679 -30.158 -20.920  1.00 91.97           O  
ATOM    827  CB  ALA B 107      22.198 -30.554 -23.847  1.00 91.97           C  
ATOM    828  N   ALA B 108      19.481 -31.147 -22.415  1.00 89.22           N  
ATOM    829  CA  ALA B 108      18.202 -30.731 -21.846  1.00 89.22           C  
ATOM    830  C   ALA B 108      17.960 -31.397 -20.495  1.00 89.22           C  
ATOM    831  O   ALA B 108      17.409 -30.780 -19.581  1.00 89.22           O  
ATOM    832  CB  ALA B 108      17.061 -31.057 -22.808  1.00 89.22           C  
ATOM    833  N   GLY B 109      18.359 -32.650 -20.438  1.00 88.12           N  
ATOM    834  CA  GLY B 109      18.248 -33.353 -19.170  1.00 88.12           C  
ATOM    835  C   GLY B 109      19.085 -32.732 -18.067  1.00 88.12           C  
ATOM    836  O   GLY B 109      18.595 -32.509 -16.959  1.00 88.12           O  
ATOM    837  N   ILE B 110      20.293 -32.385 -18.328  1.00 90.29           N  
ATOM    838  CA  ILE B 110      21.184 -31.752 -17.362  1.00 90.29           C  
ATOM    839  C   ILE B 110      20.669 -30.356 -17.021  1.00 90.29           C  
ATOM    840  O   ILE B 110      20.560 -29.996 -15.846  1.00 90.29           O  
ATOM    841  CB  ILE B 110      22.632 -31.674 -17.895  1.00 90.29           C  
ATOM    842  CG1 ILE B 110      23.210 -33.083 -18.078  1.00 90.29           C  
ATOM    843  CG2 ILE B 110      23.509 -30.840 -16.956  1.00 90.29           C  
ATOM    844  CD1 ILE B 110      24.576 -33.108 -18.751  1.00 90.29           C  
ATOM    845  N   TRP B 111      20.347 -29.647 -17.958  1.00 88.98           N  
ATOM    846  CA  TRP B 111      19.827 -28.299 -17.753  1.00 88.98           C  
ATOM    847  C   TRP B 111      18.513 -28.334 -16.981  1.00 88.98           C  
ATOM    848  O   TRP B 111      18.290 -27.514 -16.087  1.00 88.98           O  
ATOM    849  CB  TRP B 111      19.627 -27.591 -19.096  1.00 88.98           C  
ATOM    850  CG  TRP B 111      19.153 -26.174 -18.972  1.00 88.98           C  
ATOM    851  CD1 TRP B 111      19.926 -25.058 -18.806  1.00 88.98           C  
ATOM    852  CD2 TRP B 111      17.795 -25.722 -19.001  1.00 88.98           C  
ATOM    853  CE2 TRP B 111      17.819 -24.318 -18.846  1.00 88.98           C  
ATOM    854  CE3 TRP B 111      16.560 -26.367 -19.142  1.00 88.98           C  
ATOM    855  NE1 TRP B 111      19.130 -23.939 -18.730  1.00 88.98           N  
ATOM    856  CZ2 TRP B 111      16.654 -23.548 -18.829  1.00 88.98           C  
ATOM    857  CZ3 TRP B 111      15.401 -25.600 -19.125  1.00 88.98           C  
ATOM    858  CH2 TRP B 111      15.459 -24.205 -18.970  1.00 88.98           C  
ATOM    859  N   GLY B 112      17.581 -29.178 -17.357  1.00 86.91           N  
ATOM    860  CA  GLY B 112      16.316 -29.339 -16.658  1.00 86.91           C  
ATOM    861  C   GLY B 112      16.483 -29.724 -15.200  1.00 86.91           C  
ATOM    862  O   GLY B 112      15.721 -29.274 -14.342  1.00 86.91           O  
ATOM    863  N   PHE B 113      17.520 -30.509 -14.979  1.00 87.25           N  
ATOM    864  CA  PHE B 113      17.782 -30.947 -13.613  1.00 87.25           C  
ATOM    865  C   PHE B 113      18.335 -29.802 -12.774  1.00 87.25           C  
ATOM    866  O   PHE B 113      17.921 -29.608 -11.629  1.00 87.25           O  
ATOM    867  CB  PHE B 113      18.761 -32.126 -13.605  1.00 87.25           C  
ATOM    868  CG  PHE B 113      19.046 -32.667 -12.230  1.00 87.25           C  
ATOM    869  CD1 PHE B 113      20.215 -32.327 -11.562  1.00 87.25           C  
ATOM    870  CD2 PHE B 113      18.143 -33.520 -11.606  1.00 87.25           C  
ATOM    871  CE1 PHE B 113      20.481 -32.827 -10.290  1.00 87.25           C  
ATOM    872  CE2 PHE B 113      18.402 -34.023 -10.335  1.00 87.25           C  
ATOM    873  CZ  PHE B 113      19.572 -33.677  -9.678  1.00 87.25           C  
ATOM    874  N   VAL B 114      19.221 -29.019 -13.295  1.00 89.52           N  
ATOM    875  CA  VAL B 114      19.823 -27.895 -12.584  1.00 89.52           C  
ATOM    876  C   VAL B 114      18.783 -26.797 -12.377  1.00 89.52           C  
ATOM    877  O   VAL B 114      18.776 -26.127 -11.342  1.00 89.52           O  
ATOM    878  CB  VAL B 114      21.047 -27.335 -13.342  1.00 89.52           C  
ATOM    879  CG1 VAL B 114      21.531 -26.036 -12.700  1.00 89.52           C  
ATOM    880  CG2 VAL B 114      22.170 -28.368 -13.380  1.00 89.52           C  
ATOM    881  N   ASN B 115      17.876 -26.694 -13.267  1.00 90.04           N  
ATOM    882  CA  ASN B 115      16.858 -25.650 -13.214  1.00 90.04           C  
ATOM    883  C   ASN B 115      15.467 -26.235 -12.989  1.00 90.04           C  
ATOM    884  O   ASN B 115      14.497 -25.794 -13.609  1.00 90.04           O  
ATOM    885  CB  ASN B 115      16.882 -24.810 -14.493  1.00 90.04           C  
ATOM    886  CG  ASN B 115      18.146 -23.985 -14.625  1.00 90.04           C  
ATOM    887  ND2 ASN B 115      18.735 -23.990 -15.815  1.00 90.04           N  
ATOM    888  OD1 ASN B 115      18.590 -23.348 -13.666  1.00 90.04           O  
ATOM    889  N   LYS B 116      15.385 -27.233 -12.271  1.00 89.63           N  
ATOM    890  CA  LYS B 116      14.125 -27.934 -12.040  1.00 89.63           C  
ATOM    891  C   LYS B 116      13.069 -26.994 -11.468  1.00 89.63           C  
ATOM    892  O   LYS B 116      11.896 -27.068 -11.838  1.00 89.63           O  
ATOM    893  CB  LYS B 116      14.335 -29.121 -11.100  1.00 89.63           C  
ATOM    894  CG  LYS B 116      14.879 -28.739  -9.732  1.00 89.63           C  
ATOM    895  CD  LYS B 116      15.173 -29.969  -8.883  1.00 89.63           C  
ATOM    896  CE  LYS B 116      15.745 -29.588  -7.524  1.00 89.63           C  
ATOM    897  NZ  LYS B 116      16.045 -30.792  -6.692  1.00 89.63           N  
ATOM    898  N   ASP B 117      13.532 -26.108 -10.574  1.00 87.63           N  
ATOM    899  CA  ASP B 117      12.591 -25.176  -9.959  1.00 87.63           C  
ATOM    900  C   ASP B 117      12.053 -24.182 -10.986  1.00 87.63           C  
ATOM    901  O   ASP B 117      10.875 -23.822 -10.952  1.00 87.63           O  
ATOM    902  CB  ASP B 117      13.255 -24.429  -8.801  1.00 87.63           C  
ATOM    903  CG  ASP B 117      13.697 -25.350  -7.678  1.00 87.63           C  
ATOM    904  OD1 ASP B 117      13.026 -26.374  -7.427  1.00 87.63           O  
ATOM    905  OD2 ASP B 117      14.726 -25.048  -7.035  1.00 87.63           O  
ATOM    906  N   GLN B 118      12.895 -23.769 -11.858  1.00 87.29           N  
ATOM    907  CA  GLN B 118      12.473 -22.850 -12.910  1.00 87.29           C  
ATOM    908  C   GLN B 118      11.498 -23.524 -13.872  1.00 87.29           C  
ATOM    909  O   GLN B 118      10.524 -22.908 -14.309  1.00 87.29           O  
ATOM    910  CB  GLN B 118      13.686 -22.321 -13.679  1.00 87.29           C  
ATOM    911  CG  GLN B 118      13.343 -21.256 -14.712  1.00 87.29           C  
ATOM    912  CD  GLN B 118      12.802 -19.984 -14.086  1.00 87.29           C  
ATOM    913  NE2 GLN B 118      11.907 -19.306 -14.797  1.00 87.29           N  
ATOM    914  OE1 GLN B 118      13.186 -19.612 -12.972  1.00 87.29           O  
ATOM    915  N   ILE B 119      11.714 -24.687 -14.199  1.00 86.99           N  
ATOM    916  CA  ILE B 119      10.834 -25.429 -15.096  1.00 86.99           C  
ATOM    917  C   ILE B 119       9.478 -25.644 -14.426  1.00 86.99           C  
ATOM    918  O   ILE B 119       8.434 -25.514 -15.070  1.00 86.99           O  
ATOM    919  CB  ILE B 119      11.452 -26.786 -15.501  1.00 86.99           C  
ATOM    920  CG1 ILE B 119      12.762 -26.568 -16.267  1.00 86.99           C  
ATOM    921  CG2 ILE B 119      10.461 -27.604 -16.332  1.00 86.99           C  
ATOM    922  CD1 ILE B 119      13.501 -27.855 -16.609  1.00 86.99           C  
ATOM    923  N   ALA B 120       9.554 -25.981 -13.189  1.00 89.44           N  
ATOM    924  CA  ALA B 120       8.315 -26.154 -12.436  1.00 89.44           C  
ATOM    925  C   ALA B 120       7.485 -24.874 -12.444  1.00 89.44           C  
ATOM    926  O   ALA B 120       6.267 -24.918 -12.635  1.00 89.44           O  
ATOM    927  CB  ALA B 120       8.620 -26.576 -11.000  1.00 89.44           C  
ATOM    928  N   LYS B 121       8.106 -23.791 -12.277  1.00 86.32           N  
ATOM    929  CA  LYS B 121       7.436 -22.493 -12.308  1.00 86.32           C  
ATOM    930  C   LYS B 121       6.846 -22.212 -13.686  1.00 86.32           C  
ATOM    931  O   LYS B 121       5.727 -21.705 -13.796  1.00 86.32           O  
ATOM    932  CB  LYS B 121       8.406 -21.378 -11.916  1.00 86.32           C  
ATOM    933  CG  LYS B 121       7.727 -20.073 -11.532  1.00 86.32           C  
ATOM    934  CD  LYS B 121       8.739 -19.023 -11.095  1.00 86.32           C  
ATOM    935  CE  LYS B 121       8.070 -17.687 -10.802  1.00 86.32           C  
ATOM    936  NZ  LYS B 121       9.051 -16.668 -10.324  1.00 86.32           N  
ATOM    937  N   ASP B 122       7.563 -22.541 -14.688  1.00 85.48           N  
ATOM    938  CA  ASP B 122       7.090 -22.342 -16.054  1.00 85.48           C  
ATOM    939  C   ASP B 122       5.867 -23.209 -16.344  1.00 85.48           C  
ATOM    940  O   ASP B 122       4.929 -22.765 -17.010  1.00 85.48           O  
ATOM    941  CB  ASP B 122       8.204 -22.650 -17.058  1.00 85.48           C  
ATOM    942  CG  ASP B 122       9.309 -21.608 -17.056  1.00 85.48           C  
ATOM    943  OD1 ASP B 122       9.076 -20.472 -16.588  1.00 85.48           O  
ATOM    944  OD2 ASP B 122      10.421 -21.925 -17.529  1.00 85.48           O  
ATOM    945  N   VAL B 123       5.893 -24.360 -15.837  1.00 89.16           N  
ATOM    946  CA  VAL B 123       4.768 -25.269 -16.033  1.00 89.16           C  
ATOM    947  C   VAL B 123       3.551 -24.757 -15.265  1.00 89.16           C  
ATOM    948  O   VAL B 123       2.424 -24.825 -15.761  1.00 89.16           O  
ATOM    949  CB  VAL B 123       5.115 -26.706 -15.583  1.00 89.16           C  
ATOM    950  CG1 VAL B 123       3.868 -27.587 -15.583  1.00 89.16           C  
ATOM    951  CG2 VAL B 123       6.194 -27.301 -16.486  1.00 89.16           C  
ATOM    952  N   LYS B 124       3.800 -24.370 -14.152  1.00 88.05           N  
ATOM    953  CA  LYS B 124       2.715 -23.791 -13.364  1.00 88.05           C  
ATOM    954  C   LYS B 124       2.091 -22.598 -14.083  1.00 88.05           C  
ATOM    955  O   LYS B 124       0.866 -22.478 -14.149  1.00 88.05           O  
ATOM    956  CB  LYS B 124       3.220 -23.367 -11.984  1.00 88.05           C  
ATOM    957  CG  LYS B 124       3.526 -24.530 -11.053  1.00 88.05           C  
ATOM    958  CD  LYS B 124       4.069 -24.046  -9.714  1.00 88.05           C  
ATOM    959  CE  LYS B 124       4.684 -25.186  -8.914  1.00 88.05           C  
ATOM    960  NZ  LYS B 124       5.227 -24.715  -7.605  1.00 88.05           N  
ATOM    961  N   GLN B 125       2.952 -21.770 -14.611  1.00 84.12           N  
ATOM    962  CA  GLN B 125       2.465 -20.611 -15.351  1.00 84.12           C  
ATOM    963  C   GLN B 125       1.685 -21.038 -16.591  1.00 84.12           C  
ATOM    964  O   GLN B 125       0.679 -20.419 -16.943  1.00 84.12           O  
ATOM    965  CB  GLN B 125       3.626 -19.699 -15.749  1.00 84.12           C  
ATOM    966  CG  GLN B 125       3.193 -18.311 -16.200  1.00 84.12           C  
ATOM    967  CD  GLN B 125       4.367 -17.396 -16.495  1.00 84.12           C  
ATOM    968  NE2 GLN B 125       4.073 -16.175 -16.927  1.00 84.12           N  
ATOM    969  OE1 GLN B 125       5.528 -17.785 -16.335  1.00 84.12           O  
ATOM    970  N   PHE B 126       2.193 -21.973 -17.193  1.00 85.08           N  
ATOM    971  CA  PHE B 126       1.486 -22.539 -18.336  1.00 85.08           C  
ATOM    972  C   PHE B 126       0.102 -23.029 -17.928  1.00 85.08           C  
ATOM    973  O   PHE B 126      -0.893 -22.714 -18.584  1.00 85.08           O  
ATOM    974  CB  PHE B 126       2.289 -23.689 -18.951  1.00 85.08           C  
ATOM    975  CG  PHE B 126       1.568 -24.411 -20.058  1.00 85.08           C  
ATOM    976  CD1 PHE B 126       0.962 -25.639 -19.826  1.00 85.08           C  
ATOM    977  CD2 PHE B 126       1.498 -23.860 -21.330  1.00 85.08           C  
ATOM    978  CE1 PHE B 126       0.293 -26.308 -20.848  1.00 85.08           C  
ATOM    979  CE2 PHE B 126       0.831 -24.523 -22.357  1.00 85.08           C  
ATOM    980  CZ  PHE B 126       0.231 -25.747 -22.114  1.00 85.08           C  
ATOM    981  N   TYR B 127       0.019 -23.734 -16.893  1.00 87.20           N  
ATOM    982  CA  TYR B 127      -1.238 -24.258 -16.370  1.00 87.20           C  
ATOM    983  C   TYR B 127      -2.178 -23.125 -15.975  1.00 87.20           C  
ATOM    984  O   TYR B 127      -3.365 -23.151 -16.308  1.00 87.20           O  
ATOM    985  CB  TYR B 127      -0.981 -25.167 -15.165  1.00 87.20           C  
ATOM    986  CG  TYR B 127      -2.238 -25.581 -14.438  1.00 87.20           C  
ATOM    987  CD1 TYR B 127      -2.592 -24.990 -13.227  1.00 87.20           C  
ATOM    988  CD2 TYR B 127      -3.072 -26.563 -14.959  1.00 87.20           C  
ATOM    989  CE1 TYR B 127      -3.747 -25.369 -12.552  1.00 87.20           C  
ATOM    990  CE2 TYR B 127      -4.230 -26.950 -14.292  1.00 87.20           C  
ATOM    991  CZ  TYR B 127      -4.559 -26.349 -13.093  1.00 87.20           C  
ATOM    992  OH  TYR B 127      -5.705 -26.728 -12.429  1.00 87.20           O  
ATOM    993  N   ASP B 128      -1.663 -22.199 -15.281  1.00 83.47           N  
ATOM    994  CA  ASP B 128      -2.474 -21.079 -14.816  1.00 83.47           C  
ATOM    995  C   ASP B 128      -3.089 -20.321 -15.990  1.00 83.47           C  
ATOM    996  O   ASP B 128      -4.259 -19.936 -15.942  1.00 83.47           O  
ATOM    997  CB  ASP B 128      -1.635 -20.127 -13.959  1.00 83.47           C  
ATOM    998  CG  ASP B 128      -1.306 -20.698 -12.590  1.00 83.47           C  
ATOM    999  OD1 ASP B 128      -1.870 -21.748 -12.214  1.00 83.47           O  
ATOM   1000  OD2 ASP B 128      -0.478 -20.089 -11.879  1.00 83.47           O  
ATOM   1001  N   GLN B 129      -2.321 -20.125 -17.004  1.00 81.76           N  
ATOM   1002  CA  GLN B 129      -2.821 -19.429 -18.185  1.00 81.76           C  
ATOM   1003  C   GLN B 129      -3.877 -20.262 -18.907  1.00 81.76           C  
ATOM   1004  O   GLN B 129      -4.877 -19.725 -19.387  1.00 81.76           O  
ATOM   1005  CB  GLN B 129      -1.674 -19.096 -19.139  1.00 81.76           C  
ATOM   1006  CG  GLN B 129      -0.778 -17.965 -18.651  1.00 81.76           C  
ATOM   1007  CD  GLN B 129       0.366 -17.669 -19.604  1.00 81.76           C  
ATOM   1008  NE2 GLN B 129       1.178 -16.674 -19.265  1.00 81.76           N  
ATOM   1009  OE1 GLN B 129       0.518 -18.331 -20.636  1.00 81.76           O  
ATOM   1010  N   ALA B 130      -3.636 -21.446 -18.927  1.00 83.84           N  
ATOM   1011  CA  ALA B 130      -4.612 -22.341 -19.543  1.00 83.84           C  
ATOM   1012  C   ALA B 130      -5.909 -22.372 -18.740  1.00 83.84           C  
ATOM   1013  O   ALA B 130      -7.001 -22.341 -19.311  1.00 83.84           O  
ATOM   1014  CB  ALA B 130      -4.036 -23.749 -19.671  1.00 83.84           C  
ATOM   1015  N   LEU B 131      -5.788 -22.482 -17.499  1.00 83.88           N  
ATOM   1016  CA  LEU B 131      -6.952 -22.516 -16.621  1.00 83.88           C  
ATOM   1017  C   LEU B 131      -7.742 -21.215 -16.714  1.00 83.88           C  
ATOM   1018  O   LEU B 131      -8.972 -21.234 -16.795  1.00 83.88           O  
ATOM   1019  CB  LEU B 131      -6.523 -22.764 -15.172  1.00 83.88           C  
ATOM   1020  CG  LEU B 131      -7.649 -22.911 -14.147  1.00 83.88           C  
ATOM   1021  CD1 LEU B 131      -8.473 -24.159 -14.441  1.00 83.88           C  
ATOM   1022  CD2 LEU B 131      -7.082 -22.959 -12.733  1.00 83.88           C  
ATOM   1023  N   GLN B 132      -7.043 -20.181 -16.701  1.00 78.92           N  
ATOM   1024  CA  GLN B 132      -7.702 -18.884 -16.810  1.00 78.92           C  
ATOM   1025  C   GLN B 132      -8.476 -18.768 -18.121  1.00 78.92           C  
ATOM   1026  O   GLN B 132      -9.622 -18.317 -18.133  1.00 78.92           O  
ATOM   1027  CB  GLN B 132      -6.680 -17.751 -16.704  1.00 78.92           C  
ATOM   1028  CG  GLN B 132      -7.304 -16.370 -16.558  1.00 78.92           C  
ATOM   1029  CD  GLN B 132      -6.271 -15.275 -16.370  1.00 78.92           C  
ATOM   1030  NE2 GLN B 132      -6.737 -14.043 -16.203  1.00 78.92           N  
ATOM   1031  OE1 GLN B 132      -5.064 -15.535 -16.373  1.00 78.92           O  
ATOM   1032  N   GLN B 133      -7.868 -19.183 -19.154  1.00 77.69           N  
ATOM   1033  CA  GLN B 133      -8.528 -19.153 -20.455  1.00 77.69           C  
ATOM   1034  C   GLN B 133      -9.729 -20.093 -20.484  1.00 77.69           C  
ATOM   1035  O   GLN B 133     -10.762 -19.771 -21.073  1.00 77.69           O  
ATOM   1036  CB  GLN B 133      -7.543 -19.525 -21.565  1.00 77.69           C  
ATOM   1037  CG  GLN B 133      -8.054 -19.223 -22.967  1.00 77.69           C  
ATOM   1038  CD  GLN B 133      -6.992 -19.414 -24.034  1.00 77.69           C  
ATOM   1039  NE2 GLN B 133      -7.371 -19.213 -25.291  1.00 77.69           N  
ATOM   1040  OE1 GLN B 133      -5.840 -19.739 -23.729  1.00 77.69           O  
ATOM   1041  N   ALA B 134      -9.577 -21.150 -19.807  1.00 79.70           N  
ATOM   1042  CA  ALA B 134     -10.643 -22.147 -19.793  1.00 79.70           C  
ATOM   1043  C   ALA B 134     -11.831 -21.672 -18.962  1.00 79.70           C  
ATOM   1044  O   ALA B 134     -12.978 -22.022 -19.248  1.00 79.70           O  
ATOM   1045  CB  ALA B 134     -10.120 -23.478 -19.255  1.00 79.70           C  
ATOM   1046  N   VAL B 135     -11.538 -20.932 -17.988  1.00 75.14           N  
ATOM   1047  CA  VAL B 135     -12.587 -20.476 -17.081  1.00 75.14           C  
ATOM   1048  C   VAL B 135     -13.269 -19.238 -17.661  1.00 75.14           C  
ATOM   1049  O   VAL B 135     -14.490 -19.094 -17.565  1.00 75.14           O  
ATOM   1050  CB  VAL B 135     -12.026 -20.165 -15.675  1.00 75.14           C  
ATOM   1051  CG1 VAL B 135     -13.065 -19.433 -14.829  1.00 75.14           C  
ATOM   1052  CG2 VAL B 135     -11.578 -21.452 -14.983  1.00 75.14           C  
ATOM   1053  N   VAL B 136     -12.549 -18.428 -18.308  1.00 68.82           N  
ATOM   1054  CA  VAL B 136     -13.071 -17.155 -18.794  1.00 68.82           C  
ATOM   1055  C   VAL B 136     -13.790 -17.365 -20.125  1.00 68.82           C  
ATOM   1056  O   VAL B 136     -14.851 -16.785 -20.361  1.00 68.82           O  
ATOM   1057  CB  VAL B 136     -11.948 -16.107 -18.956  1.00 68.82           C  
ATOM   1058  CG1 VAL B 136     -12.491 -14.825 -19.587  1.00 68.82           C  
ATOM   1059  CG2 VAL B 136     -11.300 -15.807 -17.605  1.00 68.82           C  
ATOM   1060  N   ASP B 137     -13.137 -18.107 -20.927  1.00 70.82           N  
ATOM   1061  CA  ASP B 137     -13.672 -18.341 -22.265  1.00 70.82           C  
ATOM   1062  C   ASP B 137     -14.303 -19.726 -22.370  1.00 70.82           C  
ATOM   1063  O   ASP B 137     -13.596 -20.732 -22.466  1.00 70.82           O  
ATOM   1064  CB  ASP B 137     -12.572 -18.183 -23.318  1.00 70.82           C  
ATOM   1065  CG  ASP B 137     -13.117 -17.974 -24.719  1.00 70.82           C  
ATOM   1066  OD1 ASP B 137     -14.337 -18.145 -24.930  1.00 70.82           O  
ATOM   1067  OD2 ASP B 137     -12.320 -17.639 -25.621  1.00 70.82           O  
ATOM   1068  N   ASP B 138     -15.584 -19.792 -22.333  1.00 73.39           N  
ATOM   1069  CA  ASP B 138     -16.312 -21.054 -22.404  1.00 73.39           C  
ATOM   1070  C   ASP B 138     -16.095 -21.739 -23.752  1.00 73.39           C  
ATOM   1071  O   ASP B 138     -16.282 -22.951 -23.876  1.00 73.39           O  
ATOM   1072  CB  ASP B 138     -17.806 -20.826 -22.165  1.00 73.39           C  
ATOM   1073  CG  ASP B 138     -18.204 -20.983 -20.708  1.00 73.39           C  
ATOM   1074  OD1 ASP B 138     -17.443 -21.600 -19.930  1.00 73.39           O  
ATOM   1075  OD2 ASP B 138     -19.290 -20.488 -20.334  1.00 73.39           O  
ATOM   1076  N   ASP B 139     -15.646 -20.979 -24.663  1.00 73.61           N  
ATOM   1077  CA  ASP B 139     -15.477 -21.545 -25.997  1.00 73.61           C  
ATOM   1078  C   ASP B 139     -14.032 -21.984 -26.228  1.00 73.61           C  
ATOM   1079  O   ASP B 139     -13.683 -22.440 -27.319  1.00 73.61           O  
ATOM   1080  CB  ASP B 139     -15.896 -20.535 -27.067  1.00 73.61           C  
ATOM   1081  CG  ASP B 139     -17.394 -20.282 -27.089  1.00 73.61           C  
ATOM   1082  OD1 ASP B 139     -18.172 -21.191 -26.725  1.00 73.61           O  
ATOM   1083  OD2 ASP B 139     -17.801 -19.166 -27.478  1.00 73.61           O  
ATOM   1084  N   ALA B 140     -13.251 -21.850 -25.192  1.00 78.16           N  
ATOM   1085  CA  ALA B 140     -11.853 -22.255 -25.310  1.00 78.16           C  
ATOM   1086  C   ALA B 140     -11.702 -23.763 -25.135  1.00 78.16           C  
ATOM   1087  O   ALA B 140     -11.123 -24.225 -24.150  1.00 78.16           O  
ATOM   1088  CB  ALA B 140     -10.997 -21.516 -24.285  1.00 78.16           C  
ATOM   1089  N   ASN B 141     -12.127 -24.463 -26.116  1.00 80.84           N  
ATOM   1090  CA  ASN B 141     -12.087 -25.920 -26.083  1.00 80.84           C  
ATOM   1091  C   ASN B 141     -10.658 -26.440 -25.963  1.00 80.84           C  
ATOM   1092  O   ASN B 141     -10.415 -27.458 -25.312  1.00 80.84           O  
ATOM   1093  CB  ASN B 141     -12.761 -26.504 -27.326  1.00 80.84           C  
ATOM   1094  CG  ASN B 141     -14.257 -26.255 -27.350  1.00 80.84           C  
ATOM   1095  ND2 ASN B 141     -14.832 -26.215 -28.547  1.00 80.84           N  
ATOM   1096  OD1 ASN B 141     -14.890 -26.100 -26.303  1.00 80.84           O  
ATOM   1097  N   ASN B 142      -9.766 -25.737 -26.610  1.00 81.08           N  
ATOM   1098  CA  ASN B 142      -8.365 -26.139 -26.561  1.00 81.08           C  
ATOM   1099  C   ASN B 142      -7.794 -26.012 -25.152  1.00 81.08           C  
ATOM   1100  O   ASN B 142      -7.146 -26.935 -24.655  1.00 81.08           O  
ATOM   1101  CB  ASN B 142      -7.535 -25.312 -27.546  1.00 81.08           C  
ATOM   1102  CG  ASN B 142      -8.013 -25.456 -28.978  1.00 81.08           C  
ATOM   1103  ND2 ASN B 142      -7.470 -24.635 -29.870  1.00 81.08           N  
ATOM   1104  OD1 ASN B 142      -8.864 -26.297 -29.279  1.00 81.08           O  
ATOM   1105  N   ALA B 143      -8.062 -24.896 -24.536  1.00 81.91           N  
ATOM   1106  CA  ALA B 143      -7.606 -24.688 -23.163  1.00 81.91           C  
ATOM   1107  C   ALA B 143      -8.289 -25.660 -22.205  1.00 81.91           C  
ATOM   1108  O   ALA B 143      -7.658 -26.174 -21.278  1.00 81.91           O  
ATOM   1109  CB  ALA B 143      -7.866 -23.247 -22.729  1.00 81.91           C  
ATOM   1110  N   LYS B 144      -9.471 -25.963 -22.441  1.00 85.73           N  
ATOM   1111  CA  LYS B 144     -10.225 -26.906 -21.619  1.00 85.73           C  
ATOM   1112  C   LYS B 144      -9.646 -28.313 -21.727  1.00 85.73           C  
ATOM   1113  O   LYS B 144      -9.545 -29.027 -20.727  1.00 85.73           O  
ATOM   1114  CB  LYS B 144     -11.699 -26.913 -22.026  1.00 85.73           C  
ATOM   1115  CG  LYS B 144     -12.465 -25.671 -21.596  1.00 85.73           C  
ATOM   1116  CD  LYS B 144     -13.919 -25.727 -22.049  1.00 85.73           C  
ATOM   1117  CE  LYS B 144     -14.630 -24.401 -21.813  1.00 85.73           C  
ATOM   1118  NZ  LYS B 144     -16.024 -24.416 -22.351  1.00 85.73           N  
ATOM   1119  N   ALA B 145      -9.324 -28.584 -22.858  1.00 84.28           N  
ATOM   1120  CA  ALA B 145      -8.733 -29.902 -23.078  1.00 84.28           C  
ATOM   1121  C   ALA B 145      -7.392 -30.028 -22.358  1.00 84.28           C  
ATOM   1122  O   ALA B 145      -7.089 -31.070 -21.774  1.00 84.28           O  
ATOM   1123  CB  ALA B 145      -8.558 -30.164 -24.571  1.00 84.28           C  
ATOM   1124  N   VAL B 146      -6.603 -29.030 -22.439  1.00 85.08           N  
ATOM   1125  CA  VAL B 146      -5.301 -29.024 -21.780  1.00 85.08           C  
ATOM   1126  C   VAL B 146      -5.487 -29.123 -20.268  1.00 85.08           C  
ATOM   1127  O   VAL B 146      -4.849 -29.948 -19.610  1.00 85.08           O  
ATOM   1128  CB  VAL B 146      -4.490 -27.758 -22.136  1.00 85.08           C  
ATOM   1129  CG1 VAL B 146      -3.247 -27.648 -21.256  1.00 85.08           C  
ATOM   1130  CG2 VAL B 146      -4.104 -27.771 -23.614  1.00 85.08           C  
ATOM   1131  N   VAL B 147      -6.363 -28.355 -19.789  1.00 88.31           N  
ATOM   1132  CA  VAL B 147      -6.609 -28.322 -18.351  1.00 88.31           C  
ATOM   1133  C   VAL B 147      -7.188 -29.659 -17.896  1.00 88.31           C  
ATOM   1134  O   VAL B 147      -6.788 -30.196 -16.859  1.00 88.31           O  
ATOM   1135  CB  VAL B 147      -7.561 -27.169 -17.963  1.00 88.31           C  
ATOM   1136  CG1 VAL B 147      -8.014 -27.308 -16.512  1.00 88.31           C  
ATOM   1137  CG2 VAL B 147      -6.882 -25.819 -18.188  1.00 88.31           C  
ATOM   1138  N   LYS B 148      -8.068 -30.194 -18.610  1.00 86.69           N  
ATOM   1139  CA  LYS B 148      -8.657 -31.488 -18.281  1.00 86.69           C  
ATOM   1140  C   LYS B 148      -7.596 -32.585 -18.251  1.00 86.69           C  
ATOM   1141  O   LYS B 148      -7.601 -33.437 -17.361  1.00 86.69           O  
ATOM   1142  CB  LYS B 148      -9.753 -31.849 -19.285  1.00 86.69           C  
ATOM   1143  CG  LYS B 148     -10.574 -33.070 -18.895  1.00 86.69           C  
ATOM   1144  CD  LYS B 148     -11.713 -33.314 -19.876  1.00 86.69           C  
ATOM   1145  CE  LYS B 148     -12.517 -34.553 -19.502  1.00 86.69           C  
ATOM   1146  NZ  LYS B 148     -13.649 -34.786 -20.450  1.00 86.69           N  
ATOM   1147  N   THR B 149      -6.776 -32.496 -19.170  1.00 85.34           N  
ATOM   1148  CA  THR B 149      -5.696 -33.475 -19.213  1.00 85.34           C  
ATOM   1149  C   THR B 149      -4.778 -33.322 -18.003  1.00 85.34           C  
ATOM   1150  O   THR B 149      -4.368 -34.315 -17.398  1.00 85.34           O  
ATOM   1151  CB  THR B 149      -4.873 -33.342 -20.507  1.00 85.34           C  
ATOM   1152  CG2 THR B 149      -3.801 -34.424 -20.590  1.00 85.34           C  
ATOM   1153  OG1 THR B 149      -5.745 -33.461 -21.637  1.00 85.34           O  
ATOM   1154  N   PHE B 150      -4.427 -32.151 -17.678  1.00 87.23           N  
ATOM   1155  CA  PHE B 150      -3.640 -31.900 -16.477  1.00 87.23           C  
ATOM   1156  C   PHE B 150      -4.349 -32.445 -15.241  1.00 87.23           C  
ATOM   1157  O   PHE B 150      -3.734 -33.122 -14.415  1.00 87.23           O  
ATOM   1158  CB  PHE B 150      -3.373 -30.401 -16.310  1.00 87.23           C  
ATOM   1159  CG  PHE B 150      -2.053 -29.954 -16.878  1.00 87.23           C  
ATOM   1160  CD1 PHE B 150      -0.867 -30.212 -16.201  1.00 87.23           C  
ATOM   1161  CD2 PHE B 150      -1.998 -29.274 -18.087  1.00 87.23           C  
ATOM   1162  CE1 PHE B 150       0.357 -29.799 -16.724  1.00 87.23           C  
ATOM   1163  CE2 PHE B 150      -0.779 -28.858 -18.616  1.00 87.23           C  
ATOM   1164  CZ  PHE B 150       0.397 -29.121 -17.932  1.00 87.23           C  
ATOM   1165  N   HIS B 151      -5.550 -32.153 -15.181  1.00 86.80           N  
ATOM   1166  CA  HIS B 151      -6.340 -32.553 -14.023  1.00 86.80           C  
ATOM   1167  C   HIS B 151      -6.475 -34.071 -13.945  1.00 86.80           C  
ATOM   1168  O   HIS B 151      -6.393 -34.650 -12.860  1.00 86.80           O  
ATOM   1169  CB  HIS B 151      -7.725 -31.905 -14.068  1.00 86.80           C  
ATOM   1170  CG  HIS B 151      -7.709 -30.436 -13.789  1.00 86.80           C  
ATOM   1171  CD2 HIS B 151      -6.697 -29.609 -13.435  1.00 86.80           C  
ATOM   1172  ND1 HIS B 151      -8.841 -29.652 -13.860  1.00 86.80           N  
ATOM   1173  CE1 HIS B 151      -8.523 -28.404 -13.562  1.00 86.80           C  
ATOM   1174  NE2 HIS B 151      -7.228 -28.350 -13.299  1.00 86.80           N  
ATOM   1175  N   GLU B 152      -6.675 -34.757 -14.983  1.00 85.05           N  
ATOM   1176  CA  GLU B 152      -6.804 -36.210 -15.023  1.00 85.05           C  
ATOM   1177  C   GLU B 152      -5.462 -36.890 -14.763  1.00 85.05           C  
ATOM   1178  O   GLU B 152      -5.400 -37.907 -14.069  1.00 85.05           O  
ATOM   1179  CB  GLU B 152      -7.371 -36.663 -16.370  1.00 85.05           C  
ATOM   1180  CG  GLU B 152      -8.852 -36.360 -16.548  1.00 85.05           C  
ATOM   1181  CD  GLU B 152      -9.401 -36.818 -17.889  1.00 85.05           C  
ATOM   1182  OE1 GLU B 152     -10.628 -36.706 -18.112  1.00 85.05           O  
ATOM   1183  OE2 GLU B 152      -8.599 -37.294 -18.723  1.00 85.05           O  
ATOM   1184  N   THR B 153      -4.457 -36.258 -15.209  1.00 84.85           N  
ATOM   1185  CA  THR B 153      -3.133 -36.859 -15.090  1.00 84.85           C  
ATOM   1186  C   THR B 153      -2.565 -36.646 -13.690  1.00 84.85           C  
ATOM   1187  O   THR B 153      -1.965 -37.555 -13.114  1.00 84.85           O  
ATOM   1188  CB  THR B 153      -2.161 -36.281 -16.136  1.00 84.85           C  
ATOM   1189  CG2 THR B 153      -0.848 -37.056 -16.154  1.00 84.85           C  
ATOM   1190  OG1 THR B 153      -2.765 -36.355 -17.433  1.00 84.85           O  
ATOM   1191  N   LEU B 154      -2.717 -35.565 -13.191  1.00 86.23           N  
ATOM   1192  CA  LEU B 154      -2.139 -35.223 -11.897  1.00 86.23           C  
ATOM   1193  C   LEU B 154      -3.170 -35.380 -10.783  1.00 86.23           C  
ATOM   1194  O   LEU B 154      -2.853 -35.188  -9.607  1.00 86.23           O  
ATOM   1195  CB  LEU B 154      -1.602 -33.790 -11.912  1.00 86.23           C  
ATOM   1196  CG  LEU B 154      -0.431 -33.515 -12.857  1.00 86.23           C  
ATOM   1197  CD1 LEU B 154      -0.079 -32.031 -12.848  1.00 86.23           C  
ATOM   1198  CD2 LEU B 154       0.778 -34.359 -12.472  1.00 86.23           C  
ATOM   1199  N   ASP B 155      -4.497 -35.684 -11.191  1.00 85.74           N  
ATOM   1200  CA  ASP B 155      -5.577 -35.820 -10.218  1.00 85.74           C  
ATOM   1201  C   ASP B 155      -5.688 -34.573  -9.344  1.00 85.74           C  
ATOM   1202  O   ASP B 155      -5.657 -34.665  -8.115  1.00 85.74           O  
ATOM   1203  CB  ASP B 155      -5.359 -37.057  -9.344  1.00 85.74           C  
ATOM   1204  CG  ASP B 155      -6.593 -37.445  -8.548  1.00 85.74           C  
ATOM   1205  OD1 ASP B 155      -7.721 -37.123  -8.977  1.00 85.74           O  
ATOM   1206  OD2 ASP B 155      -6.435 -38.076  -7.480  1.00 85.74           O  
ATOM   1207  N   CYS B 156      -5.741 -33.498  -9.988  1.00 84.68           N  
ATOM   1208  CA  CYS B 156      -5.864 -32.208  -9.317  1.00 84.68           C  
ATOM   1209  C   CYS B 156      -6.931 -31.348  -9.983  1.00 84.68           C  
ATOM   1210  O   CYS B 156      -7.512 -31.743 -10.995  1.00 84.68           O  
ATOM   1211  CB  CYS B 156      -4.525 -31.471  -9.322  1.00 84.68           C  
ATOM   1212  SG  CYS B 156      -4.042 -30.851 -10.947  1.00 84.68           S  
ATOM   1213  N   CYS B 157      -7.294 -30.288  -9.216  1.00 83.38           N  
ATOM   1214  CA  CYS B 157      -8.294 -29.370  -9.749  1.00 83.38           C  
ATOM   1215  C   CYS B 157      -8.021 -27.942  -9.290  1.00 83.38           C  
ATOM   1216  O   CYS B 157      -8.255 -27.604  -8.128  1.00 83.38           O  
ATOM   1217  CB  CYS B 157      -9.697 -29.795  -9.319  1.00 83.38           C  
ATOM   1218  SG  CYS B 157     -11.019 -28.872 -10.132  1.00 83.38           S  
ATOM   1219  N   GLY B 158      -7.343 -27.148 -10.248  1.00 80.51           N  
ATOM   1220  CA  GLY B 158      -7.136 -25.749  -9.910  1.00 80.51           C  
ATOM   1221  C   GLY B 158      -5.726 -25.451  -9.437  1.00 80.51           C  
ATOM   1222  O   GLY B 158      -5.008 -26.356  -9.005  1.00 80.51           O  
ATOM   1223  N   SER B 159      -5.344 -24.225  -9.602  1.00 78.29           N  
ATOM   1224  CA  SER B 159      -3.991 -23.786  -9.273  1.00 78.29           C  
ATOM   1225  C   SER B 159      -3.799 -23.674  -7.765  1.00 78.29           C  
ATOM   1226  O   SER B 159      -2.705 -23.925  -7.253  1.00 78.29           O  
ATOM   1227  CB  SER B 159      -3.688 -22.442  -9.935  1.00 78.29           C  
ATOM   1228  OG  SER B 159      -4.645 -21.467  -9.557  1.00 78.29           O  
ATOM   1229  N   SER B 160      -4.750 -23.281  -7.068  1.00 74.13           N  
ATOM   1230  CA  SER B 160      -4.744 -23.129  -5.616  1.00 74.13           C  
ATOM   1231  C   SER B 160      -6.024 -23.679  -4.998  1.00 74.13           C  
ATOM   1232  O   SER B 160      -6.945 -24.077  -5.714  1.00 74.13           O  
ATOM   1233  CB  SER B 160      -4.571 -21.659  -5.231  1.00 74.13           C  
ATOM   1234  OG  SER B 160      -5.800 -20.962  -5.345  1.00 74.13           O  
ATOM   1235  N   THR B 161      -5.961 -23.809  -3.766  1.00 70.40           N  
ATOM   1236  CA  THR B 161      -7.125 -24.305  -3.041  1.00 70.40           C  
ATOM   1237  C   THR B 161      -8.358 -23.463  -3.356  1.00 70.40           C  
ATOM   1238  O   THR B 161      -9.453 -24.000  -3.534  1.00 70.40           O  
ATOM   1239  CB  THR B 161      -6.876 -24.305  -1.520  1.00 70.40           C  
ATOM   1240  CG2 THR B 161      -6.110 -25.552  -1.090  1.00 70.40           C  
ATOM   1241  OG1 THR B 161      -6.116 -23.144  -1.166  1.00 70.40           O  
ATOM   1242  N   LEU B 162      -8.147 -22.217  -3.542  1.00 70.91           N  
ATOM   1243  CA  LEU B 162      -9.264 -21.322  -3.821  1.00 70.91           C  
ATOM   1244  C   LEU B 162      -9.761 -21.502  -5.251  1.00 70.91           C  
ATOM   1245  O   LEU B 162     -10.968 -21.477  -5.500  1.00 70.91           O  
ATOM   1246  CB  LEU B 162      -8.854 -19.866  -3.589  1.00 70.91           C  
ATOM   1247  CG  LEU B 162      -9.967 -18.905  -3.168  1.00 70.91           C  
ATOM   1248  CD1 LEU B 162     -10.310 -19.107  -1.694  1.00 70.91           C  
ATOM   1249  CD2 LEU B 162      -9.559 -17.461  -3.434  1.00 70.91           C  
ATOM   1250  N   THR B 163      -8.838 -21.723  -6.096  1.00 73.10           N  
ATOM   1251  CA  THR B 163      -9.204 -21.907  -7.495  1.00 73.10           C  
ATOM   1252  C   THR B 163      -9.860 -23.268  -7.708  1.00 73.10           C  
ATOM   1253  O   THR B 163     -10.716 -23.420  -8.582  1.00 73.10           O  
ATOM   1254  CB  THR B 163      -7.975 -21.777  -8.415  1.00 73.10           C  
ATOM   1255  CG2 THR B 163      -8.380 -21.312  -9.810  1.00 73.10           C  
ATOM   1256  OG1 THR B 163      -7.062 -20.827  -7.853  1.00 73.10           O  
ATOM   1257  N   ALA B 164      -9.423 -24.233  -6.899  1.00 69.89           N  
ATOM   1258  CA  ALA B 164     -10.051 -25.550  -6.963  1.00 69.89           C  
ATOM   1259  C   ALA B 164     -11.546 -25.459  -6.675  1.00 69.89           C  
ATOM   1260  O   ALA B 164     -12.356 -26.098  -7.350  1.00 69.89           O  
ATOM   1261  CB  ALA B 164      -9.381 -26.507  -5.981  1.00 69.89           C  
ATOM   1262  N   LEU B 165     -11.854 -24.688  -5.739  1.00 67.15           N  
ATOM   1263  CA  LEU B 165     -13.257 -24.515  -5.383  1.00 67.15           C  
ATOM   1264  C   LEU B 165     -14.008 -23.759  -6.475  1.00 67.15           C  
ATOM   1265  O   LEU B 165     -15.106 -24.158  -6.869  1.00 67.15           O  
ATOM   1266  CB  LEU B 165     -13.384 -23.768  -4.052  1.00 67.15           C  
ATOM   1267  CG  LEU B 165     -13.916 -24.578  -2.868  1.00 67.15           C  
ATOM   1268  CD1 LEU B 165     -13.007 -24.404  -1.655  1.00 67.15           C  
ATOM   1269  CD2 LEU B 165     -15.345 -24.165  -2.536  1.00 67.15           C  
ATOM   1270  N   THR B 166     -13.379 -22.735  -6.938  1.00 69.09           N  
ATOM   1271  CA  THR B 166     -14.035 -21.943  -7.974  1.00 69.09           C  
ATOM   1272  C   THR B 166     -14.235 -22.770  -9.240  1.00 69.09           C  
ATOM   1273  O   THR B 166     -15.295 -22.708  -9.868  1.00 69.09           O  
ATOM   1274  CB  THR B 166     -13.224 -20.677  -8.305  1.00 69.09           C  
ATOM   1275  CG2 THR B 166     -13.265 -19.679  -7.153  1.00 69.09           C  
ATOM   1276  OG1 THR B 166     -11.862 -21.042  -8.559  1.00 69.09           O  
ATOM   1277  N   THR B 167     -13.239 -23.499  -9.447  1.00 71.67           N  
ATOM   1278  CA  THR B 167     -13.319 -24.353 -10.627  1.00 71.67           C  
ATOM   1279  C   THR B 167     -14.346 -25.463 -10.423  1.00 71.67           C  
ATOM   1280  O   THR B 167     -15.118 -25.776 -11.333  1.00 71.67           O  
ATOM   1281  CB  THR B 167     -11.949 -24.973 -10.960  1.00 71.67           C  
ATOM   1282  CG2 THR B 167     -11.957 -25.609 -12.346  1.00 71.67           C  
ATOM   1283  OG1 THR B 167     -10.946 -23.950 -10.921  1.00 71.67           O  
ATOM   1284  N   SER B 168     -14.361 -26.038  -9.267  1.00 69.53           N  
ATOM   1285  CA  SER B 168     -15.288 -27.126  -8.971  1.00 69.53           C  
ATOM   1286  C   SER B 168     -16.731 -26.632  -8.951  1.00 69.53           C  
ATOM   1287  O   SER B 168     -17.647 -27.359  -9.340  1.00 69.53           O  
ATOM   1288  CB  SER B 168     -14.943 -27.775  -7.631  1.00 69.53           C  
ATOM   1289  OG  SER B 168     -14.974 -26.817  -6.586  1.00 69.53           O  
ATOM   1290  N   VAL B 169     -16.883 -25.406  -8.632  1.00 67.29           N  
ATOM   1291  CA  VAL B 169     -18.231 -24.860  -8.512  1.00 67.29           C  
ATOM   1292  C   VAL B 169     -18.690 -24.317  -9.864  1.00 67.29           C  
ATOM   1293  O   VAL B 169     -19.838 -24.523 -10.265  1.00 67.29           O  
ATOM   1294  CB  VAL B 169     -18.302 -23.751  -7.440  1.00 67.29           C  
ATOM   1295  CG1 VAL B 169     -19.658 -23.048  -7.478  1.00 67.29           C  
ATOM   1296  CG2 VAL B 169     -18.037 -24.333  -6.052  1.00 67.29           C  
ATOM   1297  N   LEU B 170     -17.752 -23.692 -10.585  1.00 65.61           N  
ATOM   1298  CA  LEU B 170     -18.136 -23.017 -11.820  1.00 65.61           C  
ATOM   1299  C   LEU B 170     -18.013 -23.957 -13.015  1.00 65.61           C  
ATOM   1300  O   LEU B 170     -18.825 -23.901 -13.941  1.00 65.61           O  
ATOM   1301  CB  LEU B 170     -17.270 -21.774 -12.042  1.00 65.61           C  
ATOM   1302  CG  LEU B 170     -17.547 -20.582 -11.125  1.00 65.61           C  
ATOM   1303  CD1 LEU B 170     -16.356 -19.631 -11.119  1.00 65.61           C  
ATOM   1304  CD2 LEU B 170     -18.816 -19.857 -11.559  1.00 65.61           C  
ATOM   1305  N   LYS B 171     -16.978 -24.714 -12.952  1.00 67.55           N  
ATOM   1306  CA  LYS B 171     -16.685 -25.589 -14.084  1.00 67.55           C  
ATOM   1307  C   LYS B 171     -16.360 -27.005 -13.614  1.00 67.55           C  
ATOM   1308  O   LYS B 171     -15.239 -27.485 -13.803  1.00 67.55           O  
ATOM   1309  CB  LYS B 171     -15.526 -25.031 -14.909  1.00 67.55           C  
ATOM   1310  CG  LYS B 171     -15.873 -23.776 -15.696  1.00 67.55           C  
ATOM   1311  CD  LYS B 171     -14.921 -23.569 -16.866  1.00 67.55           C  
ATOM   1312  CE  LYS B 171     -15.300 -22.342 -17.686  1.00 67.55           C  
ATOM   1313  NZ  LYS B 171     -14.430 -22.189 -18.890  1.00 67.55           N  
ATOM   1314  N   ASN B 172     -17.291 -27.626 -13.026  1.00 69.28           N  
ATOM   1315  CA  ASN B 172     -17.136 -28.971 -12.483  1.00 69.28           C  
ATOM   1316  C   ASN B 172     -16.666 -29.956 -13.551  1.00 69.28           C  
ATOM   1317  O   ASN B 172     -16.072 -30.988 -13.233  1.00 69.28           O  
ATOM   1318  CB  ASN B 172     -18.447 -29.453 -11.858  1.00 69.28           C  
ATOM   1319  CG  ASN B 172     -18.401 -29.462 -10.341  1.00 69.28           C  
ATOM   1320  ND2 ASN B 172     -19.546 -29.706  -9.716  1.00 69.28           N  
ATOM   1321  OD1 ASN B 172     -17.345 -29.253  -9.739  1.00 69.28           O  
ATOM   1322  N   ASN B 173     -16.833 -29.575 -14.790  1.00 74.47           N  
ATOM   1323  CA  ASN B 173     -16.442 -30.453 -15.888  1.00 74.47           C  
ATOM   1324  C   ASN B 173     -14.924 -30.516 -16.041  1.00 74.47           C  
ATOM   1325  O   ASN B 173     -14.400 -31.416 -16.699  1.00 74.47           O  
ATOM   1326  CB  ASN B 173     -17.091 -30.000 -17.197  1.00 74.47           C  
ATOM   1327  CG  ASN B 173     -18.601 -30.122 -17.173  1.00 74.47           C  
ATOM   1328  ND2 ASN B 173     -19.273 -29.340 -18.008  1.00 74.47           N  
ATOM   1329  OD1 ASN B 173     -19.160 -30.913 -16.408  1.00 74.47           O  
ATOM   1330  N   LEU B 174     -14.259 -29.625 -15.492  1.00 78.74           N  
ATOM   1331  CA  LEU B 174     -12.808 -29.568 -15.625  1.00 78.74           C  
ATOM   1332  C   LEU B 174     -12.130 -30.393 -14.535  1.00 78.74           C  
ATOM   1333  O   LEU B 174     -10.948 -30.726 -14.648  1.00 78.74           O  
ATOM   1334  CB  LEU B 174     -12.320 -28.118 -15.561  1.00 78.74           C  
ATOM   1335  CG  LEU B 174     -12.438 -27.306 -16.852  1.00 78.74           C  
ATOM   1336  CD1 LEU B 174     -13.043 -25.936 -16.563  1.00 78.74           C  
ATOM   1337  CD2 LEU B 174     -11.076 -27.164 -17.522  1.00 78.74           C  
ATOM   1338  N   CYS B 175     -12.783 -30.661 -13.519  1.00 81.13           N  
ATOM   1339  CA  CYS B 175     -12.216 -31.436 -12.420  1.00 81.13           C  
ATOM   1340  C   CYS B 175     -12.426 -32.929 -12.641  1.00 81.13           C  
ATOM   1341  O   CYS B 175     -13.363 -33.333 -13.333  1.00 81.13           O  
ATOM   1342  CB  CYS B 175     -12.839 -31.015 -11.090  1.00 81.13           C  
ATOM   1343  SG  CYS B 175     -12.484 -29.305 -10.629  1.00 81.13           S  
ATOM   1344  N   PRO B 176     -11.413 -33.623 -12.205  1.00 75.09           N  
ATOM   1345  CA  PRO B 176     -11.525 -35.071 -12.400  1.00 75.09           C  
ATOM   1346  C   PRO B 176     -12.808 -35.648 -11.808  1.00 75.09           C  
ATOM   1347  O   PRO B 176     -13.381 -35.068 -10.881  1.00 75.09           O  
ATOM   1348  CB  PRO B 176     -10.294 -35.620 -11.675  1.00 75.09           C  
ATOM   1349  CG  PRO B 176      -9.655 -34.423 -11.047  1.00 75.09           C  
ATOM   1350  CD  PRO B 176     -10.451 -33.206 -11.420  1.00 75.09           C  
ATOM   1351  N   SER B 177     -13.309 -36.742 -12.372  1.00 64.58           N  
ATOM   1352  CA  SER B 177     -14.566 -37.433 -12.103  1.00 64.58           C  
ATOM   1353  C   SER B 177     -14.624 -37.937 -10.665  1.00 64.58           C  
ATOM   1354  O   SER B 177     -13.645 -38.489 -10.156  1.00 64.58           O  
ATOM   1355  CB  SER B 177     -14.752 -38.602 -13.070  1.00 64.58           C  
ATOM   1356  OG  SER B 177     -14.756 -38.150 -14.414  1.00 64.58           O  
ATOM   1357  N   GLY B 178     -15.734 -37.624  -9.948  1.00 60.43           N  
ATOM   1358  CA  GLY B 178     -16.121 -38.133  -8.642  1.00 60.43           C  
ATOM   1359  C   GLY B 178     -15.655 -37.253  -7.497  1.00 60.43           C  
ATOM   1360  O   GLY B 178     -15.700 -37.663  -6.335  1.00 60.43           O  
ATOM   1361  N   SER B 179     -14.845 -36.286  -7.838  1.00 60.37           N  
ATOM   1362  CA  SER B 179     -14.275 -35.565  -6.704  1.00 60.37           C  
ATOM   1363  C   SER B 179     -15.303 -34.637  -6.066  1.00 60.37           C  
ATOM   1364  O   SER B 179     -15.948 -33.846  -6.758  1.00 60.37           O  
ATOM   1365  CB  SER B 179     -13.052 -34.760  -7.142  1.00 60.37           C  
ATOM   1366  OG  SER B 179     -13.423 -33.730  -8.042  1.00 60.37           O  
ATOM   1367  N   ASN B 180     -15.938 -35.188  -5.088  1.00 61.31           N  
ATOM   1368  CA  ASN B 180     -16.755 -34.332  -4.235  1.00 61.31           C  
ATOM   1369  C   ASN B 180     -16.009 -33.060  -3.839  1.00 61.31           C  
ATOM   1370  O   ASN B 180     -14.777 -33.028  -3.852  1.00 61.31           O  
ATOM   1371  CB  ASN B 180     -17.207 -35.092  -2.986  1.00 61.31           C  
ATOM   1372  CG  ASN B 180     -18.430 -35.951  -3.237  1.00 61.31           C  
ATOM   1373  ND2 ASN B 180     -18.712 -36.866  -2.316  1.00 61.31           N  
ATOM   1374  OD1 ASN B 180     -19.117 -35.795  -4.250  1.00 61.31           O  
ATOM   1375  N   ILE B 181     -16.672 -31.909  -3.835  1.00 60.69           N  
ATOM   1376  CA  ILE B 181     -16.138 -30.591  -3.513  1.00 60.69           C  
ATOM   1377  C   ILE B 181     -15.200 -30.693  -2.312  1.00 60.69           C  
ATOM   1378  O   ILE B 181     -14.108 -30.120  -2.318  1.00 60.69           O  
ATOM   1379  CB  ILE B 181     -17.269 -29.577  -3.226  1.00 60.69           C  
ATOM   1380  CG1 ILE B 181     -18.156 -29.404  -4.463  1.00 60.69           C  
ATOM   1381  CG2 ILE B 181     -16.688 -28.233  -2.777  1.00 60.69           C  
ATOM   1382  CD1 ILE B 181     -19.439 -28.626  -4.201  1.00 60.69           C  
ATOM   1383  N   ILE B 182     -15.552 -31.462  -1.378  1.00 63.09           N  
ATOM   1384  CA  ILE B 182     -14.779 -31.583  -0.147  1.00 63.09           C  
ATOM   1385  C   ILE B 182     -13.500 -32.373  -0.416  1.00 63.09           C  
ATOM   1386  O   ILE B 182     -12.433 -32.033   0.099  1.00 63.09           O  
ATOM   1387  CB  ILE B 182     -15.602 -32.259   0.972  1.00 63.09           C  
ATOM   1388  CG1 ILE B 182     -16.800 -31.384   1.358  1.00 63.09           C  
ATOM   1389  CG2 ILE B 182     -14.720 -32.550   2.191  1.00 63.09           C  
ATOM   1390  CD1 ILE B 182     -17.737 -32.028   2.371  1.00 63.09           C  
ATOM   1391  N   SER B 183     -13.663 -33.363  -1.180  1.00 66.29           N  
ATOM   1392  CA  SER B 183     -12.488 -34.171  -1.490  1.00 66.29           C  
ATOM   1393  C   SER B 183     -11.461 -33.369  -2.283  1.00 66.29           C  
ATOM   1394  O   SER B 183     -10.256 -33.496  -2.055  1.00 66.29           O  
ATOM   1395  CB  SER B 183     -12.888 -35.420  -2.276  1.00 66.29           C  
ATOM   1396  OG  SER B 183     -13.342 -35.074  -3.574  1.00 66.29           O  
ATOM   1397  N   ASN B 184     -11.989 -32.576  -3.148  1.00 64.22           N  
ATOM   1398  CA  ASN B 184     -11.091 -31.760  -3.957  1.00 64.22           C  
ATOM   1399  C   ASN B 184     -10.405 -30.683  -3.122  1.00 64.22           C  
ATOM   1400  O   ASN B 184      -9.283 -30.275  -3.428  1.00 64.22           O  
ATOM   1401  CB  ASN B 184     -11.851 -31.123  -5.124  1.00 64.22           C  
ATOM   1402  CG  ASN B 184     -12.026 -32.072  -6.293  1.00 64.22           C  
ATOM   1403  ND2 ASN B 184     -12.829 -31.666  -7.270  1.00 64.22           N  
ATOM   1404  OD1 ASN B 184     -11.447 -33.161  -6.318  1.00 64.22           O  
ATOM   1405  N   LEU B 185     -11.053 -30.242  -2.141  1.00 64.39           N  
ATOM   1406  CA  LEU B 185     -10.486 -29.224  -1.264  1.00 64.39           C  
ATOM   1407  C   LEU B 185      -9.342 -29.796  -0.434  1.00 64.39           C  
ATOM   1408  O   LEU B 185      -8.390 -29.084  -0.106  1.00 64.39           O  
ATOM   1409  CB  LEU B 185     -11.564 -28.651  -0.341  1.00 64.39           C  
ATOM   1410  CG  LEU B 185     -11.711 -27.129  -0.332  1.00 64.39           C  
ATOM   1411  CD1 LEU B 185     -13.025 -26.718  -0.986  1.00 64.39           C  
ATOM   1412  CD2 LEU B 185     -11.626 -26.592   1.093  1.00 64.39           C  
ATOM   1413  N   PHE B 186      -9.476 -31.110  -0.244  1.00 66.28           N  
ATOM   1414  CA  PHE B 186      -8.467 -31.723   0.611  1.00 66.28           C  
ATOM   1415  C   PHE B 186      -7.384 -32.395  -0.224  1.00 66.28           C  
ATOM   1416  O   PHE B 186      -6.376 -32.860   0.314  1.00 66.28           O  
ATOM   1417  CB  PHE B 186      -9.109 -32.744   1.556  1.00 66.28           C  
ATOM   1418  CG  PHE B 186      -9.952 -32.125   2.637  1.00 66.28           C  
ATOM   1419  CD1 PHE B 186      -9.367 -31.384   3.656  1.00 66.28           C  
ATOM   1420  CD2 PHE B 186     -11.333 -32.282   2.634  1.00 66.28           C  
ATOM   1421  CE1 PHE B 186     -10.146 -30.809   4.659  1.00 66.28           C  
ATOM   1422  CE2 PHE B 186     -12.117 -31.710   3.632  1.00 66.28           C  
ATOM   1423  CZ  PHE B 186     -11.522 -30.975   4.643  1.00 66.28           C  
ATOM   1424  N   LYS B 187      -7.728 -32.434  -1.460  1.00 71.55           N  
ATOM   1425  CA  LYS B 187      -6.711 -32.966  -2.363  1.00 71.55           C  
ATOM   1426  C   LYS B 187      -5.677 -31.900  -2.714  1.00 71.55           C  
ATOM   1427  O   LYS B 187      -5.951 -30.703  -2.607  1.00 71.55           O  
ATOM   1428  CB  LYS B 187      -7.356 -33.511  -3.637  1.00 71.55           C  
ATOM   1429  CG  LYS B 187      -7.864 -34.940  -3.511  1.00 71.55           C  
ATOM   1430  CD  LYS B 187      -8.434 -35.448  -4.830  1.00 71.55           C  
ATOM   1431  CE  LYS B 187      -8.985 -36.861  -4.693  1.00 71.55           C  
ATOM   1432  NZ  LYS B 187      -9.653 -37.319  -5.948  1.00 71.55           N  
ATOM   1433  N   GLU B 188      -4.528 -32.304  -2.900  1.00 76.49           N  
ATOM   1434  CA  GLU B 188      -3.449 -31.409  -3.305  1.00 76.49           C  
ATOM   1435  C   GLU B 188      -3.794 -30.676  -4.598  1.00 76.49           C  
ATOM   1436  O   GLU B 188      -4.439 -31.241  -5.484  1.00 76.49           O  
ATOM   1437  CB  GLU B 188      -2.141 -32.186  -3.473  1.00 76.49           C  
ATOM   1438  CG  GLU B 188      -1.536 -32.663  -2.160  1.00 76.49           C  
ATOM   1439  CD  GLU B 188      -0.284 -33.506  -2.348  1.00 76.49           C  
ATOM   1440  OE1 GLU B 188       0.333 -33.910  -1.336  1.00 76.49           O  
ATOM   1441  OE2 GLU B 188       0.083 -33.764  -3.516  1.00 76.49           O  
ATOM   1442  N   ASP B 189      -3.506 -29.429  -4.642  1.00 81.45           N  
ATOM   1443  CA  ASP B 189      -3.747 -28.613  -5.828  1.00 81.45           C  
ATOM   1444  C   ASP B 189      -2.710 -28.900  -6.912  1.00 81.45           C  
ATOM   1445  O   ASP B 189      -1.758 -29.648  -6.685  1.00 81.45           O  
ATOM   1446  CB  ASP B 189      -3.734 -27.126  -5.468  1.00 81.45           C  
ATOM   1447  CG  ASP B 189      -2.459 -26.698  -4.763  1.00 81.45           C  
ATOM   1448  OD1 ASP B 189      -1.355 -27.065  -5.221  1.00 81.45           O  
ATOM   1449  OD2 ASP B 189      -2.559 -25.989  -3.737  1.00 81.45           O  
ATOM   1450  N   CYS B 190      -2.944 -28.467  -8.027  1.00 86.89           N  
ATOM   1451  CA  CYS B 190      -2.114 -28.768  -9.189  1.00 86.89           C  
ATOM   1452  C   CYS B 190      -0.723 -28.165  -9.037  1.00 86.89           C  
ATOM   1453  O   CYS B 190       0.262 -28.742  -9.500  1.00 86.89           O  
ATOM   1454  CB  CYS B 190      -2.770 -28.244 -10.466  1.00 86.89           C  
ATOM   1455  SG  CYS B 190      -4.215 -29.196 -10.986  1.00 86.89           S  
ATOM   1456  N   HIS B 191      -0.627 -26.990  -8.401  1.00 87.87           N  
ATOM   1457  CA  HIS B 191       0.678 -26.381  -8.176  1.00 87.87           C  
ATOM   1458  C   HIS B 191       1.549 -27.258  -7.281  1.00 87.87           C  
ATOM   1459  O   HIS B 191       2.733 -27.457  -7.562  1.00 87.87           O  
ATOM   1460  CB  HIS B 191       0.521 -24.992  -7.556  1.00 87.87           C  
ATOM   1461  CG  HIS B 191       0.264 -23.913  -8.558  1.00 87.87           C  
ATOM   1462  CD2 HIS B 191      -0.192 -23.973  -9.832  1.00 87.87           C  
ATOM   1463  ND1 HIS B 191       0.481 -22.578  -8.289  1.00 87.87           N  
ATOM   1464  CE1 HIS B 191       0.170 -21.863  -9.356  1.00 87.87           C  
ATOM   1465  NE2 HIS B 191      -0.241 -22.686 -10.307  1.00 87.87           N  
ATOM   1466  N   GLN B 192       0.982 -27.807  -6.265  1.00 85.64           N  
ATOM   1467  CA  GLN B 192       1.707 -28.700  -5.367  1.00 85.64           C  
ATOM   1468  C   GLN B 192       2.092 -29.997  -6.073  1.00 85.64           C  
ATOM   1469  O   GLN B 192       3.204 -30.500  -5.899  1.00 85.64           O  
ATOM   1470  CB  GLN B 192       0.871 -29.007  -4.123  1.00 85.64           C  
ATOM   1471  CG  GLN B 192       0.862 -27.884  -3.096  1.00 85.64           C  
ATOM   1472  CD  GLN B 192      -0.036 -28.180  -1.910  1.00 85.64           C  
ATOM   1473  NE2 GLN B 192      -0.011 -27.303  -0.913  1.00 85.64           N  
ATOM   1474  OE1 GLN B 192      -0.747 -29.190  -1.890  1.00 85.64           O  
ATOM   1475  N   LYS B 193       1.224 -30.464  -6.841  1.00 87.35           N  
ATOM   1476  CA  LYS B 193       1.485 -31.698  -7.577  1.00 87.35           C  
ATOM   1477  C   LYS B 193       2.601 -31.502  -8.600  1.00 87.35           C  
ATOM   1478  O   LYS B 193       3.421 -32.397  -8.809  1.00 87.35           O  
ATOM   1479  CB  LYS B 193       0.215 -32.187  -8.274  1.00 87.35           C  
ATOM   1480  CG  LYS B 193      -0.825 -32.771  -7.328  1.00 87.35           C  
ATOM   1481  CD  LYS B 193      -0.442 -34.174  -6.876  1.00 87.35           C  
ATOM   1482  CE  LYS B 193      -1.541 -34.811  -6.037  1.00 87.35           C  
ATOM   1483  NZ  LYS B 193      -1.192 -36.206  -5.632  1.00 87.35           N  
ATOM   1484  N   ILE B 194       2.601 -30.337  -9.205  1.00 89.31           N  
ATOM   1485  CA  ILE B 194       3.639 -30.011 -10.177  1.00 89.31           C  
ATOM   1486  C   ILE B 194       4.988 -29.890  -9.470  1.00 89.31           C  
ATOM   1487  O   ILE B 194       5.993 -30.425  -9.943  1.00 89.31           O  
ATOM   1488  CB  ILE B 194       3.312 -28.704 -10.935  1.00 89.31           C  
ATOM   1489  CG1 ILE B 194       2.117 -28.916 -11.872  1.00 89.31           C  
ATOM   1490  CG2 ILE B 194       4.536 -28.210 -11.712  1.00 89.31           C  
ATOM   1491  CD1 ILE B 194       1.579 -27.633 -12.488  1.00 89.31           C  
ATOM   1492  N   ASP B 195       4.966 -29.292  -8.384  1.00 88.49           N  
ATOM   1493  CA  ASP B 195       6.188 -29.184  -7.593  1.00 88.49           C  
ATOM   1494  C   ASP B 195       6.658 -30.557  -7.119  1.00 88.49           C  
ATOM   1495  O   ASP B 195       7.856 -30.850  -7.136  1.00 88.49           O  
ATOM   1496  CB  ASP B 195       5.973 -28.258  -6.395  1.00 88.49           C  
ATOM   1497  CG  ASP B 195       5.969 -26.788  -6.774  1.00 88.49           C  
ATOM   1498  OD1 ASP B 195       6.543 -26.427  -7.824  1.00 88.49           O  
ATOM   1499  OD2 ASP B 195       5.388 -25.982  -6.015  1.00 88.49           O  
ATOM   1500  N   ASP B 196       5.746 -31.358  -6.687  1.00 87.88           N  
ATOM   1501  CA  ASP B 196       6.081 -32.709  -6.246  1.00 87.88           C  
ATOM   1502  C   ASP B 196       6.655 -33.534  -7.394  1.00 87.88           C  
ATOM   1503  O   ASP B 196       7.565 -34.342  -7.192  1.00 87.88           O  
ATOM   1504  CB  ASP B 196       4.851 -33.403  -5.660  1.00 87.88           C  
ATOM   1505  CG  ASP B 196       5.195 -34.660  -4.878  1.00 87.88           C  
ATOM   1506  OD1 ASP B 196       6.289 -34.722  -4.275  1.00 87.88           O  
ATOM   1507  OD2 ASP B 196       4.368 -35.595  -4.868  1.00 87.88           O  
ATOM   1508  N   LEU B 197       6.130 -33.322  -8.507  1.00 86.90           N  
ATOM   1509  CA  LEU B 197       6.605 -34.033  -9.689  1.00 86.90           C  
ATOM   1510  C   LEU B 197       8.060 -33.688  -9.984  1.00 86.90           C  
ATOM   1511  O   LEU B 197       8.855 -34.567 -10.325  1.00 86.90           O  
ATOM   1512  CB  LEU B 197       5.734 -33.697 -10.902  1.00 86.90           C  
ATOM   1513  CG  LEU B 197       5.965 -34.539 -12.157  1.00 86.90           C  
ATOM   1514  CD1 LEU B 197       4.797 -35.495 -12.376  1.00 86.90           C  
ATOM   1515  CD2 LEU B 197       6.162 -33.642 -13.375  1.00 86.90           C  
ATOM   1516  N   PHE B 198       8.492 -32.440  -9.758  1.00 87.26           N  
ATOM   1517  CA  PHE B 198       9.822 -31.973 -10.133  1.00 87.26           C  
ATOM   1518  C   PHE B 198      10.763 -31.998  -8.934  1.00 87.26           C  
ATOM   1519  O   PHE B 198      11.979 -31.869  -9.091  1.00 87.26           O  
ATOM   1520  CB  PHE B 198       9.750 -30.558 -10.715  1.00 87.26           C  
ATOM   1521  CG  PHE B 198       9.254 -30.509 -12.135  1.00 87.26           C  
ATOM   1522  CD1 PHE B 198      10.112 -30.774 -13.195  1.00 87.26           C  
ATOM   1523  CD2 PHE B 198       7.928 -30.200 -12.409  1.00 87.26           C  
ATOM   1524  CE1 PHE B 198       9.655 -30.729 -14.511  1.00 87.26           C  
ATOM   1525  CE2 PHE B 198       7.465 -30.154 -13.721  1.00 87.26           C  
ATOM   1526  CZ  PHE B 198       8.330 -30.418 -14.770  1.00 87.26           C  
ATOM   1527  N   SER B 199      10.236 -32.171  -7.782  1.00 82.82           N  
ATOM   1528  CA  SER B 199      11.098 -32.237  -6.607  1.00 82.82           C  
ATOM   1529  C   SER B 199      11.134 -33.647  -6.026  1.00 82.82           C  
ATOM   1530  O   SER B 199      12.209 -34.223  -5.847  1.00 82.82           O  
ATOM   1531  CB  SER B 199      10.625 -31.249  -5.540  1.00 82.82           C  
ATOM   1532  OG  SER B 199      10.685 -29.919  -6.024  1.00 82.82           O  
ATOM   1533  N   GLY B 200      10.017 -34.280  -5.744  1.00 80.03           N  
ATOM   1534  CA  GLY B 200       9.940 -35.584  -5.104  1.00 80.03           C  
ATOM   1535  C   GLY B 200       9.860 -36.730  -6.094  1.00 80.03           C  
ATOM   1536  O   GLY B 200      10.319 -37.838  -5.808  1.00 80.03           O  
ATOM   1537  N   LYS B 201       9.314 -36.515  -7.216  1.00 83.45           N  
ATOM   1538  CA  LYS B 201       9.098 -37.574  -8.198  1.00 83.45           C  
ATOM   1539  C   LYS B 201       9.951 -37.350  -9.444  1.00 83.45           C  
ATOM   1540  O   LYS B 201       9.579 -37.772 -10.541  1.00 83.45           O  
ATOM   1541  CB  LYS B 201       7.620 -37.657  -8.583  1.00 83.45           C  
ATOM   1542  CG  LYS B 201       6.706 -38.072  -7.439  1.00 83.45           C  
ATOM   1543  CD  LYS B 201       5.270 -38.258  -7.911  1.00 83.45           C  
ATOM   1544  CE  LYS B 201       4.351 -38.661  -6.765  1.00 83.45           C  
ATOM   1545  NZ  LYS B 201       2.950 -38.884  -7.230  1.00 83.45           N  
ATOM   1546  N   LEU B 202      11.049 -36.672  -9.288  1.00 84.99           N  
ATOM   1547  CA  LEU B 202      11.974 -36.393 -10.381  1.00 84.99           C  
ATOM   1548  C   LEU B 202      12.529 -37.687 -10.966  1.00 84.99           C  
ATOM   1549  O   LEU B 202      12.913 -37.728 -12.138  1.00 84.99           O  
ATOM   1550  CB  LEU B 202      13.122 -35.503  -9.897  1.00 84.99           C  
ATOM   1551  CG  LEU B 202      13.893 -34.744 -10.977  1.00 84.99           C  
ATOM   1552  CD1 LEU B 202      13.180 -33.440 -11.321  1.00 84.99           C  
ATOM   1553  CD2 LEU B 202      15.323 -34.474 -10.524  1.00 84.99           C  
ATOM   1554  N   TYR B 203      12.544 -38.741 -10.173  1.00 85.34           N  
ATOM   1555  CA  TYR B 203      13.048 -40.033 -10.625  1.00 85.34           C  
ATOM   1556  C   TYR B 203      12.183 -40.593 -11.748  1.00 85.34           C  
ATOM   1557  O   TYR B 203      12.688 -41.262 -12.654  1.00 85.34           O  
ATOM   1558  CB  TYR B 203      13.100 -41.028  -9.462  1.00 85.34           C  
ATOM   1559  CG  TYR B 203      11.742 -41.516  -9.019  1.00 85.34           C  
ATOM   1560  CD1 TYR B 203      11.054 -40.881  -7.988  1.00 85.34           C  
ATOM   1561  CD2 TYR B 203      11.146 -42.614  -9.630  1.00 85.34           C  
ATOM   1562  CE1 TYR B 203       9.803 -41.329  -7.576  1.00 85.34           C  
ATOM   1563  CE2 TYR B 203       9.896 -43.071  -9.227  1.00 85.34           C  
ATOM   1564  CZ  TYR B 203       9.233 -42.423  -8.200  1.00 85.34           C  
ATOM   1565  OH  TYR B 203       7.995 -42.871  -7.797  1.00 85.34           O  
ATOM   1566  N   LEU B 204      10.967 -40.269 -11.751  1.00 86.60           N  
ATOM   1567  CA  LEU B 204      10.079 -40.726 -12.814  1.00 86.60           C  
ATOM   1568  C   LEU B 204      10.459 -40.093 -14.148  1.00 86.60           C  
ATOM   1569  O   LEU B 204      10.498 -40.775 -15.174  1.00 86.60           O  
ATOM   1570  CB  LEU B 204       8.622 -40.397 -12.475  1.00 86.60           C  
ATOM   1571  CG  LEU B 204       8.009 -41.166 -11.305  1.00 86.60           C  
ATOM   1572  CD1 LEU B 204       6.643 -40.588 -10.949  1.00 86.60           C  
ATOM   1573  CD2 LEU B 204       7.896 -42.649 -11.640  1.00 86.60           C  
ATOM   1574  N   ILE B 205      10.788 -38.832 -14.098  1.00 85.80           N  
ATOM   1575  CA  ILE B 205      11.224 -38.123 -15.296  1.00 85.80           C  
ATOM   1576  C   ILE B 205      12.594 -38.639 -15.732  1.00 85.80           C  
ATOM   1577  O   ILE B 205      12.848 -38.811 -16.926  1.00 85.80           O  
ATOM   1578  CB  ILE B 205      11.277 -36.597 -15.061  1.00 85.80           C  
ATOM   1579  CG1 ILE B 205       9.882 -36.060 -14.718  1.00 85.80           C  
ATOM   1580  CG2 ILE B 205      11.852 -35.882 -16.288  1.00 85.80           C  
ATOM   1581  CD1 ILE B 205       9.866 -34.593 -14.310  1.00 85.80           C  
ATOM   1582  N   GLY B 206      13.409 -38.914 -14.732  1.00 86.63           N  
ATOM   1583  CA  GLY B 206      14.706 -39.502 -15.028  1.00 86.63           C  
ATOM   1584  C   GLY B 206      14.609 -40.870 -15.672  1.00 86.63           C  
ATOM   1585  O   GLY B 206      15.309 -41.155 -16.646  1.00 86.63           O  
ATOM   1586  N   ILE B 207      13.691 -41.680 -15.200  1.00 89.31           N  
ATOM   1587  CA  ILE B 207      13.486 -43.012 -15.759  1.00 89.31           C  
ATOM   1588  C   ILE B 207      12.986 -42.897 -17.197  1.00 89.31           C  
ATOM   1589  O   ILE B 207      13.485 -43.583 -18.091  1.00 89.31           O  
ATOM   1590  CB  ILE B 207      12.491 -43.834 -14.910  1.00 89.31           C  
ATOM   1591  CG1 ILE B 207      13.128 -44.228 -13.573  1.00 89.31           C  
ATOM   1592  CG2 ILE B 207      12.019 -45.072 -15.678  1.00 89.31           C  
ATOM   1593  CD1 ILE B 207      12.163 -44.887 -12.597  1.00 89.31           C  
ATOM   1594  N   ALA B 208      12.092 -42.027 -17.430  1.00 88.06           N  
ATOM   1595  CA  ALA B 208      11.568 -41.823 -18.779  1.00 88.06           C  
ATOM   1596  C   ALA B 208      12.661 -41.329 -19.723  1.00 88.06           C  
ATOM   1597  O   ALA B 208      12.761 -41.791 -20.862  1.00 88.06           O  
ATOM   1598  CB  ALA B 208      10.404 -40.837 -18.755  1.00 88.06           C  
ATOM   1599  N   ALA B 209      13.469 -40.435 -19.249  1.00 88.07           N  
ATOM   1600  CA  ALA B 209      14.567 -39.902 -20.051  1.00 88.07           C  
ATOM   1601  C   ALA B 209      15.577 -40.993 -20.391  1.00 88.07           C  
ATOM   1602  O   ALA B 209      16.063 -41.068 -21.522  1.00 88.07           O  
ATOM   1603  CB  ALA B 209      15.254 -38.754 -19.316  1.00 88.07           C  
ATOM   1604  N   ILE B 210      15.888 -41.833 -19.490  1.00 89.62           N  
ATOM   1605  CA  ILE B 210      16.838 -42.921 -19.693  1.00 89.62           C  
ATOM   1606  C   ILE B 210      16.261 -43.934 -20.679  1.00 89.62           C  
ATOM   1607  O   ILE B 210      16.971 -44.426 -21.560  1.00 89.62           O  
ATOM   1608  CB  ILE B 210      17.196 -43.615 -18.360  1.00 89.62           C  
ATOM   1609  CG1 ILE B 210      18.073 -42.698 -17.499  1.00 89.62           C  
ATOM   1610  CG2 ILE B 210      17.893 -44.955 -18.618  1.00 89.62           C  
ATOM   1611  CD1 ILE B 210      18.325 -43.224 -16.093  1.00 89.62           C  
ATOM   1612  N   VAL B 211      14.972 -44.247 -20.582  1.00 90.18           N  
ATOM   1613  CA  VAL B 211      14.317 -45.171 -21.502  1.00 90.18           C  
ATOM   1614  C   VAL B 211      14.406 -44.631 -22.928  1.00 90.18           C  
ATOM   1615  O   VAL B 211      14.787 -45.356 -23.850  1.00 90.18           O  
ATOM   1616  CB  VAL B 211      12.840 -45.407 -21.113  1.00 90.18           C  
ATOM   1617  CG1 VAL B 211      12.086 -46.095 -22.250  1.00 90.18           C  
ATOM   1618  CG2 VAL B 211      12.752 -46.234 -19.832  1.00 90.18           C  
ATOM   1619  N   VAL B 212      14.157 -43.385 -23.075  1.00 86.75           N  
ATOM   1620  CA  VAL B 212      14.232 -42.756 -24.390  1.00 86.75           C  
ATOM   1621  C   VAL B 212      15.674 -42.788 -24.896  1.00 86.75           C  
ATOM   1622  O   VAL B 212      15.919 -43.060 -26.073  1.00 86.75           O  
ATOM   1623  CB  VAL B 212      13.710 -41.303 -24.356  1.00 86.75           C  
ATOM   1624  CG1 VAL B 212      14.034 -40.582 -25.663  1.00 86.75           C  
ATOM   1625  CG2 VAL B 212      12.206 -41.283 -24.089  1.00 86.75           C  
ATOM   1626  N   ALA B 213      16.600 -42.612 -24.003  1.00 89.10           N  
ATOM   1627  CA  ALA B 213      18.014 -42.641 -24.368  1.00 89.10           C  
ATOM   1628  C   ALA B 213      18.438 -44.039 -24.807  1.00 89.10           C  
ATOM   1629  O   ALA B 213      19.160 -44.194 -25.795  1.00 89.10           O  
ATOM   1630  CB  ALA B 213      18.875 -42.168 -23.200  1.00 89.10           C  
ATOM   1631  N   VAL B 214      17.992 -45.034 -24.173  1.00 90.09           N  
ATOM   1632  CA  VAL B 214      18.332 -46.417 -24.488  1.00 90.09           C  
ATOM   1633  C   VAL B 214      17.742 -46.798 -25.844  1.00 90.09           C  
ATOM   1634  O   VAL B 214      18.412 -47.431 -26.663  1.00 90.09           O  
ATOM   1635  CB  VAL B 214      17.830 -47.388 -23.396  1.00 90.09           C  
ATOM   1636  CG1 VAL B 214      17.938 -48.836 -23.871  1.00 90.09           C  
ATOM   1637  CG2 VAL B 214      18.614 -47.187 -22.101  1.00 90.09           C  
ATOM   1638  N   ILE B 215      16.539 -46.398 -26.117  1.00 84.77           N  
ATOM   1639  CA  ILE B 215      15.896 -46.672 -27.398  1.00 84.77           C  
ATOM   1640  C   ILE B 215      16.668 -45.982 -28.520  1.00 84.77           C  
ATOM   1641  O   ILE B 215      16.867 -46.560 -29.592  1.00 84.77           O  
ATOM   1642  CB  ILE B 215      14.421 -46.212 -27.399  1.00 84.77           C  
ATOM   1643  CG1 ILE B 215      13.594 -47.066 -26.431  1.00 84.77           C  
ATOM   1644  CG2 ILE B 215      13.839 -46.269 -28.814  1.00 84.77           C  
ATOM   1645  CD1 ILE B 215      12.194 -46.528 -26.172  1.00 84.77           C  
ATOM   1646  N   MET B 216      17.159 -44.834 -28.232  1.00 85.89           N  
ATOM   1647  CA  MET B 216      17.921 -44.087 -29.228  1.00 85.89           C  
ATOM   1648  C   MET B 216      19.248 -44.777 -29.528  1.00 85.89           C  
ATOM   1649  O   MET B 216      19.660 -44.861 -30.686  1.00 85.89           O  
ATOM   1650  CB  MET B 216      18.172 -42.655 -28.751  1.00 85.89           C  
ATOM   1651  CG  MET B 216      17.013 -41.709 -29.018  1.00 85.89           C  
ATOM   1652  SD  MET B 216      17.399 -39.976 -28.551  1.00 85.89           S  
ATOM   1653  CE  MET B 216      15.739 -39.248 -28.626  1.00 85.89           C  
ATOM   1654  N   ILE B 217      19.897 -45.246 -28.565  1.00 87.41           N  
ATOM   1655  CA  ILE B 217      21.164 -45.948 -28.732  1.00 87.41           C  
ATOM   1656  C   ILE B 217      20.938 -47.245 -29.506  1.00 87.41           C  
ATOM   1657  O   ILE B 217      21.708 -47.578 -30.410  1.00 87.41           O  
ATOM   1658  CB  ILE B 217      21.830 -46.246 -27.369  1.00 87.41           C  
ATOM   1659  CG1 ILE B 217      22.265 -44.942 -26.692  1.00 87.41           C  
ATOM   1660  CG2 ILE B 217      23.017 -47.196 -27.544  1.00 87.41           C  
ATOM   1661  CD1 ILE B 217      22.742 -45.119 -25.257  1.00 87.41           C  
ATOM   1662  N   PHE B 218      19.948 -47.931 -29.162  1.00 85.75           N  
ATOM   1663  CA  PHE B 218      19.607 -49.165 -29.862  1.00 85.75           C  
ATOM   1664  C   PHE B 218      19.362 -48.897 -31.342  1.00 85.75           C  
ATOM   1665  O   PHE B 218      19.847 -49.637 -32.200  1.00 85.75           O  
ATOM   1666  CB  PHE B 218      18.371 -49.815 -29.233  1.00 85.75           C  
ATOM   1667  CG  PHE B 218      18.247 -51.287 -29.524  1.00 85.75           C  
ATOM   1668  CD1 PHE B 218      17.398 -51.743 -30.525  1.00 85.75           C  
ATOM   1669  CD2 PHE B 218      18.980 -52.215 -28.794  1.00 85.75           C  
ATOM   1670  CE1 PHE B 218      17.281 -53.105 -30.796  1.00 85.75           C  
ATOM   1671  CE2 PHE B 218      18.868 -53.577 -29.059  1.00 85.75           C  
ATOM   1672  CZ  PHE B 218      18.017 -54.020 -30.059  1.00 85.75           C  
ATOM   1673  N   GLU B 219      18.637 -47.846 -31.623  1.00 82.88           N  
ATOM   1674  CA  GLU B 219      18.369 -47.481 -33.011  1.00 82.88           C  
ATOM   1675  C   GLU B 219      19.653 -47.086 -33.736  1.00 82.88           C  
ATOM   1676  O   GLU B 219      19.815 -47.372 -34.923  1.00 82.88           O  
ATOM   1677  CB  GLU B 219      17.353 -46.338 -33.080  1.00 82.88           C  
ATOM   1678  CG  GLU B 219      15.921 -46.771 -32.800  1.00 82.88           C  
ATOM   1679  CD  GLU B 219      14.913 -45.642 -32.950  1.00 82.88           C  
ATOM   1680  OE1 GLU B 219      13.699 -45.924 -33.065  1.00 82.88           O  
ATOM   1681  OE2 GLU B 219      15.342 -44.466 -32.954  1.00 82.88           O  
ATOM   1682  N   MET B 220      20.535 -46.435 -33.031  1.00 83.85           N  
ATOM   1683  CA  MET B 220      21.823 -46.055 -33.608  1.00 83.85           C  
ATOM   1684  C   MET B 220      22.645 -47.290 -33.962  1.00 83.85           C  
ATOM   1685  O   MET B 220      23.219 -47.368 -35.050  1.00 83.85           O  
ATOM   1686  CB  MET B 220      22.605 -45.166 -32.641  1.00 83.85           C  
ATOM   1687  CG  MET B 220      22.117 -43.727 -32.600  1.00 83.85           C  
ATOM   1688  SD  MET B 220      23.179 -42.653 -31.558  1.00 83.85           S  
ATOM   1689  CE  MET B 220      22.543 -43.075 -29.911  1.00 83.85           C  
ATOM   1690  N   ILE B 221      22.604 -48.278 -33.152  1.00 83.65           N  
ATOM   1691  CA  ILE B 221      23.361 -49.506 -33.370  1.00 83.65           C  
ATOM   1692  C   ILE B 221      22.766 -50.275 -34.547  1.00 83.65           C  
ATOM   1693  O   ILE B 221      23.493 -50.703 -35.448  1.00 83.65           O  
ATOM   1694  CB  ILE B 221      23.377 -50.391 -32.104  1.00 83.65           C  
ATOM   1695  CG1 ILE B 221      24.172 -49.709 -30.985  1.00 83.65           C  
ATOM   1696  CG2 ILE B 221      23.954 -51.775 -32.420  1.00 83.65           C  
ATOM   1697  CD1 ILE B 221      24.085 -50.420 -29.641  1.00 83.65           C  
ATOM   1698  N   LEU B 222      21.490 -50.381 -34.560  1.00 81.41           N  
ATOM   1699  CA  LEU B 222      20.826 -51.120 -35.629  1.00 81.41           C  
ATOM   1700  C   LEU B 222      21.026 -50.429 -36.974  1.00 81.41           C  
ATOM   1701  O   LEU B 222      21.200 -51.093 -37.997  1.00 81.41           O  
ATOM   1702  CB  LEU B 222      19.331 -51.263 -35.333  1.00 81.41           C  
ATOM   1703  CG  LEU B 222      18.954 -52.206 -34.189  1.00 81.41           C  
ATOM   1704  CD1 LEU B 222      17.443 -52.205 -33.977  1.00 81.41           C  
ATOM   1705  CD2 LEU B 222      19.459 -53.617 -34.470  1.00 81.41           C  
ATOM   1706  N   SER B 223      20.971 -49.117 -36.969  1.00 78.88           N  
ATOM   1707  CA  SER B 223      21.182 -48.363 -38.200  1.00 78.88           C  
ATOM   1708  C   SER B 223      22.608 -48.530 -38.714  1.00 78.88           C  
ATOM   1709  O   SER B 223      22.828 -48.663 -39.920  1.00 78.88           O  
ATOM   1710  CB  SER B 223      20.882 -46.880 -37.979  1.00 78.88           C  
ATOM   1711  OG  SER B 223      19.508 -46.682 -37.693  1.00 78.88           O  
ATOM   1712  N   MET B 224      23.538 -48.622 -37.894  1.00 78.07           N  
ATOM   1713  CA  MET B 224      24.932 -48.805 -38.286  1.00 78.07           C  
ATOM   1714  C   MET B 224      25.175 -50.224 -38.790  1.00 78.07           C  
ATOM   1715  O   MET B 224      25.899 -50.426 -39.766  1.00 78.07           O  
ATOM   1716  CB  MET B 224      25.867 -48.499 -37.114  1.00 78.07           C  
ATOM   1717  CG  MET B 224      26.818 -47.343 -37.374  1.00 78.07           C  
ATOM   1718  SD  MET B 224      28.501 -47.656 -36.713  1.00 78.07           S  
ATOM   1719  CE  MET B 224      29.405 -46.281 -37.478  1.00 78.07           C  
ATOM   1720  N   VAL B 225      24.595 -51.210 -38.197  1.00 79.49           N  
ATOM   1721  CA  VAL B 225      24.743 -52.598 -38.620  1.00 79.49           C  
ATOM   1722  C   VAL B 225      24.117 -52.789 -39.999  1.00 79.49           C  
ATOM   1723  O   VAL B 225      24.678 -53.480 -40.852  1.00 79.49           O  
ATOM   1724  CB  VAL B 225      24.103 -53.572 -37.605  1.00 79.49           C  
ATOM   1725  CG1 VAL B 225      24.057 -54.990 -38.173  1.00 79.49           C  
ATOM   1726  CG2 VAL B 225      24.870 -53.547 -36.284  1.00 79.49           C  
ATOM   1727  N   LEU B 226      23.040 -52.160 -40.162  1.00 75.37           N  
ATOM   1728  CA  LEU B 226      22.369 -52.249 -41.454  1.00 75.37           C  
ATOM   1729  C   LEU B 226      23.170 -51.530 -42.534  1.00 75.37           C  
ATOM   1730  O   LEU B 226      23.281 -52.019 -43.660  1.00 75.37           O  
ATOM   1731  CB  LEU B 226      20.959 -51.658 -41.368  1.00 75.37           C  
ATOM   1732  CG  LEU B 226      20.063 -51.861 -42.591  1.00 75.37           C  
ATOM   1733  CD1 LEU B 226      19.639 -53.322 -42.701  1.00 75.37           C  
ATOM   1734  CD2 LEU B 226      18.843 -50.949 -42.517  1.00 75.37           C  
ATOM   1735  N   CYS B 227      23.690 -50.413 -42.179  1.00 73.53           N  
ATOM   1736  CA  CYS B 227      24.509 -49.658 -43.120  1.00 73.53           C  
ATOM   1737  C   CYS B 227      25.744 -50.452 -43.528  1.00 73.53           C  
ATOM   1738  O   CYS B 227      26.078 -50.526 -44.712  1.00 73.53           O  
ATOM   1739  CB  CYS B 227      24.930 -48.320 -42.511  1.00 73.53           C  
ATOM   1740  SG  CYS B 227      25.498 -47.114 -43.729  1.00 73.53           S  
ATOM   1741  N   CYS B 228      26.389 -51.121 -42.664  1.00 73.21           N  
ATOM   1742  CA  CYS B 228      27.577 -51.924 -42.931  1.00 73.21           C  
ATOM   1743  C   CYS B 228      27.219 -53.192 -43.696  1.00 73.21           C  
ATOM   1744  O   CYS B 228      27.976 -53.636 -44.561  1.00 73.21           O  
ATOM   1745  CB  CYS B 228      28.284 -52.287 -41.626  1.00 73.21           C  
ATOM   1746  SG  CYS B 228      29.071 -50.882 -40.809  1.00 73.21           S  
ATOM   1747  N   GLY B 229      26.098 -53.727 -43.354  1.00 72.64           N  
ATOM   1748  CA  GLY B 229      25.645 -54.905 -44.076  1.00 72.64           C  
ATOM   1749  C   GLY B 229      25.359 -54.633 -45.541  1.00 72.64           C  
ATOM   1750  O   GLY B 229      25.678 -55.453 -46.405  1.00 72.64           O  
ATOM   1751  N   ILE B 230      24.787 -53.532 -45.841  1.00 71.78           N  
ATOM   1752  CA  ILE B 230      24.490 -53.148 -47.216  1.00 71.78           C  
ATOM   1753  C   ILE B 230      25.790 -52.843 -47.958  1.00 71.78           C  
ATOM   1754  O   ILE B 230      25.947 -53.213 -49.125  1.00 71.78           O  
ATOM   1755  CB  ILE B 230      23.544 -51.928 -47.271  1.00 71.78           C  
ATOM   1756  CG1 ILE B 230      22.183 -52.280 -46.659  1.00 71.78           C  
ATOM   1757  CG2 ILE B 230      23.385 -51.431 -48.711  1.00 71.78           C  
ATOM   1758  CD1 ILE B 230      21.282 -51.077 -46.419  1.00 71.78           C  
ATOM   1759  N   ARG B 231      26.696 -52.198 -47.343  1.00 69.60           N  
ATOM   1760  CA  ARG B 231      27.978 -51.872 -47.960  1.00 69.60           C  
ATOM   1761  C   ARG B 231      28.759 -53.137 -48.303  1.00 69.60           C  
ATOM   1762  O   ARG B 231      29.374 -53.223 -49.367  1.00 69.60           O  
ATOM   1763  CB  ARG B 231      28.809 -50.980 -47.035  1.00 69.60           C  
ATOM   1764  CG  ARG B 231      30.021 -50.356 -47.706  1.00 69.60           C  
ATOM   1765  CD  ARG B 231      30.778 -49.435 -46.760  1.00 69.60           C  
ATOM   1766  NE  ARG B 231      32.223 -49.613 -46.874  1.00 69.60           N  
ATOM   1767  CZ  ARG B 231      33.127 -48.963 -46.148  1.00 69.60           C  
ATOM   1768  NH1 ARG B 231      32.751 -48.072 -45.237  1.00 69.60           N  
ATOM   1769  NH2 ARG B 231      34.417 -49.203 -46.333  1.00 69.60           N  
ATOM   1770  N   ASN B 232      28.712 -54.075 -47.383  1.00 67.21           N  
ATOM   1771  CA  ASN B 232      29.445 -55.318 -47.603  1.00 67.21           C  
ATOM   1772  C   ASN B 232      28.788 -56.172 -48.683  1.00 67.21           C  
ATOM   1773  O   ASN B 232      29.464 -56.939 -49.371  1.00 67.21           O  
ATOM   1774  CB  ASN B 232      29.563 -56.110 -46.299  1.00 67.21           C  
ATOM   1775  CG  ASN B 232      30.973 -56.600 -46.039  1.00 67.21           C  
ATOM   1776  ND2 ASN B 232      31.153 -57.346 -44.955  1.00 67.21           N  
ATOM   1777  OD1 ASN B 232      31.896 -56.311 -46.806  1.00 67.21           O  
ATOM   1778  N   SER B 233      27.500 -56.058 -48.737  1.00 63.08           N  
ATOM   1779  CA  SER B 233      26.815 -56.833 -49.765  1.00 63.08           C  
ATOM   1780  C   SER B 233      27.020 -56.222 -51.148  1.00 63.08           C  
ATOM   1781  O   SER B 233      26.866 -56.903 -52.163  1.00 63.08           O  
ATOM   1782  CB  SER B 233      25.321 -56.931 -49.458  1.00 63.08           C  
ATOM   1783  OG  SER B 233      24.710 -55.653 -49.524  1.00 63.08           O  
ATOM   1784  N   SER B 234      27.170 -54.924 -51.220  1.00 57.69           N  
ATOM   1785  CA  SER B 234      27.392 -54.298 -52.520  1.00 57.69           C  
ATOM   1786  C   SER B 234      28.799 -54.577 -53.035  1.00 57.69           C  
ATOM   1787  O   SER B 234      29.092 -54.347 -54.210  1.00 57.69           O  
ATOM   1788  CB  SER B 234      27.162 -52.788 -52.433  1.00 57.69           C  
ATOM   1789  OG  SER B 234      28.110 -52.184 -51.570  1.00 57.69           O  
ATOM   1790  N   VAL B 235      29.736 -54.774 -52.238  1.00 52.32           N  
ATOM   1791  CA  VAL B 235      31.089 -55.042 -52.711  1.00 52.32           C  
ATOM   1792  C   VAL B 235      31.177 -56.471 -53.243  1.00 52.32           C  
ATOM   1793  O   VAL B 235      31.961 -56.755 -54.152  1.00 52.32           O  
ATOM   1794  CB  VAL B 235      32.135 -54.823 -51.596  1.00 52.32           C  
ATOM   1795  CG1 VAL B 235      33.539 -55.161 -52.097  1.00 52.32           C  
ATOM   1796  CG2 VAL B 235      32.078 -53.384 -51.087  1.00 52.32           C  
ATOM   1797  N   TYR B 236      30.402 -57.414 -52.726  1.00 38.82           N  
ATOM   1798  CA  TYR B 236      30.495 -58.704 -53.400  1.00 38.82           C  
ATOM   1799  C   TYR B 236      29.485 -58.800 -54.537  1.00 38.82           C  
ATOM   1800  O   TYR B 236      28.386 -58.248 -54.447  1.00 38.82           O  
ATOM   1801  CB  TYR B 236      30.272 -59.847 -52.406  1.00 38.82           C  
ATOM   1802  CG  TYR B 236      31.434 -60.073 -51.469  1.00 38.82           C  
ATOM   1803  CD1 TYR B 236      32.554 -60.795 -51.878  1.00 38.82           C  
ATOM   1804  CD2 TYR B 236      31.416 -59.566 -50.174  1.00 38.82           C  
ATOM   1805  CE1 TYR B 236      33.626 -61.008 -51.018  1.00 38.82           C  
ATOM   1806  CE2 TYR B 236      32.483 -59.771 -49.306  1.00 38.82           C  
ATOM   1807  CZ  TYR B 236      33.582 -60.492 -49.737  1.00 38.82           C  
ATOM   1808  OH  TYR B 236      34.641 -60.699 -48.880  1.00 38.82           O  
TER   
ATOM   1809  N   CYS C   1      -1.500 -10.367   2.100  1.00 91.24           N  
ATOM   1810  CA  CYS C   1      -0.979  -9.402   3.061  1.00 91.24           C  
ATOM   1811  C   CYS C   1      -1.876  -9.316   4.290  1.00 91.24           C  
ATOM   1812  O   CYS C   1      -1.466  -8.797   5.329  1.00 91.24           O  
ATOM   1813  CB  CYS C   1      -0.845  -8.023   2.418  1.00 91.24           C  
ATOM   1814  SG  CYS C   1       0.780  -7.710   1.695  1.00 91.24           S  
ATOM   1815  N   VAL C   2      -3.066  -9.814   4.229  1.00 93.96           N  
ATOM   1816  CA  VAL C   2      -4.065  -9.628   5.276  1.00 93.96           C  
ATOM   1817  C   VAL C   2      -3.667 -10.423   6.517  1.00 93.96           C  
ATOM   1818  O   VAL C   2      -4.066 -10.084   7.634  1.00 93.96           O  
ATOM   1819  CB  VAL C   2      -5.473 -10.053   4.800  1.00 93.96           C  
ATOM   1820  CG1 VAL C   2      -6.029  -9.048   3.793  1.00 93.96           C  
ATOM   1821  CG2 VAL C   2      -5.429 -11.454   4.193  1.00 93.96           C  
ATOM   1822  N   ILE C   3      -2.884 -11.416   6.326  1.00 93.82           N  
ATOM   1823  CA  ILE C   3      -2.436 -12.262   7.426  1.00 93.82           C  
ATOM   1824  C   ILE C   3      -1.508 -11.468   8.343  1.00 93.82           C  
ATOM   1825  O   ILE C   3      -1.225 -11.890   9.467  1.00 93.82           O  
ATOM   1826  CB  ILE C   3      -1.721 -13.530   6.910  1.00 93.82           C  
ATOM   1827  CG1 ILE C   3      -1.689 -14.608   7.999  1.00 93.82           C  
ATOM   1828  CG2 ILE C   3      -0.305 -13.194   6.431  1.00 93.82           C  
ATOM   1829  CD1 ILE C   3      -3.034 -15.280   8.244  1.00 93.82           C  
ATOM   1830  N   CYS C   4      -0.984 -10.396   7.894  1.00 94.75           N  
ATOM   1831  CA  CYS C   4      -0.109  -9.532   8.680  1.00 94.75           C  
ATOM   1832  C   CYS C   4      -0.903  -8.762   9.728  1.00 94.75           C  
ATOM   1833  O   CYS C   4      -0.321  -8.135  10.616  1.00 94.75           O  
ATOM   1834  CB  CYS C   4       0.636  -8.554   7.771  1.00 94.75           C  
ATOM   1835  SG  CYS C   4       1.729  -9.358   6.579  1.00 94.75           S  
ATOM   1836  N   ASP C   5      -2.133  -8.681   9.635  1.00 94.83           N  
ATOM   1837  CA  ASP C   5      -3.016  -8.088  10.635  1.00 94.83           C  
ATOM   1838  C   ASP C   5      -3.292  -9.067  11.774  1.00 94.83           C  
ATOM   1839  O   ASP C   5      -3.861 -10.138  11.554  1.00 94.83           O  
ATOM   1840  CB  ASP C   5      -4.332  -7.643   9.993  1.00 94.83           C  
ATOM   1841  CG  ASP C   5      -5.176  -6.777  10.911  1.00 94.83           C  
ATOM   1842  OD1 ASP C   5      -5.110  -6.953  12.147  1.00 94.83           O  
ATOM   1843  OD2 ASP C   5      -5.917  -5.913  10.395  1.00 94.83           O  
ATOM   1844  N   PRO C   6      -2.972  -8.728  12.980  1.00 94.43           N  
ATOM   1845  CA  PRO C   6      -3.202  -9.609  14.128  1.00 94.43           C  
ATOM   1846  C   PRO C   6      -4.669 -10.001  14.285  1.00 94.43           C  
ATOM   1847  O   PRO C   6      -4.972 -11.098  14.760  1.00 94.43           O  
ATOM   1848  CB  PRO C   6      -2.730  -8.769  15.317  1.00 94.43           C  
ATOM   1849  CG  PRO C   6      -1.782  -7.775  14.730  1.00 94.43           C  
ATOM   1850  CD  PRO C   6      -2.214  -7.476  13.322  1.00 94.43           C  
ATOM   1851  N   SER C   7      -5.547  -9.148  13.950  1.00 95.12           N  
ATOM   1852  CA  SER C   7      -6.973  -9.438  14.056  1.00 95.12           C  
ATOM   1853  C   SER C   7      -7.368 -10.610  13.164  1.00 95.12           C  
ATOM   1854  O   SER C   7      -8.232 -11.410  13.528  1.00 95.12           O  
ATOM   1855  CB  SER C   7      -7.800  -8.205  13.689  1.00 95.12           C  
ATOM   1856  OG  SER C   7      -7.486  -7.117  14.540  1.00 95.12           O  
ATOM   1857  N   VAL C   8      -6.796 -10.706  12.032  1.00 96.12           N  
ATOM   1858  CA  VAL C   8      -7.064 -11.801  11.105  1.00 96.12           C  
ATOM   1859  C   VAL C   8      -6.531 -13.109  11.683  1.00 96.12           C  
ATOM   1860  O   VAL C   8      -7.212 -14.136  11.641  1.00 96.12           O  
ATOM   1861  CB  VAL C   8      -6.438 -11.536   9.717  1.00 96.12           C  
ATOM   1862  CG1 VAL C   8      -6.550 -12.773   8.829  1.00 96.12           C  
ATOM   1863  CG2 VAL C   8      -7.105 -10.334   9.051  1.00 96.12           C  
ATOM   1864  N   VAL C   9      -5.375 -13.067  12.271  1.00 95.32           N  
ATOM   1865  CA  VAL C   9      -4.767 -14.241  12.890  1.00 95.32           C  
ATOM   1866  C   VAL C   9      -5.636 -14.721  14.050  1.00 95.32           C  
ATOM   1867  O   VAL C   9      -5.879 -15.921  14.197  1.00 95.32           O  
ATOM   1868  CB  VAL C   9      -3.334 -13.945  13.383  1.00 95.32           C  
ATOM   1869  CG1 VAL C   9      -2.749 -15.159  14.103  1.00 95.32           C  
ATOM   1870  CG2 VAL C   9      -2.442 -13.533  12.213  1.00 95.32           C  
ATOM   1871  N   LEU C  10      -6.085 -13.789  14.798  1.00 94.70           N  
ATOM   1872  CA  LEU C  10      -6.953 -14.110  15.925  1.00 94.70           C  
ATOM   1873  C   LEU C  10      -8.267 -14.719  15.445  1.00 94.70           C  
ATOM   1874  O   LEU C  10      -8.775 -15.665  16.050  1.00 94.70           O  
ATOM   1875  CB  LEU C  10      -7.234 -12.857  16.759  1.00 94.70           C  
ATOM   1876  CG  LEU C  10      -6.095 -12.373  17.660  1.00 94.70           C  
ATOM   1877  CD1 LEU C  10      -6.436 -11.013  18.260  1.00 94.70           C  
ATOM   1878  CD2 LEU C  10      -5.813 -13.392  18.758  1.00 94.70           C  
ATOM   1879  N   ALA C  11      -8.826 -14.171  14.409  1.00 95.00           N  
ATOM   1880  CA  ALA C  11     -10.074 -14.684  13.851  1.00 95.00           C  
ATOM   1881  C   ALA C  11      -9.898 -16.109  13.333  1.00 95.00           C  
ATOM   1882  O   ALA C  11     -10.797 -16.942  13.471  1.00 95.00           O  
ATOM   1883  CB  ALA C  11     -10.573 -13.773  12.733  1.00 95.00           C  
ATOM   1884  N   LEU C  12      -8.770 -16.404  12.732  1.00 95.31           N  
ATOM   1885  CA  LEU C  12      -8.482 -17.744  12.232  1.00 95.31           C  
ATOM   1886  C   LEU C  12      -8.322 -18.731  13.384  1.00 95.31           C  
ATOM   1887  O   LEU C  12      -8.776 -19.874  13.296  1.00 95.31           O  
ATOM   1888  CB  LEU C  12      -7.215 -17.735  11.372  1.00 95.31           C  
ATOM   1889  CG  LEU C  12      -7.303 -16.979  10.046  1.00 95.31           C  
ATOM   1890  CD1 LEU C  12      -5.975 -17.064   9.300  1.00 95.31           C  
ATOM   1891  CD2 LEU C  12      -8.438 -17.529   9.190  1.00 95.31           C  
ATOM   1892  N   LYS C  13      -7.734 -18.313  14.459  1.00 94.80           N  
ATOM   1893  CA  LYS C  13      -7.609 -19.147  15.652  1.00 94.80           C  
ATOM   1894  C   LYS C  13      -8.975 -19.430  16.272  1.00 94.80           C  
ATOM   1895  O   LYS C  13      -9.249 -20.555  16.694  1.00 94.80           O  
ATOM   1896  CB  LYS C  13      -6.696 -18.477  16.681  1.00 94.80           C  
ATOM   1897  CG  LYS C  13      -5.218 -18.527  16.323  1.00 94.80           C  
ATOM   1898  CD  LYS C  13      -4.354 -17.940  17.431  1.00 94.80           C  
ATOM   1899  CE  LYS C  13      -2.879 -17.941  17.052  1.00 94.80           C  
ATOM   1900  NZ  LYS C  13      -2.033 -17.316  18.112  1.00 94.80           N  
ATOM   1901  N   SER C  14      -9.739 -18.409  16.313  1.00 94.43           N  
ATOM   1902  CA  SER C  14     -11.095 -18.563  16.831  1.00 94.43           C  
ATOM   1903  C   SER C  14     -11.918 -19.500  15.953  1.00 94.43           C  
ATOM   1904  O   SER C  14     -12.720 -20.288  16.459  1.00 94.43           O  
ATOM   1905  CB  SER C  14     -11.789 -17.204  16.931  1.00 94.43           C  
ATOM   1906  OG  SER C  14     -13.128 -17.355  17.368  1.00 94.43           O  
ATOM   1907  N   LEU C  15     -11.767 -19.381  14.694  1.00 95.42           N  
ATOM   1908  CA  LEU C  15     -12.428 -20.285  13.759  1.00 95.42           C  
ATOM   1909  C   LEU C  15     -12.058 -21.735  14.052  1.00 95.42           C  
ATOM   1910  O   LEU C  15     -12.928 -22.609  14.079  1.00 95.42           O  
ATOM   1911  CB  LEU C  15     -12.053 -19.931  12.316  1.00 95.42           C  
ATOM   1912  CG  LEU C  15     -12.737 -20.749  11.220  1.00 95.42           C  
ATOM   1913  CD1 LEU C  15     -14.225 -20.418  11.161  1.00 95.42           C  
ATOM   1914  CD2 LEU C  15     -12.074 -20.494   9.870  1.00 95.42           C  
ATOM   1915  N   GLU C  16     -10.853 -21.999  14.336  1.00 95.18           N  
ATOM   1916  CA  GLU C  16     -10.339 -23.341  14.598  1.00 95.18           C  
ATOM   1917  C   GLU C  16     -10.798 -23.851  15.961  1.00 95.18           C  
ATOM   1918  O   GLU C  16     -11.323 -24.961  16.069  1.00 95.18           O  
ATOM   1919  CB  GLU C  16      -8.812 -23.357  14.516  1.00 95.18           C  
ATOM   1920  CG  GLU C  16      -8.197 -24.728  14.762  1.00 95.18           C  
ATOM   1921  CD  GLU C  16      -6.678 -24.720  14.719  1.00 95.18           C  
ATOM   1922  OE1 GLU C  16      -6.065 -25.813  14.723  1.00 95.18           O  
ATOM   1923  OE2 GLU C  16      -6.094 -23.615  14.683  1.00 95.18           O  
ATOM   1924  N   LYS C  17     -10.713 -23.084  17.017  1.00 94.22           N  
ATOM   1925  CA  LYS C  17     -10.939 -23.508  18.396  1.00 94.22           C  
ATOM   1926  C   LYS C  17     -12.421 -23.446  18.755  1.00 94.22           C  
ATOM   1927  O   LYS C  17     -12.936 -24.330  19.442  1.00 94.22           O  
ATOM   1928  CB  LYS C  17     -10.129 -22.643  19.363  1.00 94.22           C  
ATOM   1929  CG  LYS C  17      -8.626 -22.868  19.284  1.00 94.22           C  
ATOM   1930  CD  LYS C  17      -7.909 -22.275  20.489  1.00 94.22           C  
ATOM   1931  CE  LYS C  17      -6.410 -22.542  20.436  1.00 94.22           C  
ATOM   1932  NZ  LYS C  17      -5.715 -22.042  21.660  1.00 94.22           N  
ATOM   1933  N   ASP C  18     -13.070 -22.484  18.209  1.00 94.25           N  
ATOM   1934  CA  ASP C  18     -14.424 -22.216  18.685  1.00 94.25           C  
ATOM   1935  C   ASP C  18     -15.466 -22.678  17.668  1.00 94.25           C  
ATOM   1936  O   ASP C  18     -16.492 -23.252  18.041  1.00 94.25           O  
ATOM   1937  CB  ASP C  18     -14.603 -20.725  18.981  1.00 94.25           C  
ATOM   1938  CG  ASP C  18     -13.632 -20.207  20.026  1.00 94.25           C  
ATOM   1939  OD1 ASP C  18     -13.243 -20.975  20.932  1.00 94.25           O  
ATOM   1940  OD2 ASP C  18     -13.253 -19.018  19.944  1.00 94.25           O  
ATOM   1941  N   TYR C  19     -15.249 -22.486  16.434  1.00 94.41           N  
ATOM   1942  CA  TYR C  19     -16.287 -22.716  15.436  1.00 94.41           C  
ATOM   1943  C   TYR C  19     -16.182 -24.120  14.853  1.00 94.41           C  
ATOM   1944  O   TYR C  19     -17.187 -24.823  14.724  1.00 94.41           O  
ATOM   1945  CB  TYR C  19     -16.196 -21.677  14.315  1.00 94.41           C  
ATOM   1946  CG  TYR C  19     -17.441 -21.586  13.468  1.00 94.41           C  
ATOM   1947  CD1 TYR C  19     -17.499 -22.188  12.213  1.00 94.41           C  
ATOM   1948  CD2 TYR C  19     -18.562 -20.899  13.920  1.00 94.41           C  
ATOM   1949  CE1 TYR C  19     -18.644 -22.106  11.427  1.00 94.41           C  
ATOM   1950  CE2 TYR C  19     -19.713 -20.809  13.143  1.00 94.41           C  
ATOM   1951  CZ  TYR C  19     -19.744 -21.415  11.900  1.00 94.41           C  
ATOM   1952  OH  TYR C  19     -20.881 -21.330  11.127  1.00 94.41           O  
ATOM   1953  N   LEU C  20     -15.084 -24.616  14.541  1.00 93.56           N  
ATOM   1954  CA  LEU C  20     -14.871 -25.871  13.829  1.00 93.56           C  
ATOM   1955  C   LEU C  20     -15.397 -27.051  14.640  1.00 93.56           C  
ATOM   1956  O   LEU C  20     -16.061 -27.938  14.096  1.00 93.56           O  
ATOM   1957  CB  LEU C  20     -13.384 -26.070  13.524  1.00 93.56           C  
ATOM   1958  CG  LEU C  20     -12.816 -25.256  12.361  1.00 93.56           C  
ATOM   1959  CD1 LEU C  20     -11.415 -25.744  12.006  1.00 93.56           C  
ATOM   1960  CD2 LEU C  20     -13.739 -25.337  11.150  1.00 93.56           C  
ATOM   1961  N   PRO C  21     -15.121 -27.241  15.958  1.00 92.79           N  
ATOM   1962  CA  PRO C  21     -15.567 -28.405  16.728  1.00 92.79           C  
ATOM   1963  C   PRO C  21     -17.074 -28.632  16.636  1.00 92.79           C  
ATOM   1964  O   PRO C  21     -17.528 -29.778  16.582  1.00 92.79           O  
ATOM   1965  CB  PRO C  21     -15.154 -28.058  18.161  1.00 92.79           C  
ATOM   1966  CG  PRO C  21     -13.954 -27.180  18.012  1.00 92.79           C  
ATOM   1967  CD  PRO C  21     -14.148 -26.311  16.803  1.00 92.79           C  
ATOM   1968  N   GLY C  22     -17.863 -27.662  16.406  1.00 92.85           N  
ATOM   1969  CA  GLY C  22     -19.310 -27.800  16.351  1.00 92.85           C  
ATOM   1970  C   GLY C  22     -19.859 -27.763  14.937  1.00 92.85           C  
ATOM   1971  O   GLY C  22     -21.057 -27.964  14.726  1.00 92.85           O  
ATOM   1972  N   HIS C  23     -19.026 -27.572  13.940  1.00 93.28           N  
ATOM   1973  CA  HIS C  23     -19.580 -27.287  12.622  1.00 93.28           C  
ATOM   1974  C   HIS C  23     -18.907 -28.133  11.546  1.00 93.28           C  
ATOM   1975  O   HIS C  23     -19.285 -28.070  10.374  1.00 93.28           O  
ATOM   1976  CB  HIS C  23     -19.433 -25.800  12.289  1.00 93.28           C  
ATOM   1977  CG  HIS C  23     -20.222 -24.904  13.190  1.00 93.28           C  
ATOM   1978  CD2 HIS C  23     -21.400 -24.266  12.999  1.00 93.28           C  
ATOM   1979  ND1 HIS C  23     -19.806 -24.574  14.462  1.00 93.28           N  
ATOM   1980  CE1 HIS C  23     -20.698 -23.770  15.015  1.00 93.28           C  
ATOM   1981  NE2 HIS C  23     -21.675 -23.568  14.149  1.00 93.28           N  
ATOM   1982  N   LEU C  24     -17.886 -28.901  11.890  1.00 90.22           N  
ATOM   1983  CA  LEU C  24     -17.170 -29.787  10.979  1.00 90.22           C  
ATOM   1984  C   LEU C  24     -16.644 -31.015  11.717  1.00 90.22           C  
ATOM   1985  O   LEU C  24     -16.383 -30.956  12.921  1.00 90.22           O  
ATOM   1986  CB  LEU C  24     -16.012 -29.045  10.309  1.00 90.22           C  
ATOM   1987  CG  LEU C  24     -15.413 -29.705   9.066  1.00 90.22           C  
ATOM   1988  CD1 LEU C  24     -16.417 -29.680   7.917  1.00 90.22           C  
ATOM   1989  CD2 LEU C  24     -14.116 -29.011   8.664  1.00 90.22           C  
ATOM   1990  N   ASP C  25     -16.568 -32.118  11.043  1.00 90.08           N  
ATOM   1991  CA  ASP C  25     -16.040 -33.360  11.600  1.00 90.08           C  
ATOM   1992  C   ASP C  25     -14.581 -33.198  12.019  1.00 90.08           C  
ATOM   1993  O   ASP C  25     -13.792 -32.571  11.309  1.00 90.08           O  
ATOM   1994  CB  ASP C  25     -16.174 -34.500  10.590  1.00 90.08           C  
ATOM   1995  CG  ASP C  25     -17.585 -35.054  10.502  1.00 90.08           C  
ATOM   1996  OD1 ASP C  25     -18.330 -34.985  11.504  1.00 90.08           O  
ATOM   1997  OD2 ASP C  25     -17.955 -35.565   9.424  1.00 90.08           O  
ATOM   1998  N   ALA C  26     -14.191 -33.720  13.111  1.00 89.34           N  
ATOM   1999  CA  ALA C  26     -12.872 -33.572  13.720  1.00 89.34           C  
ATOM   2000  C   ALA C  26     -11.777 -34.086  12.790  1.00 89.34           C  
ATOM   2001  O   ALA C  26     -10.658 -33.569  12.791  1.00 89.34           O  
ATOM   2002  CB  ALA C  26     -12.817 -34.306  15.058  1.00 89.34           C  
ATOM   2003  N   LYS C  27     -12.162 -34.995  11.988  1.00 86.98           N  
ATOM   2004  CA  LYS C  27     -11.181 -35.592  11.086  1.00 86.98           C  
ATOM   2005  C   LYS C  27     -10.712 -34.584  10.040  1.00 86.98           C  
ATOM   2006  O   LYS C  27      -9.626 -34.728   9.474  1.00 86.98           O  
ATOM   2007  CB  LYS C  27     -11.765 -36.826  10.399  1.00 86.98           C  
ATOM   2008  CG  LYS C  27     -12.996 -36.541   9.552  1.00 86.98           C  
ATOM   2009  CD  LYS C  27     -13.551 -37.813   8.925  1.00 86.98           C  
ATOM   2010  CE  LYS C  27     -14.768 -37.524   8.057  1.00 86.98           C  
ATOM   2011  NZ  LYS C  27     -15.262 -38.754   7.369  1.00 86.98           N  
ATOM   2012  N   HIS C  28     -11.508 -33.588   9.783  1.00 85.46           N  
ATOM   2013  CA  HIS C  28     -11.225 -32.630   8.721  1.00 85.46           C  
ATOM   2014  C   HIS C  28     -10.672 -31.326   9.286  1.00 85.46           C  
ATOM   2015  O   HIS C  28     -10.340 -30.408   8.532  1.00 85.46           O  
ATOM   2016  CB  HIS C  28     -12.486 -32.353   7.899  1.00 85.46           C  
ATOM   2017  CG  HIS C  28     -13.017 -33.558   7.192  1.00 85.46           C  
ATOM   2018  CD2 HIS C  28     -14.233 -34.152   7.238  1.00 85.46           C  
ATOM   2019  ND1 HIS C  28     -12.260 -34.299   6.311  1.00 85.46           N  
ATOM   2020  CE1 HIS C  28     -12.989 -35.299   5.845  1.00 85.46           C  
ATOM   2021  NE2 HIS C  28     -14.191 -35.232   6.391  1.00 85.46           N  
ATOM   2022  N   HIS C  29     -10.556 -31.200  10.608  1.00 88.48           N  
ATOM   2023  CA  HIS C  29     -10.183 -29.938  11.239  1.00 88.48           C  
ATOM   2024  C   HIS C  29      -8.793 -29.492  10.799  1.00 88.48           C  
ATOM   2025  O   HIS C  29      -8.619 -28.366  10.327  1.00 88.48           O  
ATOM   2026  CB  HIS C  29     -10.236 -30.065  12.762  1.00 88.48           C  
ATOM   2027  CG  HIS C  29     -11.626 -30.133  13.311  1.00 88.48           C  
ATOM   2028  CD2 HIS C  29     -12.813 -30.346  12.698  1.00 88.48           C  
ATOM   2029  ND1 HIS C  29     -11.905 -29.967  14.650  1.00 88.48           N  
ATOM   2030  CE1 HIS C  29     -13.210 -30.077  14.838  1.00 88.48           C  
ATOM   2031  NE2 HIS C  29     -13.785 -30.307  13.669  1.00 88.48           N  
ATOM   2032  N   LYS C  30      -7.846 -30.367  10.926  1.00 88.22           N  
ATOM   2033  CA  LYS C  30      -6.458 -30.040  10.611  1.00 88.22           C  
ATOM   2034  C   LYS C  30      -6.293 -29.715   9.129  1.00 88.22           C  
ATOM   2035  O   LYS C  30      -5.697 -28.697   8.774  1.00 88.22           O  
ATOM   2036  CB  LYS C  30      -5.533 -31.193  11.002  1.00 88.22           C  
ATOM   2037  CG  LYS C  30      -4.052 -30.858  10.905  1.00 88.22           C  
ATOM   2038  CD  LYS C  30      -3.184 -32.027  11.355  1.00 88.22           C  
ATOM   2039  CE  LYS C  30      -1.701 -31.709  11.214  1.00 88.22           C  
ATOM   2040  NZ  LYS C  30      -0.847 -32.863  11.626  1.00 88.22           N  
ATOM   2041  N   ALA C  31      -6.874 -30.527   8.326  1.00 83.07           N  
ATOM   2042  CA  ALA C  31      -6.779 -30.322   6.883  1.00 83.07           C  
ATOM   2043  C   ALA C  31      -7.480 -29.033   6.464  1.00 83.07           C  
ATOM   2044  O   ALA C  31      -6.979 -28.295   5.612  1.00 83.07           O  
ATOM   2045  CB  ALA C  31      -7.375 -31.513   6.137  1.00 83.07           C  
ATOM   2046  N   MET C  32      -8.600 -28.748   7.019  1.00 85.68           N  
ATOM   2047  CA  MET C  32      -9.368 -27.540   6.732  1.00 85.68           C  
ATOM   2048  C   MET C  32      -8.572 -26.291   7.091  1.00 85.68           C  
ATOM   2049  O   MET C  32      -8.456 -25.370   6.281  1.00 85.68           O  
ATOM   2050  CB  MET C  32     -10.695 -27.553   7.494  1.00 85.68           C  
ATOM   2051  CG  MET C  32     -11.562 -26.332   7.233  1.00 85.68           C  
ATOM   2052  SD  MET C  32     -12.322 -26.352   5.563  1.00 85.68           S  
ATOM   2053  CE  MET C  32     -13.097 -24.712   5.545  1.00 85.68           C  
ATOM   2054  N   MET C  33      -8.001 -26.329   8.228  1.00 90.05           N  
ATOM   2055  CA  MET C  33      -7.282 -25.149   8.701  1.00 90.05           C  
ATOM   2056  C   MET C  33      -6.010 -24.926   7.891  1.00 90.05           C  
ATOM   2057  O   MET C  33      -5.619 -23.784   7.642  1.00 90.05           O  
ATOM   2058  CB  MET C  33      -6.940 -25.286  10.186  1.00 90.05           C  
ATOM   2059  CG  MET C  33      -8.137 -25.118  11.108  1.00 90.05           C  
ATOM   2060  SD  MET C  33      -9.096 -23.595  10.744  1.00 90.05           S  
ATOM   2061  CE  MET C  33      -7.811 -22.340  10.996  1.00 90.05           C  
ATOM   2062  N   GLU C  34      -5.371 -25.938   7.548  1.00 86.49           N  
ATOM   2063  CA  GLU C  34      -4.203 -25.820   6.680  1.00 86.49           C  
ATOM   2064  C   GLU C  34      -4.566 -25.166   5.350  1.00 86.49           C  
ATOM   2065  O   GLU C  34      -3.845 -24.291   4.866  1.00 86.49           O  
ATOM   2066  CB  GLU C  34      -3.573 -27.194   6.436  1.00 86.49           C  
ATOM   2067  CG  GLU C  34      -2.761 -27.716   7.612  1.00 86.49           C  
ATOM   2068  CD  GLU C  34      -2.218 -29.119   7.391  1.00 86.49           C  
ATOM   2069  OE1 GLU C  34      -1.522 -29.649   8.286  1.00 86.49           O  
ATOM   2070  OE2 GLU C  34      -2.489 -29.692   6.312  1.00 86.49           O  
ATOM   2071  N   ARG C  35      -5.667 -25.501   4.841  1.00 83.59           N  
ATOM   2072  CA  ARG C  35      -6.121 -24.955   3.566  1.00 83.59           C  
ATOM   2073  C   ARG C  35      -6.559 -23.502   3.717  1.00 83.59           C  
ATOM   2074  O   ARG C  35      -6.304 -22.676   2.839  1.00 83.59           O  
ATOM   2075  CB  ARG C  35      -7.269 -25.793   3.000  1.00 83.59           C  
ATOM   2076  CG  ARG C  35      -6.829 -27.124   2.411  1.00 83.59           C  
ATOM   2077  CD  ARG C  35      -7.956 -27.803   1.646  1.00 83.59           C  
ATOM   2078  NE  ARG C  35      -7.519 -29.060   1.044  1.00 83.59           N  
ATOM   2079  CZ  ARG C  35      -8.303 -29.880   0.350  1.00 83.59           C  
ATOM   2080  NH1 ARG C  35      -9.583 -29.592   0.155  1.00 83.59           N  
ATOM   2081  NH2 ARG C  35      -7.800 -30.999  -0.154  1.00 83.59           N  
ATOM   2082  N   VAL C  36      -7.234 -23.278   4.762  1.00 89.33           N  
ATOM   2083  CA  VAL C  36      -7.681 -21.916   5.038  1.00 89.33           C  
ATOM   2084  C   VAL C  36      -6.471 -21.000   5.206  1.00 89.33           C  
ATOM   2085  O   VAL C  36      -6.420 -19.913   4.626  1.00 89.33           O  
ATOM   2086  CB  VAL C  36      -8.574 -21.856   6.298  1.00 89.33           C  
ATOM   2087  CG1 VAL C  36      -8.788 -20.409   6.739  1.00 89.33           C  
ATOM   2088  CG2 VAL C  36      -9.913 -22.541   6.035  1.00 89.33           C  
ATOM   2089  N   GLU C  37      -5.512 -21.413   5.950  1.00 89.47           N  
ATOM   2090  CA  GLU C  37      -4.299 -20.632   6.171  1.00 89.47           C  
ATOM   2091  C   GLU C  37      -3.542 -20.408   4.865  1.00 89.47           C  
ATOM   2092  O   GLU C  37      -3.039 -19.311   4.614  1.00 89.47           O  
ATOM   2093  CB  GLU C  37      -3.393 -21.323   7.193  1.00 89.47           C  
ATOM   2094  CG  GLU C  37      -3.882 -21.203   8.629  1.00 89.47           C  
ATOM   2095  CD  GLU C  37      -2.952 -21.859   9.636  1.00 89.47           C  
ATOM   2096  OE1 GLU C  37      -3.259 -21.838  10.850  1.00 89.47           O  
ATOM   2097  OE2 GLU C  37      -1.907 -22.399   9.209  1.00 89.47           O  
ATOM   2098  N   ASN C  38      -3.486 -21.415   4.109  1.00 84.25           N  
ATOM   2099  CA  ASN C  38      -2.836 -21.284   2.809  1.00 84.25           C  
ATOM   2100  C   ASN C  38      -3.599 -20.329   1.895  1.00 84.25           C  
ATOM   2101  O   ASN C  38      -2.992 -19.552   1.156  1.00 84.25           O  
ATOM   2102  CB  ASN C  38      -2.688 -22.653   2.142  1.00 84.25           C  
ATOM   2103  CG  ASN C  38      -1.605 -23.500   2.780  1.00 84.25           C  
ATOM   2104  ND2 ASN C  38      -1.614 -24.795   2.486  1.00 84.25           N  
ATOM   2105  OD1 ASN C  38      -0.767 -22.995   3.531  1.00 84.25           O  
ATOM   2106  N   ALA C  39      -4.836 -20.429   1.902  1.00 86.12           N  
ATOM   2107  CA  ALA C  39      -5.671 -19.544   1.095  1.00 86.12           C  
ATOM   2108  C   ALA C  39      -5.485 -18.086   1.509  1.00 86.12           C  
ATOM   2109  O   ALA C  39      -5.421 -17.196   0.658  1.00 86.12           O  
ATOM   2110  CB  ALA C  39      -7.140 -19.944   1.213  1.00 86.12           C  
ATOM   2111  N   VAL C  40      -5.423 -17.868   2.781  1.00 90.51           N  
ATOM   2112  CA  VAL C  40      -5.252 -16.515   3.301  1.00 90.51           C  
ATOM   2113  C   VAL C  40      -3.844 -16.016   2.988  1.00 90.51           C  
ATOM   2114  O   VAL C  40      -3.655 -14.844   2.652  1.00 90.51           O  
ATOM   2115  CB  VAL C  40      -5.514 -16.455   4.823  1.00 90.51           C  
ATOM   2116  CG1 VAL C  40      -5.162 -15.076   5.376  1.00 90.51           C  
ATOM   2117  CG2 VAL C  40      -6.969 -16.803   5.128  1.00 90.51           C  
ATOM   2118  N   LYS C  41      -2.894 -16.874   3.131  1.00 86.35           N  
ATOM   2119  CA  LYS C  41      -1.521 -16.524   2.775  1.00 86.35           C  
ATOM   2120  C   LYS C  41      -1.401 -16.215   1.286  1.00 86.35           C  
ATOM   2121  O   LYS C  41      -0.589 -15.379   0.884  1.00 86.35           O  
ATOM   2122  CB  LYS C  41      -0.564 -17.657   3.152  1.00 86.35           C  
ATOM   2123  CG  LYS C  41      -0.178 -17.675   4.624  1.00 86.35           C  
ATOM   2124  CD  LYS C  41       0.744 -18.844   4.946  1.00 86.35           C  
ATOM   2125  CE  LYS C  41       1.006 -18.956   6.442  1.00 86.35           C  
ATOM   2126  NZ  LYS C  41       1.827 -20.159   6.772  1.00 86.35           N  
ATOM   2127  N   ASP C  42      -2.223 -16.814   0.516  1.00 83.54           N  
ATOM   2128  CA  ASP C  42      -2.217 -16.646  -0.933  1.00 83.54           C  
ATOM   2129  C   ASP C  42      -2.678 -15.244  -1.326  1.00 83.54           C  
ATOM   2130  O   ASP C  42      -2.582 -14.857  -2.492  1.00 83.54           O  
ATOM   2131  CB  ASP C  42      -3.105 -17.698  -1.600  1.00 83.54           C  
ATOM   2132  CG  ASP C  42      -2.810 -17.873  -3.080  1.00 83.54           C  
ATOM   2133  OD1 ASP C  42      -1.622 -17.943  -3.460  1.00 83.54           O  
ATOM   2134  OD2 ASP C  42      -3.775 -17.937  -3.872  1.00 83.54           O  
ATOM   2135  N   PHE C  43      -3.182 -14.495  -0.419  1.00 85.81           N  
ATOM   2136  CA  PHE C  43      -3.571 -13.112  -0.664  1.00 85.81           C  
ATOM   2137  C   PHE C  43      -2.370 -12.278  -1.093  1.00 85.81           C  
ATOM   2138  O   PHE C  43      -2.530 -11.182  -1.634  1.00 85.81           O  
ATOM   2139  CB  PHE C  43      -4.212 -12.503   0.588  1.00 85.81           C  
ATOM   2140  CG  PHE C  43      -5.683 -12.788   0.716  1.00 85.81           C  
ATOM   2141  CD1 PHE C  43      -6.572 -11.781   1.076  1.00 85.81           C  
ATOM   2142  CD2 PHE C  43      -6.180 -14.063   0.478  1.00 85.81           C  
ATOM   2143  CE1 PHE C  43      -7.935 -12.042   1.196  1.00 85.81           C  
ATOM   2144  CE2 PHE C  43      -7.540 -14.332   0.596  1.00 85.81           C  
ATOM   2145  CZ  PHE C  43      -8.416 -13.320   0.955  1.00 85.81           C  
ATOM   2146  N   GLN C  44      -1.233 -12.770  -0.765  1.00 81.14           N  
ATOM   2147  CA  GLN C  44      -0.011 -12.063  -1.135  1.00 81.14           C  
ATOM   2148  C   GLN C  44       0.366 -12.339  -2.587  1.00 81.14           C  
ATOM   2149  O   GLN C  44       1.145 -11.593  -3.184  1.00 81.14           O  
ATOM   2150  CB  GLN C  44       1.140 -12.462  -0.209  1.00 81.14           C  
ATOM   2151  CG  GLN C  44       1.508 -13.938  -0.284  1.00 81.14           C  
ATOM   2152  CD  GLN C  44       2.642 -14.309   0.653  1.00 81.14           C  
ATOM   2153  NE2 GLN C  44       2.673 -15.568   1.076  1.00 81.14           N  
ATOM   2154  OE1 GLN C  44       3.484 -13.471   0.993  1.00 81.14           O  
ATOM   2155  N   GLU C  45      -0.153 -13.395  -3.134  1.00 78.09           N  
ATOM   2156  CA  GLU C  45       0.140 -13.745  -4.520  1.00 78.09           C  
ATOM   2157  C   GLU C  45      -0.886 -13.137  -5.472  1.00 78.09           C  
ATOM   2158  O   GLU C  45      -1.803 -13.825  -5.926  1.00 78.09           O  
ATOM   2159  CB  GLU C  45       0.184 -15.266  -4.693  1.00 78.09           C  
ATOM   2160  CG  GLU C  45       1.238 -15.953  -3.838  1.00 78.09           C  
ATOM   2161  CD  GLU C  45       2.658 -15.688  -4.310  1.00 78.09           C  
ATOM   2162  OE1 GLU C  45       3.613 -15.966  -3.549  1.00 78.09           O  
ATOM   2163  OE2 GLU C  45       2.820 -15.198  -5.450  1.00 78.09           O  
ATOM   2164  N   LEU C  46      -0.682 -11.955  -5.728  1.00 76.08           N  
ATOM   2165  CA  LEU C  46      -1.614 -11.195  -6.554  1.00 76.08           C  
ATOM   2166  C   LEU C  46      -1.046 -10.973  -7.952  1.00 76.08           C  
ATOM   2167  O   LEU C  46       0.163 -10.793  -8.113  1.00 76.08           O  
ATOM   2168  CB  LEU C  46      -1.935  -9.848  -5.901  1.00 76.08           C  
ATOM   2169  CG  LEU C  46      -2.591  -9.903  -4.521  1.00 76.08           C  
ATOM   2170  CD1 LEU C  46      -2.612  -8.516  -3.888  1.00 76.08           C  
ATOM   2171  CD2 LEU C  46      -4.002 -10.472  -4.622  1.00 76.08           C  
ATOM   2172  N   SER C  47      -1.677 -11.316  -8.942  1.00 68.37           N  
ATOM   2173  CA  SER C  47      -1.366 -10.916 -10.310  1.00 68.37           C  
ATOM   2174  C   SER C  47      -2.165  -9.682 -10.719  1.00 68.37           C  
ATOM   2175  O   SER C  47      -3.368  -9.772 -10.974  1.00 68.37           O  
ATOM   2176  CB  SER C  47      -1.648 -12.062 -11.282  1.00 68.37           C  
ATOM   2177  OG  SER C  47      -3.006 -12.461 -11.209  1.00 68.37           O  
ATOM   2178  N   LEU C  48      -1.451  -8.628 -10.657  1.00 64.03           N  
ATOM   2179  CA  LEU C  48      -2.126  -7.389 -11.025  1.00 64.03           C  
ATOM   2180  C   LEU C  48      -2.049  -7.154 -12.530  1.00 64.03           C  
ATOM   2181  O   LEU C  48      -1.081  -7.562 -13.178  1.00 64.03           O  
ATOM   2182  CB  LEU C  48      -1.513  -6.200 -10.279  1.00 64.03           C  
ATOM   2183  CG  LEU C  48      -1.547  -6.268  -8.752  1.00 64.03           C  
ATOM   2184  CD1 LEU C  48      -0.615  -5.220  -8.153  1.00 64.03           C  
ATOM   2185  CD2 LEU C  48      -2.971  -6.082  -8.239  1.00 64.03           C  
ATOM   2186  N   ASN C  49      -3.175  -7.110 -13.254  1.00 57.04           N  
ATOM   2187  CA  ASN C  49      -3.336  -6.974 -14.698  1.00 57.04           C  
ATOM   2188  C   ASN C  49      -2.320  -6.000 -15.286  1.00 57.04           C  
ATOM   2189  O   ASN C  49      -1.655  -6.312 -16.276  1.00 57.04           O  
ATOM   2190  CB  ASN C  49      -4.760  -6.528 -15.040  1.00 57.04           C  
ATOM   2191  CG  ASN C  49      -5.780  -7.633 -14.848  1.00 57.04           C  
ATOM   2192  ND2 ASN C  49      -7.057  -7.282 -14.938  1.00 57.04           N  
ATOM   2193  OD1 ASN C  49      -5.423  -8.791 -14.619  1.00 57.04           O  
ATOM   2194  N   GLU C  50      -2.172  -4.660 -14.825  1.00 52.09           N  
ATOM   2195  CA  GLU C  50      -1.448  -3.587 -15.500  1.00 52.09           C  
ATOM   2196  C   GLU C  50      -0.039  -3.433 -14.937  1.00 52.09           C  
ATOM   2197  O   GLU C  50       0.928  -3.321 -15.693  1.00 52.09           O  
ATOM   2198  CB  GLU C  50      -2.212  -2.265 -15.381  1.00 52.09           C  
ATOM   2199  CG  GLU C  50      -3.460  -2.196 -16.246  1.00 52.09           C  
ATOM   2200  CD  GLU C  50      -4.187  -0.864 -16.145  1.00 52.09           C  
ATOM   2201  OE1 GLU C  50      -5.202  -0.671 -16.853  1.00 52.09           O  
ATOM   2202  OE2 GLU C  50      -3.737  -0.006 -15.352  1.00 52.09           O  
ATOM   2203  N   ASP C  51       0.022  -3.453 -13.612  1.00 58.86           N  
ATOM   2204  CA  ASP C  51       1.291  -3.164 -12.952  1.00 58.86           C  
ATOM   2205  C   ASP C  51       1.784  -4.372 -12.158  1.00 58.86           C  
ATOM   2206  O   ASP C  51       0.985  -5.205 -11.725  1.00 58.86           O  
ATOM   2207  CB  ASP C  51       1.154  -1.951 -12.031  1.00 58.86           C  
ATOM   2208  CG  ASP C  51       0.936  -0.653 -12.790  1.00 58.86           C  
ATOM   2209  OD1 ASP C  51       1.263  -0.588 -13.995  1.00 58.86           O  
ATOM   2210  OD2 ASP C  51       0.437   0.315 -12.177  1.00 58.86           O  
ATOM   2211  N   ALA C  52       3.069  -4.570 -12.277  1.00 69.73           N  
ATOM   2212  CA  ALA C  52       3.686  -5.611 -11.460  1.00 69.73           C  
ATOM   2213  C   ALA C  52       3.393  -5.393  -9.979  1.00 69.73           C  
ATOM   2214  O   ALA C  52       3.427  -4.260  -9.494  1.00 69.73           O  
ATOM   2215  CB  ALA C  52       5.194  -5.651 -11.700  1.00 69.73           C  
ATOM   2216  N   TYR C  53       2.856  -6.295  -9.312  1.00 76.68           N  
ATOM   2217  CA  TYR C  53       2.612  -6.266  -7.876  1.00 76.68           C  
ATOM   2218  C   TYR C  53       3.913  -6.074  -7.105  1.00 76.68           C  
ATOM   2219  O   TYR C  53       4.855  -6.856  -7.260  1.00 76.68           O  
ATOM   2220  CB  TYR C  53       1.922  -7.555  -7.420  1.00 76.68           C  
ATOM   2221  CG  TYR C  53       1.740  -7.652  -5.926  1.00 76.68           C  
ATOM   2222  CD1 TYR C  53       2.272  -8.720  -5.206  1.00 76.68           C  
ATOM   2223  CD2 TYR C  53       1.035  -6.676  -5.228  1.00 76.68           C  
ATOM   2224  CE1 TYR C  53       2.105  -8.814  -3.828  1.00 76.68           C  
ATOM   2225  CE2 TYR C  53       0.861  -6.761  -3.851  1.00 76.68           C  
ATOM   2226  CZ  TYR C  53       1.400  -7.831  -3.161  1.00 76.68           C  
ATOM   2227  OH  TYR C  53       1.232  -7.918  -1.797  1.00 76.68           O  
ATOM   2228  N   MET C  54       4.072  -5.028  -6.339  1.00 80.83           N  
ATOM   2229  CA  MET C  54       5.285  -4.651  -5.618  1.00 80.83           C  
ATOM   2230  C   MET C  54       5.423  -5.453  -4.329  1.00 80.83           C  
ATOM   2231  O   MET C  54       6.511  -5.534  -3.756  1.00 80.83           O  
ATOM   2232  CB  MET C  54       5.282  -3.153  -5.306  1.00 80.83           C  
ATOM   2233  CG  MET C  54       5.381  -2.270  -6.538  1.00 80.83           C  
ATOM   2234  SD  MET C  54       5.521  -0.489  -6.118  1.00 80.83           S  
ATOM   2235  CE  MET C  54       3.805  -0.136  -5.648  1.00 80.83           C  
ATOM   2236  N   GLY C  55       4.192  -6.034  -3.867  1.00 88.13           N  
ATOM   2237  CA  GLY C  55       4.248  -6.840  -2.657  1.00 88.13           C  
ATOM   2238  C   GLY C  55       4.215  -6.012  -1.387  1.00 88.13           C  
ATOM   2239  O   GLY C  55       4.713  -6.444  -0.345  1.00 88.13           O  
ATOM   2240  N   VAL C  56       3.789  -4.770  -1.532  1.00 92.34           N  
ATOM   2241  CA  VAL C  56       3.710  -3.884  -0.375  1.00 92.34           C  
ATOM   2242  C   VAL C  56       2.329  -3.235  -0.312  1.00 92.34           C  
ATOM   2243  O   VAL C  56       1.643  -3.124  -1.331  1.00 92.34           O  
ATOM   2244  CB  VAL C  56       4.807  -2.797  -0.417  1.00 92.34           C  
ATOM   2245  CG1 VAL C  56       6.197  -3.428  -0.340  1.00 92.34           C  
ATOM   2246  CG2 VAL C  56       4.671  -1.950  -1.680  1.00 92.34           C  
ATOM   2247  N   VAL C  57       1.911  -2.879   0.830  1.00 95.07           N  
ATOM   2248  CA  VAL C  57       0.668  -2.152   1.065  1.00 95.07           C  
ATOM   2249  C   VAL C  57       0.851  -1.175   2.224  1.00 95.07           C  
ATOM   2250  O   VAL C  57       1.833  -1.258   2.964  1.00 95.07           O  
ATOM   2251  CB  VAL C  57      -0.505  -3.114   1.358  1.00 95.07           C  
ATOM   2252  CG1 VAL C  57      -0.847  -3.942   0.120  1.00 95.07           C  
ATOM   2253  CG2 VAL C  57      -0.165  -4.025   2.537  1.00 95.07           C  
ATOM   2254  N   ASP C  58       0.067  -0.154   2.341  1.00 94.65           N  
ATOM   2255  CA  ASP C  58       0.037   0.722   3.507  1.00 94.65           C  
ATOM   2256  C   ASP C  58      -0.908   0.180   4.577  1.00 94.65           C  
ATOM   2257  O   ASP C  58      -1.583  -0.829   4.362  1.00 94.65           O  
ATOM   2258  CB  ASP C  58      -0.382   2.138   3.105  1.00 94.65           C  
ATOM   2259  CG  ASP C  58      -1.740   2.185   2.428  1.00 94.65           C  
ATOM   2260  OD1 ASP C  58      -2.412   1.135   2.335  1.00 94.65           O  
ATOM   2261  OD2 ASP C  58      -2.142   3.281   1.980  1.00 94.65           O  
ATOM   2262  N   GLU C  59      -0.847   0.736   5.695  1.00 93.31           N  
ATOM   2263  CA  GLU C  59      -1.669   0.293   6.817  1.00 93.31           C  
ATOM   2264  C   GLU C  59      -3.155   0.430   6.500  1.00 93.31           C  
ATOM   2265  O   GLU C  59      -3.950  -0.450   6.836  1.00 93.31           O  
ATOM   2266  CB  GLU C  59      -1.324   1.085   8.081  1.00 93.31           C  
ATOM   2267  CG  GLU C  59      -1.993   0.554   9.341  1.00 93.31           C  
ATOM   2268  CD  GLU C  59      -1.383  -0.747   9.840  1.00 93.31           C  
ATOM   2269  OE1 GLU C  59      -2.061  -1.486  10.589  1.00 93.31           O  
ATOM   2270  OE2 GLU C  59      -0.218  -1.028   9.481  1.00 93.31           O  
ATOM   2271  N   ALA C  60      -3.535   1.519   5.906  1.00 93.49           N  
ATOM   2272  CA  ALA C  60      -4.934   1.769   5.571  1.00 93.49           C  
ATOM   2273  C   ALA C  60      -5.483   0.680   4.654  1.00 93.49           C  
ATOM   2274  O   ALA C  60      -6.584   0.168   4.877  1.00 93.49           O  
ATOM   2275  CB  ALA C  60      -5.087   3.139   4.915  1.00 93.49           C  
ATOM   2276  N   THR C  61      -4.778   0.361   3.636  1.00 95.32           N  
ATOM   2277  CA  THR C  61      -5.174  -0.686   2.700  1.00 95.32           C  
ATOM   2278  C   THR C  61      -5.251  -2.038   3.401  1.00 95.32           C  
ATOM   2279  O   THR C  61      -6.191  -2.806   3.180  1.00 95.32           O  
ATOM   2280  CB  THR C  61      -4.196  -0.773   1.513  1.00 95.32           C  
ATOM   2281  CG2 THR C  61      -4.631  -1.845   0.520  1.00 95.32           C  
ATOM   2282  OG1 THR C  61      -4.149   0.493   0.845  1.00 95.32           O  
ATOM   2283  N   LEU C  62      -4.263  -2.363   4.236  1.00 96.25           N  
ATOM   2284  CA  LEU C  62      -4.278  -3.601   5.008  1.00 96.25           C  
ATOM   2285  C   LEU C  62      -5.518  -3.676   5.893  1.00 96.25           C  
ATOM   2286  O   LEU C  62      -6.198  -4.703   5.929  1.00 96.25           O  
ATOM   2287  CB  LEU C  62      -3.016  -3.713   5.867  1.00 96.25           C  
ATOM   2288  CG  LEU C  62      -2.916  -4.943   6.770  1.00 96.25           C  
ATOM   2289  CD1 LEU C  62      -2.876  -6.215   5.929  1.00 96.25           C  
ATOM   2290  CD2 LEU C  62      -1.686  -4.851   7.667  1.00 96.25           C  
ATOM   2291  N   GLN C  63      -5.801  -2.575   6.566  1.00 95.33           N  
ATOM   2292  CA  GLN C  63      -6.948  -2.524   7.466  1.00 95.33           C  
ATOM   2293  C   GLN C  63      -8.257  -2.685   6.698  1.00 95.33           C  
ATOM   2294  O   GLN C  63      -9.163  -3.391   7.146  1.00 95.33           O  
ATOM   2295  CB  GLN C  63      -6.959  -1.210   8.250  1.00 95.33           C  
ATOM   2296  CG  GLN C  63      -5.896  -1.136   9.338  1.00 95.33           C  
ATOM   2297  CD  GLN C  63      -6.101  -2.169  10.431  1.00 95.33           C  
ATOM   2298  NE2 GLN C  63      -5.052  -2.430  11.204  1.00 95.33           N  
ATOM   2299  OE1 GLN C  63      -7.193  -2.728  10.578  1.00 95.33           O  
ATOM   2300  N   LYS C  64      -8.329  -2.031   5.624  1.00 95.43           N  
ATOM   2301  CA  LYS C  64      -9.514  -2.151   4.780  1.00 95.43           C  
ATOM   2302  C   LYS C  64      -9.732  -3.595   4.338  1.00 95.43           C  
ATOM   2303  O   LYS C  64     -10.851  -4.108   4.401  1.00 95.43           O  
ATOM   2304  CB  LYS C  64      -9.396  -1.241   3.556  1.00 95.43           C  
ATOM   2305  CG  LYS C  64     -10.711  -1.014   2.824  1.00 95.43           C  
ATOM   2306  CD  LYS C  64     -10.553  -0.010   1.690  1.00 95.43           C  
ATOM   2307  CE  LYS C  64     -11.880   0.267   0.998  1.00 95.43           C  
ATOM   2308  NZ  LYS C  64     -11.734   1.266  -0.104  1.00 95.43           N  
ATOM   2309  N   GLY C  65      -8.698  -4.212   3.859  1.00 96.16           N  
ATOM   2310  CA  GLY C  65      -8.760  -5.613   3.468  1.00 96.16           C  
ATOM   2311  C   GLY C  65      -9.098  -6.539   4.618  1.00 96.16           C  
ATOM   2312  O   GLY C  65      -9.928  -7.440   4.475  1.00 96.16           O  
ATOM   2313  N   SER C  66      -8.469  -6.336   5.773  1.00 95.91           N  
ATOM   2314  CA  SER C  66      -8.705  -7.153   6.959  1.00 95.91           C  
ATOM   2315  C   SER C  66     -10.140  -7.005   7.454  1.00 95.91           C  
ATOM   2316  O   SER C  66     -10.786  -7.994   7.806  1.00 95.91           O  
ATOM   2317  CB  SER C  66      -7.730  -6.776   8.074  1.00 95.91           C  
ATOM   2318  OG  SER C  66      -6.389  -6.970   7.657  1.00 95.91           O  
ATOM   2319  N   TRP C  67     -10.549  -5.782   7.476  1.00 96.17           N  
ATOM   2320  CA  TRP C  67     -11.918  -5.519   7.909  1.00 96.17           C  
ATOM   2321  C   TRP C  67     -12.921  -6.225   7.004  1.00 96.17           C  
ATOM   2322  O   TRP C  67     -13.857  -6.868   7.487  1.00 96.17           O  
ATOM   2323  CB  TRP C  67     -12.197  -4.014   7.925  1.00 96.17           C  
ATOM   2324  CG  TRP C  67     -13.574  -3.655   8.396  1.00 96.17           C  
ATOM   2325  CD1 TRP C  67     -13.990  -3.511   9.691  1.00 96.17           C  
ATOM   2326  CD2 TRP C  67     -14.719  -3.399   7.576  1.00 96.17           C  
ATOM   2327  CE2 TRP C  67     -15.795  -3.106   8.441  1.00 96.17           C  
ATOM   2328  CE3 TRP C  67     -14.937  -3.389   6.192  1.00 96.17           C  
ATOM   2329  NE1 TRP C  67     -15.326  -3.180   9.724  1.00 96.17           N  
ATOM   2330  CZ2 TRP C  67     -17.074  -2.804   7.965  1.00 96.17           C  
ATOM   2331  CZ3 TRP C  67     -16.210  -3.090   5.721  1.00 96.17           C  
ATOM   2332  CH2 TRP C  67     -17.261  -2.802   6.607  1.00 96.17           C  
ATOM   2333  N   SER C  68     -12.764  -6.111   5.722  1.00 96.21           N  
ATOM   2334  CA  SER C  68     -13.639  -6.767   4.756  1.00 96.21           C  
ATOM   2335  C   SER C  68     -13.640  -8.279   4.950  1.00 96.21           C  
ATOM   2336  O   SER C  68     -14.700  -8.909   4.959  1.00 96.21           O  
ATOM   2337  CB  SER C  68     -13.212  -6.427   3.328  1.00 96.21           C  
ATOM   2338  OG  SER C  68     -14.063  -7.055   2.385  1.00 96.21           O  
ATOM   2339  N   LEU C  69     -12.544  -8.862   5.108  1.00 96.67           N  
ATOM   2340  CA  LEU C  69     -12.400 -10.299   5.318  1.00 96.67           C  
ATOM   2341  C   LEU C  69     -13.074 -10.728   6.617  1.00 96.67           C  
ATOM   2342  O   LEU C  69     -13.835 -11.698   6.635  1.00 96.67           O  
ATOM   2343  CB  LEU C  69     -10.920 -10.691   5.344  1.00 96.67           C  
ATOM   2344  CG  LEU C  69     -10.612 -12.155   5.662  1.00 96.67           C  
ATOM   2345  CD1 LEU C  69     -11.167 -13.063   4.569  1.00 96.67           C  
ATOM   2346  CD2 LEU C  69      -9.111 -12.363   5.827  1.00 96.67           C  
ATOM   2347  N   LEU C  70     -12.826  -9.996   7.711  1.00 96.10           N  
ATOM   2348  CA  LEU C  70     -13.367 -10.333   9.023  1.00 96.10           C  
ATOM   2349  C   LEU C  70     -14.885 -10.183   9.040  1.00 96.10           C  
ATOM   2350  O   LEU C  70     -15.586 -10.990   9.656  1.00 96.10           O  
ATOM   2351  CB  LEU C  70     -12.743  -9.447  10.103  1.00 96.10           C  
ATOM   2352  CG  LEU C  70     -11.284  -9.737  10.460  1.00 96.10           C  
ATOM   2353  CD1 LEU C  70     -10.741  -8.659  11.392  1.00 96.10           C  
ATOM   2354  CD2 LEU C  70     -11.152 -11.116  11.095  1.00 96.10           C  
ATOM   2355  N   LYS C  71     -15.353  -9.145   8.435  1.00 96.20           N  
ATOM   2356  CA  LYS C  71     -16.793  -8.933   8.332  1.00 96.20           C  
ATOM   2357  C   LYS C  71     -17.472 -10.106   7.631  1.00 96.20           C  
ATOM   2358  O   LYS C  71     -18.496 -10.607   8.101  1.00 96.20           O  
ATOM   2359  CB  LYS C  71     -17.092  -7.632   7.585  1.00 96.20           C  
ATOM   2360  CG  LYS C  71     -18.573  -7.297   7.493  1.00 96.20           C  
ATOM   2361  CD  LYS C  71     -18.808  -6.011   6.712  1.00 96.20           C  
ATOM   2362  CE  LYS C  71     -20.293  -5.754   6.490  1.00 96.20           C  
ATOM   2363  NZ  LYS C  71     -20.527  -4.496   5.720  1.00 96.20           N  
ATOM   2364  N   ASP C  72     -16.960 -10.558   6.574  1.00 96.24           N  
ATOM   2365  CA  ASP C  72     -17.522 -11.669   5.814  1.00 96.24           C  
ATOM   2366  C   ASP C  72     -17.351 -12.989   6.561  1.00 96.24           C  
ATOM   2367  O   ASP C  72     -18.233 -13.850   6.524  1.00 96.24           O  
ATOM   2368  CB  ASP C  72     -16.871 -11.759   4.432  1.00 96.24           C  
ATOM   2369  CG  ASP C  72     -17.549 -10.876   3.398  1.00 96.24           C  
ATOM   2370  OD1 ASP C  72     -18.555 -10.211   3.729  1.00 96.24           O  
ATOM   2371  OD2 ASP C  72     -17.077 -10.849   2.242  1.00 96.24           O  
ATOM   2372  N   LEU C  73     -16.213 -13.151   7.183  1.00 96.25           N  
ATOM   2373  CA  LEU C  73     -16.004 -14.343   7.997  1.00 96.25           C  
ATOM   2374  C   LEU C  73     -17.018 -14.411   9.133  1.00 96.25           C  
ATOM   2375  O   LEU C  73     -17.577 -15.475   9.409  1.00 96.25           O  
ATOM   2376  CB  LEU C  73     -14.582 -14.363   8.563  1.00 96.25           C  
ATOM   2377  CG  LEU C  73     -14.193 -15.600   9.376  1.00 96.25           C  
ATOM   2378  CD1 LEU C  73     -14.293 -16.853   8.513  1.00 96.25           C  
ATOM   2379  CD2 LEU C  73     -12.786 -15.445   9.943  1.00 96.25           C  
ATOM   2380  N   LYS C  74     -17.225 -13.345   9.751  1.00 94.97           N  
ATOM   2381  CA  LYS C  74     -18.217 -13.257  10.819  1.00 94.97           C  
ATOM   2382  C   LYS C  74     -19.613 -13.585  10.299  1.00 94.97           C  
ATOM   2383  O   LYS C  74     -20.392 -14.260  10.977  1.00 94.97           O  
ATOM   2384  CB  LYS C  74     -18.207 -11.863  11.449  1.00 94.97           C  
ATOM   2385  CG  LYS C  74     -19.023 -11.756  12.728  1.00 94.97           C  
ATOM   2386  CD  LYS C  74     -18.953 -10.356  13.320  1.00 94.97           C  
ATOM   2387  CE  LYS C  74     -19.692 -10.272  14.650  1.00 94.97           C  
ATOM   2388  NZ  LYS C  74     -21.159 -10.490  14.483  1.00 94.97           N  
ATOM   2389  N   ARG C  75     -19.964 -13.091   9.205  1.00 95.84           N  
ATOM   2390  CA  ARG C  75     -21.243 -13.408   8.579  1.00 95.84           C  
ATOM   2391  C   ARG C  75     -21.430 -14.916   8.446  1.00 95.84           C  
ATOM   2392  O   ARG C  75     -22.506 -15.441   8.736  1.00 95.84           O  
ATOM   2393  CB  ARG C  75     -21.348 -12.744   7.204  1.00 95.84           C  
ATOM   2394  CG  ARG C  75     -22.689 -12.953   6.519  1.00 95.84           C  
ATOM   2395  CD  ARG C  75     -22.671 -12.456   5.080  1.00 95.84           C  
ATOM   2396  NE  ARG C  75     -21.839 -13.302   4.229  1.00 95.84           N  
ATOM   2397  CZ  ARG C  75     -21.446 -12.986   2.997  1.00 95.84           C  
ATOM   2398  NH1 ARG C  75     -21.806 -11.832   2.448  1.00 95.84           N  
ATOM   2399  NH2 ARG C  75     -20.690 -13.829   2.311  1.00 95.84           N  
ATOM   2400  N   ILE C  76     -20.371 -15.622   8.048  1.00 94.36           N  
ATOM   2401  CA  ILE C  76     -20.424 -17.070   7.884  1.00 94.36           C  
ATOM   2402  C   ILE C  76     -20.577 -17.740   9.247  1.00 94.36           C  
ATOM   2403  O   ILE C  76     -21.424 -18.619   9.423  1.00 94.36           O  
ATOM   2404  CB  ILE C  76     -19.165 -17.604   7.163  1.00 94.36           C  
ATOM   2405  CG1 ILE C  76     -19.139 -17.123   5.707  1.00 94.36           C  
ATOM   2406  CG2 ILE C  76     -19.107 -19.131   7.236  1.00 94.36           C  
ATOM   2407  CD1 ILE C  76     -17.897 -17.548   4.937  1.00 94.36           C  
ATOM   2408  N   THR C  77     -19.801 -17.355  10.222  1.00 94.09           N  
ATOM   2409  CA  THR C  77     -19.850 -17.975  11.541  1.00 94.09           C  
ATOM   2410  C   THR C  77     -21.155 -17.632  12.253  1.00 94.09           C  
ATOM   2411  O   THR C  77     -21.677 -18.437  13.026  1.00 94.09           O  
ATOM   2412  CB  THR C  77     -18.657 -17.536  12.410  1.00 94.09           C  
ATOM   2413  CG2 THR C  77     -17.343 -18.070  11.852  1.00 94.09           C  
ATOM   2414  OG1 THR C  77     -18.601 -16.104  12.446  1.00 94.09           O  
ATOM   2415  N   ASP C  78     -21.707 -16.484  12.017  1.00 93.62           N  
ATOM   2416  CA  ASP C  78     -22.981 -16.082  12.606  1.00 93.62           C  
ATOM   2417  C   ASP C  78     -24.138 -16.880  12.007  1.00 93.62           C  
ATOM   2418  O   ASP C  78     -25.173 -17.062  12.654  1.00 93.62           O  
ATOM   2419  CB  ASP C  78     -23.215 -14.584  12.407  1.00 93.62           C  
ATOM   2420  CG  ASP C  78     -22.412 -13.726  13.369  1.00 93.62           C  
ATOM   2421  OD1 ASP C  78     -21.798 -14.274  14.309  1.00 93.62           O  
ATOM   2422  OD2 ASP C  78     -22.396 -12.489  13.186  1.00 93.62           O  
ATOM   2423  N   SER C  79     -24.071 -17.323  10.852  1.00 93.51           N  
ATOM   2424  CA  SER C  79     -25.108 -18.083  10.162  1.00 93.51           C  
ATOM   2425  C   SER C  79     -25.199 -19.508  10.696  1.00 93.51           C  
ATOM   2426  O   SER C  79     -26.174 -20.215  10.432  1.00 93.51           O  
ATOM   2427  CB  SER C  79     -24.840 -18.110   8.656  1.00 93.51           C  
ATOM   2428  OG  SER C  79     -23.753 -18.968   8.355  1.00 93.51           O  
ATOM   2429  N   ASP C  80     -24.244 -19.952  11.402  1.00 92.38           N  
ATOM   2430  CA  ASP C  80     -24.224 -21.273  12.022  1.00 92.38           C  
ATOM   2431  C   ASP C  80     -24.282 -22.376  10.968  1.00 92.38           C  
ATOM   2432  O   ASP C  80     -24.975 -23.379  11.149  1.00 92.38           O  
ATOM   2433  CB  ASP C  80     -25.387 -21.423  13.006  1.00 92.38           C  
ATOM   2434  CG  ASP C  80     -25.020 -22.228  14.240  1.00 92.38           C  
ATOM   2435  OD1 ASP C  80     -23.814 -22.433  14.498  1.00 92.38           O  
ATOM   2436  OD2 ASP C  80     -25.945 -22.664  14.958  1.00 92.38           O  
ATOM   2437  N   VAL C  81     -23.746 -22.112   9.823  1.00 91.83           N  
ATOM   2438  CA  VAL C  81     -23.686 -23.084   8.737  1.00 91.83           C  
ATOM   2439  C   VAL C  81     -22.703 -24.197   9.093  1.00 91.83           C  
ATOM   2440  O   VAL C  81     -21.680 -23.947   9.735  1.00 91.83           O  
ATOM   2441  CB  VAL C  81     -23.277 -22.420   7.403  1.00 91.83           C  
ATOM   2442  CG1 VAL C  81     -21.838 -21.912   7.471  1.00 91.83           C  
ATOM   2443  CG2 VAL C  81     -23.446 -23.400   6.245  1.00 91.83           C  
ATOM   2444  N   LYS C  82     -22.985 -25.470   8.669  1.00 90.82           N  
ATOM   2445  CA  LYS C  82     -22.194 -26.628   9.078  1.00 90.82           C  
ATOM   2446  C   LYS C  82     -21.845 -27.507   7.881  1.00 90.82           C  
ATOM   2447  O   LYS C  82     -22.397 -27.330   6.793  1.00 90.82           O  
ATOM   2448  CB  LYS C  82     -22.945 -27.446  10.129  1.00 90.82           C  
ATOM   2449  CG  LYS C  82     -23.349 -26.650  11.362  1.00 90.82           C  
ATOM   2450  CD  LYS C  82     -24.117 -27.511  12.356  1.00 90.82           C  
ATOM   2451  CE  LYS C  82     -24.549 -26.708  13.576  1.00 90.82           C  
ATOM   2452  NZ  LYS C  82     -25.094 -27.588  14.653  1.00 90.82           N  
ATOM   2453  N   GLY C  83     -20.788 -28.363   8.094  1.00 86.23           N  
ATOM   2454  CA  GLY C  83     -20.477 -29.448   7.177  1.00 86.23           C  
ATOM   2455  C   GLY C  83     -19.959 -28.965   5.836  1.00 86.23           C  
ATOM   2456  O   GLY C  83     -19.080 -28.103   5.777  1.00 86.23           O  
ATOM   2457  N   ASP C  84     -20.501 -29.538   4.760  1.00 79.22           N  
ATOM   2458  CA  ASP C  84     -20.042 -29.287   3.398  1.00 79.22           C  
ATOM   2459  C   ASP C  84     -20.408 -27.874   2.948  1.00 79.22           C  
ATOM   2460  O   ASP C  84     -19.643 -27.230   2.227  1.00 79.22           O  
ATOM   2461  CB  ASP C  84     -20.635 -30.317   2.433  1.00 79.22           C  
ATOM   2462  CG  ASP C  84     -20.010 -31.693   2.578  1.00 79.22           C  
ATOM   2463  OD1 ASP C  84     -19.056 -31.849   3.369  1.00 79.22           O  
ATOM   2464  OD2 ASP C  84     -20.473 -32.628   1.889  1.00 79.22           O  
ATOM   2465  N   LEU C  85     -21.551 -27.501   3.296  1.00 82.43           N  
ATOM   2466  CA  LEU C  85     -21.979 -26.155   2.931  1.00 82.43           C  
ATOM   2467  C   LEU C  85     -21.077 -25.106   3.571  1.00 82.43           C  
ATOM   2468  O   LEU C  85     -20.754 -24.094   2.945  1.00 82.43           O  
ATOM   2469  CB  LEU C  85     -23.432 -25.922   3.352  1.00 82.43           C  
ATOM   2470  CG  LEU C  85     -24.071 -24.612   2.889  1.00 82.43           C  
ATOM   2471  CD1 LEU C  85     -24.172 -24.580   1.368  1.00 82.43           C  
ATOM   2472  CD2 LEU C  85     -25.444 -24.432   3.526  1.00 82.43           C  
ATOM   2473  N   PHE C  86     -20.654 -25.277   4.854  1.00 88.66           N  
ATOM   2474  CA  PHE C  86     -19.722 -24.395   5.547  1.00 88.66           C  
ATOM   2475  C   PHE C  86     -18.411 -24.281   4.779  1.00 88.66           C  
ATOM   2476  O   PHE C  86     -17.927 -23.176   4.527  1.00 88.66           O  
ATOM   2477  CB  PHE C  86     -19.456 -24.902   6.968  1.00 88.66           C  
ATOM   2478  CG  PHE C  86     -18.253 -24.276   7.621  1.00 88.66           C  
ATOM   2479  CD1 PHE C  86     -17.158 -25.051   7.983  1.00 88.66           C  
ATOM   2480  CD2 PHE C  86     -18.217 -22.910   7.873  1.00 88.66           C  
ATOM   2481  CE1 PHE C  86     -16.044 -24.474   8.587  1.00 88.66           C  
ATOM   2482  CE2 PHE C  86     -17.107 -22.326   8.476  1.00 88.66           C  
ATOM   2483  CZ  PHE C  86     -16.022 -23.111   8.833  1.00 88.66           C  
ATOM   2484  N   VAL C  87     -17.914 -25.409   4.401  1.00 84.68           N  
ATOM   2485  CA  VAL C  87     -16.640 -25.459   3.691  1.00 84.68           C  
ATOM   2486  C   VAL C  87     -16.762 -24.719   2.360  1.00 84.68           C  
ATOM   2487  O   VAL C  87     -15.892 -23.922   2.005  1.00 84.68           O  
ATOM   2488  CB  VAL C  87     -16.180 -26.914   3.453  1.00 84.68           C  
ATOM   2489  CG1 VAL C  87     -14.927 -26.948   2.581  1.00 84.68           C  
ATOM   2490  CG2 VAL C  87     -15.928 -27.618   4.785  1.00 84.68           C  
ATOM   2491  N   LYS C  88     -17.814 -24.943   1.648  1.00 80.64           N  
ATOM   2492  CA  LYS C  88     -18.051 -24.300   0.359  1.00 80.64           C  
ATOM   2493  C   LYS C  88     -18.181 -22.788   0.515  1.00 80.64           C  
ATOM   2494  O   LYS C  88     -17.560 -22.025  -0.228  1.00 80.64           O  
ATOM   2495  CB  LYS C  88     -19.308 -24.870  -0.302  1.00 80.64           C  
ATOM   2496  CG  LYS C  88     -19.474 -24.471  -1.761  1.00 80.64           C  
ATOM   2497  CD  LYS C  88     -20.728 -25.086  -2.369  1.00 80.64           C  
ATOM   2498  CE  LYS C  88     -20.966 -24.586  -3.788  1.00 80.64           C  
ATOM   2499  NZ  LYS C  88     -22.227 -25.140  -4.365  1.00 80.64           N  
ATOM   2500  N   GLU C  89     -18.975 -22.368   1.485  1.00 85.14           N  
ATOM   2501  CA  GLU C  89     -19.183 -20.941   1.713  1.00 85.14           C  
ATOM   2502  C   GLU C  89     -17.895 -20.261   2.167  1.00 85.14           C  
ATOM   2503  O   GLU C  89     -17.603 -19.136   1.756  1.00 85.14           O  
ATOM   2504  CB  GLU C  89     -20.288 -20.719   2.749  1.00 85.14           C  
ATOM   2505  CG  GLU C  89     -21.690 -20.987   2.220  1.00 85.14           C  
ATOM   2506  CD  GLU C  89     -22.787 -20.553   3.181  1.00 85.14           C  
ATOM   2507  OE1 GLU C  89     -23.982 -20.656   2.822  1.00 85.14           O  
ATOM   2508  OE2 GLU C  89     -22.448 -20.107   4.298  1.00 85.14           O  
ATOM   2509  N   LEU C  90     -17.172 -20.885   2.981  1.00 89.94           N  
ATOM   2510  CA  LEU C  90     -15.928 -20.328   3.505  1.00 89.94           C  
ATOM   2511  C   LEU C  90     -14.926 -20.088   2.381  1.00 89.94           C  
ATOM   2512  O   LEU C  90     -14.376 -18.991   2.257  1.00 89.94           O  
ATOM   2513  CB  LEU C  90     -15.323 -21.265   4.553  1.00 89.94           C  
ATOM   2514  CG  LEU C  90     -14.019 -20.800   5.204  1.00 89.94           C  
ATOM   2515  CD1 LEU C  90     -14.244 -19.502   5.974  1.00 89.94           C  
ATOM   2516  CD2 LEU C  90     -13.463 -21.883   6.123  1.00 89.94           C  
ATOM   2517  N   PHE C  91     -14.694 -21.030   1.557  1.00 86.27           N  
ATOM   2518  CA  PHE C  91     -13.696 -20.914   0.501  1.00 86.27           C  
ATOM   2519  C   PHE C  91     -14.183 -19.985  -0.605  1.00 86.27           C  
ATOM   2520  O   PHE C  91     -13.384 -19.292  -1.239  1.00 86.27           O  
ATOM   2521  CB  PHE C  91     -13.363 -22.292  -0.079  1.00 86.27           C  
ATOM   2522  CG  PHE C  91     -12.379 -23.077   0.746  1.00 86.27           C  
ATOM   2523  CD1 PHE C  91     -11.025 -22.772   0.716  1.00 86.27           C  
ATOM   2524  CD2 PHE C  91     -12.812 -24.122   1.553  1.00 86.27           C  
ATOM   2525  CE1 PHE C  91     -10.112 -23.496   1.480  1.00 86.27           C  
ATOM   2526  CE2 PHE C  91     -11.906 -24.851   2.319  1.00 86.27           C  
ATOM   2527  CZ  PHE C  91     -10.558 -24.538   2.280  1.00 86.27           C  
ATOM   2528  N   TRP C  92     -15.460 -20.011  -0.841  1.00 83.91           N  
ATOM   2529  CA  TRP C  92     -16.004 -19.036  -1.781  1.00 83.91           C  
ATOM   2530  C   TRP C  92     -15.787 -17.613  -1.278  1.00 83.91           C  
ATOM   2531  O   TRP C  92     -15.404 -16.728  -2.045  1.00 83.91           O  
ATOM   2532  CB  TRP C  92     -17.496 -19.287  -2.014  1.00 83.91           C  
ATOM   2533  CG  TRP C  92     -18.096 -18.439  -3.095  1.00 83.91           C  
ATOM   2534  CD1 TRP C  92     -18.955 -17.388  -2.937  1.00 83.91           C  
ATOM   2535  CD2 TRP C  92     -17.882 -18.575  -4.504  1.00 83.91           C  
ATOM   2536  CE2 TRP C  92     -18.645 -17.571  -5.141  1.00 83.91           C  
ATOM   2537  CE3 TRP C  92     -17.119 -19.449  -5.290  1.00 83.91           C  
ATOM   2538  NE1 TRP C  92     -19.289 -16.861  -4.163  1.00 83.91           N  
ATOM   2539  CZ2 TRP C  92     -18.666 -17.416  -6.529  1.00 83.91           C  
ATOM   2540  CZ3 TRP C  92     -17.142 -19.294  -6.672  1.00 83.91           C  
ATOM   2541  CH2 TRP C  92     -17.911 -18.284  -7.274  1.00 83.91           C  
ATOM   2542  N   MET C  93     -16.070 -17.378   0.001  1.00 92.96           N  
ATOM   2543  CA  MET C  93     -15.834 -16.080   0.628  1.00 92.96           C  
ATOM   2544  C   MET C  93     -14.366 -15.684   0.524  1.00 92.96           C  
ATOM   2545  O   MET C  93     -14.049 -14.540   0.193  1.00 92.96           O  
ATOM   2546  CB  MET C  93     -16.267 -16.104   2.095  1.00 92.96           C  
ATOM   2547  CG  MET C  93     -16.110 -14.768   2.802  1.00 92.96           C  
ATOM   2548  SD  MET C  93     -14.418 -14.519   3.465  1.00 92.96           S  
ATOM   2549  CE  MET C  93     -14.426 -15.721   4.824  1.00 92.96           C  
ATOM   2550  N   LEU C  94     -13.443 -16.625   0.750  1.00 91.60           N  
ATOM   2551  CA  LEU C  94     -12.010 -16.361   0.652  1.00 91.60           C  
ATOM   2552  C   LEU C  94     -11.624 -15.982  -0.774  1.00 91.60           C  
ATOM   2553  O   LEU C  94     -10.796 -15.092  -0.982  1.00 91.60           O  
ATOM   2554  CB  LEU C  94     -11.207 -17.583   1.103  1.00 91.60           C  
ATOM   2555  CG  LEU C  94     -11.193 -17.868   2.606  1.00 91.60           C  
ATOM   2556  CD1 LEU C  94     -10.486 -19.189   2.889  1.00 91.60           C  
ATOM   2557  CD2 LEU C  94     -10.524 -16.725   3.362  1.00 91.60           C  
ATOM   2558  N   HIS C  95     -12.214 -16.599  -1.731  1.00 85.12           N  
ATOM   2559  CA  HIS C  95     -11.965 -16.281  -3.132  1.00 85.12           C  
ATOM   2560  C   HIS C  95     -12.419 -14.863  -3.464  1.00 85.12           C  
ATOM   2561  O   HIS C  95     -11.673 -14.094  -4.074  1.00 85.12           O  
ATOM   2562  CB  HIS C  95     -12.672 -17.285  -4.044  1.00 85.12           C  
ATOM   2563  CG  HIS C  95     -12.551 -16.962  -5.499  1.00 85.12           C  
ATOM   2564  CD2 HIS C  95     -13.471 -16.525  -6.392  1.00 85.12           C  
ATOM   2565  ND1 HIS C  95     -11.367 -17.083  -6.193  1.00 85.12           N  
ATOM   2566  CE1 HIS C  95     -11.564 -16.733  -7.453  1.00 85.12           C  
ATOM   2567  NE2 HIS C  95     -12.832 -16.390  -7.599  1.00 85.12           N  
ATOM   2568  N   LEU C  96     -13.597 -14.545  -3.037  1.00 87.58           N  
ATOM   2569  CA  LEU C  96     -14.144 -13.216  -3.287  1.00 87.58           C  
ATOM   2570  C   LEU C  96     -13.323 -12.147  -2.574  1.00 87.58           C  
ATOM   2571  O   LEU C  96     -13.050 -11.087  -3.142  1.00 87.58           O  
ATOM   2572  CB  LEU C  96     -15.604 -13.143  -2.830  1.00 87.58           C  
ATOM   2573  CG  LEU C  96     -16.347 -11.843  -3.142  1.00 87.58           C  
ATOM   2574  CD1 LEU C  96     -16.494 -11.664  -4.649  1.00 87.58           C  
ATOM   2575  CD2 LEU C  96     -17.711 -11.830  -2.460  1.00 87.58           C  
ATOM   2576  N   GLN C  97     -12.938 -12.446  -1.401  1.00 94.03           N  
ATOM   2577  CA  GLN C  97     -12.172 -11.486  -0.613  1.00 94.03           C  
ATOM   2578  C   GLN C  97     -10.777 -11.283  -1.197  1.00 94.03           C  
ATOM   2579  O   GLN C  97     -10.213 -10.191  -1.107  1.00 94.03           O  
ATOM   2580  CB  GLN C  97     -12.070 -11.945   0.842  1.00 94.03           C  
ATOM   2581  CG  GLN C  97     -13.342 -11.718   1.649  1.00 94.03           C  
ATOM   2582  CD  GLN C  97     -13.704 -10.251   1.773  1.00 94.03           C  
ATOM   2583  NE2 GLN C  97     -14.999  -9.962   1.834  1.00 94.03           N  
ATOM   2584  OE1 GLN C  97     -12.826  -9.382   1.815  1.00 94.03           O  
ATOM   2585  N   LYS C  98     -10.212 -12.248  -1.741  1.00 90.58           N  
ATOM   2586  CA  LYS C  98      -8.938 -12.095  -2.436  1.00 90.58           C  
ATOM   2587  C   LYS C  98      -9.062 -11.122  -3.604  1.00 90.58           C  
ATOM   2588  O   LYS C  98      -8.203 -10.258  -3.794  1.00 90.58           O  
ATOM   2589  CB  LYS C  98      -8.431 -13.450  -2.933  1.00 90.58           C  
ATOM   2590  CG  LYS C  98      -7.056 -13.397  -3.582  1.00 90.58           C  
ATOM   2591  CD  LYS C  98      -6.581 -14.783  -4.001  1.00 90.58           C  
ATOM   2592  CE  LYS C  98      -5.216 -14.728  -4.672  1.00 90.58           C  
ATOM   2593  NZ  LYS C  98      -4.730 -16.088  -5.051  1.00 90.58           N  
ATOM   2594  N   GLU C  99     -10.089 -11.270  -4.354  1.00 87.78           N  
ATOM   2595  CA  GLU C  99     -10.337 -10.368  -5.473  1.00 87.78           C  
ATOM   2596  C   GLU C  99     -10.567  -8.939  -4.991  1.00 87.78           C  
ATOM   2597  O   GLU C  99     -10.062  -7.987  -5.589  1.00 87.78           O  
ATOM   2598  CB  GLU C  99     -11.538 -10.846  -6.294  1.00 87.78           C  
ATOM   2599  CG  GLU C  99     -11.263 -12.099  -7.113  1.00 87.78           C  
ATOM   2600  CD  GLU C  99     -12.422 -12.491  -8.016  1.00 87.78           C  
ATOM   2601  OE1 GLU C  99     -12.254 -13.404  -8.856  1.00 87.78           O  
ATOM   2602  OE2 GLU C  99     -13.505 -11.880  -7.883  1.00 87.78           O  
ATOM   2603  N   THR C 100     -11.310  -8.876  -3.995  1.00 93.38           N  
ATOM   2604  CA  THR C 100     -11.563  -7.571  -3.395  1.00 93.38           C  
ATOM   2605  C   THR C 100     -10.263  -6.937  -2.911  1.00 93.38           C  
ATOM   2606  O   THR C 100     -10.015  -5.753  -3.153  1.00 93.38           O  
ATOM   2607  CB  THR C 100     -12.553  -7.679  -2.219  1.00 93.38           C  
ATOM   2608  CG2 THR C 100     -12.830  -6.311  -1.606  1.00 93.38           C  
ATOM   2609  OG1 THR C 100     -13.786  -8.238  -2.691  1.00 93.38           O  
ATOM   2610  N   PHE C 101      -9.492  -7.734  -2.264  1.00 94.26           N  
ATOM   2611  CA  PHE C 101      -8.206  -7.249  -1.775  1.00 94.26           C  
ATOM   2612  C   PHE C 101      -7.306  -6.839  -2.934  1.00 94.26           C  
ATOM   2613  O   PHE C 101      -6.578  -5.849  -2.841  1.00 94.26           O  
ATOM   2614  CB  PHE C 101      -7.515  -8.321  -0.926  1.00 94.26           C  
ATOM   2615  CG  PHE C 101      -6.279  -7.833  -0.221  1.00 94.26           C  
ATOM   2616  CD1 PHE C 101      -5.027  -8.332  -0.556  1.00 94.26           C  
ATOM   2617  CD2 PHE C 101      -6.370  -6.873   0.779  1.00 94.26           C  
ATOM   2618  CE1 PHE C 101      -3.880  -7.882   0.095  1.00 94.26           C  
ATOM   2619  CE2 PHE C 101      -5.229  -6.418   1.435  1.00 94.26           C  
ATOM   2620  CZ  PHE C 101      -3.986  -6.924   1.091  1.00 94.26           C  
ATOM   2621  N   ALA C 102      -7.344  -7.577  -3.983  1.00 90.85           N  
ATOM   2622  CA  ALA C 102      -6.573  -7.235  -5.176  1.00 90.85           C  
ATOM   2623  C   ALA C 102      -6.971  -5.862  -5.712  1.00 90.85           C  
ATOM   2624  O   ALA C 102      -6.119  -5.094  -6.164  1.00 90.85           O  
ATOM   2625  CB  ALA C 102      -6.764  -8.299  -6.255  1.00 90.85           C  
ATOM   2626  N   THR C 103      -8.181  -5.569  -5.651  1.00 92.22           N  
ATOM   2627  CA  THR C 103      -8.677  -4.266  -6.080  1.00 92.22           C  
ATOM   2628  C   THR C 103      -8.152  -3.160  -5.170  1.00 92.22           C  
ATOM   2629  O   THR C 103      -7.755  -2.094  -5.644  1.00 92.22           O  
ATOM   2630  CB  THR C 103     -10.216  -4.233  -6.098  1.00 92.22           C  
ATOM   2631  CG2 THR C 103     -10.732  -2.903  -6.638  1.00 92.22           C  
ATOM   2632  OG1 THR C 103     -10.701  -5.295  -6.930  1.00 92.22           O  
ATOM   2633  N   TYR C 104      -8.149  -3.446  -3.888  1.00 94.09           N  
ATOM   2634  CA  TYR C 104      -7.622  -2.473  -2.937  1.00 94.09           C  
ATOM   2635  C   TYR C 104      -6.142  -2.211  -3.189  1.00 94.09           C  
ATOM   2636  O   TYR C 104      -5.697  -1.061  -3.172  1.00 94.09           O  
ATOM   2637  CB  TYR C 104      -7.827  -2.960  -1.500  1.00 94.09           C  
ATOM   2638  CG  TYR C 104      -9.278  -3.084  -1.103  1.00 94.09           C  
ATOM   2639  CD1 TYR C 104     -10.260  -2.322  -1.732  1.00 94.09           C  
ATOM   2640  CD2 TYR C 104      -9.670  -3.960  -0.097  1.00 94.09           C  
ATOM   2641  CE1 TYR C 104     -11.598  -2.431  -1.369  1.00 94.09           C  
ATOM   2642  CE2 TYR C 104     -11.006  -4.077   0.276  1.00 94.09           C  
ATOM   2643  CZ  TYR C 104     -11.961  -3.310  -0.366  1.00 94.09           C  
ATOM   2644  OH  TYR C 104     -13.284  -3.422  -0.001  1.00 94.09           O  
ATOM   2645  N   VAL C 105      -5.467  -3.227  -3.408  1.00 93.55           N  
ATOM   2646  CA  VAL C 105      -4.027  -3.121  -3.620  1.00 93.55           C  
ATOM   2647  C   VAL C 105      -3.751  -2.399  -4.937  1.00 93.55           C  
ATOM   2648  O   VAL C 105      -2.843  -1.568  -5.018  1.00 93.55           O  
ATOM   2649  CB  VAL C 105      -3.349  -4.509  -3.621  1.00 93.55           C  
ATOM   2650  CG1 VAL C 105      -1.885  -4.395  -4.044  1.00 93.55           C  
ATOM   2651  CG2 VAL C 105      -3.462  -5.159  -2.243  1.00 93.55           C  
ATOM   2652  N   ALA C 106      -4.441  -2.703  -5.993  1.00 91.45           N  
ATOM   2653  CA  ALA C 106      -4.296  -2.015  -7.273  1.00 91.45           C  
ATOM   2654  C   ALA C 106      -4.564  -0.520  -7.127  1.00 91.45           C  
ATOM   2655  O   ALA C 106      -3.833   0.305  -7.678  1.00 91.45           O  
ATOM   2656  CB  ALA C 106      -5.236  -2.622  -8.312  1.00 91.45           C  
ATOM   2657  N   ARG C 107      -5.577  -0.191  -6.417  1.00 92.87           N  
ATOM   2658  CA  ARG C 107      -5.902   1.207  -6.156  1.00 92.87           C  
ATOM   2659  C   ARG C 107      -4.799   1.885  -5.351  1.00 92.87           C  
ATOM   2660  O   ARG C 107      -4.412   3.017  -5.649  1.00 92.87           O  
ATOM   2661  CB  ARG C 107      -7.236   1.320  -5.415  1.00 92.87           C  
ATOM   2662  CG  ARG C 107      -7.734   2.748  -5.255  1.00 92.87           C  
ATOM   2663  CD  ARG C 107      -9.124   2.796  -4.636  1.00 92.87           C  
ATOM   2664  NE  ARG C 107      -9.618   4.165  -4.525  1.00 92.87           N  
ATOM   2665  CZ  ARG C 107     -10.850   4.498  -4.150  1.00 92.87           C  
ATOM   2666  NH1 ARG C 107     -11.740   3.563  -3.840  1.00 92.87           N  
ATOM   2667  NH2 ARG C 107     -11.194   5.775  -4.083  1.00 92.87           N  
ATOM   2668  N   PHE C 108      -4.362   1.245  -4.359  1.00 93.70           N  
ATOM   2669  CA  PHE C 108      -3.252   1.750  -3.561  1.00 93.70           C  
ATOM   2670  C   PHE C 108      -2.038   2.029  -4.440  1.00 93.70           C  
ATOM   2671  O   PHE C 108      -1.432   3.100  -4.350  1.00 93.70           O  
ATOM   2672  CB  PHE C 108      -2.882   0.754  -2.458  1.00 93.70           C  
ATOM   2673  CG  PHE C 108      -1.496   0.945  -1.905  1.00 93.70           C  
ATOM   2674  CD1 PHE C 108      -0.474   0.063  -2.232  1.00 93.70           C  
ATOM   2675  CD2 PHE C 108      -1.216   2.009  -1.056  1.00 93.70           C  
ATOM   2676  CE1 PHE C 108       0.810   0.239  -1.722  1.00 93.70           C  
ATOM   2677  CE2 PHE C 108       0.065   2.190  -0.542  1.00 93.70           C  
ATOM   2678  CZ  PHE C 108       1.076   1.303  -0.876  1.00 93.70           C  
ATOM   2679  N   GLN C 109      -1.644   1.101  -5.264  1.00 91.73           N  
ATOM   2680  CA  GLN C 109      -0.468   1.242  -6.118  1.00 91.73           C  
ATOM   2681  C   GLN C 109      -0.649   2.380  -7.118  1.00 91.73           C  
ATOM   2682  O   GLN C 109       0.312   3.071  -7.463  1.00 91.73           O  
ATOM   2683  CB  GLN C 109      -0.181  -0.066  -6.857  1.00 91.73           C  
ATOM   2684  CG  GLN C 109       0.392  -1.161  -5.968  1.00 91.73           C  
ATOM   2685  CD  GLN C 109       0.913  -2.346  -6.759  1.00 91.73           C  
ATOM   2686  NE2 GLN C 109       1.211  -2.123  -8.035  1.00 91.73           N  
ATOM   2687  OE1 GLN C 109       1.048  -3.453  -6.227  1.00 91.73           O  
ATOM   2688  N   LYS C 110      -1.792   2.590  -7.559  1.00 90.62           N  
ATOM   2689  CA  LYS C 110      -2.075   3.615  -8.559  1.00 90.62           C  
ATOM   2690  C   LYS C 110      -2.179   4.996  -7.917  1.00 90.62           C  
ATOM   2691  O   LYS C 110      -1.705   5.984  -8.480  1.00 90.62           O  
ATOM   2692  CB  LYS C 110      -3.364   3.288  -9.313  1.00 90.62           C  
ATOM   2693  CG  LYS C 110      -3.649   4.218 -10.484  1.00 90.62           C  
ATOM   2694  CD  LYS C 110      -4.922   3.818 -11.218  1.00 90.62           C  
ATOM   2695  CE  LYS C 110      -5.240   4.781 -12.354  1.00 90.62           C  
ATOM   2696  NZ  LYS C 110      -6.459   4.366 -13.109  1.00 90.62           N  
ATOM   2697  N   GLU C 111      -2.727   4.998  -6.718  1.00 91.94           N  
ATOM   2698  CA  GLU C 111      -3.120   6.300  -6.188  1.00 91.94           C  
ATOM   2699  C   GLU C 111      -2.322   6.649  -4.934  1.00 91.94           C  
ATOM   2700  O   GLU C 111      -1.998   7.816  -4.703  1.00 91.94           O  
ATOM   2701  CB  GLU C 111      -4.619   6.326  -5.881  1.00 91.94           C  
ATOM   2702  CG  GLU C 111      -5.501   6.182  -7.113  1.00 91.94           C  
ATOM   2703  CD  GLU C 111      -6.985   6.129  -6.785  1.00 91.94           C  
ATOM   2704  OE1 GLU C 111      -7.803   5.919  -7.709  1.00 91.94           O  
ATOM   2705  OE2 GLU C 111      -7.332   6.300  -5.596  1.00 91.94           O  
ATOM   2706  N   ALA C 112      -1.985   5.739  -4.116  1.00 93.14           N  
ATOM   2707  CA  ALA C 112      -1.507   6.033  -2.767  1.00 93.14           C  
ATOM   2708  C   ALA C 112      -0.030   5.677  -2.619  1.00 93.14           C  
ATOM   2709  O   ALA C 112       0.637   6.141  -1.692  1.00 93.14           O  
ATOM   2710  CB  ALA C 112      -2.339   5.279  -1.732  1.00 93.14           C  
ATOM   2711  N   TYR C 113       0.430   4.867  -3.497  1.00 93.46           N  
ATOM   2712  CA  TYR C 113       1.850   4.533  -3.453  1.00 93.46           C  
ATOM   2713  C   TYR C 113       2.696   5.673  -4.006  1.00 93.46           C  
ATOM   2714  O   TYR C 113       2.647   5.965  -5.204  1.00 93.46           O  
ATOM   2715  CB  TYR C 113       2.124   3.248  -4.241  1.00 93.46           C  
ATOM   2716  CG  TYR C 113       3.582   2.859  -4.276  1.00 93.46           C  
ATOM   2717  CD1 TYR C 113       4.352   3.068  -5.418  1.00 93.46           C  
ATOM   2718  CD2 TYR C 113       4.193   2.279  -3.168  1.00 93.46           C  
ATOM   2719  CE1 TYR C 113       5.695   2.708  -5.455  1.00 93.46           C  
ATOM   2720  CE2 TYR C 113       5.535   1.916  -3.194  1.00 93.46           C  
ATOM   2721  CZ  TYR C 113       6.277   2.136  -4.340  1.00 93.46           C  
ATOM   2722  OH  TYR C 113       7.606   1.777  -4.372  1.00 93.46           O  
ATOM   2723  N   CYS C 114       3.531   6.275  -3.154  1.00 94.36           N  
ATOM   2724  CA  CYS C 114       4.390   7.398  -3.517  1.00 94.36           C  
ATOM   2725  C   CYS C 114       3.641   8.397  -4.391  1.00 94.36           C  
ATOM   2726  O   CYS C 114       4.042   8.656  -5.527  1.00 94.36           O  
ATOM   2727  CB  CYS C 114       5.639   6.904  -4.246  1.00 94.36           C  
ATOM   2728  SG  CYS C 114       6.784   5.990  -3.190  1.00 94.36           S  
ATOM   2729  N   PRO C 115       2.687   9.017  -3.784  1.00 94.60           N  
ATOM   2730  CA  PRO C 115       1.840   9.931  -4.553  1.00 94.60           C  
ATOM   2731  C   PRO C 115       2.512  11.278  -4.814  1.00 94.60           C  
ATOM   2732  O   PRO C 115       1.956  12.122  -5.522  1.00 94.60           O  
ATOM   2733  CB  PRO C 115       0.606  10.101  -3.664  1.00 94.60           C  
ATOM   2734  CG  PRO C 115       1.114   9.936  -2.268  1.00 94.60           C  
ATOM   2735  CD  PRO C 115       2.211   8.910  -2.278  1.00 94.60           C  
ATOM   2736  N   ASN C 116       3.571  11.534  -4.207  1.00 94.84           N  
ATOM   2737  CA  ASN C 116       4.271  12.805  -4.364  1.00 94.84           C  
ATOM   2738  C   ASN C 116       4.783  12.991  -5.789  1.00 94.84           C  
ATOM   2739  O   ASN C 116       5.298  12.051  -6.396  1.00 94.84           O  
ATOM   2740  CB  ASN C 116       5.427  12.908  -3.366  1.00 94.84           C  
ATOM   2741  CG  ASN C 116       6.409  11.761  -3.491  1.00 94.84           C  
ATOM   2742  ND2 ASN C 116       7.697  12.084  -3.518  1.00 94.84           N  
ATOM   2743  OD1 ASN C 116       6.014  10.594  -3.562  1.00 94.84           O  
ATOM   2744  N   LYS C 117       4.686  14.139  -6.308  1.00 94.37           N  
ATOM   2745  CA  LYS C 117       5.201  14.483  -7.631  1.00 94.37           C  
ATOM   2746  C   LYS C 117       6.553  15.183  -7.529  1.00 94.37           C  
ATOM   2747  O   LYS C 117       7.279  15.289  -8.520  1.00 94.37           O  
ATOM   2748  CB  LYS C 117       4.207  15.373  -8.380  1.00 94.37           C  
ATOM   2749  CG  LYS C 117       2.878  14.695  -8.682  1.00 94.37           C  
ATOM   2750  CD  LYS C 117       1.947  15.615  -9.463  1.00 94.37           C  
ATOM   2751  CE  LYS C 117       0.605  14.950  -9.738  1.00 94.37           C  
ATOM   2752  NZ  LYS C 117      -0.346  15.881 -10.415  1.00 94.37           N  
ATOM   2753  N   CYS C 118       6.840  15.612  -6.367  1.00 94.47           N  
ATOM   2754  CA  CYS C 118       8.089  16.299  -6.061  1.00 94.47           C  
ATOM   2755  C   CYS C 118       8.485  16.089  -4.604  1.00 94.47           C  
ATOM   2756  O   CYS C 118       7.705  15.551  -3.816  1.00 94.47           O  
ATOM   2757  CB  CYS C 118       7.963  17.794  -6.354  1.00 94.47           C  
ATOM   2758  SG  CYS C 118       6.874  18.671  -5.212  1.00 94.47           S  
ATOM   2759  N   GLY C 119       9.750  16.316  -4.415  1.00 93.91           N  
ATOM   2760  CA  GLY C 119      10.220  16.231  -3.041  1.00 93.91           C  
ATOM   2761  C   GLY C 119      10.450  14.805  -2.576  1.00 93.91           C  
ATOM   2762  O   GLY C 119      10.669  13.908  -3.392  1.00 93.91           O  
ATOM   2763  N   VAL C 120      10.466  14.674  -1.221  1.00 93.80           N  
ATOM   2764  CA  VAL C 120      10.734  13.379  -0.605  1.00 93.80           C  
ATOM   2765  C   VAL C 120       9.640  13.052   0.408  1.00 93.80           C  
ATOM   2766  O   VAL C 120       9.518  13.721   1.437  1.00 93.80           O  
ATOM   2767  CB  VAL C 120      12.119  13.351   0.078  1.00 93.80           C  
ATOM   2768  CG1 VAL C 120      12.408  11.967   0.656  1.00 93.80           C  
ATOM   2769  CG2 VAL C 120      13.210  13.759  -0.911  1.00 93.80           C  
ATOM   2770  N   MET C 121       8.855  12.009   0.142  1.00 95.20           N  
ATOM   2771  CA  MET C 121       7.808  11.520   1.035  1.00 95.20           C  
ATOM   2772  C   MET C 121       8.273  10.278   1.788  1.00 95.20           C  
ATOM   2773  O   MET C 121       8.842   9.362   1.192  1.00 95.20           O  
ATOM   2774  CB  MET C 121       6.532  11.208   0.250  1.00 95.20           C  
ATOM   2775  CG  MET C 121       5.411  10.641   1.104  1.00 95.20           C  
ATOM   2776  SD  MET C 121       3.930  10.195   0.115  1.00 95.20           S  
ATOM   2777  CE  MET C 121       2.888   9.468   1.410  1.00 95.20           C  
ATOM   2778  N   LEU C 122       8.121  10.272   3.009  1.00 94.49           N  
ATOM   2779  CA  LEU C 122       8.345   9.091   3.836  1.00 94.49           C  
ATOM   2780  C   LEU C 122       7.034   8.360   4.105  1.00 94.49           C  
ATOM   2781  O   LEU C 122       6.178   8.862   4.838  1.00 94.49           O  
ATOM   2782  CB  LEU C 122       9.006   9.481   5.160  1.00 94.49           C  
ATOM   2783  CG  LEU C 122      10.382  10.142   5.062  1.00 94.49           C  
ATOM   2784  CD1 LEU C 122      10.921  10.453   6.454  1.00 94.49           C  
ATOM   2785  CD2 LEU C 122      11.352   9.249   4.295  1.00 94.49           C  
ATOM   2786  N   GLN C 123       6.946   7.241   3.543  1.00 94.28           N  
ATOM   2787  CA  GLN C 123       5.716   6.460   3.634  1.00 94.28           C  
ATOM   2788  C   GLN C 123       5.967   5.115   4.310  1.00 94.28           C  
ATOM   2789  O   GLN C 123       6.906   4.401   3.953  1.00 94.28           O  
ATOM   2790  CB  GLN C 123       5.112   6.246   2.245  1.00 94.28           C  
ATOM   2791  CG  GLN C 123       3.738   5.591   2.266  1.00 94.28           C  
ATOM   2792  CD  GLN C 123       3.144   5.429   0.880  1.00 94.28           C  
ATOM   2793  NE2 GLN C 123       1.818   5.450   0.797  1.00 94.28           N  
ATOM   2794  OE1 GLN C 123       3.870   5.286  -0.109  1.00 94.28           O  
ATOM   2795  N   THR C 124       5.163   4.826   5.217  1.00 94.46           N  
ATOM   2796  CA  THR C 124       5.242   3.538   5.898  1.00 94.46           C  
ATOM   2797  C   THR C 124       4.550   2.451   5.080  1.00 94.46           C  
ATOM   2798  O   THR C 124       3.360   2.558   4.778  1.00 94.46           O  
ATOM   2799  CB  THR C 124       4.612   3.608   7.301  1.00 94.46           C  
ATOM   2800  CG2 THR C 124       4.658   2.250   7.993  1.00 94.46           C  
ATOM   2801  OG1 THR C 124       5.331   4.561   8.094  1.00 94.46           O  
ATOM   2802  N   LEU C 125       5.293   1.529   4.768  1.00 94.76           N  
ATOM   2803  CA  LEU C 125       4.794   0.413   3.974  1.00 94.76           C  
ATOM   2804  C   LEU C 125       4.961  -0.905   4.724  1.00 94.76           C  
ATOM   2805  O   LEU C 125       5.826  -1.025   5.593  1.00 94.76           O  
ATOM   2806  CB  LEU C 125       5.523   0.342   2.630  1.00 94.76           C  
ATOM   2807  CG  LEU C 125       5.403   1.573   1.729  1.00 94.76           C  
ATOM   2808  CD1 LEU C 125       6.343   1.450   0.535  1.00 94.76           C  
ATOM   2809  CD2 LEU C 125       3.962   1.758   1.265  1.00 94.76           C  
ATOM   2810  N   ILE C 126       4.135  -1.809   4.451  1.00 95.00           N  
ATOM   2811  CA  ILE C 126       4.178  -3.165   4.985  1.00 95.00           C  
ATOM   2812  C   ILE C 126       4.517  -4.150   3.868  1.00 95.00           C  
ATOM   2813  O   ILE C 126       3.790  -4.246   2.876  1.00 95.00           O  
ATOM   2814  CB  ILE C 126       2.840  -3.553   5.654  1.00 95.00           C  
ATOM   2815  CG1 ILE C 126       2.503  -2.572   6.783  1.00 95.00           C  
ATOM   2816  CG2 ILE C 126       2.895  -4.991   6.176  1.00 95.00           C  
ATOM   2817  CD1 ILE C 126       1.047  -2.612   7.223  1.00 95.00           C  
ATOM   2818  N   TRP C 127       5.608  -4.807   4.076  1.00 92.78           N  
ATOM   2819  CA  TRP C 127       5.997  -5.853   3.136  1.00 92.78           C  
ATOM   2820  C   TRP C 127       5.196  -7.128   3.378  1.00 92.78           C  
ATOM   2821  O   TRP C 127       5.323  -7.758   4.430  1.00 92.78           O  
ATOM   2822  CB  TRP C 127       7.495  -6.147   3.248  1.00 92.78           C  
ATOM   2823  CG  TRP C 127       8.372  -5.044   2.736  1.00 92.78           C  
ATOM   2824  CD1 TRP C 127       8.818  -3.955   3.433  1.00 92.78           C  
ATOM   2825  CD2 TRP C 127       8.907  -4.921   1.414  1.00 92.78           C  
ATOM   2826  CE2 TRP C 127       9.669  -3.732   1.381  1.00 92.78           C  
ATOM   2827  CE3 TRP C 127       8.817  -5.703   0.255  1.00 92.78           C  
ATOM   2828  NE1 TRP C 127       9.598  -3.163   2.623  1.00 92.78           N  
ATOM   2829  CZ2 TRP C 127      10.337  -3.307   0.230  1.00 92.78           C  
ATOM   2830  CZ3 TRP C 127       9.482  -5.277  -0.889  1.00 92.78           C  
ATOM   2831  CH2 TRP C 127      10.232  -4.089  -0.891  1.00 92.78           C  
ATOM   2832  N   CYS C 128       4.451  -7.560   2.341  1.00 91.91           N  
ATOM   2833  CA  CYS C 128       3.481  -8.641   2.470  1.00 91.91           C  
ATOM   2834  C   CYS C 128       4.177  -9.970   2.730  1.00 91.91           C  
ATOM   2835  O   CYS C 128       3.653 -10.819   3.454  1.00 91.91           O  
ATOM   2836  CB  CYS C 128       2.622  -8.742   1.209  1.00 91.91           C  
ATOM   2837  SG  CYS C 128       1.708  -7.233   0.827  1.00 91.91           S  
ATOM   2838  N   LYS C 129       5.326 -10.220   2.248  1.00 86.95           N  
ATOM   2839  CA  LYS C 129       6.044 -11.490   2.326  1.00 86.95           C  
ATOM   2840  C   LYS C 129       6.467 -11.795   3.760  1.00 86.95           C  
ATOM   2841  O   LYS C 129       6.317 -12.924   4.230  1.00 86.95           O  
ATOM   2842  CB  LYS C 129       7.268 -11.471   1.410  1.00 86.95           C  
ATOM   2843  CG  LYS C 129       7.912 -12.835   1.209  1.00 86.95           C  
ATOM   2844  CD  LYS C 129       9.064 -12.770   0.214  1.00 86.95           C  
ATOM   2845  CE  LYS C 129       9.751 -14.120   0.063  1.00 86.95           C  
ATOM   2846  NZ  LYS C 129      10.810 -14.088  -0.989  1.00 86.95           N  
ATOM   2847  N   ASN C 130       6.901 -10.784   4.543  1.00 90.50           N  
ATOM   2848  CA  ASN C 130       7.414 -11.016   5.889  1.00 90.50           C  
ATOM   2849  C   ASN C 130       6.688 -10.157   6.922  1.00 90.50           C  
ATOM   2850  O   ASN C 130       7.070 -10.131   8.093  1.00 90.50           O  
ATOM   2851  CB  ASN C 130       8.920 -10.751   5.942  1.00 90.50           C  
ATOM   2852  CG  ASN C 130       9.287  -9.365   5.449  1.00 90.50           C  
ATOM   2853  ND2 ASN C 130      10.577  -9.136   5.229  1.00 90.50           N  
ATOM   2854  OD1 ASN C 130       8.419  -8.508   5.268  1.00 90.50           O  
ATOM   2855  N   CYS C 131       5.767  -9.483   6.519  1.00 93.68           N  
ATOM   2856  CA  CYS C 131       4.947  -8.654   7.395  1.00 93.68           C  
ATOM   2857  C   CYS C 131       5.791  -7.593   8.091  1.00 93.68           C  
ATOM   2858  O   CYS C 131       5.523  -7.233   9.238  1.00 93.68           O  
ATOM   2859  CB  CYS C 131       4.235  -9.515   8.438  1.00 93.68           C  
ATOM   2860  SG  CYS C 131       3.044 -10.676   7.734  1.00 93.68           S  
ATOM   2861  N   LYS C 132       6.839  -7.090   7.476  1.00 93.13           N  
ATOM   2862  CA  LYS C 132       7.706  -6.060   8.039  1.00 93.13           C  
ATOM   2863  C   LYS C 132       7.217  -4.664   7.662  1.00 93.13           C  
ATOM   2864  O   LYS C 132       6.921  -4.399   6.495  1.00 93.13           O  
ATOM   2865  CB  LYS C 132       9.148  -6.256   7.570  1.00 93.13           C  
ATOM   2866  CG  LYS C 132       9.876  -7.397   8.263  1.00 93.13           C  
ATOM   2867  CD  LYS C 132      11.339  -7.463   7.846  1.00 93.13           C  
ATOM   2868  CE  LYS C 132      12.064  -8.618   8.524  1.00 93.13           C  
ATOM   2869  NZ  LYS C 132      13.501  -8.682   8.124  1.00 93.13           N  
ATOM   2870  N   LYS C 133       7.179  -3.906   8.616  1.00 92.31           N  
ATOM   2871  CA  LYS C 133       6.813  -2.503   8.443  1.00 92.31           C  
ATOM   2872  C   LYS C 133       8.054  -1.626   8.301  1.00 92.31           C  
ATOM   2873  O   LYS C 133       8.885  -1.564   9.210  1.00 92.31           O  
ATOM   2874  CB  LYS C 133       5.963  -2.021   9.619  1.00 92.31           C  
ATOM   2875  CG  LYS C 133       5.316  -0.662   9.399  1.00 92.31           C  
ATOM   2876  CD  LYS C 133       4.385  -0.293  10.547  1.00 92.31           C  
ATOM   2877  CE  LYS C 133       3.684   1.035  10.295  1.00 92.31           C  
ATOM   2878  NZ  LYS C 133       2.803   1.422  11.437  1.00 92.31           N  
ATOM   2879  N   GLU C 134       8.187  -0.940   7.221  1.00 92.81           N  
ATOM   2880  CA  GLU C 134       9.360  -0.117   6.938  1.00 92.81           C  
ATOM   2881  C   GLU C 134       8.958   1.228   6.340  1.00 92.81           C  
ATOM   2882  O   GLU C 134       7.936   1.329   5.658  1.00 92.81           O  
ATOM   2883  CB  GLU C 134      10.315  -0.849   5.993  1.00 92.81           C  
ATOM   2884  CG  GLU C 134      10.946  -2.095   6.599  1.00 92.81           C  
ATOM   2885  CD  GLU C 134      11.893  -2.812   5.649  1.00 92.81           C  
ATOM   2886  OE1 GLU C 134      12.480  -3.845   6.042  1.00 92.81           O  
ATOM   2887  OE2 GLU C 134      12.050  -2.334   4.503  1.00 92.81           O  
ATOM   2888  N   VAL C 135       9.768   2.157   6.693  1.00 91.91           N  
ATOM   2889  CA  VAL C 135       9.581   3.483   6.115  1.00 91.91           C  
ATOM   2890  C   VAL C 135      10.305   3.571   4.775  1.00 91.91           C  
ATOM   2891  O   VAL C 135      11.522   3.383   4.705  1.00 91.91           O  
ATOM   2892  CB  VAL C 135      10.084   4.593   7.066  1.00 91.91           C  
ATOM   2893  CG1 VAL C 135       9.918   5.969   6.425  1.00 91.91           C  
ATOM   2894  CG2 VAL C 135       9.341   4.528   8.400  1.00 91.91           C  
ATOM   2895  N   HIS C 136       9.547   3.779   3.780  1.00 91.34           N  
ATOM   2896  CA  HIS C 136      10.065   3.897   2.422  1.00 91.34           C  
ATOM   2897  C   HIS C 136      10.148   5.357   1.988  1.00 91.34           C  
ATOM   2898  O   HIS C 136       9.178   6.105   2.124  1.00 91.34           O  
ATOM   2899  CB  HIS C 136       9.190   3.108   1.445  1.00 91.34           C  
ATOM   2900  CG  HIS C 136       9.609   3.251   0.016  1.00 91.34           C  
ATOM   2901  CD2 HIS C 136       9.043   3.924  -1.013  1.00 91.34           C  
ATOM   2902  ND1 HIS C 136      10.741   2.651  -0.492  1.00 91.34           N  
ATOM   2903  CE1 HIS C 136      10.853   2.951  -1.774  1.00 91.34           C  
ATOM   2904  NE2 HIS C 136       9.836   3.722  -2.116  1.00 91.34           N  
ATOM   2905  N   ALA C 137      11.295   5.729   1.497  1.00 90.84           N  
ATOM   2906  CA  ALA C 137      11.503   7.093   1.017  1.00 90.84           C  
ATOM   2907  C   ALA C 137      11.170   7.210  -0.467  1.00 90.84           C  
ATOM   2908  O   ALA C 137      11.860   6.634  -1.311  1.00 90.84           O  
ATOM   2909  CB  ALA C 137      12.943   7.533   1.273  1.00 90.84           C  
ATOM   2910  N   CYS C 138      10.144   7.875  -0.694  1.00 92.61           N  
ATOM   2911  CA  CYS C 138       9.746   8.178  -2.063  1.00 92.61           C  
ATOM   2912  C   CYS C 138      10.437   9.441  -2.565  1.00 92.61           C  
ATOM   2913  O   CYS C 138       9.957  10.552  -2.332  1.00 92.61           O  
ATOM   2914  CB  CYS C 138       8.230   8.345  -2.156  1.00 92.61           C  
ATOM   2915  SG  CYS C 138       7.301   6.948  -1.488  1.00 92.61           S  
ATOM   2916  N   ARG C 139      11.444   9.288  -3.374  1.00 92.43           N  
ATOM   2917  CA  ARG C 139      12.271  10.395  -3.840  1.00 92.43           C  
ATOM   2918  C   ARG C 139      11.899  10.796  -5.264  1.00 92.43           C  
ATOM   2919  O   ARG C 139      11.930   9.968  -6.176  1.00 92.43           O  
ATOM   2920  CB  ARG C 139      13.755  10.026  -3.771  1.00 92.43           C  
ATOM   2921  CG  ARG C 139      14.245   9.706  -2.367  1.00 92.43           C  
ATOM   2922  CD  ARG C 139      15.708   9.290  -2.363  1.00 92.43           C  
ATOM   2923  NE  ARG C 139      16.117   8.771  -1.060  1.00 92.43           N  
ATOM   2924  CZ  ARG C 139      16.740   9.481  -0.124  1.00 92.43           C  
ATOM   2925  NH1 ARG C 139      17.040  10.759  -0.329  1.00 92.43           N  
ATOM   2926  NH2 ARG C 139      17.067   8.911   1.026  1.00 92.43           N  
ATOM   2927  N   LYS C 140      11.557  12.040  -5.398  1.00 92.93           N  
ATOM   2928  CA  LYS C 140      11.244  12.660  -6.682  1.00 92.93           C  
ATOM   2929  C   LYS C 140      12.058  13.932  -6.893  1.00 92.93           C  
ATOM   2930  O   LYS C 140      13.065  14.151  -6.214  1.00 92.93           O  
ATOM   2931  CB  LYS C 140       9.749  12.973  -6.777  1.00 92.93           C  
ATOM   2932  CG  LYS C 140       8.849  11.763  -6.576  1.00 92.93           C  
ATOM   2933  CD  LYS C 140       8.945  10.793  -7.746  1.00 92.93           C  
ATOM   2934  CE  LYS C 140       7.972   9.632  -7.593  1.00 92.93           C  
ATOM   2935  NZ  LYS C 140       8.685   8.329  -7.437  1.00 92.93           N  
ATOM   2936  N   SER C 141      11.729  14.676  -7.819  1.00 91.36           N  
ATOM   2937  CA  SER C 141      12.420  15.935  -8.079  1.00 91.36           C  
ATOM   2938  C   SER C 141      12.211  16.926  -6.940  1.00 91.36           C  
ATOM   2939  O   SER C 141      11.112  17.026  -6.390  1.00 91.36           O  
ATOM   2940  CB  SER C 141      11.940  16.547  -9.395  1.00 91.36           C  
ATOM   2941  OG  SER C 141      12.462  17.856  -9.560  1.00 91.36           O  
ATOM   2942  N   TYR C 142      13.270  17.590  -6.660  1.00 85.85           N  
ATOM   2943  CA  TYR C 142      13.194  18.585  -5.596  1.00 85.85           C  
ATOM   2944  C   TYR C 142      12.451  19.831  -6.067  1.00 85.85           C  
ATOM   2945  O   TYR C 142      11.979  20.625  -5.250  1.00 85.85           O  
ATOM   2946  CB  TYR C 142      14.598  18.966  -5.115  1.00 85.85           C  
ATOM   2947  CG  TYR C 142      15.138  18.055  -4.039  1.00 85.85           C  
ATOM   2948  CD1 TYR C 142      14.692  18.159  -2.724  1.00 85.85           C  
ATOM   2949  CD2 TYR C 142      16.096  17.092  -4.336  1.00 85.85           C  
ATOM   2950  CE1 TYR C 142      15.188  17.323  -1.729  1.00 85.85           C  
ATOM   2951  CE2 TYR C 142      16.600  16.251  -3.349  1.00 85.85           C  
ATOM   2952  CZ  TYR C 142      16.140  16.373  -2.050  1.00 85.85           C  
ATOM   2953  OH  TYR C 142      16.635  15.544  -1.069  1.00 85.85           O  
ATOM   2954  N   ASP C 143      12.345  19.934  -7.235  1.00 81.96           N  
ATOM   2955  CA  ASP C 143      11.690  21.099  -7.822  1.00 81.96           C  
ATOM   2956  C   ASP C 143      10.173  20.924  -7.845  1.00 81.96           C  
ATOM   2957  O   ASP C 143       9.637  20.219  -8.702  1.00 81.96           O  
ATOM   2958  CB  ASP C 143      12.211  21.351  -9.238  1.00 81.96           C  
ATOM   2959  CG  ASP C 143      11.671  22.631  -9.850  1.00 81.96           C  
ATOM   2960  OD1 ASP C 143      10.978  23.399  -9.146  1.00 81.96           O  
ATOM   2961  OD2 ASP C 143      11.938  22.875 -11.047  1.00 81.96           O  
ATOM   2962  N   CYS C 144       9.487  21.484  -6.991  1.00 91.20           N  
ATOM   2963  CA  CYS C 144       8.030  21.431  -6.938  1.00 91.20           C  
ATOM   2964  C   CYS C 144       7.415  22.574  -7.737  1.00 91.20           C  
ATOM   2965  O   CYS C 144       6.214  22.833  -7.631  1.00 91.20           O  
ATOM   2966  CB  CYS C 144       7.544  21.487  -5.490  1.00 91.20           C  
ATOM   2967  SG  CYS C 144       8.011  20.046  -4.508  1.00 91.20           S  
ATOM   2968  N   GLY C 145       8.211  23.212  -8.570  1.00 85.92           N  
ATOM   2969  CA  GLY C 145       7.723  24.299  -9.401  1.00 85.92           C  
ATOM   2970  C   GLY C 145       7.700  25.635  -8.682  1.00 85.92           C  
ATOM   2971  O   GLY C 145       7.831  25.689  -7.457  1.00 85.92           O  
ATOM   2972  N   GLU C 146       7.629  26.705  -9.526  1.00 89.95           N  
ATOM   2973  CA  GLU C 146       7.563  28.069  -9.010  1.00 89.95           C  
ATOM   2974  C   GLU C 146       6.129  28.591  -9.011  1.00 89.95           C  
ATOM   2975  O   GLU C 146       5.365  28.320  -9.939  1.00 89.95           O  
ATOM   2976  CB  GLU C 146       8.461  28.998  -9.832  1.00 89.95           C  
ATOM   2977  CG  GLU C 146       8.829  30.289  -9.115  1.00 89.95           C  
ATOM   2978  CD  GLU C 146       9.803  31.154  -9.899  1.00 89.95           C  
ATOM   2979  OE1 GLU C 146      10.126  32.273  -9.440  1.00 89.95           O  
ATOM   2980  OE2 GLU C 146      10.247  30.709 -10.980  1.00 89.95           O  
ATOM   2981  N   ARG C 147       5.732  29.167  -7.928  1.00 93.82           N  
ATOM   2982  CA  ARG C 147       4.400  29.747  -7.789  1.00 93.82           C  
ATOM   2983  C   ARG C 147       4.445  31.264  -7.951  1.00 93.82           C  
ATOM   2984  O   ARG C 147       5.151  31.951  -7.211  1.00 93.82           O  
ATOM   2985  CB  ARG C 147       3.793  29.382  -6.433  1.00 93.82           C  
ATOM   2986  CG  ARG C 147       3.820  27.894  -6.126  1.00 93.82           C  
ATOM   2987  CD  ARG C 147       2.693  27.152  -6.830  1.00 93.82           C  
ATOM   2988  NE  ARG C 147       2.625  25.754  -6.415  1.00 93.82           N  
ATOM   2989  CZ  ARG C 147       2.160  24.761  -7.167  1.00 93.82           C  
ATOM   2990  NH1 ARG C 147       1.712  24.994  -8.395  1.00 93.82           N  
ATOM   2991  NH2 ARG C 147       2.145  23.525  -6.689  1.00 93.82           N  
ATOM   2992  N   ASN C 148       3.751  31.735  -8.831  1.00 95.48           N  
ATOM   2993  CA  ASN C 148       3.599  33.175  -9.018  1.00 95.48           C  
ATOM   2994  C   ASN C 148       2.351  33.703  -8.316  1.00 95.48           C  
ATOM   2995  O   ASN C 148       1.231  33.326  -8.665  1.00 95.48           O  
ATOM   2996  CB  ASN C 148       3.557  33.522 -10.508  1.00 95.48           C  
ATOM   2997  CG  ASN C 148       4.863  33.217 -11.215  1.00 95.48           C  
ATOM   2998  ND2 ASN C 148       4.770  32.643 -12.409  1.00 95.48           N  
ATOM   2999  OD1 ASN C 148       5.946  33.494 -10.693  1.00 95.48           O  
ATOM   3000  N   VAL C 149       2.624  34.600  -7.428  1.00 95.00           N  
ATOM   3001  CA  VAL C 149       1.541  35.120  -6.601  1.00 95.00           C  
ATOM   3002  C   VAL C 149       1.388  36.622  -6.835  1.00 95.00           C  
ATOM   3003  O   VAL C 149       2.310  37.395  -6.566  1.00 95.00           O  
ATOM   3004  CB  VAL C 149       1.785  34.836  -5.102  1.00 95.00           C  
ATOM   3005  CG1 VAL C 149       0.624  35.357  -4.257  1.00 95.00           C  
ATOM   3006  CG2 VAL C 149       1.989  33.340  -4.870  1.00 95.00           C  
ATOM   3007  N   GLU C 150       0.282  37.046  -7.265  1.00 95.08           N  
ATOM   3008  CA  GLU C 150      -0.062  38.455  -7.421  1.00 95.08           C  
ATOM   3009  C   GLU C 150      -1.029  38.911  -6.333  1.00 95.08           C  
ATOM   3010  O   GLU C 150      -2.132  38.373  -6.210  1.00 95.08           O  
ATOM   3011  CB  GLU C 150      -0.666  38.711  -8.804  1.00 95.08           C  
ATOM   3012  CG  GLU C 150       0.280  38.406  -9.956  1.00 95.08           C  
ATOM   3013  CD  GLU C 150      -0.330  38.676 -11.322  1.00 95.08           C  
ATOM   3014  OE1 GLU C 150       0.365  38.485 -12.345  1.00 95.08           O  
ATOM   3015  OE2 GLU C 150      -1.511  39.085 -11.368  1.00 95.08           O  
ATOM   3016  N   VAL C 151      -0.611  39.896  -5.716  1.00 93.72           N  
ATOM   3017  CA  VAL C 151      -1.413  40.365  -4.591  1.00 93.72           C  
ATOM   3018  C   VAL C 151      -1.610  41.876  -4.692  1.00 93.72           C  
ATOM   3019  O   VAL C 151      -0.640  42.629  -4.801  1.00 93.72           O  
ATOM   3020  CB  VAL C 151      -0.761  40.002  -3.239  1.00 93.72           C  
ATOM   3021  CG1 VAL C 151      -1.684  40.369  -2.078  1.00 93.72           C  
ATOM   3022  CG2 VAL C 151      -0.411  38.515  -3.197  1.00 93.72           C  
ATOM   3023  N   PRO C 152      -2.817  42.377  -4.625  1.00 92.38           N  
ATOM   3024  CA  PRO C 152      -3.065  43.820  -4.578  1.00 92.38           C  
ATOM   3025  C   PRO C 152      -2.554  44.465  -3.291  1.00 92.38           C  
ATOM   3026  O   PRO C 152      -2.526  43.818  -2.241  1.00 92.38           O  
ATOM   3027  CB  PRO C 152      -4.590  43.919  -4.670  1.00 92.38           C  
ATOM   3028  CG  PRO C 152      -5.034  42.563  -5.112  1.00 92.38           C  
ATOM   3029  CD  PRO C 152      -3.999  41.560  -4.690  1.00 92.38           C  
ATOM   3030  N   GLN C 153      -2.197  45.656  -3.460  1.00 90.84           N  
ATOM   3031  CA  GLN C 153      -1.728  46.416  -2.306  1.00 90.84           C  
ATOM   3032  C   GLN C 153      -2.794  46.473  -1.215  1.00 90.84           C  
ATOM   3033  O   GLN C 153      -3.981  46.624  -1.508  1.00 90.84           O  
ATOM   3034  CB  GLN C 153      -1.326  47.832  -2.722  1.00 90.84           C  
ATOM   3035  CG  GLN C 153      -0.385  48.517  -1.740  1.00 90.84           C  
ATOM   3036  CD  GLN C 153       0.150  49.837  -2.264  1.00 90.84           C  
ATOM   3037  NE2 GLN C 153       1.031  50.467  -1.495  1.00 90.84           N  
ATOM   3038  OE1 GLN C 153      -0.225  50.286  -3.352  1.00 90.84           O  
ATOM   3039  N   MET C 154      -2.377  46.346   0.113  1.00 90.82           N  
ATOM   3040  CA  MET C 154      -3.225  46.425   1.300  1.00 90.82           C  
ATOM   3041  C   MET C 154      -4.053  45.154   1.463  1.00 90.82           C  
ATOM   3042  O   MET C 154      -5.011  45.129   2.236  1.00 90.82           O  
ATOM   3043  CB  MET C 154      -4.145  47.643   1.224  1.00 90.82           C  
ATOM   3044  CG  MET C 154      -3.421  48.971   1.380  1.00 90.82           C  
ATOM   3045  SD  MET C 154      -3.197  49.447   3.138  1.00 90.82           S  
ATOM   3046  CE  MET C 154      -4.590  50.591   3.339  1.00 90.82           C  
ATOM   3047  N   GLU C 155      -3.837  44.281   0.635  1.00 91.81           N  
ATOM   3048  CA  GLU C 155      -4.448  42.964   0.796  1.00 91.81           C  
ATOM   3049  C   GLU C 155      -3.491  41.992   1.481  1.00 91.81           C  
ATOM   3050  O   GLU C 155      -2.323  42.316   1.703  1.00 91.81           O  
ATOM   3051  CB  GLU C 155      -4.886  42.405  -0.559  1.00 91.81           C  
ATOM   3052  CG  GLU C 155      -6.123  43.081  -1.134  1.00 91.81           C  
ATOM   3053  CD  GLU C 155      -6.826  42.245  -2.190  1.00 91.81           C  
ATOM   3054  OE1 GLU C 155      -7.813  42.730  -2.790  1.00 91.81           O  
ATOM   3055  OE2 GLU C 155      -6.390  41.096  -2.420  1.00 91.81           O  
ATOM   3056  N   ASP C 156      -4.051  40.942   1.820  1.00 94.08           N  
ATOM   3057  CA  ASP C 156      -3.257  39.945   2.532  1.00 94.08           C  
ATOM   3058  C   ASP C 156      -2.527  39.026   1.555  1.00 94.08           C  
ATOM   3059  O   ASP C 156      -3.121  38.538   0.591  1.00 94.08           O  
ATOM   3060  CB  ASP C 156      -4.144  39.121   3.467  1.00 94.08           C  
ATOM   3061  CG  ASP C 156      -4.816  39.960   4.540  1.00 94.08           C  
ATOM   3062  OD1 ASP C 156      -4.467  41.151   4.690  1.00 94.08           O  
ATOM   3063  OD2 ASP C 156      -5.699  39.425   5.243  1.00 94.08           O  
ATOM   3064  N   MET C 157      -1.325  38.810   1.828  1.00 94.39           N  
ATOM   3065  CA  MET C 157      -0.524  37.846   1.077  1.00 94.39           C  
ATOM   3066  C   MET C 157      -0.513  36.489   1.773  1.00 94.39           C  
ATOM   3067  O   MET C 157      -0.156  36.393   2.948  1.00 94.39           O  
ATOM   3068  CB  MET C 157       0.906  38.356   0.902  1.00 94.39           C  
ATOM   3069  CG  MET C 157       1.811  37.395   0.147  1.00 94.39           C  
ATOM   3070  SD  MET C 157       3.567  37.930   0.157  1.00 94.39           S  
ATOM   3071  CE  MET C 157       4.004  37.561   1.879  1.00 94.39           C  
ATOM   3072  N   ILE C 158      -0.887  35.472   1.105  1.00 96.49           N  
ATOM   3073  CA  ILE C 158      -0.912  34.113   1.635  1.00 96.49           C  
ATOM   3074  C   ILE C 158      -0.063  33.200   0.756  1.00 96.49           C  
ATOM   3075  O   ILE C 158      -0.373  32.996  -0.421  1.00 96.49           O  
ATOM   3076  CB  ILE C 158      -2.356  33.571   1.733  1.00 96.49           C  
ATOM   3077  CG1 ILE C 158      -3.222  34.509   2.581  1.00 96.49           C  
ATOM   3078  CG2 ILE C 158      -2.362  32.152   2.307  1.00 96.49           C  
ATOM   3079  CD1 ILE C 158      -4.701  34.147   2.591  1.00 96.49           C  
ATOM   3080  N   LEU C 159       0.954  32.750   1.261  1.00 96.61           N  
ATOM   3081  CA  LEU C 159       1.811  31.774   0.598  1.00 96.61           C  
ATOM   3082  C   LEU C 159       1.578  30.375   1.160  1.00 96.61           C  
ATOM   3083  O   LEU C 159       1.896  30.107   2.321  1.00 96.61           O  
ATOM   3084  CB  LEU C 159       3.284  32.159   0.753  1.00 96.61           C  
ATOM   3085  CG  LEU C 159       3.659  33.583   0.338  1.00 96.61           C  
ATOM   3086  CD1 LEU C 159       5.158  33.806   0.507  1.00 96.61           C  
ATOM   3087  CD2 LEU C 159       3.233  33.850  -1.102  1.00 96.61           C  
ATOM   3088  N   ASP C 160       1.119  29.452   0.393  1.00 96.72           N  
ATOM   3089  CA  ASP C 160       0.755  28.100   0.806  1.00 96.72           C  
ATOM   3090  C   ASP C 160       1.803  27.086   0.354  1.00 96.72           C  
ATOM   3091  O   ASP C 160       1.968  26.848  -0.845  1.00 96.72           O  
ATOM   3092  CB  ASP C 160      -0.619  27.720   0.249  1.00 96.72           C  
ATOM   3093  CG  ASP C 160      -1.162  26.430   0.838  1.00 96.72           C  
ATOM   3094  OD1 ASP C 160      -0.494  25.827   1.705  1.00 96.72           O  
ATOM   3095  OD2 ASP C 160      -2.265  26.010   0.427  1.00 96.72           O  
ATOM   3096  N   CYS C 161       2.399  26.486   1.273  1.00 96.56           N  
ATOM   3097  CA  CYS C 161       3.449  25.505   1.018  1.00 96.56           C  
ATOM   3098  C   CYS C 161       2.917  24.085   1.172  1.00 96.56           C  
ATOM   3099  O   CYS C 161       3.679  23.120   1.097  1.00 96.56           O  
ATOM   3100  CB  CYS C 161       4.627  25.723   1.967  1.00 96.56           C  
ATOM   3101  SG  CYS C 161       6.144  24.891   1.447  1.00 96.56           S  
ATOM   3102  N   GLU C 162       1.743  23.867   1.456  1.00 96.09           N  
ATOM   3103  CA  GLU C 162       1.136  22.566   1.720  1.00 96.09           C  
ATOM   3104  C   GLU C 162       0.878  21.804   0.424  1.00 96.09           C  
ATOM   3105  O   GLU C 162       0.329  22.360  -0.530  1.00 96.09           O  
ATOM   3106  CB  GLU C 162      -0.168  22.730   2.504  1.00 96.09           C  
ATOM   3107  CG  GLU C 162      -0.782  21.413   2.959  1.00 96.09           C  
ATOM   3108  CD  GLU C 162      -1.993  21.595   3.859  1.00 96.09           C  
ATOM   3109  OE1 GLU C 162      -2.468  20.597   4.446  1.00 96.09           O  
ATOM   3110  OE2 GLU C 162      -2.471  22.745   3.978  1.00 96.09           O  
ATOM   3111  N   LEU C 163       1.283  20.672   0.370  1.00 94.85           N  
ATOM   3112  CA  LEU C 163       0.973  19.730  -0.700  1.00 94.85           C  
ATOM   3113  C   LEU C 163       0.103  18.588  -0.183  1.00 94.85           C  
ATOM   3114  O   LEU C 163       0.080  18.315   1.020  1.00 94.85           O  
ATOM   3115  CB  LEU C 163       2.260  19.170  -1.312  1.00 94.85           C  
ATOM   3116  CG  LEU C 163       3.217  20.192  -1.926  1.00 94.85           C  
ATOM   3117  CD1 LEU C 163       4.504  19.508  -2.378  1.00 94.85           C  
ATOM   3118  CD2 LEU C 163       2.553  20.915  -3.092  1.00 94.85           C  
ATOM   3119  N   ASN C 164      -0.670  17.894  -0.993  1.00 92.92           N  
ATOM   3120  CA  ASN C 164      -1.668  16.891  -0.636  1.00 92.92           C  
ATOM   3121  C   ASN C 164      -1.042  15.722   0.118  1.00 92.92           C  
ATOM   3122  O   ASN C 164      -1.665  15.153   1.016  1.00 92.92           O  
ATOM   3123  CB  ASN C 164      -2.395  16.389  -1.885  1.00 92.92           C  
ATOM   3124  CG  ASN C 164      -1.443  15.923  -2.968  1.00 92.92           C  
ATOM   3125  ND2 ASN C 164      -1.980  15.252  -3.981  1.00 92.92           N  
ATOM   3126  OD1 ASN C 164      -0.235  16.163  -2.895  1.00 92.92           O  
ATOM   3127  N   TRP C 165       0.162  15.402  -0.158  1.00 94.96           N  
ATOM   3128  CA  TRP C 165       0.797  14.209   0.393  1.00 94.96           C  
ATOM   3129  C   TRP C 165       1.500  14.526   1.710  1.00 94.96           C  
ATOM   3130  O   TRP C 165       1.966  13.622   2.405  1.00 94.96           O  
ATOM   3131  CB  TRP C 165       1.798  13.622  -0.605  1.00 94.96           C  
ATOM   3132  CG  TRP C 165       2.848  14.592  -1.057  1.00 94.96           C  
ATOM   3133  CD1 TRP C 165       2.791  15.422  -2.141  1.00 94.96           C  
ATOM   3134  CD2 TRP C 165       4.115  14.829  -0.435  1.00 94.96           C  
ATOM   3135  CE2 TRP C 165       4.776  15.817  -1.199  1.00 94.96           C  
ATOM   3136  CE3 TRP C 165       4.756  14.301   0.693  1.00 94.96           C  
ATOM   3137  NE1 TRP C 165       3.948  16.162  -2.232  1.00 94.96           N  
ATOM   3138  CZ2 TRP C 165       6.049  16.289  -0.867  1.00 94.96           C  
ATOM   3139  CZ3 TRP C 165       6.023  14.772   1.020  1.00 94.96           C  
ATOM   3140  CH2 TRP C 165       6.654  15.755   0.241  1.00 94.96           C  
ATOM   3141  N   HIS C 166       1.630  15.799   2.127  1.00 95.56           N  
ATOM   3142  CA  HIS C 166       2.318  16.185   3.354  1.00 95.56           C  
ATOM   3143  C   HIS C 166       1.674  15.536   4.574  1.00 95.56           C  
ATOM   3144  O   HIS C 166       2.374  15.080   5.482  1.00 95.56           O  
ATOM   3145  CB  HIS C 166       2.322  17.706   3.509  1.00 95.56           C  
ATOM   3146  CG  HIS C 166       3.328  18.395   2.643  1.00 95.56           C  
ATOM   3147  CD2 HIS C 166       4.238  17.900   1.772  1.00 95.56           C  
ATOM   3148  ND1 HIS C 166       3.475  19.765   2.619  1.00 95.56           N  
ATOM   3149  CE1 HIS C 166       4.435  20.084   1.767  1.00 95.56           C  
ATOM   3150  NE2 HIS C 166       4.915  18.971   1.240  1.00 95.56           N  
ATOM   3151  N   GLN C 167       0.366  15.522   4.556  1.00 92.19           N  
ATOM   3152  CA  GLN C 167      -0.373  14.971   5.688  1.00 92.19           C  
ATOM   3153  C   GLN C 167      -0.099  13.479   5.850  1.00 92.19           C  
ATOM   3154  O   GLN C 167      -0.167  12.947   6.960  1.00 92.19           O  
ATOM   3155  CB  GLN C 167      -1.874  15.214   5.519  1.00 92.19           C  
ATOM   3156  CG  GLN C 167      -2.276  16.678   5.625  1.00 92.19           C  
ATOM   3157  CD  GLN C 167      -3.745  16.908   5.320  1.00 92.19           C  
ATOM   3158  NE2 GLN C 167      -4.175  18.163   5.385  1.00 92.19           N  
ATOM   3159  OE1 GLN C 167      -4.486  15.964   5.030  1.00 92.19           O  
ATOM   3160  N   ALA C 168       0.177  12.832   4.812  1.00 91.53           N  
ATOM   3161  CA  ALA C 168       0.377  11.385   4.831  1.00 91.53           C  
ATOM   3162  C   ALA C 168       1.846  11.038   5.051  1.00 91.53           C  
ATOM   3163  O   ALA C 168       2.180   9.892   5.366  1.00 91.53           O  
ATOM   3164  CB  ALA C 168      -0.124  10.762   3.530  1.00 91.53           C  
ATOM   3165  N   SER C 169       2.773  11.973   4.934  1.00 94.11           N  
ATOM   3166  CA  SER C 169       4.208  11.742   5.060  1.00 94.11           C  
ATOM   3167  C   SER C 169       4.630  11.669   6.524  1.00 94.11           C  
ATOM   3168  O   SER C 169       4.137  12.433   7.356  1.00 94.11           O  
ATOM   3169  CB  SER C 169       4.995  12.845   4.349  1.00 94.11           C  
ATOM   3170  OG  SER C 169       6.388  12.606   4.437  1.00 94.11           O  
ATOM   3171  N   GLU C 170       5.501  10.827   6.737  1.00 92.75           N  
ATOM   3172  CA  GLU C 170       6.059  10.701   8.080  1.00 92.75           C  
ATOM   3173  C   GLU C 170       7.358  11.492   8.214  1.00 92.75           C  
ATOM   3174  O   GLU C 170       7.941  11.911   7.212  1.00 92.75           O  
ATOM   3175  CB  GLU C 170       6.301   9.230   8.426  1.00 92.75           C  
ATOM   3176  CG  GLU C 170       5.040   8.378   8.410  1.00 92.75           C  
ATOM   3177  CD  GLU C 170       5.209   7.043   9.115  1.00 92.75           C  
ATOM   3178  OE1 GLU C 170       4.274   6.211   9.072  1.00 92.75           O  
ATOM   3179  OE2 GLU C 170       6.285   6.825   9.717  1.00 92.75           O  
ATOM   3180  N   GLY C 171       7.660  11.812   9.506  1.00 92.32           N  
ATOM   3181  CA  GLY C 171       8.954  12.397   9.815  1.00 92.32           C  
ATOM   3182  C   GLY C 171       9.064  13.853   9.406  1.00 92.32           C  
ATOM   3183  O   GLY C 171      10.152  14.331   9.076  1.00 92.32           O  
ATOM   3184  N   LEU C 172       8.023  14.438   9.273  1.00 94.80           N  
ATOM   3185  CA  LEU C 172       8.050  15.854   8.925  1.00 94.80           C  
ATOM   3186  C   LEU C 172       8.303  16.712  10.159  1.00 94.80           C  
ATOM   3187  O   LEU C 172       7.911  16.343  11.268  1.00 94.80           O  
ATOM   3188  CB  LEU C 172       6.732  16.267   8.262  1.00 94.80           C  
ATOM   3189  CG  LEU C 172       6.367  15.540   6.968  1.00 94.80           C  
ATOM   3190  CD1 LEU C 172       5.009  16.014   6.458  1.00 94.80           C  
ATOM   3191  CD2 LEU C 172       7.445  15.754   5.910  1.00 94.80           C  
ATOM   3192  N   THR C 173       8.981  17.774  10.008  1.00 94.81           N  
ATOM   3193  CA  THR C 173       9.273  18.710  11.087  1.00 94.81           C  
ATOM   3194  C   THR C 173       8.510  20.017  10.890  1.00 94.81           C  
ATOM   3195  O   THR C 173       7.292  20.066  11.076  1.00 94.81           O  
ATOM   3196  CB  THR C 173      10.782  19.002  11.182  1.00 94.81           C  
ATOM   3197  CG2 THR C 173      11.561  17.750  11.570  1.00 94.81           C  
ATOM   3198  OG1 THR C 173      11.253  19.469   9.912  1.00 94.81           O  
ATOM   3199  N   ASP C 174       9.244  21.054  10.414  1.00 96.40           N  
ATOM   3200  CA  ASP C 174       8.597  22.360  10.346  1.00 96.40           C  
ATOM   3201  C   ASP C 174       8.672  22.938   8.935  1.00 96.40           C  
ATOM   3202  O   ASP C 174       9.563  22.583   8.160  1.00 96.40           O  
ATOM   3203  CB  ASP C 174       9.235  23.328  11.346  1.00 96.40           C  
ATOM   3204  CG  ASP C 174       9.028  22.909  12.791  1.00 96.40           C  
ATOM   3205  OD1 ASP C 174       7.991  22.285  13.103  1.00 96.40           O  
ATOM   3206  OD2 ASP C 174       9.910  23.207  13.626  1.00 96.40           O  
ATOM   3207  N   TYR C 175       7.644  23.784   8.735  1.00 96.97           N  
ATOM   3208  CA  TYR C 175       7.705  24.642   7.556  1.00 96.97           C  
ATOM   3209  C   TYR C 175       8.546  25.884   7.830  1.00 96.97           C  
ATOM   3210  O   TYR C 175       8.321  26.589   8.816  1.00 96.97           O  
ATOM   3211  CB  TYR C 175       6.298  25.052   7.114  1.00 96.97           C  
ATOM   3212  CG  TYR C 175       5.457  23.899   6.620  1.00 96.97           C  
ATOM   3213  CD1 TYR C 175       5.458  23.538   5.274  1.00 96.97           C  
ATOM   3214  CD2 TYR C 175       4.662  23.170   7.496  1.00 96.97           C  
ATOM   3215  CE1 TYR C 175       4.684  22.479   4.813  1.00 96.97           C  
ATOM   3216  CE2 TYR C 175       3.883  22.108   7.046  1.00 96.97           C  
ATOM   3217  CZ  TYR C 175       3.902  21.770   5.706  1.00 96.97           C  
ATOM   3218  OH  TYR C 175       3.133  20.720   5.255  1.00 96.97           O  
ATOM   3219  N   SER C 176       9.484  26.149   6.980  1.00 97.23           N  
ATOM   3220  CA  SER C 176      10.337  27.329   7.054  1.00 97.23           C  
ATOM   3221  C   SER C 176      10.178  28.205   5.816  1.00 97.23           C  
ATOM   3222  O   SER C 176      10.433  27.758   4.696  1.00 97.23           O  
ATOM   3223  CB  SER C 176      11.803  26.923   7.217  1.00 97.23           C  
ATOM   3224  OG  SER C 176      11.970  26.092   8.353  1.00 97.23           O  
ATOM   3225  N   PHE C 177       9.799  29.420   6.050  1.00 97.39           N  
ATOM   3226  CA  PHE C 177       9.666  30.387   4.966  1.00 97.39           C  
ATOM   3227  C   PHE C 177      10.832  31.368   4.969  1.00 97.39           C  
ATOM   3228  O   PHE C 177      11.133  31.978   5.998  1.00 97.39           O  
ATOM   3229  CB  PHE C 177       8.340  31.145   5.081  1.00 97.39           C  
ATOM   3230  CG  PHE C 177       7.132  30.308   4.759  1.00 97.39           C  
ATOM   3231  CD1 PHE C 177       6.588  30.310   3.480  1.00 97.39           C  
ATOM   3232  CD2 PHE C 177       6.539  29.520   5.736  1.00 97.39           C  
ATOM   3233  CE1 PHE C 177       5.470  29.536   3.180  1.00 97.39           C  
ATOM   3234  CE2 PHE C 177       5.421  28.744   5.444  1.00 97.39           C  
ATOM   3235  CZ  PHE C 177       4.887  28.754   4.165  1.00 97.39           C  
ATOM   3236  N   TYR C 178      11.386  31.467   3.895  1.00 96.84           N  
ATOM   3237  CA  TYR C 178      12.514  32.372   3.706  1.00 96.84           C  
ATOM   3238  C   TYR C 178      12.180  33.455   2.688  1.00 96.84           C  
ATOM   3239  O   TYR C 178      11.472  33.201   1.710  1.00 96.84           O  
ATOM   3240  CB  TYR C 178      13.755  31.596   3.254  1.00 96.84           C  
ATOM   3241  CG  TYR C 178      14.210  30.548   4.241  1.00 96.84           C  
ATOM   3242  CD1 TYR C 178      15.131  30.857   5.240  1.00 96.84           C  
ATOM   3243  CD2 TYR C 178      13.720  29.248   4.177  1.00 96.84           C  
ATOM   3244  CE1 TYR C 178      15.553  29.894   6.151  1.00 96.84           C  
ATOM   3245  CE2 TYR C 178      14.136  28.277   5.083  1.00 96.84           C  
ATOM   3246  CZ  TYR C 178      15.051  28.610   6.065  1.00 96.84           C  
ATOM   3247  OH  TYR C 178      15.465  27.653   6.963  1.00 96.84           O  
ATOM   3248  N   ARG C 179      12.641  34.621   2.925  1.00 96.41           N  
ATOM   3249  CA  ARG C 179      12.673  35.686   1.928  1.00 96.41           C  
ATOM   3250  C   ARG C 179      14.017  35.726   1.211  1.00 96.41           C  
ATOM   3251  O   ARG C 179      15.066  35.826   1.851  1.00 96.41           O  
ATOM   3252  CB  ARG C 179      12.386  37.041   2.580  1.00 96.41           C  
ATOM   3253  CG  ARG C 179      12.326  38.197   1.595  1.00 96.41           C  
ATOM   3254  CD  ARG C 179      11.732  39.448   2.229  1.00 96.41           C  
ATOM   3255  NE  ARG C 179      11.574  40.524   1.255  1.00 96.41           N  
ATOM   3256  CZ  ARG C 179      11.023  41.706   1.513  1.00 96.41           C  
ATOM   3257  NH1 ARG C 179      10.565  41.990   2.728  1.00 96.41           N  
ATOM   3258  NH2 ARG C 179      10.929  42.613   0.552  1.00 96.41           N  
ATOM   3259  N   VAL C 180      13.941  35.519  -0.021  1.00 94.98           N  
ATOM   3260  CA  VAL C 180      15.153  35.482  -0.832  1.00 94.98           C  
ATOM   3261  C   VAL C 180      15.435  36.868  -1.406  1.00 94.98           C  
ATOM   3262  O   VAL C 180      14.612  37.424  -2.135  1.00 94.98           O  
ATOM   3263  CB  VAL C 180      15.039  34.446  -1.974  1.00 94.98           C  
ATOM   3264  CG1 VAL C 180      16.363  34.323  -2.725  1.00 94.98           C  
ATOM   3265  CG2 VAL C 180      14.606  33.089  -1.421  1.00 94.98           C  
ATOM   3266  N   TRP C 181      16.614  37.294  -1.106  1.00 92.24           N  
ATOM   3267  CA  TRP C 181      16.997  38.627  -1.557  1.00 92.24           C  
ATOM   3268  C   TRP C 181      17.864  38.551  -2.809  1.00 92.24           C  
ATOM   3269  O   TRP C 181      18.401  37.490  -3.136  1.00 92.24           O  
ATOM   3270  CB  TRP C 181      17.743  39.377  -0.449  1.00 92.24           C  
ATOM   3271  CG  TRP C 181      16.969  39.501   0.829  1.00 92.24           C  
ATOM   3272  CD1 TRP C 181      17.135  38.762   1.968  1.00 92.24           C  
ATOM   3273  CD2 TRP C 181      15.903  40.416   1.097  1.00 92.24           C  
ATOM   3274  CE2 TRP C 181      15.469  40.178   2.419  1.00 92.24           C  
ATOM   3275  CE3 TRP C 181      15.271  41.417   0.346  1.00 92.24           C  
ATOM   3276  NE1 TRP C 181      16.237  39.166   2.929  1.00 92.24           N  
ATOM   3277  CZ2 TRP C 181      14.432  40.905   3.008  1.00 92.24           C  
ATOM   3278  CZ3 TRP C 181      14.239  42.139   0.933  1.00 92.24           C  
ATOM   3279  CH2 TRP C 181      13.831  41.878   2.251  1.00 92.24           C  
ATOM   3280  N   GLY C 182      17.884  39.565  -3.661  1.00 83.78           N  
ATOM   3281  CA  GLY C 182      18.635  39.628  -4.905  1.00 83.78           C  
ATOM   3282  C   GLY C 182      20.120  39.385  -4.720  1.00 83.78           C  
ATOM   3283  O   GLY C 182      20.815  39.004  -5.664  1.00 83.78           O  
ATOM   3284  N   ASN C 183      20.669  39.640  -3.530  1.00 84.96           N  
ATOM   3285  CA  ASN C 183      22.089  39.436  -3.262  1.00 84.96           C  
ATOM   3286  C   ASN C 183      22.380  37.999  -2.840  1.00 84.96           C  
ATOM   3287  O   ASN C 183      23.360  37.739  -2.140  1.00 84.96           O  
ATOM   3288  CB  ASN C 183      22.579  40.415  -2.193  1.00 84.96           C  
ATOM   3289  CG  ASN C 183      21.707  40.408  -0.952  1.00 84.96           C  
ATOM   3290  ND2 ASN C 183      22.089  41.196   0.045  1.00 84.96           N  
ATOM   3291  OD1 ASN C 183      20.699  39.699  -0.891  1.00 84.96           O  
ATOM   3292  N   ASN C 184      21.586  37.025  -3.107  1.00 82.19           N  
ATOM   3293  CA  ASN C 184      21.727  35.605  -2.798  1.00 82.19           C  
ATOM   3294  C   ASN C 184      21.711  35.355  -1.294  1.00 82.19           C  
ATOM   3295  O   ASN C 184      22.405  34.463  -0.801  1.00 82.19           O  
ATOM   3296  CB  ASN C 184      23.010  35.046  -3.416  1.00 82.19           C  
ATOM   3297  CG  ASN C 184      22.807  34.550  -4.835  1.00 82.19           C  
ATOM   3298  ND2 ASN C 184      23.902  34.213  -5.507  1.00 82.19           N  
ATOM   3299  OD1 ASN C 184      21.676  34.470  -5.322  1.00 82.19           O  
ATOM   3300  N   THR C 185      21.219  36.234  -0.605  1.00 90.31           N  
ATOM   3301  CA  THR C 185      20.993  36.050   0.824  1.00 90.31           C  
ATOM   3302  C   THR C 185      19.518  35.778   1.107  1.00 90.31           C  
ATOM   3303  O   THR C 185      18.658  36.053   0.267  1.00 90.31           O  
ATOM   3304  CB  THR C 185      21.453  37.282   1.625  1.00 90.31           C  
ATOM   3305  CG2 THR C 185      22.941  37.547   1.419  1.00 90.31           C  
ATOM   3306  OG1 THR C 185      20.710  38.429   1.197  1.00 90.31           O  
ATOM   3307  N   GLU C 186      19.393  35.107   2.172  1.00 93.99           N  
ATOM   3308  CA  GLU C 186      18.028  34.760   2.557  1.00 93.99           C  
ATOM   3309  C   GLU C 186      17.774  35.071   4.029  1.00 93.99           C  
ATOM   3310  O   GLU C 186      18.696  35.029   4.847  1.00 93.99           O  
ATOM   3311  CB  GLU C 186      17.750  33.280   2.278  1.00 93.99           C  
ATOM   3312  CG  GLU C 186      18.695  32.330   2.998  1.00 93.99           C  
ATOM   3313  CD  GLU C 186      18.472  30.871   2.633  1.00 93.99           C  
ATOM   3314  OE1 GLU C 186      19.145  29.990   3.217  1.00 93.99           O  
ATOM   3315  OE2 GLU C 186      17.618  30.607   1.758  1.00 93.99           O  
ATOM   3316  N   THR C 187      16.553  35.444   4.392  1.00 95.67           N  
ATOM   3317  CA  THR C 187      16.107  35.721   5.754  1.00 95.67           C  
ATOM   3318  C   THR C 187      14.934  34.819   6.132  1.00 95.67           C  
ATOM   3319  O   THR C 187      13.982  34.676   5.363  1.00 95.67           O  
ATOM   3320  CB  THR C 187      15.699  37.196   5.920  1.00 95.67           C  
ATOM   3321  CG2 THR C 187      15.518  37.554   7.391  1.00 95.67           C  
ATOM   3322  OG1 THR C 187      16.717  38.033   5.357  1.00 95.67           O  
ATOM   3323  N   LEU C 188      15.054  34.290   7.293  1.00 96.92           N  
ATOM   3324  CA  LEU C 188      13.974  33.452   7.804  1.00 96.92           C  
ATOM   3325  C   LEU C 188      12.801  34.304   8.275  1.00 96.92           C  
ATOM   3326  O   LEU C 188      12.945  35.117   9.191  1.00 96.92           O  
ATOM   3327  CB  LEU C 188      14.476  32.574   8.955  1.00 96.92           C  
ATOM   3328  CG  LEU C 188      13.451  31.630   9.584  1.00 96.92           C  
ATOM   3329  CD1 LEU C 188      13.049  30.546   8.589  1.00 96.92           C  
ATOM   3330  CD2 LEU C 188      14.008  31.011  10.862  1.00 96.92           C  
ATOM   3331  N   VAL C 189      11.734  34.144   7.718  1.00 95.93           N  
ATOM   3332  CA  VAL C 189      10.550  34.952   7.987  1.00 95.93           C  
ATOM   3333  C   VAL C 189       9.646  34.229   8.983  1.00 95.93           C  
ATOM   3334  O   VAL C 189       9.084  34.853   9.887  1.00 95.93           O  
ATOM   3335  CB  VAL C 189       9.770  35.266   6.690  1.00 95.93           C  
ATOM   3336  CG1 VAL C 189       8.523  36.094   6.997  1.00 95.93           C  
ATOM   3337  CG2 VAL C 189      10.668  35.997   5.693  1.00 95.93           C  
ATOM   3338  N   SER C 190       9.476  32.970   8.811  1.00 96.08           N  
ATOM   3339  CA  SER C 190       8.605  32.179   9.674  1.00 96.08           C  
ATOM   3340  C   SER C 190       9.058  30.724   9.733  1.00 96.08           C  
ATOM   3341  O   SER C 190       9.608  30.199   8.762  1.00 96.08           O  
ATOM   3342  CB  SER C 190       7.158  32.251   9.185  1.00 96.08           C  
ATOM   3343  OG  SER C 190       6.347  31.314   9.872  1.00 96.08           O  
ATOM   3344  N   LYS C 191       8.887  30.127  10.901  1.00 96.56           N  
ATOM   3345  CA  LYS C 191       9.174  28.715  11.137  1.00 96.56           C  
ATOM   3346  C   LYS C 191       8.154  28.101  12.092  1.00 96.56           C  
ATOM   3347  O   LYS C 191       7.923  28.625  13.184  1.00 96.56           O  
ATOM   3348  CB  LYS C 191      10.587  28.540  11.695  1.00 96.56           C  
ATOM   3349  CG  LYS C 191      10.990  27.088  11.911  1.00 96.56           C  
ATOM   3350  CD  LYS C 191      12.445  26.973  12.351  1.00 96.56           C  
ATOM   3351  CE  LYS C 191      12.866  25.519  12.514  1.00 96.56           C  
ATOM   3352  NZ  LYS C 191      14.345  25.384  12.668  1.00 96.56           N  
ATOM   3353  N   GLY C 192       7.554  27.031  11.689  1.00 95.83           N  
ATOM   3354  CA  GLY C 192       6.554  26.376  12.516  1.00 95.83           C  
ATOM   3355  C   GLY C 192       5.846  25.236  11.805  1.00 95.83           C  
ATOM   3356  O   GLY C 192       6.321  24.749  10.778  1.00 95.83           O  
ATOM   3357  N   LYS C 193       4.747  24.869  12.374  1.00 95.62           N  
ATOM   3358  CA  LYS C 193       3.970  23.753  11.843  1.00 95.62           C  
ATOM   3359  C   LYS C 193       2.938  24.235  10.828  1.00 95.62           C  
ATOM   3360  O   LYS C 193       2.304  23.426  10.148  1.00 95.62           O  
ATOM   3361  CB  LYS C 193       3.276  22.996  12.977  1.00 95.62           C  
ATOM   3362  CG  LYS C 193       4.233  22.357  13.972  1.00 95.62           C  
ATOM   3363  CD  LYS C 193       5.023  21.220  13.336  1.00 95.62           C  
ATOM   3364  CE  LYS C 193       5.891  20.500  14.361  1.00 95.62           C  
ATOM   3365  NZ  LYS C 193       6.932  19.653  13.706  1.00 95.62           N  
ATOM   3366  N   GLU C 194       2.821  25.542  10.729  1.00 95.76           N  
ATOM   3367  CA  GLU C 194       1.895  26.147   9.777  1.00 95.76           C  
ATOM   3368  C   GLU C 194       2.442  26.078   8.355  1.00 95.76           C  
ATOM   3369  O   GLU C 194       3.552  26.545   8.088  1.00 95.76           O  
ATOM   3370  CB  GLU C 194       1.603  27.601  10.158  1.00 95.76           C  
ATOM   3371  CG  GLU C 194       0.891  27.755  11.495  1.00 95.76           C  
ATOM   3372  CD  GLU C 194      -0.546  27.262  11.469  1.00 95.76           C  
ATOM   3373  OE1 GLU C 194      -1.128  27.028  12.552  1.00 95.76           O  
ATOM   3374  OE2 GLU C 194      -1.096  27.107  10.355  1.00 95.76           O  
ATOM   3375  N   ALA C 195       1.690  25.670   7.533  1.00 96.75           N  
ATOM   3376  CA  ALA C 195       2.100  25.462   6.147  1.00 96.75           C  
ATOM   3377  C   ALA C 195       1.967  26.747   5.336  1.00 96.75           C  
ATOM   3378  O   ALA C 195       2.355  26.795   4.167  1.00 96.75           O  
ATOM   3379  CB  ALA C 195       1.274  24.346   5.509  1.00 96.75           C  
ATOM   3380  N   THR C 196       1.381  27.726   5.921  1.00 96.99           N  
ATOM   3381  CA  THR C 196       1.123  28.963   5.193  1.00 96.99           C  
ATOM   3382  C   THR C 196       1.830  30.139   5.860  1.00 96.99           C  
ATOM   3383  O   THR C 196       1.993  30.162   7.081  1.00 96.99           O  
ATOM   3384  CB  THR C 196      -0.385  29.253   5.099  1.00 96.99           C  
ATOM   3385  CG2 THR C 196      -1.116  28.134   4.362  1.00 96.99           C  
ATOM   3386  OG1 THR C 196      -0.926  29.370   6.420  1.00 96.99           O  
ATOM   3387  N   LEU C 197       2.290  30.998   5.137  1.00 96.74           N  
ATOM   3388  CA  LEU C 197       2.793  32.302   5.553  1.00 96.74           C  
ATOM   3389  C   LEU C 197       1.809  33.407   5.182  1.00 96.74           C  
ATOM   3390  O   LEU C 197       1.515  33.611   4.001  1.00 96.74           O  
ATOM   3391  CB  LEU C 197       4.156  32.581   4.916  1.00 96.74           C  
ATOM   3392  CG  LEU C 197       4.757  33.963   5.174  1.00 96.74           C  
ATOM   3393  CD1 LEU C 197       5.153  34.103   6.641  1.00 96.74           C  
ATOM   3394  CD2 LEU C 197       5.957  34.205   4.265  1.00 96.74           C  
ATOM   3395  N   THR C 198       1.268  34.035   6.100  1.00 96.51           N  
ATOM   3396  CA  THR C 198       0.301  35.104   5.880  1.00 96.51           C  
ATOM   3397  C   THR C 198       0.881  36.453   6.293  1.00 96.51           C  
ATOM   3398  O   THR C 198       1.383  36.603   7.409  1.00 96.51           O  
ATOM   3399  CB  THR C 198      -1.005  34.844   6.654  1.00 96.51           C  
ATOM   3400  CG2 THR C 198      -2.056  35.902   6.332  1.00 96.51           C  
ATOM   3401  OG1 THR C 198      -1.517  33.554   6.298  1.00 96.51           O  
ATOM   3402  N   LYS C 199       0.942  37.424   5.494  1.00 94.49           N  
ATOM   3403  CA  LYS C 199       1.316  38.814   5.739  1.00 94.49           C  
ATOM   3404  C   LYS C 199       0.158  39.758   5.432  1.00 94.49           C  
ATOM   3405  O   LYS C 199      -0.202  39.949   4.268  1.00 94.49           O  
ATOM   3406  CB  LYS C 199       2.539  39.196   4.903  1.00 94.49           C  
ATOM   3407  CG  LYS C 199       3.056  40.601   5.170  1.00 94.49           C  
ATOM   3408  CD  LYS C 199       4.552  40.706   4.906  1.00 94.49           C  
ATOM   3409  CE  LYS C 199       5.072  42.112   5.173  1.00 94.49           C  
ATOM   3410  NZ  LYS C 199       6.547  42.208   4.960  1.00 94.49           N  
ATOM   3411  N   PRO C 200      -0.359  40.278   6.403  1.00 94.24           N  
ATOM   3412  CA  PRO C 200      -1.482  41.191   6.174  1.00 94.24           C  
ATOM   3413  C   PRO C 200      -1.045  42.528   5.582  1.00 94.24           C  
ATOM   3414  O   PRO C 200       0.086  42.968   5.808  1.00 94.24           O  
ATOM   3415  CB  PRO C 200      -2.072  41.381   7.574  1.00 94.24           C  
ATOM   3416  CG  PRO C 200      -0.926  41.154   8.506  1.00 94.24           C  
ATOM   3417  CD  PRO C 200       0.045  40.215   7.849  1.00 94.24           C  
ATOM   3418  N   MET C 201      -1.902  43.164   4.793  1.00 91.61           N  
ATOM   3419  CA  MET C 201      -1.722  44.507   4.250  1.00 91.61           C  
ATOM   3420  C   MET C 201      -0.363  44.643   3.573  1.00 91.61           C  
ATOM   3421  O   MET C 201       0.462  45.459   3.984  1.00 91.61           O  
ATOM   3422  CB  MET C 201      -1.864  45.557   5.353  1.00 91.61           C  
ATOM   3423  CG  MET C 201      -3.241  45.589   5.996  1.00 91.61           C  
ATOM   3424  SD  MET C 201      -3.395  46.909   7.262  1.00 91.61           S  
ATOM   3425  CE  MET C 201      -2.568  46.106   8.663  1.00 91.61           C  
ATOM   3426  N   VAL C 202      -0.242  43.983   2.621  1.00 92.25           N  
ATOM   3427  CA  VAL C 202       1.053  43.930   1.951  1.00 92.25           C  
ATOM   3428  C   VAL C 202       1.310  45.244   1.218  1.00 92.25           C  
ATOM   3429  O   VAL C 202       0.370  45.908   0.772  1.00 92.25           O  
ATOM   3430  CB  VAL C 202       1.132  42.744   0.964  1.00 92.25           C  
ATOM   3431  CG1 VAL C 202       1.123  41.414   1.716  1.00 92.25           C  
ATOM   3432  CG2 VAL C 202      -0.021  42.804  -0.036  1.00 92.25           C  
ATOM   3433  N   GLY C 203       2.557  45.645   1.071  1.00 92.58           N  
ATOM   3434  CA  GLY C 203       3.053  46.789   0.323  1.00 92.58           C  
ATOM   3435  C   GLY C 203       4.070  46.413  -0.739  1.00 92.58           C  
ATOM   3436  O   GLY C 203       4.387  45.234  -0.911  1.00 92.58           O  
ATOM   3437  N   PRO C 204       4.481  47.408  -1.504  1.00 92.19           N  
ATOM   3438  CA  PRO C 204       5.482  47.175  -2.547  1.00 92.19           C  
ATOM   3439  C   PRO C 204       6.773  46.568  -2.001  1.00 92.19           C  
ATOM   3440  O   PRO C 204       7.477  45.855  -2.721  1.00 92.19           O  
ATOM   3441  CB  PRO C 204       5.734  48.575  -3.112  1.00 92.19           C  
ATOM   3442  CG  PRO C 204       4.545  49.377  -2.692  1.00 92.19           C  
ATOM   3443  CD  PRO C 204       3.956  48.747  -1.462  1.00 92.19           C  
ATOM   3444  N   GLU C 205       7.055  46.728  -0.746  1.00 91.84           N  
ATOM   3445  CA  GLU C 205       8.266  46.198  -0.126  1.00 91.84           C  
ATOM   3446  C   GLU C 205       8.164  44.690   0.084  1.00 91.84           C  
ATOM   3447  O   GLU C 205       9.178  44.014   0.271  1.00 91.84           O  
ATOM   3448  CB  GLU C 205       8.537  46.898   1.208  1.00 91.84           C  
ATOM   3449  CG  GLU C 205       7.470  46.644   2.263  1.00 91.84           C  
ATOM   3450  CD  GLU C 205       6.306  47.618   2.187  1.00 91.84           C  
ATOM   3451  OE1 GLU C 205       5.522  47.703   3.159  1.00 91.84           O  
ATOM   3452  OE2 GLU C 205       6.177  48.300   1.146  1.00 91.84           O  
ATOM   3453  N   ASP C 206       7.003  44.302   0.161  1.00 94.74           N  
ATOM   3454  CA  ASP C 206       6.764  42.883   0.403  1.00 94.74           C  
ATOM   3455  C   ASP C 206       6.900  42.075  -0.886  1.00 94.74           C  
ATOM   3456  O   ASP C 206       6.866  40.843  -0.860  1.00 94.74           O  
ATOM   3457  CB  ASP C 206       5.377  42.669   1.013  1.00 94.74           C  
ATOM   3458  CG  ASP C 206       5.243  43.263   2.405  1.00 94.74           C  
ATOM   3459  OD1 ASP C 206       6.160  43.082   3.235  1.00 94.74           O  
ATOM   3460  OD2 ASP C 206       4.211  43.915   2.674  1.00 94.74           O  
ATOM   3461  N   ALA C 207       6.973  42.708  -2.027  1.00 95.04           N  
ATOM   3462  CA  ALA C 207       7.196  42.031  -3.302  1.00 95.04           C  
ATOM   3463  C   ALA C 207       8.586  41.405  -3.354  1.00 95.04           C  
ATOM   3464  O   ALA C 207       9.516  41.885  -2.701  1.00 95.04           O  
ATOM   3465  CB  ALA C 207       7.010  43.005  -4.462  1.00 95.04           C  
ATOM   3466  N   GLY C 208       8.621  40.297  -4.161  1.00 94.78           N  
ATOM   3467  CA  GLY C 208       9.904  39.619  -4.268  1.00 94.78           C  
ATOM   3468  C   GLY C 208       9.781  38.106  -4.272  1.00 94.78           C  
ATOM   3469  O   GLY C 208       8.739  37.564  -4.646  1.00 94.78           O  
ATOM   3470  N   SER C 209      10.973  37.494  -3.884  1.00 95.53           N  
ATOM   3471  CA  SER C 209      11.068  36.039  -3.925  1.00 95.53           C  
ATOM   3472  C   SER C 209      11.059  35.444  -2.521  1.00 95.53           C  
ATOM   3473  O   SER C 209      11.734  35.951  -1.622  1.00 95.53           O  
ATOM   3474  CB  SER C 209      12.336  35.606  -4.663  1.00 95.53           C  
ATOM   3475  OG  SER C 209      12.313  36.053  -6.008  1.00 95.53           O  
ATOM   3476  N   TYR C 210      10.254  34.448  -2.394  1.00 96.77           N  
ATOM   3477  CA  TYR C 210      10.157  33.693  -1.149  1.00 96.77           C  
ATOM   3478  C   TYR C 210      10.417  32.211  -1.389  1.00 96.77           C  
ATOM   3479  O   TYR C 210      10.289  31.726  -2.515  1.00 96.77           O  
ATOM   3480  CB  TYR C 210       8.778  33.885  -0.510  1.00 96.77           C  
ATOM   3481  CG  TYR C 210       8.514  35.298  -0.049  1.00 96.77           C  
ATOM   3482  CD1 TYR C 210       8.603  35.640   1.299  1.00 96.77           C  
ATOM   3483  CD2 TYR C 210       8.174  36.293  -0.958  1.00 96.77           C  
ATOM   3484  CE1 TYR C 210       8.359  36.940   1.729  1.00 96.77           C  
ATOM   3485  CE2 TYR C 210       7.928  37.596  -0.539  1.00 96.77           C  
ATOM   3486  CZ  TYR C 210       8.023  37.909   0.804  1.00 96.77           C  
ATOM   3487  OH  TYR C 210       7.779  39.198   1.224  1.00 96.77           O  
ATOM   3488  N   ARG C 211      10.818  31.523  -0.354  1.00 95.71           N  
ATOM   3489  CA  ARG C 211      11.090  30.091  -0.406  1.00 95.71           C  
ATOM   3490  C   ARG C 211      10.538  29.383   0.828  1.00 95.71           C  
ATOM   3491  O   ARG C 211      10.759  29.829   1.955  1.00 95.71           O  
ATOM   3492  CB  ARG C 211      12.593  29.832  -0.530  1.00 95.71           C  
ATOM   3493  CG  ARG C 211      12.951  28.369  -0.735  1.00 95.71           C  
ATOM   3494  CD  ARG C 211      14.458  28.162  -0.815  1.00 95.71           C  
ATOM   3495  NE  ARG C 211      15.102  28.398   0.474  1.00 95.71           N  
ATOM   3496  CZ  ARG C 211      16.324  28.902   0.629  1.00 95.71           C  
ATOM   3497  NH1 ARG C 211      17.059  29.235  -0.426  1.00 95.71           N  
ATOM   3498  NH2 ARG C 211      16.814  29.075   1.847  1.00 95.71           N  
ATOM   3499  N   CYS C 212       9.832  28.392   0.603  1.00 96.83           N  
ATOM   3500  CA  CYS C 212       9.327  27.534   1.670  1.00 96.83           C  
ATOM   3501  C   CYS C 212      10.075  26.207   1.702  1.00 96.83           C  
ATOM   3502  O   CYS C 212      10.326  25.606   0.655  1.00 96.83           O  
ATOM   3503  CB  CYS C 212       7.830  27.283   1.494  1.00 96.83           C  
ATOM   3504  SG  CYS C 212       7.178  25.986   2.569  1.00 96.83           S  
ATOM   3505  N   GLU C 213      10.424  25.724   2.791  1.00 95.26           N  
ATOM   3506  CA  GLU C 213      11.096  24.448   3.014  1.00 95.26           C  
ATOM   3507  C   GLU C 213      10.409  23.646   4.115  1.00 95.26           C  
ATOM   3508  O   GLU C 213      10.285  24.118   5.248  1.00 95.26           O  
ATOM   3509  CB  GLU C 213      12.569  24.671   3.366  1.00 95.26           C  
ATOM   3510  CG  GLU C 213      13.380  23.385   3.460  1.00 95.26           C  
ATOM   3511  CD  GLU C 213      14.859  23.627   3.718  1.00 95.26           C  
ATOM   3512  OE1 GLU C 213      15.507  22.778   4.371  1.00 95.26           O  
ATOM   3513  OE2 GLU C 213      15.372  24.673   3.264  1.00 95.26           O  
ATOM   3514  N   LEU C 214      10.018  22.528   3.757  1.00 96.36           N  
ATOM   3515  CA  LEU C 214       9.481  21.597   4.744  1.00 96.36           C  
ATOM   3516  C   LEU C 214      10.555  20.619   5.209  1.00 96.36           C  
ATOM   3517  O   LEU C 214      11.054  19.815   4.418  1.00 96.36           O  
ATOM   3518  CB  LEU C 214       8.291  20.828   4.164  1.00 96.36           C  
ATOM   3519  CG  LEU C 214       7.668  19.762   5.067  1.00 96.36           C  
ATOM   3520  CD1 LEU C 214       7.131  20.399   6.344  1.00 96.36           C  
ATOM   3521  CD2 LEU C 214       6.562  19.016   4.329  1.00 96.36           C  
ATOM   3522  N   GLY C 215      10.839  20.646   6.387  1.00 94.62           N  
ATOM   3523  CA  GLY C 215      11.882  19.806   6.954  1.00 94.62           C  
ATOM   3524  C   GLY C 215      11.439  18.372   7.173  1.00 94.62           C  
ATOM   3525  O   GLY C 215      10.243  18.075   7.148  1.00 94.62           O  
ATOM   3526  N   SER C 216      12.444  17.481   7.318  1.00 92.96           N  
ATOM   3527  CA  SER C 216      12.261  16.059   7.595  1.00 92.96           C  
ATOM   3528  C   SER C 216      13.307  15.549   8.579  1.00 92.96           C  
ATOM   3529  O   SER C 216      14.343  16.187   8.778  1.00 92.96           O  
ATOM   3530  CB  SER C 216      12.327  15.247   6.300  1.00 92.96           C  
ATOM   3531  OG  SER C 216      12.388  13.860   6.580  1.00 92.96           O  
ATOM   3532  N   VAL C 217      12.952  14.548   9.265  1.00 90.22           N  
ATOM   3533  CA  VAL C 217      13.881  13.924  10.203  1.00 90.22           C  
ATOM   3534  C   VAL C 217      15.107  13.411   9.450  1.00 90.22           C  
ATOM   3535  O   VAL C 217      16.172  13.221  10.044  1.00 90.22           O  
ATOM   3536  CB  VAL C 217      13.212  12.770  10.981  1.00 90.22           C  
ATOM   3537  CG1 VAL C 217      12.165  13.310  11.953  1.00 90.22           C  
ATOM   3538  CG2 VAL C 217      12.582  11.769  10.015  1.00 90.22           C  
ATOM   3539  N   ASN C 218      14.875  13.284   8.257  1.00 82.32           N  
ATOM   3540  CA  ASN C 218      16.012  12.957   7.403  1.00 82.32           C  
ATOM   3541  C   ASN C 218      16.826  14.198   7.051  1.00 82.32           C  
ATOM   3542  O   ASN C 218      16.440  15.316   7.396  1.00 82.32           O  
ATOM   3543  CB  ASN C 218      15.542  12.250   6.130  1.00 82.32           C  
ATOM   3544  CG  ASN C 218      14.998  10.862   6.399  1.00 82.32           C  
ATOM   3545  ND2 ASN C 218      14.330  10.284   5.407  1.00 82.32           N  
ATOM   3546  OD1 ASN C 218      15.176  10.312   7.490  1.00 82.32           O  
ATOM   3547  N   SER C 219      18.027  14.093   6.626  1.00 77.61           N  
ATOM   3548  CA  SER C 219      18.960  15.186   6.374  1.00 77.61           C  
ATOM   3549  C   SER C 219      18.474  16.077   5.235  1.00 77.61           C  
ATOM   3550  O   SER C 219      18.767  17.274   5.208  1.00 77.61           O  
ATOM   3551  CB  SER C 219      20.351  14.640   6.047  1.00 77.61           C  
ATOM   3552  OG  SER C 219      20.258  13.387   5.391  1.00 77.61           O  
ATOM   3553  N   SER C 220      17.535  15.649   4.426  1.00 87.51           N  
ATOM   3554  CA  SER C 220      17.076  16.431   3.282  1.00 87.51           C  
ATOM   3555  C   SER C 220      15.639  16.902   3.475  1.00 87.51           C  
ATOM   3556  O   SER C 220      14.842  16.229   4.133  1.00 87.51           O  
ATOM   3557  CB  SER C 220      17.184  15.610   1.996  1.00 87.51           C  
ATOM   3558  OG  SER C 220      16.389  14.439   2.078  1.00 87.51           O  
ATOM   3559  N   PRO C 221      15.400  18.124   3.025  1.00 92.20           N  
ATOM   3560  CA  PRO C 221      14.027  18.622   3.123  1.00 92.20           C  
ATOM   3561  C   PRO C 221      13.032  17.767   2.341  1.00 92.20           C  
ATOM   3562  O   PRO C 221      13.399  17.148   1.339  1.00 92.20           O  
ATOM   3563  CB  PRO C 221      14.119  20.031   2.532  1.00 92.20           C  
ATOM   3564  CG  PRO C 221      15.474  20.092   1.903  1.00 92.20           C  
ATOM   3565  CD  PRO C 221      16.275  18.916   2.379  1.00 92.20           C  
ATOM   3566  N   ALA C 222      11.869  17.736   2.771  1.00 95.33           N  
ATOM   3567  CA  ALA C 222      10.793  16.985   2.129  1.00 95.33           C  
ATOM   3568  C   ALA C 222      10.252  17.733   0.913  1.00 95.33           C  
ATOM   3569  O   ALA C 222       9.949  17.121  -0.113  1.00 95.33           O  
ATOM   3570  CB  ALA C 222       9.669  16.709   3.125  1.00 95.33           C  
ATOM   3571  N   THR C 223      10.181  19.063   1.061  1.00 96.18           N  
ATOM   3572  CA  THR C 223       9.608  19.886   0.002  1.00 96.18           C  
ATOM   3573  C   THR C 223      10.292  21.249  -0.055  1.00 96.18           C  
ATOM   3574  O   THR C 223      10.642  21.817   0.982  1.00 96.18           O  
ATOM   3575  CB  THR C 223       8.092  20.077   0.199  1.00 96.18           C  
ATOM   3576  CG2 THR C 223       7.515  21.015  -0.856  1.00 96.18           C  
ATOM   3577  OG1 THR C 223       7.440  18.805   0.102  1.00 96.18           O  
ATOM   3578  N   ILE C 224      10.467  21.696  -1.244  1.00 95.54           N  
ATOM   3579  CA  ILE C 224      10.940  23.053  -1.499  1.00 95.54           C  
ATOM   3580  C   ILE C 224      10.052  23.720  -2.547  1.00 95.54           C  
ATOM   3581  O   ILE C 224       9.904  23.210  -3.660  1.00 95.54           O  
ATOM   3582  CB  ILE C 224      12.414  23.060  -1.962  1.00 95.54           C  
ATOM   3583  CG1 ILE C 224      13.312  22.426  -0.893  1.00 95.54           C  
ATOM   3584  CG2 ILE C 224      12.871  24.485  -2.287  1.00 95.54           C  
ATOM   3585  CD1 ILE C 224      14.758  22.239  -1.331  1.00 95.54           C  
ATOM   3586  N   ILE C 225       9.509  24.794  -2.228  1.00 96.21           N  
ATOM   3587  CA  ILE C 225       8.663  25.556  -3.139  1.00 96.21           C  
ATOM   3588  C   ILE C 225       9.141  27.004  -3.199  1.00 96.21           C  
ATOM   3589  O   ILE C 225       9.385  27.627  -2.162  1.00 96.21           O  
ATOM   3590  CB  ILE C 225       7.178  25.500  -2.713  1.00 96.21           C  
ATOM   3591  CG1 ILE C 225       6.666  24.055  -2.754  1.00 96.21           C  
ATOM   3592  CG2 ILE C 225       6.326  26.409  -3.602  1.00 96.21           C  
ATOM   3593  CD1 ILE C 225       5.217  23.900  -2.313  1.00 96.21           C  
ATOM   3594  N   ASN C 226       9.191  27.505  -4.344  1.00 95.57           N  
ATOM   3595  CA  ASN C 226       9.574  28.893  -4.572  1.00 95.57           C  
ATOM   3596  C   ASN C 226       8.376  29.746  -4.980  1.00 95.57           C  
ATOM   3597  O   ASN C 226       7.551  29.319  -5.788  1.00 95.57           O  
ATOM   3598  CB  ASN C 226      10.674  28.980  -5.632  1.00 95.57           C  
ATOM   3599  CG  ASN C 226      11.971  28.336  -5.183  1.00 95.57           C  
ATOM   3600  ND2 ASN C 226      12.488  27.418  -5.990  1.00 95.57           N  
ATOM   3601  OD1 ASN C 226      12.503  28.662  -4.118  1.00 95.57           O  
ATOM   3602  N   PHE C 227       8.318  30.900  -4.389  1.00 96.64           N  
ATOM   3603  CA  PHE C 227       7.237  31.837  -4.670  1.00 96.64           C  
ATOM   3604  C   PHE C 227       7.784  33.140  -5.239  1.00 96.64           C  
ATOM   3605  O   PHE C 227       8.814  33.639  -4.782  1.00 96.64           O  
ATOM   3606  CB  PHE C 227       6.425  32.118  -3.400  1.00 96.64           C  
ATOM   3607  CG  PHE C 227       5.822  30.887  -2.780  1.00 96.64           C  
ATOM   3608  CD1 PHE C 227       4.542  30.474  -3.127  1.00 96.64           C  
ATOM   3609  CD2 PHE C 227       6.536  30.143  -1.850  1.00 96.64           C  
ATOM   3610  CE1 PHE C 227       3.981  29.335  -2.554  1.00 96.64           C  
ATOM   3611  CE2 PHE C 227       5.982  29.003  -1.274  1.00 96.64           C  
ATOM   3612  CZ  PHE C 227       4.704  28.601  -1.626  1.00 96.64           C  
ATOM   3613  N   HIS C 228       7.123  33.633  -6.195  1.00 96.35           N  
ATOM   3614  CA  HIS C 228       7.369  34.970  -6.723  1.00 96.35           C  
ATOM   3615  C   HIS C 228       6.162  35.878  -6.511  1.00 96.35           C  
ATOM   3616  O   HIS C 228       5.136  35.719  -7.177  1.00 96.35           O  
ATOM   3617  CB  HIS C 228       7.720  34.903  -8.210  1.00 96.35           C  
ATOM   3618  CG  HIS C 228       8.217  36.199  -8.769  1.00 96.35           C  
ATOM   3619  CD2 HIS C 228       7.693  37.020  -9.709  1.00 96.35           C  
ATOM   3620  ND1 HIS C 228       9.395  36.783  -8.359  1.00 96.35           N  
ATOM   3621  CE1 HIS C 228       9.575  37.912  -9.023  1.00 96.35           C  
ATOM   3622  NE2 HIS C 228       8.556  38.079  -9.850  1.00 96.35           N  
ATOM   3623  N   VAL C 229       6.379  36.832  -5.680  1.00 96.58           N  
ATOM   3624  CA  VAL C 229       5.272  37.685  -5.260  1.00 96.58           C  
ATOM   3625  C   VAL C 229       5.351  39.026  -5.984  1.00 96.58           C  
ATOM   3626  O   VAL C 229       6.386  39.697  -5.951  1.00 96.58           O  
ATOM   3627  CB  VAL C 229       5.272  37.903  -3.730  1.00 96.58           C  
ATOM   3628  CG1 VAL C 229       4.145  38.848  -3.320  1.00 96.58           C  
ATOM   3629  CG2 VAL C 229       5.146  36.566  -3.001  1.00 96.58           C  
ATOM   3630  N   THR C 230       4.290  39.438  -6.560  1.00 95.67           N  
ATOM   3631  CA  THR C 230       4.126  40.739  -7.200  1.00 95.67           C  
ATOM   3632  C   THR C 230       2.972  41.510  -6.567  1.00 95.67           C  
ATOM   3633  O   THR C 230       1.854  40.998  -6.472  1.00 95.67           O  
ATOM   3634  CB  THR C 230       3.881  40.591  -8.712  1.00 95.67           C  
ATOM   3635  CG2 THR C 230       4.051  41.926  -9.430  1.00 95.67           C  
ATOM   3636  OG1 THR C 230       4.816  39.648  -9.252  1.00 95.67           O  
ATOM   3637  N   VAL C 231       3.292  42.651  -6.141  1.00 93.86           N  
ATOM   3638  CA  VAL C 231       2.280  43.501  -5.522  1.00 93.86           C  
ATOM   3639  C   VAL C 231       1.726  44.480  -6.555  1.00 93.86           C  
ATOM   3640  O   VAL C 231       2.474  45.278  -7.126  1.00 93.86           O  
ATOM   3641  CB  VAL C 231       2.848  44.270  -4.309  1.00 93.86           C  
ATOM   3642  CG1 VAL C 231       1.780  45.172  -3.694  1.00 93.86           C  
ATOM   3643  CG2 VAL C 231       3.394  43.294  -3.267  1.00 93.86           C  
ATOM   3644  N   LEU C 232       0.482  44.426  -6.735  1.00 92.44           N  
ATOM   3645  CA  LEU C 232      -0.192  45.272  -7.716  1.00 92.44           C  
ATOM   3646  C   LEU C 232      -0.746  46.531  -7.057  1.00 92.44           C  
ATOM   3647  O   LEU C 232      -1.357  46.459  -5.989  1.00 92.44           O  
ATOM   3648  CB  LEU C 232      -1.322  44.501  -8.403  1.00 92.44           C  
ATOM   3649  CG  LEU C 232      -0.937  43.174  -9.058  1.00 92.44           C  
ATOM   3650  CD1 LEU C 232      -2.187  42.380  -9.423  1.00 92.44           C  
ATOM   3651  CD2 LEU C 232      -0.072  43.416 -10.290  1.00 92.44           C  
ATOM   3652  N   PRO C 233      -0.368  47.625  -7.537  1.00 84.62           N  
ATOM   3653  CA  PRO C 233      -0.866  48.881  -6.972  1.00 84.62           C  
ATOM   3654  C   PRO C 233      -2.390  48.978  -7.003  1.00 84.62           C  
ATOM   3655  O   PRO C 233      -3.033  48.377  -7.867  1.00 84.62           O  
ATOM   3656  CB  PRO C 233      -0.232  49.948  -7.868  1.00 84.62           C  
ATOM   3657  CG  PRO C 233       0.287  49.193  -9.050  1.00 84.62           C  
ATOM   3658  CD  PRO C 233       0.219  47.725  -8.746  1.00 84.62           C  
ATOM   3659  N   LYS C 234      -2.937  49.279  -5.900  1.00 68.91           N  
ATOM   3660  CA  LYS C 234      -4.380  49.484  -5.831  1.00 68.91           C  
ATOM   3661  C   LYS C 234      -4.858  50.414  -6.943  1.00 68.91           C  
ATOM   3662  O   LYS C 234      -4.245  51.454  -7.195  1.00 68.91           O  
ATOM   3663  CB  LYS C 234      -4.779  50.051  -4.468  1.00 68.91           C  
ATOM   3664  CG  LYS C 234      -5.427  49.034  -3.539  1.00 68.91           C  
ATOM   3665  CD  LYS C 234      -5.837  49.668  -2.217  1.00 68.91           C  
ATOM   3666  CE  LYS C 234      -6.418  48.637  -1.259  1.00 68.91           C  
ATOM   3667  NZ  LYS C 234      -6.722  49.230   0.078  1.00 68.91           N  
ATOM   3668  N   MET C 235      -5.258  49.998  -8.010  1.00 58.86           N  
ATOM   3669  CA  MET C 235      -5.840  50.926  -8.975  1.00 58.86           C  
ATOM   3670  C   MET C 235      -6.828  51.868  -8.295  1.00 58.86           C  
ATOM   3671  O   MET C 235      -7.698  51.424  -7.544  1.00 58.86           O  
ATOM   3672  CB  MET C 235      -6.535  50.164 -10.104  1.00 58.86           C  
ATOM   3673  CG  MET C 235      -5.589  49.686 -11.194  1.00 58.86           C  
ATOM   3674  SD  MET C 235      -6.398  49.598 -12.838  1.00 58.86           S  
ATOM   3675  CE  MET C 235      -5.030  48.943 -13.834  1.00 58.86           C  
ATOM   3676  N   ILE C 236      -6.380  52.952  -7.737  1.00 49.30           N  
ATOM   3677  CA  ILE C 236      -7.379  53.941  -7.348  1.00 49.30           C  
ATOM   3678  C   ILE C 236      -8.497  53.982  -8.387  1.00 49.30           C  
ATOM   3679  O   ILE C 236      -8.246  54.231  -9.569  1.00 49.30           O  
ATOM   3680  CB  ILE C 236      -6.751  55.344  -7.182  1.00 49.30           C  
ATOM   3681  CG1 ILE C 236      -5.604  55.298  -6.165  1.00 49.30           C  
ATOM   3682  CG2 ILE C 236      -7.812  56.365  -6.764  1.00 49.30           C  
ATOM   3683  CD1 ILE C 236      -4.777  56.575  -6.107  1.00 49.30           C  
ATOM   3684  N   LYS C 237      -9.418  53.012  -8.363  1.00 46.73           N  
ATOM   3685  CA  LYS C 237     -10.554  53.366  -9.209  1.00 46.73           C  
ATOM   3686  C   LYS C 237     -10.832  54.865  -9.157  1.00 46.73           C  
ATOM   3687  O   LYS C 237     -11.076  55.420  -8.083  1.00 46.73           O  
ATOM   3688  CB  LYS C 237     -11.801  52.587  -8.788  1.00 46.73           C  
ATOM   3689  CG  LYS C 237     -12.000  51.283  -9.546  1.00 46.73           C  
ATOM   3690  CD  LYS C 237     -13.282  50.579  -9.119  1.00 46.73           C  
ATOM   3691  CE  LYS C 237     -13.445  49.237  -9.821  1.00 46.73           C  
ATOM   3692  NZ  LYS C 237     -14.689  48.533  -9.388  1.00 46.73           N  
ATOM   3693  N   GLU C 238     -10.027  55.720  -9.746  1.00 41.74           N  
ATOM   3694  CA  GLU C 238     -10.583  57.065  -9.859  1.00 41.74           C  
ATOM   3695  C   GLU C 238     -12.089  57.022 -10.099  1.00 41.74           C  
ATOM   3696  O   GLU C 238     -12.554  56.381 -11.044  1.00 41.74           O  
ATOM   3697  CB  GLU C 238      -9.892  57.841 -10.984  1.00 41.74           C  
ATOM   3698  CG  GLU C 238      -8.693  58.656 -10.524  1.00 41.74           C  
ATOM   3699  CD  GLU C 238      -8.020  59.423 -11.650  1.00 41.74           C  
ATOM   3700  OE1 GLU C 238      -7.157  60.284 -11.368  1.00 41.74           O  
ATOM   3701  OE2 GLU C 238      -8.360  59.160 -12.825  1.00 41.74           O  
ATOM   3702  N   GLU C 239     -12.926  56.751  -9.026  1.00 39.98           N  
ATOM   3703  CA  GLU C 239     -14.348  56.991  -9.253  1.00 39.98           C  
ATOM   3704  C   GLU C 239     -14.563  58.158 -10.213  1.00 39.98           C  
ATOM   3705  O   GLU C 239     -14.105  59.273  -9.957  1.00 39.98           O  
ATOM   3706  CB  GLU C 239     -15.066  57.260  -7.928  1.00 39.98           C  
ATOM   3707  CG  GLU C 239     -15.656  56.014  -7.285  1.00 39.98           C  
ATOM   3708  CD  GLU C 239     -16.413  56.303  -5.999  1.00 39.98           C  
ATOM   3709  OE1 GLU C 239     -17.105  55.396  -5.484  1.00 39.98           O  
ATOM   3710  OE2 GLU C 239     -16.313  57.447  -5.502  1.00 39.98           O  
ATOM   3711  N   LYS C 240     -14.332  57.983 -11.441  1.00 41.61           N  
ATOM   3712  CA  LYS C 240     -14.751  59.106 -12.275  1.00 41.61           C  
ATOM   3713  C   LYS C 240     -16.032  59.739 -11.742  1.00 41.61           C  
ATOM   3714  O   LYS C 240     -16.988  59.036 -11.412  1.00 41.61           O  
ATOM   3715  CB  LYS C 240     -14.953  58.653 -13.722  1.00 41.61           C  
ATOM   3716  CG  LYS C 240     -14.107  59.412 -14.734  1.00 41.61           C  
ATOM   3717  CD  LYS C 240     -14.327  58.893 -16.149  1.00 41.61           C  
ATOM   3718  CE  LYS C 240     -13.474  59.647 -17.160  1.00 41.61           C  
ATOM   3719  NZ  LYS C 240     -13.643  59.103 -18.541  1.00 41.61           N  
ATOM   3720  N   PRO C 241     -16.039  60.931 -11.159  1.00 38.53           N  
ATOM   3721  CA  PRO C 241     -17.285  61.514 -10.655  1.00 38.53           C  
ATOM   3722  C   PRO C 241     -18.475  61.247 -11.574  1.00 38.53           C  
ATOM   3723  O   PRO C 241     -18.298  61.064 -12.782  1.00 38.53           O  
ATOM   3724  CB  PRO C 241     -16.972  63.010 -10.588  1.00 38.53           C  
ATOM   3725  CG  PRO C 241     -15.678  63.164 -11.319  1.00 38.53           C  
ATOM   3726  CD  PRO C 241     -15.169  61.797 -11.678  1.00 38.53           C  
ATOM   3727  N   SER C 242     -19.531  60.531 -11.082  1.00 38.08           N  
ATOM   3728  CA  SER C 242     -20.719  60.315 -11.902  1.00 38.08           C  
ATOM   3729  C   SER C 242     -21.033  61.540 -12.754  1.00 38.08           C  
ATOM   3730  O   SER C 242     -20.979  62.672 -12.267  1.00 38.08           O  
ATOM   3731  CB  SER C 242     -21.923  59.974 -11.023  1.00 38.08           C  
ATOM   3732  OG  SER C 242     -21.549  59.089  -9.980  1.00 38.08           O  
ATOM   3733  N   PRO C 243     -20.865  61.512 -14.059  1.00 34.10           N  
ATOM   3734  CA  PRO C 243     -21.126  62.712 -14.856  1.00 34.10           C  
ATOM   3735  C   PRO C 243     -22.322  63.514 -14.344  1.00 34.10           C  
ATOM   3736  O   PRO C 243     -23.191  62.964 -13.663  1.00 34.10           O  
ATOM   3737  CB  PRO C 243     -21.402  62.155 -16.254  1.00 34.10           C  
ATOM   3738  CG  PRO C 243     -21.596  60.687 -16.048  1.00 34.10           C  
ATOM   3739  CD  PRO C 243     -21.256  60.356 -14.624  1.00 34.10           C  
ATOM   3740  N   ASN C 244     -22.324  64.885 -14.343  1.00 28.77           N  
ATOM   3741  CA  ASN C 244     -23.242  65.933 -13.913  1.00 28.77           C  
ATOM   3742  C   ASN C 244     -24.692  65.564 -14.210  1.00 28.77           C  
ATOM   3743  O   ASN C 244     -24.965  64.785 -15.125  1.00 28.77           O  
ATOM   3744  CB  ASN C 244     -22.886  67.264 -14.578  1.00 28.77           C  
ATOM   3745  CG  ASN C 244     -21.770  67.996 -13.859  1.00 28.77           C  
ATOM   3746  ND2 ASN C 244     -21.182  68.983 -14.525  1.00 28.77           N  
ATOM   3747  OD1 ASN C 244     -21.439  67.677 -12.713  1.00 28.77           O  
ATOM   3748  N   ILE C 245     -25.685  65.800 -13.247  1.00 31.76           N  
ATOM   3749  CA  ILE C 245     -27.140  65.885 -13.293  1.00 31.76           C  
ATOM   3750  C   ILE C 245     -27.575  66.628 -14.554  1.00 31.76           C  
ATOM   3751  O   ILE C 245     -27.297  67.819 -14.706  1.00 31.76           O  
ATOM   3752  CB  ILE C 245     -27.705  66.585 -12.036  1.00 31.76           C  
ATOM   3753  CG1 ILE C 245     -27.299  65.821 -10.771  1.00 31.76           C  
ATOM   3754  CG2 ILE C 245     -29.228  66.717 -12.131  1.00 31.76           C  
ATOM   3755  CD1 ILE C 245     -27.595  66.566  -9.476  1.00 31.76           C  
ATOM   3756  N   VAL C 246     -27.297  66.081 -15.669  1.00 30.43           N  
ATOM   3757  CA  VAL C 246     -27.824  66.828 -16.807  1.00 30.43           C  
ATOM   3758  C   VAL C 246     -29.286  67.189 -16.555  1.00 30.43           C  
ATOM   3759  O   VAL C 246     -30.117  66.310 -16.318  1.00 30.43           O  
ATOM   3760  CB  VAL C 246     -27.691  66.027 -18.122  1.00 30.43           C  
ATOM   3761  CG1 VAL C 246     -28.202  66.845 -19.306  1.00 30.43           C  
ATOM   3762  CG2 VAL C 246     -26.240  65.605 -18.345  1.00 30.43           C  
ATOM   3763  N   THR C 247     -29.494  68.411 -16.039  1.00 29.84           N  
ATOM   3764  CA  THR C 247     -30.796  69.034 -15.827  1.00 29.84           C  
ATOM   3765  C   THR C 247     -31.718  68.778 -17.016  1.00 29.84           C  
ATOM   3766  O   THR C 247     -31.253  68.626 -18.147  1.00 29.84           O  
ATOM   3767  CB  THR C 247     -30.659  70.551 -15.598  1.00 29.84           C  
ATOM   3768  CG2 THR C 247     -30.411  70.863 -14.126  1.00 29.84           C  
ATOM   3769  OG1 THR C 247     -29.559  71.048 -16.372  1.00 29.84           O  
ATOM   3770  N   PRO C 248     -33.030  68.680 -16.809  1.00 29.29           N  
ATOM   3771  CA  PRO C 248     -34.157  68.332 -17.678  1.00 29.29           C  
ATOM   3772  C   PRO C 248     -34.226  69.202 -18.931  1.00 29.29           C  
ATOM   3773  O   PRO C 248     -34.393  70.421 -18.832  1.00 29.29           O  
ATOM   3774  CB  PRO C 248     -35.377  68.564 -16.783  1.00 29.29           C  
ATOM   3775  CG  PRO C 248     -34.823  69.162 -15.530  1.00 29.29           C  
ATOM   3776  CD  PRO C 248     -33.337  69.308 -15.688  1.00 29.29           C  
ATOM   3777  N   GLY C 249     -33.114  69.281 -19.708  1.00 22.26           N  
ATOM   3778  CA  GLY C 249     -33.277  70.281 -20.752  1.00 22.26           C  
ATOM   3779  C   GLY C 249     -34.621  70.203 -21.449  1.00 22.26           C  
ATOM   3780  O   GLY C 249     -35.100  69.111 -21.766  1.00 22.26           O  
ATOM   3781  N   GLU C 250     -35.312  71.308 -21.448  1.00 23.18           N  
ATOM   3782  CA  GLU C 250     -36.674  71.679 -21.820  1.00 23.18           C  
ATOM   3783  C   GLU C 250     -37.030  71.152 -23.207  1.00 23.18           C  
ATOM   3784  O   GLU C 250     -38.013  70.425 -23.367  1.00 23.18           O  
ATOM   3785  CB  GLU C 250     -36.848  73.199 -21.774  1.00 23.18           C  
ATOM   3786  CG  GLU C 250     -37.911  73.666 -20.788  1.00 23.18           C  
ATOM   3787  CD  GLU C 250     -37.691  75.089 -20.299  1.00 23.18           C  
ATOM   3788  OE1 GLU C 250     -38.553  75.618 -19.561  1.00 23.18           O  
ATOM   3789  OE2 GLU C 250     -36.647  75.680 -20.658  1.00 23.18           O  
ATOM   3790  N   ALA C 251     -36.936  72.019 -24.252  1.00 20.74           N  
ATOM   3791  CA  ALA C 251     -38.040  72.631 -24.989  1.00 20.74           C  
ATOM   3792  C   ALA C 251     -38.282  71.909 -26.312  1.00 20.74           C  
ATOM   3793  O   ALA C 251     -39.428  71.629 -26.671  1.00 20.74           O  
ATOM   3794  CB  ALA C 251     -37.759  74.111 -25.238  1.00 20.74           C  
ATOM   3795  N   THR C 252     -37.307  71.758 -27.294  1.00 21.04           N  
ATOM   3796  CA  THR C 252     -37.678  72.488 -28.501  1.00 21.04           C  
ATOM   3797  C   THR C 252     -38.559  71.628 -29.402  1.00 21.04           C  
ATOM   3798  O   THR C 252     -38.254  70.459 -29.646  1.00 21.04           O  
ATOM   3799  CB  THR C 252     -36.431  72.945 -29.281  1.00 21.04           C  
ATOM   3800  CG2 THR C 252     -36.505  74.433 -29.609  1.00 21.04           C  
ATOM   3801  OG1 THR C 252     -35.263  72.698 -28.491  1.00 21.04           O  
ATOM   3802  N   THR C 253     -39.671  72.172 -29.910  1.00 22.58           N  
ATOM   3803  CA  THR C 253     -40.865  71.796 -30.659  1.00 22.58           C  
ATOM   3804  C   THR C 253     -40.496  71.318 -32.060  1.00 22.58           C  
ATOM   3805  O   THR C 253     -41.376  71.073 -32.889  1.00 22.58           O  
ATOM   3806  CB  THR C 253     -41.856  72.970 -30.758  1.00 22.58           C  
ATOM   3807  CG2 THR C 253     -42.812  72.986 -29.569  1.00 22.58           C  
ATOM   3808  OG1 THR C 253     -41.125  74.203 -30.785  1.00 22.58           O  
ATOM   3809  N   GLU C 254     -39.274  71.001 -32.420  1.00 19.94           N  
ATOM   3810  CA  GLU C 254     -39.093  71.425 -33.805  1.00 19.94           C  
ATOM   3811  C   GLU C 254     -40.185  70.853 -34.704  1.00 19.94           C  
ATOM   3812  O   GLU C 254     -40.696  69.760 -34.451  1.00 19.94           O  
ATOM   3813  CB  GLU C 254     -37.714  71.004 -34.320  1.00 19.94           C  
ATOM   3814  CG  GLU C 254     -36.742  72.164 -34.489  1.00 19.94           C  
ATOM   3815  CD  GLU C 254     -35.369  71.728 -34.980  1.00 19.94           C  
ATOM   3816  OE1 GLU C 254     -34.530  72.605 -35.289  1.00 19.94           O  
ATOM   3817  OE2 GLU C 254     -35.133  70.502 -35.057  1.00 19.94           O  
ATOM   3818  N   SER C 255     -39.989  71.127 -36.148  1.00 19.61           N  
ATOM   3819  CA  SER C 255     -40.684  71.673 -37.310  1.00 19.61           C  
ATOM   3820  C   SER C 255     -41.506  70.600 -38.017  1.00 19.61           C  
ATOM   3821  O   SER C 255     -41.140  69.423 -38.006  1.00 19.61           O  
ATOM   3822  CB  SER C 255     -39.686  72.291 -38.290  1.00 19.61           C  
ATOM   3823  OG  SER C 255     -38.588  72.859 -37.598  1.00 19.61           O  
ATOM   3824  N   SER C 256     -42.434  71.041 -38.857  1.00 21.29           N  
ATOM   3825  CA  SER C 256     -43.695  70.937 -39.583  1.00 21.29           C  
ATOM   3826  C   SER C 256     -43.553  70.047 -40.814  1.00 21.29           C  
ATOM   3827  O   SER C 256     -44.410  69.201 -41.078  1.00 21.29           O  
ATOM   3828  CB  SER C 256     -44.190  72.322 -40.000  1.00 21.29           C  
ATOM   3829  OG  SER C 256     -43.192  73.013 -40.734  1.00 21.29           O  
ATOM   3830  N   ILE C 257     -42.591  70.387 -41.854  1.00 21.31           N  
ATOM   3831  CA  ILE C 257     -43.141  70.913 -43.099  1.00 21.31           C  
ATOM   3832  C   ILE C 257     -43.552  69.758 -44.009  1.00 21.31           C  
ATOM   3833  O   ILE C 257     -43.047  68.641 -43.872  1.00 21.31           O  
ATOM   3834  CB  ILE C 257     -42.129  71.831 -43.821  1.00 21.31           C  
ATOM   3835  CG1 ILE C 257     -41.766  73.026 -42.933  1.00 21.31           C  
ATOM   3836  CG2 ILE C 257     -42.691  72.298 -45.167  1.00 21.31           C  
ATOM   3837  CD1 ILE C 257     -40.668  73.912 -43.507  1.00 21.31           C  
ATOM   3838  N   SER C 258     -43.220  69.956 -45.442  1.00 22.46           N  
ATOM   3839  CA  SER C 258     -43.961  70.300 -46.651  1.00 22.46           C  
ATOM   3840  C   SER C 258     -44.200  69.069 -47.521  1.00 22.46           C  
ATOM   3841  O   SER C 258     -43.529  68.048 -47.357  1.00 22.46           O  
ATOM   3842  CB  SER C 258     -43.213  71.365 -47.454  1.00 22.46           C  
ATOM   3843  OG  SER C 258     -43.876  71.629 -48.679  1.00 22.46           O  
ATOM   3844  N   LEU C 259     -44.285  69.343 -48.882  1.00 23.03           N  
ATOM   3845  CA  LEU C 259     -45.230  69.173 -49.981  1.00 23.03           C  
ATOM   3846  C   LEU C 259     -44.860  67.964 -50.833  1.00 23.03           C  
ATOM   3847  O   LEU C 259     -45.728  67.164 -51.193  1.00 23.03           O  
ATOM   3848  CB  LEU C 259     -45.270  70.433 -50.852  1.00 23.03           C  
ATOM   3849  CG  LEU C 259     -46.305  71.491 -50.465  1.00 23.03           C  
ATOM   3850  CD1 LEU C 259     -45.832  72.875 -50.897  1.00 23.03           C  
ATOM   3851  CD2 LEU C 259     -47.660  71.167 -51.083  1.00 23.03           C  
ATOM   3852  N   GLN C 260     -43.572  67.948 -51.426  1.00 23.92           N  
ATOM   3853  CA  GLN C 260     -43.668  67.988 -52.881  1.00 23.92           C  
ATOM   3854  C   GLN C 260     -44.032  66.618 -53.446  1.00 23.92           C  
ATOM   3855  O   GLN C 260     -43.543  65.593 -52.966  1.00 23.92           O  
ATOM   3856  CB  GLN C 260     -42.354  68.476 -53.494  1.00 23.92           C  
ATOM   3857  CG  GLN C 260     -42.262  69.990 -53.625  1.00 23.92           C  
ATOM   3858  CD  GLN C 260     -41.000  70.442 -54.336  1.00 23.92           C  
ATOM   3859  NE2 GLN C 260     -40.959  71.712 -54.724  1.00 23.92           N  
ATOM   3860  OE1 GLN C 260     -40.068  69.655 -54.534  1.00 23.92           O  
ATOM   3861  N   PRO C 261     -44.737  66.769 -54.566  1.00 25.95           N  
ATOM   3862  CA  PRO C 261     -45.557  66.005 -55.509  1.00 25.95           C  
ATOM   3863  C   PRO C 261     -44.780  64.879 -56.187  1.00 25.95           C  
ATOM   3864  O   PRO C 261     -45.228  63.729 -56.188  1.00 25.95           O  
ATOM   3865  CB  PRO C 261     -45.995  67.058 -56.529  1.00 25.95           C  
ATOM   3866  CG  PRO C 261     -45.140  68.250 -56.241  1.00 25.95           C  
ATOM   3867  CD  PRO C 261     -44.325  67.965 -55.011  1.00 25.95           C  
ATOM   3868  N   LEU C 262     -44.007  65.522 -57.226  1.00 22.66           N  
ATOM   3869  CA  LEU C 262     -44.019  65.233 -58.657  1.00 22.66           C  
ATOM   3870  C   LEU C 262     -43.132  64.035 -58.977  1.00 22.66           C  
ATOM   3871  O   LEU C 262     -43.566  63.099 -59.653  1.00 22.66           O  
ATOM   3872  CB  LEU C 262     -43.554  66.455 -59.453  1.00 22.66           C  
ATOM   3873  CG  LEU C 262     -44.653  67.362 -60.008  1.00 22.66           C  
ATOM   3874  CD1 LEU C 262     -44.196  68.816 -59.999  1.00 22.66           C  
ATOM   3875  CD2 LEU C 262     -45.046  66.928 -61.416  1.00 22.66           C  
ATOM   3876  N   GLN C 263     -41.858  64.581 -59.316  1.00 21.20           N  
ATOM   3877  CA  GLN C 263     -41.109  64.242 -60.521  1.00 21.20           C  
ATOM   3878  C   GLN C 263     -40.307  62.958 -60.327  1.00 21.20           C  
ATOM   3879  O   GLN C 263     -39.708  62.747 -59.271  1.00 21.20           O  
ATOM   3880  CB  GLN C 263     -40.175  65.388 -60.915  1.00 21.20           C  
ATOM   3881  CG  GLN C 263     -40.786  66.363 -61.912  1.00 21.20           C  
ATOM   3882  CD  GLN C 263     -39.808  67.432 -62.363  1.00 21.20           C  
ATOM   3883  NE2 GLN C 263     -40.105  68.071 -63.489  1.00 21.20           N  
ATOM   3884  OE1 GLN C 263     -38.793  67.681 -61.704  1.00 21.20           O  
TER   
END
