# Supplementary material for: Deep learning insights into the architecture of the mammalian egg-sperm fusion synapse
Source: eLife. 2024 Apr 26;13:RP93131. doi: 10.7554/eLife.93131 (PMC11052572; doi:10.7554/eLife.93131)
Supplement: Figure 5—figure supplement 1—source data 1. [file elife-93131-fig5-figsupp1-data1.zip › eLife-VOR-RA-2023-93131R1_figure_5-figure_supplement_1-source_data/figure_5-figure_supplement_1c/CD81_IZUMO1_ranked_8.pdb]

ATOM      1  N   MET B   1      23.847 -66.969 -46.101  1.00 45.63           N  
ATOM      2  CA  MET B   1      22.395 -66.999 -45.942  1.00 45.63           C  
ATOM      3  C   MET B   1      21.986 -66.439 -44.583  1.00 45.63           C  
ATOM      4  O   MET B   1      20.919 -65.837 -44.452  1.00 45.63           O  
ATOM      5  CB  MET B   1      21.867 -68.425 -46.101  1.00 45.63           C  
ATOM      6  CG  MET B   1      21.370 -68.743 -47.502  1.00 45.63           C  
ATOM      7  SD  MET B   1      20.688 -70.440 -47.639  1.00 45.63           S  
ATOM      8  CE  MET B   1      20.175 -70.440 -49.379  1.00 45.63           C  
ATOM      9  N   GLY B   2      22.815 -66.719 -43.554  1.00 47.79           N  
ATOM     10  CA  GLY B   2      22.521 -66.262 -42.205  1.00 47.79           C  
ATOM     11  C   GLY B   2      22.615 -64.756 -42.051  1.00 47.79           C  
ATOM     12  O   GLY B   2      21.748 -64.134 -41.430  1.00 47.79           O  
ATOM     13  N   VAL B   3      23.705 -64.210 -42.635  1.00 55.57           N  
ATOM     14  CA  VAL B   3      23.926 -62.771 -42.532  1.00 55.57           C  
ATOM     15  C   VAL B   3      22.827 -62.024 -43.284  1.00 55.57           C  
ATOM     16  O   VAL B   3      22.334 -60.995 -42.813  1.00 55.57           O  
ATOM     17  CB  VAL B   3      25.314 -62.369 -43.081  1.00 55.57           C  
ATOM     18  CG1 VAL B   3      25.592 -60.891 -42.817  1.00 55.57           C  
ATOM     19  CG2 VAL B   3      26.405 -63.241 -42.461  1.00 55.57           C  
ATOM     20  N   GLU B   4      22.349 -62.541 -44.437  1.00 62.67           N  
ATOM     21  CA  GLU B   4      21.263 -61.933 -45.198  1.00 62.67           C  
ATOM     22  C   GLU B   4      19.947 -61.992 -44.428  1.00 62.67           C  
ATOM     23  O   GLU B   4      19.163 -61.042 -44.455  1.00 62.67           O  
ATOM     24  CB  GLU B   4      21.108 -62.619 -46.557  1.00 62.67           C  
ATOM     25  CG  GLU B   4      21.899 -61.958 -47.676  1.00 62.67           C  
ATOM     26  CD  GLU B   4      21.738 -62.651 -49.019  1.00 62.67           C  
ATOM     27  OE1 GLU B   4      22.256 -62.137 -50.035  1.00 62.67           O  
ATOM     28  OE2 GLU B   4      21.084 -63.718 -49.055  1.00 62.67           O  
ATOM     29  N   GLY B   5      19.729 -63.116 -43.694  1.00 66.33           N  
ATOM     30  CA  GLY B   5      18.541 -63.250 -42.865  1.00 66.33           C  
ATOM     31  C   GLY B   5      18.521 -62.289 -41.691  1.00 66.33           C  
ATOM     32  O   GLY B   5      17.481 -61.711 -41.373  1.00 66.33           O  
ATOM     33  N   CYS B   6      19.709 -62.063 -41.101  1.00 67.94           N  
ATOM     34  CA  CYS B   6      19.816 -61.154 -39.966  1.00 67.94           C  
ATOM     35  C   CYS B   6      19.641 -59.707 -40.409  1.00 67.94           C  
ATOM     36  O   CYS B   6      18.987 -58.919 -39.724  1.00 67.94           O  
ATOM     37  CB  CYS B   6      21.166 -61.324 -39.269  1.00 67.94           C  
ATOM     38  SG  CYS B   6      21.109 -61.024 -37.489  1.00 67.94           S  
ATOM     39  N   THR B   7      20.185 -59.375 -41.542  1.00 72.22           N  
ATOM     40  CA  THR B   7      20.041 -58.029 -42.083  1.00 72.22           C  
ATOM     41  C   THR B   7      18.586 -57.744 -42.446  1.00 72.22           C  
ATOM     42  O   THR B   7      18.096 -56.632 -42.240  1.00 72.22           O  
ATOM     43  CB  THR B   7      20.932 -57.827 -43.323  1.00 72.22           C  
ATOM     44  CG2 THR B   7      21.777 -56.563 -43.193  1.00 72.22           C  
ATOM     45  OG1 THR B   7      21.801 -58.956 -43.469  1.00 72.22           O  
ATOM     46  N   LYS B   8      17.932 -58.854 -42.857  1.00 76.18           N  
ATOM     47  CA  LYS B   8      16.520 -58.692 -43.187  1.00 76.18           C  
ATOM     48  C   LYS B   8      15.678 -58.503 -41.928  1.00 76.18           C  
ATOM     49  O   LYS B   8      14.731 -57.714 -41.921  1.00 76.18           O  
ATOM     50  CB  LYS B   8      16.012 -59.896 -43.981  1.00 76.18           C  
ATOM     51  CG  LYS B   8      15.968 -59.672 -45.486  1.00 76.18           C  
ATOM     52  CD  LYS B   8      15.364 -60.868 -46.211  1.00 76.18           C  
ATOM     53  CE  LYS B   8      15.356 -60.661 -47.720  1.00 76.18           C  
ATOM     54  NZ  LYS B   8      14.771 -61.834 -48.436  1.00 76.18           N  
ATOM     55  N   CYS B   9      16.005 -59.114 -40.904  1.00 77.82           N  
ATOM     56  CA  CYS B   9      15.304 -58.977 -39.632  1.00 77.82           C  
ATOM     57  C   CYS B   9      15.544 -57.601 -39.023  1.00 77.82           C  
ATOM     58  O   CYS B   9      14.616 -56.972 -38.512  1.00 77.82           O  
ATOM     59  CB  CYS B   9      15.750 -60.063 -38.654  1.00 77.82           C  
ATOM     60  SG  CYS B   9      14.603 -60.323 -37.282  1.00 77.82           S  
ATOM     61  N   ILE B  10      16.740 -57.182 -39.088  1.00 76.96           N  
ATOM     62  CA  ILE B  10      17.101 -55.874 -38.553  1.00 76.96           C  
ATOM     63  C   ILE B  10      16.420 -54.778 -39.370  1.00 76.96           C  
ATOM     64  O   ILE B  10      15.955 -53.780 -38.815  1.00 76.96           O  
ATOM     65  CB  ILE B  10      18.632 -55.668 -38.550  1.00 76.96           C  
ATOM     66  CG1 ILE B  10      19.301 -56.642 -37.573  1.00 76.96           C  
ATOM     67  CG2 ILE B  10      18.981 -54.218 -38.202  1.00 76.96           C  
ATOM     68  CD1 ILE B  10      20.821 -56.634 -37.634  1.00 76.96           C  
ATOM     69  N   LYS B  11      16.288 -55.066 -40.586  1.00 76.92           N  
ATOM     70  CA  LYS B  11      15.637 -54.116 -41.484  1.00 76.92           C  
ATOM     71  C   LYS B  11      14.159 -53.955 -41.135  1.00 76.92           C  
ATOM     72  O   LYS B  11      13.661 -52.833 -41.022  1.00 76.92           O  
ATOM     73  CB  LYS B  11      15.786 -54.563 -42.938  1.00 76.92           C  
ATOM     74  CG  LYS B  11      15.318 -53.531 -43.955  1.00 76.92           C  
ATOM     75  CD  LYS B  11      15.465 -54.044 -45.380  1.00 76.92           C  
ATOM     76  CE  LYS B  11      14.852 -53.082 -46.389  1.00 76.92           C  
ATOM     77  NZ  LYS B  11      15.000 -53.578 -47.790  1.00 76.92           N  
ATOM     78  N   TYR B  12      13.548 -55.033 -40.928  1.00 80.18           N  
ATOM     79  CA  TYR B  12      12.120 -54.987 -40.639  1.00 80.18           C  
ATOM     80  C   TYR B  12      11.865 -54.478 -39.224  1.00 80.18           C  
ATOM     81  O   TYR B  12      10.875 -53.785 -38.977  1.00 80.18           O  
ATOM     82  CB  TYR B  12      11.490 -56.372 -40.816  1.00 80.18           C  
ATOM     83  CG  TYR B  12      11.154 -56.708 -42.248  1.00 80.18           C  
ATOM     84  CD1 TYR B  12      10.209 -55.966 -42.954  1.00 80.18           C  
ATOM     85  CD2 TYR B  12      11.778 -57.767 -42.897  1.00 80.18           C  
ATOM     86  CE1 TYR B  12       9.895 -56.272 -44.275  1.00 80.18           C  
ATOM     87  CE2 TYR B  12      11.471 -58.083 -44.217  1.00 80.18           C  
ATOM     88  CZ  TYR B  12      10.530 -57.330 -44.896  1.00 80.18           C  
ATOM     89  OH  TYR B  12      10.222 -57.639 -46.203  1.00 80.18           O  
ATOM     90  N   LEU B  13      12.709 -54.762 -38.332  1.00 80.91           N  
ATOM     91  CA  LEU B  13      12.586 -54.261 -36.967  1.00 80.91           C  
ATOM     92  C   LEU B  13      12.767 -52.747 -36.926  1.00 80.91           C  
ATOM     93  O   LEU B  13      11.993 -52.043 -36.272  1.00 80.91           O  
ATOM     94  CB  LEU B  13      13.615 -54.934 -36.055  1.00 80.91           C  
ATOM     95  CG  LEU B  13      13.247 -55.031 -34.573  1.00 80.91           C  
ATOM     96  CD1 LEU B  13      13.144 -56.492 -34.147  1.00 80.91           C  
ATOM     97  CD2 LEU B  13      14.268 -54.289 -33.718  1.00 80.91           C  
ATOM     98  N   LEU B  14      13.714 -52.252 -37.529  1.00 79.95           N  
ATOM     99  CA  LEU B  14      13.959 -50.816 -37.610  1.00 79.95           C  
ATOM    100  C   LEU B  14      12.814 -50.108 -38.325  1.00 79.95           C  
ATOM    101  O   LEU B  14      12.435 -48.996 -37.949  1.00 79.95           O  
ATOM    102  CB  LEU B  14      15.279 -50.538 -38.334  1.00 79.95           C  
ATOM    103  CG  LEU B  14      16.511 -50.345 -37.448  1.00 79.95           C  
ATOM    104  CD1 LEU B  14      17.785 -50.547 -38.262  1.00 79.95           C  
ATOM    105  CD2 LEU B  14      16.495 -48.963 -36.805  1.00 79.95           C  
ATOM    106  N   PHE B  15      12.285 -50.748 -39.269  1.00 80.59           N  
ATOM    107  CA  PHE B  15      11.165 -50.173 -40.004  1.00 80.59           C  
ATOM    108  C   PHE B  15       9.932 -50.064 -39.115  1.00 80.59           C  
ATOM    109  O   PHE B  15       9.296 -49.010 -39.053  1.00 80.59           O  
ATOM    110  CB  PHE B  15      10.845 -51.015 -41.244  1.00 80.59           C  
ATOM    111  CG  PHE B  15       9.592 -50.588 -41.960  1.00 80.59           C  
ATOM    112  CD1 PHE B  15       8.392 -51.258 -41.749  1.00 80.59           C  
ATOM    113  CD2 PHE B  15       9.613 -49.518 -42.844  1.00 80.59           C  
ATOM    114  CE1 PHE B  15       7.231 -50.866 -42.410  1.00 80.59           C  
ATOM    115  CE2 PHE B  15       8.457 -49.120 -43.509  1.00 80.59           C  
ATOM    116  CZ  PHE B  15       7.267 -49.797 -43.291  1.00 80.59           C  
ATOM    117  N   VAL B  16       9.637 -51.145 -38.377  1.00 82.44           N  
ATOM    118  CA  VAL B  16       8.447 -51.167 -37.535  1.00 82.44           C  
ATOM    119  C   VAL B  16       8.598 -50.156 -36.401  1.00 82.44           C  
ATOM    120  O   VAL B  16       7.666 -49.406 -36.100  1.00 82.44           O  
ATOM    121  CB  VAL B  16       8.183 -52.576 -36.961  1.00 82.44           C  
ATOM    122  CG1 VAL B  16       7.115 -52.524 -35.870  1.00 82.44           C  
ATOM    123  CG2 VAL B  16       7.766 -53.535 -38.075  1.00 82.44           C  
ATOM    124  N   PHE B  17       9.700 -50.051 -35.783  1.00 81.35           N  
ATOM    125  CA  PHE B  17       9.954 -49.136 -34.677  1.00 81.35           C  
ATOM    126  C   PHE B  17       9.901 -47.688 -35.148  1.00 81.35           C  
ATOM    127  O   PHE B  17       9.266 -46.845 -34.511  1.00 81.35           O  
ATOM    128  CB  PHE B  17      11.315 -49.430 -34.037  1.00 81.35           C  
ATOM    129  CG  PHE B  17      11.230 -50.261 -32.785  1.00 81.35           C  
ATOM    130  CD1 PHE B  17      10.691 -49.732 -31.618  1.00 81.35           C  
ATOM    131  CD2 PHE B  17      11.690 -51.571 -32.774  1.00 81.35           C  
ATOM    132  CE1 PHE B  17      10.611 -50.499 -30.458  1.00 81.35           C  
ATOM    133  CE2 PHE B  17      11.614 -52.343 -31.618  1.00 81.35           C  
ATOM    134  CZ  PHE B  17      11.074 -51.805 -30.461  1.00 81.35           C  
ATOM    135  N   ASN B  18      10.493 -47.361 -36.185  1.00 81.37           N  
ATOM    136  CA  ASN B  18      10.499 -46.000 -36.710  1.00 81.37           C  
ATOM    137  C   ASN B  18       9.133 -45.608 -37.266  1.00 81.37           C  
ATOM    138  O   ASN B  18       8.753 -44.437 -37.220  1.00 81.37           O  
ATOM    139  CB  ASN B  18      11.574 -45.845 -37.788  1.00 81.37           C  
ATOM    140  CG  ASN B  18      12.965 -45.682 -37.205  1.00 81.37           C  
ATOM    141  ND2 ASN B  18      13.882 -46.553 -37.608  1.00 81.37           N  
ATOM    142  OD1 ASN B  18      13.212 -44.781 -36.399  1.00 81.37           O  
ATOM    143  N   PHE B  19       8.436 -46.638 -37.743  1.00 84.56           N  
ATOM    144  CA  PHE B  19       7.087 -46.383 -38.233  1.00 84.56           C  
ATOM    145  C   PHE B  19       6.166 -45.964 -37.092  1.00 84.56           C  
ATOM    146  O   PHE B  19       5.359 -45.046 -37.245  1.00 84.56           O  
ATOM    147  CB  PHE B  19       6.524 -47.623 -38.934  1.00 84.56           C  
ATOM    148  CG  PHE B  19       5.195 -47.393 -39.600  1.00 84.56           C  
ATOM    149  CD1 PHE B  19       4.023 -47.881 -39.034  1.00 84.56           C  
ATOM    150  CD2 PHE B  19       5.117 -46.689 -40.794  1.00 84.56           C  
ATOM    151  CE1 PHE B  19       2.791 -47.669 -39.650  1.00 84.56           C  
ATOM    152  CE2 PHE B  19       3.890 -46.472 -41.415  1.00 84.56           C  
ATOM    153  CZ  PHE B  19       2.729 -46.965 -40.842  1.00 84.56           C  
ATOM    154  N   VAL B  20       6.284 -46.612 -35.981  1.00 85.72           N  
ATOM    155  CA  VAL B  20       5.505 -46.260 -34.797  1.00 85.72           C  
ATOM    156  C   VAL B  20       5.887 -44.858 -34.327  1.00 85.72           C  
ATOM    157  O   VAL B  20       5.016 -44.059 -33.972  1.00 85.72           O  
ATOM    158  CB  VAL B  20       5.717 -47.281 -33.656  1.00 85.72           C  
ATOM    159  CG1 VAL B  20       5.090 -46.776 -32.358  1.00 85.72           C  
ATOM    160  CG2 VAL B  20       5.135 -48.639 -34.041  1.00 85.72           C  
ATOM    161  N   PHE B  21       7.084 -44.556 -34.315  1.00 82.75           N  
ATOM    162  CA  PHE B  21       7.569 -43.240 -33.919  1.00 82.75           C  
ATOM    163  C   PHE B  21       7.104 -42.172 -34.902  1.00 82.75           C  
ATOM    164  O   PHE B  21       6.797 -41.046 -34.503  1.00 82.75           O  
ATOM    165  CB  PHE B  21       9.098 -43.234 -33.823  1.00 82.75           C  
ATOM    166  CG  PHE B  21       9.621 -43.506 -32.439  1.00 82.75           C  
ATOM    167  CD1 PHE B  21       9.529 -42.541 -31.444  1.00 82.75           C  
ATOM    168  CD2 PHE B  21      10.205 -44.728 -32.132  1.00 82.75           C  
ATOM    169  CE1 PHE B  21      10.012 -42.789 -30.161  1.00 82.75           C  
ATOM    170  CE2 PHE B  21      10.690 -44.984 -30.852  1.00 82.75           C  
ATOM    171  CZ  PHE B  21      10.593 -44.013 -29.869  1.00 82.75           C  
ATOM    172  N   TRP B  22       7.104 -42.483 -36.150  1.00 86.29           N  
ATOM    173  CA  TRP B  22       6.614 -41.577 -37.184  1.00 86.29           C  
ATOM    174  C   TRP B  22       5.132 -41.278 -36.987  1.00 86.29           C  
ATOM    175  O   TRP B  22       4.712 -40.120 -37.054  1.00 86.29           O  
ATOM    176  CB  TRP B  22       6.847 -42.171 -38.576  1.00 86.29           C  
ATOM    177  CG  TRP B  22       6.332 -41.320 -39.697  1.00 86.29           C  
ATOM    178  CD1 TRP B  22       6.886 -40.165 -40.175  1.00 86.29           C  
ATOM    179  CD2 TRP B  22       5.154 -41.553 -40.475  1.00 86.29           C  
ATOM    180  CE2 TRP B  22       5.056 -40.499 -41.411  1.00 86.29           C  
ATOM    181  CE3 TRP B  22       4.172 -42.553 -40.473  1.00 86.29           C  
ATOM    182  NE1 TRP B  22       6.123 -39.667 -41.206  1.00 86.29           N  
ATOM    183  CZ2 TRP B  22       4.013 -40.418 -42.336  1.00 86.29           C  
ATOM    184  CZ3 TRP B  22       3.135 -42.469 -41.396  1.00 86.29           C  
ATOM    185  CH2 TRP B  22       3.066 -41.408 -42.313  1.00 86.29           C  
ATOM    186  N   LEU B  23       4.326 -42.272 -36.644  1.00 89.09           N  
ATOM    187  CA  LEU B  23       2.902 -42.097 -36.379  1.00 89.09           C  
ATOM    188  C   LEU B  23       2.680 -41.287 -35.107  1.00 89.09           C  
ATOM    189  O   LEU B  23       1.812 -40.413 -35.066  1.00 89.09           O  
ATOM    190  CB  LEU B  23       2.209 -43.457 -36.260  1.00 89.09           C  
ATOM    191  CG  LEU B  23       1.976 -44.217 -37.567  1.00 89.09           C  
ATOM    192  CD1 LEU B  23       1.378 -45.591 -37.282  1.00 89.09           C  
ATOM    193  CD2 LEU B  23       1.072 -43.417 -38.498  1.00 89.09           C  
ATOM    194  N   ALA B  24       3.441 -41.640 -34.077  1.00 88.68           N  
ATOM    195  CA  ALA B  24       3.351 -40.902 -32.819  1.00 88.68           C  
ATOM    196  C   ALA B  24       3.715 -39.433 -33.018  1.00 88.68           C  
ATOM    197  O   ALA B  24       3.052 -38.545 -32.478  1.00 88.68           O  
ATOM    198  CB  ALA B  24       4.256 -41.535 -31.766  1.00 88.68           C  
ATOM    199  N   GLY B  25       4.744 -39.172 -33.763  1.00 86.38           N  
ATOM    200  CA  GLY B  25       5.107 -37.803 -34.093  1.00 86.38           C  
ATOM    201  C   GLY B  25       4.029 -37.072 -34.872  1.00 86.38           C  
ATOM    202  O   GLY B  25       3.786 -35.885 -34.639  1.00 86.38           O  
ATOM    203  N   GLY B  26       3.380 -37.752 -35.764  1.00 89.11           N  
ATOM    204  CA  GLY B  26       2.265 -37.177 -36.499  1.00 89.11           C  
ATOM    205  C   GLY B  26       1.091 -36.809 -35.610  1.00 89.11           C  
ATOM    206  O   GLY B  26       0.505 -35.735 -35.760  1.00 89.11           O  
ATOM    207  N   VAL B  27       0.838 -37.705 -34.719  1.00 90.46           N  
ATOM    208  CA  VAL B  27      -0.256 -37.463 -33.783  1.00 90.46           C  
ATOM    209  C   VAL B  27       0.078 -36.267 -32.894  1.00 90.46           C  
ATOM    210  O   VAL B  27      -0.757 -35.382 -32.696  1.00 90.46           O  
ATOM    211  CB  VAL B  27      -0.545 -38.708 -32.915  1.00 90.46           C  
ATOM    212  CG1 VAL B  27      -1.506 -38.363 -31.779  1.00 90.46           C  
ATOM    213  CG2 VAL B  27      -1.112 -39.837 -33.774  1.00 90.46           C  
ATOM    214  N   ILE B  28       1.216 -36.152 -32.386  1.00 88.13           N  
ATOM    215  CA  ILE B  28       1.653 -35.047 -31.539  1.00 88.13           C  
ATOM    216  C   ILE B  28       1.614 -33.743 -32.333  1.00 88.13           C  
ATOM    217  O   ILE B  28       1.116 -32.726 -31.844  1.00 88.13           O  
ATOM    218  CB  ILE B  28       3.071 -35.292 -30.978  1.00 88.13           C  
ATOM    219  CG1 ILE B  28       3.053 -36.441 -29.963  1.00 88.13           C  
ATOM    220  CG2 ILE B  28       3.630 -34.013 -30.347  1.00 88.13           C  
ATOM    221  CD1 ILE B  28       4.435 -36.888 -29.510  1.00 88.13           C  
ATOM    222  N   LEU B  29       2.120 -33.755 -33.470  1.00 88.14           N  
ATOM    223  CA  LEU B  29       2.105 -32.584 -34.339  1.00 88.14           C  
ATOM    224  C   LEU B  29       0.675 -32.157 -34.653  1.00 88.14           C  
ATOM    225  O   LEU B  29       0.362 -30.965 -34.645  1.00 88.14           O  
ATOM    226  CB  LEU B  29       2.861 -32.871 -35.639  1.00 88.14           C  
ATOM    227  CG  LEU B  29       2.975 -31.710 -36.628  1.00 88.14           C  
ATOM    228  CD1 LEU B  29       3.781 -30.569 -36.016  1.00 88.14           C  
ATOM    229  CD2 LEU B  29       3.609 -32.179 -37.933  1.00 88.14           C  
ATOM    230  N   GLY B  30      -0.153 -33.122 -34.936  1.00 89.16           N  
ATOM    231  CA  GLY B  30      -1.555 -32.828 -35.185  1.00 89.16           C  
ATOM    232  C   GLY B  30      -2.251 -32.191 -33.997  1.00 89.16           C  
ATOM    233  O   GLY B  30      -2.925 -31.168 -34.140  1.00 89.16           O  
ATOM    234  N   VAL B  31      -2.034 -32.769 -32.857  1.00 87.39           N  
ATOM    235  CA  VAL B  31      -2.637 -32.248 -31.634  1.00 87.39           C  
ATOM    236  C   VAL B  31      -2.085 -30.856 -31.336  1.00 87.39           C  
ATOM    237  O   VAL B  31      -2.834 -29.952 -30.958  1.00 87.39           O  
ATOM    238  CB  VAL B  31      -2.388 -33.188 -30.433  1.00 87.39           C  
ATOM    239  CG1 VAL B  31      -2.781 -32.507 -29.124  1.00 87.39           C  
ATOM    240  CG2 VAL B  31      -3.157 -34.496 -30.611  1.00 87.39           C  
ATOM    241  N   ALA B  32      -0.838 -30.657 -31.522  1.00 87.05           N  
ATOM    242  CA  ALA B  32      -0.206 -29.363 -31.273  1.00 87.05           C  
ATOM    243  C   ALA B  32      -0.732 -28.302 -32.237  1.00 87.05           C  
ATOM    244  O   ALA B  32      -0.986 -27.164 -31.837  1.00 87.05           O  
ATOM    245  CB  ALA B  32       1.311 -29.481 -31.393  1.00 87.05           C  
ATOM    246  N   LEU B  33      -0.868 -28.688 -33.448  1.00 86.94           N  
ATOM    247  CA  LEU B  33      -1.401 -27.764 -34.443  1.00 86.94           C  
ATOM    248  C   LEU B  33      -2.868 -27.453 -34.166  1.00 86.94           C  
ATOM    249  O   LEU B  33      -3.329 -26.338 -34.418  1.00 86.94           O  
ATOM    250  CB  LEU B  33      -1.246 -28.344 -35.852  1.00 86.94           C  
ATOM    251  CG  LEU B  33       0.167 -28.341 -36.436  1.00 86.94           C  
ATOM    252  CD1 LEU B  33       0.204 -29.128 -37.741  1.00 86.94           C  
ATOM    253  CD2 LEU B  33       0.653 -26.912 -36.652  1.00 86.94           C  
ATOM    254  N   TRP B  34      -3.571 -28.427 -33.716  1.00 84.40           N  
ATOM    255  CA  TRP B  34      -4.959 -28.199 -33.330  1.00 84.40           C  
ATOM    256  C   TRP B  34      -5.046 -27.221 -32.163  1.00 84.40           C  
ATOM    257  O   TRP B  34      -5.914 -26.346 -32.141  1.00 84.40           O  
ATOM    258  CB  TRP B  34      -5.639 -29.519 -32.957  1.00 84.40           C  
ATOM    259  CG  TRP B  34      -7.045 -29.362 -32.460  1.00 84.40           C  
ATOM    260  CD1 TRP B  34      -8.154 -29.074 -33.205  1.00 84.40           C  
ATOM    261  CD2 TRP B  34      -7.489 -29.480 -31.105  1.00 84.40           C  
ATOM    262  CE2 TRP B  34      -8.884 -29.252 -31.103  1.00 84.40           C  
ATOM    263  CE3 TRP B  34      -6.844 -29.758 -29.893  1.00 84.40           C  
ATOM    264  NE1 TRP B  34      -9.264 -29.006 -32.394  1.00 84.40           N  
ATOM    265  CZ2 TRP B  34      -9.644 -29.292 -29.931  1.00 84.40           C  
ATOM    266  CZ3 TRP B  34      -7.604 -29.799 -28.729  1.00 84.40           C  
ATOM    267  CH2 TRP B  34      -8.989 -29.566 -28.759  1.00 84.40           C  
ATOM    268  N   LEU B  35      -4.216 -27.435 -31.260  1.00 79.15           N  
ATOM    269  CA  LEU B  35      -4.180 -26.536 -30.110  1.00 79.15           C  
ATOM    270  C   LEU B  35      -3.822 -25.118 -30.539  1.00 79.15           C  
ATOM    271  O   LEU B  35      -4.309 -24.147 -29.956  1.00 79.15           O  
ATOM    272  CB  LEU B  35      -3.175 -27.037 -29.070  1.00 79.15           C  
ATOM    273  CG  LEU B  35      -3.573 -28.290 -28.288  1.00 79.15           C  
ATOM    274  CD1 LEU B  35      -2.410 -28.771 -27.428  1.00 79.15           C  
ATOM    275  CD2 LEU B  35      -4.802 -28.014 -27.428  1.00 79.15           C  
ATOM    276  N   ARG B  36      -2.995 -25.005 -31.504  1.00 77.16           N  
ATOM    277  CA  ARG B  36      -2.553 -23.700 -31.983  1.00 77.16           C  
ATOM    278  C   ARG B  36      -3.636 -23.030 -32.821  1.00 77.16           C  
ATOM    279  O   ARG B  36      -3.780 -21.806 -32.794  1.00 77.16           O  
ATOM    280  CB  ARG B  36      -1.266 -23.835 -32.800  1.00 77.16           C  
ATOM    281  CG  ARG B  36      -0.756 -22.521 -33.366  1.00 77.16           C  
ATOM    282  CD  ARG B  36      -0.290 -21.576 -32.267  1.00 77.16           C  
ATOM    283  NE  ARG B  36       0.223 -20.323 -32.814  1.00 77.16           N  
ATOM    284  CZ  ARG B  36       0.585 -19.269 -32.086  1.00 77.16           C  
ATOM    285  NH1 ARG B  36       0.496 -19.298 -30.762  1.00 77.16           N  
ATOM    286  NH2 ARG B  36       1.039 -18.180 -32.688  1.00 77.16           N  
ATOM    287  N   HIS B  37      -4.284 -23.612 -33.732  1.00 67.87           N  
ATOM    288  CA  HIS B  37      -5.187 -23.036 -34.722  1.00 67.87           C  
ATOM    289  C   HIS B  37      -6.583 -22.835 -34.144  1.00 67.87           C  
ATOM    290  O   HIS B  37      -7.497 -22.406 -34.852  1.00 67.87           O  
ATOM    291  CB  HIS B  37      -5.256 -23.927 -35.965  1.00 67.87           C  
ATOM    292  CG  HIS B  37      -5.327 -23.161 -37.248  1.00 67.87           C  
ATOM    293  CD2 HIS B  37      -6.225 -23.205 -38.260  1.00 67.87           C  
ATOM    294  ND1 HIS B  37      -4.389 -22.217 -37.604  1.00 67.87           N  
ATOM    295  CE1 HIS B  37      -4.709 -21.710 -38.783  1.00 67.87           C  
ATOM    296  NE2 HIS B  37      -5.819 -22.293 -39.203  1.00 67.87           N  
ATOM    297  N   ASP B  38      -6.797 -23.106 -33.028  1.00 56.78           N  
ATOM    298  CA  ASP B  38      -8.146 -22.772 -32.583  1.00 56.78           C  
ATOM    299  C   ASP B  38      -8.464 -21.302 -32.847  1.00 56.78           C  
ATOM    300  O   ASP B  38      -7.744 -20.413 -32.386  1.00 56.78           O  
ATOM    301  CB  ASP B  38      -8.315 -23.089 -31.095  1.00 56.78           C  
ATOM    302  CG  ASP B  38      -9.750 -23.405 -30.715  1.00 56.78           C  
ATOM    303  OD1 ASP B  38     -10.675 -23.060 -31.481  1.00 56.78           O  
ATOM    304  OD2 ASP B  38      -9.958 -24.005 -29.638  1.00 56.78           O  
ATOM    305  N   PRO B  39      -9.301 -20.997 -34.028  1.00 51.45           N  
ATOM    306  CA  PRO B  39      -9.683 -19.627 -34.382  1.00 51.45           C  
ATOM    307  C   PRO B  39      -9.960 -18.757 -33.159  1.00 51.45           C  
ATOM    308  O   PRO B  39      -9.693 -17.552 -33.181  1.00 51.45           O  
ATOM    309  CB  PRO B  39     -10.953 -19.820 -35.215  1.00 51.45           C  
ATOM    310  CG  PRO B  39     -11.236 -21.286 -35.146  1.00 51.45           C  
ATOM    311  CD  PRO B  39     -10.137 -21.948 -34.367  1.00 51.45           C  
ATOM    312  N   GLN B  40     -10.585 -19.313 -32.137  1.00 46.23           N  
ATOM    313  CA  GLN B  40     -10.978 -18.522 -30.977  1.00 46.23           C  
ATOM    314  C   GLN B  40      -9.761 -18.106 -30.156  1.00 46.23           C  
ATOM    315  O   GLN B  40      -9.796 -17.097 -29.450  1.00 46.23           O  
ATOM    316  CB  GLN B  40     -11.960 -19.302 -30.101  1.00 46.23           C  
ATOM    317  CG  GLN B  40     -13.386 -19.313 -30.634  1.00 46.23           C  
ATOM    318  CD  GLN B  40     -14.416 -19.553 -29.547  1.00 46.23           C  
ATOM    319  NE2 GLN B  40     -15.691 -19.443 -29.905  1.00 46.23           N  
ATOM    320  OE1 GLN B  40     -14.070 -19.834 -28.396  1.00 46.23           O  
ATOM    321  N   THR B  41      -8.728 -18.969 -30.225  1.00 48.42           N  
ATOM    322  CA  THR B  41      -7.502 -18.559 -29.549  1.00 48.42           C  
ATOM    323  C   THR B  41      -6.808 -17.440 -30.319  1.00 48.42           C  
ATOM    324  O   THR B  41      -6.061 -16.650 -29.737  1.00 48.42           O  
ATOM    325  CB  THR B  41      -6.535 -19.746 -29.380  1.00 48.42           C  
ATOM    326  CG2 THR B  41      -6.515 -20.238 -27.936  1.00 48.42           C  
ATOM    327  OG1 THR B  41      -6.951 -20.820 -30.232  1.00 48.42           O  
ATOM    328  N   THR B  42      -6.976 -17.412 -31.643  1.00 44.40           N  
ATOM    329  CA  THR B  42      -6.411 -16.343 -32.459  1.00 44.40           C  
ATOM    330  C   THR B  42      -7.070 -15.006 -32.131  1.00 44.40           C  
ATOM    331  O   THR B  42      -6.422 -13.959 -32.185  1.00 44.40           O  
ATOM    332  CB  THR B  42      -6.572 -16.643 -33.961  1.00 44.40           C  
ATOM    333  CG2 THR B  42      -5.217 -16.850 -34.629  1.00 44.40           C  
ATOM    334  OG1 THR B  42      -7.358 -17.829 -34.124  1.00 44.40           O  
ATOM    335  N   ASN B  43      -8.435 -14.916 -32.154  1.00 39.76           N  
ATOM    336  CA  ASN B  43      -9.084 -13.640 -31.871  1.00 39.76           C  
ATOM    337  C   ASN B  43      -8.609 -13.051 -30.546  1.00 39.76           C  
ATOM    338  O   ASN B  43      -8.661 -11.836 -30.349  1.00 39.76           O  
ATOM    339  CB  ASN B  43     -10.606 -13.803 -31.865  1.00 39.76           C  
ATOM    340  CG  ASN B  43     -11.252 -13.311 -33.145  1.00 39.76           C  
ATOM    341  ND2 ASN B  43     -12.533 -13.614 -33.318  1.00 39.76           N  
ATOM    342  OD1 ASN B  43     -10.604 -12.666 -33.973  1.00 39.76           O  
ATOM    343  N   LEU B  44      -8.423 -13.848 -29.648  1.00 34.51           N  
ATOM    344  CA  LEU B  44      -7.883 -13.294 -28.411  1.00 34.51           C  
ATOM    345  C   LEU B  44      -6.492 -12.711 -28.637  1.00 34.51           C  
ATOM    346  O   LEU B  44      -6.047 -11.844 -27.882  1.00 34.51           O  
ATOM    347  CB  LEU B  44      -7.828 -14.368 -27.322  1.00 34.51           C  
ATOM    348  CG  LEU B  44      -8.331 -13.957 -25.937  1.00 34.51           C  
ATOM    349  CD1 LEU B  44      -9.694 -14.582 -25.660  1.00 34.51           C  
ATOM    350  CD2 LEU B  44      -7.325 -14.358 -24.862  1.00 34.51           C  
ATOM    351  N   LEU B  45      -5.794 -13.321 -29.653  1.00 33.07           N  
ATOM    352  CA  LEU B  45      -4.513 -12.705 -29.978  1.00 33.07           C  
ATOM    353  C   LEU B  45      -4.711 -11.303 -30.545  1.00 33.07           C  
ATOM    354  O   LEU B  45      -3.898 -10.409 -30.299  1.00 33.07           O  
ATOM    355  CB  LEU B  45      -3.743 -13.569 -30.980  1.00 33.07           C  
ATOM    356  CG  LEU B  45      -2.899 -14.701 -30.391  1.00 33.07           C  
ATOM    357  CD1 LEU B  45      -2.718 -15.815 -31.416  1.00 33.07           C  
ATOM    358  CD2 LEU B  45      -1.547 -14.172 -29.924  1.00 33.07           C  
ATOM    359  N   TYR B  46      -5.653 -11.024 -31.508  1.00 33.59           N  
ATOM    360  CA  TYR B  46      -5.785  -9.694 -32.089  1.00 33.59           C  
ATOM    361  C   TYR B  46      -6.298  -8.696 -31.058  1.00 33.59           C  
ATOM    362  O   TYR B  46      -6.027  -7.496 -31.156  1.00 33.59           O  
ATOM    363  CB  TYR B  46      -6.724  -9.724 -33.298  1.00 33.59           C  
ATOM    364  CG  TYR B  46      -6.011  -9.888 -34.618  1.00 33.59           C  
ATOM    365  CD1 TYR B  46      -5.516  -8.782 -35.306  1.00 33.59           C  
ATOM    366  CD2 TYR B  46      -5.830 -11.147 -35.180  1.00 33.59           C  
ATOM    367  CE1 TYR B  46      -4.859  -8.926 -36.523  1.00 33.59           C  
ATOM    368  CE2 TYR B  46      -5.174 -11.303 -36.397  1.00 33.59           C  
ATOM    369  CZ  TYR B  46      -4.693 -10.189 -37.060  1.00 33.59           C  
ATOM    370  OH  TYR B  46      -4.044 -10.338 -38.265  1.00 33.59           O  
ATOM    371  N   LEU B  47      -7.292  -8.972 -30.213  1.00 31.24           N  
ATOM    372  CA  LEU B  47      -7.736  -7.922 -29.303  1.00 31.24           C  
ATOM    373  C   LEU B  47      -6.601  -7.484 -28.383  1.00 31.24           C  
ATOM    374  O   LEU B  47      -6.506  -6.308 -28.024  1.00 31.24           O  
ATOM    375  CB  LEU B  47      -8.927  -8.403 -28.470  1.00 31.24           C  
ATOM    376  CG  LEU B  47     -10.315  -8.032 -28.994  1.00 31.24           C  
ATOM    377  CD1 LEU B  47     -11.216  -9.262 -29.026  1.00 31.24           C  
ATOM    378  CD2 LEU B  47     -10.934  -6.932 -28.137  1.00 31.24           C  
ATOM    379  N   GLU B  48      -5.985  -8.314 -27.557  1.00 34.80           N  
ATOM    380  CA  GLU B  48      -5.043  -7.783 -26.576  1.00 34.80           C  
ATOM    381  C   GLU B  48      -3.729  -7.375 -27.236  1.00 34.80           C  
ATOM    382  O   GLU B  48      -2.751  -8.123 -27.200  1.00 34.80           O  
ATOM    383  CB  GLU B  48      -4.780  -8.811 -25.473  1.00 34.80           C  
ATOM    384  CG  GLU B  48      -5.008  -8.274 -24.067  1.00 34.80           C  
ATOM    385  CD  GLU B  48      -4.858  -9.336 -22.989  1.00 34.80           C  
ATOM    386  OE1 GLU B  48      -4.928  -8.995 -21.786  1.00 34.80           O  
ATOM    387  OE2 GLU B  48      -4.667 -10.519 -23.350  1.00 34.80           O  
ATOM    388  N   LEU B  49      -3.527  -7.321 -28.543  1.00 31.35           N  
ATOM    389  CA  LEU B  49      -2.284  -6.658 -28.926  1.00 31.35           C  
ATOM    390  C   LEU B  49      -2.099  -5.359 -28.150  1.00 31.35           C  
ATOM    391  O   LEU B  49      -1.270  -4.524 -28.517  1.00 31.35           O  
ATOM    392  CB  LEU B  49      -2.269  -6.374 -30.431  1.00 31.35           C  
ATOM    393  CG  LEU B  49      -1.551  -7.402 -31.307  1.00 31.35           C  
ATOM    394  CD1 LEU B  49      -2.488  -7.919 -32.393  1.00 31.35           C  
ATOM    395  CD2 LEU B  49      -0.294  -6.795 -31.922  1.00 31.35           C  
ATOM    396  N   GLY B  50      -2.842  -4.801 -27.343  1.00 32.65           N  
ATOM    397  CA  GLY B  50      -2.115  -3.670 -26.790  1.00 32.65           C  
ATOM    398  C   GLY B  50      -0.779  -4.056 -26.185  1.00 32.65           C  
ATOM    399  O   GLY B  50      -0.376  -5.219 -26.249  1.00 32.65           O  
ATOM    400  N   ASP B  51       0.150  -3.151 -25.442  1.00 32.57           N  
ATOM    401  CA  ASP B  51       1.534  -3.195 -24.982  1.00 32.57           C  
ATOM    402  C   ASP B  51       1.764  -4.381 -24.047  1.00 32.57           C  
ATOM    403  O   ASP B  51       2.840  -4.517 -23.461  1.00 32.57           O  
ATOM    404  CB  ASP B  51       1.908  -1.891 -24.276  1.00 32.57           C  
ATOM    405  CG  ASP B  51       2.588  -0.892 -25.196  1.00 32.57           C  
ATOM    406  OD1 ASP B  51       3.065  -1.289 -26.281  1.00 32.57           O  
ATOM    407  OD2 ASP B  51       2.650   0.302 -24.832  1.00 32.57           O  
ATOM    408  N   LYS B  52       0.862  -4.973 -23.229  1.00 38.52           N  
ATOM    409  CA  LYS B  52       1.297  -5.915 -22.202  1.00 38.52           C  
ATOM    410  C   LYS B  52       1.763  -7.229 -22.823  1.00 38.52           C  
ATOM    411  O   LYS B  52       1.128  -7.744 -23.746  1.00 38.52           O  
ATOM    412  CB  LYS B  52       0.171  -6.178 -21.202  1.00 38.52           C  
ATOM    413  CG  LYS B  52       0.038  -5.112 -20.124  1.00 38.52           C  
ATOM    414  CD  LYS B  52      -1.022  -5.485 -19.096  1.00 38.52           C  
ATOM    415  CE  LYS B  52      -1.191  -4.396 -18.045  1.00 38.52           C  
ATOM    416  NZ  LYS B  52      -2.217  -4.766 -17.025  1.00 38.52           N  
ATOM    417  N   PRO B  53       3.053  -7.792 -22.673  1.00 37.99           N  
ATOM    418  CA  PRO B  53       3.586  -9.014 -23.279  1.00 37.99           C  
ATOM    419  C   PRO B  53       2.582 -10.165 -23.269  1.00 37.99           C  
ATOM    420  O   PRO B  53       1.826 -10.321 -22.307  1.00 37.99           O  
ATOM    421  CB  PRO B  53       4.800  -9.341 -22.406  1.00 37.99           C  
ATOM    422  CG  PRO B  53       4.656  -8.460 -21.208  1.00 37.99           C  
ATOM    423  CD  PRO B  53       3.567  -7.461 -21.477  1.00 37.99           C  
ATOM    424  N   ALA B  54       1.831 -10.629 -24.323  1.00 41.60           N  
ATOM    425  CA  ALA B  54       0.938 -11.742 -24.635  1.00 41.60           C  
ATOM    426  C   ALA B  54       1.222 -12.942 -23.737  1.00 41.60           C  
ATOM    427  O   ALA B  54       2.369 -13.174 -23.347  1.00 41.60           O  
ATOM    428  CB  ALA B  54       1.071 -12.135 -26.104  1.00 41.60           C  
ATOM    429  N   PRO B  55       0.277 -13.514 -22.971  1.00 51.57           N  
ATOM    430  CA  PRO B  55       0.496 -14.731 -22.185  1.00 51.57           C  
ATOM    431  C   PRO B  55       1.380 -15.747 -22.905  1.00 51.57           C  
ATOM    432  O   PRO B  55       0.876 -16.592 -23.649  1.00 51.57           O  
ATOM    433  CB  PRO B  55      -0.919 -15.281 -21.987  1.00 51.57           C  
ATOM    434  CG  PRO B  55      -1.782 -14.447 -22.878  1.00 51.57           C  
ATOM    435  CD  PRO B  55      -0.944 -13.344 -23.456  1.00 51.57           C  
ATOM    436  N   ASN B  56       2.731 -15.404 -23.189  1.00 58.64           N  
ATOM    437  CA  ASN B  56       3.867 -15.964 -23.912  1.00 58.64           C  
ATOM    438  C   ASN B  56       4.166 -17.392 -23.466  1.00 58.64           C  
ATOM    439  O   ASN B  56       4.542 -18.236 -24.283  1.00 58.64           O  
ATOM    440  CB  ASN B  56       5.105 -15.083 -23.732  1.00 58.64           C  
ATOM    441  CG  ASN B  56       5.741 -14.693 -25.053  1.00 58.64           C  
ATOM    442  ND2 ASN B  56       6.870 -13.998 -24.985  1.00 58.64           N  
ATOM    443  OD1 ASN B  56       5.220 -15.013 -26.125  1.00 58.64           O  
ATOM    444  N   THR B  57       3.581 -17.763 -22.209  1.00 67.86           N  
ATOM    445  CA  THR B  57       4.083 -19.049 -21.738  1.00 67.86           C  
ATOM    446  C   THR B  57       3.238 -20.194 -22.289  1.00 67.86           C  
ATOM    447  O   THR B  57       3.767 -21.256 -22.626  1.00 67.86           O  
ATOM    448  CB  THR B  57       4.098 -19.112 -20.199  1.00 67.86           C  
ATOM    449  CG2 THR B  57       5.500 -19.400 -19.675  1.00 67.86           C  
ATOM    450  OG1 THR B  57       3.649 -17.859 -19.671  1.00 67.86           O  
ATOM    451  N   PHE B  58       1.888 -19.912 -22.524  1.00 70.24           N  
ATOM    452  CA  PHE B  58       1.016 -20.951 -23.060  1.00 70.24           C  
ATOM    453  C   PHE B  58       1.394 -21.285 -24.499  1.00 70.24           C  
ATOM    454  O   PHE B  58       1.573 -22.455 -24.842  1.00 70.24           O  
ATOM    455  CB  PHE B  58      -0.450 -20.513 -22.989  1.00 70.24           C  
ATOM    456  CG  PHE B  58      -1.410 -21.514 -23.571  1.00 70.24           C  
ATOM    457  CD1 PHE B  58      -2.055 -21.261 -24.775  1.00 70.24           C  
ATOM    458  CD2 PHE B  58      -1.670 -22.709 -22.912  1.00 70.24           C  
ATOM    459  CE1 PHE B  58      -2.946 -22.186 -25.316  1.00 70.24           C  
ATOM    460  CE2 PHE B  58      -2.559 -23.638 -23.447  1.00 70.24           C  
ATOM    461  CZ  PHE B  58      -3.196 -23.374 -24.648  1.00 70.24           C  
ATOM    462  N   TYR B  59       1.631 -20.370 -25.253  1.00 73.93           N  
ATOM    463  CA  TYR B  59       1.962 -20.583 -26.657  1.00 73.93           C  
ATOM    464  C   TYR B  59       3.374 -21.137 -26.807  1.00 73.93           C  
ATOM    465  O   TYR B  59       3.649 -21.915 -27.723  1.00 73.93           O  
ATOM    466  CB  TYR B  59       1.828 -19.277 -27.445  1.00 73.93           C  
ATOM    467  CG  TYR B  59       0.399 -18.884 -27.731  1.00 73.93           C  
ATOM    468  CD1 TYR B  59      -0.410 -19.671 -28.549  1.00 73.93           C  
ATOM    469  CD2 TYR B  59      -0.145 -17.727 -27.185  1.00 73.93           C  
ATOM    470  CE1 TYR B  59      -1.727 -19.312 -28.816  1.00 73.93           C  
ATOM    471  CE2 TYR B  59      -1.461 -17.358 -27.447  1.00 73.93           C  
ATOM    472  CZ  TYR B  59      -2.243 -18.157 -28.261  1.00 73.93           C  
ATOM    473  OH  TYR B  59      -3.546 -17.796 -28.522  1.00 73.93           O  
ATOM    474  N   VAL B  60       4.181 -20.763 -25.872  1.00 78.67           N  
ATOM    475  CA  VAL B  60       5.528 -21.323 -25.876  1.00 78.67           C  
ATOM    476  C   VAL B  60       5.461 -22.834 -25.667  1.00 78.67           C  
ATOM    477  O   VAL B  60       6.180 -23.591 -26.322  1.00 78.67           O  
ATOM    478  CB  VAL B  60       6.416 -20.673 -24.792  1.00 78.67           C  
ATOM    479  CG1 VAL B  60       7.722 -21.449 -24.628  1.00 78.67           C  
ATOM    480  CG2 VAL B  60       6.700 -19.212 -25.140  1.00 78.67           C  
ATOM    481  N   GLY B  61       4.610 -23.211 -24.855  1.00 77.84           N  
ATOM    482  CA  GLY B  61       4.416 -24.638 -24.658  1.00 77.84           C  
ATOM    483  C   GLY B  61       3.921 -25.350 -25.902  1.00 77.84           C  
ATOM    484  O   GLY B  61       4.393 -26.442 -26.230  1.00 77.84           O  
ATOM    485  N   ILE B  62       3.055 -24.730 -26.574  1.00 81.48           N  
ATOM    486  CA  ILE B  62       2.482 -25.308 -27.784  1.00 81.48           C  
ATOM    487  C   ILE B  62       3.542 -25.366 -28.881  1.00 81.48           C  
ATOM    488  O   ILE B  62       3.649 -26.363 -29.598  1.00 81.48           O  
ATOM    489  CB  ILE B  62       1.253 -24.505 -28.267  1.00 81.48           C  
ATOM    490  CG1 ILE B  62       0.120 -24.593 -27.239  1.00 81.48           C  
ATOM    491  CG2 ILE B  62       0.788 -25.002 -29.639  1.00 81.48           C  
ATOM    492  CD1 ILE B  62      -1.088 -23.728 -27.574  1.00 81.48           C  
ATOM    493  N   TYR B  63       4.394 -24.390 -28.992  1.00 84.37           N  
ATOM    494  CA  TYR B  63       5.461 -24.368 -29.985  1.00 84.37           C  
ATOM    495  C   TYR B  63       6.494 -25.452 -29.699  1.00 84.37           C  
ATOM    496  O   TYR B  63       7.044 -26.052 -30.626  1.00 84.37           O  
ATOM    497  CB  TYR B  63       6.140 -22.996 -30.015  1.00 84.37           C  
ATOM    498  CG  TYR B  63       5.285 -21.908 -30.620  1.00 84.37           C  
ATOM    499  CD1 TYR B  63       4.491 -22.160 -31.737  1.00 84.37           C  
ATOM    500  CD2 TYR B  63       5.271 -20.627 -30.078  1.00 84.37           C  
ATOM    501  CE1 TYR B  63       3.704 -21.162 -32.299  1.00 84.37           C  
ATOM    502  CE2 TYR B  63       4.487 -19.621 -30.632  1.00 84.37           C  
ATOM    503  CZ  TYR B  63       3.708 -19.897 -31.741  1.00 84.37           C  
ATOM    504  OH  TYR B  63       2.930 -18.904 -32.294  1.00 84.37           O  
ATOM    505  N   ILE B  64       6.707 -25.656 -28.476  1.00 85.33           N  
ATOM    506  CA  ILE B  64       7.613 -26.735 -28.094  1.00 85.33           C  
ATOM    507  C   ILE B  64       7.029 -28.077 -28.530  1.00 85.33           C  
ATOM    508  O   ILE B  64       7.737 -28.915 -29.094  1.00 85.33           O  
ATOM    509  CB  ILE B  64       7.882 -26.735 -26.573  1.00 85.33           C  
ATOM    510  CG1 ILE B  64       8.706 -25.506 -26.176  1.00 85.33           C  
ATOM    511  CG2 ILE B  64       8.586 -28.028 -26.150  1.00 85.33           C  
ATOM    512  CD1 ILE B  64       8.857 -25.321 -24.672  1.00 85.33           C  
ATOM    513  N   LEU B  65       5.766 -28.257 -28.382  1.00 85.00           N  
ATOM    514  CA  LEU B  65       5.093 -29.488 -28.783  1.00 85.00           C  
ATOM    515  C   LEU B  65       5.128 -29.657 -30.298  1.00 85.00           C  
ATOM    516  O   LEU B  65       5.317 -30.768 -30.797  1.00 85.00           O  
ATOM    517  CB  LEU B  65       3.643 -29.490 -28.291  1.00 85.00           C  
ATOM    518  CG  LEU B  65       3.411 -29.997 -26.867  1.00 85.00           C  
ATOM    519  CD1 LEU B  65       2.049 -29.539 -26.357  1.00 85.00           C  
ATOM    520  CD2 LEU B  65       3.523 -31.517 -26.815  1.00 85.00           C  
ATOM    521  N   ILE B  66       4.993 -28.574 -31.042  1.00 86.91           N  
ATOM    522  CA  ILE B  66       5.062 -28.596 -32.498  1.00 86.91           C  
ATOM    523  C   ILE B  66       6.468 -28.995 -32.943  1.00 86.91           C  
ATOM    524  O   ILE B  66       6.631 -29.865 -33.801  1.00 86.91           O  
ATOM    525  CB  ILE B  66       4.676 -27.229 -33.104  1.00 86.91           C  
ATOM    526  CG1 ILE B  66       3.188 -26.942 -32.870  1.00 86.91           C  
ATOM    527  CG2 ILE B  66       5.013 -27.184 -34.597  1.00 86.91           C  
ATOM    528  CD1 ILE B  66       2.757 -25.539 -33.274  1.00 86.91           C  
ATOM    529  N   ALA B  67       7.439 -28.430 -32.310  1.00 89.85           N  
ATOM    530  CA  ALA B  67       8.829 -28.730 -32.644  1.00 89.85           C  
ATOM    531  C   ALA B  67       9.157 -30.193 -32.356  1.00 89.85           C  
ATOM    532  O   ALA B  67       9.745 -30.881 -33.194  1.00 89.85           O  
ATOM    533  CB  ALA B  67       9.774 -27.814 -31.872  1.00 89.85           C  
ATOM    534  N   VAL B  68       8.712 -30.702 -31.270  1.00 87.86           N  
ATOM    535  CA  VAL B  68       8.966 -32.083 -30.873  1.00 87.86           C  
ATOM    536  C   VAL B  68       8.237 -33.034 -31.820  1.00 87.86           C  
ATOM    537  O   VAL B  68       8.826 -33.999 -32.315  1.00 87.86           O  
ATOM    538  CB  VAL B  68       8.528 -32.344 -29.414  1.00 87.86           C  
ATOM    539  CG1 VAL B  68       8.527 -33.841 -29.111  1.00 87.86           C  
ATOM    540  CG2 VAL B  68       9.442 -31.599 -28.442  1.00 87.86           C  
ATOM    541  N   GLY B  69       7.031 -32.680 -32.179  1.00 87.29           N  
ATOM    542  CA  GLY B  69       6.271 -33.508 -33.103  1.00 87.29           C  
ATOM    543  C   GLY B  69       6.858 -33.532 -34.502  1.00 87.29           C  
ATOM    544  O   GLY B  69       6.959 -34.594 -35.120  1.00 87.29           O  
ATOM    545  N   ALA B  70       7.294 -32.410 -34.942  1.00 90.98           N  
ATOM    546  CA  ALA B  70       7.884 -32.306 -36.273  1.00 90.98           C  
ATOM    547  C   ALA B  70       9.206 -33.067 -36.348  1.00 90.98           C  
ATOM    548  O   ALA B  70       9.451 -33.804 -37.306  1.00 90.98           O  
ATOM    549  CB  ALA B  70       8.096 -30.841 -36.648  1.00 90.98           C  
ATOM    550  N   VAL B  71      10.005 -32.942 -35.376  1.00 89.88           N  
ATOM    551  CA  VAL B  71      11.298 -33.619 -35.338  1.00 89.88           C  
ATOM    552  C   VAL B  71      11.087 -35.129 -35.251  1.00 89.88           C  
ATOM    553  O   VAL B  71      11.745 -35.895 -35.959  1.00 89.88           O  
ATOM    554  CB  VAL B  71      12.159 -33.132 -34.151  1.00 89.88           C  
ATOM    555  CG1 VAL B  71      13.345 -34.067 -33.924  1.00 89.88           C  
ATOM    556  CG2 VAL B  71      12.640 -31.703 -34.393  1.00 89.88           C  
ATOM    557  N   MET B  72      10.208 -35.537 -34.487  1.00 86.65           N  
ATOM    558  CA  MET B  72       9.903 -36.957 -34.344  1.00 86.65           C  
ATOM    559  C   MET B  72       9.370 -37.534 -35.652  1.00 86.65           C  
ATOM    560  O   MET B  72       9.721 -38.653 -36.030  1.00 86.65           O  
ATOM    561  CB  MET B  72       8.887 -37.179 -33.223  1.00 86.65           C  
ATOM    562  CG  MET B  72       9.504 -37.217 -31.834  1.00 86.65           C  
ATOM    563  SD  MET B  72       8.279 -37.632 -30.532  1.00 86.65           S  
ATOM    564  CE  MET B  72       7.683 -39.230 -31.150  1.00 86.65           C  
ATOM    565  N   MET B  73       8.543 -36.826 -36.340  1.00 87.17           N  
ATOM    566  CA  MET B  73       8.001 -37.261 -37.625  1.00 87.17           C  
ATOM    567  C   MET B  73       9.103 -37.354 -38.675  1.00 87.17           C  
ATOM    568  O   MET B  73       9.173 -38.331 -39.423  1.00 87.17           O  
ATOM    569  CB  MET B  73       6.905 -36.306 -38.099  1.00 87.17           C  
ATOM    570  CG  MET B  73       6.112 -36.826 -39.288  1.00 87.17           C  
ATOM    571  SD  MET B  73       4.845 -35.630 -39.863  1.00 87.17           S  
ATOM    572  CE  MET B  73       4.069 -36.598 -41.187  1.00 87.17           C  
ATOM    573  N   PHE B  74       9.939 -36.412 -38.711  1.00 89.41           N  
ATOM    574  CA  PHE B  74      11.016 -36.363 -39.693  1.00 89.41           C  
ATOM    575  C   PHE B  74      12.015 -37.490 -39.459  1.00 89.41           C  
ATOM    576  O   PHE B  74      12.342 -38.237 -40.383  1.00 89.41           O  
ATOM    577  CB  PHE B  74      11.731 -35.008 -39.643  1.00 89.41           C  
ATOM    578  CG  PHE B  74      12.934 -34.922 -40.542  1.00 89.41           C  
ATOM    579  CD1 PHE B  74      14.218 -35.001 -40.018  1.00 89.41           C  
ATOM    580  CD2 PHE B  74      12.780 -34.764 -41.913  1.00 89.41           C  
ATOM    581  CE1 PHE B  74      15.334 -34.922 -40.850  1.00 89.41           C  
ATOM    582  CE2 PHE B  74      13.889 -34.684 -42.749  1.00 89.41           C  
ATOM    583  CZ  PHE B  74      15.165 -34.763 -42.216  1.00 89.41           C  
ATOM    584  N   VAL B  75      12.440 -37.676 -38.246  1.00 87.04           N  
ATOM    585  CA  VAL B  75      13.428 -38.690 -37.892  1.00 87.04           C  
ATOM    586  C   VAL B  75      12.830 -40.082 -38.080  1.00 87.04           C  
ATOM    587  O   VAL B  75      13.505 -40.994 -38.564  1.00 87.04           O  
ATOM    588  CB  VAL B  75      13.923 -38.516 -36.438  1.00 87.04           C  
ATOM    589  CG1 VAL B  75      14.784 -39.704 -36.015  1.00 87.04           C  
ATOM    590  CG2 VAL B  75      14.701 -37.209 -36.294  1.00 87.04           C  
ATOM    591  N   GLY B  76      11.546 -40.207 -37.717  1.00 84.22           N  
ATOM    592  CA  GLY B  76      10.870 -41.474 -37.945  1.00 84.22           C  
ATOM    593  C   GLY B  76      10.738 -41.824 -39.416  1.00 84.22           C  
ATOM    594  O   GLY B  76      10.892 -42.985 -39.800  1.00 84.22           O  
ATOM    595  N   PHE B  77      10.532 -40.869 -40.280  1.00 84.11           N  
ATOM    596  CA  PHE B  77      10.424 -41.054 -41.722  1.00 84.11           C  
ATOM    597  C   PHE B  77      11.768 -41.460 -42.317  1.00 84.11           C  
ATOM    598  O   PHE B  77      11.839 -42.391 -43.122  1.00 84.11           O  
ATOM    599  CB  PHE B  77       9.918 -39.773 -42.394  1.00 84.11           C  
ATOM    600  CG  PHE B  77       9.920 -39.835 -43.897  1.00 84.11           C  
ATOM    601  CD1 PHE B  77      10.920 -39.211 -44.631  1.00 84.11           C  
ATOM    602  CD2 PHE B  77       8.919 -40.519 -44.577  1.00 84.11           C  
ATOM    603  CE1 PHE B  77      10.924 -39.266 -46.023  1.00 84.11           C  
ATOM    604  CE2 PHE B  77       8.917 -40.579 -45.968  1.00 84.11           C  
ATOM    605  CZ  PHE B  77       9.919 -39.951 -46.689  1.00 84.11           C  
ATOM    606  N   LEU B  78      12.808 -40.808 -41.942  1.00 83.50           N  
ATOM    607  CA  LEU B  78      14.147 -41.120 -42.430  1.00 83.50           C  
ATOM    608  C   LEU B  78      14.546 -42.542 -42.051  1.00 83.50           C  
ATOM    609  O   LEU B  78      15.176 -43.246 -42.843  1.00 83.50           O  
ATOM    610  CB  LEU B  78      15.166 -40.125 -41.870  1.00 83.50           C  
ATOM    611  CG  LEU B  78      15.114 -38.707 -42.441  1.00 83.50           C  
ATOM    612  CD1 LEU B  78      16.087 -37.799 -41.697  1.00 83.50           C  
ATOM    613  CD2 LEU B  78      15.422 -38.720 -43.934  1.00 83.50           C  
ATOM    614  N   GLY B  79      14.153 -42.908 -40.850  1.00 79.14           N  
ATOM    615  CA  GLY B  79      14.457 -44.256 -40.396  1.00 79.14           C  
ATOM    616  C   GLY B  79      13.688 -45.326 -41.148  1.00 79.14           C  
ATOM    617  O   GLY B  79      14.253 -46.354 -41.527  1.00 79.14           O  
ATOM    618  N   CYS B  80      12.436 -45.115 -41.411  1.00 79.57           N  
ATOM    619  CA  CYS B  80      11.609 -46.073 -42.138  1.00 79.57           C  
ATOM    620  C   CYS B  80      12.036 -46.164 -43.597  1.00 79.57           C  
ATOM    621  O   CYS B  80      12.274 -47.259 -44.111  1.00 79.57           O  
ATOM    622  CB  CYS B  80      10.134 -45.682 -42.052  1.00 79.57           C  
ATOM    623  SG  CYS B  80       9.460 -45.745 -40.377  1.00 79.57           S  
ATOM    624  N   TYR B  81      12.223 -45.091 -44.231  1.00 79.05           N  
ATOM    625  CA  TYR B  81      12.601 -45.028 -45.639  1.00 79.05           C  
ATOM    626  C   TYR B  81      14.039 -45.489 -45.839  1.00 79.05           C  
ATOM    627  O   TYR B  81      14.353 -46.153 -46.830  1.00 79.05           O  
ATOM    628  CB  TYR B  81      12.428 -43.606 -46.179  1.00 79.05           C  
ATOM    629  CG  TYR B  81      12.225 -43.545 -47.673  1.00 79.05           C  
ATOM    630  CD1 TYR B  81      13.252 -43.135 -48.520  1.00 79.05           C  
ATOM    631  CD2 TYR B  81      11.005 -43.897 -48.242  1.00 79.05           C  
ATOM    632  CE1 TYR B  81      13.068 -43.076 -49.898  1.00 79.05           C  
ATOM    633  CE2 TYR B  81      10.809 -43.840 -49.618  1.00 79.05           C  
ATOM    634  CZ  TYR B  81      11.846 -43.430 -50.436  1.00 79.05           C  
ATOM    635  OH  TYR B  81      11.659 -43.373 -51.800  1.00 79.05           O  
ATOM    636  N   GLY B  82      14.823 -45.155 -44.941  1.00 77.75           N  
ATOM    637  CA  GLY B  82      16.206 -45.595 -45.015  1.00 77.75           C  
ATOM    638  C   GLY B  82      16.362 -47.099 -44.886  1.00 77.75           C  
ATOM    639  O   GLY B  82      17.206 -47.700 -45.553  1.00 77.75           O  
ATOM    640  N   ALA B  83      15.573 -47.726 -44.069  1.00 75.06           N  
ATOM    641  CA  ALA B  83      15.633 -49.169 -43.858  1.00 75.06           C  
ATOM    642  C   ALA B  83      15.068 -49.923 -45.059  1.00 75.06           C  
ATOM    643  O   ALA B  83      15.685 -50.869 -45.553  1.00 75.06           O  
ATOM    644  CB  ALA B  83      14.878 -49.553 -42.588  1.00 75.06           C  
ATOM    645  N   ILE B  84      14.029 -49.428 -45.596  1.00 77.18           N  
ATOM    646  CA  ILE B  84      13.349 -50.127 -46.682  1.00 77.18           C  
ATOM    647  C   ILE B  84      14.145 -49.969 -47.975  1.00 77.18           C  
ATOM    648  O   ILE B  84      14.297 -50.925 -48.739  1.00 77.18           O  
ATOM    649  CB  ILE B  84      11.906 -49.609 -46.873  1.00 77.18           C  
ATOM    650  CG1 ILE B  84      11.021 -50.050 -45.701  1.00 77.18           C  
ATOM    651  CG2 ILE B  84      11.331 -50.092 -48.207  1.00 77.18           C  
ATOM    652  CD1 ILE B  84       9.619 -49.457 -45.728  1.00 77.18           C  
ATOM    653  N   GLN B  85      14.646 -48.825 -48.235  1.00 78.70           N  
ATOM    654  CA  GLN B  85      15.371 -48.579 -49.476  1.00 78.70           C  
ATOM    655  C   GLN B  85      16.828 -49.017 -49.357  1.00 78.70           C  
ATOM    656  O   GLN B  85      17.536 -49.117 -50.362  1.00 78.70           O  
ATOM    657  CB  GLN B  85      15.297 -47.100 -49.858  1.00 78.70           C  
ATOM    658  CG  GLN B  85      13.969 -46.693 -50.482  1.00 78.70           C  
ATOM    659  CD  GLN B  85      14.046 -45.362 -51.206  1.00 78.70           C  
ATOM    660  NE2 GLN B  85      12.944 -44.964 -51.835  1.00 78.70           N  
ATOM    661  OE1 GLN B  85      15.086 -44.694 -51.199  1.00 78.70           O  
ATOM    662  N   GLU B  86      17.206 -49.427 -48.238  1.00 73.05           N  
ATOM    663  CA  GLU B  86      18.582 -49.847 -47.991  1.00 73.05           C  
ATOM    664  C   GLU B  86      19.577 -48.826 -48.535  1.00 73.05           C  
ATOM    665  O   GLU B  86      20.521 -49.188 -49.241  1.00 73.05           O  
ATOM    666  CB  GLU B  86      18.845 -51.221 -48.612  1.00 73.05           C  
ATOM    667  CG  GLU B  86      18.107 -52.359 -47.921  1.00 73.05           C  
ATOM    668  CD  GLU B  86      18.493 -53.732 -48.450  1.00 73.05           C  
ATOM    669  OE1 GLU B  86      18.055 -54.751 -47.869  1.00 73.05           O  
ATOM    670  OE2 GLU B  86      19.238 -53.788 -49.453  1.00 73.05           O  
ATOM    671  N   SER B  87      19.108 -47.603 -48.366  1.00 75.98           N  
ATOM    672  CA  SER B  87      19.981 -46.515 -48.795  1.00 75.98           C  
ATOM    673  C   SER B  87      21.007 -46.171 -47.721  1.00 75.98           C  
ATOM    674  O   SER B  87      20.642 -45.780 -46.610  1.00 75.98           O  
ATOM    675  CB  SER B  87      19.161 -45.273 -49.144  1.00 75.98           C  
ATOM    676  OG  SER B  87      19.824 -44.095 -48.719  1.00 75.98           O  
ATOM    677  N   GLN B  88      22.273 -46.299 -47.993  1.00 74.97           N  
ATOM    678  CA  GLN B  88      23.358 -45.989 -47.069  1.00 74.97           C  
ATOM    679  C   GLN B  88      23.345 -44.514 -46.680  1.00 74.97           C  
ATOM    680  O   GLN B  88      23.622 -44.167 -45.530  1.00 74.97           O  
ATOM    681  CB  GLN B  88      24.710 -46.358 -47.683  1.00 74.97           C  
ATOM    682  CG  GLN B  88      25.009 -47.851 -47.658  1.00 74.97           C  
ATOM    683  CD  GLN B  88      26.459 -48.154 -47.328  1.00 74.97           C  
ATOM    684  NE2 GLN B  88      26.743 -49.410 -47.002  1.00 74.97           N  
ATOM    685  OE1 GLN B  88      27.316 -47.266 -47.367  1.00 74.97           O  
ATOM    686  N   CYS B  89      22.938 -43.689 -47.572  1.00 78.27           N  
ATOM    687  CA  CYS B  89      22.906 -42.254 -47.316  1.00 78.27           C  
ATOM    688  C   CYS B  89      21.784 -41.896 -46.349  1.00 78.27           C  
ATOM    689  O   CYS B  89      21.982 -41.107 -45.425  1.00 78.27           O  
ATOM    690  CB  CYS B  89      22.732 -41.480 -48.622  1.00 78.27           C  
ATOM    691  SG  CYS B  89      22.918 -39.693 -48.441  1.00 78.27           S  
ATOM    692  N   LEU B  90      20.704 -42.503 -46.487  1.00 80.66           N  
ATOM    693  CA  LEU B  90      19.561 -42.226 -45.623  1.00 80.66           C  
ATOM    694  C   LEU B  90      19.782 -42.793 -44.226  1.00 80.66           C  
ATOM    695  O   LEU B  90      19.389 -42.180 -43.232  1.00 80.66           O  
ATOM    696  CB  LEU B  90      18.280 -42.809 -46.227  1.00 80.66           C  
ATOM    697  CG  LEU B  90      17.012 -41.968 -46.069  1.00 80.66           C  
ATOM    698  CD1 LEU B  90      16.954 -40.890 -47.146  1.00 80.66           C  
ATOM    699  CD2 LEU B  90      15.773 -42.855 -46.124  1.00 80.66           C  
ATOM    700  N   LEU B  91      20.402 -43.893 -44.130  1.00 77.93           N  
ATOM    701  CA  LEU B  91      20.711 -44.504 -42.842  1.00 77.93           C  
ATOM    702  C   LEU B  91      21.800 -43.721 -42.115  1.00 77.93           C  
ATOM    703  O   LEU B  91      21.782 -43.618 -40.887  1.00 77.93           O  
ATOM    704  CB  LEU B  91      21.150 -45.959 -43.030  1.00 77.93           C  
ATOM    705  CG  LEU B  91      20.169 -47.030 -42.552  1.00 77.93           C  
ATOM    706  CD1 LEU B  91      19.769 -47.937 -43.712  1.00 77.93           C  
ATOM    707  CD2 LEU B  91      20.778 -47.844 -41.415  1.00 77.93           C  
ATOM    708  N   GLY B  92      22.698 -43.238 -42.930  1.00 80.66           N  
ATOM    709  CA  GLY B  92      23.711 -42.374 -42.341  1.00 80.66           C  
ATOM    710  C   GLY B  92      23.141 -41.089 -41.771  1.00 80.66           C  
ATOM    711  O   GLY B  92      23.526 -40.663 -40.680  1.00 80.66           O  
ATOM    712  N   THR B  93      22.243 -40.447 -42.493  1.00 84.27           N  
ATOM    713  CA  THR B  93      21.574 -39.239 -42.023  1.00 84.27           C  
ATOM    714  C   THR B  93      20.719 -39.537 -40.794  1.00 84.27           C  
ATOM    715  O   THR B  93      20.662 -38.733 -39.862  1.00 84.27           O  
ATOM    716  CB  THR B  93      20.693 -38.623 -43.126  1.00 84.27           C  
ATOM    717  CG2 THR B  93      20.368 -37.164 -42.820  1.00 84.27           C  
ATOM    718  OG1 THR B  93      21.388 -38.693 -44.379  1.00 84.27           O  
ATOM    719  N   PHE B  94      20.088 -40.600 -40.800  1.00 82.80           N  
ATOM    720  CA  PHE B  94      19.294 -41.045 -39.662  1.00 82.80           C  
ATOM    721  C   PHE B  94      20.170 -41.228 -38.428  1.00 82.80           C  
ATOM    722  O   PHE B  94      19.832 -40.750 -37.343  1.00 82.80           O  
ATOM    723  CB  PHE B  94      18.568 -42.355 -39.990  1.00 82.80           C  
ATOM    724  CG  PHE B  94      17.853 -42.963 -38.814  1.00 82.80           C  
ATOM    725  CD1 PHE B  94      18.252 -44.189 -38.298  1.00 82.80           C  
ATOM    726  CD2 PHE B  94      16.780 -42.307 -38.224  1.00 82.80           C  
ATOM    727  CE1 PHE B  94      17.591 -44.756 -37.209  1.00 82.80           C  
ATOM    728  CE2 PHE B  94      16.115 -42.865 -37.137  1.00 82.80           C  
ATOM    729  CZ  PHE B  94      16.521 -44.090 -36.632  1.00 82.80           C  
ATOM    730  N   PHE B  95      21.305 -41.832 -38.626  1.00 81.69           N  
ATOM    731  CA  PHE B  95      22.255 -42.044 -37.539  1.00 81.69           C  
ATOM    732  C   PHE B  95      22.751 -40.713 -36.988  1.00 81.69           C  
ATOM    733  O   PHE B  95      22.842 -40.535 -35.771  1.00 81.69           O  
ATOM    734  CB  PHE B  95      23.439 -42.889 -38.018  1.00 81.69           C  
ATOM    735  CG  PHE B  95      24.413 -43.242 -36.925  1.00 81.69           C  
ATOM    736  CD1 PHE B  95      25.542 -42.464 -36.705  1.00 81.69           C  
ATOM    737  CD2 PHE B  95      24.197 -44.352 -36.119  1.00 81.69           C  
ATOM    738  CE1 PHE B  95      26.446 -42.788 -35.694  1.00 81.69           C  
ATOM    739  CE2 PHE B  95      25.095 -44.682 -35.107  1.00 81.69           C  
ATOM    740  CZ  PHE B  95      26.218 -43.900 -34.897  1.00 81.69           C  
ATOM    741  N   THR B  96      22.996 -39.812 -37.849  1.00 86.41           N  
ATOM    742  CA  THR B  96      23.466 -38.496 -37.430  1.00 86.41           C  
ATOM    743  C   THR B  96      22.374 -37.746 -36.673  1.00 86.41           C  
ATOM    744  O   THR B  96      22.645 -37.103 -35.657  1.00 86.41           O  
ATOM    745  CB  THR B  96      23.928 -37.657 -38.636  1.00 86.41           C  
ATOM    746  CG2 THR B  96      24.777 -36.472 -38.189  1.00 86.41           C  
ATOM    747  OG1 THR B  96      24.703 -38.481 -39.515  1.00 86.41           O  
ATOM    748  N   CYS B  97      21.185 -37.793 -37.028  1.00 87.10           N  
ATOM    749  CA  CYS B  97      20.058 -37.151 -36.362  1.00 87.10           C  
ATOM    750  C   CYS B  97      19.835 -37.743 -34.974  1.00 87.10           C  
ATOM    751  O   CYS B  97      19.533 -37.016 -34.026  1.00 87.10           O  
ATOM    752  CB  CYS B  97      18.787 -37.298 -37.197  1.00 87.10           C  
ATOM    753  SG  CYS B  97      18.727 -36.198 -38.629  1.00 87.10           S  
ATOM    754  N   LEU B  98      19.939 -39.024 -34.857  1.00 85.85           N  
ATOM    755  CA  LEU B  98      19.780 -39.677 -33.563  1.00 85.85           C  
ATOM    756  C   LEU B  98      20.891 -39.262 -32.604  1.00 85.85           C  
ATOM    757  O   LEU B  98      20.653 -39.097 -31.407  1.00 85.85           O  
ATOM    758  CB  LEU B  98      19.774 -41.199 -33.728  1.00 85.85           C  
ATOM    759  CG  LEU B  98      18.470 -41.821 -34.233  1.00 85.85           C  
ATOM    760  CD1 LEU B  98      18.649 -43.319 -34.455  1.00 85.85           C  
ATOM    761  CD2 LEU B  98      17.334 -41.552 -33.251  1.00 85.85           C  
ATOM    762  N   VAL B  99      22.094 -39.124 -33.165  1.00 88.60           N  
ATOM    763  CA  VAL B  99      23.214 -38.681 -32.342  1.00 88.60           C  
ATOM    764  C   VAL B  99      22.962 -37.258 -31.848  1.00 88.60           C  
ATOM    765  O   VAL B  99      23.204 -36.949 -30.680  1.00 88.60           O  
ATOM    766  CB  VAL B  99      24.549 -38.748 -33.118  1.00 88.60           C  
ATOM    767  CG1 VAL B  99      25.656 -38.025 -32.352  1.00 88.60           C  
ATOM    768  CG2 VAL B  99      24.940 -40.200 -33.382  1.00 88.60           C  
ATOM    769  N   ILE B 100      22.460 -36.428 -32.655  1.00 88.96           N  
ATOM    770  CA  ILE B 100      22.152 -35.048 -32.297  1.00 88.96           C  
ATOM    771  C   ILE B 100      21.007 -35.020 -31.286  1.00 88.96           C  
ATOM    772  O   ILE B 100      21.059 -34.281 -30.300  1.00 88.96           O  
ATOM    773  CB  ILE B 100      21.789 -34.207 -33.542  1.00 88.96           C  
ATOM    774  CG1 ILE B 100      22.999 -34.083 -34.473  1.00 88.96           C  
ATOM    775  CG2 ILE B 100      21.272 -32.826 -33.128  1.00 88.96           C  
ATOM    776  CD1 ILE B 100      22.673 -33.482 -35.834  1.00 88.96           C  
ATOM    777  N   LEU B 101      20.004 -35.795 -31.516  1.00 87.74           N  
ATOM    778  CA  LEU B 101      18.867 -35.868 -30.605  1.00 87.74           C  
ATOM    779  C   LEU B 101      19.297 -36.397 -29.241  1.00 87.74           C  
ATOM    780  O   LEU B 101      18.820 -35.922 -28.207  1.00 87.74           O  
ATOM    781  CB  LEU B 101      17.768 -36.761 -31.189  1.00 87.74           C  
ATOM    782  CG  LEU B 101      16.879 -36.128 -32.261  1.00 87.74           C  
ATOM    783  CD1 LEU B 101      15.983 -37.186 -32.897  1.00 87.74           C  
ATOM    784  CD2 LEU B 101      16.044 -35.001 -31.665  1.00 87.74           C  
ATOM    785  N   PHE B 102      20.153 -37.333 -29.250  1.00 87.74           N  
ATOM    786  CA  PHE B 102      20.688 -37.888 -28.013  1.00 87.74           C  
ATOM    787  C   PHE B 102      21.484 -36.837 -27.248  1.00 87.74           C  
ATOM    788  O   PHE B 102      21.323 -36.690 -26.035  1.00 87.74           O  
ATOM    789  CB  PHE B 102      21.570 -39.105 -28.305  1.00 87.74           C  
ATOM    790  CG  PHE B 102      22.141 -39.750 -27.071  1.00 87.74           C  
ATOM    791  CD1 PHE B 102      23.477 -39.567 -26.728  1.00 87.74           C  
ATOM    792  CD2 PHE B 102      21.345 -40.541 -26.253  1.00 87.74           C  
ATOM    793  CE1 PHE B 102      24.008 -40.163 -25.587  1.00 87.74           C  
ATOM    794  CE2 PHE B 102      21.869 -41.139 -25.112  1.00 87.74           C  
ATOM    795  CZ  PHE B 102      23.201 -40.950 -24.780  1.00 87.74           C  
ATOM    796  N   ALA B 103      22.295 -36.106 -27.985  1.00 90.80           N  
ATOM    797  CA  ALA B 103      23.071 -35.033 -27.369  1.00 90.80           C  
ATOM    798  C   ALA B 103      22.157 -33.945 -26.813  1.00 90.80           C  
ATOM    799  O   ALA B 103      22.383 -33.438 -25.712  1.00 90.80           O  
ATOM    800  CB  ALA B 103      24.049 -34.436 -28.379  1.00 90.80           C  
ATOM    801  N   CYS B 104      21.125 -33.619 -27.460  1.00 89.00           N  
ATOM    802  CA  CYS B 104      20.156 -32.622 -27.019  1.00 89.00           C  
ATOM    803  C   CYS B 104      19.366 -33.126 -25.816  1.00 89.00           C  
ATOM    804  O   CYS B 104      19.061 -32.357 -24.903  1.00 89.00           O  
ATOM    805  CB  CYS B 104      19.199 -32.266 -28.156  1.00 89.00           C  
ATOM    806  SG  CYS B 104      19.960 -31.282 -29.467  1.00 89.00           S  
ATOM    807  N   GLU B 105      19.037 -34.334 -25.810  1.00 86.80           N  
ATOM    808  CA  GLU B 105      18.314 -34.929 -24.690  1.00 86.80           C  
ATOM    809  C   GLU B 105      19.153 -34.904 -23.415  1.00 86.80           C  
ATOM    810  O   GLU B 105      18.652 -34.555 -22.344  1.00 86.80           O  
ATOM    811  CB  GLU B 105      17.902 -36.367 -25.020  1.00 86.80           C  
ATOM    812  CG  GLU B 105      17.035 -37.017 -23.951  1.00 86.80           C  
ATOM    813  CD  GLU B 105      16.680 -38.463 -24.265  1.00 86.80           C  
ATOM    814  OE1 GLU B 105      16.082 -39.143 -23.400  1.00 86.80           O  
ATOM    815  OE2 GLU B 105      17.002 -38.918 -25.385  1.00 86.80           O  
ATOM    816  N   VAL B 106      20.400 -35.249 -23.598  1.00 89.79           N  
ATOM    817  CA  VAL B 106      21.304 -35.234 -22.452  1.00 89.79           C  
ATOM    818  C   VAL B 106      21.493 -33.800 -21.963  1.00 89.79           C  
ATOM    819  O   VAL B 106      21.443 -33.537 -20.759  1.00 89.79           O  
ATOM    820  CB  VAL B 106      22.672 -35.863 -22.799  1.00 89.79           C  
ATOM    821  CG1 VAL B 106      23.664 -35.663 -21.655  1.00 89.79           C  
ATOM    822  CG2 VAL B 106      22.510 -37.348 -23.117  1.00 89.79           C  
ATOM    823  N   ALA B 107      21.643 -32.929 -22.894  1.00 91.42           N  
ATOM    824  CA  ALA B 107      21.797 -31.520 -22.541  1.00 91.42           C  
ATOM    825  C   ALA B 107      20.533 -30.980 -21.879  1.00 91.42           C  
ATOM    826  O   ALA B 107      20.605 -30.287 -20.861  1.00 91.42           O  
ATOM    827  CB  ALA B 107      22.140 -30.696 -23.778  1.00 91.42           C  
ATOM    828  N   ALA B 108      19.410 -31.274 -22.366  1.00 88.74           N  
ATOM    829  CA  ALA B 108      18.128 -30.854 -21.806  1.00 88.74           C  
ATOM    830  C   ALA B 108      17.876 -31.516 -20.455  1.00 88.74           C  
ATOM    831  O   ALA B 108      17.319 -30.895 -19.545  1.00 88.74           O  
ATOM    832  CB  ALA B 108      16.992 -31.180 -22.773  1.00 88.74           C  
ATOM    833  N   GLY B 109      18.276 -32.777 -20.394  1.00 87.77           N  
ATOM    834  CA  GLY B 109      18.155 -33.475 -19.124  1.00 87.77           C  
ATOM    835  C   GLY B 109      18.990 -32.854 -18.021  1.00 87.77           C  
ATOM    836  O   GLY B 109      18.497 -32.630 -16.913  1.00 87.77           O  
ATOM    837  N   ILE B 110      20.195 -32.508 -18.276  1.00 90.02           N  
ATOM    838  CA  ILE B 110      21.084 -31.878 -17.307  1.00 90.02           C  
ATOM    839  C   ILE B 110      20.576 -30.476 -16.976  1.00 90.02           C  
ATOM    840  O   ILE B 110      20.463 -30.110 -15.803  1.00 90.02           O  
ATOM    841  CB  ILE B 110      22.536 -31.811 -17.831  1.00 90.02           C  
ATOM    842  CG1 ILE B 110      23.107 -33.224 -18.004  1.00 90.02           C  
ATOM    843  CG2 ILE B 110      23.413 -30.979 -16.891  1.00 90.02           C  
ATOM    844  CD1 ILE B 110      24.473 -33.262 -18.674  1.00 90.02           C  
ATOM    845  N   TRP B 111      20.270 -29.772 -17.917  1.00 88.48           N  
ATOM    846  CA  TRP B 111      19.757 -28.420 -17.719  1.00 88.48           C  
ATOM    847  C   TRP B 111      18.438 -28.445 -16.956  1.00 88.48           C  
ATOM    848  O   TRP B 111      18.214 -27.625 -16.062  1.00 88.48           O  
ATOM    849  CB  TRP B 111      19.570 -27.714 -19.065  1.00 88.48           C  
ATOM    850  CG  TRP B 111      19.097 -26.296 -18.948  1.00 88.48           C  
ATOM    851  CD1 TRP B 111      19.870 -25.181 -18.779  1.00 88.48           C  
ATOM    852  CD2 TRP B 111      17.741 -25.842 -18.987  1.00 88.48           C  
ATOM    853  CE2 TRP B 111      17.765 -24.437 -18.835  1.00 88.48           C  
ATOM    854  CE3 TRP B 111      16.505 -26.487 -19.136  1.00 88.48           C  
ATOM    855  NE1 TRP B 111      19.075 -24.060 -18.710  1.00 88.48           N  
ATOM    856  CZ2 TRP B 111      16.600 -23.668 -18.829  1.00 88.48           C  
ATOM    857  CZ3 TRP B 111      15.347 -25.718 -19.129  1.00 88.48           C  
ATOM    858  CH2 TRP B 111      15.405 -24.323 -18.976  1.00 88.48           C  
ATOM    859  N   GLY B 112      17.503 -29.286 -17.341  1.00 86.45           N  
ATOM    860  CA  GLY B 112      16.233 -29.437 -16.647  1.00 86.45           C  
ATOM    861  C   GLY B 112      16.392 -29.816 -15.188  1.00 86.45           C  
ATOM    862  O   GLY B 112      15.630 -29.357 -14.335  1.00 86.45           O  
ATOM    863  N   PHE B 113      17.417 -30.614 -14.953  1.00 87.02           N  
ATOM    864  CA  PHE B 113      17.673 -31.046 -13.583  1.00 87.02           C  
ATOM    865  C   PHE B 113      18.230 -29.899 -12.749  1.00 87.02           C  
ATOM    866  O   PHE B 113      17.809 -29.693 -11.608  1.00 87.02           O  
ATOM    867  CB  PHE B 113      18.646 -32.230 -13.566  1.00 87.02           C  
ATOM    868  CG  PHE B 113      18.926 -32.765 -12.187  1.00 87.02           C  
ATOM    869  CD1 PHE B 113      20.101 -32.435 -11.523  1.00 87.02           C  
ATOM    870  CD2 PHE B 113      18.012 -33.598 -11.555  1.00 87.02           C  
ATOM    871  CE1 PHE B 113      20.361 -32.928 -10.246  1.00 87.02           C  
ATOM    872  CE2 PHE B 113      18.266 -34.095 -10.280  1.00 87.02           C  
ATOM    873  CZ  PHE B 113      19.442 -33.760  -9.628  1.00 87.02           C  
ATOM    874  N   VAL B 114      19.135 -29.124 -13.264  1.00 89.43           N  
ATOM    875  CA  VAL B 114      19.742 -28.001 -12.558  1.00 89.43           C  
ATOM    876  C   VAL B 114      18.709 -26.893 -12.363  1.00 89.43           C  
ATOM    877  O   VAL B 114      18.705 -26.213 -11.333  1.00 89.43           O  
ATOM    878  CB  VAL B 114      20.974 -27.454 -13.312  1.00 89.43           C  
ATOM    879  CG1 VAL B 114      21.470 -26.160 -12.671  1.00 89.43           C  
ATOM    880  CG2 VAL B 114      22.088 -28.500 -13.343  1.00 89.43           C  
ATOM    881  N   ASN B 115      17.810 -26.788 -13.261  1.00 89.86           N  
ATOM    882  CA  ASN B 115      16.797 -25.738 -13.217  1.00 89.86           C  
ATOM    883  C   ASN B 115      15.402 -26.315 -12.997  1.00 89.86           C  
ATOM    884  O   ASN B 115      14.437 -25.876 -13.625  1.00 89.86           O  
ATOM    885  CB  ASN B 115      16.831 -24.907 -14.501  1.00 89.86           C  
ATOM    886  CG  ASN B 115      18.100 -24.088 -14.633  1.00 89.86           C  
ATOM    887  ND2 ASN B 115      18.665 -24.059 -15.835  1.00 89.86           N  
ATOM    888  OD1 ASN B 115      18.570 -23.487 -13.664  1.00 89.86           O  
ATOM    889  N   LYS B 116      15.298 -27.314 -12.281  1.00 89.36           N  
ATOM    890  CA  LYS B 116      14.034 -28.009 -12.055  1.00 89.36           C  
ATOM    891  C   LYS B 116      12.980 -27.062 -11.491  1.00 89.36           C  
ATOM    892  O   LYS B 116      11.809 -27.129 -11.871  1.00 89.36           O  
ATOM    893  CB  LYS B 116      14.234 -29.194 -11.109  1.00 89.36           C  
ATOM    894  CG  LYS B 116      14.777 -28.809  -9.741  1.00 89.36           C  
ATOM    895  CD  LYS B 116      15.063 -30.037  -8.887  1.00 89.36           C  
ATOM    896  CE  LYS B 116      15.635 -29.653  -7.529  1.00 89.36           C  
ATOM    897  NZ  LYS B 116      15.937 -30.856  -6.696  1.00 89.36           N  
ATOM    898  N   ASP B 117      13.445 -26.178 -10.589  1.00 87.55           N  
ATOM    899  CA  ASP B 117      12.505 -25.241  -9.981  1.00 87.55           C  
ATOM    900  C   ASP B 117      11.973 -24.249 -11.013  1.00 87.55           C  
ATOM    901  O   ASP B 117      10.796 -23.887 -10.985  1.00 87.55           O  
ATOM    902  CB  ASP B 117      13.167 -24.492  -8.824  1.00 87.55           C  
ATOM    903  CG  ASP B 117      13.611 -25.410  -7.699  1.00 87.55           C  
ATOM    904  OD1 ASP B 117      12.927 -26.421  -7.431  1.00 87.55           O  
ATOM    905  OD2 ASP B 117      14.654 -25.119  -7.074  1.00 87.55           O  
ATOM    906  N   GLN B 118      12.840 -23.844 -11.885  1.00 86.77           N  
ATOM    907  CA  GLN B 118      12.426 -22.927 -12.942  1.00 86.77           C  
ATOM    908  C   GLN B 118      11.451 -23.600 -13.903  1.00 86.77           C  
ATOM    909  O   GLN B 118      10.481 -22.981 -14.347  1.00 86.77           O  
ATOM    910  CB  GLN B 118      13.642 -22.405 -13.708  1.00 86.77           C  
ATOM    911  CG  GLN B 118      13.306 -21.344 -14.747  1.00 86.77           C  
ATOM    912  CD  GLN B 118      12.776 -20.063 -14.128  1.00 86.77           C  
ATOM    913  NE2 GLN B 118      11.891 -19.381 -14.846  1.00 86.77           N  
ATOM    914  OE1 GLN B 118      13.159 -19.691 -13.014  1.00 86.77           O  
ATOM    915  N   ILE B 119      11.655 -24.771 -14.219  1.00 86.33           N  
ATOM    916  CA  ILE B 119      10.775 -25.509 -15.118  1.00 86.33           C  
ATOM    917  C   ILE B 119       9.416 -25.718 -14.453  1.00 86.33           C  
ATOM    918  O   ILE B 119       8.374 -25.586 -15.098  1.00 86.33           O  
ATOM    919  CB  ILE B 119      11.389 -26.868 -15.520  1.00 86.33           C  
ATOM    920  CG1 ILE B 119      12.702 -26.656 -16.283  1.00 86.33           C  
ATOM    921  CG2 ILE B 119      10.397 -27.684 -16.354  1.00 86.33           C  
ATOM    922  CD1 ILE B 119      13.440 -27.946 -16.616  1.00 86.33           C  
ATOM    923  N   ALA B 120       9.481 -26.059 -13.216  1.00 89.09           N  
ATOM    924  CA  ALA B 120       8.239 -26.225 -12.466  1.00 89.09           C  
ATOM    925  C   ALA B 120       7.411 -24.943 -12.484  1.00 89.09           C  
ATOM    926  O   ALA B 120       6.194 -24.984 -12.679  1.00 89.09           O  
ATOM    927  CB  ALA B 120       8.538 -26.641 -11.028  1.00 89.09           C  
ATOM    928  N   LYS B 121       8.037 -23.853 -12.315  1.00 85.99           N  
ATOM    929  CA  LYS B 121       7.371 -22.554 -12.353  1.00 85.99           C  
ATOM    930  C   LYS B 121       6.788 -22.275 -13.736  1.00 85.99           C  
ATOM    931  O   LYS B 121       5.672 -21.765 -13.853  1.00 85.99           O  
ATOM    932  CB  LYS B 121       8.343 -21.441 -11.958  1.00 85.99           C  
ATOM    933  CG  LYS B 121       7.666 -20.122 -11.613  1.00 85.99           C  
ATOM    934  CD  LYS B 121       8.679 -19.074 -11.172  1.00 85.99           C  
ATOM    935  CE  LYS B 121       8.015 -17.727 -10.916  1.00 85.99           C  
ATOM    936  NZ  LYS B 121       8.999 -16.704 -10.453  1.00 85.99           N  
ATOM    937  N   ASP B 122       7.531 -22.604 -14.727  1.00 84.90           N  
ATOM    938  CA  ASP B 122       7.068 -22.406 -16.097  1.00 84.90           C  
ATOM    939  C   ASP B 122       5.841 -23.266 -16.392  1.00 84.90           C  
ATOM    940  O   ASP B 122       4.907 -22.816 -17.059  1.00 84.90           O  
ATOM    941  CB  ASP B 122       8.185 -22.725 -17.092  1.00 84.90           C  
ATOM    942  CG  ASP B 122       9.303 -21.697 -17.079  1.00 84.90           C  
ATOM    943  OD1 ASP B 122       9.080 -20.559 -16.611  1.00 84.90           O  
ATOM    944  OD2 ASP B 122      10.416 -22.026 -17.544  1.00 84.90           O  
ATOM    945  N   VAL B 123       5.844 -24.415 -15.881  1.00 88.56           N  
ATOM    946  CA  VAL B 123       4.720 -25.322 -16.083  1.00 88.56           C  
ATOM    947  C   VAL B 123       3.499 -24.810 -15.321  1.00 88.56           C  
ATOM    948  O   VAL B 123       2.374 -24.878 -15.821  1.00 88.56           O  
ATOM    949  CB  VAL B 123       5.062 -26.760 -15.635  1.00 88.56           C  
ATOM    950  CG1 VAL B 123       3.812 -27.639 -15.639  1.00 88.56           C  
ATOM    951  CG2 VAL B 123       6.142 -27.356 -16.536  1.00 88.56           C  
ATOM    952  N   LYS B 124       3.734 -24.422 -14.210  1.00 87.77           N  
ATOM    953  CA  LYS B 124       2.647 -23.843 -13.428  1.00 87.77           C  
ATOM    954  C   LYS B 124       2.030 -22.646 -14.147  1.00 87.77           C  
ATOM    955  O   LYS B 124       0.805 -22.522 -14.219  1.00 87.77           O  
ATOM    956  CB  LYS B 124       3.144 -23.424 -12.044  1.00 87.77           C  
ATOM    957  CG  LYS B 124       3.441 -24.591 -11.114  1.00 87.77           C  
ATOM    958  CD  LYS B 124       3.983 -24.112  -9.772  1.00 87.77           C  
ATOM    959  CE  LYS B 124       4.562 -25.262  -8.960  1.00 87.77           C  
ATOM    960  NZ  LYS B 124       5.097 -24.798  -7.645  1.00 87.77           N  
ATOM    961  N   GLN B 125       2.904 -21.814 -14.667  1.00 84.22           N  
ATOM    962  CA  GLN B 125       2.425 -20.652 -15.408  1.00 84.22           C  
ATOM    963  C   GLN B 125       1.647 -21.075 -16.651  1.00 84.22           C  
ATOM    964  O   GLN B 125       0.645 -20.449 -17.005  1.00 84.22           O  
ATOM    965  CB  GLN B 125       3.593 -19.746 -15.802  1.00 84.22           C  
ATOM    966  CG  GLN B 125       3.166 -18.361 -16.267  1.00 84.22           C  
ATOM    967  CD  GLN B 125       4.345 -17.454 -16.567  1.00 84.22           C  
ATOM    968  NE2 GLN B 125       4.058 -16.235 -17.012  1.00 84.22           N  
ATOM    969  OE1 GLN B 125       5.505 -17.846 -16.400  1.00 84.22           O  
ATOM    970  N   PHE B 126       2.155 -22.016 -17.252  1.00 84.70           N  
ATOM    971  CA  PHE B 126       1.450 -22.577 -18.399  1.00 84.70           C  
ATOM    972  C   PHE B 126       0.064 -23.065 -17.995  1.00 84.70           C  
ATOM    973  O   PHE B 126      -0.929 -22.746 -18.654  1.00 84.70           O  
ATOM    974  CB  PHE B 126       2.253 -23.726 -19.016  1.00 84.70           C  
ATOM    975  CG  PHE B 126       1.536 -24.436 -20.132  1.00 84.70           C  
ATOM    976  CD1 PHE B 126       0.932 -25.669 -19.916  1.00 84.70           C  
ATOM    977  CD2 PHE B 126       1.466 -23.871 -21.399  1.00 84.70           C  
ATOM    978  CE1 PHE B 126       0.268 -26.329 -20.948  1.00 84.70           C  
ATOM    979  CE2 PHE B 126       0.804 -24.524 -22.434  1.00 84.70           C  
ATOM    980  CZ  PHE B 126       0.207 -25.753 -22.207  1.00 84.70           C  
ATOM    981  N   TYR B 127      -0.043 -23.772 -16.966  1.00 87.13           N  
ATOM    982  CA  TYR B 127      -1.303 -24.294 -16.448  1.00 87.13           C  
ATOM    983  C   TYR B 127      -2.243 -23.162 -16.054  1.00 87.13           C  
ATOM    984  O   TYR B 127      -3.428 -23.185 -16.391  1.00 87.13           O  
ATOM    985  CB  TYR B 127      -1.051 -25.207 -15.243  1.00 87.13           C  
ATOM    986  CG  TYR B 127      -2.311 -25.624 -14.525  1.00 87.13           C  
ATOM    987  CD1 TYR B 127      -2.672 -25.040 -13.312  1.00 87.13           C  
ATOM    988  CD2 TYR B 127      -3.143 -26.604 -15.055  1.00 87.13           C  
ATOM    989  CE1 TYR B 127      -3.831 -25.424 -12.645  1.00 87.13           C  
ATOM    990  CE2 TYR B 127      -4.304 -26.995 -14.397  1.00 87.13           C  
ATOM    991  CZ  TYR B 127      -4.640 -26.400 -13.196  1.00 87.13           C  
ATOM    992  OH  TYR B 127      -5.789 -26.784 -12.540  1.00 87.13           O  
ATOM    993  N   ASP B 128      -1.721 -22.240 -15.358  1.00 83.62           N  
ATOM    994  CA  ASP B 128      -2.531 -21.117 -14.897  1.00 83.62           C  
ATOM    995  C   ASP B 128      -3.142 -20.359 -16.073  1.00 83.62           C  
ATOM    996  O   ASP B 128      -4.312 -19.974 -16.030  1.00 83.62           O  
ATOM    997  CB  ASP B 128      -1.693 -20.168 -14.037  1.00 83.62           C  
ATOM    998  CG  ASP B 128      -1.371 -20.736 -12.666  1.00 83.62           C  
ATOM    999  OD1 ASP B 128      -1.938 -21.785 -12.294  1.00 83.62           O  
ATOM   1000  OD2 ASP B 128      -0.546 -20.127 -11.952  1.00 83.62           O  
ATOM   1001  N   GLN B 129      -2.355 -20.156 -17.069  1.00 82.09           N  
ATOM   1002  CA  GLN B 129      -2.851 -19.461 -18.252  1.00 82.09           C  
ATOM   1003  C   GLN B 129      -3.906 -20.292 -18.976  1.00 82.09           C  
ATOM   1004  O   GLN B 129      -4.906 -19.753 -19.455  1.00 82.09           O  
ATOM   1005  CB  GLN B 129      -1.699 -19.131 -19.203  1.00 82.09           C  
ATOM   1006  CG  GLN B 129      -0.801 -18.003 -18.714  1.00 82.09           C  
ATOM   1007  CD  GLN B 129       0.346 -17.712 -19.664  1.00 82.09           C  
ATOM   1008  NE2 GLN B 129       1.155 -16.712 -19.327  1.00 82.09           N  
ATOM   1009  OE1 GLN B 129       0.504 -18.380 -20.690  1.00 82.09           O  
ATOM   1010  N   ALA B 130      -3.669 -21.470 -18.997  1.00 83.56           N  
ATOM   1011  CA  ALA B 130      -4.646 -22.365 -19.615  1.00 83.56           C  
ATOM   1012  C   ALA B 130      -5.946 -22.393 -18.816  1.00 83.56           C  
ATOM   1013  O   ALA B 130      -7.036 -22.365 -19.392  1.00 83.56           O  
ATOM   1014  CB  ALA B 130      -4.071 -23.774 -19.742  1.00 83.56           C  
ATOM   1015  N   LEU B 131      -5.833 -22.511 -17.582  1.00 83.93           N  
ATOM   1016  CA  LEU B 131      -6.999 -22.542 -16.706  1.00 83.93           C  
ATOM   1017  C   LEU B 131      -7.784 -21.238 -16.801  1.00 83.93           C  
ATOM   1018  O   LEU B 131      -9.015 -21.254 -16.887  1.00 83.93           O  
ATOM   1019  CB  LEU B 131      -6.575 -22.790 -15.256  1.00 83.93           C  
ATOM   1020  CG  LEU B 131      -7.703 -22.944 -14.235  1.00 83.93           C  
ATOM   1021  CD1 LEU B 131      -8.520 -24.197 -14.533  1.00 83.93           C  
ATOM   1022  CD2 LEU B 131      -7.142 -22.989 -12.819  1.00 83.93           C  
ATOM   1023  N   GLN B 132      -7.071 -20.196 -16.779  1.00 79.40           N  
ATOM   1024  CA  GLN B 132      -7.726 -18.896 -16.890  1.00 79.40           C  
ATOM   1025  C   GLN B 132      -8.496 -18.779 -18.202  1.00 79.40           C  
ATOM   1026  O   GLN B 132      -9.640 -18.321 -18.217  1.00 79.40           O  
ATOM   1027  CB  GLN B 132      -6.700 -17.767 -16.780  1.00 79.40           C  
ATOM   1028  CG  GLN B 132      -7.321 -16.386 -16.622  1.00 79.40           C  
ATOM   1029  CD  GLN B 132      -6.285 -15.294 -16.436  1.00 79.40           C  
ATOM   1030  NE2 GLN B 132      -6.748 -14.063 -16.246  1.00 79.40           N  
ATOM   1031  OE1 GLN B 132      -5.078 -15.554 -16.461  1.00 79.40           O  
ATOM   1032  N   GLN B 133      -7.902 -19.184 -19.220  1.00 78.13           N  
ATOM   1033  CA  GLN B 133      -8.557 -19.151 -20.523  1.00 78.13           C  
ATOM   1034  C   GLN B 133      -9.761 -20.088 -20.558  1.00 78.13           C  
ATOM   1035  O   GLN B 133     -10.790 -19.765 -21.155  1.00 78.13           O  
ATOM   1036  CB  GLN B 133      -7.569 -19.526 -21.631  1.00 78.13           C  
ATOM   1037  CG  GLN B 133      -8.077 -19.228 -23.034  1.00 78.13           C  
ATOM   1038  CD  GLN B 133      -7.010 -19.416 -24.097  1.00 78.13           C  
ATOM   1039  NE2 GLN B 133      -7.386 -19.219 -25.356  1.00 78.13           N  
ATOM   1040  OE1 GLN B 133      -5.858 -19.734 -23.788  1.00 78.13           O  
ATOM   1041  N   ALA B 134      -9.623 -21.147 -19.883  1.00 79.38           N  
ATOM   1042  CA  ALA B 134     -10.693 -22.141 -19.871  1.00 79.38           C  
ATOM   1043  C   ALA B 134     -11.880 -21.660 -19.042  1.00 79.38           C  
ATOM   1044  O   ALA B 134     -13.029 -22.006 -19.331  1.00 79.38           O  
ATOM   1045  CB  ALA B 134     -10.176 -23.472 -19.332  1.00 79.38           C  
ATOM   1046  N   VAL B 135     -11.576 -20.923 -18.069  1.00 75.60           N  
ATOM   1047  CA  VAL B 135     -12.622 -20.462 -17.161  1.00 75.60           C  
ATOM   1048  C   VAL B 135     -13.299 -19.222 -17.740  1.00 75.60           C  
ATOM   1049  O   VAL B 135     -14.519 -19.072 -17.645  1.00 75.60           O  
ATOM   1050  CB  VAL B 135     -12.059 -20.155 -15.756  1.00 75.60           C  
ATOM   1051  CG1 VAL B 135     -13.097 -19.425 -14.905  1.00 75.60           C  
ATOM   1052  CG2 VAL B 135     -11.610 -21.443 -15.068  1.00 75.60           C  
ATOM   1053  N   VAL B 136     -12.559 -18.411 -18.380  1.00 70.28           N  
ATOM   1054  CA  VAL B 136     -13.076 -17.136 -18.866  1.00 70.28           C  
ATOM   1055  C   VAL B 136     -13.789 -17.341 -20.200  1.00 70.28           C  
ATOM   1056  O   VAL B 136     -14.852 -16.762 -20.439  1.00 70.28           O  
ATOM   1057  CB  VAL B 136     -11.952 -16.087 -19.017  1.00 70.28           C  
ATOM   1058  CG1 VAL B 136     -12.490 -14.805 -19.651  1.00 70.28           C  
ATOM   1059  CG2 VAL B 136     -11.313 -15.789 -17.661  1.00 70.28           C  
ATOM   1060  N   ASP B 137     -13.143 -18.084 -21.001  1.00 71.18           N  
ATOM   1061  CA  ASP B 137     -13.675 -18.314 -22.340  1.00 71.18           C  
ATOM   1062  C   ASP B 137     -14.321 -19.693 -22.445  1.00 71.18           C  
ATOM   1063  O   ASP B 137     -13.623 -20.705 -22.542  1.00 71.18           O  
ATOM   1064  CB  ASP B 137     -12.572 -18.168 -23.390  1.00 71.18           C  
ATOM   1065  CG  ASP B 137     -13.111 -17.940 -24.790  1.00 71.18           C  
ATOM   1066  OD1 ASP B 137     -14.333 -18.094 -25.006  1.00 71.18           O  
ATOM   1067  OD2 ASP B 137     -12.307 -17.606 -25.688  1.00 71.18           O  
ATOM   1068  N   ASP B 138     -15.620 -19.746 -22.400  1.00 73.93           N  
ATOM   1069  CA  ASP B 138     -16.360 -21.002 -22.476  1.00 73.93           C  
ATOM   1070  C   ASP B 138     -16.145 -21.685 -23.825  1.00 73.93           C  
ATOM   1071  O   ASP B 138     -16.338 -22.896 -23.952  1.00 73.93           O  
ATOM   1072  CB  ASP B 138     -17.852 -20.762 -22.239  1.00 73.93           C  
ATOM   1073  CG  ASP B 138     -18.254 -20.913 -20.784  1.00 73.93           C  
ATOM   1074  OD1 ASP B 138     -17.504 -21.543 -20.006  1.00 73.93           O  
ATOM   1075  OD2 ASP B 138     -19.331 -20.401 -20.410  1.00 73.93           O  
ATOM   1076  N   ASP B 139     -15.699 -20.952 -24.745  1.00 73.69           N  
ATOM   1077  CA  ASP B 139     -15.532 -21.517 -26.081  1.00 73.69           C  
ATOM   1078  C   ASP B 139     -14.090 -21.960 -26.315  1.00 73.69           C  
ATOM   1079  O   ASP B 139     -13.744 -22.416 -27.406  1.00 73.69           O  
ATOM   1080  CB  ASP B 139     -15.951 -20.503 -27.148  1.00 73.69           C  
ATOM   1081  CG  ASP B 139     -17.450 -20.262 -27.182  1.00 73.69           C  
ATOM   1082  OD1 ASP B 139     -18.224 -21.181 -26.836  1.00 73.69           O  
ATOM   1083  OD2 ASP B 139     -17.861 -19.143 -27.559  1.00 73.69           O  
ATOM   1084  N   ALA B 140     -13.297 -21.824 -25.276  1.00 78.10           N  
ATOM   1085  CA  ALA B 140     -11.899 -22.229 -25.397  1.00 78.10           C  
ATOM   1086  C   ALA B 140     -11.747 -23.738 -25.224  1.00 78.10           C  
ATOM   1087  O   ALA B 140     -11.184 -24.201 -24.229  1.00 78.10           O  
ATOM   1088  CB  ALA B 140     -11.040 -21.489 -24.374  1.00 78.10           C  
ATOM   1089  N   ASN B 141     -12.155 -24.457 -26.204  1.00 79.88           N  
ATOM   1090  CA  ASN B 141     -12.115 -25.916 -26.175  1.00 79.88           C  
ATOM   1091  C   ASN B 141     -10.684 -26.433 -26.056  1.00 79.88           C  
ATOM   1092  O   ASN B 141     -10.440 -27.454 -25.409  1.00 79.88           O  
ATOM   1093  CB  ASN B 141     -12.788 -26.497 -27.420  1.00 79.88           C  
ATOM   1094  CG  ASN B 141     -14.284 -26.253 -27.441  1.00 79.88           C  
ATOM   1095  ND2 ASN B 141     -14.859 -26.202 -28.637  1.00 79.88           N  
ATOM   1096  OD1 ASN B 141     -14.917 -26.112 -26.393  1.00 79.88           O  
ATOM   1097  N   ASN B 142      -9.795 -25.746 -26.696  1.00 80.01           N  
ATOM   1098  CA  ASN B 142      -8.392 -26.148 -26.645  1.00 80.01           C  
ATOM   1099  C   ASN B 142      -7.825 -26.023 -25.234  1.00 80.01           C  
ATOM   1100  O   ASN B 142      -7.175 -26.946 -24.738  1.00 80.01           O  
ATOM   1101  CB  ASN B 142      -7.561 -25.320 -27.627  1.00 80.01           C  
ATOM   1102  CG  ASN B 142      -8.024 -25.477 -29.062  1.00 80.01           C  
ATOM   1103  ND2 ASN B 142      -7.487 -24.651 -29.952  1.00 80.01           N  
ATOM   1104  OD1 ASN B 142      -8.858 -26.332 -29.367  1.00 80.01           O  
ATOM   1105  N   ALA B 143      -8.088 -24.892 -24.620  1.00 81.50           N  
ATOM   1106  CA  ALA B 143      -7.639 -24.688 -23.246  1.00 81.50           C  
ATOM   1107  C   ALA B 143      -8.324 -25.664 -22.293  1.00 81.50           C  
ATOM   1108  O   ALA B 143      -7.695 -26.180 -21.366  1.00 81.50           O  
ATOM   1109  CB  ALA B 143      -7.903 -23.249 -22.808  1.00 81.50           C  
ATOM   1110  N   LYS B 144      -9.513 -25.958 -22.530  1.00 85.37           N  
ATOM   1111  CA  LYS B 144     -10.269 -26.903 -21.714  1.00 85.37           C  
ATOM   1112  C   LYS B 144      -9.689 -28.311 -21.824  1.00 85.37           C  
ATOM   1113  O   LYS B 144      -9.596 -29.029 -20.827  1.00 85.37           O  
ATOM   1114  CB  LYS B 144     -11.742 -26.909 -22.124  1.00 85.37           C  
ATOM   1115  CG  LYS B 144     -12.510 -25.668 -21.690  1.00 85.37           C  
ATOM   1116  CD  LYS B 144     -13.962 -25.720 -22.151  1.00 85.37           C  
ATOM   1117  CE  LYS B 144     -14.674 -24.396 -21.909  1.00 85.37           C  
ATOM   1118  NZ  LYS B 144     -16.069 -24.412 -22.440  1.00 85.37           N  
ATOM   1119  N   ALA B 145      -9.358 -28.586 -22.972  1.00 83.73           N  
ATOM   1120  CA  ALA B 145      -8.763 -29.901 -23.194  1.00 83.73           C  
ATOM   1121  C   ALA B 145      -7.425 -30.030 -22.471  1.00 83.73           C  
ATOM   1122  O   ALA B 145      -7.125 -31.074 -21.889  1.00 83.73           O  
ATOM   1123  CB  ALA B 145      -8.583 -30.157 -24.689  1.00 83.73           C  
ATOM   1124  N   VAL B 146      -6.634 -29.041 -22.547  1.00 84.38           N  
ATOM   1125  CA  VAL B 146      -5.335 -29.036 -21.883  1.00 84.38           C  
ATOM   1126  C   VAL B 146      -5.526 -29.139 -20.372  1.00 84.38           C  
ATOM   1127  O   VAL B 146      -4.888 -29.963 -19.714  1.00 84.38           O  
ATOM   1128  CB  VAL B 146      -4.524 -27.768 -22.233  1.00 84.38           C  
ATOM   1129  CG1 VAL B 146      -3.284 -27.659 -21.348  1.00 84.38           C  
ATOM   1130  CG2 VAL B 146      -4.131 -27.776 -23.709  1.00 84.38           C  
ATOM   1131  N   VAL B 147      -6.410 -28.367 -19.898  1.00 87.85           N  
ATOM   1132  CA  VAL B 147      -6.662 -28.335 -18.461  1.00 87.85           C  
ATOM   1133  C   VAL B 147      -7.246 -29.673 -18.008  1.00 87.85           C  
ATOM   1134  O   VAL B 147      -6.853 -30.210 -16.971  1.00 87.85           O  
ATOM   1135  CB  VAL B 147      -7.614 -27.181 -18.076  1.00 87.85           C  
ATOM   1136  CG1 VAL B 147      -8.076 -27.321 -16.627  1.00 87.85           C  
ATOM   1137  CG2 VAL B 147      -6.930 -25.832 -18.294  1.00 87.85           C  
ATOM   1138  N   LYS B 148      -8.119 -30.203 -18.723  1.00 86.57           N  
ATOM   1139  CA  LYS B 148      -8.715 -31.496 -18.401  1.00 86.57           C  
ATOM   1140  C   LYS B 148      -7.656 -32.596 -18.366  1.00 86.57           C  
ATOM   1141  O   LYS B 148      -7.670 -33.449 -17.478  1.00 86.57           O  
ATOM   1142  CB  LYS B 148      -9.807 -31.852 -19.411  1.00 86.57           C  
ATOM   1143  CG  LYS B 148     -10.633 -33.070 -19.026  1.00 86.57           C  
ATOM   1144  CD  LYS B 148     -11.766 -33.312 -20.014  1.00 86.57           C  
ATOM   1145  CE  LYS B 148     -12.573 -34.550 -19.649  1.00 86.57           C  
ATOM   1146  NZ  LYS B 148     -13.701 -34.778 -20.603  1.00 86.57           N  
ATOM   1147  N   THR B 149      -6.825 -32.519 -19.298  1.00 84.59           N  
ATOM   1148  CA  THR B 149      -5.747 -33.501 -19.336  1.00 84.59           C  
ATOM   1149  C   THR B 149      -4.836 -33.351 -18.121  1.00 84.59           C  
ATOM   1150  O   THR B 149      -4.429 -34.345 -17.516  1.00 84.59           O  
ATOM   1151  CB  THR B 149      -4.915 -33.367 -20.625  1.00 84.59           C  
ATOM   1152  CG2 THR B 149      -3.840 -34.446 -20.699  1.00 84.59           C  
ATOM   1153  OG1 THR B 149      -5.780 -33.490 -21.760  1.00 84.59           O  
ATOM   1154  N   PHE B 150      -4.497 -32.182 -17.784  1.00 86.59           N  
ATOM   1155  CA  PHE B 150      -3.715 -31.936 -16.578  1.00 86.59           C  
ATOM   1156  C   PHE B 150      -4.432 -32.481 -15.348  1.00 86.59           C  
ATOM   1157  O   PHE B 150      -3.824 -33.165 -14.522  1.00 86.59           O  
ATOM   1158  CB  PHE B 150      -3.446 -30.438 -16.407  1.00 86.59           C  
ATOM   1159  CG  PHE B 150      -2.127 -29.990 -16.977  1.00 86.59           C  
ATOM   1160  CD1 PHE B 150      -0.936 -30.283 -16.325  1.00 86.59           C  
ATOM   1161  CD2 PHE B 150      -2.079 -29.275 -18.167  1.00 86.59           C  
ATOM   1162  CE1 PHE B 150       0.286 -29.869 -16.850  1.00 86.59           C  
ATOM   1163  CE2 PHE B 150      -0.862 -28.858 -18.699  1.00 86.59           C  
ATOM   1164  CZ  PHE B 150       0.320 -29.155 -18.038  1.00 86.59           C  
ATOM   1165  N   HIS B 151      -5.630 -32.163 -15.291  1.00 86.70           N  
ATOM   1166  CA  HIS B 151      -6.428 -32.562 -14.137  1.00 86.70           C  
ATOM   1167  C   HIS B 151      -6.568 -34.079 -14.062  1.00 86.70           C  
ATOM   1168  O   HIS B 151      -6.499 -34.659 -12.977  1.00 86.70           O  
ATOM   1169  CB  HIS B 151      -7.810 -31.909 -14.190  1.00 86.70           C  
ATOM   1170  CG  HIS B 151      -7.792 -30.442 -13.900  1.00 86.70           C  
ATOM   1171  CD2 HIS B 151      -6.778 -29.619 -13.545  1.00 86.70           C  
ATOM   1172  ND1 HIS B 151      -8.923 -29.657 -13.960  1.00 86.70           N  
ATOM   1173  CE1 HIS B 151      -8.604 -28.411 -13.654  1.00 86.70           C  
ATOM   1174  NE2 HIS B 151      -7.308 -28.360 -13.398  1.00 86.70           N  
ATOM   1175  N   GLU B 152      -6.764 -34.786 -15.100  1.00 84.79           N  
ATOM   1176  CA  GLU B 152      -6.896 -36.239 -15.143  1.00 84.79           C  
ATOM   1177  C   GLU B 152      -5.559 -36.922 -14.875  1.00 84.79           C  
ATOM   1178  O   GLU B 152      -5.504 -37.942 -14.183  1.00 84.79           O  
ATOM   1179  CB  GLU B 152      -7.455 -36.688 -16.496  1.00 84.79           C  
ATOM   1180  CG  GLU B 152      -8.933 -36.384 -16.683  1.00 84.79           C  
ATOM   1181  CD  GLU B 152      -9.472 -36.829 -18.032  1.00 84.79           C  
ATOM   1182  OE1 GLU B 152     -10.696 -36.708 -18.268  1.00 84.79           O  
ATOM   1183  OE2 GLU B 152      -8.664 -37.303 -18.862  1.00 84.79           O  
ATOM   1184  N   THR B 153      -4.549 -36.295 -15.335  1.00 84.09           N  
ATOM   1185  CA  THR B 153      -3.227 -36.899 -15.209  1.00 84.09           C  
ATOM   1186  C   THR B 153      -2.670 -36.691 -13.804  1.00 84.09           C  
ATOM   1187  O   THR B 153      -2.082 -37.605 -13.222  1.00 84.09           O  
ATOM   1188  CB  THR B 153      -2.247 -36.319 -16.245  1.00 84.09           C  
ATOM   1189  CG2 THR B 153      -0.921 -37.074 -16.229  1.00 84.09           C  
ATOM   1190  OG1 THR B 153      -2.826 -36.420 -17.552  1.00 84.09           O  
ATOM   1191  N   LEU B 154      -2.820 -35.604 -13.293  1.00 86.07           N  
ATOM   1192  CA  LEU B 154      -2.253 -35.264 -11.993  1.00 86.07           C  
ATOM   1193  C   LEU B 154      -3.293 -35.421 -10.888  1.00 86.07           C  
ATOM   1194  O   LEU B 154      -2.984 -35.238  -9.708  1.00 86.07           O  
ATOM   1195  CB  LEU B 154      -1.712 -33.832 -12.001  1.00 86.07           C  
ATOM   1196  CG  LEU B 154      -0.532 -33.558 -12.934  1.00 86.07           C  
ATOM   1197  CD1 LEU B 154      -0.180 -32.075 -12.924  1.00 86.07           C  
ATOM   1198  CD2 LEU B 154       0.675 -34.401 -12.534  1.00 86.07           C  
ATOM   1199  N   ASP B 155      -4.612 -35.722 -11.314  1.00 85.41           N  
ATOM   1200  CA  ASP B 155      -5.700 -35.852 -10.350  1.00 85.41           C  
ATOM   1201  C   ASP B 155      -5.814 -34.604  -9.478  1.00 85.41           C  
ATOM   1202  O   ASP B 155      -5.794 -34.694  -8.249  1.00 85.41           O  
ATOM   1203  CB  ASP B 155      -5.495 -37.089  -9.473  1.00 85.41           C  
ATOM   1204  CG  ASP B 155      -6.736 -37.472  -8.688  1.00 85.41           C  
ATOM   1205  OD1 ASP B 155      -7.861 -37.155  -9.132  1.00 85.41           O  
ATOM   1206  OD2 ASP B 155      -6.589 -38.096  -7.614  1.00 85.41           O  
ATOM   1207  N   CYS B 156      -5.849 -33.522 -10.109  1.00 84.84           N  
ATOM   1208  CA  CYS B 156      -5.975 -32.233  -9.439  1.00 84.84           C  
ATOM   1209  C   CYS B 156      -7.033 -31.368 -10.112  1.00 84.84           C  
ATOM   1210  O   CYS B 156      -7.606 -31.761 -11.130  1.00 84.84           O  
ATOM   1211  CB  CYS B 156      -4.634 -31.500  -9.431  1.00 84.84           C  
ATOM   1212  SG  CYS B 156      -4.135 -30.877 -11.051  1.00 84.84           S  
ATOM   1213  N   CYS B 157      -7.406 -30.318  -9.341  1.00 83.30           N  
ATOM   1214  CA  CYS B 157      -8.409 -29.406  -9.877  1.00 83.30           C  
ATOM   1215  C   CYS B 157      -8.144 -27.975  -9.425  1.00 83.30           C  
ATOM   1216  O   CYS B 157      -8.434 -27.616  -8.282  1.00 83.30           O  
ATOM   1217  CB  CYS B 157      -9.811 -29.835  -9.444  1.00 83.30           C  
ATOM   1218  SG  CYS B 157     -11.138 -28.937 -10.278  1.00 83.30           S  
ATOM   1219  N   GLY B 158      -7.431 -27.181 -10.366  1.00 80.53           N  
ATOM   1220  CA  GLY B 158      -7.225 -25.781 -10.034  1.00 80.53           C  
ATOM   1221  C   GLY B 158      -5.818 -25.481  -9.554  1.00 80.53           C  
ATOM   1222  O   GLY B 158      -5.104 -26.381  -9.108  1.00 80.53           O  
ATOM   1223  N   SER B 159      -5.421 -24.266  -9.718  1.00 78.03           N  
ATOM   1224  CA  SER B 159      -4.070 -23.825  -9.385  1.00 78.03           C  
ATOM   1225  C   SER B 159      -3.882 -23.708  -7.876  1.00 78.03           C  
ATOM   1226  O   SER B 159      -2.795 -23.972  -7.359  1.00 78.03           O  
ATOM   1227  CB  SER B 159      -3.766 -22.482 -10.051  1.00 78.03           C  
ATOM   1228  OG  SER B 159      -4.715 -21.503  -9.665  1.00 78.03           O  
ATOM   1229  N   SER B 160      -4.831 -23.299  -7.191  1.00 74.51           N  
ATOM   1230  CA  SER B 160      -4.829 -23.142  -5.740  1.00 74.51           C  
ATOM   1231  C   SER B 160      -6.116 -23.681  -5.123  1.00 74.51           C  
ATOM   1232  O   SER B 160      -7.039 -24.069  -5.842  1.00 74.51           O  
ATOM   1233  CB  SER B 160      -4.649 -21.672  -5.360  1.00 74.51           C  
ATOM   1234  OG  SER B 160      -5.867 -20.962  -5.506  1.00 74.51           O  
ATOM   1235  N   THR B 161      -6.060 -23.822  -3.904  1.00 70.58           N  
ATOM   1236  CA  THR B 161      -7.231 -24.306  -3.181  1.00 70.58           C  
ATOM   1237  C   THR B 161      -8.454 -23.452  -3.499  1.00 70.58           C  
ATOM   1238  O   THR B 161      -9.554 -23.978  -3.683  1.00 70.58           O  
ATOM   1239  CB  THR B 161      -6.985 -24.310  -1.661  1.00 70.58           C  
ATOM   1240  CG2 THR B 161      -6.190 -25.538  -1.234  1.00 70.58           C  
ATOM   1241  OG1 THR B 161      -6.255 -23.132  -1.297  1.00 70.58           O  
ATOM   1242  N   LEU B 162      -8.214 -22.200  -3.675  1.00 71.09           N  
ATOM   1243  CA  LEU B 162      -9.321 -21.293  -3.958  1.00 71.09           C  
ATOM   1244  C   LEU B 162      -9.823 -21.477  -5.386  1.00 71.09           C  
ATOM   1245  O   LEU B 162     -11.031 -21.439  -5.633  1.00 71.09           O  
ATOM   1246  CB  LEU B 162      -8.892 -19.840  -3.739  1.00 71.09           C  
ATOM   1247  CG  LEU B 162     -10.009 -18.843  -3.425  1.00 71.09           C  
ATOM   1248  CD1 LEU B 162     -10.532 -19.060  -2.009  1.00 71.09           C  
ATOM   1249  CD2 LEU B 162      -9.516 -17.411  -3.605  1.00 71.09           C  
ATOM   1250  N   THR B 163      -8.908 -21.707  -6.217  1.00 73.41           N  
ATOM   1251  CA  THR B 163      -9.274 -21.897  -7.616  1.00 73.41           C  
ATOM   1252  C   THR B 163      -9.937 -23.256  -7.822  1.00 73.41           C  
ATOM   1253  O   THR B 163     -10.799 -23.407  -8.690  1.00 73.41           O  
ATOM   1254  CB  THR B 163      -8.044 -21.779  -8.536  1.00 73.41           C  
ATOM   1255  CG2 THR B 163      -8.446 -21.323  -9.935  1.00 73.41           C  
ATOM   1256  OG1 THR B 163      -7.128 -20.827  -7.980  1.00 73.41           O  
ATOM   1257  N   ALA B 164      -9.506 -24.223  -7.001  1.00 70.32           N  
ATOM   1258  CA  ALA B 164     -10.141 -25.537  -7.062  1.00 70.32           C  
ATOM   1259  C   ALA B 164     -11.636 -25.438  -6.774  1.00 70.32           C  
ATOM   1260  O   ALA B 164     -12.447 -26.082  -7.444  1.00 70.32           O  
ATOM   1261  CB  ALA B 164      -9.475 -26.496  -6.078  1.00 70.32           C  
ATOM   1262  N   LEU B 165     -11.930 -24.668  -5.840  1.00 67.62           N  
ATOM   1263  CA  LEU B 165     -13.333 -24.481  -5.485  1.00 67.62           C  
ATOM   1264  C   LEU B 165     -14.079 -23.736  -6.588  1.00 67.62           C  
ATOM   1265  O   LEU B 165     -15.175 -24.140  -6.985  1.00 67.62           O  
ATOM   1266  CB  LEU B 165     -13.456 -23.716  -4.165  1.00 67.62           C  
ATOM   1267  CG  LEU B 165     -13.980 -24.510  -2.968  1.00 67.62           C  
ATOM   1268  CD1 LEU B 165     -13.079 -24.300  -1.755  1.00 67.62           C  
ATOM   1269  CD2 LEU B 165     -15.417 -24.110  -2.648  1.00 67.62           C  
ATOM   1270  N   THR B 166     -13.436 -22.695  -7.056  1.00 69.05           N  
ATOM   1271  CA  THR B 166     -14.084 -21.908  -8.100  1.00 69.05           C  
ATOM   1272  C   THR B 166     -14.286 -22.743  -9.361  1.00 69.05           C  
ATOM   1273  O   THR B 166     -15.343 -22.679  -9.991  1.00 69.05           O  
ATOM   1274  CB  THR B 166     -13.265 -20.649  -8.440  1.00 69.05           C  
ATOM   1275  CG2 THR B 166     -13.285 -19.651  -7.287  1.00 69.05           C  
ATOM   1276  OG1 THR B 166     -11.908 -21.027  -8.707  1.00 69.05           O  
ATOM   1277  N   THR B 167     -13.289 -23.482  -9.549  1.00 71.53           N  
ATOM   1278  CA  THR B 167     -13.367 -24.344 -10.723  1.00 71.53           C  
ATOM   1279  C   THR B 167     -14.402 -25.447 -10.517  1.00 71.53           C  
ATOM   1280  O   THR B 167     -15.172 -25.761 -11.426  1.00 71.53           O  
ATOM   1281  CB  THR B 167     -11.999 -24.973 -11.046  1.00 71.53           C  
ATOM   1282  CG2 THR B 167     -12.007 -25.627 -12.425  1.00 71.53           C  
ATOM   1283  OG1 THR B 167     -10.992 -23.954 -11.018  1.00 71.53           O  
ATOM   1284  N   SER B 168     -14.440 -26.031  -9.357  1.00 70.23           N  
ATOM   1285  CA  SER B 168     -15.374 -27.112  -9.057  1.00 70.23           C  
ATOM   1286  C   SER B 168     -16.813 -26.608  -9.036  1.00 70.23           C  
ATOM   1287  O   SER B 168     -17.735 -27.332  -9.418  1.00 70.23           O  
ATOM   1288  CB  SER B 168     -15.031 -27.759  -7.714  1.00 70.23           C  
ATOM   1289  OG  SER B 168     -13.716 -28.288  -7.732  1.00 70.23           O  
ATOM   1290  N   VAL B 169     -16.956 -25.374  -8.715  1.00 67.64           N  
ATOM   1291  CA  VAL B 169     -18.301 -24.821  -8.594  1.00 67.64           C  
ATOM   1292  C   VAL B 169     -18.760 -24.280  -9.947  1.00 67.64           C  
ATOM   1293  O   VAL B 169     -19.909 -24.485 -10.346  1.00 67.64           O  
ATOM   1294  CB  VAL B 169     -18.363 -23.706  -7.526  1.00 67.64           C  
ATOM   1295  CG1 VAL B 169     -19.717 -23.000  -7.560  1.00 67.64           C  
ATOM   1296  CG2 VAL B 169     -18.092 -24.283  -6.138  1.00 67.64           C  
ATOM   1297  N   LEU B 170     -17.823 -23.656 -10.660  1.00 66.33           N  
ATOM   1298  CA  LEU B 170     -18.206 -22.980 -11.895  1.00 66.33           C  
ATOM   1299  C   LEU B 170     -18.088 -23.920 -13.090  1.00 66.33           C  
ATOM   1300  O   LEU B 170     -18.897 -23.855 -14.018  1.00 66.33           O  
ATOM   1301  CB  LEU B 170     -17.336 -21.740 -12.118  1.00 66.33           C  
ATOM   1302  CG  LEU B 170     -17.568 -20.568 -11.163  1.00 66.33           C  
ATOM   1303  CD1 LEU B 170     -16.368 -19.627 -11.178  1.00 66.33           C  
ATOM   1304  CD2 LEU B 170     -18.844 -19.821 -11.531  1.00 66.33           C  
ATOM   1305  N   LYS B 171     -17.048 -24.694 -13.030  1.00 67.53           N  
ATOM   1306  CA  LYS B 171     -16.768 -25.571 -14.164  1.00 67.53           C  
ATOM   1307  C   LYS B 171     -16.450 -26.988 -13.697  1.00 67.53           C  
ATOM   1308  O   LYS B 171     -15.335 -27.477 -13.895  1.00 67.53           O  
ATOM   1309  CB  LYS B 171     -15.608 -25.021 -14.995  1.00 67.53           C  
ATOM   1310  CG  LYS B 171     -15.960 -23.780 -15.803  1.00 67.53           C  
ATOM   1311  CD  LYS B 171     -15.000 -23.582 -16.969  1.00 67.53           C  
ATOM   1312  CE  LYS B 171     -15.382 -22.370 -17.809  1.00 67.53           C  
ATOM   1313  NZ  LYS B 171     -14.483 -22.209 -18.990  1.00 67.53           N  
ATOM   1314  N   ASN B 172     -17.393 -27.605 -13.120  1.00 70.27           N  
ATOM   1315  CA  ASN B 172     -17.247 -28.953 -12.582  1.00 70.27           C  
ATOM   1316  C   ASN B 172     -16.771 -29.934 -13.649  1.00 70.27           C  
ATOM   1317  O   ASN B 172     -16.177 -30.965 -13.330  1.00 70.27           O  
ATOM   1318  CB  ASN B 172     -18.565 -29.432 -11.970  1.00 70.27           C  
ATOM   1319  CG  ASN B 172     -18.554 -29.392 -10.454  1.00 70.27           C  
ATOM   1320  ND2 ASN B 172     -19.710 -29.630  -9.846  1.00 70.27           N  
ATOM   1321  OD1 ASN B 172     -17.515 -29.148  -9.836  1.00 70.27           O  
ATOM   1322  N   ASN B 173     -16.945 -29.558 -14.900  1.00 74.60           N  
ATOM   1323  CA  ASN B 173     -16.553 -30.437 -15.997  1.00 74.60           C  
ATOM   1324  C   ASN B 173     -15.036 -30.503 -16.150  1.00 74.60           C  
ATOM   1325  O   ASN B 173     -14.513 -31.407 -16.802  1.00 74.60           O  
ATOM   1326  CB  ASN B 173     -17.200 -29.980 -17.307  1.00 74.60           C  
ATOM   1327  CG  ASN B 173     -18.710 -30.105 -17.287  1.00 74.60           C  
ATOM   1328  ND2 ASN B 173     -19.380 -29.332 -18.133  1.00 74.60           N  
ATOM   1329  OD1 ASN B 173     -19.271 -30.890 -16.518  1.00 74.60           O  
ATOM   1330  N   LEU B 174     -14.356 -29.607 -15.614  1.00 78.53           N  
ATOM   1331  CA  LEU B 174     -12.904 -29.553 -15.743  1.00 78.53           C  
ATOM   1332  C   LEU B 174     -12.230 -30.386 -14.658  1.00 78.53           C  
ATOM   1333  O   LEU B 174     -11.053 -30.731 -14.777  1.00 78.53           O  
ATOM   1334  CB  LEU B 174     -12.412 -28.105 -15.672  1.00 78.53           C  
ATOM   1335  CG  LEU B 174     -12.556 -27.276 -16.949  1.00 78.53           C  
ATOM   1336  CD1 LEU B 174     -13.014 -25.861 -16.613  1.00 78.53           C  
ATOM   1337  CD2 LEU B 174     -11.241 -27.250 -17.720  1.00 78.53           C  
ATOM   1338  N   CYS B 175     -12.883 -30.637 -13.645  1.00 81.33           N  
ATOM   1339  CA  CYS B 175     -12.321 -31.415 -12.547  1.00 81.33           C  
ATOM   1340  C   CYS B 175     -12.543 -32.907 -12.764  1.00 81.33           C  
ATOM   1341  O   CYS B 175     -13.492 -33.305 -13.441  1.00 81.33           O  
ATOM   1342  CB  CYS B 175     -12.939 -30.986 -11.215  1.00 81.33           C  
ATOM   1343  SG  CYS B 175     -12.569 -29.279 -10.757  1.00 81.33           S  
ATOM   1344  N   PRO B 176     -11.536 -33.611 -12.361  1.00 74.86           N  
ATOM   1345  CA  PRO B 176     -11.657 -35.058 -12.553  1.00 74.86           C  
ATOM   1346  C   PRO B 176     -12.942 -35.627 -11.955  1.00 74.86           C  
ATOM   1347  O   PRO B 176     -13.509 -35.041 -11.030  1.00 74.86           O  
ATOM   1348  CB  PRO B 176     -10.426 -35.614 -11.831  1.00 74.86           C  
ATOM   1349  CG  PRO B 176      -9.799 -34.426 -11.177  1.00 74.86           C  
ATOM   1350  CD  PRO B 176     -10.575 -33.200 -11.568  1.00 74.86           C  
ATOM   1351  N   SER B 177     -13.453 -36.736 -12.509  1.00 64.27           N  
ATOM   1352  CA  SER B 177     -14.707 -37.428 -12.230  1.00 64.27           C  
ATOM   1353  C   SER B 177     -14.755 -37.926 -10.789  1.00 64.27           C  
ATOM   1354  O   SER B 177     -13.770 -38.468 -10.281  1.00 64.27           O  
ATOM   1355  CB  SER B 177     -14.896 -38.603 -13.191  1.00 64.27           C  
ATOM   1356  OG  SER B 177     -14.923 -38.154 -14.535  1.00 64.27           O  
ATOM   1357  N   GLY B 178     -15.868 -37.581 -10.054  1.00 60.15           N  
ATOM   1358  CA  GLY B 178     -16.254 -38.092  -8.749  1.00 60.15           C  
ATOM   1359  C   GLY B 178     -15.778 -37.220  -7.603  1.00 60.15           C  
ATOM   1360  O   GLY B 178     -15.825 -37.631  -6.442  1.00 60.15           O  
ATOM   1361  N   SER B 179     -14.952 -36.266  -7.944  1.00 60.36           N  
ATOM   1362  CA  SER B 179     -14.375 -35.562  -6.803  1.00 60.36           C  
ATOM   1363  C   SER B 179     -15.391 -34.626  -6.159  1.00 60.36           C  
ATOM   1364  O   SER B 179     -16.025 -33.821  -6.846  1.00 60.36           O  
ATOM   1365  CB  SER B 179     -13.140 -34.768  -7.234  1.00 60.36           C  
ATOM   1366  OG  SER B 179     -13.492 -33.747  -8.151  1.00 60.36           O  
ATOM   1367  N   ASN B 180     -16.023 -35.162  -5.175  1.00 62.36           N  
ATOM   1368  CA  ASN B 180     -16.829 -34.296  -4.323  1.00 62.36           C  
ATOM   1369  C   ASN B 180     -16.074 -33.026  -3.940  1.00 62.36           C  
ATOM   1370  O   ASN B 180     -14.842 -33.001  -3.960  1.00 62.36           O  
ATOM   1371  CB  ASN B 180     -17.277 -35.046  -3.067  1.00 62.36           C  
ATOM   1372  CG  ASN B 180     -18.510 -35.896  -3.303  1.00 62.36           C  
ATOM   1373  ND2 ASN B 180     -18.804 -36.788  -2.364  1.00 62.36           N  
ATOM   1374  OD1 ASN B 180     -19.193 -35.753  -4.321  1.00 62.36           O  
ATOM   1375  N   ILE B 181     -16.743 -31.864  -3.924  1.00 61.69           N  
ATOM   1376  CA  ILE B 181     -16.198 -30.547  -3.615  1.00 61.69           C  
ATOM   1377  C   ILE B 181     -15.257 -30.647  -2.418  1.00 61.69           C  
ATOM   1378  O   ILE B 181     -14.155 -30.092  -2.439  1.00 61.69           O  
ATOM   1379  CB  ILE B 181     -17.321 -29.524  -3.331  1.00 61.69           C  
ATOM   1380  CG1 ILE B 181     -18.206 -29.344  -4.570  1.00 61.69           C  
ATOM   1381  CG2 ILE B 181     -16.730 -28.184  -2.882  1.00 61.69           C  
ATOM   1382  CD1 ILE B 181     -19.471 -28.537  -4.315  1.00 61.69           C  
ATOM   1383  N   ILE B 182     -15.590 -31.389  -1.471  1.00 64.04           N  
ATOM   1384  CA  ILE B 182     -14.813 -31.504  -0.242  1.00 64.04           C  
ATOM   1385  C   ILE B 182     -13.539 -32.302  -0.509  1.00 64.04           C  
ATOM   1386  O   ILE B 182     -12.467 -31.958  -0.005  1.00 64.04           O  
ATOM   1387  CB  ILE B 182     -15.634 -32.168   0.886  1.00 64.04           C  
ATOM   1388  CG1 ILE B 182     -16.832 -31.289   1.264  1.00 64.04           C  
ATOM   1389  CG2 ILE B 182     -14.751 -32.445   2.106  1.00 64.04           C  
ATOM   1390  CD1 ILE B 182     -17.768 -31.923   2.283  1.00 64.04           C  
ATOM   1391  N   SER B 183     -13.727 -33.324  -1.254  1.00 67.51           N  
ATOM   1392  CA  SER B 183     -12.557 -34.138  -1.571  1.00 67.51           C  
ATOM   1393  C   SER B 183     -11.537 -33.348  -2.384  1.00 67.51           C  
ATOM   1394  O   SER B 183     -10.330 -33.476  -2.167  1.00 67.51           O  
ATOM   1395  CB  SER B 183     -12.971 -35.394  -2.338  1.00 67.51           C  
ATOM   1396  OG  SER B 183     -13.412 -35.064  -3.642  1.00 67.51           O  
ATOM   1397  N   ASN B 184     -12.084 -32.552  -3.249  1.00 64.75           N  
ATOM   1398  CA  ASN B 184     -11.193 -31.741  -4.071  1.00 64.75           C  
ATOM   1399  C   ASN B 184     -10.503 -30.656  -3.248  1.00 64.75           C  
ATOM   1400  O   ASN B 184      -9.384 -30.249  -3.563  1.00 64.75           O  
ATOM   1401  CB  ASN B 184     -11.961 -31.115  -5.238  1.00 64.75           C  
ATOM   1402  CG  ASN B 184     -12.125 -32.067  -6.406  1.00 64.75           C  
ATOM   1403  ND2 ASN B 184     -12.907 -31.658  -7.398  1.00 64.75           N  
ATOM   1404  OD1 ASN B 184     -11.557 -33.161  -6.415  1.00 64.75           O  
ATOM   1405  N   LEU B 185     -11.147 -30.194  -2.265  1.00 65.58           N  
ATOM   1406  CA  LEU B 185     -10.578 -29.160  -1.406  1.00 65.58           C  
ATOM   1407  C   LEU B 185      -9.439 -29.721  -0.562  1.00 65.58           C  
ATOM   1408  O   LEU B 185      -8.488 -29.006  -0.241  1.00 65.58           O  
ATOM   1409  CB  LEU B 185     -11.656 -28.564  -0.498  1.00 65.58           C  
ATOM   1410  CG  LEU B 185     -12.015 -27.097  -0.743  1.00 65.58           C  
ATOM   1411  CD1 LEU B 185     -13.485 -26.968  -1.129  1.00 65.58           C  
ATOM   1412  CD2 LEU B 185     -11.704 -26.257   0.491  1.00 65.58           C  
ATOM   1413  N   PHE B 186      -9.574 -31.022  -0.361  1.00 67.13           N  
ATOM   1414  CA  PHE B 186      -8.569 -31.623   0.508  1.00 67.13           C  
ATOM   1415  C   PHE B 186      -7.483 -32.306  -0.313  1.00 67.13           C  
ATOM   1416  O   PHE B 186      -6.474 -32.757   0.236  1.00 67.13           O  
ATOM   1417  CB  PHE B 186      -9.216 -32.630   1.464  1.00 67.13           C  
ATOM   1418  CG  PHE B 186     -10.073 -31.995   2.525  1.00 67.13           C  
ATOM   1419  CD1 PHE B 186      -9.502 -31.230   3.533  1.00 67.13           C  
ATOM   1420  CD2 PHE B 186     -11.452 -32.165   2.515  1.00 67.13           C  
ATOM   1421  CE1 PHE B 186     -10.293 -30.640   4.518  1.00 67.13           C  
ATOM   1422  CE2 PHE B 186     -12.249 -31.579   3.495  1.00 67.13           C  
ATOM   1423  CZ  PHE B 186     -11.667 -30.818   4.496  1.00 67.13           C  
ATOM   1424  N   LYS B 187      -7.834 -32.405  -1.552  1.00 72.27           N  
ATOM   1425  CA  LYS B 187      -6.816 -32.949  -2.445  1.00 72.27           C  
ATOM   1426  C   LYS B 187      -5.774 -31.892  -2.801  1.00 72.27           C  
ATOM   1427  O   LYS B 187      -6.043 -30.694  -2.708  1.00 72.27           O  
ATOM   1428  CB  LYS B 187      -7.458 -33.502  -3.718  1.00 72.27           C  
ATOM   1429  CG  LYS B 187      -7.958 -34.934  -3.587  1.00 72.27           C  
ATOM   1430  CD  LYS B 187      -8.528 -35.449  -4.903  1.00 72.27           C  
ATOM   1431  CE  LYS B 187      -9.076 -36.863  -4.760  1.00 72.27           C  
ATOM   1432  NZ  LYS B 187      -9.748 -37.325  -6.012  1.00 72.27           N  
ATOM   1433  N   GLU B 188      -4.639 -32.299  -2.992  1.00 76.99           N  
ATOM   1434  CA  GLU B 188      -3.553 -31.414  -3.401  1.00 76.99           C  
ATOM   1435  C   GLU B 188      -3.893 -30.689  -4.700  1.00 76.99           C  
ATOM   1436  O   GLU B 188      -4.534 -31.258  -5.586  1.00 76.99           O  
ATOM   1437  CB  GLU B 188      -2.250 -32.201  -3.564  1.00 76.99           C  
ATOM   1438  CG  GLU B 188      -1.662 -32.693  -2.249  1.00 76.99           C  
ATOM   1439  CD  GLU B 188      -0.408 -33.534  -2.432  1.00 76.99           C  
ATOM   1440  OE1 GLU B 188       0.202 -33.941  -1.417  1.00 76.99           O  
ATOM   1441  OE2 GLU B 188      -0.032 -33.787  -3.599  1.00 76.99           O  
ATOM   1442  N   ASP B 189      -3.591 -29.438  -4.739  1.00 81.97           N  
ATOM   1443  CA  ASP B 189      -3.838 -28.633  -5.931  1.00 81.97           C  
ATOM   1444  C   ASP B 189      -2.806 -28.929  -7.018  1.00 81.97           C  
ATOM   1445  O   ASP B 189      -1.857 -29.682  -6.790  1.00 81.97           O  
ATOM   1446  CB  ASP B 189      -3.824 -27.142  -5.586  1.00 81.97           C  
ATOM   1447  CG  ASP B 189      -2.554 -26.710  -4.876  1.00 81.97           C  
ATOM   1448  OD1 ASP B 189      -1.456 -27.175  -5.252  1.00 81.97           O  
ATOM   1449  OD2 ASP B 189      -2.650 -25.899  -3.929  1.00 81.97           O  
ATOM   1450  N   CYS B 190      -3.058 -28.506  -8.130  1.00 86.85           N  
ATOM   1451  CA  CYS B 190      -2.229 -28.810  -9.290  1.00 86.85           C  
ATOM   1452  C   CYS B 190      -0.837 -28.208  -9.139  1.00 86.85           C  
ATOM   1453  O   CYS B 190       0.149 -28.791  -9.594  1.00 86.85           O  
ATOM   1454  CB  CYS B 190      -2.884 -28.288 -10.569  1.00 86.85           C  
ATOM   1455  SG  CYS B 190      -4.322 -29.247 -11.093  1.00 86.85           S  
ATOM   1456  N   HIS B 191      -0.744 -27.038  -8.509  1.00 87.65           N  
ATOM   1457  CA  HIS B 191       0.561 -26.426  -8.283  1.00 87.65           C  
ATOM   1458  C   HIS B 191       1.430 -27.300  -7.385  1.00 87.65           C  
ATOM   1459  O   HIS B 191       2.616 -27.496  -7.663  1.00 87.65           O  
ATOM   1460  CB  HIS B 191       0.402 -25.036  -7.665  1.00 87.65           C  
ATOM   1461  CG  HIS B 191       0.131 -23.961  -8.670  1.00 87.65           C  
ATOM   1462  CD2 HIS B 191      -0.311 -24.029  -9.947  1.00 87.65           C  
ATOM   1463  ND1 HIS B 191       0.319 -22.624  -8.397  1.00 87.65           N  
ATOM   1464  CE1 HIS B 191       0.003 -21.913  -9.468  1.00 87.65           C  
ATOM   1465  NE2 HIS B 191      -0.383 -22.742 -10.421  1.00 87.65           N  
ATOM   1466  N   GLN B 192       0.866 -27.850  -6.354  1.00 85.58           N  
ATOM   1467  CA  GLN B 192       1.591 -28.741  -5.454  1.00 85.58           C  
ATOM   1468  C   GLN B 192       1.974 -30.040  -6.158  1.00 85.58           C  
ATOM   1469  O   GLN B 192       3.084 -30.545  -5.978  1.00 85.58           O  
ATOM   1470  CB  GLN B 192       0.753 -29.045  -4.211  1.00 85.58           C  
ATOM   1471  CG  GLN B 192       0.772 -27.932  -3.171  1.00 85.58           C  
ATOM   1472  CD  GLN B 192      -0.135 -28.219  -1.989  1.00 85.58           C  
ATOM   1473  NE2 GLN B 192      -0.132 -27.322  -1.009  1.00 85.58           N  
ATOM   1474  OE1 GLN B 192      -0.833 -29.238  -1.957  1.00 85.58           O  
ATOM   1475  N   LYS B 193       1.097 -30.508  -6.921  1.00 87.04           N  
ATOM   1476  CA  LYS B 193       1.358 -31.744  -7.655  1.00 87.04           C  
ATOM   1477  C   LYS B 193       2.480 -31.554  -8.671  1.00 87.04           C  
ATOM   1478  O   LYS B 193       3.302 -32.450  -8.873  1.00 87.04           O  
ATOM   1479  CB  LYS B 193       0.090 -32.229  -8.359  1.00 87.04           C  
ATOM   1480  CG  LYS B 193      -0.963 -32.795  -7.417  1.00 87.04           C  
ATOM   1481  CD  LYS B 193      -0.599 -34.199  -6.952  1.00 87.04           C  
ATOM   1482  CE  LYS B 193      -1.714 -34.819  -6.121  1.00 87.04           C  
ATOM   1483  NZ  LYS B 193      -1.389 -36.220  -5.714  1.00 87.04           N  
ATOM   1484  N   ILE B 194       2.494 -30.394  -9.276  1.00 88.98           N  
ATOM   1485  CA  ILE B 194       3.537 -30.068 -10.244  1.00 88.98           C  
ATOM   1486  C   ILE B 194       4.881 -29.945  -9.532  1.00 88.98           C  
ATOM   1487  O   ILE B 194       5.888 -30.485  -9.996  1.00 88.98           O  
ATOM   1488  CB  ILE B 194       3.212 -28.765 -11.007  1.00 88.98           C  
ATOM   1489  CG1 ILE B 194       2.020 -28.978 -11.946  1.00 88.98           C  
ATOM   1490  CG2 ILE B 194       4.438 -28.273 -11.781  1.00 88.98           C  
ATOM   1491  CD1 ILE B 194       1.484 -27.695 -12.567  1.00 88.98           C  
ATOM   1492  N   ASP B 195       4.853 -29.331  -8.450  1.00 88.19           N  
ATOM   1493  CA  ASP B 195       6.072 -29.223  -7.655  1.00 88.19           C  
ATOM   1494  C   ASP B 195       6.539 -30.595  -7.176  1.00 88.19           C  
ATOM   1495  O   ASP B 195       7.737 -30.887  -7.184  1.00 88.19           O  
ATOM   1496  CB  ASP B 195       5.851 -28.294  -6.459  1.00 88.19           C  
ATOM   1497  CG  ASP B 195       5.852 -26.824  -6.840  1.00 88.19           C  
ATOM   1498  OD1 ASP B 195       6.428 -26.467  -7.889  1.00 88.19           O  
ATOM   1499  OD2 ASP B 195       5.273 -26.016  -6.082  1.00 88.19           O  
ATOM   1500  N   ASP B 196       5.609 -31.391  -6.743  1.00 87.40           N  
ATOM   1501  CA  ASP B 196       5.943 -32.740  -6.296  1.00 87.40           C  
ATOM   1502  C   ASP B 196       6.519 -33.572  -7.440  1.00 87.40           C  
ATOM   1503  O   ASP B 196       7.426 -34.379  -7.233  1.00 87.40           O  
ATOM   1504  CB  ASP B 196       4.711 -33.432  -5.711  1.00 87.40           C  
ATOM   1505  CG  ASP B 196       5.050 -34.698  -4.943  1.00 87.40           C  
ATOM   1506  OD1 ASP B 196       6.140 -34.769  -4.336  1.00 87.40           O  
ATOM   1507  OD2 ASP B 196       4.220 -35.633  -4.946  1.00 87.40           O  
ATOM   1508  N   LEU B 197       6.010 -33.368  -8.549  1.00 86.27           N  
ATOM   1509  CA  LEU B 197       6.486 -34.082  -9.729  1.00 86.27           C  
ATOM   1510  C   LEU B 197       7.943 -33.742 -10.019  1.00 86.27           C  
ATOM   1511  O   LEU B 197       8.738 -34.626 -10.349  1.00 86.27           O  
ATOM   1512  CB  LEU B 197       5.619 -33.746 -10.946  1.00 86.27           C  
ATOM   1513  CG  LEU B 197       5.856 -34.587 -12.200  1.00 86.27           C  
ATOM   1514  CD1 LEU B 197       4.754 -35.628 -12.357  1.00 86.27           C  
ATOM   1515  CD2 LEU B 197       5.935 -33.695 -13.435  1.00 86.27           C  
ATOM   1516  N   PHE B 198       8.388 -32.498  -9.805  1.00 86.73           N  
ATOM   1517  CA  PHE B 198       9.720 -32.034 -10.174  1.00 86.73           C  
ATOM   1518  C   PHE B 198      10.652 -32.051  -8.969  1.00 86.73           C  
ATOM   1519  O   PHE B 198      11.868 -31.921  -9.116  1.00 86.73           O  
ATOM   1520  CB  PHE B 198       9.653 -30.624 -10.767  1.00 86.73           C  
ATOM   1521  CG  PHE B 198       9.156 -30.586 -12.186  1.00 86.73           C  
ATOM   1522  CD1 PHE B 198      10.013 -30.857 -13.246  1.00 86.73           C  
ATOM   1523  CD2 PHE B 198       7.830 -30.277 -12.462  1.00 86.73           C  
ATOM   1524  CE1 PHE B 198       9.555 -30.821 -14.561  1.00 86.73           C  
ATOM   1525  CE2 PHE B 198       7.366 -30.240 -13.774  1.00 86.73           C  
ATOM   1526  CZ  PHE B 198       8.230 -30.511 -14.822  1.00 86.73           C  
ATOM   1527  N   SER B 199      10.110 -32.206  -7.822  1.00 82.58           N  
ATOM   1528  CA  SER B 199      10.963 -32.269  -6.640  1.00 82.58           C  
ATOM   1529  C   SER B 199      10.992 -33.676  -6.052  1.00 82.58           C  
ATOM   1530  O   SER B 199      12.063 -34.261  -5.879  1.00 82.58           O  
ATOM   1531  CB  SER B 199      10.485 -31.276  -5.580  1.00 82.58           C  
ATOM   1532  OG  SER B 199      10.548 -29.947  -6.071  1.00 82.58           O  
ATOM   1533  N   GLY B 200       9.862 -34.298  -5.759  1.00 79.75           N  
ATOM   1534  CA  GLY B 200       9.777 -35.598  -5.114  1.00 79.75           C  
ATOM   1535  C   GLY B 200       9.700 -36.750  -6.098  1.00 79.75           C  
ATOM   1536  O   GLY B 200      10.157 -37.856  -5.804  1.00 79.75           O  
ATOM   1537  N   LYS B 201       9.154 -36.547  -7.227  1.00 83.45           N  
ATOM   1538  CA  LYS B 201       8.940 -37.612  -8.204  1.00 83.45           C  
ATOM   1539  C   LYS B 201       9.803 -37.402  -9.445  1.00 83.45           C  
ATOM   1540  O   LYS B 201       9.432 -37.821 -10.543  1.00 83.45           O  
ATOM   1541  CB  LYS B 201       7.465 -37.690  -8.598  1.00 83.45           C  
ATOM   1542  CG  LYS B 201       6.539 -38.088  -7.458  1.00 83.45           C  
ATOM   1543  CD  LYS B 201       5.107 -38.279  -7.942  1.00 83.45           C  
ATOM   1544  CE  LYS B 201       4.180 -38.675  -6.800  1.00 83.45           C  
ATOM   1545  NZ  LYS B 201       2.776 -38.873  -7.272  1.00 83.45           N  
ATOM   1546  N   LEU B 202      10.898 -36.733  -9.287  1.00 84.81           N  
ATOM   1547  CA  LEU B 202      11.836 -36.469 -10.373  1.00 84.81           C  
ATOM   1548  C   LEU B 202      12.383 -37.770 -10.948  1.00 84.81           C  
ATOM   1549  O   LEU B 202      12.772 -37.822 -12.117  1.00 84.81           O  
ATOM   1550  CB  LEU B 202      12.989 -35.589  -9.884  1.00 84.81           C  
ATOM   1551  CG  LEU B 202      13.760 -34.822 -10.960  1.00 84.81           C  
ATOM   1552  CD1 LEU B 202      13.050 -33.514 -11.290  1.00 84.81           C  
ATOM   1553  CD2 LEU B 202      15.192 -34.559 -10.505  1.00 84.81           C  
ATOM   1554  N   TYR B 203      12.387 -38.817 -10.142  1.00 85.17           N  
ATOM   1555  CA  TYR B 203      12.885 -40.114 -10.583  1.00 85.17           C  
ATOM   1556  C   TYR B 203      12.023 -40.676 -11.707  1.00 85.17           C  
ATOM   1557  O   TYR B 203      12.529 -41.347 -12.610  1.00 85.17           O  
ATOM   1558  CB  TYR B 203      12.925 -41.101  -9.414  1.00 85.17           C  
ATOM   1559  CG  TYR B 203      11.563 -41.604  -8.995  1.00 85.17           C  
ATOM   1560  CD1 TYR B 203      10.858 -40.985  -7.965  1.00 85.17           C  
ATOM   1561  CD2 TYR B 203      10.981 -42.695  -9.630  1.00 85.17           C  
ATOM   1562  CE1 TYR B 203       9.604 -41.446  -7.576  1.00 85.17           C  
ATOM   1563  CE2 TYR B 203       9.728 -43.164  -9.248  1.00 85.17           C  
ATOM   1564  CZ  TYR B 203       9.048 -42.534  -8.223  1.00 85.17           C  
ATOM   1565  OH  TYR B 203       7.808 -42.993  -7.841  1.00 85.17           O  
ATOM   1566  N   LEU B 204      10.808 -40.345 -11.707  1.00 86.30           N  
ATOM   1567  CA  LEU B 204       9.923 -40.801 -12.774  1.00 86.30           C  
ATOM   1568  C   LEU B 204      10.313 -40.174 -14.108  1.00 86.30           C  
ATOM   1569  O   LEU B 204      10.353 -40.860 -15.133  1.00 86.30           O  
ATOM   1570  CB  LEU B 204       8.467 -40.464 -12.443  1.00 86.30           C  
ATOM   1571  CG  LEU B 204       7.840 -41.233 -11.279  1.00 86.30           C  
ATOM   1572  CD1 LEU B 204       6.479 -40.644 -10.926  1.00 86.30           C  
ATOM   1573  CD2 LEU B 204       7.715 -42.714 -11.622  1.00 86.30           C  
ATOM   1574  N   ILE B 205      10.647 -38.900 -14.059  1.00 85.19           N  
ATOM   1575  CA  ILE B 205      11.096 -38.196 -15.256  1.00 85.19           C  
ATOM   1576  C   ILE B 205      12.462 -38.725 -15.684  1.00 85.19           C  
ATOM   1577  O   ILE B 205      12.719 -38.904 -16.876  1.00 85.19           O  
ATOM   1578  CB  ILE B 205      11.160 -36.670 -15.023  1.00 85.19           C  
ATOM   1579  CG1 ILE B 205       9.769 -36.122 -14.683  1.00 85.19           C  
ATOM   1580  CG2 ILE B 205      11.743 -35.961 -16.249  1.00 85.19           C  
ATOM   1581  CD1 ILE B 205       9.764 -34.655 -14.275  1.00 85.19           C  
ATOM   1582  N   GLY B 206      13.270 -38.999 -14.684  1.00 86.09           N  
ATOM   1583  CA  GLY B 206      14.564 -39.598 -14.971  1.00 86.09           C  
ATOM   1584  C   GLY B 206      14.458 -40.969 -15.612  1.00 86.09           C  
ATOM   1585  O   GLY B 206      15.160 -41.261 -16.583  1.00 86.09           O  
ATOM   1586  N   ILE B 207      13.529 -41.770 -15.143  1.00 89.08           N  
ATOM   1587  CA  ILE B 207      13.315 -43.101 -15.700  1.00 89.08           C  
ATOM   1588  C   ILE B 207      12.823 -42.985 -17.141  1.00 89.08           C  
ATOM   1589  O   ILE B 207      13.321 -43.679 -18.031  1.00 89.08           O  
ATOM   1590  CB  ILE B 207      12.309 -43.913 -14.853  1.00 89.08           C  
ATOM   1591  CG1 ILE B 207      12.940 -44.316 -13.516  1.00 89.08           C  
ATOM   1592  CG2 ILE B 207      11.825 -45.144 -15.624  1.00 89.08           C  
ATOM   1593  CD1 ILE B 207      11.964 -44.957 -12.538  1.00 89.08           C  
ATOM   1594  N   ALA B 208      11.938 -42.120 -17.369  1.00 87.70           N  
ATOM   1595  CA  ALA B 208      11.423 -41.913 -18.720  1.00 87.70           C  
ATOM   1596  C   ALA B 208      12.525 -41.430 -19.659  1.00 87.70           C  
ATOM   1597  O   ALA B 208      12.624 -41.891 -20.799  1.00 87.70           O  
ATOM   1598  CB  ALA B 208      10.267 -40.917 -18.703  1.00 87.70           C  
ATOM   1599  N   ALA B 209      13.347 -40.533 -19.192  1.00 87.67           N  
ATOM   1600  CA  ALA B 209      14.454 -40.011 -19.990  1.00 87.67           C  
ATOM   1601  C   ALA B 209      15.455 -41.112 -20.324  1.00 87.67           C  
ATOM   1602  O   ALA B 209      15.943 -41.195 -21.455  1.00 87.67           O  
ATOM   1603  CB  ALA B 209      15.148 -38.869 -19.254  1.00 87.67           C  
ATOM   1604  N   ILE B 210      15.744 -41.945 -19.416  1.00 89.26           N  
ATOM   1605  CA  ILE B 210      16.687 -43.041 -19.611  1.00 89.26           C  
ATOM   1606  C   ILE B 210      16.108 -44.052 -20.597  1.00 89.26           C  
ATOM   1607  O   ILE B 210      16.819 -44.553 -21.473  1.00 89.26           O  
ATOM   1608  CB  ILE B 210      17.033 -43.733 -18.274  1.00 89.26           C  
ATOM   1609  CG1 ILE B 210      17.906 -42.819 -17.409  1.00 89.26           C  
ATOM   1610  CG2 ILE B 210      17.725 -45.077 -18.525  1.00 89.26           C  
ATOM   1611  CD1 ILE B 210      18.143 -43.342 -15.998  1.00 89.26           C  
ATOM   1612  N   VAL B 211      14.816 -44.361 -20.513  1.00 89.70           N  
ATOM   1613  CA  VAL B 211      14.157 -45.281 -21.434  1.00 89.70           C  
ATOM   1614  C   VAL B 211      14.261 -44.746 -22.861  1.00 89.70           C  
ATOM   1615  O   VAL B 211      14.643 -45.476 -23.778  1.00 89.70           O  
ATOM   1616  CB  VAL B 211      12.675 -45.500 -21.054  1.00 89.70           C  
ATOM   1617  CG1 VAL B 211      11.922 -46.187 -22.191  1.00 89.70           C  
ATOM   1618  CG2 VAL B 211      12.571 -46.318 -19.768  1.00 89.70           C  
ATOM   1619  N   VAL B 212      14.025 -43.495 -23.014  1.00 86.09           N  
ATOM   1620  CA  VAL B 212      14.114 -42.872 -24.331  1.00 86.09           C  
ATOM   1621  C   VAL B 212      15.557 -42.918 -24.828  1.00 86.09           C  
ATOM   1622  O   VAL B 212      15.806 -43.198 -26.003  1.00 86.09           O  
ATOM   1623  CB  VAL B 212      13.605 -41.413 -24.304  1.00 86.09           C  
ATOM   1624  CG1 VAL B 212      13.937 -40.701 -25.614  1.00 86.09           C  
ATOM   1625  CG2 VAL B 212      12.101 -41.378 -24.039  1.00 86.09           C  
ATOM   1626  N   ALA B 213      16.476 -42.741 -23.927  1.00 88.56           N  
ATOM   1627  CA  ALA B 213      17.891 -42.783 -24.285  1.00 88.56           C  
ATOM   1628  C   ALA B 213      18.306 -44.187 -24.716  1.00 88.56           C  
ATOM   1629  O   ALA B 213      19.028 -44.352 -25.702  1.00 88.56           O  
ATOM   1630  CB  ALA B 213      18.750 -42.314 -23.113  1.00 88.56           C  
ATOM   1631  N   VAL B 214      17.843 -45.184 -24.074  1.00 89.57           N  
ATOM   1632  CA  VAL B 214      18.171 -46.571 -24.383  1.00 89.57           C  
ATOM   1633  C   VAL B 214      17.585 -46.949 -25.743  1.00 89.57           C  
ATOM   1634  O   VAL B 214      18.252 -47.593 -26.556  1.00 89.57           O  
ATOM   1635  CB  VAL B 214      17.653 -47.534 -23.293  1.00 89.57           C  
ATOM   1636  CG1 VAL B 214      17.756 -48.985 -23.760  1.00 89.57           C  
ATOM   1637  CG2 VAL B 214      18.429 -47.333 -21.992  1.00 89.57           C  
ATOM   1638  N   ILE B 215      16.378 -46.549 -26.026  1.00 84.01           N  
ATOM   1639  CA  ILE B 215      15.740 -46.819 -27.309  1.00 84.01           C  
ATOM   1640  C   ILE B 215      16.524 -46.141 -28.430  1.00 84.01           C  
ATOM   1641  O   ILE B 215      16.721 -46.723 -29.499  1.00 84.01           O  
ATOM   1642  CB  ILE B 215      14.270 -46.343 -27.319  1.00 84.01           C  
ATOM   1643  CG1 ILE B 215      13.428 -47.183 -26.353  1.00 84.01           C  
ATOM   1644  CG2 ILE B 215      13.694 -46.398 -28.738  1.00 84.01           C  
ATOM   1645  CD1 ILE B 215      12.038 -46.620 -26.092  1.00 84.01           C  
ATOM   1646  N   MET B 216      17.036 -44.987 -28.141  1.00 85.00           N  
ATOM   1647  CA  MET B 216      17.814 -44.252 -29.135  1.00 85.00           C  
ATOM   1648  C   MET B 216      19.137 -44.955 -29.421  1.00 85.00           C  
ATOM   1649  O   MET B 216      19.559 -45.048 -30.574  1.00 85.00           O  
ATOM   1650  CB  MET B 216      18.072 -42.820 -28.664  1.00 85.00           C  
ATOM   1651  CG  MET B 216      16.920 -41.867 -28.936  1.00 85.00           C  
ATOM   1652  SD  MET B 216      17.309 -40.138 -28.459  1.00 85.00           S  
ATOM   1653  CE  MET B 216      15.655 -39.400 -28.552  1.00 85.00           C  
ATOM   1654  N   ILE B 217      19.775 -45.435 -28.445  1.00 86.52           N  
ATOM   1655  CA  ILE B 217      21.037 -46.151 -28.599  1.00 86.52           C  
ATOM   1656  C   ILE B 217      20.804 -47.445 -29.375  1.00 86.52           C  
ATOM   1657  O   ILE B 217      21.578 -47.785 -30.273  1.00 86.52           O  
ATOM   1658  CB  ILE B 217      21.684 -46.455 -27.230  1.00 86.52           C  
ATOM   1659  CG1 ILE B 217      22.140 -45.157 -26.553  1.00 86.52           C  
ATOM   1660  CG2 ILE B 217      22.856 -47.428 -27.391  1.00 86.52           C  
ATOM   1661  CD1 ILE B 217      22.602 -45.337 -25.114  1.00 86.52           C  
ATOM   1662  N   PHE B 218      19.804 -48.126 -29.039  1.00 84.88           N  
ATOM   1663  CA  PHE B 218      19.460 -49.355 -29.744  1.00 84.88           C  
ATOM   1664  C   PHE B 218      19.231 -49.082 -31.226  1.00 84.88           C  
ATOM   1665  O   PHE B 218      19.709 -49.831 -32.081  1.00 84.88           O  
ATOM   1666  CB  PHE B 218      18.213 -49.999 -29.129  1.00 84.88           C  
ATOM   1667  CG  PHE B 218      18.336 -51.484 -28.925  1.00 84.88           C  
ATOM   1668  CD1 PHE B 218      17.951 -52.372 -29.923  1.00 84.88           C  
ATOM   1669  CD2 PHE B 218      18.836 -51.995 -27.734  1.00 84.88           C  
ATOM   1670  CE1 PHE B 218      18.062 -53.747 -29.737  1.00 84.88           C  
ATOM   1671  CE2 PHE B 218      18.950 -53.369 -27.541  1.00 84.88           C  
ATOM   1672  CZ  PHE B 218      18.563 -54.244 -28.543  1.00 84.88           C  
ATOM   1673  N   GLU B 219      18.513 -48.023 -31.506  1.00 81.80           N  
ATOM   1674  CA  GLU B 219      18.261 -47.651 -32.895  1.00 81.80           C  
ATOM   1675  C   GLU B 219      19.556 -47.273 -33.608  1.00 81.80           C  
ATOM   1676  O   GLU B 219      19.728 -47.571 -34.792  1.00 81.80           O  
ATOM   1677  CB  GLU B 219      17.263 -46.493 -32.969  1.00 81.80           C  
ATOM   1678  CG  GLU B 219      15.821 -46.908 -32.715  1.00 81.80           C  
ATOM   1679  CD  GLU B 219      14.834 -45.759 -32.853  1.00 81.80           C  
ATOM   1680  OE1 GLU B 219      13.614 -46.018 -32.966  1.00 81.80           O  
ATOM   1681  OE2 GLU B 219      15.283 -44.592 -32.848  1.00 81.80           O  
ATOM   1682  N   MET B 220      20.441 -46.615 -32.900  1.00 82.97           N  
ATOM   1683  CA  MET B 220      21.736 -46.251 -33.466  1.00 82.97           C  
ATOM   1684  C   MET B 220      22.550 -47.494 -33.808  1.00 82.97           C  
ATOM   1685  O   MET B 220      23.140 -47.578 -34.887  1.00 82.97           O  
ATOM   1686  CB  MET B 220      22.518 -45.364 -32.497  1.00 82.97           C  
ATOM   1687  CG  MET B 220      22.044 -43.919 -32.467  1.00 82.97           C  
ATOM   1688  SD  MET B 220      23.113 -42.849 -31.428  1.00 82.97           S  
ATOM   1689  CE  MET B 220      22.405 -43.184 -29.792  1.00 82.97           C  
ATOM   1690  N   ILE B 221      22.490 -48.487 -32.987  1.00 82.60           N  
ATOM   1691  CA  ILE B 221      23.236 -49.724 -33.191  1.00 82.60           C  
ATOM   1692  C   ILE B 221      22.649 -50.492 -34.373  1.00 82.60           C  
ATOM   1693  O   ILE B 221      23.382 -50.928 -35.263  1.00 82.60           O  
ATOM   1694  CB  ILE B 221      23.226 -50.604 -31.921  1.00 82.60           C  
ATOM   1695  CG1 ILE B 221      24.011 -49.925 -30.794  1.00 82.60           C  
ATOM   1696  CG2 ILE B 221      23.794 -51.995 -32.223  1.00 82.60           C  
ATOM   1697  CD1 ILE B 221      23.895 -50.626 -29.447  1.00 82.60           C  
ATOM   1698  N   LEU B 222      21.380 -50.594 -34.405  1.00 80.79           N  
ATOM   1699  CA  LEU B 222      20.722 -51.330 -35.479  1.00 80.79           C  
ATOM   1700  C   LEU B 222      20.941 -50.643 -36.822  1.00 80.79           C  
ATOM   1701  O   LEU B 222      21.120 -51.310 -37.843  1.00 80.79           O  
ATOM   1702  CB  LEU B 222      19.223 -51.461 -35.198  1.00 80.79           C  
ATOM   1703  CG  LEU B 222      18.827 -52.392 -34.051  1.00 80.79           C  
ATOM   1704  CD1 LEU B 222      17.316 -52.366 -33.844  1.00 80.79           C  
ATOM   1705  CD2 LEU B 222      19.310 -53.813 -34.322  1.00 80.79           C  
ATOM   1706  N   SER B 223      20.897 -49.332 -36.826  1.00 77.43           N  
ATOM   1707  CA  SER B 223      21.130 -48.581 -38.055  1.00 77.43           C  
ATOM   1708  C   SER B 223      22.560 -48.762 -38.550  1.00 77.43           C  
ATOM   1709  O   SER B 223      22.794 -48.894 -39.754  1.00 77.43           O  
ATOM   1710  CB  SER B 223      20.841 -47.095 -37.838  1.00 77.43           C  
ATOM   1711  OG  SER B 223      19.461 -46.881 -37.592  1.00 77.43           O  
ATOM   1712  N   MET B 224      23.481 -48.841 -37.709  1.00 77.77           N  
ATOM   1713  CA  MET B 224      24.879 -49.040 -38.083  1.00 77.77           C  
ATOM   1714  C   MET B 224      25.111 -50.460 -38.588  1.00 77.77           C  
ATOM   1715  O   MET B 224      25.842 -50.666 -39.558  1.00 77.77           O  
ATOM   1716  CB  MET B 224      25.800 -48.749 -36.896  1.00 77.77           C  
ATOM   1717  CG  MET B 224      26.780 -47.616 -37.143  1.00 77.77           C  
ATOM   1718  SD  MET B 224      28.292 -47.756 -36.115  1.00 77.77           S  
ATOM   1719  CE  MET B 224      29.297 -46.429 -36.837  1.00 77.77           C  
ATOM   1720  N   VAL B 225      24.505 -51.449 -38.005  1.00 78.32           N  
ATOM   1721  CA  VAL B 225      24.642 -52.839 -38.429  1.00 78.32           C  
ATOM   1722  C   VAL B 225      24.033 -53.017 -39.818  1.00 78.32           C  
ATOM   1723  O   VAL B 225      24.599 -53.710 -40.666  1.00 78.32           O  
ATOM   1724  CB  VAL B 225      23.976 -53.807 -37.426  1.00 78.32           C  
ATOM   1725  CG1 VAL B 225      23.917 -55.222 -37.999  1.00 78.32           C  
ATOM   1726  CG2 VAL B 225      24.727 -53.796 -36.096  1.00 78.32           C  
ATOM   1727  N   LEU B 226      22.969 -52.390 -40.008  1.00 75.06           N  
ATOM   1728  CA  LEU B 226      22.315 -52.466 -41.310  1.00 75.06           C  
ATOM   1729  C   LEU B 226      23.141 -51.755 -42.376  1.00 75.06           C  
ATOM   1730  O   LEU B 226      23.264 -52.244 -43.502  1.00 75.06           O  
ATOM   1731  CB  LEU B 226      20.912 -51.856 -41.243  1.00 75.06           C  
ATOM   1732  CG  LEU B 226      20.023 -52.064 -42.470  1.00 75.06           C  
ATOM   1733  CD1 LEU B 226      19.571 -53.518 -42.557  1.00 75.06           C  
ATOM   1734  CD2 LEU B 226      18.821 -51.127 -42.425  1.00 75.06           C  
ATOM   1735  N   CYS B 227      23.667 -50.640 -42.006  1.00 72.96           N  
ATOM   1736  CA  CYS B 227      24.512 -49.896 -42.932  1.00 72.96           C  
ATOM   1737  C   CYS B 227      25.741 -50.710 -43.322  1.00 72.96           C  
ATOM   1738  O   CYS B 227      26.088 -50.790 -44.501  1.00 72.96           O  
ATOM   1739  CB  CYS B 227      24.945 -48.567 -42.314  1.00 72.96           C  
ATOM   1740  SG  CYS B 227      25.617 -47.392 -43.510  1.00 72.96           S  
ATOM   1741  N   CYS B 228      26.368 -51.366 -42.439  1.00 72.88           N  
ATOM   1742  CA  CYS B 228      27.551 -52.184 -42.690  1.00 72.88           C  
ATOM   1743  C   CYS B 228      27.187 -53.445 -43.465  1.00 72.88           C  
ATOM   1744  O   CYS B 228      27.950 -53.893 -44.322  1.00 72.88           O  
ATOM   1745  CB  CYS B 228      28.230 -52.561 -41.374  1.00 72.88           C  
ATOM   1746  SG  CYS B 228      29.034 -51.172 -40.545  1.00 72.88           S  
ATOM   1747  N   GLY B 229      26.055 -53.982 -43.156  1.00 72.21           N  
ATOM   1748  CA  GLY B 229      25.598 -55.149 -43.893  1.00 72.21           C  
ATOM   1749  C   GLY B 229      25.337 -54.866 -45.360  1.00 72.21           C  
ATOM   1750  O   GLY B 229      25.662 -55.684 -46.223  1.00 72.21           O  
ATOM   1751  N   ILE B 230      24.776 -53.760 -45.667  1.00 70.69           N  
ATOM   1752  CA  ILE B 230      24.509 -53.365 -47.045  1.00 70.69           C  
ATOM   1753  C   ILE B 230      25.826 -53.073 -47.762  1.00 70.69           C  
ATOM   1754  O   ILE B 230      25.999 -53.440 -48.927  1.00 70.69           O  
ATOM   1755  CB  ILE B 230      23.579 -52.132 -47.110  1.00 70.69           C  
ATOM   1756  CG1 ILE B 230      22.201 -52.472 -46.529  1.00 70.69           C  
ATOM   1757  CG2 ILE B 230      23.457 -51.623 -48.549  1.00 70.69           C  
ATOM   1758  CD1 ILE B 230      21.310 -51.259 -46.301  1.00 70.69           C  
ATOM   1759  N   ARG B 231      26.736 -52.443 -47.115  1.00 68.64           N  
ATOM   1760  CA  ARG B 231      28.033 -52.128 -47.705  1.00 68.64           C  
ATOM   1761  C   ARG B 231      28.804 -53.401 -48.043  1.00 68.64           C  
ATOM   1762  O   ARG B 231      29.425 -53.493 -49.105  1.00 68.64           O  
ATOM   1763  CB  ARG B 231      28.856 -51.254 -46.758  1.00 68.64           C  
ATOM   1764  CG  ARG B 231      30.124 -50.693 -47.383  1.00 68.64           C  
ATOM   1765  CD  ARG B 231      30.872 -49.782 -46.420  1.00 68.64           C  
ATOM   1766  NE  ARG B 231      32.121 -50.387 -45.966  1.00 68.64           N  
ATOM   1767  CZ  ARG B 231      32.957 -49.836 -45.090  1.00 68.64           C  
ATOM   1768  NH1 ARG B 231      32.690 -48.651 -44.553  1.00 68.64           N  
ATOM   1769  NH2 ARG B 231      34.066 -50.474 -44.748  1.00 68.64           N  
ATOM   1770  N   ASN B 232      28.748 -54.339 -47.118  1.00 65.93           N  
ATOM   1771  CA  ASN B 232      29.474 -55.587 -47.331  1.00 65.93           C  
ATOM   1772  C   ASN B 232      28.827 -56.432 -48.425  1.00 65.93           C  
ATOM   1773  O   ASN B 232      29.513 -57.184 -49.121  1.00 65.93           O  
ATOM   1774  CB  ASN B 232      29.565 -56.384 -46.028  1.00 65.93           C  
ATOM   1775  CG  ASN B 232      30.878 -57.128 -45.889  1.00 65.93           C  
ATOM   1776  ND2 ASN B 232      30.990 -57.946 -44.849  1.00 65.93           N  
ATOM   1777  OD1 ASN B 232      31.786 -56.969 -46.710  1.00 65.93           O  
ATOM   1778  N   SER B 233      27.530 -56.291 -48.497  1.00 62.77           N  
ATOM   1779  CA  SER B 233      26.856 -57.054 -49.544  1.00 62.77           C  
ATOM   1780  C   SER B 233      27.089 -56.434 -50.917  1.00 62.77           C  
ATOM   1781  O   SER B 233      26.952 -57.108 -51.940  1.00 62.77           O  
ATOM   1782  CB  SER B 233      25.356 -57.141 -49.262  1.00 62.77           C  
ATOM   1783  OG  SER B 233      24.751 -55.864 -49.356  1.00 62.77           O  
ATOM   1784  N   SER B 234      27.242 -55.127 -50.965  1.00 56.84           N  
ATOM   1785  CA  SER B 234      27.493 -54.489 -52.254  1.00 56.84           C  
ATOM   1786  C   SER B 234      28.906 -54.781 -52.747  1.00 56.84           C  
ATOM   1787  O   SER B 234      29.221 -54.550 -53.917  1.00 56.84           O  
ATOM   1788  CB  SER B 234      27.281 -52.978 -52.155  1.00 56.84           C  
ATOM   1789  OG  SER B 234      28.232 -52.392 -51.281  1.00 56.84           O  
ATOM   1790  N   VAL B 235      29.822 -54.973 -51.932  1.00 51.55           N  
ATOM   1791  CA  VAL B 235      31.184 -55.250 -52.378  1.00 51.55           C  
ATOM   1792  C   VAL B 235      31.276 -56.682 -52.898  1.00 51.55           C  
ATOM   1793  O   VAL B 235      32.078 -56.975 -53.788  1.00 51.55           O  
ATOM   1794  CB  VAL B 235      32.209 -55.029 -51.242  1.00 51.55           C  
ATOM   1795  CG1 VAL B 235      33.619 -55.382 -51.712  1.00 51.55           C  
ATOM   1796  CG2 VAL B 235      32.153 -53.585 -50.747  1.00 51.55           C  
ATOM   1797  N   TYR B 236      30.481 -57.622 -52.371  1.00 38.96           N  
ATOM   1798  CA  TYR B 236      30.577 -58.920 -53.033  1.00 38.96           C  
ATOM   1799  C   TYR B 236      29.589 -59.016 -54.189  1.00 38.96           C  
ATOM   1800  O   TYR B 236      28.497 -58.445 -54.131  1.00 38.96           O  
ATOM   1801  CB  TYR B 236      30.322 -60.053 -52.034  1.00 38.96           C  
ATOM   1802  CG  TYR B 236      31.462 -60.279 -51.070  1.00 38.96           C  
ATOM   1803  CD1 TYR B 236      32.586 -61.009 -51.449  1.00 38.96           C  
ATOM   1804  CD2 TYR B 236      31.416 -59.764 -49.779  1.00 38.96           C  
ATOM   1805  CE1 TYR B 236      33.637 -61.222 -50.563  1.00 38.96           C  
ATOM   1806  CE2 TYR B 236      32.462 -59.970 -48.885  1.00 38.96           C  
ATOM   1807  CZ  TYR B 236      33.566 -60.699 -49.286  1.00 38.96           C  
ATOM   1808  OH  TYR B 236      34.605 -60.906 -48.405  1.00 38.96           O  
TER   
ATOM   1809  N   CYS C   1      -1.401 -10.299   1.940  1.00 91.58           N  
ATOM   1810  CA  CYS C   1      -0.866  -9.341   2.902  1.00 91.58           C  
ATOM   1811  C   CYS C   1      -1.752  -9.262   4.140  1.00 91.58           C  
ATOM   1812  O   CYS C   1      -1.328  -8.754   5.180  1.00 91.58           O  
ATOM   1813  CB  CYS C   1      -0.738  -7.957   2.265  1.00 91.58           C  
ATOM   1814  SG  CYS C   1       0.882  -7.642   1.532  1.00 91.58           S  
ATOM   1815  N   VAL C   2      -2.936  -9.749   4.086  1.00 94.54           N  
ATOM   1816  CA  VAL C   2      -3.924  -9.565   5.144  1.00 94.54           C  
ATOM   1817  C   VAL C   2      -3.517 -10.367   6.378  1.00 94.54           C  
ATOM   1818  O   VAL C   2      -3.907 -10.035   7.499  1.00 94.54           O  
ATOM   1819  CB  VAL C   2      -5.338  -9.982   4.681  1.00 94.54           C  
ATOM   1820  CG1 VAL C   2      -5.898  -8.974   3.680  1.00 94.54           C  
ATOM   1821  CG2 VAL C   2      -5.307 -11.384   4.072  1.00 94.54           C  
ATOM   1822  N   ILE C   3      -2.738 -11.366   6.176  1.00 94.30           N  
ATOM   1823  CA  ILE C   3      -2.281 -12.220   7.267  1.00 94.30           C  
ATOM   1824  C   ILE C   3      -1.339 -11.436   8.177  1.00 94.30           C  
ATOM   1825  O   ILE C   3      -1.044 -11.865   9.294  1.00 94.30           O  
ATOM   1826  CB  ILE C   3      -1.578 -13.489   6.735  1.00 94.30           C  
ATOM   1827  CG1 ILE C   3      -1.608 -14.600   7.791  1.00 94.30           C  
ATOM   1828  CG2 ILE C   3      -0.141 -13.174   6.311  1.00 94.30           C  
ATOM   1829  CD1 ILE C   3      -1.837 -15.992   7.221  1.00 94.30           C  
ATOM   1830  N   CYS C   4      -0.816 -10.357   7.722  1.00 95.18           N  
ATOM   1831  CA  CYS C   4       0.068  -9.500   8.503  1.00 95.18           C  
ATOM   1832  C   CYS C   4      -0.712  -8.735   9.565  1.00 95.18           C  
ATOM   1833  O   CYS C   4      -0.120  -8.112  10.448  1.00 95.18           O  
ATOM   1834  CB  CYS C   4       0.805  -8.518   7.593  1.00 95.18           C  
ATOM   1835  SG  CYS C   4       1.881  -9.316   6.380  1.00 95.18           S  
ATOM   1836  N   ASP C   5      -1.944  -8.643   9.480  1.00 95.25           N  
ATOM   1837  CA  ASP C   5      -2.818  -8.050  10.488  1.00 95.25           C  
ATOM   1838  C   ASP C   5      -3.089  -9.032  11.626  1.00 95.25           C  
ATOM   1839  O   ASP C   5      -3.664 -10.100  11.408  1.00 95.25           O  
ATOM   1840  CB  ASP C   5      -4.137  -7.601   9.856  1.00 95.25           C  
ATOM   1841  CG  ASP C   5      -4.976  -6.741  10.786  1.00 95.25           C  
ATOM   1842  OD1 ASP C   5      -4.903  -6.925  12.020  1.00 95.25           O  
ATOM   1843  OD2 ASP C   5      -5.720  -5.874  10.279  1.00 95.25           O  
ATOM   1844  N   PRO C   6      -2.757  -8.700  12.826  1.00 94.99           N  
ATOM   1845  CA  PRO C   6      -2.981  -9.584  13.972  1.00 94.99           C  
ATOM   1846  C   PRO C   6      -4.449  -9.971  14.139  1.00 94.99           C  
ATOM   1847  O   PRO C   6      -4.750 -11.073  14.606  1.00 94.99           O  
ATOM   1848  CB  PRO C   6      -2.498  -8.749  15.162  1.00 94.99           C  
ATOM   1849  CG  PRO C   6      -1.545  -7.760  14.572  1.00 94.99           C  
ATOM   1850  CD  PRO C   6      -1.988  -7.448  13.172  1.00 94.99           C  
ATOM   1851  N   SER C   7      -5.329  -9.112  13.823  1.00 95.93           N  
ATOM   1852  CA  SER C   7      -6.755  -9.397  13.938  1.00 95.93           C  
ATOM   1853  C   SER C   7      -7.159 -10.565  13.043  1.00 95.93           C  
ATOM   1854  O   SER C   7      -8.024 -11.365  13.409  1.00 95.93           O  
ATOM   1855  CB  SER C   7      -7.581  -8.161  13.580  1.00 95.93           C  
ATOM   1856  OG  SER C   7      -7.258  -7.077  14.434  1.00 95.93           O  
ATOM   1857  N   VAL C   8      -6.589 -10.663  11.911  1.00 96.64           N  
ATOM   1858  CA  VAL C   8      -6.866 -11.752  10.981  1.00 96.64           C  
ATOM   1859  C   VAL C   8      -6.329 -13.065  11.548  1.00 96.64           C  
ATOM   1860  O   VAL C   8      -7.011 -14.092  11.507  1.00 96.64           O  
ATOM   1861  CB  VAL C   8      -6.252 -11.482   9.589  1.00 96.64           C  
ATOM   1862  CG1 VAL C   8      -6.372 -12.715   8.697  1.00 96.64           C  
ATOM   1863  CG2 VAL C   8      -6.926 -10.277   8.935  1.00 96.64           C  
ATOM   1864  N   VAL C   9      -5.169 -13.030  12.119  1.00 95.74           N  
ATOM   1865  CA  VAL C   9      -4.557 -14.207  12.726  1.00 95.74           C  
ATOM   1866  C   VAL C   9      -5.417 -14.694  13.891  1.00 95.74           C  
ATOM   1867  O   VAL C   9      -5.661 -15.895  14.031  1.00 95.74           O  
ATOM   1868  CB  VAL C   9      -3.120 -13.914  13.211  1.00 95.74           C  
ATOM   1869  CG1 VAL C   9      -2.524 -15.139  13.905  1.00 95.74           C  
ATOM   1870  CG2 VAL C   9      -2.240 -13.479  12.041  1.00 95.74           C  
ATOM   1871  N   LEU C  10      -5.866 -13.763  14.642  1.00 95.31           N  
ATOM   1872  CA  LEU C  10      -6.727 -14.088  15.774  1.00 95.31           C  
ATOM   1873  C   LEU C  10      -8.045 -14.692  15.300  1.00 95.31           C  
ATOM   1874  O   LEU C  10      -8.551 -15.639  15.906  1.00 95.31           O  
ATOM   1875  CB  LEU C  10      -6.997 -12.840  16.618  1.00 95.31           C  
ATOM   1876  CG  LEU C  10      -5.848 -12.360  17.507  1.00 95.31           C  
ATOM   1877  CD1 LEU C  10      -6.187 -11.009  18.127  1.00 95.31           C  
ATOM   1878  CD2 LEU C  10      -5.544 -13.390  18.589  1.00 95.31           C  
ATOM   1879  N   ALA C  11      -8.614 -14.134  14.285  1.00 95.67           N  
ATOM   1880  CA  ALA C  11      -9.867 -14.643  13.734  1.00 95.67           C  
ATOM   1881  C   ALA C  11      -9.698 -16.066  13.210  1.00 95.67           C  
ATOM   1882  O   ALA C  11     -10.599 -16.897  13.348  1.00 95.67           O  
ATOM   1883  CB  ALA C  11     -10.372 -13.726  12.624  1.00 95.67           C  
ATOM   1884  N   LEU C  12      -8.575 -16.369  12.588  1.00 95.70           N  
ATOM   1885  CA  LEU C  12      -8.294 -17.708  12.081  1.00 95.70           C  
ATOM   1886  C   LEU C  12      -8.127 -18.699  13.228  1.00 95.70           C  
ATOM   1887  O   LEU C  12      -8.581 -19.843  13.137  1.00 95.70           O  
ATOM   1888  CB  LEU C  12      -7.035 -17.699  11.211  1.00 95.70           C  
ATOM   1889  CG  LEU C  12      -7.129 -16.935   9.889  1.00 95.70           C  
ATOM   1890  CD1 LEU C  12      -5.811 -17.028   9.129  1.00 95.70           C  
ATOM   1891  CD2 LEU C  12      -8.279 -17.470   9.044  1.00 95.70           C  
ATOM   1892  N   LYS C  13      -7.524 -18.279  14.302  1.00 95.18           N  
ATOM   1893  CA  LYS C  13      -7.393 -19.117  15.490  1.00 95.18           C  
ATOM   1894  C   LYS C  13      -8.756 -19.401  16.115  1.00 95.18           C  
ATOM   1895  O   LYS C  13      -9.029 -20.528  16.535  1.00 95.18           O  
ATOM   1896  CB  LYS C  13      -6.474 -18.453  16.517  1.00 95.18           C  
ATOM   1897  CG  LYS C  13      -4.998 -18.502  16.150  1.00 95.18           C  
ATOM   1898  CD  LYS C  13      -4.126 -17.926  17.258  1.00 95.18           C  
ATOM   1899  CE  LYS C  13      -2.655 -17.912  16.865  1.00 95.18           C  
ATOM   1900  NZ  LYS C  13      -1.804 -17.297  17.926  1.00 95.18           N  
ATOM   1901  N   SER C  14      -9.524 -18.376  16.172  1.00 95.03           N  
ATOM   1902  CA  SER C  14     -10.877 -18.529  16.697  1.00 95.03           C  
ATOM   1903  C   SER C  14     -11.708 -19.461  15.822  1.00 95.03           C  
ATOM   1904  O   SER C  14     -12.509 -20.248  16.330  1.00 95.03           O  
ATOM   1905  CB  SER C  14     -11.567 -17.168  16.806  1.00 95.03           C  
ATOM   1906  OG  SER C  14     -12.906 -17.316  17.247  1.00 95.03           O  
ATOM   1907  N   LEU C  15     -11.567 -19.344  14.552  1.00 95.79           N  
ATOM   1908  CA  LEU C  15     -12.234 -20.246  13.619  1.00 95.79           C  
ATOM   1909  C   LEU C  15     -11.866 -21.697  13.909  1.00 95.79           C  
ATOM   1910  O   LEU C  15     -12.738 -22.569  13.941  1.00 95.79           O  
ATOM   1911  CB  LEU C  15     -11.865 -19.893  12.176  1.00 95.79           C  
ATOM   1912  CG  LEU C  15     -12.551 -20.711  11.080  1.00 95.79           C  
ATOM   1913  CD1 LEU C  15     -14.040 -20.385  11.029  1.00 95.79           C  
ATOM   1914  CD2 LEU C  15     -11.895 -20.453   9.729  1.00 95.79           C  
ATOM   1915  N   GLU C  16     -10.655 -21.959  14.195  1.00 95.43           N  
ATOM   1916  CA  GLU C  16     -10.143 -23.302  14.453  1.00 95.43           C  
ATOM   1917  C   GLU C  16     -10.600 -23.814  15.816  1.00 95.43           C  
ATOM   1918  O   GLU C  16     -11.131 -24.921  15.923  1.00 95.43           O  
ATOM   1919  CB  GLU C  16      -8.615 -23.319  14.370  1.00 95.43           C  
ATOM   1920  CG  GLU C  16      -8.002 -24.689  14.618  1.00 95.43           C  
ATOM   1921  CD  GLU C  16      -6.481 -24.683  14.577  1.00 95.43           C  
ATOM   1922  OE1 GLU C  16      -5.869 -25.775  14.584  1.00 95.43           O  
ATOM   1923  OE2 GLU C  16      -5.898 -23.576  14.540  1.00 95.43           O  
ATOM   1924  N   LYS C  17     -10.502 -23.040  16.863  1.00 94.48           N  
ATOM   1925  CA  LYS C  17     -10.720 -23.466  18.243  1.00 94.48           C  
ATOM   1926  C   LYS C  17     -12.200 -23.404  18.610  1.00 94.48           C  
ATOM   1927  O   LYS C  17     -12.711 -24.289  19.301  1.00 94.48           O  
ATOM   1928  CB  LYS C  17      -9.905 -22.603  19.206  1.00 94.48           C  
ATOM   1929  CG  LYS C  17      -8.402 -22.822  19.115  1.00 94.48           C  
ATOM   1930  CD  LYS C  17      -7.676 -22.221  20.311  1.00 94.48           C  
ATOM   1931  CE  LYS C  17      -6.177 -22.483  20.245  1.00 94.48           C  
ATOM   1932  NZ  LYS C  17      -5.471 -21.970  21.458  1.00 94.48           N  
ATOM   1933  N   ASP C  18     -12.852 -22.445  18.075  1.00 94.68           N  
ATOM   1934  CA  ASP C  18     -14.203 -22.178  18.559  1.00 94.68           C  
ATOM   1935  C   ASP C  18     -15.251 -22.640  17.548  1.00 94.68           C  
ATOM   1936  O   ASP C  18     -16.270 -23.223  17.924  1.00 94.68           O  
ATOM   1937  CB  ASP C  18     -14.382 -20.688  18.857  1.00 94.68           C  
ATOM   1938  CG  ASP C  18     -13.401 -20.170  19.896  1.00 94.68           C  
ATOM   1939  OD1 ASP C  18     -13.006 -20.939  20.798  1.00 94.68           O  
ATOM   1940  OD2 ASP C  18     -13.023 -18.982  19.811  1.00 94.68           O  
ATOM   1941  N   TYR C  19     -15.056 -22.455  16.319  1.00 94.62           N  
ATOM   1942  CA  TYR C  19     -16.101 -22.682  15.327  1.00 94.62           C  
ATOM   1943  C   TYR C  19     -16.002 -24.086  14.742  1.00 94.62           C  
ATOM   1944  O   TYR C  19     -17.008 -24.789  14.624  1.00 94.62           O  
ATOM   1945  CB  TYR C  19     -16.013 -21.642  14.206  1.00 94.62           C  
ATOM   1946  CG  TYR C  19     -17.265 -21.543  13.369  1.00 94.62           C  
ATOM   1947  CD1 TYR C  19     -17.335 -22.142  12.113  1.00 94.62           C  
ATOM   1948  CD2 TYR C  19     -18.380 -20.853  13.833  1.00 94.62           C  
ATOM   1949  CE1 TYR C  19     -18.487 -22.052  11.337  1.00 94.62           C  
ATOM   1950  CE2 TYR C  19     -19.536 -20.757  13.066  1.00 94.62           C  
ATOM   1951  CZ  TYR C  19     -19.580 -21.359  11.822  1.00 94.62           C  
ATOM   1952  OH  TYR C  19     -20.722 -21.267  11.058  1.00 94.62           O  
ATOM   1953  N   LEU C  20     -14.896 -24.567  14.426  1.00 93.72           N  
ATOM   1954  CA  LEU C  20     -14.693 -25.822  13.711  1.00 93.72           C  
ATOM   1955  C   LEU C  20     -15.218 -27.002  14.522  1.00 93.72           C  
ATOM   1956  O   LEU C  20     -15.890 -27.883  13.980  1.00 93.72           O  
ATOM   1957  CB  LEU C  20     -13.209 -26.025  13.396  1.00 93.72           C  
ATOM   1958  CG  LEU C  20     -12.639 -25.189  12.249  1.00 93.72           C  
ATOM   1959  CD1 LEU C  20     -11.244 -25.680  11.877  1.00 93.72           C  
ATOM   1960  CD2 LEU C  20     -13.567 -25.235  11.040  1.00 93.72           C  
ATOM   1961  N   PRO C  21     -14.931 -27.205  15.832  1.00 92.90           N  
ATOM   1962  CA  PRO C  21     -15.375 -28.370  16.600  1.00 92.90           C  
ATOM   1963  C   PRO C  21     -16.884 -28.591  16.520  1.00 92.90           C  
ATOM   1964  O   PRO C  21     -17.342 -29.734  16.463  1.00 92.90           O  
ATOM   1965  CB  PRO C  21     -14.949 -28.033  18.031  1.00 92.90           C  
ATOM   1966  CG  PRO C  21     -13.746 -27.159  17.876  1.00 92.90           C  
ATOM   1967  CD  PRO C  21     -13.945 -26.283  16.672  1.00 92.90           C  
ATOM   1968  N   GLY C  22     -17.668 -27.616  16.291  1.00 92.95           N  
ATOM   1969  CA  GLY C  22     -19.115 -27.751  16.248  1.00 92.95           C  
ATOM   1970  C   GLY C  22     -19.677 -27.706  14.839  1.00 92.95           C  
ATOM   1971  O   GLY C  22     -20.877 -27.900  14.638  1.00 92.95           O  
ATOM   1972  N   HIS C  23     -18.855 -27.531  13.843  1.00 93.63           N  
ATOM   1973  CA  HIS C  23     -19.419 -27.235  12.531  1.00 93.63           C  
ATOM   1974  C   HIS C  23     -18.757 -28.077  11.445  1.00 93.63           C  
ATOM   1975  O   HIS C  23     -19.145 -28.006  10.277  1.00 93.63           O  
ATOM   1976  CB  HIS C  23     -19.269 -25.748  12.207  1.00 93.63           C  
ATOM   1977  CG  HIS C  23     -20.050 -24.854  13.116  1.00 93.63           C  
ATOM   1978  CD2 HIS C  23     -21.224 -24.204  12.932  1.00 93.63           C  
ATOM   1979  ND1 HIS C  23     -19.632 -24.540  14.391  1.00 93.63           N  
ATOM   1980  CE1 HIS C  23     -20.517 -23.735  14.953  1.00 93.63           C  
ATOM   1981  NE2 HIS C  23     -21.493 -23.516  14.089  1.00 93.63           N  
ATOM   1982  N   LEU C  24     -17.722 -28.841  11.782  1.00 90.26           N  
ATOM   1983  CA  LEU C  24     -17.011 -29.718  10.859  1.00 90.26           C  
ATOM   1984  C   LEU C  24     -16.475 -30.949  11.582  1.00 90.26           C  
ATOM   1985  O   LEU C  24     -16.202 -30.898  12.784  1.00 90.26           O  
ATOM   1986  CB  LEU C  24     -15.863 -28.969  10.181  1.00 90.26           C  
ATOM   1987  CG  LEU C  24     -15.266 -29.624   8.934  1.00 90.26           C  
ATOM   1988  CD1 LEU C  24     -16.279 -29.610   7.794  1.00 90.26           C  
ATOM   1989  CD2 LEU C  24     -13.980 -28.917   8.522  1.00 90.26           C  
ATOM   1990  N   ASP C  25     -16.414 -32.051  10.907  1.00 89.93           N  
ATOM   1991  CA  ASP C  25     -15.880 -33.295  11.452  1.00 89.93           C  
ATOM   1992  C   ASP C  25     -14.417 -33.134  11.858  1.00 89.93           C  
ATOM   1993  O   ASP C  25     -13.635 -32.506  11.142  1.00 89.93           O  
ATOM   1994  CB  ASP C  25     -16.021 -34.432  10.436  1.00 89.93           C  
ATOM   1995  CG  ASP C  25     -17.443 -34.955  10.326  1.00 89.93           C  
ATOM   1996  OD1 ASP C  25     -18.206 -34.858  11.310  1.00 89.93           O  
ATOM   1997  OD2 ASP C  25     -17.801 -35.471   9.246  1.00 89.93           O  
ATOM   1998  N   ALA C  26     -14.024 -33.667  12.951  1.00 89.77           N  
ATOM   1999  CA  ALA C  26     -12.699 -33.522  13.549  1.00 89.77           C  
ATOM   2000  C   ALA C  26     -11.614 -34.029  12.606  1.00 89.77           C  
ATOM   2001  O   ALA C  26     -10.493 -33.513  12.604  1.00 89.77           O  
ATOM   2002  CB  ALA C  26     -12.633 -34.265  14.882  1.00 89.77           C  
ATOM   2003  N   LYS C  27     -11.997 -34.938  11.806  1.00 86.89           N  
ATOM   2004  CA  LYS C  27     -11.023 -35.530  10.892  1.00 86.89           C  
ATOM   2005  C   LYS C  27     -10.568 -34.518   9.844  1.00 86.89           C  
ATOM   2006  O   LYS C  27      -9.488 -34.657   9.268  1.00 86.89           O  
ATOM   2007  CB  LYS C  27     -11.611 -36.765  10.208  1.00 86.89           C  
ATOM   2008  CG  LYS C  27     -12.858 -36.483   9.386  1.00 86.89           C  
ATOM   2009  CD  LYS C  27     -13.421 -37.757   8.768  1.00 86.89           C  
ATOM   2010  CE  LYS C  27     -14.656 -37.471   7.924  1.00 86.89           C  
ATOM   2011  NZ  LYS C  27     -15.152 -38.700   7.234  1.00 86.89           N  
ATOM   2012  N   HIS C  28     -11.364 -33.526   9.603  1.00 85.71           N  
ATOM   2013  CA  HIS C  28     -11.094 -32.563   8.541  1.00 85.71           C  
ATOM   2014  C   HIS C  28     -10.528 -31.264   9.105  1.00 85.71           C  
ATOM   2015  O   HIS C  28     -10.187 -30.351   8.350  1.00 85.71           O  
ATOM   2016  CB  HIS C  28     -12.367 -32.277   7.742  1.00 85.71           C  
ATOM   2017  CG  HIS C  28     -12.912 -33.476   7.031  1.00 85.71           C  
ATOM   2018  CD2 HIS C  28     -14.132 -34.058   7.078  1.00 85.71           C  
ATOM   2019  ND1 HIS C  28     -12.162 -34.221   6.148  1.00 85.71           N  
ATOM   2020  CE1 HIS C  28     -12.901 -35.213   5.680  1.00 85.71           C  
ATOM   2021  NE2 HIS C  28     -14.101 -35.137   6.228  1.00 85.71           N  
ATOM   2022  N   HIS C  29     -10.412 -31.142  10.421  1.00 88.72           N  
ATOM   2023  CA  HIS C  29     -10.029 -29.885  11.054  1.00 88.72           C  
ATOM   2024  C   HIS C  29      -8.639 -29.445  10.607  1.00 88.72           C  
ATOM   2025  O   HIS C  29      -8.460 -28.316  10.143  1.00 88.72           O  
ATOM   2026  CB  HIS C  29     -10.074 -30.016  12.577  1.00 88.72           C  
ATOM   2027  CG  HIS C  29     -11.460 -30.078  13.134  1.00 88.72           C  
ATOM   2028  CD2 HIS C  29     -12.655 -30.266  12.525  1.00 88.72           C  
ATOM   2029  ND1 HIS C  29     -11.730 -29.932  14.477  1.00 88.72           N  
ATOM   2030  CE1 HIS C  29     -13.034 -30.031  14.671  1.00 88.72           C  
ATOM   2031  NE2 HIS C  29     -13.618 -30.234  13.504  1.00 88.72           N  
ATOM   2032  N   LYS C  30      -7.689 -30.312  10.733  1.00 88.37           N  
ATOM   2033  CA  LYS C  30      -6.302 -29.993  10.406  1.00 88.37           C  
ATOM   2034  C   LYS C  30      -6.150 -29.663   8.924  1.00 88.37           C  
ATOM   2035  O   LYS C  30      -5.553 -28.644   8.567  1.00 88.37           O  
ATOM   2036  CB  LYS C  30      -5.380 -31.153  10.782  1.00 88.37           C  
ATOM   2037  CG  LYS C  30      -3.898 -30.831  10.659  1.00 88.37           C  
ATOM   2038  CD  LYS C  30      -3.032 -32.006  11.093  1.00 88.37           C  
ATOM   2039  CE  LYS C  30      -1.550 -31.700  10.929  1.00 88.37           C  
ATOM   2040  NZ  LYS C  30      -0.697 -32.854  11.343  1.00 88.37           N  
ATOM   2041  N   ALA C  31      -6.738 -30.455   8.117  1.00 83.27           N  
ATOM   2042  CA  ALA C  31      -6.659 -30.245   6.673  1.00 83.27           C  
ATOM   2043  C   ALA C  31      -7.358 -28.950   6.269  1.00 83.27           C  
ATOM   2044  O   ALA C  31      -6.864 -28.212   5.413  1.00 83.27           O  
ATOM   2045  CB  ALA C  31      -7.268 -31.431   5.929  1.00 83.27           C  
ATOM   2046  N   MET C  32      -8.476 -28.681   6.846  1.00 85.88           N  
ATOM   2047  CA  MET C  32      -9.244 -27.468   6.573  1.00 85.88           C  
ATOM   2048  C   MET C  32      -8.439 -26.224   6.931  1.00 85.88           C  
ATOM   2049  O   MET C  32      -8.326 -25.299   6.123  1.00 85.88           O  
ATOM   2050  CB  MET C  32     -10.562 -27.479   7.349  1.00 85.88           C  
ATOM   2051  CG  MET C  32     -11.425 -26.251   7.110  1.00 85.88           C  
ATOM   2052  SD  MET C  32     -12.135 -26.208   5.418  1.00 85.88           S  
ATOM   2053  CE  MET C  32     -12.950 -24.587   5.454  1.00 85.88           C  
ATOM   2054  N   MET C  33      -7.866 -26.265   8.062  1.00 90.46           N  
ATOM   2055  CA  MET C  33      -7.138 -25.091   8.534  1.00 90.46           C  
ATOM   2056  C   MET C  33      -5.875 -24.866   7.710  1.00 90.46           C  
ATOM   2057  O   MET C  33      -5.486 -23.724   7.462  1.00 90.46           O  
ATOM   2058  CB  MET C  33      -6.779 -25.238  10.013  1.00 90.46           C  
ATOM   2059  CG  MET C  33      -7.963 -25.074  10.952  1.00 90.46           C  
ATOM   2060  SD  MET C  33      -8.929 -23.553  10.605  1.00 90.46           S  
ATOM   2061  CE  MET C  33      -7.640 -22.297  10.835  1.00 90.46           C  
ATOM   2062  N   GLU C  34      -5.231 -25.876   7.356  1.00 86.62           N  
ATOM   2063  CA  GLU C  34      -4.071 -25.757   6.478  1.00 86.62           C  
ATOM   2064  C   GLU C  34      -4.447 -25.095   5.155  1.00 86.62           C  
ATOM   2065  O   GLU C  34      -3.728 -24.220   4.667  1.00 86.62           O  
ATOM   2066  CB  GLU C  34      -3.447 -27.132   6.220  1.00 86.62           C  
ATOM   2067  CG  GLU C  34      -2.619 -27.659   7.382  1.00 86.62           C  
ATOM   2068  CD  GLU C  34      -2.067 -29.054   7.141  1.00 86.62           C  
ATOM   2069  OE1 GLU C  34      -1.359 -29.588   8.025  1.00 86.62           O  
ATOM   2070  OE2 GLU C  34      -2.344 -29.618   6.058  1.00 86.62           O  
ATOM   2071  N   ARG C  35      -5.557 -25.413   4.660  1.00 83.75           N  
ATOM   2072  CA  ARG C  35      -6.022 -24.862   3.391  1.00 83.75           C  
ATOM   2073  C   ARG C  35      -6.460 -23.410   3.553  1.00 83.75           C  
ATOM   2074  O   ARG C  35      -6.212 -22.580   2.675  1.00 83.75           O  
ATOM   2075  CB  ARG C  35      -7.174 -25.698   2.830  1.00 83.75           C  
ATOM   2076  CG  ARG C  35      -6.737 -27.028   2.235  1.00 83.75           C  
ATOM   2077  CD  ARG C  35      -7.907 -27.780   1.617  1.00 83.75           C  
ATOM   2078  NE  ARG C  35      -7.474 -29.022   0.982  1.00 83.75           N  
ATOM   2079  CZ  ARG C  35      -8.293 -29.972   0.539  1.00 83.75           C  
ATOM   2080  NH1 ARG C  35      -9.610 -29.841   0.654  1.00 83.75           N  
ATOM   2081  NH2 ARG C  35      -7.792 -31.062  -0.023  1.00 83.75           N  
ATOM   2082  N   VAL C  36      -7.134 -23.201   4.597  1.00 89.66           N  
ATOM   2083  CA  VAL C  36      -7.575 -21.840   4.885  1.00 89.66           C  
ATOM   2084  C   VAL C  36      -6.363 -20.927   5.047  1.00 89.66           C  
ATOM   2085  O   VAL C  36      -6.315 -19.841   4.464  1.00 89.66           O  
ATOM   2086  CB  VAL C  36      -8.457 -21.787   6.152  1.00 89.66           C  
ATOM   2087  CG1 VAL C  36      -8.661 -20.343   6.606  1.00 89.66           C  
ATOM   2088  CG2 VAL C  36      -9.802 -22.464   5.896  1.00 89.66           C  
ATOM   2089  N   GLU C  37      -5.404 -21.338   5.784  1.00 90.01           N  
ATOM   2090  CA  GLU C  37      -4.188 -20.558   6.000  1.00 90.01           C  
ATOM   2091  C   GLU C  37      -3.436 -20.333   4.690  1.00 90.01           C  
ATOM   2092  O   GLU C  37      -2.933 -19.237   4.439  1.00 90.01           O  
ATOM   2093  CB  GLU C  37      -3.278 -21.253   7.016  1.00 90.01           C  
ATOM   2094  CG  GLU C  37      -3.759 -21.135   8.454  1.00 90.01           C  
ATOM   2095  CD  GLU C  37      -2.821 -21.787   9.457  1.00 90.01           C  
ATOM   2096  OE1 GLU C  37      -3.129 -21.782  10.670  1.00 90.01           O  
ATOM   2097  OE2 GLU C  37      -1.768 -22.307   9.026  1.00 90.01           O  
ATOM   2098  N   ASN C  38      -3.383 -21.327   3.936  1.00 84.83           N  
ATOM   2099  CA  ASN C  38      -2.739 -21.193   2.633  1.00 84.83           C  
ATOM   2100  C   ASN C  38      -3.507 -20.238   1.724  1.00 84.83           C  
ATOM   2101  O   ASN C  38      -2.904 -19.463   0.980  1.00 84.83           O  
ATOM   2102  CB  ASN C  38      -2.595 -22.562   1.964  1.00 84.83           C  
ATOM   2103  CG  ASN C  38      -1.507 -23.409   2.594  1.00 84.83           C  
ATOM   2104  ND2 ASN C  38      -1.529 -24.707   2.314  1.00 84.83           N  
ATOM   2105  OD1 ASN C  38      -0.655 -22.901   3.326  1.00 84.83           O  
ATOM   2106  N   ALA C  39      -4.743 -20.351   1.746  1.00 86.34           N  
ATOM   2107  CA  ALA C  39      -5.583 -19.462   0.945  1.00 86.34           C  
ATOM   2108  C   ALA C  39      -5.393 -18.006   1.362  1.00 86.34           C  
ATOM   2109  O   ALA C  39      -5.331 -17.114   0.512  1.00 86.34           O  
ATOM   2110  CB  ALA C  39      -7.051 -19.861   1.071  1.00 86.34           C  
ATOM   2111  N   VAL C  40      -5.332 -17.783   2.624  1.00 91.16           N  
ATOM   2112  CA  VAL C  40      -5.155 -16.432   3.146  1.00 91.16           C  
ATOM   2113  C   VAL C  40      -3.748 -15.933   2.825  1.00 91.16           C  
ATOM   2114  O   VAL C  40      -3.560 -14.763   2.483  1.00 91.16           O  
ATOM   2115  CB  VAL C  40      -5.408 -16.373   4.669  1.00 91.16           C  
ATOM   2116  CG1 VAL C  40      -5.047 -14.996   5.224  1.00 91.16           C  
ATOM   2117  CG2 VAL C  40      -6.863 -16.715   4.982  1.00 91.16           C  
ATOM   2118  N   LYS C  41      -2.795 -16.794   2.965  1.00 87.08           N  
ATOM   2119  CA  LYS C  41      -1.423 -16.448   2.600  1.00 87.08           C  
ATOM   2120  C   LYS C  41      -1.313 -16.132   1.111  1.00 87.08           C  
ATOM   2121  O   LYS C  41      -0.505 -15.294   0.708  1.00 87.08           O  
ATOM   2122  CB  LYS C  41      -0.468 -17.584   2.966  1.00 87.08           C  
ATOM   2123  CG  LYS C  41      -0.076 -17.615   4.436  1.00 87.08           C  
ATOM   2124  CD  LYS C  41       0.837 -18.794   4.748  1.00 87.08           C  
ATOM   2125  CE  LYS C  41       1.101 -18.917   6.243  1.00 87.08           C  
ATOM   2126  NZ  LYS C  41       1.902 -20.136   6.564  1.00 87.08           N  
ATOM   2127  N   ASP C  42      -2.138 -16.739   0.351  1.00 83.99           N  
ATOM   2128  CA  ASP C  42      -2.141 -16.568  -1.099  1.00 83.99           C  
ATOM   2129  C   ASP C  42      -2.604 -15.167  -1.486  1.00 83.99           C  
ATOM   2130  O   ASP C  42      -2.511 -14.776  -2.652  1.00 83.99           O  
ATOM   2131  CB  ASP C  42      -3.033 -17.619  -1.762  1.00 83.99           C  
ATOM   2132  CG  ASP C  42      -2.764 -17.775  -3.248  1.00 83.99           C  
ATOM   2133  OD1 ASP C  42      -1.583 -17.864  -3.648  1.00 83.99           O  
ATOM   2134  OD2 ASP C  42      -3.742 -17.806  -4.026  1.00 83.99           O  
ATOM   2135  N   PHE C  43      -3.101 -14.416  -0.576  1.00 86.65           N  
ATOM   2136  CA  PHE C  43      -3.490 -13.031  -0.815  1.00 86.65           C  
ATOM   2137  C   PHE C  43      -2.289 -12.198  -1.247  1.00 86.65           C  
ATOM   2138  O   PHE C  43      -2.450 -11.100  -1.783  1.00 86.65           O  
ATOM   2139  CB  PHE C  43      -4.125 -12.426   0.440  1.00 86.65           C  
ATOM   2140  CG  PHE C  43      -5.596 -12.715   0.575  1.00 86.65           C  
ATOM   2141  CD1 PHE C  43      -6.485 -11.714   0.948  1.00 86.65           C  
ATOM   2142  CD2 PHE C  43      -6.090 -13.990   0.330  1.00 86.65           C  
ATOM   2143  CE1 PHE C  43      -7.847 -11.979   1.075  1.00 86.65           C  
ATOM   2144  CE2 PHE C  43      -7.451 -14.262   0.454  1.00 86.65           C  
ATOM   2145  CZ  PHE C  43      -8.326 -13.256   0.828  1.00 86.65           C  
ATOM   2146  N   GLN C  44      -1.157 -12.681  -0.917  1.00 81.87           N  
ATOM   2147  CA  GLN C  44       0.066 -11.977  -1.290  1.00 81.87           C  
ATOM   2148  C   GLN C  44       0.430 -12.245  -2.748  1.00 81.87           C  
ATOM   2149  O   GLN C  44       1.213 -11.501  -3.343  1.00 81.87           O  
ATOM   2150  CB  GLN C  44       1.221 -12.388  -0.376  1.00 81.87           C  
ATOM   2151  CG  GLN C  44       1.582 -13.864  -0.464  1.00 81.87           C  
ATOM   2152  CD  GLN C  44       2.720 -14.247   0.463  1.00 81.87           C  
ATOM   2153  NE2 GLN C  44       2.779 -15.521   0.836  1.00 81.87           N  
ATOM   2154  OE1 GLN C  44       3.540 -13.404   0.841  1.00 81.87           O  
ATOM   2155  N   GLU C  45      -0.092 -13.291  -3.303  1.00 79.32           N  
ATOM   2156  CA  GLU C  45       0.185 -13.633  -4.695  1.00 79.32           C  
ATOM   2157  C   GLU C  45      -0.855 -13.023  -5.631  1.00 79.32           C  
ATOM   2158  O   GLU C  45      -1.761 -13.716  -6.096  1.00 79.32           O  
ATOM   2159  CB  GLU C  45       0.230 -15.152  -4.876  1.00 79.32           C  
ATOM   2160  CG  GLU C  45       1.293 -15.842  -4.033  1.00 79.32           C  
ATOM   2161  CD  GLU C  45       2.710 -15.551  -4.500  1.00 79.32           C  
ATOM   2162  OE1 GLU C  45       3.667 -15.826  -3.741  1.00 79.32           O  
ATOM   2163  OE2 GLU C  45       2.865 -15.043  -5.632  1.00 79.32           O  
ATOM   2164  N   LEU C  46      -0.655 -11.831  -5.900  1.00 77.23           N  
ATOM   2165  CA  LEU C  46      -1.599 -11.069  -6.710  1.00 77.23           C  
ATOM   2166  C   LEU C  46      -1.051 -10.843  -8.116  1.00 77.23           C  
ATOM   2167  O   LEU C  46       0.158 -10.674  -8.295  1.00 77.23           O  
ATOM   2168  CB  LEU C  46      -1.910  -9.724  -6.049  1.00 77.23           C  
ATOM   2169  CG  LEU C  46      -2.538  -9.782  -4.656  1.00 77.23           C  
ATOM   2170  CD1 LEU C  46      -2.569  -8.392  -4.030  1.00 77.23           C  
ATOM   2171  CD2 LEU C  46      -3.941 -10.374  -4.726  1.00 77.23           C  
ATOM   2172  N   SER C  47      -1.731 -11.149  -9.096  1.00 70.05           N  
ATOM   2173  CA  SER C  47      -1.440 -10.742 -10.467  1.00 70.05           C  
ATOM   2174  C   SER C  47      -2.252  -9.513 -10.863  1.00 70.05           C  
ATOM   2175  O   SER C  47      -3.455  -9.612 -11.109  1.00 70.05           O  
ATOM   2176  CB  SER C  47      -1.727 -11.887 -11.438  1.00 70.05           C  
ATOM   2177  OG  SER C  47      -3.085 -12.286 -11.360  1.00 70.05           O  
ATOM   2178  N   LEU C  48      -1.519  -8.432 -10.846  1.00 66.50           N  
ATOM   2179  CA  LEU C  48      -2.207  -7.192 -11.192  1.00 66.50           C  
ATOM   2180  C   LEU C  48      -2.162  -6.946 -12.696  1.00 66.50           C  
ATOM   2181  O   LEU C  48      -1.212  -7.354 -13.368  1.00 66.50           O  
ATOM   2182  CB  LEU C  48      -1.581  -6.007 -10.450  1.00 66.50           C  
ATOM   2183  CG  LEU C  48      -1.587  -6.085  -8.923  1.00 66.50           C  
ATOM   2184  CD1 LEU C  48      -0.661  -5.024  -8.336  1.00 66.50           C  
ATOM   2185  CD2 LEU C  48      -3.004  -5.919  -8.384  1.00 66.50           C  
ATOM   2186  N   ASN C  49      -3.246  -6.883 -13.417  1.00 59.02           N  
ATOM   2187  CA  ASN C  49      -3.435  -6.735 -14.857  1.00 59.02           C  
ATOM   2188  C   ASN C  49      -2.441  -5.741 -15.452  1.00 59.02           C  
ATOM   2189  O   ASN C  49      -1.803  -6.026 -16.467  1.00 59.02           O  
ATOM   2190  CB  ASN C  49      -4.869  -6.304 -15.169  1.00 59.02           C  
ATOM   2191  CG  ASN C  49      -5.877  -7.408 -14.917  1.00 59.02           C  
ATOM   2192  ND2 ASN C  49      -7.159  -7.060 -14.954  1.00 59.02           N  
ATOM   2193  OD1 ASN C  49      -5.509  -8.563 -14.689  1.00 59.02           O  
ATOM   2194  N   GLU C  50      -2.274  -4.418 -14.949  1.00 53.90           N  
ATOM   2195  CA  GLU C  50      -1.569  -3.328 -15.615  1.00 53.90           C  
ATOM   2196  C   GLU C  50      -0.146  -3.183 -15.081  1.00 53.90           C  
ATOM   2197  O   GLU C  50       0.801  -3.032 -15.855  1.00 53.90           O  
ATOM   2198  CB  GLU C  50      -2.330  -2.011 -15.445  1.00 53.90           C  
ATOM   2199  CG  GLU C  50      -3.617  -1.936 -16.255  1.00 53.90           C  
ATOM   2200  CD  GLU C  50      -4.334  -0.602 -16.121  1.00 53.90           C  
ATOM   2201  OE1 GLU C  50      -5.379  -0.406 -16.783  1.00 53.90           O  
ATOM   2202  OE2 GLU C  50      -3.847   0.253 -15.348  1.00 53.90           O  
ATOM   2203  N   ASP C  51      -0.060  -3.269 -13.779  1.00 61.07           N  
ATOM   2204  CA  ASP C  51       1.220  -2.995 -13.134  1.00 61.07           C  
ATOM   2205  C   ASP C  51       1.717  -4.215 -12.361  1.00 61.07           C  
ATOM   2206  O   ASP C  51       0.921  -5.058 -11.942  1.00 61.07           O  
ATOM   2207  CB  ASP C  51       1.104  -1.790 -12.198  1.00 61.07           C  
ATOM   2208  CG  ASP C  51       0.868  -0.486 -12.938  1.00 61.07           C  
ATOM   2209  OD1 ASP C  51       1.180  -0.404 -14.146  1.00 61.07           O  
ATOM   2210  OD2 ASP C  51       0.369   0.471 -12.306  1.00 61.07           O  
ATOM   2211  N   ALA C  52       3.005  -4.415 -12.477  1.00 70.73           N  
ATOM   2212  CA  ALA C  52       3.623  -5.467 -11.674  1.00 70.73           C  
ATOM   2213  C   ALA C  52       3.347  -5.257 -10.189  1.00 70.73           C  
ATOM   2214  O   ALA C  52       3.384  -4.126  -9.698  1.00 70.73           O  
ATOM   2215  CB  ALA C  52       5.128  -5.517 -11.930  1.00 70.73           C  
ATOM   2216  N   TYR C  53       2.827  -6.174  -9.526  1.00 78.26           N  
ATOM   2217  CA  TYR C  53       2.601  -6.154  -8.084  1.00 78.26           C  
ATOM   2218  C   TYR C  53       3.911  -5.964  -7.329  1.00 78.26           C  
ATOM   2219  O   TYR C  53       4.848  -6.749  -7.491  1.00 78.26           O  
ATOM   2220  CB  TYR C  53       1.921  -7.449  -7.630  1.00 78.26           C  
ATOM   2221  CG  TYR C  53       1.760  -7.557  -6.133  1.00 78.26           C  
ATOM   2222  CD1 TYR C  53       2.294  -8.635  -5.431  1.00 78.26           C  
ATOM   2223  CD2 TYR C  53       1.074  -6.582  -5.418  1.00 78.26           C  
ATOM   2224  CE1 TYR C  53       2.147  -8.740  -4.052  1.00 78.26           C  
ATOM   2225  CE2 TYR C  53       0.920  -6.676  -4.038  1.00 78.26           C  
ATOM   2226  CZ  TYR C  53       1.460  -7.757  -3.366  1.00 78.26           C  
ATOM   2227  OH  TYR C  53       1.311  -7.855  -1.999  1.00 78.26           O  
ATOM   2228  N   MET C  54       4.086  -4.928  -6.557  1.00 82.93           N  
ATOM   2229  CA  MET C  54       5.306  -4.553  -5.850  1.00 82.93           C  
ATOM   2230  C   MET C  54       5.460  -5.357  -4.564  1.00 82.93           C  
ATOM   2231  O   MET C  54       6.555  -5.436  -4.003  1.00 82.93           O  
ATOM   2232  CB  MET C  54       5.307  -3.056  -5.534  1.00 82.93           C  
ATOM   2233  CG  MET C  54       5.394  -2.168  -6.765  1.00 82.93           C  
ATOM   2234  SD  MET C  54       5.550  -0.390  -6.341  1.00 82.93           S  
ATOM   2235  CE  MET C  54       3.829  -0.014  -5.902  1.00 82.93           C  
ATOM   2236  N   GLY C  55       4.252  -5.923  -4.087  1.00 89.16           N  
ATOM   2237  CA  GLY C  55       4.325  -6.734  -2.882  1.00 89.16           C  
ATOM   2238  C   GLY C  55       4.303  -5.912  -1.607  1.00 89.16           C  
ATOM   2239  O   GLY C  55       4.820  -6.344  -0.575  1.00 89.16           O  
ATOM   2240  N   VAL C  56       3.853  -4.683  -1.736  1.00 93.07           N  
ATOM   2241  CA  VAL C  56       3.788  -3.803  -0.575  1.00 93.07           C  
ATOM   2242  C   VAL C  56       2.406  -3.159  -0.490  1.00 93.07           C  
ATOM   2243  O   VAL C  56       1.703  -3.050  -1.498  1.00 93.07           O  
ATOM   2244  CB  VAL C  56       4.882  -2.712  -0.626  1.00 93.07           C  
ATOM   2245  CG1 VAL C  56       6.274  -3.339  -0.566  1.00 93.07           C  
ATOM   2246  CG2 VAL C  56       4.730  -1.865  -1.889  1.00 93.07           C  
ATOM   2247  N   VAL C  57       2.003  -2.802   0.664  1.00 95.39           N  
ATOM   2248  CA  VAL C  57       0.763  -2.075   0.922  1.00 95.39           C  
ATOM   2249  C   VAL C  57       0.966  -1.104   2.082  1.00 95.39           C  
ATOM   2250  O   VAL C  57       1.959  -1.193   2.809  1.00 95.39           O  
ATOM   2251  CB  VAL C  57      -0.405  -3.038   1.231  1.00 95.39           C  
ATOM   2252  CG1 VAL C  57      -0.766  -3.863  -0.004  1.00 95.39           C  
ATOM   2253  CG2 VAL C  57      -0.048  -3.952   2.402  1.00 95.39           C  
ATOM   2254  N   ASP C  58       0.181  -0.086   2.214  1.00 94.90           N  
ATOM   2255  CA  ASP C  58       0.169   0.783   3.386  1.00 94.90           C  
ATOM   2256  C   ASP C  58      -0.770   0.243   4.462  1.00 94.90           C  
ATOM   2257  O   ASP C  58      -1.445  -0.768   4.253  1.00 94.90           O  
ATOM   2258  CB  ASP C  58      -0.240   2.205   2.997  1.00 94.90           C  
ATOM   2259  CG  ASP C  58      -1.604   2.267   2.331  1.00 94.90           C  
ATOM   2260  OD1 ASP C  58      -2.292   1.227   2.251  1.00 94.90           O  
ATOM   2261  OD2 ASP C  58      -1.993   3.366   1.881  1.00 94.90           O  
ATOM   2262  N   GLU C  59      -0.689   0.798   5.575  1.00 93.73           N  
ATOM   2263  CA  GLU C  59      -1.502   0.353   6.704  1.00 93.73           C  
ATOM   2264  C   GLU C  59      -2.991   0.493   6.401  1.00 93.73           C  
ATOM   2265  O   GLU C  59      -3.784  -0.390   6.737  1.00 93.73           O  
ATOM   2266  CB  GLU C  59      -1.146   1.142   7.967  1.00 93.73           C  
ATOM   2267  CG  GLU C  59      -1.793   0.601   9.233  1.00 93.73           C  
ATOM   2268  CD  GLU C  59      -1.172  -0.701   9.714  1.00 93.73           C  
ATOM   2269  OE1 GLU C  59      -1.844  -1.459  10.450  1.00 93.73           O  
ATOM   2270  OE2 GLU C  59      -0.004  -0.966   9.353  1.00 93.73           O  
ATOM   2271  N   ALA C  60      -3.385   1.592   5.819  1.00 94.01           N  
ATOM   2272  CA  ALA C  60      -4.787   1.845   5.497  1.00 94.01           C  
ATOM   2273  C   ALA C  60      -5.344   0.759   4.581  1.00 94.01           C  
ATOM   2274  O   ALA C  60      -6.443   0.248   4.811  1.00 94.01           O  
ATOM   2275  CB  ALA C  60      -4.944   3.218   4.848  1.00 94.01           C  
ATOM   2276  N   THR C  61      -4.648   0.435   3.546  1.00 95.66           N  
ATOM   2277  CA  THR C  61      -5.052  -0.606   2.609  1.00 95.66           C  
ATOM   2278  C   THR C  61      -5.127  -1.962   3.306  1.00 95.66           C  
ATOM   2279  O   THR C  61      -6.069  -2.726   3.090  1.00 95.66           O  
ATOM   2280  CB  THR C  61      -4.083  -0.692   1.416  1.00 95.66           C  
ATOM   2281  CG2 THR C  61      -4.534  -1.751   0.415  1.00 95.66           C  
ATOM   2282  OG1 THR C  61      -4.031   0.579   0.757  1.00 95.66           O  
ATOM   2283  N   LEU C  62      -4.131  -2.299   4.136  1.00 96.45           N  
ATOM   2284  CA  LEU C  62      -4.141  -3.541   4.903  1.00 96.45           C  
ATOM   2285  C   LEU C  62      -5.374  -3.617   5.797  1.00 96.45           C  
ATOM   2286  O   LEU C  62      -6.057  -4.644   5.834  1.00 96.45           O  
ATOM   2287  CB  LEU C  62      -2.872  -3.656   5.751  1.00 96.45           C  
ATOM   2288  CG  LEU C  62      -2.765  -4.893   6.645  1.00 96.45           C  
ATOM   2289  CD1 LEU C  62      -2.731  -6.159   5.795  1.00 96.45           C  
ATOM   2290  CD2 LEU C  62      -1.528  -4.806   7.532  1.00 96.45           C  
ATOM   2291  N   GLN C  63      -5.658  -2.522   6.480  1.00 95.83           N  
ATOM   2292  CA  GLN C  63      -6.798  -2.472   7.388  1.00 95.83           C  
ATOM   2293  C   GLN C  63      -8.114  -2.630   6.631  1.00 95.83           C  
ATOM   2294  O   GLN C  63      -9.015  -3.337   7.083  1.00 95.83           O  
ATOM   2295  CB  GLN C  63      -6.800  -1.160   8.176  1.00 95.83           C  
ATOM   2296  CG  GLN C  63      -5.722  -1.086   9.249  1.00 95.83           C  
ATOM   2297  CD  GLN C  63      -5.906  -2.125  10.339  1.00 95.83           C  
ATOM   2298  NE2 GLN C  63      -4.847  -2.378  11.101  1.00 95.83           N  
ATOM   2299  OE1 GLN C  63      -6.991  -2.693  10.496  1.00 95.83           O  
ATOM   2300  N   LYS C  64      -8.198  -1.970   5.560  1.00 96.03           N  
ATOM   2301  CA  LYS C  64      -9.390  -2.086   4.724  1.00 96.03           C  
ATOM   2302  C   LYS C  64      -9.611  -3.529   4.280  1.00 96.03           C  
ATOM   2303  O   LYS C  64     -10.730  -4.041   4.348  1.00 96.03           O  
ATOM   2304  CB  LYS C  64      -9.280  -1.172   3.503  1.00 96.03           C  
ATOM   2305  CG  LYS C  64     -10.599  -0.944   2.780  1.00 96.03           C  
ATOM   2306  CD  LYS C  64     -10.450   0.065   1.649  1.00 96.03           C  
ATOM   2307  CE  LYS C  64     -11.783   0.344   0.967  1.00 96.03           C  
ATOM   2308  NZ  LYS C  64     -11.645   1.350  -0.128  1.00 96.03           N  
ATOM   2309  N   GLY C  65      -8.562  -4.147   3.775  1.00 96.49           N  
ATOM   2310  CA  GLY C  65      -8.627  -5.545   3.378  1.00 96.49           C  
ATOM   2311  C   GLY C  65      -8.956  -6.477   4.529  1.00 96.49           C  
ATOM   2312  O   GLY C  65      -9.789  -7.375   4.389  1.00 96.49           O  
ATOM   2313  N   SER C  66      -8.315  -6.279   5.678  1.00 96.50           N  
ATOM   2314  CA  SER C  66      -8.542  -7.099   6.863  1.00 96.50           C  
ATOM   2315  C   SER C  66      -9.973  -6.953   7.370  1.00 96.50           C  
ATOM   2316  O   SER C  66     -10.618  -7.944   7.719  1.00 96.50           O  
ATOM   2317  CB  SER C  66      -7.559  -6.723   7.971  1.00 96.50           C  
ATOM   2318  OG  SER C  66      -6.222  -6.915   7.544  1.00 96.50           O  
ATOM   2319  N   TRP C  67     -10.397  -5.730   7.401  1.00 96.75           N  
ATOM   2320  CA  TRP C  67     -11.761  -5.465   7.846  1.00 96.75           C  
ATOM   2321  C   TRP C  67     -12.773  -6.168   6.948  1.00 96.75           C  
ATOM   2322  O   TRP C  67     -13.705  -6.811   7.436  1.00 96.75           O  
ATOM   2323  CB  TRP C  67     -12.038  -3.960   7.868  1.00 96.75           C  
ATOM   2324  CG  TRP C  67     -13.419  -3.600   8.327  1.00 96.75           C  
ATOM   2325  CD1 TRP C  67     -13.846  -3.447   9.616  1.00 96.75           C  
ATOM   2326  CD2 TRP C  67     -14.558  -3.354   7.495  1.00 96.75           C  
ATOM   2327  CE2 TRP C  67     -15.642  -3.056   8.351  1.00 96.75           C  
ATOM   2328  CE3 TRP C  67     -14.767  -3.355   6.110  1.00 96.75           C  
ATOM   2329  NE1 TRP C  67     -15.181  -3.119   9.638  1.00 96.75           N  
ATOM   2330  CZ2 TRP C  67     -16.918  -2.762   7.863  1.00 96.75           C  
ATOM   2331  CZ3 TRP C  67     -16.037  -3.063   5.627  1.00 96.75           C  
ATOM   2332  CH2 TRP C  67     -17.094  -2.771   6.503  1.00 96.75           C  
ATOM   2333  N   SER C  68     -12.627  -6.044   5.665  1.00 96.71           N  
ATOM   2334  CA  SER C  68     -13.513  -6.696   4.705  1.00 96.71           C  
ATOM   2335  C   SER C  68     -13.515  -8.209   4.894  1.00 96.71           C  
ATOM   2336  O   SER C  68     -14.576  -8.837   4.908  1.00 96.71           O  
ATOM   2337  CB  SER C  68     -13.097  -6.353   3.274  1.00 96.71           C  
ATOM   2338  OG  SER C  68     -13.949  -6.989   2.336  1.00 96.71           O  
ATOM   2339  N   LEU C  69     -12.406  -8.798   5.039  1.00 97.09           N  
ATOM   2340  CA  LEU C  69     -12.262 -10.236   5.245  1.00 97.09           C  
ATOM   2341  C   LEU C  69     -12.926 -10.667   6.548  1.00 97.09           C  
ATOM   2342  O   LEU C  69     -13.689 -11.636   6.570  1.00 97.09           O  
ATOM   2343  CB  LEU C  69     -10.783 -10.631   5.255  1.00 97.09           C  
ATOM   2344  CG  LEU C  69     -10.475 -12.095   5.571  1.00 97.09           C  
ATOM   2345  CD1 LEU C  69     -11.053 -13.003   4.491  1.00 97.09           C  
ATOM   2346  CD2 LEU C  69      -8.971 -12.308   5.708  1.00 97.09           C  
ATOM   2347  N   LEU C  70     -12.670  -9.946   7.636  1.00 96.78           N  
ATOM   2348  CA  LEU C  70     -13.199 -10.285   8.952  1.00 96.78           C  
ATOM   2349  C   LEU C  70     -14.716 -10.135   8.983  1.00 96.78           C  
ATOM   2350  O   LEU C  70     -15.413 -10.944   9.601  1.00 96.78           O  
ATOM   2351  CB  LEU C  70     -12.566  -9.401  10.030  1.00 96.78           C  
ATOM   2352  CG  LEU C  70     -11.102  -9.689  10.368  1.00 96.78           C  
ATOM   2353  CD1 LEU C  70     -10.553  -8.617  11.303  1.00 96.78           C  
ATOM   2354  CD2 LEU C  70     -10.961 -11.073  10.993  1.00 96.78           C  
ATOM   2355  N   LYS C  71     -15.202  -9.089   8.394  1.00 96.89           N  
ATOM   2356  CA  LYS C  71     -16.644  -8.876   8.302  1.00 96.89           C  
ATOM   2357  C   LYS C  71     -17.329 -10.049   7.606  1.00 96.89           C  
ATOM   2358  O   LYS C  71     -18.347 -10.553   8.086  1.00 96.89           O  
ATOM   2359  CB  LYS C  71     -16.948  -7.575   7.558  1.00 96.89           C  
ATOM   2360  CG  LYS C  71     -18.431  -7.246   7.468  1.00 96.89           C  
ATOM   2361  CD  LYS C  71     -18.671  -5.961   6.684  1.00 96.89           C  
ATOM   2362  CE  LYS C  71     -20.156  -5.724   6.439  1.00 96.89           C  
ATOM   2363  NZ  LYS C  71     -20.398  -4.457   5.688  1.00 96.89           N  
ATOM   2364  N   ASP C  72     -16.816 -10.494   6.543  1.00 96.61           N  
ATOM   2365  CA  ASP C  72     -17.388 -11.601   5.783  1.00 96.61           C  
ATOM   2366  C   ASP C  72     -17.210 -12.925   6.521  1.00 96.61           C  
ATOM   2367  O   ASP C  72     -18.091 -13.787   6.482  1.00 96.61           O  
ATOM   2368  CB  ASP C  72     -16.751 -11.683   4.393  1.00 96.61           C  
ATOM   2369  CG  ASP C  72     -17.442 -10.797   3.371  1.00 96.61           C  
ATOM   2370  OD1 ASP C  72     -18.427 -10.114   3.723  1.00 96.61           O  
ATOM   2371  OD2 ASP C  72     -16.998 -10.786   2.202  1.00 96.61           O  
ATOM   2372  N   LEU C  73     -16.064 -13.090   7.120  1.00 96.56           N  
ATOM   2373  CA  LEU C  73     -15.851 -14.286   7.928  1.00 96.56           C  
ATOM   2374  C   LEU C  73     -16.858 -14.357   9.070  1.00 96.56           C  
ATOM   2375  O   LEU C  73     -17.416 -15.421   9.348  1.00 96.56           O  
ATOM   2376  CB  LEU C  73     -14.426 -14.311   8.485  1.00 96.56           C  
ATOM   2377  CG  LEU C  73     -14.033 -15.552   9.288  1.00 96.56           C  
ATOM   2378  CD1 LEU C  73     -14.148 -16.802   8.421  1.00 96.56           C  
ATOM   2379  CD2 LEU C  73     -12.619 -15.407   9.841  1.00 96.56           C  
ATOM   2380  N   LYS C  74     -17.056 -13.294   9.708  1.00 95.88           N  
ATOM   2381  CA  LYS C  74     -18.040 -13.208  10.783  1.00 95.88           C  
ATOM   2382  C   LYS C  74     -19.441 -13.531  10.271  1.00 95.88           C  
ATOM   2383  O   LYS C  74     -20.216 -14.207  10.952  1.00 95.88           O  
ATOM   2384  CB  LYS C  74     -18.021 -11.817  11.417  1.00 95.88           C  
ATOM   2385  CG  LYS C  74     -18.819 -11.716  12.709  1.00 95.88           C  
ATOM   2386  CD  LYS C  74     -18.738 -10.317  13.308  1.00 95.88           C  
ATOM   2387  CE  LYS C  74     -19.459 -10.239  14.647  1.00 95.88           C  
ATOM   2388  NZ  LYS C  74     -20.927 -10.465  14.500  1.00 95.88           N  
ATOM   2389  N   ARG C  75     -19.802 -13.026   9.177  1.00 96.21           N  
ATOM   2390  CA  ARG C  75     -21.085 -13.338   8.558  1.00 96.21           C  
ATOM   2391  C   ARG C  75     -21.274 -14.845   8.416  1.00 96.21           C  
ATOM   2392  O   ARG C  75     -22.347 -15.373   8.715  1.00 96.21           O  
ATOM   2393  CB  ARG C  75     -21.199 -12.666   7.187  1.00 96.21           C  
ATOM   2394  CG  ARG C  75     -22.544 -12.871   6.510  1.00 96.21           C  
ATOM   2395  CD  ARG C  75     -22.542 -12.346   5.080  1.00 96.21           C  
ATOM   2396  NE  ARG C  75     -21.699 -13.160   4.208  1.00 96.21           N  
ATOM   2397  CZ  ARG C  75     -21.364 -12.839   2.963  1.00 96.21           C  
ATOM   2398  NH1 ARG C  75     -21.795 -11.708   2.415  1.00 96.21           N  
ATOM   2399  NH2 ARG C  75     -20.591 -13.653   2.258  1.00 96.21           N  
ATOM   2400  N   ILE C  76     -20.225 -15.544   7.994  1.00 94.69           N  
ATOM   2401  CA  ILE C  76     -20.279 -16.993   7.823  1.00 94.69           C  
ATOM   2402  C   ILE C  76     -20.427 -17.668   9.184  1.00 94.69           C  
ATOM   2403  O   ILE C  76     -21.276 -18.544   9.360  1.00 94.69           O  
ATOM   2404  CB  ILE C  76     -19.024 -17.522   7.094  1.00 94.69           C  
ATOM   2405  CG1 ILE C  76     -19.006 -17.037   5.640  1.00 94.69           C  
ATOM   2406  CG2 ILE C  76     -18.966 -19.052   7.163  1.00 94.69           C  
ATOM   2407  CD1 ILE C  76     -17.771 -17.468   4.859  1.00 94.69           C  
ATOM   2408  N   THR C  77     -19.633 -17.297  10.155  1.00 94.47           N  
ATOM   2409  CA  THR C  77     -19.670 -17.925  11.470  1.00 94.47           C  
ATOM   2410  C   THR C  77     -20.969 -17.583  12.195  1.00 94.47           C  
ATOM   2411  O   THR C  77     -21.482 -18.389  12.976  1.00 94.47           O  
ATOM   2412  CB  THR C  77     -18.470 -17.492  12.331  1.00 94.47           C  
ATOM   2413  CG2 THR C  77     -17.161 -18.030  11.761  1.00 94.47           C  
ATOM   2414  OG1 THR C  77     -18.408 -16.061  12.370  1.00 94.47           O  
ATOM   2415  N   ASP C  78     -21.525 -16.416  11.971  1.00 94.61           N  
ATOM   2416  CA  ASP C  78     -22.794 -16.017  12.572  1.00 94.61           C  
ATOM   2417  C   ASP C  78     -23.957 -16.808  11.978  1.00 94.61           C  
ATOM   2418  O   ASP C  78     -24.990 -16.984  12.626  1.00 94.61           O  
ATOM   2419  CB  ASP C  78     -23.028 -14.516  12.383  1.00 94.61           C  
ATOM   2420  CG  ASP C  78     -22.214 -13.664  13.341  1.00 94.61           C  
ATOM   2421  OD1 ASP C  78     -21.592 -14.218  14.273  1.00 94.61           O  
ATOM   2422  OD2 ASP C  78     -22.196 -12.427  13.163  1.00 94.61           O  
ATOM   2423  N   SER C  79     -23.903 -17.261  10.817  1.00 94.08           N  
ATOM   2424  CA  SER C  79     -24.945 -18.016  10.129  1.00 94.08           C  
ATOM   2425  C   SER C  79     -25.036 -19.443  10.659  1.00 94.08           C  
ATOM   2426  O   SER C  79     -26.013 -20.148  10.399  1.00 94.08           O  
ATOM   2427  CB  SER C  79     -24.686 -18.039   8.622  1.00 94.08           C  
ATOM   2428  OG  SER C  79     -23.608 -18.906   8.311  1.00 94.08           O  
ATOM   2429  N   ASP C  80     -24.073 -19.897  11.348  1.00 92.92           N  
ATOM   2430  CA  ASP C  80     -24.053 -21.223  11.959  1.00 92.92           C  
ATOM   2431  C   ASP C  80     -24.122 -22.318  10.898  1.00 92.92           C  
ATOM   2432  O   ASP C  80     -24.813 -23.323  11.078  1.00 92.92           O  
ATOM   2433  CB  ASP C  80     -25.212 -21.375  12.948  1.00 92.92           C  
ATOM   2434  CG  ASP C  80     -24.837 -22.181  14.180  1.00 92.92           C  
ATOM   2435  OD1 ASP C  80     -23.630 -22.384  14.431  1.00 92.92           O  
ATOM   2436  OD2 ASP C  80     -25.758 -22.617  14.903  1.00 92.92           O  
ATOM   2437  N   VAL C  81     -23.610 -22.051   9.760  1.00 92.18           N  
ATOM   2438  CA  VAL C  81     -23.555 -23.018   8.669  1.00 92.18           C  
ATOM   2439  C   VAL C  81     -22.570 -24.132   9.014  1.00 92.18           C  
ATOM   2440  O   VAL C  81     -21.538 -23.885   9.643  1.00 92.18           O  
ATOM   2441  CB  VAL C  81     -23.155 -22.347   7.336  1.00 92.18           C  
ATOM   2442  CG1 VAL C  81     -21.718 -21.831   7.401  1.00 92.18           C  
ATOM   2443  CG2 VAL C  81     -23.322 -23.326   6.174  1.00 92.18           C  
ATOM   2444  N   LYS C  82     -22.847 -25.399   8.592  1.00 91.41           N  
ATOM   2445  CA  LYS C  82     -22.053 -26.556   8.995  1.00 91.41           C  
ATOM   2446  C   LYS C  82     -21.705 -27.430   7.793  1.00 91.41           C  
ATOM   2447  O   LYS C  82     -22.257 -27.247   6.706  1.00 91.41           O  
ATOM   2448  CB  LYS C  82     -22.800 -27.380  10.044  1.00 91.41           C  
ATOM   2449  CG  LYS C  82     -23.205 -26.590  11.280  1.00 91.41           C  
ATOM   2450  CD  LYS C  82     -23.968 -27.457  12.273  1.00 91.41           C  
ATOM   2451  CE  LYS C  82     -24.398 -26.660  13.497  1.00 91.41           C  
ATOM   2452  NZ  LYS C  82     -24.931 -27.546  14.575  1.00 91.41           N  
ATOM   2453  N   GLY C  83     -20.659 -28.300   8.008  1.00 86.64           N  
ATOM   2454  CA  GLY C  83     -20.354 -29.380   7.084  1.00 86.64           C  
ATOM   2455  C   GLY C  83     -19.848 -28.892   5.741  1.00 86.64           C  
ATOM   2456  O   GLY C  83     -18.972 -28.026   5.679  1.00 86.64           O  
ATOM   2457  N   ASP C  84     -20.386 -29.469   4.661  1.00 79.97           N  
ATOM   2458  CA  ASP C  84     -19.936 -29.215   3.296  1.00 79.97           C  
ATOM   2459  C   ASP C  84     -20.306 -27.803   2.849  1.00 79.97           C  
ATOM   2460  O   ASP C  84     -19.547 -27.156   2.125  1.00 79.97           O  
ATOM   2461  CB  ASP C  84     -20.532 -30.246   2.335  1.00 79.97           C  
ATOM   2462  CG  ASP C  84     -19.913 -31.625   2.483  1.00 79.97           C  
ATOM   2463  OD1 ASP C  84     -18.965 -31.784   3.284  1.00 79.97           O  
ATOM   2464  OD2 ASP C  84     -20.374 -32.558   1.792  1.00 79.97           O  
ATOM   2465  N   LEU C  85     -21.452 -27.432   3.215  1.00 83.39           N  
ATOM   2466  CA  LEU C  85     -21.885 -26.086   2.855  1.00 83.39           C  
ATOM   2467  C   LEU C  85     -20.980 -25.036   3.489  1.00 83.39           C  
ATOM   2468  O   LEU C  85     -20.661 -24.024   2.861  1.00 83.39           O  
ATOM   2469  CB  LEU C  85     -23.335 -25.855   3.287  1.00 83.39           C  
ATOM   2470  CG  LEU C  85     -23.973 -24.538   2.843  1.00 83.39           C  
ATOM   2471  CD1 LEU C  85     -24.068 -24.481   1.322  1.00 83.39           C  
ATOM   2472  CD2 LEU C  85     -25.350 -24.371   3.475  1.00 83.39           C  
ATOM   2473  N   PHE C  86     -20.542 -25.217   4.766  1.00 89.22           N  
ATOM   2474  CA  PHE C  86     -19.606 -24.339   5.456  1.00 89.22           C  
ATOM   2475  C   PHE C  86     -18.300 -24.222   4.679  1.00 89.22           C  
ATOM   2476  O   PHE C  86     -17.819 -23.115   4.427  1.00 89.22           O  
ATOM   2477  CB  PHE C  86     -19.328 -24.852   6.873  1.00 89.22           C  
ATOM   2478  CG  PHE C  86     -18.127 -24.221   7.523  1.00 89.22           C  
ATOM   2479  CD1 PHE C  86     -17.026 -24.991   7.876  1.00 89.22           C  
ATOM   2480  CD2 PHE C  86     -18.098 -22.857   7.780  1.00 89.22           C  
ATOM   2481  CE1 PHE C  86     -15.912 -24.411   8.477  1.00 89.22           C  
ATOM   2482  CE2 PHE C  86     -16.988 -22.269   8.381  1.00 89.22           C  
ATOM   2483  CZ  PHE C  86     -15.896 -23.047   8.730  1.00 89.22           C  
ATOM   2484  N   VAL C  87     -17.802 -25.343   4.287  1.00 85.02           N  
ATOM   2485  CA  VAL C  87     -16.534 -25.388   3.566  1.00 85.02           C  
ATOM   2486  C   VAL C  87     -16.667 -24.646   2.239  1.00 85.02           C  
ATOM   2487  O   VAL C  87     -15.801 -23.845   1.879  1.00 85.02           O  
ATOM   2488  CB  VAL C  87     -16.073 -26.842   3.321  1.00 85.02           C  
ATOM   2489  CG1 VAL C  87     -14.819 -26.871   2.448  1.00 85.02           C  
ATOM   2490  CG2 VAL C  87     -15.820 -27.552   4.649  1.00 85.02           C  
ATOM   2491  N   LYS C  88     -17.718 -24.868   1.540  1.00 81.19           N  
ATOM   2492  CA  LYS C  88     -17.969 -24.220   0.255  1.00 81.19           C  
ATOM   2493  C   LYS C  88     -18.096 -22.708   0.418  1.00 81.19           C  
ATOM   2494  O   LYS C  88     -17.483 -21.944  -0.329  1.00 81.19           O  
ATOM   2495  CB  LYS C  88     -19.232 -24.786  -0.394  1.00 81.19           C  
ATOM   2496  CG  LYS C  88     -19.445 -24.334  -1.832  1.00 81.19           C  
ATOM   2497  CD  LYS C  88     -20.705 -24.946  -2.430  1.00 81.19           C  
ATOM   2498  CE  LYS C  88     -20.997 -24.387  -3.815  1.00 81.19           C  
ATOM   2499  NZ  LYS C  88     -22.264 -24.938  -4.380  1.00 81.19           N  
ATOM   2500  N   GLU C  89     -18.886 -22.294   1.399  1.00 85.75           N  
ATOM   2501  CA  GLU C  89     -19.094 -20.867   1.634  1.00 85.75           C  
ATOM   2502  C   GLU C  89     -17.804 -20.188   2.081  1.00 85.75           C  
ATOM   2503  O   GLU C  89     -17.514 -19.062   1.671  1.00 85.75           O  
ATOM   2504  CB  GLU C  89     -20.193 -20.649   2.677  1.00 85.75           C  
ATOM   2505  CG  GLU C  89     -21.598 -20.919   2.157  1.00 85.75           C  
ATOM   2506  CD  GLU C  89     -22.689 -20.480   3.120  1.00 85.75           C  
ATOM   2507  OE1 GLU C  89     -23.886 -20.583   2.770  1.00 85.75           O  
ATOM   2508  OE2 GLU C  89     -22.343 -20.028   4.235  1.00 85.75           O  
ATOM   2509  N   LEU C  90     -17.081 -20.822   2.891  1.00 90.14           N  
ATOM   2510  CA  LEU C  90     -15.834 -20.268   3.407  1.00 90.14           C  
ATOM   2511  C   LEU C  90     -14.839 -20.024   2.277  1.00 90.14           C  
ATOM   2512  O   LEU C  90     -14.291 -18.926   2.154  1.00 90.14           O  
ATOM   2513  CB  LEU C  90     -15.220 -21.206   4.449  1.00 90.14           C  
ATOM   2514  CG  LEU C  90     -13.911 -20.744   5.092  1.00 90.14           C  
ATOM   2515  CD1 LEU C  90     -14.130 -19.445   5.862  1.00 90.14           C  
ATOM   2516  CD2 LEU C  90     -13.353 -21.827   6.008  1.00 90.14           C  
ATOM   2517  N   PHE C  91     -14.604 -20.958   1.447  1.00 86.59           N  
ATOM   2518  CA  PHE C  91     -13.612 -20.838   0.385  1.00 86.59           C  
ATOM   2519  C   PHE C  91     -14.107 -19.907  -0.716  1.00 86.59           C  
ATOM   2520  O   PHE C  91     -13.311 -19.216  -1.355  1.00 86.59           O  
ATOM   2521  CB  PHE C  91     -13.282 -22.215  -0.201  1.00 86.59           C  
ATOM   2522  CG  PHE C  91     -12.298 -23.003   0.620  1.00 86.59           C  
ATOM   2523  CD1 PHE C  91     -10.944 -22.693   0.595  1.00 86.59           C  
ATOM   2524  CD2 PHE C  91     -12.728 -24.055   1.418  1.00 86.59           C  
ATOM   2525  CE1 PHE C  91     -10.031 -23.421   1.354  1.00 86.59           C  
ATOM   2526  CE2 PHE C  91     -11.821 -24.788   2.179  1.00 86.59           C  
ATOM   2527  CZ  PHE C  91     -10.473 -24.469   2.145  1.00 86.59           C  
ATOM   2528  N   TRP C  92     -15.388 -19.926  -0.935  1.00 84.42           N  
ATOM   2529  CA  TRP C  92     -15.938 -18.948  -1.867  1.00 84.42           C  
ATOM   2530  C   TRP C  92     -15.719 -17.528  -1.359  1.00 84.42           C  
ATOM   2531  O   TRP C  92     -15.340 -16.639  -2.126  1.00 84.42           O  
ATOM   2532  CB  TRP C  92     -17.432 -19.199  -2.091  1.00 84.42           C  
ATOM   2533  CG  TRP C  92     -18.035 -18.356  -3.174  1.00 84.42           C  
ATOM   2534  CD1 TRP C  92     -18.903 -17.311  -3.017  1.00 84.42           C  
ATOM   2535  CD2 TRP C  92     -17.820 -18.490  -4.581  1.00 84.42           C  
ATOM   2536  CE2 TRP C  92     -18.588 -17.492  -5.220  1.00 84.42           C  
ATOM   2537  CE3 TRP C  92     -17.049 -19.358  -5.367  1.00 84.42           C  
ATOM   2538  NE1 TRP C  92     -19.240 -16.787  -4.244  1.00 84.42           N  
ATOM   2539  CZ2 TRP C  92     -18.608 -17.337  -6.608  1.00 84.42           C  
ATOM   2540  CZ3 TRP C  92     -17.070 -19.203  -6.748  1.00 84.42           C  
ATOM   2541  CH2 TRP C  92     -17.846 -18.200  -7.352  1.00 84.42           C  
ATOM   2542  N   MET C  93     -15.999 -17.304  -0.086  1.00 93.33           N  
ATOM   2543  CA  MET C  93     -15.761 -16.009   0.545  1.00 93.33           C  
ATOM   2544  C   MET C  93     -14.293 -15.611   0.431  1.00 93.33           C  
ATOM   2545  O   MET C  93     -13.980 -14.466   0.100  1.00 93.33           O  
ATOM   2546  CB  MET C  93     -16.181 -16.041   2.015  1.00 93.33           C  
ATOM   2547  CG  MET C  93     -16.022 -14.707   2.728  1.00 93.33           C  
ATOM   2548  SD  MET C  93     -14.324 -14.453   3.374  1.00 93.33           S  
ATOM   2549  CE  MET C  93     -14.314 -15.659   4.730  1.00 93.33           C  
ATOM   2550  N   LEU C  94     -13.362 -16.554   0.657  1.00 91.89           N  
ATOM   2551  CA  LEU C  94     -11.931 -16.289   0.551  1.00 91.89           C  
ATOM   2552  C   LEU C  94     -11.554 -15.905  -0.876  1.00 91.89           C  
ATOM   2553  O   LEU C  94     -10.726 -15.015  -1.086  1.00 91.89           O  
ATOM   2554  CB  LEU C  94     -11.124 -17.511   0.994  1.00 91.89           C  
ATOM   2555  CG  LEU C  94     -11.099 -17.800   2.495  1.00 91.89           C  
ATOM   2556  CD1 LEU C  94     -10.383 -19.118   2.770  1.00 91.89           C  
ATOM   2557  CD2 LEU C  94     -10.432 -16.656   3.249  1.00 91.89           C  
ATOM   2558  N   HIS C  95     -12.161 -16.520  -1.825  1.00 85.76           N  
ATOM   2559  CA  HIS C  95     -11.921 -16.196  -3.227  1.00 85.76           C  
ATOM   2560  C   HIS C  95     -12.378 -14.777  -3.550  1.00 85.76           C  
ATOM   2561  O   HIS C  95     -11.638 -14.008  -4.167  1.00 85.76           O  
ATOM   2562  CB  HIS C  95     -12.634 -17.197  -4.137  1.00 85.76           C  
ATOM   2563  CG  HIS C  95     -12.526 -16.868  -5.592  1.00 85.76           C  
ATOM   2564  CD2 HIS C  95     -13.455 -16.438  -6.478  1.00 85.76           C  
ATOM   2565  ND1 HIS C  95     -11.344 -16.974  -6.293  1.00 85.76           N  
ATOM   2566  CE1 HIS C  95     -11.551 -16.622  -7.551  1.00 85.76           C  
ATOM   2567  NE2 HIS C  95     -12.823 -16.292  -7.689  1.00 85.76           N  
ATOM   2568  N   LEU C  96     -13.556 -14.446  -3.114  1.00 88.05           N  
ATOM   2569  CA  LEU C  96     -14.104 -13.116  -3.353  1.00 88.05           C  
ATOM   2570  C   LEU C  96     -13.274 -12.050  -2.644  1.00 88.05           C  
ATOM   2571  O   LEU C  96     -13.002 -10.989  -3.212  1.00 88.05           O  
ATOM   2572  CB  LEU C  96     -15.559 -13.042  -2.881  1.00 88.05           C  
ATOM   2573  CG  LEU C  96     -16.306 -11.744  -3.186  1.00 88.05           C  
ATOM   2574  CD1 LEU C  96     -16.482 -11.575  -4.693  1.00 88.05           C  
ATOM   2575  CD2 LEU C  96     -17.658 -11.725  -2.481  1.00 88.05           C  
ATOM   2576  N   GLN C  97     -12.879 -12.367  -1.479  1.00 94.25           N  
ATOM   2577  CA  GLN C  97     -12.105 -11.411  -0.693  1.00 94.25           C  
ATOM   2578  C   GLN C  97     -10.715 -11.206  -1.290  1.00 94.25           C  
ATOM   2579  O   GLN C  97     -10.149 -10.116  -1.196  1.00 94.25           O  
ATOM   2580  CB  GLN C  97     -11.991 -11.878   0.759  1.00 94.25           C  
ATOM   2581  CG  GLN C  97     -13.256 -11.658   1.578  1.00 94.25           C  
ATOM   2582  CD  GLN C  97     -13.637 -10.193   1.687  1.00 94.25           C  
ATOM   2583  NE2 GLN C  97     -14.936  -9.922   1.750  1.00 94.25           N  
ATOM   2584  OE1 GLN C  97     -12.770  -9.313   1.718  1.00 94.25           O  
ATOM   2585  N   LYS C  98     -10.152 -12.174  -1.826  1.00 91.11           N  
ATOM   2586  CA  LYS C  98      -8.883 -12.018  -2.531  1.00 91.11           C  
ATOM   2587  C   LYS C  98      -9.018 -11.043  -3.696  1.00 91.11           C  
ATOM   2588  O   LYS C  98      -8.159 -10.180  -3.892  1.00 91.11           O  
ATOM   2589  CB  LYS C  98      -8.379 -13.371  -3.036  1.00 91.11           C  
ATOM   2590  CG  LYS C  98      -7.008 -13.316  -3.692  1.00 91.11           C  
ATOM   2591  CD  LYS C  98      -6.536 -14.700  -4.119  1.00 91.11           C  
ATOM   2592  CE  LYS C  98      -5.175 -14.643  -4.801  1.00 91.11           C  
ATOM   2593  NZ  LYS C  98      -4.695 -16.002  -5.192  1.00 91.11           N  
ATOM   2594  N   GLU C  99     -10.054 -11.186  -4.443  1.00 88.18           N  
ATOM   2595  CA  GLU C  99     -10.312 -10.281  -5.559  1.00 88.18           C  
ATOM   2596  C   GLU C  99     -10.538  -8.853  -5.071  1.00 88.18           C  
ATOM   2597  O   GLU C  99     -10.039  -7.900  -5.672  1.00 88.18           O  
ATOM   2598  CB  GLU C  99     -11.520 -10.758  -6.370  1.00 88.18           C  
ATOM   2599  CG  GLU C  99     -11.253 -12.010  -7.192  1.00 88.18           C  
ATOM   2600  CD  GLU C  99     -12.416 -12.396  -8.092  1.00 88.18           C  
ATOM   2601  OE1 GLU C  99     -12.253 -13.304  -8.939  1.00 88.18           O  
ATOM   2602  OE2 GLU C  99     -13.500 -11.784  -7.950  1.00 88.18           O  
ATOM   2603  N   THR C 100     -11.276  -8.787  -4.071  1.00 93.82           N  
ATOM   2604  CA  THR C 100     -11.521  -7.482  -3.466  1.00 93.82           C  
ATOM   2605  C   THR C 100     -10.216  -6.851  -2.990  1.00 93.82           C  
ATOM   2606  O   THR C 100      -9.968  -5.669  -3.232  1.00 93.82           O  
ATOM   2607  CB  THR C 100     -12.502  -7.592  -2.284  1.00 93.82           C  
ATOM   2608  CG2 THR C 100     -12.777  -6.223  -1.668  1.00 93.82           C  
ATOM   2609  OG1 THR C 100     -13.737  -8.152  -2.746  1.00 93.82           O  
ATOM   2610  N   PHE C 101      -9.438  -7.651  -2.352  1.00 94.65           N  
ATOM   2611  CA  PHE C 101      -8.147  -7.171  -1.872  1.00 94.65           C  
ATOM   2612  C   PHE C 101      -7.256  -6.755  -3.036  1.00 94.65           C  
ATOM   2613  O   PHE C 101      -6.526  -5.766  -2.943  1.00 94.65           O  
ATOM   2614  CB  PHE C 101      -7.449  -8.248  -1.035  1.00 94.65           C  
ATOM   2615  CG  PHE C 101      -6.199  -7.769  -0.350  1.00 94.65           C  
ATOM   2616  CD1 PHE C 101      -4.955  -8.278  -0.703  1.00 94.65           C  
ATOM   2617  CD2 PHE C 101      -6.266  -6.806   0.651  1.00 94.65           C  
ATOM   2618  CE1 PHE C 101      -3.796  -7.837  -0.070  1.00 94.65           C  
ATOM   2619  CE2 PHE C 101      -5.112  -6.359   1.288  1.00 94.65           C  
ATOM   2620  CZ  PHE C 101      -3.878  -6.876   0.927  1.00 94.65           C  
ATOM   2621  N   ALA C 102      -7.309  -7.496  -4.084  1.00 91.56           N  
ATOM   2622  CA  ALA C 102      -6.549  -7.149  -5.283  1.00 91.56           C  
ATOM   2623  C   ALA C 102      -6.951  -5.773  -5.807  1.00 91.56           C  
ATOM   2624  O   ALA C 102      -6.102  -5.003  -6.263  1.00 91.56           O  
ATOM   2625  CB  ALA C 102      -6.749  -8.206  -6.365  1.00 91.56           C  
ATOM   2626  N   THR C 103      -8.160  -5.479  -5.732  1.00 92.73           N  
ATOM   2627  CA  THR C 103      -8.662  -4.175  -6.150  1.00 92.73           C  
ATOM   2628  C   THR C 103      -8.128  -3.073  -5.240  1.00 92.73           C  
ATOM   2629  O   THR C 103      -7.727  -2.008  -5.714  1.00 92.73           O  
ATOM   2630  CB  THR C 103     -10.202  -4.143  -6.150  1.00 92.73           C  
ATOM   2631  CG2 THR C 103     -10.724  -2.818  -6.695  1.00 92.73           C  
ATOM   2632  OG1 THR C 103     -10.696  -5.211  -6.967  1.00 92.73           O  
ATOM   2633  N   TYR C 104      -8.113  -3.358  -3.954  1.00 94.61           N  
ATOM   2634  CA  TYR C 104      -7.575  -2.391  -3.004  1.00 94.61           C  
ATOM   2635  C   TYR C 104      -6.099  -2.127  -3.272  1.00 94.61           C  
ATOM   2636  O   TYR C 104      -5.654  -0.977  -3.253  1.00 94.61           O  
ATOM   2637  CB  TYR C 104      -7.764  -2.887  -1.568  1.00 94.61           C  
ATOM   2638  CG  TYR C 104      -9.210  -3.010  -1.153  1.00 94.61           C  
ATOM   2639  CD1 TYR C 104     -10.199  -2.244  -1.767  1.00 94.61           C  
ATOM   2640  CD2 TYR C 104      -9.591  -3.892  -0.147  1.00 94.61           C  
ATOM   2641  CE1 TYR C 104     -11.533  -2.353  -1.387  1.00 94.61           C  
ATOM   2642  CE2 TYR C 104     -10.922  -4.009   0.241  1.00 94.61           C  
ATOM   2643  CZ  TYR C 104     -11.884  -3.237  -0.384  1.00 94.61           C  
ATOM   2644  OH  TYR C 104     -13.203  -3.348  -0.005  1.00 94.61           O  
ATOM   2645  N   VAL C 105      -5.416  -3.142  -3.498  1.00 94.03           N  
ATOM   2646  CA  VAL C 105      -3.978  -3.036  -3.726  1.00 94.03           C  
ATOM   2647  C   VAL C 105      -3.717  -2.307  -5.042  1.00 94.03           C  
ATOM   2648  O   VAL C 105      -2.812  -1.475  -5.129  1.00 94.03           O  
ATOM   2649  CB  VAL C 105      -3.301  -4.424  -3.740  1.00 94.03           C  
ATOM   2650  CG1 VAL C 105      -1.843  -4.309  -4.179  1.00 94.03           C  
ATOM   2651  CG2 VAL C 105      -3.398  -5.079  -2.363  1.00 94.03           C  
ATOM   2652  N   ALA C 106      -4.420  -2.614  -6.086  1.00 91.93           N  
ATOM   2653  CA  ALA C 106      -4.291  -1.922  -7.366  1.00 91.93           C  
ATOM   2654  C   ALA C 106      -4.556  -0.427  -7.210  1.00 91.93           C  
ATOM   2655  O   ALA C 106      -3.829   0.400  -7.765  1.00 91.93           O  
ATOM   2656  CB  ALA C 106      -5.244  -2.523  -8.395  1.00 91.93           C  
ATOM   2657  N   ARG C 107      -5.565  -0.085  -6.490  1.00 93.32           N  
ATOM   2658  CA  ARG C 107      -5.886   1.312  -6.218  1.00 93.32           C  
ATOM   2659  C   ARG C 107      -4.773   1.985  -5.422  1.00 93.32           C  
ATOM   2660  O   ARG C 107      -4.386   3.117  -5.720  1.00 93.32           O  
ATOM   2661  CB  ARG C 107      -7.211   1.422  -5.461  1.00 93.32           C  
ATOM   2662  CG  ARG C 107      -7.702   2.851  -5.283  1.00 93.32           C  
ATOM   2663  CD  ARG C 107      -9.086   2.896  -4.649  1.00 93.32           C  
ATOM   2664  NE  ARG C 107      -9.575   4.266  -4.521  1.00 93.32           N  
ATOM   2665  CZ  ARG C 107     -10.801   4.599  -4.126  1.00 93.32           C  
ATOM   2666  NH1 ARG C 107     -11.691   3.664  -3.814  1.00 93.32           N  
ATOM   2667  NH2 ARG C 107     -11.140   5.877  -4.044  1.00 93.32           N  
ATOM   2668  N   PHE C 108      -4.323   1.330  -4.445  1.00 94.13           N  
ATOM   2669  CA  PHE C 108      -3.203   1.829  -3.654  1.00 94.13           C  
ATOM   2670  C   PHE C 108      -1.999   2.115  -4.544  1.00 94.13           C  
ATOM   2671  O   PHE C 108      -1.397   3.187  -4.456  1.00 94.13           O  
ATOM   2672  CB  PHE C 108      -2.823   0.822  -2.564  1.00 94.13           C  
ATOM   2673  CG  PHE C 108      -1.430   1.008  -2.026  1.00 94.13           C  
ATOM   2674  CD1 PHE C 108      -0.412   0.129  -2.376  1.00 94.13           C  
ATOM   2675  CD2 PHE C 108      -1.139   2.062  -1.170  1.00 94.13           C  
ATOM   2676  CE1 PHE C 108       0.879   0.299  -1.879  1.00 94.13           C  
ATOM   2677  CE2 PHE C 108       0.149   2.238  -0.670  1.00 94.13           C  
ATOM   2678  CZ  PHE C 108       1.155   1.354  -1.025  1.00 94.13           C  
ATOM   2679  N   GLN C 109      -1.614   1.201  -5.375  1.00 92.14           N  
ATOM   2680  CA  GLN C 109      -0.448   1.352  -6.238  1.00 92.14           C  
ATOM   2681  C   GLN C 109      -0.640   2.497  -7.228  1.00 92.14           C  
ATOM   2682  O   GLN C 109       0.315   3.199  -7.567  1.00 92.14           O  
ATOM   2683  CB  GLN C 109      -0.165   0.050  -6.990  1.00 92.14           C  
ATOM   2684  CG  GLN C 109       0.427  -1.049  -6.117  1.00 92.14           C  
ATOM   2685  CD  GLN C 109       0.941  -2.226  -6.923  1.00 92.14           C  
ATOM   2686  NE2 GLN C 109       1.304  -1.974  -8.176  1.00 92.14           N  
ATOM   2687  OE1 GLN C 109       1.012  -3.353  -6.424  1.00 92.14           O  
ATOM   2688  N   LYS C 110      -1.784   2.692  -7.659  1.00 91.02           N  
ATOM   2689  CA  LYS C 110      -2.080   3.724  -8.648  1.00 91.02           C  
ATOM   2690  C   LYS C 110      -2.176   5.100  -7.996  1.00 91.02           C  
ATOM   2691  O   LYS C 110      -1.702   6.093  -8.553  1.00 91.02           O  
ATOM   2692  CB  LYS C 110      -3.379   3.403  -9.388  1.00 91.02           C  
ATOM   2693  CG  LYS C 110      -3.678   4.338 -10.550  1.00 91.02           C  
ATOM   2694  CD  LYS C 110      -4.958   3.940 -11.273  1.00 91.02           C  
ATOM   2695  CE  LYS C 110      -5.278   4.897 -12.413  1.00 91.02           C  
ATOM   2696  NZ  LYS C 110      -6.502   4.478 -13.161  1.00 91.02           N  
ATOM   2697  N   GLU C 111      -2.706   5.108  -6.786  1.00 92.53           N  
ATOM   2698  CA  GLU C 111      -3.097   6.404  -6.242  1.00 92.53           C  
ATOM   2699  C   GLU C 111      -2.288   6.746  -4.994  1.00 92.53           C  
ATOM   2700  O   GLU C 111      -1.965   7.911  -4.758  1.00 92.53           O  
ATOM   2701  CB  GLU C 111      -4.594   6.422  -5.918  1.00 92.53           C  
ATOM   2702  CG  GLU C 111      -5.488   6.276  -7.142  1.00 92.53           C  
ATOM   2703  CD  GLU C 111      -6.968   6.214  -6.798  1.00 92.53           C  
ATOM   2704  OE1 GLU C 111      -7.795   6.003  -7.714  1.00 92.53           O  
ATOM   2705  OE2 GLU C 111      -7.304   6.381  -5.604  1.00 92.53           O  
ATOM   2706  N   ALA C 112      -1.952   5.834  -4.175  1.00 93.49           N  
ATOM   2707  CA  ALA C 112      -1.457   6.119  -2.831  1.00 93.49           C  
ATOM   2708  C   ALA C 112       0.022   5.771  -2.706  1.00 93.49           C  
ATOM   2709  O   ALA C 112       0.699   6.232  -1.783  1.00 93.49           O  
ATOM   2710  CB  ALA C 112      -2.271   5.352  -1.791  1.00 93.49           C  
ATOM   2711  N   TYR C 113       0.478   4.961  -3.592  1.00 93.75           N  
ATOM   2712  CA  TYR C 113       1.899   4.634  -3.567  1.00 93.75           C  
ATOM   2713  C   TYR C 113       2.733   5.782  -4.121  1.00 93.75           C  
ATOM   2714  O   TYR C 113       2.663   6.092  -5.313  1.00 93.75           O  
ATOM   2715  CB  TYR C 113       2.171   3.357  -4.371  1.00 93.75           C  
ATOM   2716  CG  TYR C 113       3.628   2.967  -4.416  1.00 93.75           C  
ATOM   2717  CD1 TYR C 113       4.396   3.199  -5.555  1.00 93.75           C  
ATOM   2718  CD2 TYR C 113       4.239   2.366  -3.321  1.00 93.75           C  
ATOM   2719  CE1 TYR C 113       5.738   2.840  -5.603  1.00 93.75           C  
ATOM   2720  CE2 TYR C 113       5.582   2.003  -3.358  1.00 93.75           C  
ATOM   2721  CZ  TYR C 113       6.321   2.243  -4.501  1.00 93.75           C  
ATOM   2722  OH  TYR C 113       7.651   1.885  -4.543  1.00 93.75           O  
ATOM   2723  N   CYS C 114       3.567   6.372  -3.283  1.00 94.80           N  
ATOM   2724  CA  CYS C 114       4.414   7.503  -3.643  1.00 94.80           C  
ATOM   2725  C   CYS C 114       3.645   8.513  -4.488  1.00 94.80           C  
ATOM   2726  O   CYS C 114       4.027   8.797  -5.624  1.00 94.80           O  
ATOM   2727  CB  CYS C 114       5.651   7.027  -4.402  1.00 94.80           C  
ATOM   2728  SG  CYS C 114       6.817   6.097  -3.383  1.00 94.80           S  
ATOM   2729  N   PRO C 115       2.704   9.111  -3.865  1.00 94.91           N  
ATOM   2730  CA  PRO C 115       1.835  10.031  -4.602  1.00 94.91           C  
ATOM   2731  C   PRO C 115       2.490  11.386  -4.855  1.00 94.91           C  
ATOM   2732  O   PRO C 115       1.919  12.233  -5.547  1.00 94.91           O  
ATOM   2733  CB  PRO C 115       0.617  10.176  -3.686  1.00 94.91           C  
ATOM   2734  CG  PRO C 115       1.153   9.990  -2.304  1.00 94.91           C  
ATOM   2735  CD  PRO C 115       2.258   8.974  -2.354  1.00 94.91           C  
ATOM   2736  N   ASN C 116       3.555  11.656  -4.262  1.00 95.22           N  
ATOM   2737  CA  ASN C 116       4.240  12.936  -4.411  1.00 95.22           C  
ATOM   2738  C   ASN C 116       4.723  13.150  -5.844  1.00 95.22           C  
ATOM   2739  O   ASN C 116       5.244  12.227  -6.472  1.00 95.22           O  
ATOM   2740  CB  ASN C 116       5.415  13.033  -3.436  1.00 95.22           C  
ATOM   2741  CG  ASN C 116       6.403  11.896  -3.596  1.00 95.22           C  
ATOM   2742  ND2 ASN C 116       7.686  12.229  -3.662  1.00 95.22           N  
ATOM   2743  OD1 ASN C 116       6.016  10.725  -3.661  1.00 95.22           O  
ATOM   2744  N   LYS C 117       4.586  14.293  -6.355  1.00 94.58           N  
ATOM   2745  CA  LYS C 117       5.075  14.664  -7.680  1.00 94.58           C  
ATOM   2746  C   LYS C 117       6.428  15.364  -7.591  1.00 94.58           C  
ATOM   2747  O   LYS C 117       7.145  15.468  -8.588  1.00 94.58           O  
ATOM   2748  CB  LYS C 117       4.064  15.563  -8.393  1.00 94.58           C  
ATOM   2749  CG  LYS C 117       2.732  14.889  -8.683  1.00 94.58           C  
ATOM   2750  CD  LYS C 117       1.782  15.824  -9.421  1.00 94.58           C  
ATOM   2751  CE  LYS C 117       0.436  15.161  -9.683  1.00 94.58           C  
ATOM   2752  NZ  LYS C 117      -0.528  16.100 -10.330  1.00 94.58           N  
ATOM   2753  N   CYS C 118       6.737  15.791  -6.435  1.00 94.95           N  
ATOM   2754  CA  CYS C 118       7.988  16.481  -6.139  1.00 94.95           C  
ATOM   2755  C   CYS C 118       8.408  16.254  -4.692  1.00 94.95           C  
ATOM   2756  O   CYS C 118       7.645  15.701  -3.899  1.00 94.95           O  
ATOM   2757  CB  CYS C 118       7.851  17.979  -6.412  1.00 94.95           C  
ATOM   2758  SG  CYS C 118       6.780  18.837  -5.238  1.00 94.95           S  
ATOM   2759  N   GLY C 119       9.678  16.496  -4.524  1.00 94.14           N  
ATOM   2760  CA  GLY C 119      10.172  16.397  -3.159  1.00 94.14           C  
ATOM   2761  C   GLY C 119      10.428  14.966  -2.720  1.00 94.14           C  
ATOM   2762  O   GLY C 119      10.633  14.083  -3.556  1.00 94.14           O  
ATOM   2763  N   VAL C 120      10.485  14.818  -1.372  1.00 94.15           N  
ATOM   2764  CA  VAL C 120      10.778  13.518  -0.779  1.00 94.15           C  
ATOM   2765  C   VAL C 120       9.707  13.168   0.252  1.00 94.15           C  
ATOM   2766  O   VAL C 120       9.599  13.823   1.291  1.00 94.15           O  
ATOM   2767  CB  VAL C 120      12.177  13.493  -0.124  1.00 94.15           C  
ATOM   2768  CG1 VAL C 120      12.485  12.108   0.440  1.00 94.15           C  
ATOM   2769  CG2 VAL C 120      13.245  13.914  -1.132  1.00 94.15           C  
ATOM   2770  N   MET C 121       8.932  12.116  -0.016  1.00 95.44           N  
ATOM   2771  CA  MET C 121       7.908  11.606   0.893  1.00 95.44           C  
ATOM   2772  C   MET C 121       8.401  10.357   1.618  1.00 95.44           C  
ATOM   2773  O   MET C 121       8.953   9.449   0.995  1.00 95.44           O  
ATOM   2774  CB  MET C 121       6.619  11.294   0.131  1.00 95.44           C  
ATOM   2775  CG  MET C 121       5.519  10.708   1.002  1.00 95.44           C  
ATOM   2776  SD  MET C 121       4.020  10.270   0.039  1.00 95.44           S  
ATOM   2777  CE  MET C 121       3.004   9.531   1.348  1.00 95.44           C  
ATOM   2778  N   LEU C 122       8.272  10.336   2.850  1.00 94.73           N  
ATOM   2779  CA  LEU C 122       8.517   9.145   3.657  1.00 94.73           C  
ATOM   2780  C   LEU C 122       7.216   8.404   3.941  1.00 94.73           C  
ATOM   2781  O   LEU C 122       6.390   8.870   4.729  1.00 94.73           O  
ATOM   2782  CB  LEU C 122       9.202   9.522   4.974  1.00 94.73           C  
ATOM   2783  CG  LEU C 122      10.569  10.199   4.858  1.00 94.73           C  
ATOM   2784  CD1 LEU C 122      11.128  10.504   6.244  1.00 94.73           C  
ATOM   2785  CD2 LEU C 122      11.534   9.321   4.068  1.00 94.73           C  
ATOM   2786  N   GLN C 123       7.113   7.303   3.341  1.00 94.45           N  
ATOM   2787  CA  GLN C 123       5.884   6.524   3.441  1.00 94.45           C  
ATOM   2788  C   GLN C 123       6.138   5.181   4.123  1.00 94.45           C  
ATOM   2789  O   GLN C 123       7.079   4.468   3.768  1.00 94.45           O  
ATOM   2790  CB  GLN C 123       5.273   6.302   2.057  1.00 94.45           C  
ATOM   2791  CG  GLN C 123       3.892   5.663   2.089  1.00 94.45           C  
ATOM   2792  CD  GLN C 123       3.286   5.504   0.707  1.00 94.45           C  
ATOM   2793  NE2 GLN C 123       1.959   5.519   0.636  1.00 94.45           N  
ATOM   2794  OE1 GLN C 123       4.004   5.372  -0.289  1.00 94.45           O  
ATOM   2795  N   THR C 124       5.339   4.899   5.039  1.00 94.66           N  
ATOM   2796  CA  THR C 124       5.418   3.610   5.720  1.00 94.66           C  
ATOM   2797  C   THR C 124       4.719   2.525   4.905  1.00 94.66           C  
ATOM   2798  O   THR C 124       3.524   2.628   4.620  1.00 94.66           O  
ATOM   2799  CB  THR C 124       4.795   3.682   7.125  1.00 94.66           C  
ATOM   2800  CG2 THR C 124       4.874   2.333   7.832  1.00 94.66           C  
ATOM   2801  OG1 THR C 124       5.498   4.659   7.904  1.00 94.66           O  
ATOM   2802  N   LEU C 125       5.455   1.600   4.578  1.00 95.10           N  
ATOM   2803  CA  LEU C 125       4.950   0.485   3.784  1.00 95.10           C  
ATOM   2804  C   LEU C 125       5.121  -0.835   4.529  1.00 95.10           C  
ATOM   2805  O   LEU C 125       5.996  -0.958   5.388  1.00 95.10           O  
ATOM   2806  CB  LEU C 125       5.670   0.419   2.434  1.00 95.10           C  
ATOM   2807  CG  LEU C 125       5.548   1.654   1.539  1.00 95.10           C  
ATOM   2808  CD1 LEU C 125       6.481   1.533   0.339  1.00 95.10           C  
ATOM   2809  CD2 LEU C 125       4.105   1.845   1.085  1.00 95.10           C  
ATOM   2810  N   ILE C 126       4.281  -1.731   4.259  1.00 95.20           N  
ATOM   2811  CA  ILE C 126       4.330  -3.090   4.787  1.00 95.20           C  
ATOM   2812  C   ILE C 126       4.656  -4.069   3.661  1.00 95.20           C  
ATOM   2813  O   ILE C 126       3.918  -4.163   2.677  1.00 95.20           O  
ATOM   2814  CB  ILE C 126       2.999  -3.480   5.468  1.00 95.20           C  
ATOM   2815  CG1 ILE C 126       2.673  -2.503   6.602  1.00 95.20           C  
ATOM   2816  CG2 ILE C 126       3.059  -4.921   5.985  1.00 95.20           C  
ATOM   2817  CD1 ILE C 126       1.225  -2.561   7.072  1.00 95.20           C  
ATOM   2818  N   TRP C 127       5.759  -4.729   3.844  1.00 93.31           N  
ATOM   2819  CA  TRP C 127       6.139  -5.771   2.895  1.00 93.31           C  
ATOM   2820  C   TRP C 127       5.342  -7.048   3.142  1.00 93.31           C  
ATOM   2821  O   TRP C 127       5.484  -7.684   4.189  1.00 93.31           O  
ATOM   2822  CB  TRP C 127       7.639  -6.065   2.989  1.00 93.31           C  
ATOM   2823  CG  TRP C 127       8.508  -4.962   2.465  1.00 93.31           C  
ATOM   2824  CD1 TRP C 127       8.964  -3.874   3.155  1.00 93.31           C  
ATOM   2825  CD2 TRP C 127       9.023  -4.840   1.136  1.00 93.31           C  
ATOM   2826  CE2 TRP C 127       9.785  -3.651   1.091  1.00 93.31           C  
ATOM   2827  CE3 TRP C 127       8.915  -5.620  -0.022  1.00 93.31           C  
ATOM   2828  NE1 TRP C 127       9.734  -3.081   2.335  1.00 93.31           N  
ATOM   2829  CZ2 TRP C 127      10.437  -3.224  -0.069  1.00 93.31           C  
ATOM   2830  CZ3 TRP C 127       9.563  -5.194  -1.177  1.00 93.31           C  
ATOM   2831  CH2 TRP C 127      10.314  -4.006  -1.189  1.00 93.31           C  
ATOM   2832  N   CYS C 128       4.576  -7.483   2.124  1.00 92.49           N  
ATOM   2833  CA  CYS C 128       3.604  -8.563   2.261  1.00 92.49           C  
ATOM   2834  C   CYS C 128       4.300  -9.896   2.507  1.00 92.49           C  
ATOM   2835  O   CYS C 128       3.783 -10.747   3.233  1.00 92.49           O  
ATOM   2836  CB  CYS C 128       2.730  -8.658   1.010  1.00 92.49           C  
ATOM   2837  SG  CYS C 128       1.807  -7.148   0.650  1.00 92.49           S  
ATOM   2838  N   LYS C 129       5.438 -10.159   1.994  1.00 87.96           N  
ATOM   2839  CA  LYS C 129       6.153 -11.429   2.056  1.00 87.96           C  
ATOM   2840  C   LYS C 129       6.591 -11.745   3.484  1.00 87.96           C  
ATOM   2841  O   LYS C 129       6.448 -12.879   3.946  1.00 87.96           O  
ATOM   2842  CB  LYS C 129       7.370 -11.407   1.129  1.00 87.96           C  
ATOM   2843  CG  LYS C 129       8.017 -12.768   0.924  1.00 87.96           C  
ATOM   2844  CD  LYS C 129       9.161 -12.698  -0.080  1.00 87.96           C  
ATOM   2845  CE  LYS C 129       9.854 -14.045  -0.235  1.00 87.96           C  
ATOM   2846  NZ  LYS C 129      10.907 -14.007  -1.294  1.00 87.96           N  
ATOM   2847  N   ASN C 130       7.040 -10.735   4.265  1.00 91.11           N  
ATOM   2848  CA  ASN C 130       7.566 -10.975   5.606  1.00 91.11           C  
ATOM   2849  C   ASN C 130       6.855 -10.118   6.648  1.00 91.11           C  
ATOM   2850  O   ASN C 130       7.251 -10.096   7.815  1.00 91.11           O  
ATOM   2851  CB  ASN C 130       9.073 -10.717   5.645  1.00 91.11           C  
ATOM   2852  CG  ASN C 130       9.442  -9.331   5.155  1.00 91.11           C  
ATOM   2853  ND2 ASN C 130      10.730  -9.104   4.930  1.00 91.11           N  
ATOM   2854  OD1 ASN C 130       8.576  -8.469   4.982  1.00 91.11           O  
ATOM   2855  N   CYS C 131       5.928  -9.442   6.265  1.00 94.11           N  
ATOM   2856  CA  CYS C 131       5.119  -8.613   7.151  1.00 94.11           C  
ATOM   2857  C   CYS C 131       5.976  -7.560   7.846  1.00 94.11           C  
ATOM   2858  O   CYS C 131       5.727  -7.217   9.002  1.00 94.11           O  
ATOM   2859  CB  CYS C 131       4.411  -9.477   8.194  1.00 94.11           C  
ATOM   2860  SG  CYS C 131       3.207 -10.625   7.492  1.00 94.11           S  
ATOM   2861  N   LYS C 132       7.000  -7.052   7.220  1.00 93.59           N  
ATOM   2862  CA  LYS C 132       7.879  -6.028   7.778  1.00 93.59           C  
ATOM   2863  C   LYS C 132       7.395  -4.628   7.411  1.00 93.59           C  
ATOM   2864  O   LYS C 132       7.080  -4.360   6.250  1.00 93.59           O  
ATOM   2865  CB  LYS C 132       9.315  -6.231   7.291  1.00 93.59           C  
ATOM   2866  CG  LYS C 132      10.043  -7.380   7.972  1.00 93.59           C  
ATOM   2867  CD  LYS C 132      11.505  -7.443   7.551  1.00 93.59           C  
ATOM   2868  CE  LYS C 132      12.231  -8.604   8.217  1.00 93.59           C  
ATOM   2869  NZ  LYS C 132      13.666  -8.668   7.809  1.00 93.59           N  
ATOM   2870  N   LYS C 133       7.374  -3.866   8.363  1.00 92.56           N  
ATOM   2871  CA  LYS C 133       7.017  -2.460   8.196  1.00 92.56           C  
ATOM   2872  C   LYS C 133       8.261  -1.592   8.034  1.00 92.56           C  
ATOM   2873  O   LYS C 133       9.117  -1.551   8.921  1.00 92.56           O  
ATOM   2874  CB  LYS C 133       6.190  -1.972   9.387  1.00 92.56           C  
ATOM   2875  CG  LYS C 133       5.560  -0.602   9.183  1.00 92.56           C  
ATOM   2876  CD  LYS C 133       4.655  -0.224  10.348  1.00 92.56           C  
ATOM   2877  CE  LYS C 133       3.956   1.107  10.105  1.00 92.56           C  
ATOM   2878  NZ  LYS C 133       3.084   1.492  11.255  1.00 92.56           N  
ATOM   2879  N   GLU C 134       8.379  -0.901   6.963  1.00 92.98           N  
ATOM   2880  CA  GLU C 134       9.547  -0.079   6.659  1.00 92.98           C  
ATOM   2881  C   GLU C 134       9.136   1.271   6.079  1.00 92.98           C  
ATOM   2882  O   GLU C 134       8.092   1.383   5.432  1.00 92.98           O  
ATOM   2883  CB  GLU C 134      10.479  -0.808   5.687  1.00 92.98           C  
ATOM   2884  CG  GLU C 134      11.121  -2.058   6.270  1.00 92.98           C  
ATOM   2885  CD  GLU C 134      12.060  -2.759   5.301  1.00 92.98           C  
ATOM   2886  OE1 GLU C 134      12.654  -3.796   5.674  1.00 92.98           O  
ATOM   2887  OE2 GLU C 134      12.202  -2.266   4.160  1.00 92.98           O  
ATOM   2888  N   VAL C 135       9.957   2.205   6.406  1.00 92.13           N  
ATOM   2889  CA  VAL C 135       9.760   3.536   5.841  1.00 92.13           C  
ATOM   2890  C   VAL C 135      10.467   3.635   4.491  1.00 92.13           C  
ATOM   2891  O   VAL C 135      11.683   3.454   4.406  1.00 92.13           O  
ATOM   2892  CB  VAL C 135      10.272   4.639   6.794  1.00 92.13           C  
ATOM   2893  CG1 VAL C 135      10.089   6.020   6.169  1.00 92.13           C  
ATOM   2894  CG2 VAL C 135       9.553   4.558   8.139  1.00 92.13           C  
ATOM   2895  N   HIS C 136       9.701   3.850   3.509  1.00 92.14           N  
ATOM   2896  CA  HIS C 136      10.199   3.976   2.144  1.00 92.14           C  
ATOM   2897  C   HIS C 136      10.273   5.438   1.717  1.00 92.14           C  
ATOM   2898  O   HIS C 136       9.302   6.183   1.864  1.00 92.14           O  
ATOM   2899  CB  HIS C 136       9.312   3.192   1.175  1.00 92.14           C  
ATOM   2900  CG  HIS C 136       9.711   3.341  -0.259  1.00 92.14           C  
ATOM   2901  CD2 HIS C 136       9.128   4.017  -1.278  1.00 92.14           C  
ATOM   2902  ND1 HIS C 136      10.838   2.748  -0.784  1.00 92.14           N  
ATOM   2903  CE1 HIS C 136      10.932   3.054  -2.067  1.00 92.14           C  
ATOM   2904  NE2 HIS C 136       9.907   3.822  -2.392  1.00 92.14           N  
ATOM   2905  N   ALA C 137      11.418   5.822   1.219  1.00 91.77           N  
ATOM   2906  CA  ALA C 137      11.617   7.190   0.748  1.00 91.77           C  
ATOM   2907  C   ALA C 137      11.251   7.321  -0.727  1.00 91.77           C  
ATOM   2908  O   ALA C 137      11.918   6.748  -1.592  1.00 91.77           O  
ATOM   2909  CB  ALA C 137      13.063   7.626   0.976  1.00 91.77           C  
ATOM   2910  N   CYS C 138      10.222   7.992  -0.932  1.00 93.46           N  
ATOM   2911  CA  CYS C 138       9.796   8.314  -2.290  1.00 93.46           C  
ATOM   2912  C   CYS C 138      10.468   9.589  -2.784  1.00 93.46           C  
ATOM   2913  O   CYS C 138       9.985  10.693  -2.520  1.00 93.46           O  
ATOM   2914  CB  CYS C 138       8.277   8.468  -2.353  1.00 93.46           C  
ATOM   2915  SG  CYS C 138       7.373   7.049  -1.697  1.00 93.46           S  
ATOM   2916  N   ARG C 139      11.459   9.460  -3.611  1.00 93.23           N  
ATOM   2917  CA  ARG C 139      12.268  10.583  -4.073  1.00 93.23           C  
ATOM   2918  C   ARG C 139      11.868  11.002  -5.484  1.00 93.23           C  
ATOM   2919  O   ARG C 139      11.897  10.188  -6.410  1.00 93.23           O  
ATOM   2920  CB  ARG C 139      13.755  10.227  -4.035  1.00 93.23           C  
ATOM   2921  CG  ARG C 139      14.273   9.892  -2.645  1.00 93.23           C  
ATOM   2922  CD  ARG C 139      15.747   9.510  -2.669  1.00 93.23           C  
ATOM   2923  NE  ARG C 139      16.190   8.994  -1.378  1.00 93.23           N  
ATOM   2924  CZ  ARG C 139      16.874   9.693  -0.475  1.00 93.23           C  
ATOM   2925  NH1 ARG C 139      17.207  10.958  -0.709  1.00 93.23           N  
ATOM   2926  NH2 ARG C 139      17.227   9.125   0.668  1.00 93.23           N  
ATOM   2927  N   LYS C 140      11.502  12.236  -5.610  1.00 93.39           N  
ATOM   2928  CA  LYS C 140      11.159  12.872  -6.879  1.00 93.39           C  
ATOM   2929  C   LYS C 140      11.961  14.154  -7.086  1.00 93.39           C  
ATOM   2930  O   LYS C 140      12.988  14.361  -6.437  1.00 93.39           O  
ATOM   2931  CB  LYS C 140       9.661  13.175  -6.940  1.00 93.39           C  
ATOM   2932  CG  LYS C 140       8.774  11.955  -6.738  1.00 93.39           C  
ATOM   2933  CD  LYS C 140       8.852  11.005  -7.927  1.00 93.39           C  
ATOM   2934  CE  LYS C 140       7.884   9.840  -7.777  1.00 93.39           C  
ATOM   2935  NZ  LYS C 140       8.591   8.572  -7.426  1.00 93.39           N  
ATOM   2936  N   SER C 141      11.612  14.902  -7.993  1.00 91.82           N  
ATOM   2937  CA  SER C 141      12.286  16.171  -8.247  1.00 91.82           C  
ATOM   2938  C   SER C 141      12.091  17.142  -7.087  1.00 91.82           C  
ATOM   2939  O   SER C 141      11.003  17.225  -6.515  1.00 91.82           O  
ATOM   2940  CB  SER C 141      11.771  16.802  -9.541  1.00 91.82           C  
ATOM   2941  OG  SER C 141      12.281  18.115  -9.698  1.00 91.82           O  
ATOM   2942  N   TYR C 142      13.160  17.812  -6.808  1.00 86.00           N  
ATOM   2943  CA  TYR C 142      13.098  18.786  -5.723  1.00 86.00           C  
ATOM   2944  C   TYR C 142      12.335  20.032  -6.153  1.00 86.00           C  
ATOM   2945  O   TYR C 142      11.865  20.801  -5.312  1.00 86.00           O  
ATOM   2946  CB  TYR C 142      14.508  19.168  -5.264  1.00 86.00           C  
ATOM   2947  CG  TYR C 142      15.084  18.232  -4.230  1.00 86.00           C  
ATOM   2948  CD1 TYR C 142      14.673  18.293  -2.900  1.00 86.00           C  
ATOM   2949  CD2 TYR C 142      16.041  17.285  -4.579  1.00 86.00           C  
ATOM   2950  CE1 TYR C 142      15.203  17.435  -1.943  1.00 86.00           C  
ATOM   2951  CE2 TYR C 142      16.578  16.420  -3.630  1.00 86.00           C  
ATOM   2952  CZ  TYR C 142      16.153  16.502  -2.317  1.00 86.00           C  
ATOM   2953  OH  TYR C 142      16.680  15.649  -1.374  1.00 86.00           O  
ATOM   2954  N   ASP C 143      12.224  20.167  -7.321  1.00 81.78           N  
ATOM   2955  CA  ASP C 143      11.549  21.338  -7.873  1.00 81.78           C  
ATOM   2956  C   ASP C 143      10.035  21.145  -7.883  1.00 81.78           C  
ATOM   2957  O   ASP C 143       9.498  20.448  -8.747  1.00 81.78           O  
ATOM   2958  CB  ASP C 143      12.051  21.630  -9.289  1.00 81.78           C  
ATOM   2959  CG  ASP C 143      11.498  22.922  -9.860  1.00 81.78           C  
ATOM   2960  OD1 ASP C 143      10.821  23.674  -9.125  1.00 81.78           O  
ATOM   2961  OD2 ASP C 143      11.737  23.191 -11.057  1.00 81.78           O  
ATOM   2962  N   CYS C 144       9.350  21.696  -7.015  1.00 91.51           N  
ATOM   2963  CA  CYS C 144       7.895  21.624  -6.945  1.00 91.51           C  
ATOM   2964  C   CYS C 144       7.254  22.770  -7.717  1.00 91.51           C  
ATOM   2965  O   CYS C 144       6.054  23.020  -7.585  1.00 91.51           O  
ATOM   2966  CB  CYS C 144       7.426  21.651  -5.490  1.00 91.51           C  
ATOM   2967  SG  CYS C 144       7.919  20.197  -4.539  1.00 91.51           S  
ATOM   2968  N   GLY C 145       8.045  23.439  -8.541  1.00 86.24           N  
ATOM   2969  CA  GLY C 145       7.535  24.533  -9.352  1.00 86.24           C  
ATOM   2970  C   GLY C 145       7.509  25.859  -8.616  1.00 86.24           C  
ATOM   2971  O   GLY C 145       7.658  25.900  -7.393  1.00 86.24           O  
ATOM   2972  N   GLU C 146       7.404  26.922  -9.455  1.00 90.11           N  
ATOM   2973  CA  GLU C 146       7.336  28.279  -8.922  1.00 90.11           C  
ATOM   2974  C   GLU C 146       5.898  28.789  -8.892  1.00 90.11           C  
ATOM   2975  O   GLU C 146       5.120  28.521  -9.809  1.00 90.11           O  
ATOM   2976  CB  GLU C 146       8.212  29.225  -9.746  1.00 90.11           C  
ATOM   2977  CG  GLU C 146       8.563  30.520  -9.029  1.00 90.11           C  
ATOM   2978  CD  GLU C 146       9.515  31.405  -9.819  1.00 90.11           C  
ATOM   2979  OE1 GLU C 146       9.830  32.525  -9.354  1.00 90.11           O  
ATOM   2980  OE2 GLU C 146       9.950  30.975 -10.910  1.00 90.11           O  
ATOM   2981  N   ARG C 147       5.515  29.357  -7.792  1.00 94.03           N  
ATOM   2982  CA  ARG C 147       4.183  29.928  -7.625  1.00 94.03           C  
ATOM   2983  C   ARG C 147       4.215  31.446  -7.774  1.00 94.03           C  
ATOM   2984  O   ARG C 147       4.941  32.130  -7.051  1.00 94.03           O  
ATOM   2985  CB  ARG C 147       3.602  29.548  -6.261  1.00 94.03           C  
ATOM   2986  CG  ARG C 147       3.659  28.058  -5.961  1.00 94.03           C  
ATOM   2987  CD  ARG C 147       2.553  27.295  -6.679  1.00 94.03           C  
ATOM   2988  NE  ARG C 147       2.502  25.898  -6.260  1.00 94.03           N  
ATOM   2989  CZ  ARG C 147       2.263  24.871  -7.070  1.00 94.03           C  
ATOM   2990  NH1 ARG C 147       2.045  25.068  -8.366  1.00 94.03           N  
ATOM   2991  NH2 ARG C 147       2.239  23.640  -6.583  1.00 94.03           N  
ATOM   2992  N   ASN C 148       3.491  31.900  -8.633  1.00 95.61           N  
ATOM   2993  CA  ASN C 148       3.326  33.341  -8.796  1.00 95.61           C  
ATOM   2994  C   ASN C 148       2.091  33.851  -8.057  1.00 95.61           C  
ATOM   2995  O   ASN C 148       0.966  33.469  -8.381  1.00 95.61           O  
ATOM   2996  CB  ASN C 148       3.246  33.707 -10.280  1.00 95.61           C  
ATOM   2997  CG  ASN C 148       4.543  33.440 -11.018  1.00 95.61           C  
ATOM   2998  ND2 ASN C 148       4.440  32.844 -12.199  1.00 95.61           N  
ATOM   2999  OD1 ASN C 148       5.627  33.767 -10.529  1.00 95.61           O  
ATOM   3000  N   VAL C 149       2.387  34.746  -7.165  1.00 95.04           N  
ATOM   3001  CA  VAL C 149       1.319  35.246  -6.305  1.00 95.04           C  
ATOM   3002  C   VAL C 149       1.146  36.749  -6.517  1.00 95.04           C  
ATOM   3003  O   VAL C 149       2.065  37.529  -6.256  1.00 95.04           O  
ATOM   3004  CB  VAL C 149       1.601  34.946  -4.816  1.00 95.04           C  
ATOM   3005  CG1 VAL C 149       0.451  35.437  -3.939  1.00 95.04           C  
ATOM   3006  CG2 VAL C 149       1.836  33.451  -4.609  1.00 95.04           C  
ATOM   3007  N   GLU C 150       0.024  37.163  -6.924  1.00 95.15           N  
ATOM   3008  CA  GLU C 150      -0.337  38.571  -7.057  1.00 95.15           C  
ATOM   3009  C   GLU C 150      -1.289  39.004  -5.945  1.00 95.15           C  
ATOM   3010  O   GLU C 150      -2.385  38.457  -5.811  1.00 95.15           O  
ATOM   3011  CB  GLU C 150      -0.971  38.837  -8.425  1.00 95.15           C  
ATOM   3012  CG  GLU C 150      -0.045  38.549  -9.597  1.00 95.15           C  
ATOM   3013  CD  GLU C 150      -0.685  38.825 -10.949  1.00 95.15           C  
ATOM   3014  OE1 GLU C 150      -0.007  38.654 -11.988  1.00 95.15           O  
ATOM   3015  OE2 GLU C 150      -1.873  39.217 -10.968  1.00 95.15           O  
ATOM   3016  N   VAL C 151      -0.869  39.971  -5.319  1.00 93.77           N  
ATOM   3017  CA  VAL C 151      -1.655  40.417  -4.174  1.00 93.77           C  
ATOM   3018  C   VAL C 151      -1.871  41.927  -4.251  1.00 93.77           C  
ATOM   3019  O   VAL C 151      -0.911  42.693  -4.363  1.00 93.77           O  
ATOM   3020  CB  VAL C 151      -0.973  40.044  -2.838  1.00 93.77           C  
ATOM   3021  CG1 VAL C 151      -1.882  40.378  -1.656  1.00 93.77           C  
ATOM   3022  CG2 VAL C 151      -0.598  38.564  -2.826  1.00 93.77           C  
ATOM   3023  N   PRO C 152      -3.073  42.418  -4.170  1.00 92.33           N  
ATOM   3024  CA  PRO C 152      -3.333  43.858  -4.101  1.00 92.33           C  
ATOM   3025  C   PRO C 152      -2.807  44.490  -2.814  1.00 92.33           C  
ATOM   3026  O   PRO C 152      -2.754  43.829  -1.774  1.00 92.33           O  
ATOM   3027  CB  PRO C 152      -4.860  43.943  -4.165  1.00 92.33           C  
ATOM   3028  CG  PRO C 152      -5.300  42.588  -4.614  1.00 92.33           C  
ATOM   3029  CD  PRO C 152      -4.251  41.589  -4.218  1.00 92.33           C  
ATOM   3030  N   GLN C 153      -2.471  45.678  -2.979  1.00 91.09           N  
ATOM   3031  CA  GLN C 153      -1.988  46.424  -1.822  1.00 91.09           C  
ATOM   3032  C   GLN C 153      -3.035  46.455  -0.712  1.00 91.09           C  
ATOM   3033  O   GLN C 153      -4.229  46.598  -0.981  1.00 91.09           O  
ATOM   3034  CB  GLN C 153      -1.607  47.850  -2.222  1.00 91.09           C  
ATOM   3035  CG  GLN C 153      -0.650  48.525  -1.250  1.00 91.09           C  
ATOM   3036  CD  GLN C 153      -0.133  49.857  -1.764  1.00 91.09           C  
ATOM   3037  NE2 GLN C 153       0.766  50.477  -1.007  1.00 91.09           N  
ATOM   3038  OE1 GLN C 153      -0.539  50.324  -2.833  1.00 91.09           O  
ATOM   3039  N   MET C 154      -2.603  46.312   0.617  1.00 90.95           N  
ATOM   3040  CA  MET C 154      -3.427  46.367   1.821  1.00 90.95           C  
ATOM   3041  C   MET C 154      -4.243  45.089   1.981  1.00 90.95           C  
ATOM   3042  O   MET C 154      -5.185  45.044   2.773  1.00 90.95           O  
ATOM   3043  CB  MET C 154      -4.357  47.581   1.781  1.00 90.95           C  
ATOM   3044  CG  MET C 154      -3.640  48.908   1.970  1.00 90.95           C  
ATOM   3045  SD  MET C 154      -3.360  49.311   3.738  1.00 90.95           S  
ATOM   3046  CE  MET C 154      -4.760  50.426   4.037  1.00 90.95           C  
ATOM   3047  N   GLU C 155      -4.037  44.234   1.132  1.00 91.73           N  
ATOM   3048  CA  GLU C 155      -4.635  42.911   1.285  1.00 91.73           C  
ATOM   3049  C   GLU C 155      -3.662  41.938   1.944  1.00 91.73           C  
ATOM   3050  O   GLU C 155      -2.495  42.271   2.161  1.00 91.73           O  
ATOM   3051  CB  GLU C 155      -5.088  42.365  -0.071  1.00 91.73           C  
ATOM   3052  CG  GLU C 155      -6.341  43.035  -0.617  1.00 91.73           C  
ATOM   3053  CD  GLU C 155      -7.061  42.199  -1.662  1.00 91.73           C  
ATOM   3054  OE1 GLU C 155      -8.078  42.669  -2.221  1.00 91.73           O  
ATOM   3055  OE2 GLU C 155      -6.607  41.062  -1.924  1.00 91.73           O  
ATOM   3056  N   ASP C 156      -4.207  40.874   2.278  1.00 94.27           N  
ATOM   3057  CA  ASP C 156      -3.397  39.874   2.968  1.00 94.27           C  
ATOM   3058  C   ASP C 156      -2.665  38.978   1.972  1.00 94.27           C  
ATOM   3059  O   ASP C 156      -3.264  38.491   1.011  1.00 94.27           O  
ATOM   3060  CB  ASP C 156      -4.267  39.026   3.897  1.00 94.27           C  
ATOM   3061  CG  ASP C 156      -4.944  39.843   4.985  1.00 94.27           C  
ATOM   3062  OD1 ASP C 156      -4.603  41.033   5.154  1.00 94.27           O  
ATOM   3063  OD2 ASP C 156      -5.823  39.289   5.681  1.00 94.27           O  
ATOM   3064  N   MET C 157      -1.448  38.779   2.225  1.00 94.43           N  
ATOM   3065  CA  MET C 157      -0.643  37.836   1.455  1.00 94.43           C  
ATOM   3066  C   MET C 157      -0.607  36.471   2.132  1.00 94.43           C  
ATOM   3067  O   MET C 157      -0.224  36.360   3.298  1.00 94.43           O  
ATOM   3068  CB  MET C 157       0.781  38.367   1.273  1.00 94.43           C  
ATOM   3069  CG  MET C 157       1.688  37.433   0.490  1.00 94.43           C  
ATOM   3070  SD  MET C 157       3.436  37.993   0.482  1.00 94.43           S  
ATOM   3071  CE  MET C 157       3.905  37.602   2.190  1.00 94.43           C  
ATOM   3072  N   ILE C 158      -0.973  35.468   1.452  1.00 96.53           N  
ATOM   3073  CA  ILE C 158      -0.980  34.102   1.964  1.00 96.53           C  
ATOM   3074  C   ILE C 158      -0.139  33.206   1.056  1.00 96.53           C  
ATOM   3075  O   ILE C 158      -0.470  33.015  -0.116  1.00 96.53           O  
ATOM   3076  CB  ILE C 158      -2.418  33.548   2.078  1.00 96.53           C  
ATOM   3077  CG1 ILE C 158      -3.277  34.469   2.954  1.00 96.53           C  
ATOM   3078  CG2 ILE C 158      -2.405  32.121   2.632  1.00 96.53           C  
ATOM   3079  CD1 ILE C 158      -4.752  34.095   2.986  1.00 96.53           C  
ATOM   3080  N   LEU C 159       0.883  32.755   1.533  1.00 96.78           N  
ATOM   3081  CA  LEU C 159       1.736  31.794   0.843  1.00 96.78           C  
ATOM   3082  C   LEU C 159       1.527  30.387   1.394  1.00 96.78           C  
ATOM   3083  O   LEU C 159       1.878  30.109   2.543  1.00 96.78           O  
ATOM   3084  CB  LEU C 159       3.208  32.192   0.973  1.00 96.78           C  
ATOM   3085  CG  LEU C 159       3.561  33.624   0.568  1.00 96.78           C  
ATOM   3086  CD1 LEU C 159       5.063  33.858   0.700  1.00 96.78           C  
ATOM   3087  CD2 LEU C 159       3.095  33.908  -0.856  1.00 96.78           C  
ATOM   3088  N   ASP C 160       1.063  29.468   0.628  1.00 96.85           N  
ATOM   3089  CA  ASP C 160       0.718  28.110   1.033  1.00 96.85           C  
ATOM   3090  C   ASP C 160       1.765  27.109   0.549  1.00 96.85           C  
ATOM   3091  O   ASP C 160       1.907  26.885  -0.656  1.00 96.85           O  
ATOM   3092  CB  ASP C 160      -0.664  27.725   0.500  1.00 96.85           C  
ATOM   3093  CG  ASP C 160      -1.183  26.422   1.083  1.00 96.85           C  
ATOM   3094  OD1 ASP C 160      -0.496  25.819   1.937  1.00 96.85           O  
ATOM   3095  OD2 ASP C 160      -2.286  25.992   0.685  1.00 96.85           O  
ATOM   3096  N   CYS C 161       2.371  26.498   1.455  1.00 96.66           N  
ATOM   3097  CA  CYS C 161       3.424  25.529   1.168  1.00 96.66           C  
ATOM   3098  C   CYS C 161       2.908  24.103   1.318  1.00 96.66           C  
ATOM   3099  O   CYS C 161       3.681  23.146   1.233  1.00 96.66           O  
ATOM   3100  CB  CYS C 161       4.619  25.749   2.094  1.00 96.66           C  
ATOM   3101  SG  CYS C 161       6.131  24.931   1.536  1.00 96.66           S  
ATOM   3102  N   GLU C 162       1.740  23.876   1.608  1.00 96.26           N  
ATOM   3103  CA  GLU C 162       1.149  22.567   1.871  1.00 96.26           C  
ATOM   3104  C   GLU C 162       0.868  21.818   0.572  1.00 96.26           C  
ATOM   3105  O   GLU C 162       0.284  22.377  -0.360  1.00 96.26           O  
ATOM   3106  CB  GLU C 162      -0.139  22.711   2.685  1.00 96.26           C  
ATOM   3107  CG  GLU C 162      -0.729  21.386   3.143  1.00 96.26           C  
ATOM   3108  CD  GLU C 162      -1.922  21.548   4.070  1.00 96.26           C  
ATOM   3109  OE1 GLU C 162      -2.375  20.541   4.660  1.00 96.26           O  
ATOM   3110  OE2 GLU C 162      -2.410  22.692   4.208  1.00 96.26           O  
ATOM   3111  N   LEU C 163       1.283  20.699   0.493  1.00 94.97           N  
ATOM   3112  CA  LEU C 163       0.958  19.767  -0.581  1.00 94.97           C  
ATOM   3113  C   LEU C 163       0.110  18.612  -0.061  1.00 94.97           C  
ATOM   3114  O   LEU C 163       0.115  18.322   1.137  1.00 94.97           O  
ATOM   3115  CB  LEU C 163       2.237  19.226  -1.227  1.00 94.97           C  
ATOM   3116  CG  LEU C 163       3.174  20.264  -1.847  1.00 94.97           C  
ATOM   3117  CD1 LEU C 163       4.452  19.596  -2.342  1.00 94.97           C  
ATOM   3118  CD2 LEU C 163       2.476  21.004  -2.983  1.00 94.97           C  
ATOM   3119  N   ASN C 164      -0.660  17.914  -0.863  1.00 93.03           N  
ATOM   3120  CA  ASN C 164      -1.640  16.897  -0.501  1.00 93.03           C  
ATOM   3121  C   ASN C 164      -0.989  15.724   0.227  1.00 93.03           C  
ATOM   3122  O   ASN C 164      -1.590  15.136   1.126  1.00 93.03           O  
ATOM   3123  CB  ASN C 164      -2.387  16.404  -1.742  1.00 93.03           C  
ATOM   3124  CG  ASN C 164      -1.452  16.004  -2.866  1.00 93.03           C  
ATOM   3125  ND2 ASN C 164      -1.978  15.283  -3.848  1.00 93.03           N  
ATOM   3126  OD1 ASN C 164      -0.265  16.340  -2.851  1.00 93.03           O  
ATOM   3127  N   TRP C 165       0.200  15.415  -0.085  1.00 95.06           N  
ATOM   3128  CA  TRP C 165       0.856  14.221   0.439  1.00 95.06           C  
ATOM   3129  C   TRP C 165       1.583  14.528   1.743  1.00 95.06           C  
ATOM   3130  O   TRP C 165       2.072  13.618   2.417  1.00 95.06           O  
ATOM   3131  CB  TRP C 165       1.840  13.654  -0.588  1.00 95.06           C  
ATOM   3132  CG  TRP C 165       2.880  14.633  -1.041  1.00 95.06           C  
ATOM   3133  CD1 TRP C 165       2.800  15.485  -2.108  1.00 95.06           C  
ATOM   3134  CD2 TRP C 165       4.160  14.859  -0.441  1.00 95.06           C  
ATOM   3135  CE2 TRP C 165       4.804  15.863  -1.198  1.00 95.06           C  
ATOM   3136  CE3 TRP C 165       4.824  14.310   0.663  1.00 95.06           C  
ATOM   3137  NE1 TRP C 165       3.954  16.227  -2.208  1.00 95.06           N  
ATOM   3138  CZ2 TRP C 165       6.083  16.329  -0.884  1.00 95.06           C  
ATOM   3139  CZ3 TRP C 165       6.096  14.776   0.973  1.00 95.06           C  
ATOM   3140  CH2 TRP C 165       6.711  15.775   0.202  1.00 95.06           C  
ATOM   3141  N   HIS C 166       1.714  15.797   2.179  1.00 95.59           N  
ATOM   3142  CA  HIS C 166       2.425  16.174   3.395  1.00 95.59           C  
ATOM   3143  C   HIS C 166       1.819  15.498   4.619  1.00 95.59           C  
ATOM   3144  O   HIS C 166       2.545  15.034   5.502  1.00 95.59           O  
ATOM   3145  CB  HIS C 166       2.413  17.693   3.573  1.00 95.59           C  
ATOM   3146  CG  HIS C 166       3.393  18.408   2.697  1.00 95.59           C  
ATOM   3147  CD2 HIS C 166       4.288  17.938   1.796  1.00 95.59           C  
ATOM   3148  ND1 HIS C 166       3.527  19.779   2.696  1.00 95.59           N  
ATOM   3149  CE1 HIS C 166       4.464  20.123   1.828  1.00 95.59           C  
ATOM   3150  NE2 HIS C 166       4.942  19.024   1.269  1.00 95.59           N  
ATOM   3151  N   GLN C 167       0.499  15.464   4.636  1.00 92.22           N  
ATOM   3152  CA  GLN C 167      -0.207  14.893   5.778  1.00 92.22           C  
ATOM   3153  C   GLN C 167       0.084  13.401   5.916  1.00 92.22           C  
ATOM   3154  O   GLN C 167       0.042  12.854   7.019  1.00 92.22           O  
ATOM   3155  CB  GLN C 167      -1.714  15.123   5.649  1.00 92.22           C  
ATOM   3156  CG  GLN C 167      -2.124  16.585   5.768  1.00 92.22           C  
ATOM   3157  CD  GLN C 167      -3.604  16.801   5.510  1.00 92.22           C  
ATOM   3158  NE2 GLN C 167      -4.049  18.048   5.620  1.00 92.22           N  
ATOM   3159  OE1 GLN C 167      -4.340  15.856   5.213  1.00 92.22           O  
ATOM   3160  N   ALA C 168       0.351  12.770   4.868  1.00 91.45           N  
ATOM   3161  CA  ALA C 168       0.562  11.324   4.864  1.00 91.45           C  
ATOM   3162  C   ALA C 168       2.039  10.986   5.046  1.00 91.45           C  
ATOM   3163  O   ALA C 168       2.388   9.835   5.320  1.00 91.45           O  
ATOM   3164  CB  ALA C 168       0.036  10.714   3.566  1.00 91.45           C  
ATOM   3165  N   SER C 169       2.952  11.921   4.936  1.00 94.00           N  
ATOM   3166  CA  SER C 169       4.391  11.701   5.026  1.00 94.00           C  
ATOM   3167  C   SER C 169       4.845  11.601   6.478  1.00 94.00           C  
ATOM   3168  O   SER C 169       4.355  12.333   7.340  1.00 94.00           O  
ATOM   3169  CB  SER C 169       5.151  12.828   4.323  1.00 94.00           C  
ATOM   3170  OG  SER C 169       6.548  12.598   4.370  1.00 94.00           O  
ATOM   3171  N   GLU C 170       5.732  10.765   6.647  1.00 92.58           N  
ATOM   3172  CA  GLU C 170       6.328  10.624   7.971  1.00 92.58           C  
ATOM   3173  C   GLU C 170       7.609  11.445   8.089  1.00 92.58           C  
ATOM   3174  O   GLU C 170       8.168  11.882   7.081  1.00 92.58           O  
ATOM   3175  CB  GLU C 170       6.618   9.151   8.276  1.00 92.58           C  
ATOM   3176  CG  GLU C 170       5.390   8.256   8.208  1.00 92.58           C  
ATOM   3177  CD  GLU C 170       4.572   8.261   9.489  1.00 92.58           C  
ATOM   3178  OE1 GLU C 170       3.497   7.619   9.525  1.00 92.58           O  
ATOM   3179  OE2 GLU C 170       5.009   8.911  10.464  1.00 92.58           O  
ATOM   3180  N   GLY C 171       7.924  11.769   9.386  1.00 92.27           N  
ATOM   3181  CA  GLY C 171       9.217  12.364   9.680  1.00 92.27           C  
ATOM   3182  C   GLY C 171       9.303  13.828   9.290  1.00 92.27           C  
ATOM   3183  O   GLY C 171      10.380  14.323   8.953  1.00 92.27           O  
ATOM   3184  N   LEU C 172       8.258  14.399   9.185  1.00 94.74           N  
ATOM   3185  CA  LEU C 172       8.263  15.820   8.856  1.00 94.74           C  
ATOM   3186  C   LEU C 172       8.534  16.664  10.096  1.00 94.74           C  
ATOM   3187  O   LEU C 172       8.171  16.276  11.209  1.00 94.74           O  
ATOM   3188  CB  LEU C 172       6.927  16.229   8.229  1.00 94.74           C  
ATOM   3189  CG  LEU C 172       6.541  15.517   6.931  1.00 94.74           C  
ATOM   3190  CD1 LEU C 172       5.170  15.986   6.457  1.00 94.74           C  
ATOM   3191  CD2 LEU C 172       7.595  15.756   5.856  1.00 94.74           C  
ATOM   3192  N   THR C 173       9.206  17.749   9.936  1.00 94.71           N  
ATOM   3193  CA  THR C 173       9.509  18.677  11.020  1.00 94.71           C  
ATOM   3194  C   THR C 173       8.730  19.978  10.854  1.00 94.71           C  
ATOM   3195  O   THR C 173       7.515  20.011  11.055  1.00 94.71           O  
ATOM   3196  CB  THR C 173      11.017  18.982  11.088  1.00 94.71           C  
ATOM   3197  CG2 THR C 173      11.816  17.730  11.433  1.00 94.71           C  
ATOM   3198  OG1 THR C 173      11.455  19.480   9.818  1.00 94.71           O  
ATOM   3199  N   ASP C 174       9.458  21.024  10.384  1.00 96.26           N  
ATOM   3200  CA  ASP C 174       8.797  22.324  10.345  1.00 96.26           C  
ATOM   3201  C   ASP C 174       8.840  22.919   8.939  1.00 96.26           C  
ATOM   3202  O   ASP C 174       9.716  22.579   8.142  1.00 96.26           O  
ATOM   3203  CB  ASP C 174       9.445  23.286  11.343  1.00 96.26           C  
ATOM   3204  CG  ASP C 174       9.278  22.845  12.786  1.00 96.26           C  
ATOM   3205  OD1 ASP C 174       8.253  22.207  13.114  1.00 96.26           O  
ATOM   3206  OD2 ASP C 174      10.177  23.139  13.604  1.00 96.26           O  
ATOM   3207  N   TYR C 175       7.808  23.772   8.770  1.00 96.95           N  
ATOM   3208  CA  TYR C 175       7.841  24.644   7.601  1.00 96.95           C  
ATOM   3209  C   TYR C 175       8.678  25.888   7.872  1.00 96.95           C  
ATOM   3210  O   TYR C 175       8.471  26.577   8.873  1.00 96.95           O  
ATOM   3211  CB  TYR C 175       6.422  25.048   7.192  1.00 96.95           C  
ATOM   3212  CG  TYR C 175       5.579  23.896   6.702  1.00 96.95           C  
ATOM   3213  CD1 TYR C 175       5.557  23.549   5.352  1.00 96.95           C  
ATOM   3214  CD2 TYR C 175       4.804  23.153   7.584  1.00 96.95           C  
ATOM   3215  CE1 TYR C 175       4.781  22.489   4.895  1.00 96.95           C  
ATOM   3216  CE2 TYR C 175       4.024  22.091   7.138  1.00 96.95           C  
ATOM   3217  CZ  TYR C 175       4.020  21.767   5.794  1.00 96.95           C  
ATOM   3218  OH  TYR C 175       3.250  20.717   5.346  1.00 96.95           O  
ATOM   3219  N   SER C 176       9.581  26.169   7.008  1.00 97.20           N  
ATOM   3220  CA  SER C 176      10.425  27.358   7.080  1.00 97.20           C  
ATOM   3221  C   SER C 176      10.233  28.247   5.855  1.00 97.20           C  
ATOM   3222  O   SER C 176      10.474  27.815   4.725  1.00 97.20           O  
ATOM   3223  CB  SER C 176      11.896  26.964   7.210  1.00 97.20           C  
ATOM   3224  OG  SER C 176      12.095  26.120   8.331  1.00 97.20           O  
ATOM   3225  N   PHE C 177       9.848  29.454   6.112  1.00 97.40           N  
ATOM   3226  CA  PHE C 177       9.685  30.432   5.043  1.00 97.40           C  
ATOM   3227  C   PHE C 177      10.840  31.426   5.037  1.00 97.40           C  
ATOM   3228  O   PHE C 177      11.154  32.028   6.066  1.00 97.40           O  
ATOM   3229  CB  PHE C 177       8.354  31.175   5.192  1.00 97.40           C  
ATOM   3230  CG  PHE C 177       7.148  30.329   4.880  1.00 97.40           C  
ATOM   3231  CD1 PHE C 177       6.584  30.342   3.611  1.00 97.40           C  
ATOM   3232  CD2 PHE C 177       6.579  29.523   5.857  1.00 97.40           C  
ATOM   3233  CE1 PHE C 177       5.468  29.560   3.318  1.00 97.40           C  
ATOM   3234  CE2 PHE C 177       5.464  28.740   5.573  1.00 97.40           C  
ATOM   3235  CZ  PHE C 177       4.909  28.760   4.304  1.00 97.40           C  
ATOM   3236  N   TYR C 178      11.374  31.542   3.956  1.00 96.75           N  
ATOM   3237  CA  TYR C 178      12.487  32.462   3.758  1.00 96.75           C  
ATOM   3238  C   TYR C 178      12.122  33.555   2.760  1.00 96.75           C  
ATOM   3239  O   TYR C 178      11.393  33.306   1.797  1.00 96.75           O  
ATOM   3240  CB  TYR C 178      13.729  31.707   3.273  1.00 96.75           C  
ATOM   3241  CG  TYR C 178      14.211  30.650   4.236  1.00 96.75           C  
ATOM   3242  CD1 TYR C 178      15.142  30.955   5.227  1.00 96.75           C  
ATOM   3243  CD2 TYR C 178      13.738  29.345   4.158  1.00 96.75           C  
ATOM   3244  CE1 TYR C 178      15.592  29.984   6.116  1.00 96.75           C  
ATOM   3245  CE2 TYR C 178      14.180  28.365   5.042  1.00 96.75           C  
ATOM   3246  CZ  TYR C 178      15.105  28.694   6.016  1.00 96.75           C  
ATOM   3247  OH  TYR C 178      15.545  27.729   6.893  1.00 96.75           O  
ATOM   3248  N   ARG C 179      12.589  34.719   2.990  1.00 96.40           N  
ATOM   3249  CA  ARG C 179      12.589  35.796   2.006  1.00 96.40           C  
ATOM   3250  C   ARG C 179      13.922  35.861   1.267  1.00 96.40           C  
ATOM   3251  O   ARG C 179      14.979  35.969   1.891  1.00 96.40           O  
ATOM   3252  CB  ARG C 179      12.295  37.139   2.677  1.00 96.40           C  
ATOM   3253  CG  ARG C 179      12.198  38.305   1.705  1.00 96.40           C  
ATOM   3254  CD  ARG C 179      11.599  39.540   2.365  1.00 96.40           C  
ATOM   3255  NE  ARG C 179      11.417  40.626   1.408  1.00 96.40           N  
ATOM   3256  CZ  ARG C 179      10.805  41.777   1.675  1.00 96.40           C  
ATOM   3257  NH1 ARG C 179      10.302  42.013   2.881  1.00 96.40           N  
ATOM   3258  NH2 ARG C 179      10.695  42.698   0.729  1.00 96.40           N  
ATOM   3259  N   VAL C 180      13.819  35.686   0.048  1.00 94.92           N  
ATOM   3260  CA  VAL C 180      15.018  35.669  -0.782  1.00 94.92           C  
ATOM   3261  C   VAL C 180      15.280  37.065  -1.341  1.00 94.92           C  
ATOM   3262  O   VAL C 180      14.441  37.622  -2.054  1.00 94.92           O  
ATOM   3263  CB  VAL C 180      14.896  34.647  -1.935  1.00 94.92           C  
ATOM   3264  CG1 VAL C 180      16.211  34.544  -2.706  1.00 94.92           C  
ATOM   3265  CG2 VAL C 180      14.483  33.279  -1.392  1.00 94.92           C  
ATOM   3266  N   TRP C 181      16.463  37.496  -1.059  1.00 92.08           N  
ATOM   3267  CA  TRP C 181      16.829  38.837  -1.500  1.00 92.08           C  
ATOM   3268  C   TRP C 181      17.682  38.782  -2.764  1.00 92.08           C  
ATOM   3269  O   TRP C 181      18.217  37.727  -3.113  1.00 92.08           O  
ATOM   3270  CB  TRP C 181      17.581  39.581  -0.393  1.00 92.08           C  
ATOM   3271  CG  TRP C 181      16.824  39.681   0.896  1.00 92.08           C  
ATOM   3272  CD1 TRP C 181      17.009  38.928   2.021  1.00 92.08           C  
ATOM   3273  CD2 TRP C 181      15.756  40.587   1.191  1.00 92.08           C  
ATOM   3274  CE2 TRP C 181      15.341  40.327   2.516  1.00 92.08           C  
ATOM   3275  CE3 TRP C 181      15.111  41.596   0.463  1.00 92.08           C  
ATOM   3276  NE1 TRP C 181      16.120  39.310   2.999  1.00 92.08           N  
ATOM   3277  CZ2 TRP C 181      14.307  41.039   3.129  1.00 92.08           C  
ATOM   3278  CZ3 TRP C 181      14.082  42.304   1.075  1.00 92.08           C  
ATOM   3279  CH2 TRP C 181      13.693  42.020   2.394  1.00 92.08           C  
ATOM   3280  N   GLY C 182      17.666  39.793  -3.622  1.00 83.27           N  
ATOM   3281  CA  GLY C 182      18.390  39.879  -4.880  1.00 83.27           C  
ATOM   3282  C   GLY C 182      19.880  39.635  -4.729  1.00 83.27           C  
ATOM   3283  O   GLY C 182      20.552  39.253  -5.688  1.00 83.27           O  
ATOM   3284  N   ASN C 183      20.493  39.854  -3.540  1.00 82.81           N  
ATOM   3285  CA  ASN C 183      21.919  39.651  -3.306  1.00 82.81           C  
ATOM   3286  C   ASN C 183      22.218  38.216  -2.882  1.00 82.81           C  
ATOM   3287  O   ASN C 183      23.195  37.964  -2.175  1.00 82.81           O  
ATOM   3288  CB  ASN C 183      22.435  40.634  -2.254  1.00 82.81           C  
ATOM   3289  CG  ASN C 183      21.523  40.731  -1.047  1.00 82.81           C  
ATOM   3290  ND2 ASN C 183      21.936  41.508  -0.053  1.00 82.81           N  
ATOM   3291  OD1 ASN C 183      20.456  40.114  -1.009  1.00 82.81           O  
ATOM   3292  N   ASN C 184      21.410  37.231  -3.174  1.00 81.22           N  
ATOM   3293  CA  ASN C 184      21.553  35.811  -2.869  1.00 81.22           C  
ATOM   3294  C   ASN C 184      21.570  35.560  -1.364  1.00 81.22           C  
ATOM   3295  O   ASN C 184      22.280  34.673  -0.886  1.00 81.22           O  
ATOM   3296  CB  ASN C 184      22.819  35.247  -3.516  1.00 81.22           C  
ATOM   3297  CG  ASN C 184      22.592  34.790  -4.943  1.00 81.22           C  
ATOM   3298  ND2 ASN C 184      23.671  34.448  -5.636  1.00 81.22           N  
ATOM   3299  OD1 ASN C 184      21.454  34.745  -5.420  1.00 81.22           O  
ATOM   3300  N   THR C 185      21.085  36.457  -0.667  1.00 89.87           N  
ATOM   3301  CA  THR C 185      20.887  36.271   0.766  1.00 89.87           C  
ATOM   3302  C   THR C 185      19.422  35.977   1.077  1.00 89.87           C  
ATOM   3303  O   THR C 185      18.541  36.263   0.264  1.00 89.87           O  
ATOM   3304  CB  THR C 185      21.346  37.509   1.559  1.00 89.87           C  
ATOM   3305  CG2 THR C 185      22.829  37.785   1.339  1.00 89.87           C  
ATOM   3306  OG1 THR C 185      20.591  38.649   1.130  1.00 89.87           O  
ATOM   3307  N   GLU C 186      19.321  35.280   2.127  1.00 93.79           N  
ATOM   3308  CA  GLU C 186      17.968  34.911   2.534  1.00 93.79           C  
ATOM   3309  C   GLU C 186      17.740  35.200   4.014  1.00 93.79           C  
ATOM   3310  O   GLU C 186      18.677  35.155   4.813  1.00 93.79           O  
ATOM   3311  CB  GLU C 186      17.703  33.432   2.240  1.00 93.79           C  
ATOM   3312  CG  GLU C 186      18.653  32.482   2.956  1.00 93.79           C  
ATOM   3313  CD  GLU C 186      18.440  31.025   2.579  1.00 93.79           C  
ATOM   3314  OE1 GLU C 186      19.104  30.143   3.170  1.00 93.79           O  
ATOM   3315  OE2 GLU C 186      17.603  30.763   1.686  1.00 93.79           O  
ATOM   3316  N   THR C 187      16.515  35.561   4.397  1.00 95.63           N  
ATOM   3317  CA  THR C 187      16.092  35.813   5.771  1.00 95.63           C  
ATOM   3318  C   THR C 187      14.936  34.895   6.156  1.00 95.63           C  
ATOM   3319  O   THR C 187      13.973  34.749   5.401  1.00 95.63           O  
ATOM   3320  CB  THR C 187      15.673  37.281   5.966  1.00 95.63           C  
ATOM   3321  CG2 THR C 187      15.520  37.617   7.446  1.00 95.63           C  
ATOM   3322  OG1 THR C 187      16.670  38.137   5.393  1.00 95.63           O  
ATOM   3323  N   LEU C 188      15.097  34.356   7.320  1.00 96.88           N  
ATOM   3324  CA  LEU C 188      14.034  33.499   7.837  1.00 96.88           C  
ATOM   3325  C   LEU C 188      12.861  34.334   8.340  1.00 96.88           C  
ATOM   3326  O   LEU C 188      13.013  35.131   9.268  1.00 96.88           O  
ATOM   3327  CB  LEU C 188      14.564  32.610   8.965  1.00 96.88           C  
ATOM   3328  CG  LEU C 188      13.556  31.649   9.600  1.00 96.88           C  
ATOM   3329  CD1 LEU C 188      13.141  30.579   8.597  1.00 96.88           C  
ATOM   3330  CD2 LEU C 188      14.142  31.015  10.857  1.00 96.88           C  
ATOM   3331  N   VAL C 189      11.780  34.161   7.800  1.00 96.00           N  
ATOM   3332  CA  VAL C 189      10.592  34.952   8.103  1.00 96.00           C  
ATOM   3333  C   VAL C 189       9.718  34.207   9.111  1.00 96.00           C  
ATOM   3334  O   VAL C 189       9.178  34.813  10.040  1.00 96.00           O  
ATOM   3335  CB  VAL C 189       9.781  35.268   6.826  1.00 96.00           C  
ATOM   3336  CG1 VAL C 189       8.525  36.067   7.169  1.00 96.00           C  
ATOM   3337  CG2 VAL C 189      10.644  36.028   5.821  1.00 96.00           C  
ATOM   3338  N   SER C 190       9.564  32.952   8.922  1.00 96.14           N  
ATOM   3339  CA  SER C 190       8.720  32.141   9.796  1.00 96.14           C  
ATOM   3340  C   SER C 190       9.188  30.690   9.824  1.00 96.14           C  
ATOM   3341  O   SER C 190       9.718  30.183   8.832  1.00 96.14           O  
ATOM   3342  CB  SER C 190       7.261  32.206   9.344  1.00 96.14           C  
ATOM   3343  OG  SER C 190       6.473  31.266  10.052  1.00 96.14           O  
ATOM   3344  N   LYS C 191       9.053  30.087  10.990  1.00 96.47           N  
ATOM   3345  CA  LYS C 191       9.353  28.674  11.198  1.00 96.47           C  
ATOM   3346  C   LYS C 191       8.359  28.036  12.165  1.00 96.47           C  
ATOM   3347  O   LYS C 191       8.144  28.545  13.267  1.00 96.47           O  
ATOM   3348  CB  LYS C 191      10.779  28.499  11.723  1.00 96.47           C  
ATOM   3349  CG  LYS C 191      11.196  27.047  11.911  1.00 96.47           C  
ATOM   3350  CD  LYS C 191      12.661  26.936  12.313  1.00 96.47           C  
ATOM   3351  CE  LYS C 191      13.093  25.482  12.454  1.00 96.47           C  
ATOM   3352  NZ  LYS C 191      14.576  25.354  12.579  1.00 96.47           N  
ATOM   3353  N   GLY C 192       7.745  26.963  11.749  1.00 95.79           N  
ATOM   3354  CA  GLY C 192       6.765  26.292  12.588  1.00 95.79           C  
ATOM   3355  C   GLY C 192       6.051  25.156  11.881  1.00 95.79           C  
ATOM   3356  O   GLY C 192       6.511  24.678  10.841  1.00 95.79           O  
ATOM   3357  N   LYS C 193       4.961  24.784  12.468  1.00 95.69           N  
ATOM   3358  CA  LYS C 193       4.179  23.670  11.942  1.00 95.69           C  
ATOM   3359  C   LYS C 193       3.121  24.158  10.956  1.00 95.69           C  
ATOM   3360  O   LYS C 193       2.468  23.353  10.289  1.00 95.69           O  
ATOM   3361  CB  LYS C 193       3.515  22.894  13.081  1.00 95.69           C  
ATOM   3362  CG  LYS C 193       4.499  22.255  14.049  1.00 95.69           C  
ATOM   3363  CD  LYS C 193       5.280  21.126  13.388  1.00 95.69           C  
ATOM   3364  CE  LYS C 193       6.170  20.400  14.389  1.00 95.69           C  
ATOM   3365  NZ  LYS C 193       7.212  19.576  13.707  1.00 95.69           N  
ATOM   3366  N   GLU C 194       3.003  25.466  10.877  1.00 95.75           N  
ATOM   3367  CA  GLU C 194       2.053  26.078   9.952  1.00 95.75           C  
ATOM   3368  C   GLU C 194       2.572  26.029   8.517  1.00 95.75           C  
ATOM   3369  O   GLU C 194       3.671  26.509   8.233  1.00 95.75           O  
ATOM   3370  CB  GLU C 194       1.763  27.524  10.357  1.00 95.75           C  
ATOM   3371  CG  GLU C 194       1.097  27.660  11.719  1.00 95.75           C  
ATOM   3372  CD  GLU C 194      -0.339  27.160  11.737  1.00 95.75           C  
ATOM   3373  OE1 GLU C 194      -0.879  26.903  12.838  1.00 95.75           O  
ATOM   3374  OE2 GLU C 194      -0.929  27.022  10.642  1.00 95.75           O  
ATOM   3375  N   ALA C 195       1.802  25.625   7.714  1.00 96.90           N  
ATOM   3376  CA  ALA C 195       2.184  25.434   6.317  1.00 96.90           C  
ATOM   3377  C   ALA C 195       2.027  26.728   5.523  1.00 96.90           C  
ATOM   3378  O   ALA C 195       2.381  26.788   4.343  1.00 96.90           O  
ATOM   3379  CB  ALA C 195       1.352  24.322   5.684  1.00 96.90           C  
ATOM   3380  N   THR C 196       1.451  27.698   6.128  1.00 97.19           N  
ATOM   3381  CA  THR C 196       1.169  28.941   5.417  1.00 97.19           C  
ATOM   3382  C   THR C 196       1.880  30.117   6.081  1.00 97.19           C  
ATOM   3383  O   THR C 196       2.070  30.127   7.299  1.00 97.19           O  
ATOM   3384  CB  THR C 196      -0.344  29.220   5.358  1.00 97.19           C  
ATOM   3385  CG2 THR C 196      -1.081  28.100   4.632  1.00 97.19           C  
ATOM   3386  OG1 THR C 196      -0.857  29.328   6.691  1.00 97.19           O  
ATOM   3387  N   LEU C 197       2.314  30.974   5.360  1.00 96.87           N  
ATOM   3388  CA  LEU C 197       2.814  32.278   5.780  1.00 96.87           C  
ATOM   3389  C   LEU C 197       1.815  33.379   5.437  1.00 96.87           C  
ATOM   3390  O   LEU C 197       1.504  33.596   4.264  1.00 96.87           O  
ATOM   3391  CB  LEU C 197       4.163  32.574   5.119  1.00 96.87           C  
ATOM   3392  CG  LEU C 197       4.758  33.959   5.380  1.00 96.87           C  
ATOM   3393  CD1 LEU C 197       5.187  34.084   6.839  1.00 96.87           C  
ATOM   3394  CD2 LEU C 197       5.934  34.221   4.447  1.00 96.87           C  
ATOM   3395  N   THR C 198       1.284  33.991   6.379  1.00 96.62           N  
ATOM   3396  CA  THR C 198       0.300  35.050   6.185  1.00 96.62           C  
ATOM   3397  C   THR C 198       0.869  36.402   6.607  1.00 96.62           C  
ATOM   3398  O   THR C 198       1.388  36.543   7.717  1.00 96.62           O  
ATOM   3399  CB  THR C 198      -0.992  34.765   6.974  1.00 96.62           C  
ATOM   3400  CG2 THR C 198      -2.061  35.811   6.676  1.00 96.62           C  
ATOM   3401  OG1 THR C 198      -1.490  33.471   6.614  1.00 96.62           O  
ATOM   3402  N   LYS C 199       0.906  37.379   5.829  1.00 94.66           N  
ATOM   3403  CA  LYS C 199       1.270  38.769   6.086  1.00 94.66           C  
ATOM   3404  C   LYS C 199       0.096  39.705   5.810  1.00 94.66           C  
ATOM   3405  O   LYS C 199      -0.282  39.910   4.655  1.00 94.66           O  
ATOM   3406  CB  LYS C 199       2.475  39.175   5.236  1.00 94.66           C  
ATOM   3407  CG  LYS C 199       2.965  40.592   5.495  1.00 94.66           C  
ATOM   3408  CD  LYS C 199       3.755  40.682   6.794  1.00 94.66           C  
ATOM   3409  CE  LYS C 199       4.312  42.081   7.015  1.00 94.66           C  
ATOM   3410  NZ  LYS C 199       5.252  42.127   8.176  1.00 94.66           N  
ATOM   3411  N   PRO C 200      -0.417  40.207   6.800  1.00 94.27           N  
ATOM   3412  CA  PRO C 200      -1.553  41.110   6.600  1.00 94.27           C  
ATOM   3413  C   PRO C 200      -1.138  42.462   6.024  1.00 94.27           C  
ATOM   3414  O   PRO C 200      -0.010  42.911   6.244  1.00 94.27           O  
ATOM   3415  CB  PRO C 200      -2.126  41.271   8.011  1.00 94.27           C  
ATOM   3416  CG  PRO C 200      -0.966  41.039   8.923  1.00 94.27           C  
ATOM   3417  CD  PRO C 200       0.003  40.118   8.239  1.00 94.27           C  
ATOM   3418  N   MET C 201      -2.014  43.098   5.253  1.00 91.64           N  
ATOM   3419  CA  MET C 201      -1.853  44.452   4.728  1.00 91.64           C  
ATOM   3420  C   MET C 201      -0.506  44.609   4.032  1.00 91.64           C  
ATOM   3421  O   MET C 201       0.319  45.428   4.444  1.00 91.64           O  
ATOM   3422  CB  MET C 201      -1.988  45.483   5.848  1.00 91.64           C  
ATOM   3423  CG  MET C 201      -3.356  45.495   6.511  1.00 91.64           C  
ATOM   3424  SD  MET C 201      -3.504  46.797   7.795  1.00 91.64           S  
ATOM   3425  CE  MET C 201      -2.634  45.993   9.169  1.00 91.64           C  
ATOM   3426  N   VAL C 202      -0.401  43.968   3.057  1.00 92.44           N  
ATOM   3427  CA  VAL C 202       0.885  43.931   2.369  1.00 92.44           C  
ATOM   3428  C   VAL C 202       1.124  45.257   1.651  1.00 92.44           C  
ATOM   3429  O   VAL C 202       0.175  45.922   1.229  1.00 92.44           O  
ATOM   3430  CB  VAL C 202       0.957  42.760   1.364  1.00 92.44           C  
ATOM   3431  CG1 VAL C 202       0.957  41.419   2.096  1.00 92.44           C  
ATOM   3432  CG2 VAL C 202      -0.205  42.834   0.376  1.00 92.44           C  
ATOM   3433  N   GLY C 203       2.367  45.665   1.480  1.00 92.71           N  
ATOM   3434  CA  GLY C 203       2.844  46.823   0.741  1.00 92.71           C  
ATOM   3435  C   GLY C 203       3.842  46.469  -0.345  1.00 92.71           C  
ATOM   3436  O   GLY C 203       4.171  45.295  -0.534  1.00 92.71           O  
ATOM   3437  N   PRO C 204       4.227  47.487  -1.117  1.00 92.45           N  
ATOM   3438  CA  PRO C 204       5.211  47.275  -2.181  1.00 92.45           C  
ATOM   3439  C   PRO C 204       6.517  46.677  -1.668  1.00 92.45           C  
ATOM   3440  O   PRO C 204       7.218  45.984  -2.410  1.00 92.45           O  
ATOM   3441  CB  PRO C 204       5.436  48.684  -2.737  1.00 92.45           C  
ATOM   3442  CG  PRO C 204       4.239  49.464  -2.299  1.00 92.45           C  
ATOM   3443  CD  PRO C 204       3.668  48.813  -1.073  1.00 92.45           C  
ATOM   3444  N   GLU C 205       6.827  46.821  -0.406  1.00 91.99           N  
ATOM   3445  CA  GLU C 205       8.054  46.295   0.184  1.00 91.99           C  
ATOM   3446  C   GLU C 205       7.967  44.784   0.379  1.00 91.99           C  
ATOM   3447  O   GLU C 205       8.990  44.114   0.541  1.00 91.99           O  
ATOM   3448  CB  GLU C 205       8.345  46.981   1.521  1.00 91.99           C  
ATOM   3449  CG  GLU C 205       7.297  46.714   2.592  1.00 91.99           C  
ATOM   3450  CD  GLU C 205       6.133  47.691   2.550  1.00 91.99           C  
ATOM   3451  OE1 GLU C 205       5.365  47.763   3.536  1.00 91.99           O  
ATOM   3452  OE2 GLU C 205       5.986  48.388   1.522  1.00 91.99           O  
ATOM   3453  N   ASP C 206       6.811  44.362   0.464  1.00 94.83           N  
ATOM   3454  CA  ASP C 206       6.587  42.938   0.693  1.00 94.83           C  
ATOM   3455  C   ASP C 206       6.709  42.147  -0.607  1.00 94.83           C  
ATOM   3456  O   ASP C 206       6.690  40.914  -0.593  1.00 94.83           O  
ATOM   3457  CB  ASP C 206       5.213  42.706   1.324  1.00 94.83           C  
ATOM   3458  CG  ASP C 206       5.091  43.299   2.716  1.00 94.83           C  
ATOM   3459  OD1 ASP C 206       6.012  43.114   3.541  1.00 94.83           O  
ATOM   3460  OD2 ASP C 206       4.064  43.955   2.993  1.00 94.83           O  
ATOM   3461  N   ALA C 207       6.760  42.812  -1.726  1.00 95.03           N  
ATOM   3462  CA  ALA C 207       6.969  42.149  -3.011  1.00 95.03           C  
ATOM   3463  C   ALA C 207       8.364  41.537  -3.093  1.00 95.03           C  
ATOM   3464  O   ALA C 207       9.297  42.015  -2.444  1.00 95.03           O  
ATOM   3465  CB  ALA C 207       6.755  43.132  -4.159  1.00 95.03           C  
ATOM   3466  N   GLY C 208       8.396  40.453  -3.927  1.00 94.76           N  
ATOM   3467  CA  GLY C 208       9.682  39.788  -4.063  1.00 94.76           C  
ATOM   3468  C   GLY C 208       9.571  38.274  -4.083  1.00 94.76           C  
ATOM   3469  O   GLY C 208       8.529  37.728  -4.450  1.00 94.76           O  
ATOM   3470  N   SER C 209      10.772  37.669  -3.719  1.00 95.59           N  
ATOM   3471  CA  SER C 209      10.880  36.215  -3.786  1.00 95.59           C  
ATOM   3472  C   SER C 209      10.901  35.599  -2.390  1.00 95.59           C  
ATOM   3473  O   SER C 209      11.588  36.095  -1.496  1.00 95.59           O  
ATOM   3474  CB  SER C 209      12.138  35.804  -4.551  1.00 95.59           C  
ATOM   3475  OG  SER C 209      12.089  36.275  -5.887  1.00 95.59           O  
ATOM   3476  N   TYR C 210      10.098  34.602  -2.273  1.00 96.74           N  
ATOM   3477  CA  TYR C 210      10.030  33.829  -1.038  1.00 96.74           C  
ATOM   3478  C   TYR C 210      10.297  32.352  -1.304  1.00 96.74           C  
ATOM   3479  O   TYR C 210      10.156  31.883  -2.435  1.00 96.74           O  
ATOM   3480  CB  TYR C 210       8.661  34.000  -0.372  1.00 96.74           C  
ATOM   3481  CG  TYR C 210       8.393  35.405   0.113  1.00 96.74           C  
ATOM   3482  CD1 TYR C 210       8.508  35.731   1.462  1.00 96.74           C  
ATOM   3483  CD2 TYR C 210       8.024  36.408  -0.777  1.00 96.74           C  
ATOM   3484  CE1 TYR C 210       8.261  37.023   1.913  1.00 96.74           C  
ATOM   3485  CE2 TYR C 210       7.774  37.704  -0.338  1.00 96.74           C  
ATOM   3486  CZ  TYR C 210       7.895  38.001   1.008  1.00 96.74           C  
ATOM   3487  OH  TYR C 210       7.649  39.282   1.449  1.00 96.74           O  
ATOM   3488  N   ARG C 211      10.718  31.654  -0.280  1.00 95.70           N  
ATOM   3489  CA  ARG C 211      11.002  30.224  -0.358  1.00 95.70           C  
ATOM   3490  C   ARG C 211      10.482  29.495   0.877  1.00 95.70           C  
ATOM   3491  O   ARG C 211      10.712  29.934   2.006  1.00 95.70           O  
ATOM   3492  CB  ARG C 211      12.504  29.981  -0.517  1.00 95.70           C  
ATOM   3493  CG  ARG C 211      12.872  28.523  -0.744  1.00 95.70           C  
ATOM   3494  CD  ARG C 211      14.378  28.332  -0.855  1.00 95.70           C  
ATOM   3495  NE  ARG C 211      15.046  28.572   0.421  1.00 95.70           N  
ATOM   3496  CZ  ARG C 211      16.306  28.977   0.552  1.00 95.70           C  
ATOM   3497  NH1 ARG C 211      17.063  29.197  -0.518  1.00 95.70           N  
ATOM   3498  NH2 ARG C 211      16.816  29.164   1.761  1.00 95.70           N  
ATOM   3499  N   CYS C 212       9.785  28.490   0.653  1.00 96.83           N  
ATOM   3500  CA  CYS C 212       9.310  27.616   1.719  1.00 96.83           C  
ATOM   3501  C   CYS C 212      10.066  26.293   1.717  1.00 96.83           C  
ATOM   3502  O   CYS C 212      10.290  25.703   0.659  1.00 96.83           O  
ATOM   3503  CB  CYS C 212       7.811  27.357   1.571  1.00 96.83           C  
ATOM   3504  SG  CYS C 212       7.189  26.046   2.646  1.00 96.83           S  
ATOM   3505  N   GLU C 213      10.442  25.807   2.788  1.00 95.20           N  
ATOM   3506  CA  GLU C 213      11.129  24.533   2.980  1.00 95.20           C  
ATOM   3507  C   GLU C 213      10.471  23.712   4.085  1.00 95.20           C  
ATOM   3508  O   GLU C 213      10.371  24.166   5.227  1.00 95.20           O  
ATOM   3509  CB  GLU C 213      12.607  24.762   3.302  1.00 95.20           C  
ATOM   3510  CG  GLU C 213      13.432  23.483   3.350  1.00 95.20           C  
ATOM   3511  CD  GLU C 213      14.913  23.734   3.583  1.00 95.20           C  
ATOM   3512  OE1 GLU C 213      15.590  22.864   4.179  1.00 95.20           O  
ATOM   3513  OE2 GLU C 213      15.402  24.807   3.167  1.00 95.20           O  
ATOM   3514  N   LEU C 214      10.071  22.592   3.720  1.00 96.39           N  
ATOM   3515  CA  LEU C 214       9.564  21.644   4.706  1.00 96.39           C  
ATOM   3516  C   LEU C 214      10.656  20.672   5.138  1.00 96.39           C  
ATOM   3517  O   LEU C 214      11.143  19.880   4.328  1.00 96.39           O  
ATOM   3518  CB  LEU C 214       8.369  20.871   4.140  1.00 96.39           C  
ATOM   3519  CG  LEU C 214       7.771  19.791   5.043  1.00 96.39           C  
ATOM   3520  CD1 LEU C 214       7.246  20.411   6.334  1.00 96.39           C  
ATOM   3521  CD2 LEU C 214       6.663  19.039   4.315  1.00 96.39           C  
ATOM   3522  N   GLY C 215      10.969  20.698   6.299  1.00 94.53           N  
ATOM   3523  CA  GLY C 215      12.030  19.862   6.835  1.00 94.53           C  
ATOM   3524  C   GLY C 215      11.605  18.420   7.046  1.00 94.53           C  
ATOM   3525  O   GLY C 215      10.412  18.113   7.046  1.00 94.53           O  
ATOM   3526  N   SER C 216      12.624  17.526   7.167  1.00 92.92           N  
ATOM   3527  CA  SER C 216      12.459  16.100   7.431  1.00 92.92           C  
ATOM   3528  C   SER C 216      13.530  15.588   8.388  1.00 92.92           C  
ATOM   3529  O   SER C 216      14.558  16.239   8.583  1.00 92.92           O  
ATOM   3530  CB  SER C 216      12.508  15.304   6.125  1.00 92.92           C  
ATOM   3531  OG  SER C 216      12.583  13.913   6.387  1.00 92.92           O  
ATOM   3532  N   VAL C 217      13.196  14.573   9.055  1.00 90.25           N  
ATOM   3533  CA  VAL C 217      14.148  13.950   9.967  1.00 90.25           C  
ATOM   3534  C   VAL C 217      15.368  13.462   9.188  1.00 90.25           C  
ATOM   3535  O   VAL C 217      16.446  13.280   9.759  1.00 90.25           O  
ATOM   3536  CB  VAL C 217      13.507  12.778  10.743  1.00 90.25           C  
ATOM   3537  CG1 VAL C 217      12.480  13.293  11.749  1.00 90.25           C  
ATOM   3538  CG2 VAL C 217      12.862  11.787   9.775  1.00 90.25           C  
ATOM   3539  N   ASN C 218      15.126  13.341   7.999  1.00 82.77           N  
ATOM   3540  CA  ASN C 218      16.252  13.043   7.119  1.00 82.77           C  
ATOM   3541  C   ASN C 218      17.047  14.301   6.779  1.00 82.77           C  
ATOM   3542  O   ASN C 218      16.666  15.406   7.169  1.00 82.77           O  
ATOM   3543  CB  ASN C 218      15.766  12.360   5.839  1.00 82.77           C  
ATOM   3544  CG  ASN C 218      15.251  10.955   6.087  1.00 82.77           C  
ATOM   3545  ND2 ASN C 218      14.584  10.384   5.090  1.00 82.77           N  
ATOM   3546  OD1 ASN C 218      15.449  10.389   7.164  1.00 82.77           O  
ATOM   3547  N   SER C 219      18.235  14.211   6.267  1.00 78.28           N  
ATOM   3548  CA  SER C 219      19.148  15.319   6.007  1.00 78.28           C  
ATOM   3549  C   SER C 219      18.617  16.226   4.902  1.00 78.28           C  
ATOM   3550  O   SER C 219      18.894  17.427   4.892  1.00 78.28           O  
ATOM   3551  CB  SER C 219      20.532  14.793   5.625  1.00 78.28           C  
ATOM   3552  OG  SER C 219      20.428  13.576   4.907  1.00 78.28           O  
ATOM   3553  N   SER C 220      17.668  15.788   4.124  1.00 87.74           N  
ATOM   3554  CA  SER C 220      17.168  16.582   3.007  1.00 87.74           C  
ATOM   3555  C   SER C 220      15.731  17.033   3.248  1.00 87.74           C  
ATOM   3556  O   SER C 220      14.960  16.336   3.912  1.00 87.74           O  
ATOM   3557  CB  SER C 220      17.250  15.787   1.704  1.00 87.74           C  
ATOM   3558  OG  SER C 220      16.453  14.617   1.777  1.00 87.74           O  
ATOM   3559  N   PRO C 221      15.465  18.253   2.812  1.00 92.26           N  
ATOM   3560  CA  PRO C 221      14.087  18.730   2.954  1.00 92.26           C  
ATOM   3561  C   PRO C 221      13.084  17.876   2.181  1.00 92.26           C  
ATOM   3562  O   PRO C 221      13.436  17.272   1.165  1.00 92.26           O  
ATOM   3563  CB  PRO C 221      14.147  20.151   2.385  1.00 92.26           C  
ATOM   3564  CG  PRO C 221      15.476  20.236   1.707  1.00 92.26           C  
ATOM   3565  CD  PRO C 221      16.312  19.068   2.147  1.00 92.26           C  
ATOM   3566  N   ALA C 222      11.939  17.820   2.643  1.00 95.29           N  
ATOM   3567  CA  ALA C 222      10.857  17.069   2.012  1.00 95.29           C  
ATOM   3568  C   ALA C 222      10.288  17.827   0.816  1.00 95.29           C  
ATOM   3569  O   ALA C 222       9.966  17.227  -0.212  1.00 95.29           O  
ATOM   3570  CB  ALA C 222       9.753  16.774   3.025  1.00 95.29           C  
ATOM   3571  N   THR C 223      10.210  19.155   0.984  1.00 96.21           N  
ATOM   3572  CA  THR C 223       9.613  19.988  -0.053  1.00 96.21           C  
ATOM   3573  C   THR C 223      10.286  21.357  -0.104  1.00 96.21           C  
ATOM   3574  O   THR C 223      10.652  21.912   0.933  1.00 96.21           O  
ATOM   3575  CB  THR C 223       8.099  20.165   0.174  1.00 96.21           C  
ATOM   3576  CG2 THR C 223       7.495  21.109  -0.860  1.00 96.21           C  
ATOM   3577  OG1 THR C 223       7.455  18.889   0.076  1.00 96.21           O  
ATOM   3578  N   ILE C 224      10.428  21.825  -1.302  1.00 95.66           N  
ATOM   3579  CA  ILE C 224      10.883  23.189  -1.545  1.00 95.66           C  
ATOM   3580  C   ILE C 224       9.971  23.863  -2.567  1.00 95.66           C  
ATOM   3581  O   ILE C 224       9.811  23.370  -3.686  1.00 95.66           O  
ATOM   3582  CB  ILE C 224      12.349  23.217  -2.033  1.00 95.66           C  
ATOM   3583  CG1 ILE C 224      13.272  22.577  -0.990  1.00 95.66           C  
ATOM   3584  CG2 ILE C 224      12.786  24.652  -2.346  1.00 95.66           C  
ATOM   3585  CD1 ILE C 224      14.710  22.405  -1.459  1.00 95.66           C  
ATOM   3586  N   ILE C 225       9.420  24.930  -2.207  1.00 96.33           N  
ATOM   3587  CA  ILE C 225       8.552  25.700  -3.091  1.00 96.33           C  
ATOM   3588  C   ILE C 225       9.022  27.152  -3.141  1.00 96.33           C  
ATOM   3589  O   ILE C 225       9.283  27.762  -2.102  1.00 96.33           O  
ATOM   3590  CB  ILE C 225       7.077  25.630  -2.635  1.00 96.33           C  
ATOM   3591  CG1 ILE C 225       6.570  24.184  -2.687  1.00 96.33           C  
ATOM   3592  CG2 ILE C 225       6.202  26.548  -3.493  1.00 96.33           C  
ATOM   3593  CD1 ILE C 225       5.128  24.016  -2.226  1.00 96.33           C  
ATOM   3594  N   ASN C 226       9.044  27.668  -4.293  1.00 95.63           N  
ATOM   3595  CA  ASN C 226       9.415  29.063  -4.508  1.00 95.63           C  
ATOM   3596  C   ASN C 226       8.205  29.913  -4.886  1.00 95.63           C  
ATOM   3597  O   ASN C 226       7.371  29.491  -5.690  1.00 95.63           O  
ATOM   3598  CB  ASN C 226      10.496  29.172  -5.586  1.00 95.63           C  
ATOM   3599  CG  ASN C 226      11.799  28.517  -5.172  1.00 95.63           C  
ATOM   3600  ND2 ASN C 226      12.273  27.576  -5.979  1.00 95.63           N  
ATOM   3601  OD1 ASN C 226      12.376  28.856  -4.135  1.00 95.63           O  
ATOM   3602  N   PHE C 227       8.157  31.052  -4.283  1.00 96.70           N  
ATOM   3603  CA  PHE C 227       7.065  31.984  -4.534  1.00 96.70           C  
ATOM   3604  C   PHE C 227       7.593  33.299  -5.095  1.00 96.70           C  
ATOM   3605  O   PHE C 227       8.622  33.805  -4.642  1.00 96.70           O  
ATOM   3606  CB  PHE C 227       6.272  32.243  -3.248  1.00 96.70           C  
ATOM   3607  CG  PHE C 227       5.697  30.999  -2.630  1.00 96.70           C  
ATOM   3608  CD1 PHE C 227       4.414  30.575  -2.951  1.00 96.70           C  
ATOM   3609  CD2 PHE C 227       6.440  30.252  -1.724  1.00 96.70           C  
ATOM   3610  CE1 PHE C 227       3.878  29.422  -2.380  1.00 96.70           C  
ATOM   3611  CE2 PHE C 227       5.911  29.100  -1.148  1.00 96.70           C  
ATOM   3612  CZ  PHE C 227       4.630  28.688  -1.477  1.00 96.70           C  
ATOM   3613  N   HIS C 228       6.908  33.804  -6.033  1.00 96.38           N  
ATOM   3614  CA  HIS C 228       7.135  35.150  -6.546  1.00 96.38           C  
ATOM   3615  C   HIS C 228       5.926  36.045  -6.299  1.00 96.38           C  
ATOM   3616  O   HIS C 228       4.892  35.895  -6.953  1.00 96.38           O  
ATOM   3617  CB  HIS C 228       7.459  35.106  -8.041  1.00 96.38           C  
ATOM   3618  CG  HIS C 228       7.915  36.418  -8.595  1.00 96.38           C  
ATOM   3619  CD2 HIS C 228       7.368  37.226  -9.532  1.00 96.38           C  
ATOM   3620  ND1 HIS C 228       9.076  37.037  -8.181  1.00 96.38           N  
ATOM   3621  CE1 HIS C 228       9.221  38.173  -8.843  1.00 96.38           C  
ATOM   3622  NE2 HIS C 228       8.199  38.311  -9.669  1.00 96.38           N  
ATOM   3623  N   VAL C 229       6.150  36.984  -5.456  1.00 96.60           N  
ATOM   3624  CA  VAL C 229       5.044  37.823  -5.004  1.00 96.60           C  
ATOM   3625  C   VAL C 229       5.101  39.176  -5.710  1.00 96.60           C  
ATOM   3626  O   VAL C 229       6.132  39.851  -5.689  1.00 96.60           O  
ATOM   3627  CB  VAL C 229       5.069  38.019  -3.472  1.00 96.60           C  
ATOM   3628  CG1 VAL C 229       3.941  38.949  -3.029  1.00 96.60           C  
ATOM   3629  CG2 VAL C 229       4.966  36.671  -2.761  1.00 96.60           C  
ATOM   3630  N   THR C 230       4.023  39.575  -6.254  1.00 95.72           N  
ATOM   3631  CA  THR C 230       3.836  40.884  -6.870  1.00 95.72           C  
ATOM   3632  C   THR C 230       2.686  41.636  -6.206  1.00 95.72           C  
ATOM   3633  O   THR C 230       1.577  41.109  -6.092  1.00 95.72           O  
ATOM   3634  CB  THR C 230       3.567  40.758  -8.381  1.00 95.72           C  
ATOM   3635  CG2 THR C 230       3.729  42.102  -9.082  1.00 95.72           C  
ATOM   3636  OG1 THR C 230       4.491  39.822  -8.948  1.00 95.72           O  
ATOM   3637  N   VAL C 231       2.990  42.783  -5.787  1.00 93.90           N  
ATOM   3638  CA  VAL C 231       1.981  43.613  -5.138  1.00 93.90           C  
ATOM   3639  C   VAL C 231       1.400  44.603  -6.145  1.00 93.90           C  
ATOM   3640  O   VAL C 231       2.130  45.417  -6.717  1.00 93.90           O  
ATOM   3641  CB  VAL C 231       2.564  44.369  -3.923  1.00 93.90           C  
ATOM   3642  CG1 VAL C 231       1.499  45.253  -3.275  1.00 93.90           C  
ATOM   3643  CG2 VAL C 231       3.135  43.383  -2.906  1.00 93.90           C  
ATOM   3644  N   LEU C 232       0.154  44.541  -6.313  1.00 92.26           N  
ATOM   3645  CA  LEU C 232      -0.544  45.396  -7.266  1.00 92.26           C  
ATOM   3646  C   LEU C 232      -1.091  46.643  -6.579  1.00 92.26           C  
ATOM   3647  O   LEU C 232      -1.684  46.553  -5.502  1.00 92.26           O  
ATOM   3648  CB  LEU C 232      -1.684  44.628  -7.940  1.00 92.26           C  
ATOM   3649  CG  LEU C 232      -1.305  43.315  -8.625  1.00 92.26           C  
ATOM   3650  CD1 LEU C 232      -2.557  42.508  -8.954  1.00 92.26           C  
ATOM   3651  CD2 LEU C 232      -0.490  43.584  -9.885  1.00 92.26           C  
ATOM   3652  N   PRO C 233      -0.731  47.748  -7.058  1.00 84.48           N  
ATOM   3653  CA  PRO C 233      -1.227  48.992  -6.465  1.00 84.48           C  
ATOM   3654  C   PRO C 233      -2.751  49.078  -6.465  1.00 84.48           C  
ATOM   3655  O   PRO C 233      -3.407  48.491  -7.330  1.00 84.48           O  
ATOM   3656  CB  PRO C 233      -0.618  50.076  -7.358  1.00 84.48           C  
ATOM   3657  CG  PRO C 233      -0.120  49.343  -8.562  1.00 84.48           C  
ATOM   3658  CD  PRO C 233      -0.168  47.869  -8.278  1.00 84.48           C  
ATOM   3659  N   LYS C 234      -3.278  49.368  -5.344  1.00 68.79           N  
ATOM   3660  CA  LYS C 234      -4.723  49.559  -5.250  1.00 68.79           C  
ATOM   3661  C   LYS C 234      -5.225  50.499  -6.341  1.00 68.79           C  
ATOM   3662  O   LYS C 234      -4.635  51.556  -6.577  1.00 68.79           O  
ATOM   3663  CB  LYS C 234      -5.104  50.104  -3.873  1.00 68.79           C  
ATOM   3664  CG  LYS C 234      -5.796  49.089  -2.975  1.00 68.79           C  
ATOM   3665  CD  LYS C 234      -6.180  49.700  -1.633  1.00 68.79           C  
ATOM   3666  CE  LYS C 234      -6.806  48.666  -0.706  1.00 68.79           C  
ATOM   3667  NZ  LYS C 234      -7.132  49.247   0.630  1.00 68.79           N  
ATOM   3668  N   MET C 235      -5.641  50.114  -7.393  1.00 58.86           N  
ATOM   3669  CA  MET C 235      -6.248  51.047  -8.337  1.00 58.86           C  
ATOM   3670  C   MET C 235      -7.212  51.991  -7.626  1.00 58.86           C  
ATOM   3671  O   MET C 235      -8.038  51.552  -6.824  1.00 58.86           O  
ATOM   3672  CB  MET C 235      -6.979  50.290  -9.447  1.00 58.86           C  
ATOM   3673  CG  MET C 235      -6.060  49.753 -10.532  1.00 58.86           C  
ATOM   3674  SD  MET C 235      -6.935  49.475 -12.121  1.00 58.86           S  
ATOM   3675  CE  MET C 235      -5.561  48.872 -13.141  1.00 58.86           C  
ATOM   3676  N   ILE C 236      -6.753  53.093  -7.105  1.00 49.72           N  
ATOM   3677  CA  ILE C 236      -7.744  54.079  -6.686  1.00 49.72           C  
ATOM   3678  C   ILE C 236      -8.910  54.088  -7.671  1.00 49.72           C  
ATOM   3679  O   ILE C 236      -8.719  54.322  -8.867  1.00 49.72           O  
ATOM   3680  CB  ILE C 236      -7.125  55.490  -6.575  1.00 49.72           C  
ATOM   3681  CG1 ILE C 236      -5.942  55.478  -5.599  1.00 49.72           C  
ATOM   3682  CG2 ILE C 236      -8.182  56.511  -6.142  1.00 49.72           C  
ATOM   3683  CD1 ILE C 236      -5.108  56.751  -5.623  1.00 49.72           C  
ATOM   3684  N   LYS C 237      -9.803  53.126  -7.598  1.00 47.11           N  
ATOM   3685  CA  LYS C 237     -10.980  53.457  -8.396  1.00 47.11           C  
ATOM   3686  C   LYS C 237     -11.301  54.946  -8.310  1.00 47.11           C  
ATOM   3687  O   LYS C 237     -11.485  55.485  -7.217  1.00 47.11           O  
ATOM   3688  CB  LYS C 237     -12.185  52.633  -7.942  1.00 47.11           C  
ATOM   3689  CG  LYS C 237     -12.364  51.326  -8.701  1.00 47.11           C  
ATOM   3690  CD  LYS C 237     -13.612  50.582  -8.246  1.00 47.11           C  
ATOM   3691  CE  LYS C 237     -13.745  49.233  -8.939  1.00 47.11           C  
ATOM   3692  NZ  LYS C 237     -14.967  48.498  -8.495  1.00 47.11           N  
ATOM   3693  N   GLU C 238     -10.563  55.871  -8.945  1.00 42.58           N  
ATOM   3694  CA  GLU C 238     -11.145  57.208  -9.013  1.00 42.58           C  
ATOM   3695  C   GLU C 238     -12.666  57.143  -9.116  1.00 42.58           C  
ATOM   3696  O   GLU C 238     -13.206  56.471  -9.997  1.00 42.58           O  
ATOM   3697  CB  GLU C 238     -10.570  57.986 -10.200  1.00 42.58           C  
ATOM   3698  CG  GLU C 238      -9.324  58.792  -9.861  1.00 42.58           C  
ATOM   3699  CD  GLU C 238      -8.770  59.566 -11.046  1.00 42.58           C  
ATOM   3700  OE1 GLU C 238      -7.894  60.437 -10.846  1.00 42.58           O  
ATOM   3701  OE2 GLU C 238      -9.216  59.299 -12.184  1.00 42.58           O  
ATOM   3702  N   GLU C 239     -13.406  56.942  -7.968  1.00 41.15           N  
ATOM   3703  CA  GLU C 239     -14.846  57.162  -8.066  1.00 41.15           C  
ATOM   3704  C   GLU C 239     -15.166  58.295  -9.036  1.00 41.15           C  
ATOM   3705  O   GLU C 239     -14.707  59.425  -8.854  1.00 41.15           O  
ATOM   3706  CB  GLU C 239     -15.437  57.468  -6.687  1.00 41.15           C  
ATOM   3707  CG  GLU C 239     -15.947  56.238  -5.949  1.00 41.15           C  
ATOM   3708  CD  GLU C 239     -16.583  56.564  -4.608  1.00 41.15           C  
ATOM   3709  OE1 GLU C 239     -17.225  55.672  -4.007  1.00 41.15           O  
ATOM   3710  OE2 GLU C 239     -16.441  57.721  -4.154  1.00 41.15           O  
ATOM   3711  N   LYS C 240     -15.034  58.141 -10.294  1.00 42.29           N  
ATOM   3712  CA  LYS C 240     -15.552  59.233 -11.114  1.00 42.29           C  
ATOM   3713  C   LYS C 240     -16.818  59.825 -10.501  1.00 42.29           C  
ATOM   3714  O   LYS C 240     -17.714  59.091 -10.080  1.00 42.29           O  
ATOM   3715  CB  LYS C 240     -15.835  58.748 -12.537  1.00 42.29           C  
ATOM   3716  CG  LYS C 240     -15.225  59.625 -13.621  1.00 42.29           C  
ATOM   3717  CD  LYS C 240     -15.481  59.055 -15.010  1.00 42.29           C  
ATOM   3718  CE  LYS C 240     -14.880  59.936 -16.097  1.00 42.29           C  
ATOM   3719  NZ  LYS C 240     -15.119  59.374 -17.460  1.00 42.29           N  
ATOM   3720  N   PRO C 241     -16.820  61.016  -9.909  1.00 40.21           N  
ATOM   3721  CA  PRO C 241     -18.070  61.542  -9.354  1.00 40.21           C  
ATOM   3722  C   PRO C 241     -19.288  61.196 -10.208  1.00 40.21           C  
ATOM   3723  O   PRO C 241     -19.161  61.001 -11.419  1.00 40.21           O  
ATOM   3724  CB  PRO C 241     -17.834  63.054  -9.325  1.00 40.21           C  
ATOM   3725  CG  PRO C 241     -16.567  63.258 -10.094  1.00 40.21           C  
ATOM   3726  CD  PRO C 241     -16.026  61.912 -10.484  1.00 40.21           C  
ATOM   3727  N   SER C 242     -20.330  60.522  -9.648  1.00 38.85           N  
ATOM   3728  CA  SER C 242     -21.557  60.228 -10.383  1.00 38.85           C  
ATOM   3729  C   SER C 242     -21.976  61.407 -11.253  1.00 38.85           C  
ATOM   3730  O   SER C 242     -22.023  62.547 -10.783  1.00 38.85           O  
ATOM   3731  CB  SER C 242     -22.687  59.868  -9.417  1.00 38.85           C  
ATOM   3732  OG  SER C 242     -22.282  58.839  -8.530  1.00 38.85           O  
ATOM   3733  N   PRO C 243     -21.690  61.425 -12.574  1.00 35.80           N  
ATOM   3734  CA  PRO C 243     -22.104  62.599 -13.345  1.00 35.80           C  
ATOM   3735  C   PRO C 243     -23.452  63.156 -12.894  1.00 35.80           C  
ATOM   3736  O   PRO C 243     -24.277  62.419 -12.347  1.00 35.80           O  
ATOM   3737  CB  PRO C 243     -22.182  62.071 -14.779  1.00 35.80           C  
ATOM   3738  CG  PRO C 243     -22.143  60.583 -14.640  1.00 35.80           C  
ATOM   3739  CD  PRO C 243     -21.819  60.245 -13.213  1.00 35.80           C  
ATOM   3740  N   ASN C 244     -23.614  64.461 -12.414  1.00 33.78           N  
ATOM   3741  CA  ASN C 244     -24.878  65.113 -12.089  1.00 33.78           C  
ATOM   3742  C   ASN C 244     -26.002  64.645 -13.009  1.00 33.78           C  
ATOM   3743  O   ASN C 244     -25.790  64.453 -14.207  1.00 33.78           O  
ATOM   3744  CB  ASN C 244     -24.731  66.634 -12.160  1.00 33.78           C  
ATOM   3745  CG  ASN C 244     -24.114  67.222 -10.906  1.00 33.78           C  
ATOM   3746  ND2 ASN C 244     -23.639  68.458 -11.002  1.00 33.78           N  
ATOM   3747  OD1 ASN C 244     -24.064  66.569  -9.860  1.00 33.78           O  
ATOM   3748  N   ILE C 245     -27.053  63.919 -12.531  1.00 33.01           N  
ATOM   3749  CA  ILE C 245     -28.277  63.548 -13.233  1.00 33.01           C  
ATOM   3750  C   ILE C 245     -28.816  64.752 -14.002  1.00 33.01           C  
ATOM   3751  O   ILE C 245     -29.190  65.762 -13.402  1.00 33.01           O  
ATOM   3752  CB  ILE C 245     -29.348  63.010 -12.258  1.00 33.01           C  
ATOM   3753  CG1 ILE C 245     -28.819  61.780 -11.510  1.00 33.01           C  
ATOM   3754  CG2 ILE C 245     -30.643  62.682 -13.005  1.00 33.01           C  
ATOM   3755  CD1 ILE C 245     -29.734  61.295 -10.394  1.00 33.01           C  
ATOM   3756  N   VAL C 246     -28.119  65.320 -15.002  1.00 32.78           N  
ATOM   3757  CA  VAL C 246     -28.781  66.392 -15.738  1.00 32.78           C  
ATOM   3758  C   VAL C 246     -30.202  65.969 -16.101  1.00 32.78           C  
ATOM   3759  O   VAL C 246     -30.416  64.870 -16.620  1.00 32.78           O  
ATOM   3760  CB  VAL C 246     -27.997  66.775 -17.013  1.00 32.78           C  
ATOM   3761  CG1 VAL C 246     -28.703  67.902 -17.763  1.00 32.78           C  
ATOM   3762  CG2 VAL C 246     -26.567  67.179 -16.658  1.00 32.78           C  
ATOM   3763  N   THR C 247     -31.243  66.500 -15.455  1.00 33.65           N  
ATOM   3764  CA  THR C 247     -32.666  66.334 -15.727  1.00 33.65           C  
ATOM   3765  C   THR C 247     -32.953  66.490 -17.217  1.00 33.65           C  
ATOM   3766  O   THR C 247     -32.519  67.463 -17.839  1.00 33.65           O  
ATOM   3767  CB  THR C 247     -33.510  67.344 -14.929  1.00 33.65           C  
ATOM   3768  CG2 THR C 247     -33.830  66.815 -13.535  1.00 33.65           C  
ATOM   3769  OG1 THR C 247     -32.783  68.574 -14.807  1.00 33.65           O  
ATOM   3770  N   PRO C 248     -33.072  65.368 -18.020  1.00 27.35           N  
ATOM   3771  CA  PRO C 248     -33.313  65.395 -19.464  1.00 27.35           C  
ATOM   3772  C   PRO C 248     -34.408  66.382 -19.862  1.00 27.35           C  
ATOM   3773  O   PRO C 248     -35.488  66.386 -19.264  1.00 27.35           O  
ATOM   3774  CB  PRO C 248     -33.734  63.957 -19.778  1.00 27.35           C  
ATOM   3775  CG  PRO C 248     -33.946  63.321 -18.443  1.00 27.35           C  
ATOM   3776  CD  PRO C 248     -33.636  64.333 -17.378  1.00 27.35           C  
ATOM   3777  N   GLY C 249     -34.158  67.671 -20.215  1.00 26.77           N  
ATOM   3778  CA  GLY C 249     -35.144  68.579 -20.778  1.00 26.77           C  
ATOM   3779  C   GLY C 249     -36.031  67.924 -21.821  1.00 26.77           C  
ATOM   3780  O   GLY C 249     -35.710  66.847 -22.329  1.00 26.77           O  
ATOM   3781  N   GLU C 250     -37.283  68.368 -22.135  1.00 29.78           N  
ATOM   3782  CA  GLU C 250     -38.482  68.009 -22.887  1.00 29.78           C  
ATOM   3783  C   GLU C 250     -38.187  67.907 -24.380  1.00 29.78           C  
ATOM   3784  O   GLU C 250     -39.073  67.585 -25.174  1.00 29.78           O  
ATOM   3785  CB  GLU C 250     -39.597  69.029 -22.639  1.00 29.78           C  
ATOM   3786  CG  GLU C 250     -40.828  68.441 -21.965  1.00 29.78           C  
ATOM   3787  CD  GLU C 250     -41.641  69.472 -21.199  1.00 29.78           C  
ATOM   3788  OE1 GLU C 250     -42.772  69.153 -20.766  1.00 29.78           O  
ATOM   3789  OE2 GLU C 250     -41.144  70.608 -21.029  1.00 29.78           O  
ATOM   3790  N   ALA C 251     -36.893  67.723 -24.940  1.00 22.18           N  
ATOM   3791  CA  ALA C 251     -36.851  68.290 -26.286  1.00 22.18           C  
ATOM   3792  C   ALA C 251     -37.753  67.510 -27.238  1.00 22.18           C  
ATOM   3793  O   ALA C 251     -38.030  67.962 -28.351  1.00 22.18           O  
ATOM   3794  CB  ALA C 251     -35.417  68.308 -26.811  1.00 22.18           C  
ATOM   3795  N   THR C 252     -38.152  66.263 -27.277  1.00 24.20           N  
ATOM   3796  CA  THR C 252     -37.912  65.538 -28.521  1.00 24.20           C  
ATOM   3797  C   THR C 252     -38.876  66.001 -29.610  1.00 24.20           C  
ATOM   3798  O   THR C 252     -40.094  65.923 -29.442  1.00 24.20           O  
ATOM   3799  CB  THR C 252     -38.054  64.019 -28.318  1.00 24.20           C  
ATOM   3800  CG2 THR C 252     -36.719  63.310 -28.518  1.00 24.20           C  
ATOM   3801  OG1 THR C 252     -38.524  63.761 -26.989  1.00 24.20           O  
ATOM   3802  N   THR C 253     -38.474  66.821 -30.549  1.00 21.54           N  
ATOM   3803  CA  THR C 253     -39.092  67.598 -31.617  1.00 21.54           C  
ATOM   3804  C   THR C 253     -39.783  66.680 -32.623  1.00 21.54           C  
ATOM   3805  O   THR C 253     -39.121  65.927 -33.341  1.00 21.54           O  
ATOM   3806  CB  THR C 253     -38.054  68.472 -32.345  1.00 21.54           C  
ATOM   3807  CG2 THR C 253     -38.037  69.889 -31.782  1.00 21.54           C  
ATOM   3808  OG1 THR C 253     -36.754  67.891 -32.187  1.00 21.54           O  
ATOM   3809  N   GLU C 254     -40.921  66.011 -32.394  1.00 24.39           N  
ATOM   3810  CA  GLU C 254     -41.592  65.069 -33.285  1.00 24.39           C  
ATOM   3811  C   GLU C 254     -42.003  65.743 -34.591  1.00 24.39           C  
ATOM   3812  O   GLU C 254     -43.147  66.179 -34.737  1.00 24.39           O  
ATOM   3813  CB  GLU C 254     -42.818  64.461 -32.598  1.00 24.39           C  
ATOM   3814  CG  GLU C 254     -42.546  63.121 -31.927  1.00 24.39           C  
ATOM   3815  CD  GLU C 254     -43.789  62.489 -31.324  1.00 24.39           C  
ATOM   3816  OE1 GLU C 254     -43.733  61.306 -30.918  1.00 24.39           O  
ATOM   3817  OE2 GLU C 254     -44.829  63.182 -31.256  1.00 24.39           O  
ATOM   3818  N   SER C 255     -41.136  66.438 -35.326  1.00 20.08           N  
ATOM   3819  CA  SER C 255     -41.681  67.418 -36.260  1.00 20.08           C  
ATOM   3820  C   SER C 255     -42.664  66.771 -37.229  1.00 20.08           C  
ATOM   3821  O   SER C 255     -43.878  66.937 -37.094  1.00 20.08           O  
ATOM   3822  CB  SER C 255     -40.556  68.098 -37.041  1.00 20.08           C  
ATOM   3823  OG  SER C 255     -39.398  68.238 -36.236  1.00 20.08           O  
ATOM   3824  N   SER C 256     -42.412  66.781 -38.700  1.00 21.68           N  
ATOM   3825  CA  SER C 256     -42.946  67.651 -39.743  1.00 21.68           C  
ATOM   3826  C   SER C 256     -44.068  66.963 -40.515  1.00 21.68           C  
ATOM   3827  O   SER C 256     -44.275  65.756 -40.375  1.00 21.68           O  
ATOM   3828  CB  SER C 256     -41.838  68.075 -40.708  1.00 21.68           C  
ATOM   3829  OG  SER C 256     -41.084  66.952 -41.132  1.00 21.68           O  
ATOM   3830  N   ILE C 257     -44.055  66.989 -42.038  1.00 21.84           N  
ATOM   3831  CA  ILE C 257     -44.878  67.681 -43.025  1.00 21.84           C  
ATOM   3832  C   ILE C 257     -45.963  66.740 -43.542  1.00 21.84           C  
ATOM   3833  O   ILE C 257     -45.819  65.517 -43.470  1.00 21.84           O  
ATOM   3834  CB  ILE C 257     -44.025  68.214 -44.198  1.00 21.84           C  
ATOM   3835  CG1 ILE C 257     -42.982  69.216 -43.690  1.00 21.84           C  
ATOM   3836  CG2 ILE C 257     -44.918  68.847 -45.270  1.00 21.84           C  
ATOM   3837  CD1 ILE C 257     -42.010  69.693 -44.759  1.00 21.84           C  
ATOM   3838  N   SER C 258     -46.919  67.338 -44.470  1.00 24.04           N  
ATOM   3839  CA  SER C 258     -48.269  67.489 -45.006  1.00 24.04           C  
ATOM   3840  C   SER C 258     -48.601  66.370 -45.988  1.00 24.04           C  
ATOM   3841  O   SER C 258     -49.456  65.526 -45.708  1.00 24.04           O  
ATOM   3842  CB  SER C 258     -48.423  68.846 -45.695  1.00 24.04           C  
ATOM   3843  OG  SER C 258     -49.715  68.977 -46.262  1.00 24.04           O  
ATOM   3844  N   LEU C 259     -48.511  66.738 -47.428  1.00 23.94           N  
ATOM   3845  CA  LEU C 259     -49.584  66.839 -48.412  1.00 23.94           C  
ATOM   3846  C   LEU C 259     -49.696  65.557 -49.228  1.00 23.94           C  
ATOM   3847  O   LEU C 259     -50.777  65.219 -49.718  1.00 23.94           O  
ATOM   3848  CB  LEU C 259     -49.347  68.032 -49.342  1.00 23.94           C  
ATOM   3849  CG  LEU C 259     -49.978  69.359 -48.917  1.00 23.94           C  
ATOM   3850  CD1 LEU C 259     -49.160  70.530 -49.454  1.00 23.94           C  
ATOM   3851  CD2 LEU C 259     -51.422  69.443 -49.399  1.00 23.94           C  
ATOM   3852  N   GLN C 260     -48.577  64.946 -49.625  1.00 23.88           N  
ATOM   3853  CA  GLN C 260     -48.559  64.719 -51.066  1.00 23.88           C  
ATOM   3854  C   GLN C 260     -49.650  63.736 -51.482  1.00 23.88           C  
ATOM   3855  O   GLN C 260     -49.775  62.656 -50.900  1.00 23.88           O  
ATOM   3856  CB  GLN C 260     -47.190  64.203 -51.512  1.00 23.88           C  
ATOM   3857  CG  GLN C 260     -46.187  65.307 -51.820  1.00 23.88           C  
ATOM   3858  CD  GLN C 260     -44.868  64.772 -52.344  1.00 23.88           C  
ATOM   3859  NE2 GLN C 260     -44.039  65.660 -52.881  1.00 23.88           N  
ATOM   3860  OE1 GLN C 260     -44.595  63.569 -52.266  1.00 23.88           O  
ATOM   3861  N   PRO C 261     -50.511  64.172 -52.480  1.00 26.70           N  
ATOM   3862  CA  PRO C 261     -51.749  63.870 -53.201  1.00 26.70           C  
ATOM   3863  C   PRO C 261     -51.657  62.587 -54.024  1.00 26.70           C  
ATOM   3864  O   PRO C 261     -52.674  62.089 -54.513  1.00 26.70           O  
ATOM   3865  CB  PRO C 261     -51.935  65.089 -54.109  1.00 26.70           C  
ATOM   3866  CG  PRO C 261     -50.624  65.804 -54.060  1.00 26.70           C  
ATOM   3867  CD  PRO C 261     -49.761  65.149 -53.021  1.00 26.70           C  
ATOM   3868  N   LEU C 262     -50.400  62.178 -54.414  1.00 21.21           N  
ATOM   3869  CA  LEU C 262     -50.182  61.627 -55.746  1.00 21.21           C  
ATOM   3870  C   LEU C 262     -51.189  60.521 -56.048  1.00 21.21           C  
ATOM   3871  O   LEU C 262     -51.527  59.727 -55.167  1.00 21.21           O  
ATOM   3872  CB  LEU C 262     -48.756  61.084 -55.875  1.00 21.21           C  
ATOM   3873  CG  LEU C 262     -47.725  62.028 -56.496  1.00 21.21           C  
ATOM   3874  CD1 LEU C 262     -46.359  61.814 -55.856  1.00 21.21           C  
ATOM   3875  CD2 LEU C 262     -47.653  61.820 -58.006  1.00 21.21           C  
ATOM   3876  N   GLN C 263     -51.327  60.397 -57.439  1.00 20.61           N  
ATOM   3877  CA  GLN C 263     -51.486  60.073 -58.852  1.00 20.61           C  
ATOM   3878  C   GLN C 263     -50.979  58.666 -59.155  1.00 20.61           C  
ATOM   3879  O   GLN C 263     -49.903  58.276 -58.697  1.00 20.61           O  
ATOM   3880  CB  GLN C 263     -50.750  61.094 -59.722  1.00 20.61           C  
ATOM   3881  CG  GLN C 263     -51.615  62.270 -60.155  1.00 20.61           C  
ATOM   3882  CD  GLN C 263     -50.898  63.207 -61.108  1.00 20.61           C  
ATOM   3883  NE2 GLN C 263     -51.665  63.997 -61.852  1.00 20.61           N  
ATOM   3884  OE1 GLN C 263     -49.665  63.222 -61.175  1.00 20.61           O  
TER   
END
