# Supplementary material for: Deep learning insights into the architecture of the mammalian egg-sperm fusion synapse
Source: eLife. 2024 Apr 26;13:RP93131. doi: 10.7554/eLife.93131 (PMC11052572; doi:10.7554/eLife.93131)
Supplement: Figure 6—source data 1. [file elife-93131-fig6-data1.zip]

Archive with 10 entries (9 files):
- eLife-VOR-RA-2023-93131R1_figure_6-source_data/
- __MACOSX/._eLife-VOR-RA-2023-93131R1_figure_6-source_data
- eLife-VOR-RA-2023-93131R1_figure_6-source_data/JUNO_CD9_IZUMO1_SPACA6_TMEM81_ranking_debug.json
- __MACOSX/eLife-VOR-RA-2023-93131R1_figure_6-source_data/._JUNO_CD9_IZUMO1_SPACA6_TMEM81_ranking_debug.json
- eLife-VOR-RA-2023-93131R1_figure_6-source_data/JUNO_CD9_IZUMO1_SPACA6_TMEM81_ranked_0_renumbered.pdb
- __MACOSX/eLife-VOR-RA-2023-93131R1_figure_6-source_data/._JUNO_CD9_IZUMO1_SPACA6_TMEM81_ranked_0_renumbered.pdb
- eLife-VOR-RA-2023-93131R1_figure_6-source_data/JUNO_CD9_IZUMO1_SPACA6_TMEM81.fasta
- __MACOSX/eLife-VOR-RA-2023-93131R1_figure_6-source_data/._JUNO_CD9_IZUMO1_SPACA6_TMEM81.fasta
- eLife-VOR-RA-2023-93131R1_figure_6-source_data/JUNO_CD9_IZUMO1_SPACA6_TMEM81.com
- __MACOSX/eLife-VOR-RA-2023-93131R1_figure_6-source_data/._JUNO_CD9_IZUMO1_SPACA6_TMEM81.com
